# Supplementary material for: Dinuclear and tetranuclear group 10 metal complexes constructed from linear tetrasilane comprising both Si-H and Si-Si moieties
Source: Commun Chem. 2023 May 15;6:93. doi: 10.1038/s42004-023-00892-8 (PMC10185686; doi:10.1038/s42004-023-00892-8)
Supplement: Supplementary file 3 — Supplementary Data 1 [file 42004_2023_892_MOESM3_ESM.cif]

data_global
_audit_creation_date                               2022-09-13
_audit_creation_method                            'by CrystalStructure 4.3'
_audit_update_record                               ?

#==============================================================================
# PROCESSING SUMMARY (IUCr Office Use Only)

_journal_date_recd_electronic                      ?
_journal_date_from_coeditor                        ?
_journal_date_accepted                             ?
_journal_coeditor_code                             ?

#==============================================================================
# SUBMISSION DETAILS

_publ_contact_author_name                         'ENTER NAME'
_publ_contact_author_email                        'ENTER EMAIL ADDRESS'
_publ_contact_author_fax                          'ENTER FAX NUMBER'
_publ_contact_author_phone                        'ENTER PHONE NUMBER'
_publ_contact_letter
;
    ENTER TEXT OF LETTER
;
_publ_requested_journal                           'ENTER JOURNAL NAME HERE'
_publ_requested_category
                                               'CHOOSE FI FM FO CI CM CO or AD'
_publ_requested_coeditor_name                      ?

#==============================================================================
# TITLE AND AUTHOR LIST

_publ_section_title
;
    ENTER SECTION TITLE
;
_publ_section_title_footnote
;
    ENTER FOOTNOTE TO TITLE OF PAPER
;
loop_
_publ_author_name
_publ_author_footnote
_publ_author_address
' FIRST AUTHORS NAME '
;
  FIRST AUTHORS FOOTNOTES
;
;
  FIRST AUTHORS ADDRESS
;
_publ_section_synopsis
;
    ENTER SYNOPSIS
;

#==============================================================================
# TEXT

_publ_section_abstract
;
    ENTER ABSTRACT
;
_publ_section_comment
;
    ENTER TEXT
;
_publ_section_references
;
    ENTER OTHER REFERENCES

    Rigaku (2019). CrystalStructure. Version 4.3. 
    Rigaku Corporation, Tokyo, Japan.

    Burla, M. C., Caliandro, R., Camalli, M., Carrozzini, B., 
    Cascarano, G. L., De Caro, L., Giacovazzo, C., Polidori, G. 
    Siliqi, D. and Spagna R. 
    (2007). J. Appl. Cryst. 40, 609-613.
    SIR2008

    Sheldrick, G.M. (2008) SHELXL Version 2017/1, Acta Cryst. A64, 112-122.

    Rigaku (1998). REQAB. 
    Rigaku Corporation, Tokyo, Japan.

;
_publ_section_figure_captions
;
    ENTER FIGURE CAPTIONS
;
_publ_section_exptl_prep
;
    ENTER COMPOUND PREPARATION DETAILS
;
_publ_section_exptl_refinement
;
    ENTER SPECIAL DETAILS OF THE REFINEMENT
;

#==============================================================================
data_PtSi4

#==============================================================================
# CHEMICAL DATA

_chemical_formula_sum                             'C58 H58 N2 Pt Si4'
_chemical_formula_moiety                          'C58 H58 N2 Pt Si4'
_chemical_formula_weight                           1090.54
_chemical_melting_point                            ?

loop_
_atom_type_symbol
_atom_type_description
_atom_type_scat_dispersion_real
_atom_type_scat_dispersion_imag
_atom_type_scat_source
  'C' 'C'  0.0033 0.0016 
;
International Tables for Crystallography
(Vol. C, Tables 4.2.6.8 and 6.1.1.4)
;
  'H' 'H'  0.0000 0.0000 
;
International Tables for Crystallography
(Vol. C, Table 6.1.1.4)
;
  'N' 'N'  0.0061 0.0033 
;
International Tables for Crystallography
(Vol. C, Tables 4.2.6.8 and 6.1.1.4)
;
  'Si' 'Si'  0.0817 0.0704 
;
International Tables for Crystallography
(Vol. C, Tables 4.2.6.8 and 6.1.1.4)
;
  'Pt' 'Pt'  -1.7033 8.3905 
;
International Tables for Crystallography
(Vol. C, Tables 4.2.6.8 and 6.1.1.4)
;
#==============================================================================
# CRYSTAL DATA
_space_group_crystal_system                        orthorhombic
_space_group_name_H-M_alt                         'P b c n'
_space_group_name_Hall                            '-P 2n 2ab'
_space_group_IT_number                             60
loop_
_space_group_symop_id
_space_group_symop_operation_xyz
1   '+X,+Y,+Z'
2   '1/2-X,1/2-Y,1/2+Z'
3   '1/2+X,1/2-Y,-Z'
4   '-X,+Y,1/2-Z'
5   '-X,-Y,-Z'
6   '-1/2+X,-1/2+Y,-1/2-Z'
7   '-1/2-X,-1/2+Y,+Z'
8   '+X,-Y,-1/2+Z'
#------------------------------------------------------------------------------
_cell_length_a                                     14.903(6)
_cell_length_b                                     15.292(6)
_cell_length_c                                     23.077(9)
_cell_angle_alpha                                  90.0000
_cell_angle_beta                                   90.0000
_cell_angle_gamma                                  90.0000
_cell_volume                                       5259(4)
_cell_formula_units_Z                              4
_cell_measurement_reflns_used                      6211
_cell_measurement_theta_min                        3.12
_cell_measurement_theta_max                        27.48
_cell_measurement_temperature                      113
#------------------------------------------------------------------------------
_exptl_crystal_description                         platelet
_exptl_crystal_colour                              yello
_exptl_crystal_size_max                            0.150
_exptl_crystal_size_mid                            0.050
_exptl_crystal_size_min                            0.020
_exptl_crystal_density_diffrn                      1.377
_exptl_crystal_density_meas                        ?
_exptl_crystal_density_method                     'not measured'
_exptl_crystal_F_000                               2216.00
_exptl_absorpt_coefficient_mu                      2.787
_exptl_absorpt_correction_type                     multi-scan
_exptl_absorpt_process_details                    'REQAB (Rigaku, 1998)'
_exptl_absorpt_correction_T_min                    0.807
_exptl_absorpt_correction_T_max                    0.946

#==============================================================================
# EXPERIMENTAL DATA

_diffrn_ambient_temperature                        113
_diffrn_radiation_type                            'Mo K\a'
_diffrn_radiation_wavelength                       0.71075
_diffrn_measurement_device_type                   'Rigaku Saturn724'
_diffrn_measurement_method                         \w
_diffrn_detector_area_resol_mean                   7.111
_diffrn_reflns_number                              41688
_diffrn_reflns_av_unetI/netI                       0.0430
_diffrn_reflns_av_R_equivalents                    0.0729
_diffrn_reflns_theta_max                           28.153
_diffrn_reflns_theta_min                           3.122
_diffrn_reflns_theta_full                          25.242
_diffrn_measured_fraction_theta_max                0.933
_diffrn_measured_fraction_theta_full               0.998
_diffrn_reflns_Laue_measured_fraction_max          0.933
_diffrn_reflns_Laue_measured_fraction_full         0.998
_diffrn_reflns_point_group_measured_fraction_max   0.933
_diffrn_reflns_point_group_measured_fraction_full  0.998
_diffrn_reflns_limit_h_min                         0
_diffrn_reflns_limit_h_max                         19
_diffrn_reflns_limit_k_min                         0
_diffrn_reflns_limit_k_max                         19
_diffrn_reflns_limit_l_min                         0
_diffrn_reflns_limit_l_max                         29
_diffrn_standards_number                           0
_diffrn_standards_interval_count                   .
_diffrn_standards_decay_%                          ?
_reflns_number_total                               6025
_reflns_number_gt                                  4578
_reflns_threshold_expression                       F^2^>2.0\s(F^2^)
_reflns_Friedel_coverage          0.000
_reflns_Friedel_fraction_max      .
_reflns_Friedel_fraction_full     .

#==============================================================================
# REFINEMENT DATA

_refine_special_details
;
    Refinement was performed using all reflections. The weighted 
    R-factor (wR) and goodness of fit (S) are based on F^2^.
    R-factor (gt) are based on F. The threshold expression of
    F^2^ > 2.0 sigma(F^2^) is used only for calculating R-factor (gt).
;
_refine_ls_structure_factor_coef                   Fsqd
_refine_ls_R_factor_all                            0.0632
_refine_ls_R_factor_gt                             0.0429
_refine_ls_wR_factor_ref                           0.0933
_refine_ls_wR_factor_gt                            0.0851
_refine_ls_number_restraints                       0
_refine_ls_hydrogen_treatment                      constr
_refine_ls_number_reflns                           6025
_refine_ls_number_parameters                       297
_refine_ls_goodness_of_fit_ref                     1.133
_refine_ls_weighting_scheme                        calc
_refine_ls_weighting_details
           'w = 1/[\s^2^(Fo^2^)+(0.0366P)^2^+1.4732P] where P=(Fo^2^+2Fc^2^)/3'
_atom_sites_solution_hydrogens                     geom
_atom_sites_solution_primary                       direct
_atom_sites_solution_secondary                     difmap
_refine_ls_shift/su_max                            0.000
_refine_diff_density_max                           0.82
_refine_diff_density_min                          -0.77
_refine_ls_extinction_method                       none
_refine_ls_extinction_coef                         ?


#==============================================================================
# ATOMIC COORDINATES AND THERMAL PARAMETERS

loop_
 _atom_site_label
 _atom_site_type_symbol
 _atom_site_fract_x
 _atom_site_fract_y
 _atom_site_fract_z
 _atom_site_U_iso_or_equiv
 _atom_site_adp_type
 _atom_site_occupancy
 _atom_site_site_symmetry_order  
 _atom_site_calc_flag
 _atom_site_refinement_flags_posn
 _atom_site_refinement_flags_adp
 _atom_site_refinement_flags_occupancy
 _atom_site_disorder_assembly
 _atom_site_disorder_group
Pt1 Pt 0.000000 0.24762(2) 0.250000 0.01273(7) Uani 1 2 d S T P . .
Si1 Si 0.02008(7) 0.13655(7) 0.32387(4) 0.0156(2) Uani 1 1 d . . . . .
Si2 Si 0.04815(7) -0.01057(7) 0.28924(4) 0.0162(2) Uani 1 1 d . . . . .
N1 N 0.0536(2) 0.3884(2) 0.34567(13) 0.0206(7) Uani 1 1 d . . . . .
C1 C 0.0326(3) 0.3376(3) 0.31173(16) 0.0182(8) Uani 1 1 d . . . . .
C2 C 0.0834(3) 0.4491(3) 0.39187(16) 0.0231(9) Uani 1 1 d . . . . .
C3 C 0.1811(3) 0.4603(3) 0.3865(2) 0.0381(12) Uani 1 1 d . . . . .
H3A H 0.210539 0.403134 0.389376 0.046 Uiso 1 1 calc R U . . .
H3B H 0.202767 0.498420 0.417611 0.046 Uiso 1 1 calc R U . . .
H3C H 0.195086 0.486739 0.348875 0.046 Uiso 1 1 calc R U . . .
C4 C 0.0595(4) 0.4023(3) 0.44781(18) 0.0427(13) Uani 1 1 d . . . . .
H4A H 0.090476 0.345849 0.449246 0.051 Uiso 1 1 calc R U . . .
H4B H -0.005497 0.392797 0.449379 0.051 Uiso 1 1 calc R U . . .
H4C H 0.078054 0.438168 0.480906 0.051 Uiso 1 1 calc R U . . .
C5 C 0.0367(4) 0.5367(3) 0.3843(2) 0.0412(12) Uani 1 1 d . . . . .
H5A H -0.028331 0.528747 0.388102 0.049 Uiso 1 1 calc R U . . .
H5B H 0.050458 0.560378 0.345902 0.049 Uiso 1 1 calc R U . . .
H5C H 0.057738 0.577430 0.414160 0.049 Uiso 1 1 calc R U . . .
C6 C 0.1134(3) 0.1623(3) 0.37583(15) 0.0174(8) Uani 1 1 d . . . . .
C7 C 0.1067(3) 0.1422(3) 0.43514(16) 0.0222(9) Uani 1 1 d . . . . .
H7 H 0.052894 0.117093 0.449672 0.027 Uiso 1 1 calc R U . . .
C8 C 0.1765(3) 0.1583(3) 0.47234(17) 0.0255(10) Uani 1 1 d . . . . .
H8 H 0.170396 0.145216 0.512398 0.031 Uiso 1 1 calc R U . . .
C9 C 0.2541(3) 0.1927(3) 0.45206(17) 0.0254(9) Uani 1 1 d . . . . .
H9 H 0.302816 0.203068 0.477736 0.030 Uiso 1 1 calc R U . . .
C10 C 0.2623(3) 0.2129(3) 0.39374(17) 0.0247(9) Uani 1 1 d . . . . .
H10 H 0.316844 0.236659 0.379351 0.030 Uiso 1 1 calc R U . . .
C11 C 0.1920(3) 0.1985(3) 0.35692(16) 0.0197(9) Uani 1 1 d . . . . .
H11 H 0.197930 0.214010 0.317237 0.024 Uiso 1 1 calc R U . . .
C12 C -0.0841(3) 0.1355(3) 0.36948(15) 0.0185(8) Uani 1 1 d . . . . .
C13 C -0.1151(3) 0.0596(3) 0.39852(16) 0.0243(9) Uani 1 1 d . . . . .
H13 H -0.081693 0.006809 0.396096 0.029 Uiso 1 1 calc R U . . .
C14 C -0.1931(3) 0.0617(3) 0.43008(18) 0.0327(11) Uani 1 1 d . . . . .
H14 H -0.213437 0.011019 0.449905 0.039 Uiso 1 1 calc R U . . .
C15 C -0.2422(3) 0.1395(3) 0.43268(17) 0.0305(10) Uani 1 1 d . . . . .
H15 H -0.296657 0.141126 0.454056 0.037 Uiso 1 1 calc R U . . .
C16 C -0.2123(3) 0.2152(3) 0.40420(18) 0.0299(10) Uani 1 1 d . . . . .
H16 H -0.246338 0.267681 0.406382 0.036 Uiso 1 1 calc R U . . .
C17 C -0.1351(3) 0.2132(3) 0.37373(16) 0.0226(9) Uani 1 1 d . . . . .
H17 H -0.114740 0.264651 0.354837 0.027 Uiso 1 1 calc R U . . .
C18 C 0.0321(3) -0.1016(2) 0.34497(16) 0.0188(8) Uani 1 1 d . . . . .
C19 C -0.0247(3) -0.1738(3) 0.33709(18) 0.0266(10) Uani 1 1 d . . . . .
H19 H -0.053359 -0.181105 0.300651 0.032 Uiso 1 1 calc R U . . .
C20 C -0.0408(3) -0.2354(3) 0.38066(19) 0.0299(10) Uani 1 1 d . . . . .
H20 H -0.080363 -0.283043 0.373799 0.036 Uiso 1 1 calc R U . . .
C21 C 0.0007(3) -0.2266(3) 0.4333(2) 0.0322(11) Uani 1 1 d . . . . .
H21 H -0.009582 -0.268223 0.463129 0.039 Uiso 1 1 calc R U . . .
C22 C 0.0580(3) -0.1563(3) 0.44276(16) 0.0278(10) Uani 1 1 d . . . . .
H22 H 0.086751 -0.149643 0.479244 0.033 Uiso 1 1 calc R U . . .
C23 C 0.0734(3) -0.0957(3) 0.39878(16) 0.0229(9) Uani 1 1 d . . . . .
H23 H 0.113621 -0.048626 0.405849 0.027 Uiso 1 1 calc R U . . .
C24 C 0.1632(3) -0.0198(3) 0.26070(16) 0.0207(9) Uani 1 1 d . . . . .
C25 C 0.2080(3) 0.0543(3) 0.23828(17) 0.0247(9) Uani 1 1 d . . . . .
H25 H 0.179850 0.109996 0.239270 0.030 Uiso 1 1 calc R U . . .
C26 C 0.2915(3) 0.0456(3) 0.21529(19) 0.0363(12) Uani 1 1 d . . . . .
H26 H 0.322659 0.095159 0.200818 0.044 Uiso 1 1 calc R U . . .
C27 C 0.3311(3) -0.0376(4) 0.21321(19) 0.0381(12) Uani 1 1 d . . . . .
H27 H 0.389225 -0.043431 0.196792 0.046 Uiso 1 1 calc R U . . .
C28 C 0.2876(3) -0.1132(3) 0.23463(18) 0.0341(11) Uani 1 1 d . . . . .
H28 H 0.315546 -0.168920 0.232623 0.041 Uiso 1 1 calc R U . . .
C29 C 0.2047(3) -0.1036(3) 0.25817(16) 0.0259(10) Uani 1 1 d . . . . .
H29 H 0.174057 -0.153252 0.273072 0.031 Uiso 1 1 calc R U . . .

loop_
 _atom_site_aniso_label
 _atom_site_aniso_U_11
 _atom_site_aniso_U_22
 _atom_site_aniso_U_33
 _atom_site_aniso_U_23
 _atom_site_aniso_U_13
 _atom_site_aniso_U_12
Pt1 0.01264(11) 0.01249(10) 0.01305(11) 0.000 -0.00097(8) 0.000
Si1 0.0151(5) 0.0162(5) 0.0155(5) -0.0001(4) 0.0000(4) 0.0009(4)
Si2 0.0153(6) 0.0151(5) 0.0183(5) 0.0009(4) -0.0002(5) 0.0016(4)
N1 0.024(2) 0.0161(17) 0.0216(16) -0.0027(14) -0.0002(15) 0.0010(14)
C1 0.0126(19) 0.020(2) 0.022(2) 0.0038(16) -0.0042(16) 0.0011(15)
C2 0.028(2) 0.017(2) 0.024(2) -0.0077(16) -0.0024(18) 0.0004(17)
C3 0.032(3) 0.035(3) 0.048(3) -0.015(2) -0.007(2) -0.003(2)
C4 0.060(4) 0.039(3) 0.029(2) -0.007(2) -0.004(2) -0.003(3)
C5 0.047(3) 0.028(3) 0.048(3) -0.014(2) -0.015(3) 0.010(2)
C6 0.018(2) 0.017(2) 0.0179(19) -0.0011(15) -0.0054(16) 0.0023(15)
C7 0.022(2) 0.021(2) 0.023(2) 0.0003(17) -0.0007(17) 0.0012(17)
C8 0.030(3) 0.028(2) 0.018(2) -0.0018(17) -0.0089(18) 0.0030(19)
C9 0.021(2) 0.025(2) 0.030(2) -0.0063(18) -0.0093(18) 0.0032(17)
C10 0.019(2) 0.025(2) 0.031(2) -0.0066(19) -0.0029(18) -0.0025(17)
C11 0.021(2) 0.018(2) 0.020(2) -0.0023(16) -0.0007(17) -0.0018(16)
C12 0.017(2) 0.023(2) 0.0158(19) -0.0010(16) -0.0018(16) -0.0010(16)
C13 0.021(2) 0.025(2) 0.027(2) 0.0017(18) 0.0037(18) 0.0032(17)
C14 0.030(3) 0.029(3) 0.039(3) 0.009(2) 0.015(2) -0.001(2)
C15 0.022(2) 0.042(3) 0.028(2) -0.003(2) 0.0082(19) 0.004(2)
C16 0.023(2) 0.038(3) 0.029(2) -0.003(2) 0.0087(19) 0.007(2)
C17 0.024(2) 0.024(2) 0.019(2) 0.0017(17) 0.0039(18) 0.0026(17)
C18 0.017(2) 0.017(2) 0.023(2) 0.0032(15) 0.0063(17) 0.0047(15)
C19 0.028(2) 0.021(2) 0.031(2) 0.0024(18) -0.0035(19) 0.0007(18)
C20 0.026(3) 0.023(2) 0.040(3) 0.0110(19) 0.003(2) 0.0000(18)
C21 0.035(3) 0.026(2) 0.036(3) 0.0113(19) 0.015(2) 0.011(2)
C22 0.033(3) 0.032(3) 0.018(2) 0.0025(17) -0.0005(19) 0.015(2)
C23 0.020(2) 0.022(2) 0.026(2) 0.0000(17) 0.0018(17) 0.0067(17)
C24 0.017(2) 0.024(2) 0.021(2) -0.0014(16) 0.0013(16) 0.0030(17)
C25 0.015(2) 0.030(2) 0.028(2) 0.0053(18) -0.0022(17) 0.0047(18)
C26 0.020(2) 0.053(3) 0.036(3) 0.017(2) 0.002(2) 0.003(2)
C27 0.023(3) 0.061(4) 0.031(2) 0.008(2) 0.011(2) 0.015(2)
C28 0.030(3) 0.038(3) 0.034(2) -0.002(2) 0.002(2) 0.018(2)
C29 0.024(2) 0.026(2) 0.028(2) 0.0027(18) -0.0046(18) 0.0047(18)

#==============================================================================
_computing_data_collection
                                             'CrystalClear (Rigaku Inc., 2008)'
_computing_cell_refinement                         CrystalClear
_computing_data_reduction                          CrystalClear
_computing_structure_solution
                                             'Il Milione (Burla, et al., 2007)'
_computing_structure_refinement
                                      'SHELXL Version 2017/1 (Sheldrick, 2008)'
_computing_publication_material
                                          'CrystalStructure 4.3 (Rigaku, 2019)'
_computing_molecular_graphics                     'CrystalStructure 4.3'

#==============================================================================
# MOLECULAR GEOMETRY

_geom_special_details
;
 All esds (except the esd in the dihedral angle between two l.s. planes)
 are estimated using the full covariance matrix.  The cell esds are taken
 into account individually in the estimation of esds in distances, angles
 and torsion angles; correlations between esds in cell parameters are only
 used when they are defined by crystal symmetry.  An approximate (isotropic)
 treatment of cell esds is used for estimating esds involving l.s. planes.
;

loop_
 _geom_bond_atom_site_label_1
 _geom_bond_atom_site_label_2
 _geom_bond_distance
 _geom_bond_site_symmetry_2
 _geom_bond_publ_flag
Pt1 C1 2.039(4) 4 ?
Pt1 C1 2.039(4) . ?
Pt1 Si1 2.4249(13) 4 ?
Pt1 Si1 2.4249(13) . ?
Si1 C12 1.875(4) . ?
Si1 C6 1.878(4) . ?
Si1 Si2 2.4238(17) . ?
Si2 C24 1.841(4) . ?
Si2 C18 1.911(4) . ?
Si2 Si2 2.311(2) 4 ?
N1 C1 1.147(5) . ?
N1 C2 1.481(5) . ?
C2 C3 1.472(6) . ?
C2 C4 1.518(6) . ?
C2 C5 1.520(6) . ?
C3 H3A 0.9800 . ?
C3 H3B 0.9800 . ?
C3 H3C 0.9800 . ?
C4 H4A 0.9800 . ?
C4 H4B 0.9800 . ?
C4 H4C 0.9800 . ?
C5 H5A 0.9800 . ?
C5 H5B 0.9800 . ?
C5 H5C 0.9800 . ?
C6 C11 1.368(5) . ?
C6 C7 1.406(5) . ?
C7 C8 1.371(5) . ?
C7 H7 0.9500 . ?
C8 C9 1.355(6) . ?
C8 H8 0.9500 . ?
C9 C10 1.386(6) . ?
C9 H9 0.9500 . ?
C10 C11 1.367(5) . ?
C10 H10 0.9500 . ?
C11 H11 0.9500 . ?
C12 C17 1.414(5) . ?
C12 C13 1.418(5) . ?
C13 C14 1.372(6) . ?
C13 H13 0.9500 . ?
C14 C15 1.398(6) . ?
C14 H14 0.9500 . ?
C15 C16 1.404(6) . ?
C15 H15 0.9500 . ?
C16 C17 1.349(6) . ?
C16 H16 0.9500 . ?
C17 H17 0.9500 . ?
C18 C23 1.390(5) . ?
C18 C19 1.402(6) . ?
C19 C20 1.399(6) . ?
C19 H19 0.9500 . ?
C20 C21 1.370(7) . ?
C20 H20 0.9500 . ?
C21 C22 1.390(6) . ?
C21 H21 0.9500 . ?
C22 C23 1.394(5) . ?
C22 H22 0.9500 . ?
C23 H23 0.9500 . ?
C24 C25 1.413(6) . ?
C24 C29 1.425(5) . ?
C25 C26 1.359(6) . ?
C25 H25 0.9500 . ?
C26 C27 1.403(6) . ?
C26 H26 0.9500 . ?
C27 C28 1.413(7) . ?
C27 H27 0.9500 . ?
C28 C29 1.358(6) . ?
C28 H28 0.9500 . ?
C29 H29 0.9500 . ?

loop_
 _geom_angle_atom_site_label_1
 _geom_angle_atom_site_label_2
 _geom_angle_atom_site_label_3
 _geom_angle
 _geom_angle_site_symmetry_1
 _geom_angle_site_symmetry_3
 _geom_angle_publ_flag
C1 Pt1 C1 95.2(2) 4 . ?
C1 Pt1 Si1 87.25(11) 4 4 ?
C1 Pt1 Si1 173.25(11) . 4 ?
C1 Pt1 Si1 173.25(11) 4 . ?
C1 Pt1 Si1 87.25(11) . . ?
Si1 Pt1 Si1 91.07(6) 4 . ?
C12 Si1 C6 104.84(18) . . ?
C12 Si1 Si2 108.64(13) . . ?
C6 Si1 Si2 106.11(13) . . ?
C12 Si1 Pt1 107.38(13) . . ?
C6 Si1 Pt1 113.16(13) . . ?
Si2 Si1 Pt1 116.08(5) . . ?
C24 Si2 C18 107.57(18) . . ?
C24 Si2 Si2 107.32(14) . 4 ?
C18 Si2 Si2 116.72(13) . 4 ?
C24 Si2 Si1 110.45(14) . . ?
C18 Si2 Si1 115.65(13) . . ?
Si2 Si2 Si1 98.70(4) 4 . ?
C1 N1 C2 176.1(4) . . ?
N1 C1 Pt1 177.8(4) . . ?
C3 C2 N1 108.0(3) . . ?
C3 C2 C4 111.0(4) . . ?
N1 C2 C4 104.3(3) . . ?
C3 C2 C5 109.9(4) . . ?
N1 C2 C5 109.4(3) . . ?
C4 C2 C5 113.9(4) . . ?
C2 C3 H3A 109.5 . . ?
C2 C3 H3B 109.5 . . ?
H3A C3 H3B 109.5 . . ?
C2 C3 H3C 109.5 . . ?
H3A C3 H3C 109.5 . . ?
H3B C3 H3C 109.5 . . ?
C2 C4 H4A 109.5 . . ?
C2 C4 H4B 109.5 . . ?
H4A C4 H4B 109.5 . . ?
C2 C4 H4C 109.5 . . ?
H4A C4 H4C 109.5 . . ?
H4B C4 H4C 109.5 . . ?
C2 C5 H5A 109.5 . . ?
C2 C5 H5B 109.5 . . ?
H5A C5 H5B 109.5 . . ?
C2 C5 H5C 109.5 . . ?
H5A C5 H5C 109.5 . . ?
H5B C5 H5C 109.5 . . ?
C11 C6 C7 117.4(4) . . ?
C11 C6 Si1 121.0(3) . . ?
C7 C6 Si1 121.6(3) . . ?
C8 C7 C6 121.1(4) . . ?
C8 C7 H7 119.4 . . ?
C6 C7 H7 119.4 . . ?
C9 C8 C7 120.1(4) . . ?
C9 C8 H8 120.0 . . ?
C7 C8 H8 120.0 . . ?
C8 C9 C10 119.8(4) . . ?
C8 C9 H9 120.1 . . ?
C10 C9 H9 120.1 . . ?
C11 C10 C9 120.0(4) . . ?
C11 C10 H10 120.0 . . ?
C9 C10 H10 120.0 . . ?
C10 C11 C6 121.6(4) . . ?
C10 C11 H11 119.2 . . ?
C6 C11 H11 119.2 . . ?
C17 C12 C13 118.6(4) . . ?
C17 C12 Si1 118.5(3) . . ?
C13 C12 Si1 122.9(3) . . ?
C14 C13 C12 120.5(4) . . ?
C14 C13 H13 119.7 . . ?
C12 C13 H13 119.7 . . ?
C13 C14 C15 119.1(4) . . ?
C13 C14 H14 120.4 . . ?
C15 C14 H14 120.4 . . ?
C14 C15 C16 121.0(4) . . ?
C14 C15 H15 119.5 . . ?
C16 C15 H15 119.5 . . ?
C17 C16 C15 119.7(4) . . ?
C17 C16 H16 120.2 . . ?
C15 C16 H16 120.2 . . ?
C16 C17 C12 121.0(4) . . ?
C16 C17 H17 119.5 . . ?
C12 C17 H17 119.5 . . ?
C23 C18 C19 115.8(4) . . ?
C23 C18 Si2 119.9(3) . . ?
C19 C18 Si2 124.2(3) . . ?
C20 C19 C18 122.7(4) . . ?
C20 C19 H19 118.6 . . ?
C18 C19 H19 118.6 . . ?
C21 C20 C19 119.5(4) . . ?
C21 C20 H20 120.2 . . ?
C19 C20 H20 120.2 . . ?
C20 C21 C22 119.5(4) . . ?
C20 C21 H21 120.2 . . ?
C22 C21 H21 120.2 . . ?
C21 C22 C23 120.1(4) . . ?
C21 C22 H22 120.0 . . ?
C23 C22 H22 120.0 . . ?
C18 C23 C22 122.3(4) . . ?
C18 C23 H23 118.9 . . ?
C22 C23 H23 118.9 . . ?
C25 C24 C29 120.1(4) . . ?
C25 C24 Si2 120.7(3) . . ?
C29 C24 Si2 119.2(3) . . ?
C26 C25 C24 119.8(4) . . ?
C26 C25 H25 120.1 . . ?
C24 C25 H25 120.1 . . ?
C25 C26 C27 119.1(5) . . ?
C25 C26 H26 120.4 . . ?
C27 C26 H26 120.4 . . ?
C26 C27 C28 122.4(4) . . ?
C26 C27 H27 118.8 . . ?
C28 C27 H27 118.8 . . ?
C29 C28 C27 118.0(4) . . ?
C29 C28 H28 121.0 . . ?
C27 C28 H28 121.0 . . ?
C28 C29 C24 120.6(4) . . ?
C28 C29 H29 119.7 . . ?
C24 C29 H29 119.7 . . ?

loop_
 _geom_torsion_atom_site_label_1
 _geom_torsion_atom_site_label_2
 _geom_torsion_atom_site_label_3
 _geom_torsion_atom_site_label_4
 _geom_torsion
 _geom_torsion_site_symmetry_1
 _geom_torsion_site_symmetry_2
 _geom_torsion_site_symmetry_3
 _geom_torsion_site_symmetry_4
 _geom_torsion_publ_flag
C12 Si1 C6 C11 -156.6(3) . . . . ?
Si2 Si1 C6 C11 88.6(3) . . . . ?
Pt1 Si1 C6 C11 -39.9(4) . . . . ?
C12 Si1 C6 C7 25.9(4) . . . . ?
Si2 Si1 C6 C7 -89.0(3) . . . . ?
Pt1 Si1 C6 C7 142.6(3) . . . . ?
C11 C6 C7 C8 -0.1(6) . . . . ?
Si1 C6 C7 C8 177.5(3) . . . . ?
C6 C7 C8 C9 -1.1(6) . . . . ?
C7 C8 C9 C10 0.9(6) . . . . ?
C8 C9 C10 C11 0.4(6) . . . . ?
C9 C10 C11 C6 -1.7(6) . . . . ?
C7 C6 C11 C10 1.5(6) . . . . ?
Si1 C6 C11 C10 -176.2(3) . . . . ?
C6 Si1 C12 C17 93.8(3) . . . . ?
Si2 Si1 C12 C17 -153.1(3) . . . . ?
Pt1 Si1 C12 C17 -26.9(3) . . . . ?
C6 Si1 C12 C13 -88.1(3) . . . . ?
Si2 Si1 C12 C13 25.0(3) . . . . ?
Pt1 Si1 C12 C13 151.3(3) . . . . ?
C17 C12 C13 C14 -0.1(6) . . . . ?
Si1 C12 C13 C14 -178.2(3) . . . . ?
C12 C13 C14 C15 0.8(7) . . . . ?
C13 C14 C15 C16 -0.8(7) . . . . ?
C14 C15 C16 C17 0.1(7) . . . . ?
C15 C16 C17 C12 0.7(7) . . . . ?
C13 C12 C17 C16 -0.7(6) . . . . ?
Si1 C12 C17 C16 177.6(3) . . . . ?
C23 C18 C19 C20 1.3(6) . . . . ?
Si2 C18 C19 C20 -174.4(3) . . . . ?
C18 C19 C20 C21 -0.8(7) . . . . ?
C19 C20 C21 C22 0.3(7) . . . . ?
C20 C21 C22 C23 -0.4(6) . . . . ?
C19 C18 C23 C22 -1.5(6) . . . . ?
Si2 C18 C23 C22 174.5(3) . . . . ?
C21 C22 C23 C18 1.0(6) . . . . ?
C18 Si2 C24 C25 -153.8(3) . . . . ?
Si2 Si2 C24 C25 79.8(3) 4 . . . ?
Si1 Si2 C24 C25 -26.8(3) . . . . ?
C18 Si2 C24 C29 30.0(4) . . . . ?
Si2 Si2 C24 C29 -96.4(3) 4 . . . ?
Si1 Si2 C24 C29 157.1(3) . . . . ?
C29 C24 C25 C26 -1.2(6) . . . . ?
Si2 C24 C25 C26 -177.4(3) . . . . ?
C24 C25 C26 C27 1.3(7) . . . . ?
C25 C26 C27 C28 -0.5(7) . . . . ?
C26 C27 C28 C29 -0.3(7) . . . . ?
C27 C28 C29 C24 0.3(6) . . . . ?
C25 C24 C29 C28 0.4(6) . . . . ?
Si2 C24 C29 C28 176.6(3) . . . . ?


#==============================================================================
# Additional structures and associated data_? identifiers
# should be added at this point if there is more than one 
# structure analysis in the CIF.

_shelx_res_file
;
TITL PtSi4
    shelxl.res
    created by SHELXL-2017/1 at 12:48:25 on 13-Sep-2022
CELL  0.71075 14.90280 15.29180 23.07710 90.00000 90.00000 90.00000
ZERR  4 0.00600 0.00630 0.00870 0.00000 0.00000 0.00000
LATT 1
SYMM .50-X, .50-Y, .50+Z
SYMM .50+X, .50-Y,    -Z
SYMM    -X,    +Y, .50-Z
SFAC C H N SI PT
UNIT 232 232 8 16 4
L.S. 20
FMAP 2
PLAN 20
WPDB -2
HTAB
BOND $H
CONF
LIST 4
TEMP -159.8
ACTA
SIZE 0.150 0.050 0.020
ABIN
WGHT    0.036600    1.473200
FVAR       0.36284
PT1   5    0.000000    0.247621    0.250000    10.50000    0.01264    0.01249 =
         0.01305    0.00000   -0.00097    0.00000
SI1   4    0.020082    0.136546    0.323867    11.00000    0.01506    0.01620 =
         0.01546   -0.00010    0.00000    0.00094
SI2   4    0.048148   -0.010570    0.289238    11.00000    0.01532    0.01511 =
         0.01827    0.00091   -0.00025    0.00156
N1    3    0.053627    0.388412    0.345671    11.00000    0.02423    0.01606 =
         0.02157   -0.00271   -0.00021    0.00098
C1    1    0.032599    0.337580    0.311734    11.00000    0.01258    0.02004 =
         0.02211    0.00380   -0.00415    0.00111
C2    1    0.083372    0.449068    0.391874    11.00000    0.02784    0.01734 =
         0.02409   -0.00765   -0.00244    0.00039
C3    1    0.181106    0.460277    0.386484    11.00000    0.03198    0.03459 =
         0.04786   -0.01461   -0.00703   -0.00262
AFIX 137
H3A   2    0.210539    0.403134    0.389376    11.00000   -1.20000
H3B   2    0.202767    0.498420    0.417611    11.00000   -1.20000
H3C   2    0.195086    0.486739    0.348875    11.00000   -1.20000
AFIX   0
C4    1    0.059486    0.402331    0.447805    11.00000    0.06038    0.03852 =
         0.02921   -0.00737   -0.00361   -0.00326
AFIX 137
H4A   2    0.090476    0.345849    0.449246    11.00000   -1.20000
H4B   2   -0.005497    0.392797    0.449379    11.00000   -1.20000
H4C   2    0.078054    0.438168    0.480906    11.00000   -1.20000
AFIX   0
C5    1    0.036661    0.536686    0.384341    11.00000    0.04742    0.02816 =
         0.04797   -0.01406   -0.01536    0.01028
AFIX 137
H5A   2   -0.028331    0.528747    0.388102    11.00000   -1.20000
H5B   2    0.050458    0.560378    0.345902    11.00000   -1.20000
H5C   2    0.057738    0.577430    0.414160    11.00000   -1.20000
AFIX   0
C6    1    0.113360    0.162309    0.375830    11.00000    0.01754    0.01689 =
         0.01791   -0.00112   -0.00543    0.00234
C7    1    0.106680    0.142215    0.435142    11.00000    0.02229    0.02099 =
         0.02334    0.00027   -0.00067    0.00117
AFIX  43
H7    2    0.052894    0.117093    0.449672    11.00000   -1.20000
AFIX   0
C8    1    0.176477    0.158269    0.472343    11.00000    0.03007    0.02806 =
         0.01828   -0.00177   -0.00891    0.00303
AFIX  43
H8    2    0.170396    0.145216    0.512398    11.00000   -1.20000
AFIX   0
C9    1    0.254134    0.192734    0.452057    11.00000    0.02071    0.02516 =
         0.03033   -0.00625   -0.00931    0.00319
AFIX  43
H9    2    0.302816    0.203068    0.477736    11.00000   -1.20000
AFIX   0
C10   1    0.262335    0.212865    0.393738    11.00000    0.01851    0.02470 =
         0.03098   -0.00655   -0.00287   -0.00254
AFIX  43
H10   2    0.316844    0.236659    0.379351    11.00000   -1.20000
AFIX   0
C11   1    0.192023    0.198495    0.356915    11.00000    0.02056    0.01810 =
         0.02034   -0.00225   -0.00068   -0.00183
AFIX  43
H11   2    0.197930    0.214010    0.317237    11.00000   -1.20000
AFIX   0
C12   1   -0.084062    0.135453    0.369480    11.00000    0.01664    0.02300 =
         0.01585   -0.00097   -0.00175   -0.00101
C13   1   -0.115136    0.059572    0.398517    11.00000    0.02081    0.02490 =
         0.02706    0.00172    0.00374    0.00321
AFIX  43
H13   2   -0.081693    0.006809    0.396096    11.00000   -1.20000
AFIX   0
C14   1   -0.193091    0.061723    0.430076    11.00000    0.03040    0.02905 =
         0.03863    0.00915    0.01502   -0.00142
AFIX  43
H14   2   -0.213437    0.011019    0.449905    11.00000   -1.20000
AFIX   0
C15   1   -0.242204    0.139489    0.432679    11.00000    0.02181    0.04154 =
         0.02809   -0.00310    0.00819    0.00411
AFIX  43
H15   2   -0.296657    0.141126    0.454056    11.00000   -1.20000
AFIX   0
C16   1   -0.212338    0.215234    0.404200    11.00000    0.02256    0.03773 =
         0.02931   -0.00324    0.00872    0.00745
AFIX  43
H16   2   -0.246338    0.267681    0.406382    11.00000   -1.20000
AFIX   0
C17   1   -0.135127    0.213154    0.373729    11.00000    0.02399    0.02448 =
         0.01929    0.00172    0.00394    0.00256
AFIX  43
H17   2   -0.114740    0.264651    0.354837    11.00000   -1.20000
AFIX   0
C18   1    0.032059   -0.101628    0.344969    11.00000    0.01712    0.01665 =
         0.02270    0.00323    0.00625    0.00469
C19   1   -0.024683   -0.173764    0.337094    11.00000    0.02782    0.02146 =
         0.03065    0.00237   -0.00347    0.00067
AFIX  43
H19   2   -0.053359   -0.181105    0.300651    11.00000   -1.20000
AFIX   0
C20   1   -0.040847   -0.235408    0.380665    11.00000    0.02592    0.02326 =
         0.04046    0.01104    0.00289   -0.00002
AFIX  43
H20   2   -0.080363   -0.283043    0.373799    11.00000   -1.20000
AFIX   0
C21   1    0.000712   -0.226596    0.433303    11.00000    0.03510    0.02568 =
         0.03593    0.01132    0.01493    0.01125
AFIX  43
H21   2   -0.009582   -0.268223    0.463129    11.00000   -1.20000
AFIX   0
C22   1    0.058033   -0.156333    0.442761    11.00000    0.03303    0.03213 =
         0.01823    0.00247   -0.00051    0.01516
AFIX  43
H22   2    0.086751   -0.149643    0.479244    11.00000   -1.20000
AFIX   0
C23   1    0.073444   -0.095665    0.398784    11.00000    0.02048    0.02215 =
         0.02610    0.00001    0.00182    0.00673
AFIX  43
H23   2    0.113621   -0.048626    0.405849    11.00000   -1.20000
AFIX   0
C24   1    0.163152   -0.019774    0.260702    11.00000    0.01749    0.02391 =
         0.02075   -0.00139    0.00134    0.00297
C25   1    0.207985    0.054270    0.238281    11.00000    0.01545    0.03036 =
         0.02832    0.00527   -0.00223    0.00473
AFIX  43
H25   2    0.179850    0.109996    0.239270    11.00000   -1.20000
AFIX   0
C26   1    0.291496    0.045558    0.215288    11.00000    0.01959    0.05335 =
         0.03599    0.01727    0.00185    0.00343
AFIX  43
H26   2    0.322659    0.095159    0.200818    11.00000   -1.20000
AFIX   0
C27   1    0.331068   -0.037645    0.213206    11.00000    0.02264    0.06101 =
         0.03071    0.00831    0.01090    0.01547
AFIX  43
H27   2    0.389225   -0.043431    0.196792    11.00000   -1.20000
AFIX   0
C28   1    0.287593   -0.113168    0.234630    11.00000    0.02962    0.03836 =
         0.03423   -0.00185    0.00200    0.01789
AFIX  43
H28   2    0.315546   -0.168920    0.232623    11.00000   -1.20000
AFIX   0
C29   1    0.204659   -0.103612    0.258168    11.00000    0.02360    0.02588 =
         0.02815    0.00267   -0.00463    0.00471
AFIX  43
H29   2    0.174057   -0.153252    0.273072    11.00000   -1.20000
AFIX   0
HKLF 4


REM  PtSi4
REM R1 =  0.0429 for    4578 Fo > 4sig(Fo)  and  0.0632 for all    6025 data
REM    297 parameters refined using      0 restraints

END

WGHT      0.0366      1.4629

REM No hydrogen bonds found for HTAB generation

REM Highest difference peak  0.821,  deepest hole -0.771,  1-sigma level  0.108
Q1    1   0.4499  0.0108  0.2113  11.00000  0.05    0.82
Q2    1   0.0462  0.5046  0.2891  11.00000  0.05    0.76
Q3    1  -0.0529 -0.0106  0.2869  11.00000  0.05    0.69
Q4    1  -0.0139  0.3597  0.3203  11.00000  0.05    0.58
Q5    1  -0.0203  0.1391  0.3236  11.00000  0.05    0.56
Q6    1   0.0630  0.2993  0.2352  11.00000  0.05    0.52
Q7    1   0.5000  0.0004  0.2500  10.50000  0.05    0.51
Q8    1  -0.0547  0.3051  0.2489  11.00000  0.05    0.50
Q9    1   0.0000 -0.0195  0.2500  10.50000  0.05    0.50
Q10   1   0.0000  0.0800  0.2500  10.50000  0.05    0.48
Q11   1   0.0179  0.1474  0.2716  11.00000  0.05    0.48
Q12   1   0.0000  0.4237  0.2500  10.50000  0.05    0.47
Q13   1  -0.0430  0.2646  0.2076  11.00000  0.05    0.44
Q14   1   0.0199  0.3267  0.2382  11.00000  0.05    0.43
Q15   1  -0.0464  0.2024  0.2548  11.00000  0.05    0.42
Q16   1   0.0197  0.0448  0.2407  11.00000  0.05    0.41
Q17   1  -0.0846 -0.0864  0.4007  11.00000  0.05    0.40
Q18   1   0.0069 -0.2706  0.4303  11.00000  0.05    0.40
Q19   1  -0.0992  0.2635  0.3123  11.00000  0.05    0.40
Q20   1   0.0152  0.6594  0.3323  11.00000  0.05    0.39
;

_shelx_res_checksum   95465

_shelx_hkl_file
;
   0   0   4  205.72   29.00
   0   0  -4  106.55   14.85
   0   0   4   99.07   15.36
   0   0  -4  186.33   13.84
   0   0   5    5.53    9.44
   0   0  -5   -4.57   10.86
   0   0   5   32.12   23.98
   0   0  -5    3.07   17.58
   0   0   7   30.46   17.59
   0   0  -7   -2.48   10.95
   0   0  -7   13.76   16.92
   0   0   7  -13.29   22.35
   0   0   810119.11  265.81
   0   0  -810531.57  270.50
   0   0  -810764.80  278.83
   0   0   810238.21  265.44
   0   0   9    5.89    8.17
   0   0  -9   27.92   15.03
   0   0  -9   28.47   12.85
   0   0   9   12.66   15.27
   0   0  1010669.22  362.36
   0   0 -1010485.74  357.40
   0   0 -1010634.12  361.75
   0   0  10 9507.20  324.44
   0   0  11    7.10   15.43
   0   0 -11    1.16    9.12
   0   0 -11  -21.27   18.31
   0   0  11  -15.71   22.50
   0   0  12 2619.47  113.50
   0   0 -12 2818.18  122.97
   0   0 -12 2645.78  114.52
   0   0  12 2811.18  126.41
   0   0 -13   -4.83    9.15
   0   0  13   12.47   15.43
   0   0 -14 8827.43  386.21
   0   0 -14 8211.37  372.73
   0   0  14 7933.08  350.99
   0   0 -15    6.32    6.50
   0   0 -15   18.81   18.83
   0   0  15   23.43   20.49
   0   0 -16 6758.58  326.56
   0   0 -16 6424.60  326.40
   0   0  16 6231.63  307.10
   0   0 -17   13.24   12.16
   0   0 -17   45.09   23.31
   0   0  17   24.67   23.77
   0   0 -18  665.40   41.75
   0   0 -18  815.04   96.52
   0   0  18  716.58   94.22
   0   0 -19    2.37    6.16
   0   0 -19   21.96   19.73
   0   0  19   -0.52   32.90
   0   0 -20 2975.29  139.75
   0   0  20 3152.25  187.82
   0   0  21   -2.14   36.99
   0   0  22 4924.60  354.00
   0   0  23   -1.41   16.72
   0   0  24 2261.57  133.15
   0   0  25   12.43   39.34
   0   0  26 4832.83   97.50
   0   0  27   11.55   22.88
   0   0  28 2787.69  192.81
   0   0  29   -8.50   19.70
   0   1  -4    9.49   12.85
   0  -1   4   -3.25   13.28
   0  -1  -4    8.81   10.33
   0   1   4    9.46   20.48
   0   1  -4   -1.90    8.40
   0  -1   4  -21.62   18.18
   0  -1   5   23.11   15.70
   0   1  -5  -11.68   18.46
   0   1   5   -4.01   20.57
   0  -1  -5   20.90   13.14
   0  -1   5   17.12   20.28
   0   1  -5   12.87   12.89
   0   1  -6    8.30   12.98
   0  -1   6   20.42   23.17
   0  -1  -6    2.35   12.63
   0   1   6    8.17   17.02
   0  -1   6   -4.28   22.19
   0   1  -6    8.07   10.60
   0  -1   7   11.30   12.22
   0  -1  -7   11.69   11.16
   0   1  -7  -18.00   19.35
   0   1   7   -4.27   21.59
   0   1  -7   14.58    8.69
   0  -1   7   -4.28   21.50
   0  -1   8  -23.81   18.63
   0   1  -8   17.52   14.94
   0  -1  -8    6.90   13.67
   0   1   8    9.66   13.25
   0   1  -8   17.90   11.55
   0  -1   8   24.50   20.76
   0  -1   9   -5.80   16.42
   0   1   9    9.70   11.06
   0   1  -9    3.55   10.38
   0  -1   9   14.86   20.99
   0   1  -9   23.28   14.49
   0  -1  -9    9.79    8.28
   0  -1  10   35.23   21.84
   0   1 -10   -0.85   14.78
   0   1  10   -1.33   19.69
   0   1 -10   13.52   13.92
   0  -1  10   28.05   31.31
   0  -1 -10    0.04    3.22
   0  -1 -10    4.47   23.65
   0  -1  11   13.03   11.18
   0   1 -11   -6.12   15.67
   0  -1 -11   15.10    6.86
   0  -1 -11    9.99   13.00
   0   1  11    3.49    9.72
   0   1 -11    9.49   16.22
   0  -1  11   12.06   29.11
   0  -1  12   -4.75   10.47
   0   1 -12   -0.71   13.80
   0  -1 -12    1.85    2.54
   0   1 -12    1.72   14.85
   0   1  12   -1.33   20.41
   0  -1  12   -1.86   23.53
   0  -1 -12    7.03    9.07
   0   1 -13    8.14    9.99
   0  -1  13   -0.50   16.20
   0  -1  13   14.82   29.38
   0   1  13  -12.40   23.88
   0  -1  14   17.63   17.95
   0   1  14   17.37   23.20
   0   1 -14   15.35    7.30
   0  -1  14   21.70   21.94
   0  -1  15    3.97   11.64
   0   1 -15    4.41   11.24
   0   1  15   -5.93   26.55
   0  -1  15   -9.21   27.22
   0   1 -16   10.61    9.71
   0   1  16   24.43   13.19
   0  -1  16   38.46   19.96
   0   1 -17   16.72   16.08
   0   1 -17   18.49   20.41
   0  -1  17   -5.75   28.07
   0   1  17   14.88   20.28
   0   1  18   50.24   29.61
   0   1 -18   10.14   18.69
   0   1 -18    3.91    9.10
   0  -1  18   16.59   20.44
   0   1 -19   -0.98    8.45
   0  -1  19   35.21   25.51
   0   1 -19   27.49   27.32
   0   1  19   42.15   27.88
   0   1 -20   -7.82    9.39
   0   1 -20   12.73   19.58
   0   1  20   20.32   34.92
   0  -1  20  -18.70   32.30
   0   1 -21   -5.67    8.11
   0   1  21   14.40   20.04
   0  -1  21   13.11   22.86
   0  -1  22   25.65   24.94
   0   1  22   15.43   23.38
   0   1  23   22.62   22.70
   0  -1  23  -16.93   32.11
   0  -1  24   -1.95   35.28
   0   1  24   26.84   26.11
   0   1  25   -9.55   37.09
   0  -1  25   -9.50   36.26
   0  -1  26    0.96   18.26
   0   1  26   16.11   38.37
   0  -1  27   -0.05   31.44
   0   1  27   22.12   29.77
   0   1  28   15.90   35.20
   0  -1  28    5.19   19.83
   0   1  29    3.18   24.87
   0  -1  29   -0.06   27.06
   0  -2   2  285.66   24.67
   0  -2   2  291.63   21.90
   0  -2  -2  272.82   19.32
   0   2  -2  304.09   42.50
   0   2   2  327.35   28.14
   0   2  -2  258.33   20.27
   0   2   2  347.14   34.70
   0  -2   3 3845.38  108.49
   0   2   3 3853.71  104.51
   0  -2  -3 4125.46  109.56
   0   2  -3 4143.30  117.01
   0   2   3 4052.52  109.25
   0  -2   3 3964.18  108.17
   0   2  -3 4310.05  115.45
   0  -2  -4 1271.25   69.10
   0  -2   4 1374.38   83.08
   0   2   4 1306.83   75.60
   0   2  -4 1310.63  117.40
   0  -2  -4 1220.52   70.85
   0   2   4 1314.51   76.26
   0   2  -4 1286.78   71.41
   0  -2   4 1575.62   91.91
   0  -2   5   63.11   38.08
   0  -2  -5   75.71   50.14
   0   2   5   62.54   18.38
   0  -2   5   79.17   30.56
   0   2  -5   56.62   43.90
   0   2  -5   76.10   35.15
   0   2   5   56.48   40.38
   0   2   6 1918.68  100.15
   0   2   6 1902.96  103.68
   0   2  -6 1943.71  110.10
   0  -2   6 1820.26  101.70
   0   2   6 2002.48  109.25
   0  -2  -6 1880.96  102.75
   0  -2   6 1904.17  104.51
   0   2  -6 1948.30  107.83
   0   2  -7   14.66   10.60
   0  -2   7   27.84   23.88
   0   2  -7    9.19   23.97
   0  -2  -7   11.56   14.51
   0   2   7   23.71   20.53
   0  -2   7   10.09   11.33
   0  -2   8 6363.99  176.17
   0  -2   8 6169.79  165.40
   0   2  -8 6577.84  177.13
   0  -2  -8 6035.59  161.34
   0   2   8 5967.86  161.39
   0   2  -8 6031.73  160.25
   0   2  -9   71.31   22.51
   0  -2   9   87.29   34.83
   0   2  -9   33.19   27.32
   0  -2  -9   55.74   33.03
   0  -2   9   52.48   38.33
   0   2   9   37.72   19.96
   0   2 -1014538.10  504.13
   0  -2  1016092.67  548.05
   0  -2 -1014238.36  486.11
   0   2  1015971.06  546.96
   0  -2  1016802.22  578.23
   0   2 -1015157.93  512.99
   0  -2  11  133.41   45.56
   0  -2 -11   92.68   56.67
   0   2 -11  153.56   63.90
   0   2 -11  161.70   30.05
   0  -2  11   57.00   46.05
   0   2  11  162.58   47.14
   0   2  12 7649.28  313.72
   0  -2  12 7543.28  323.98
   0   2 -12 7987.69  326.77
   0  -2  12 8248.12  338.42
   0   2 -12 7738.32  316.63
   0  -2  13   -2.23   26.07
   0  -2  13   12.75   18.26
   0   2 -13   16.73   19.00
   0   2  13   22.16   13.53
   0  -2  14 7640.95  347.18
   0   2 -14 8273.66  366.17
   0   2  14 7416.23  331.25
   0  -2  14 8106.24  364.59
   0  -2  15  351.43   49.86
   0   2 -15  374.90   64.11
   0   2  15  386.05   41.13
   0  -2  15  380.63   77.79
   0  -2  16 9270.04  458.28
   0   2  16 9884.11  481.27
   0   2 -1610424.49   86.14
   0  -2  16 9289.99  460.07
   0  -2  17  738.34   45.60
   0   2  17  715.97  109.39
   0   2 -17  771.94   59.23
   0   2 -18 6234.94  359.69
   0  -2  18 5813.39  334.34
   0   2  18 5845.64  345.43
   0   2  19  436.20   96.05
   0   2 -19  509.14   53.80
   0  -2  19  497.59  160.91
   0   2 -19  370.95  102.65
   0   2  20 1789.54  109.14
   0   2 -20 2225.01  112.00
   0  -2  20 1952.45  176.02
   0   2 -21 1133.41   90.28
   0  -2  21 1172.22   92.39
   0   2  21 1353.12   97.09
   0   2 -22 1222.47   62.74
   0  -2  22 1268.83   55.97
   0   2  22 1375.49   57.97
   0   2  23   21.10   30.23
   0  -2  23   16.76   19.31
   0   2  24 1287.12  130.44
   0  -2  24 1467.68   73.42
   0  -2  25  139.76   46.84
   0   2  25  119.72   79.44
   0  -2  26 1536.64   60.80
   0   2  26 1246.69  139.50
   0  -2  27  501.07   66.29
   0   2  27  596.77  116.59
   0  -2  28  635.58   90.48
   0   2  28  634.08  105.42
   0   2  29    3.41   24.52
   0  -2  29   10.95   22.56
   0   3   0   14.43   46.26
   0  -3   0   -3.92   27.86
   0   3   0    8.09   17.16
   0  -3   0   26.88   31.36
   0  -3  -1   16.34   13.43
   0   3  -1   10.12   29.79
   0  -3   1   22.24   15.25
   0   3   1   45.65   40.71
   0  -3   1   34.68   30.07
   0   3   1   -0.95   27.30
   0  -3  -1  -22.59   31.11
   0   3  -1   21.27   23.92
   0   3   2   23.78   23.18
   0   3  -2   41.11   36.09
   0  -3   2   12.09   20.72
   0  -3  -2   -0.85   18.80
   0   3   2   -0.57   17.76
   0  -3  -2   -9.62   20.97
   0   3  -2   18.81   23.33
   0  -3   2   -3.23   29.94
   0  -3   3   20.51   23.93
   0   3  -3    4.14   20.72
   0   3   3   -3.62   24.18
   0   3   3   -7.04   21.08
   0   3   3    9.87   19.56
   0  -3   3  -13.36   31.23
   0  -3  -3   17.95   21.58
   0   3  -3   21.19   38.24
   0   3   4   34.84   29.55
   0  -3  -4  -23.32   17.83
   0   3  -4   10.61   17.98
   0   3   4    6.02    8.93
   0   3   4   31.09   26.73
   0  -3   4  -11.13   28.47
   0  -3   4   13.39   18.34
   0   3  -4   -3.24   43.40
   0   3   5   17.16   16.57
   0   3   5   -2.56   22.94
   0   3  -5   24.50   22.61
   0  -3   5  -24.60   25.67
   0  -3   5   18.50   22.74
   0  -3  -5   19.65   14.01
   0  -3  -5   -8.46   14.21
   0   3  -5   -9.14   24.62
   0  -3  -6   16.37   13.36
   0  -3   6   20.84   29.66
   0   3  -6    8.64   33.56
   0   3   6   10.59   10.39
   0   3   6  -12.72   25.90
   0  -3  -6   13.63   14.53
   0   3  -6    4.68   14.12
   0  -3   6    5.97   24.85
   0   3  -7    9.88   19.99
   0  -3  -7   13.92   13.47
   0   3   7   10.58   30.43
   0   3  -7    0.63   13.95
   0  -3   7    8.11   20.37
   0   3   7  -12.83   18.26
   0   3   7    5.70    8.77
   0  -3   7   26.98   26.88
   0  -3  -8   11.90   13.18
   0  -3   8   -3.92   26.38
   0   3   8    4.79    3.44
   0   3  -8   17.73   22.71
   0  -3   8   15.70   25.27
   0   3  -8   -6.17   18.04
   0   3   8    4.00   13.10
   0   3   8    7.78    4.73
   0  -3   9   24.08   19.60
   0   3  -9  -23.22   30.85
   0   3  -9    1.99   12.41
   0   3   9    7.34   20.68
   0  -3   9   31.65   26.25
   0  -3 -10    9.91    9.09
   0   3  10   22.80   24.41
   0  -3  10  -15.24   23.24
   0  -3  10  -10.85   23.35
   0   3 -10    2.78   15.25
   0   3 -10  -11.14   30.89
   0  -3 -11   14.69    8.44
   0  -3  11  -16.55   23.12
   0   3 -11   22.44   26.94
   0   3 -11   10.33   12.90
   0   3  11   41.16   25.69
   0  -3  11   26.24   31.02
   0  -3  12   37.28   24.73
   0   3 -12   14.99   23.47
   0   3  12   18.95   19.51
   0  -3  12   21.58   17.10
   0  -3  13   24.40   13.11
   0   3 -13   16.83   23.93
   0   3  13    1.12   24.82
   0  -3  13   39.79   25.14
   0  -3  14   13.80   16.66
   0   3  14   -1.11   25.63
   0  -3  14  -10.58   26.94
   0   3 -14  -31.74   19.92
   0   3  15   21.15   14.58
   0   3 -15  -21.15   17.67
   0  -3  15   36.91   21.01
   0  -3  15   27.59   18.03
   0  -3  16    7.53   16.24
   0   3  16   -3.91   20.35
   0   3 -16   23.24   22.89
   0  -3  16   40.61   23.63
   0   3  17   39.23   21.01
   0  -3  17   -8.38   17.64
   0   3 -17   25.74   19.75
   0  -3  17   -4.29   39.91
   0   3  18   18.41   27.05
   0  -3  18   22.88   15.51
   0  -3  18   33.05   27.47
   0   3 -18   19.08   23.71
   0   3  19  -30.16   33.06
   0   3 -19   22.65   12.50
   0  -3  19   13.62   17.00
   0  -3  20   53.76   45.50
   0   3  20  -16.37   32.50
   0   3 -20   21.73   15.98
   0  -3  21   14.73   21.79
   0   3  21   32.73   34.33
   0   3 -21   17.22    9.57
   0  -3  22   62.75   31.79
   0   3 -22   15.83   14.60
   0   3  22   15.74   22.84
   0  -3  23   19.87   35.18
   0   3  23   -3.99   30.74
   0  -3  24   18.07   28.90
   0   3  24   19.44   30.23
   0   3  25    9.93   22.67
   0  -3  25   21.25   28.54
   0   3  26    5.01   18.80
   0  -3  26   22.21   18.93
   0   3  27   -7.89   32.88
   0  -3  27   23.84   30.83
   0   3  28   -9.56   33.38
   0  -3  28   29.63   41.46
   0  -3  29   34.66   32.94
   0   3  29   28.49   35.97
   0   4   0 3402.45  105.58
   0  -4   0 3148.17  173.41
   0   4   0 3595.98  105.03
   0  -4   0 3584.90  109.33
   0  -4   1 2550.31  139.94
   0   4   1 3033.64  171.66
   0  -4   1 2748.25  152.24
   0   4  -1 2985.67  180.24
   0   4   1 2919.73  160.03
   0  -4  -1 2659.65  145.91
   0   4  -1 2919.44  160.03
   0   4   214080.22  365.79
   0   4  -213552.93  351.85
   0  -4   212492.09  327.01
   0   4   212907.32  347.95
   0  -4   213553.17  354.11
   0  -4  -213105.82  361.64
   0  -4  -214308.79  371.60
   0   4   3 1860.73  106.30
   0  -4   3 1641.86   95.24
   0   4  -3 1576.70   87.79
   0  -4   3 1821.46  104.70
   0  -4  -3 1856.62  107.48
   0  -4  -3 1691.54   94.92
   0   4   3 1894.36  107.95
   0   4  -3 1860.00  110.74
   0  -4   4 8116.18  218.88
   0   4   4 8015.29  217.10
   0  -4  -4 8459.22  229.46
   0   4  -4 9309.60  252.84
   0   4   4 8891.44  235.65
   0  -4   4 8869.22  237.75
   0   4   5   92.17   45.72
   0   4  -5  129.75   79.52
   0   4  -5  126.94  107.55
   0  -4   5   54.51   30.11
   0  -4  -5  181.36   58.98
   0   4   5  151.70   49.72
   0   4   5  111.07   50.99
   0  -4   5   82.67   68.43
   0   4   622705.17  581.13
   0   4   621971.40  564.75
   0   4  -622184.19  568.57
   0   4  -622869.18  592.27
   0  -4   621304.45  555.82
   0  -4  -620788.54  536.99
   0   4   620835.12  542.09
   0  -4   7  490.81   34.27
   0   4  -7  368.59   25.83
   0  -4  -7  385.08   19.92
   0   4  -7  436.72   77.20
   0   4   7  434.04   25.12
   0  -4  -7  419.23   47.70
   0  -4   7  465.97   42.63
   0   4   7  443.89   77.02
   0  -4  -816463.18  560.05
   0   4   817409.36  597.96
   0  -4   817260.12  585.20
   0   4   816251.44  552.64
   0   4  -817432.95  588.41
   0   4   817597.17  592.00
   0  -4   816988.27  602.35
   0   4  -818208.75  629.71
   0   4   9 1447.11  102.64
   0   4  -9 1327.40   91.29
   0  -4  -9 1327.36   57.88
   0   4   9 1352.00   63.37
   0  -4   9 1393.82   89.39
   0  -4   9 1424.63   66.42
   0   4   9 1378.21   53.60
   0   4  -9 1379.25   63.44
   0   4 -10  380.45  110.06
   0  -4  10  276.43   26.90
   0   4 -10  215.51   22.83
   0  -4  10  306.16  101.18
   0   4  10  256.39   16.33
   0   4  10  236.76   53.94
   0   4  10  241.08   23.95
   0  -4  11  569.00   63.82
   0   4  11  494.62   43.19
   0   4 -11  501.62   48.32
   0  -4  11  441.02   43.97
   0  -4  12  659.61   44.72
   0  -4  12  630.15   46.54
   0   4  12  691.87   84.19
   0   4 -12  725.14   95.46
   0   4 -13   17.64   30.69
   0   4  13   -7.04   25.87
   0  -4  13   21.37   13.26
   0  -4  13   28.10   45.39
   0   4  14 2155.62  140.10
   0   4 -14 1997.96  112.77
   0  -4  14 2270.86  135.10
   0   4 -15   80.17   29.56
   0  -4  15   78.08   54.02
   0   4  15  133.84   36.80
   0   4 -16 1802.67   93.59
   0  -4  16 1949.46  120.26
   0   4  16 2026.80  114.74
   0  -4  17   11.47   22.51
   0   4  17   69.51   32.17
   0   4 -17   48.50   37.26
   0   4  18 3761.24  225.80
   0   4 -18 3587.52  213.40
   0  -4  18 3664.16  224.31
   0  -4  19   79.14   97.28
   0   4  19   35.02   31.53
   0   4 -19   45.05   32.03
   0   4  20 5029.78  283.28
   0  -4  20 5013.94  284.20
   0   4 -20 4939.63  280.92
   0  -4  21  -79.15   40.54
   0   4  21   20.44   21.29
   0   4 -21   24.94   15.60
   0   4  22 5069.36  308.02
   0   4 -22 4998.54  309.52
   0  -4  22 5171.83  316.77
   0  -4  23  -21.59   42.45
   0   4 -23    7.21    9.80
   0   4  23   28.74   18.59
   0   4  24 4392.33  328.50
   0  -4  24 4476.16  336.76
   0  -4  25   67.88   27.90
   0   4  25   43.09   55.47
   0   4  26 1890.71  124.30
   0  -4  26 2076.34  135.55
   0  -4  27   58.61   48.07
   0   4  28 2130.50  186.13
   0  -4  28 2336.06  132.97
   0  -4  29   26.67   33.12
   0   4  29    4.51   34.25
   0   5   0   42.68   45.61
   0  -5   0  -51.62   34.24
   0  -5   0   73.69   30.18
   0   5   0   -1.83   26.37
   0  -5   1   22.17   19.28
   0  -5   1  -30.75   34.22
   0   5  -1   50.69   28.97
   0  -5  -1    0.55   20.22
   0  -5  -1  -13.68   33.13
   0   5  -1   12.94   28.69
   0   5   1  -34.31   37.01
   0   5   1    8.19   24.42
   0   5  -2   -3.69   35.55
   0  -5   2   22.68   21.80
   0  -5  -2   41.29   36.96
   0   5  -2   28.26   33.33
   0   5   2   31.09   27.39
   0   5   2   -0.20   34.10
   0  -5   2   48.30   39.43
   0  -5  -2   -0.01   12.25
   0   5  -3   11.24   20.30
   0  -5   3   -1.02   21.01
   0   5   3   13.24   32.38
   0  -5  -3   -3.58   18.66
   0   5   3  -15.87   26.90
   0  -5   3   30.52   33.09
   0  -5  -3   -1.67   36.67
   0   5  -3   -1.03   20.61
   0  -5  -4   21.15   33.78
   0   5   4   10.27   11.70
   0  -5  -4   14.87    8.48
   0  -5   4   -0.30   16.50
   0   5  -4  -57.43   22.21
   0   5   4   13.14   15.20
   0  -5   4  -15.96   32.67
   0   5  -4   24.39   33.43
   0   5   5   -5.88   25.91
   0  -5  -5   16.57   14.10
   0  -5   5   -2.29   42.54
   0   5  -5  -19.13   40.96
   0   5   5    5.81   24.14
   0   5  -5    9.89   15.88
   0  -5   5   83.61   33.72
   0   5   5  -16.72   28.54
   0  -5   6   37.35   25.96
   0  -5  -6    5.20   22.34
   0   5   6   24.08   24.79
   0  -5   6   12.49   32.03
   0   5  -6    6.19   15.24
   0   5   6   -0.15   22.26
   0   5  -6  -20.59   41.44
   0   5   6  -11.59   29.49
   0   5  -7   37.04   38.25
   0  -5   7    5.84   31.63
   0   5   7    3.53   34.54
   0   5  -7   29.68   18.78
   0   5   7    6.96   22.26
   0   5   7   29.62   22.06
   0  -5  -7    9.16   11.18
   0  -5   7   32.28   22.25
   0  -5   8   17.29   25.37
   0  -5   8   -0.12   20.16
   0   5   8   24.38   30.41
   0   5  -8    4.66   15.27
   0  -5  -8    6.18   12.69
   0   5  -8   34.45   27.48
   0   5   8   -0.83    6.87
   0   5   8   10.04   27.06
   0  -5   9   21.50   25.09
   0   5  -9   15.29   24.80
   0  -5   9   -4.04   26.53
   0   5   9   24.76   35.19
   0   5  -9    0.83   13.08
   0   5   9    0.10    9.02
   0   5   9   31.70   21.55
   0  -5  10   15.70   16.26
   0   5  10   -8.87   21.23
   0   5  10   12.63    9.26
   0   5 -10   32.42   39.78
   0   5  10   11.62    9.12
   0   5  11    4.49    7.87
   0  -5  11  -29.78   26.08
   0   5 -11   44.32   27.39
   0   5  11   20.68   14.01
   0   5  11   25.17   14.61
   0   5  12   -7.92   15.03
   0   5  12   10.65    6.38
   0   5 -12    6.86   21.45
   0   5  12   14.55   16.55
   0  -5  12   -5.95   27.02
   0   5 -13   37.09   37.21
   0   5  13    5.23   17.33
   0  -5  13  -16.20   30.23
   0   5 -14   -3.30   32.14
   0   5  14   44.67   34.72
   0  -5  14   14.12   25.83
   0   5  15   21.67   17.80
   0   5 -15    0.31   21.88
   0  -5  15    6.33   16.93
   0   5 -16   12.37   20.33
   0  -5  16   27.97   25.80
   0   5  16   -8.56   32.82
   0   5 -17   28.09   29.91
   0   5  17  -15.99   31.36
   0  -5  18   19.60   37.88
   0   5 -18    1.73   19.20
   0   5  18   33.96   29.31
   0   5 -19  -18.19   26.61
   0  -5  19   47.22   39.38
   0   5  19   24.51   27.61
   0   5 -20   29.30   26.02
   0  -5  20   43.93   34.22
   0   5  20   35.69   39.48
   0   5 -21   23.64   29.43
   0   5  21   -1.92   37.10
   0  -5  21    5.14   33.89
   0  -5  22    6.99   28.89
   0   5  22   26.28   22.49
   0   5 -22    5.39   18.64
   0   5  23    3.87   14.20
   0  -5  23   11.58   43.79
   0   5 -23   17.51   28.21
   0   5  24   25.90   14.86
   0  -5  24   22.44   23.70
   0  -5  25   12.11   39.55
   0   5  25   49.61   39.06
   0  -5  26   14.49   30.92
   0   5  26   21.51   24.78
   0   5  27   -1.55   35.25
   0  -5  27    3.32   31.61
   0   5  28   14.53   45.47
   0  -5  28  -34.93   30.32
   0   6   0 2495.01   99.02
   0   6   0 2888.67  138.52
   0  -6   0 3011.44  119.23
   0  -6   0 2594.91  107.79
   0  -6  -1  412.72   33.68
   0   6  -1  400.17   48.92
   0   6   1  347.35   47.40
   0  -6  -1  386.82  140.78
   0  -6   1  395.27   40.17
   0   6  -1  406.47   40.09
   0   6   1  355.28   30.44
   0  -6   1  484.99   40.20
   0   6  -2 4863.72  194.50
   0  -6  -2 4642.67  182.57
   0  -6   2 4834.54  180.79
   0   6   2 4766.99  176.59
   0  -6  -2 4672.22  189.76
   0   6   2 4550.12  168.13
   0   6  -2 5000.16  187.06
   0  -6  -3  142.89   43.94
   0  -6  -3   97.63   36.80
   0   6  -3   99.63   32.20
   0   6  -3   71.78  110.72
   0   6   3   55.89   44.23
   0  -6   3   63.10   31.27
   0  -6   3   60.90   52.74
   0   6   3  108.45   70.02
   0  -6   4 3384.04  176.35
   0   6   4 3301.68  166.06
   0  -6  -4 3110.37  117.76
   0  -6   4 3086.43  124.10
   0  -6  -4 3097.74  184.53
   0   6  -4 2858.92  108.10
   0   6   4 3126.23  182.87
   0   6  -4 3373.07  138.40
   0  -6   5  183.94  105.48
   0   6  -5  145.53   43.91
   0  -6   5  173.29  128.17
   0   6   5  225.81  115.98
   0   6   5  243.31   72.10
   0  -6  -5  174.16   49.68
   0   6   5  206.70  101.87
   0   6  -5  171.26   91.96
   0   6  -613432.85  458.45
   0   6  -614541.16  502.38
   0  -6   614812.80  509.59
   0   6   613504.68  461.10
   0   6   615907.25  541.25
   0  -6  -613805.48  476.18
   0   6   7 1818.09  115.60
   0  -6  -7 1731.38  108.79
   0   6  -7 1957.80   63.96
   0  -6   7 1971.91   67.37
   0   6   7 1835.07  120.11
   0  -6  -812666.32  514.66
   0   6  -814180.24  584.48
   0   6   813658.83  579.66
   0   6   812951.86  524.71
   0  -6   815616.11  637.06
   0  -6   9 1686.02  110.84
   0  -6  -9 1749.89  108.71
   0   6  -9 1677.03  118.49
   0   6   9 1799.38  123.23
   0   6   9 1701.97  111.30
   0  -6  10 6466.65  307.48
   0   6  10 6442.76  299.40
   0   6  10 6590.31  299.84
   0   6 -10 6949.72  324.01
   0   6  10 6918.45  305.05
   0   6  11  247.74   23.34
   0   6  11  194.79   90.84
   0   6  11  212.46   68.23
   0   6 -11  197.23   69.45
   0  -6  11  154.04   61.62
   0  -6  12 9793.77  483.14
   0   6  1210208.16   72.49
   0   6  12 9560.22  466.15
   0   6  1210123.24  495.08
   0   6  13   93.44   19.94
   0   6  13   49.51   28.11
   0   6 -13   84.18   44.46
   0   6  13  144.16   40.17
   0  -6  13   75.23   51.37
   0   6 -14 5867.20  328.50
   0  -6  14 6713.11  371.08
   0   6  14 7399.11  396.87
   0   6  14 7463.52  400.95
   0   6  14 6148.48  340.67
   0  -6  15   45.29   19.85
   0   6  15   21.22   27.37
   0   6 -15   29.57   38.12
   0   6 -16 2855.00  133.43
   0  -6  16 3322.23  218.15
   0   6  16 3742.52  221.68
   0   6 -17   39.47   46.36
   0  -6  17   90.69   43.64
   0   6  17   46.49   41.81
   0   6 -18 3285.56  199.41
   0   6  18 3641.75  217.31
   0  -6  18 3477.80  233.89
   0   6 -19 1180.95   88.26
   0  -6  19 1180.25  147.63
   0   6  19 1678.66  122.32
   0   6 -20 4804.77  316.84
   0  -6  20 5103.06  333.89
   0   6  20 5160.16  368.69
   0  -6  21  292.73   84.95
   0   6 -21  319.67  109.28
   0   6  21  378.23  106.20
   0   6  22 2171.86  142.28
   0   6 -22 2584.81  170.50
   0  -6  22 2560.00  156.29
   0   6  23   77.10   51.60
   0  -6  23   97.56   40.96
   0   6 -23   49.11   26.82
   0  -6  24  907.98  132.40
   0   6  24  869.05  116.04
   0   6 -24  942.86  113.61
   0   6  25   40.41   20.93
   0  -6  25   -7.34   37.95
   0  -6  26  491.58  147.11
   0   6  26  473.47  209.97
   0   6  27  358.10  106.10
   0  -6  27  217.52   98.26
   0  -6  28  841.13   54.78
   0   6  28 1054.32  118.34
   0  -7   0   22.45   38.61
   0   7   0  -14.27   48.24
   0  -7   0   66.59   40.74
   0   7   1   37.10   27.88
   0  -7  -1   50.38   51.28
   0  -7   1   23.48   29.75
   0  -7  -1   23.72   27.30
   0   7  -1  -12.43   45.46
   0   7  -2   43.66   41.85
   0  -7  -2   -2.77   35.77
   0  -7   2   -2.80   35.08
   0   7   2   55.62   41.70
   0  -7  -2   26.14   24.80
   0   7   3   40.33   39.16
   0   7  -3  -24.91   43.48
   0  -7   3   12.09   27.99
   0  -7  -3  -17.51   44.37
   0  -7  -3   30.38   23.45
   0  -7  -4   54.17   27.14
   0   7  -4    3.80   36.34
   0   7   4   35.46   23.42
   0  -7   4  -41.65   43.09
   0  -7  -4  -12.74   42.75
   0   7  -5   11.84   29.52
   0  -7  -5   21.56   15.43
   0  -7   5  -26.47   41.02
   0   7   5  -40.48   30.35
   0   7   5  -24.49   32.47
   0  -7   6  -34.10   38.48
   0  -7  -6   15.08   18.09
   0   7  -6   29.38   38.77
   0   7   6   32.15   24.10
   0   7   6    7.63   14.23
   0  -7   7   -3.09   19.65
   0   7   7   21.91   26.05
   0  -7  -7   -2.26   19.98
   0   7  -7   -9.83   45.25
   0   7   7  -36.24   22.72
   0   7   8   34.09   28.24
   0   7   8  -29.52   22.70
   0  -7   8   25.17   35.46
   0   7  -8   27.42   28.27
   0  -7  -8    4.42    9.25
   0  -7   9   21.84   29.57
   0   7  -9   30.50   24.86
   0   7   9    6.46   30.06
   0   7   9   29.16   21.46
   0  -7  -9    9.96   13.92
   0   7  10  -14.06   26.94
   0  -7  10   32.24   34.04
   0   7 -10    3.63   17.53
   0  -7 -10    9.97   13.12
   0   7  10   29.98   19.09
   0   7  11   -2.55   12.77
   0   7 -11   65.87   29.64
   0   7  11    7.84   36.81
   0  -7  11   21.90   20.42
   0   7  11   14.21   17.31
   0   7 -12   46.08   38.63
   0   7  12    7.27   20.25
   0   7  12   12.15   24.72
   0  -7  12   40.22   28.38
   0   7  12    6.85    8.89
   0   7 -13   21.87   28.82
   0  -7  13  -22.64   32.73
   0   7  13   36.28   34.44
   0   7  13   -1.74   21.43
   0   7  13   15.91   12.35
   0   7  14   -2.99   13.68
   0   7 -14   70.37   31.67
   0   7  14   10.20   30.63
   0   7  14    9.82    7.76
   0  -7  14  -32.91   34.65
   0   7  15   28.32   31.78
   0   7  15   40.49   14.58
   0   7 -15   17.69   18.65
   0   7  15   -0.23    3.30
   0  -7  15   23.67   30.56
   0  -7  16   31.55   38.91
   0   7 -16   -4.91   36.55
   0   7  16   63.56   51.81
   0  -7  17   17.63   21.71
   0   7  17   65.48   39.24
   0   7 -17   33.68   22.89
   0  -7  18   14.54   33.33
   0   7 -18    1.69   23.23
   0   7  18   -3.04   26.69
   0  -7  19   13.86   23.92
   0   7  19   57.40   49.88
   0   7 -19   42.68   23.53
   0   7 -20   47.72   31.33
   0  -7  20    4.56   36.71
   0   7  20   27.33   22.35
   0   7  21    0.94   30.23
   0   7 -21   45.28   28.34
   0  -7  21   -4.85   41.17
   0   7 -22   -4.02   30.67
   0   7  22   -9.88   33.24
   0  -7  22  -12.65   36.99
   0   7 -23    7.10   21.12
   0  -7  23  -35.80   36.50
   0   7  23    7.76   24.31
   0   7 -24    5.93   26.80
   0  -7  24   12.57   37.12
   0   7  24    1.21   18.79
   0   7  25    6.42   29.82
   0  -7  25   50.56   41.70
   0  -7  26  -18.46   38.90
   0   7  26   49.95   40.50
   0   7  27   13.98   24.73
   0  -7  27   19.06   36.28
   0  -8   011138.25  462.65
   0   8   011353.43  490.86
   0  -8  -1    1.75   40.99
   0   8   1   32.47   16.01
   0   8  -1   32.94   41.74
   0  -8   1   -3.11   38.27
   0  -8   211524.04  491.85
   0   8  -212778.48  542.37
   0  -8  -212041.50  504.02
   0   8   212401.91  510.09
   0  -8  -3 1116.37  105.19
   0  -8   3  817.31   78.43
   0  -8  -4 8596.29  381.43
   0  -8   4 8516.11  357.55
   0   8  -4 9055.92  381.18
   0   8   4 7838.85  329.08
   0   8  -5  137.85   85.60
   0   8   5   97.58   41.96
   0  -8  -5   78.32   60.40
   0  -8   5  112.79   63.26
   0  -8  -5   66.35   36.49
   0   8  -6 3459.67  168.89
   0  -8   6 3264.39  156.41
   0   8   6 3633.04  170.15
   0   8   6 3218.38  154.90
   0  -8  -6 3156.25  146.20
   0  -8  -7  273.05  109.81
   0  -8   7  333.42  100.39
   0   8   7  377.79  114.46
   0   8  -7  279.47  180.98
   0   8   7  397.90   45.02
   0  -8   8 2845.25  147.76
   0  -8  -8 2752.05  127.38
   0   8  -8 2974.46  156.67
   0   8   8 2715.71  183.08
   0   8   8 2762.46  139.94
   0  -8   9   35.66   24.40
   0   8   9   79.77   41.95
   0   8   9   62.78   27.77
   0   8  -9   32.71   48.15
   0  -8  -9   38.97   26.84
   0   8 -10 6350.63  326.32
   0  -8 -10 5403.14  269.81
   0   8  10 6425.36  315.72
   0  -8  10 5897.45  297.76
   0   8  10 5775.09  288.15
   0   8  11  252.72   98.93
   0   8 -11  454.06  169.33
   0   8  11  336.59   65.55
   0   8  11  337.35   99.00
   0  -8  11  405.20  132.09
   0  -8  12 5254.25  299.75
   0   8  12 5121.10  310.66
   0   8  12 4770.83  292.00
   0   8  12 4744.73  260.76
   0   8 -12 4334.32  295.23
   0   8  13   29.48   22.79
   0  -8  13   31.93   37.74
   0   8  13   30.84   16.08
   0   8  13   43.31   25.09
   0   8 -13   49.36   44.56
   0  -8  14 2237.34  149.14
   0   8  14 2677.34  149.25
   0   8  14 2667.53  150.34
   0   8  14 2216.91  128.10
   0   8 -14 2564.76  167.14
   0   8  15  -17.28   16.84
   0  -8  15   24.42   32.28
   0   8  15    9.71   11.13
   0   8 -15  -28.67   39.14
   0   8  15   14.15   30.30
   0   8 -16 4488.29  329.17
   0  -8  16 3744.06  227.50
   0   8  16 4095.40  241.74
   0   8  16 3569.41  199.77
   0   8 -17   26.58   20.23
   0   8  17   30.50   48.41
   0  -8  17   26.24   31.87
   0   8  18 2200.39  164.22
   0  -8  18 2096.76  185.15
   0   8 -18 2362.14  198.16
   0   8  19  276.37   84.21
   0  -8  19  340.83  121.23
   0   8 -19  277.08   90.60
   0   8 -20 1353.55  170.78
   0  -8  20 1087.86  114.33
   0   8  20 1441.20  115.62
   0  -8  21  134.96   70.82
   0   8  21  171.30   64.49
   0  -8  22 2204.48   96.49
   0   8  22 2891.40  223.43
   0   8 -22 2371.38  186.54
   0   8  23   37.06   33.39
   0   8 -23   22.78   21.66
   0  -8  23   36.55   23.17
   0  -8  24 2705.61  173.93
   0   8  24 3095.05  187.20
   0   8 -24 2971.63  224.89
   0  -8  25  123.91  134.78
   0   8  25   95.32   45.76
   0  -8  26 2502.87  142.78
   0   8  26 2851.92  194.88
   0  -8  27  -49.54   33.16
   0   8  27   -3.93   31.25
   0  -9   0   44.06   28.71
   0   9   0   26.57   32.95
   0  -9  -1   53.00   43.66
   0   9  -1   17.97   42.69
   0  -9   1   37.07   31.80
   0   9   1  -24.84   38.71
   0   9  -2   34.96   43.59
   0  -9  -2   30.66   35.11
   0  -9   2  -35.00   42.26
   0   9   2   37.28   14.59
   0   9  -3   31.13   46.69
   0  -9  -3   15.13   36.40
   0  -9   3   30.44   29.08
   0   9   3   30.64   25.76
   0  -9   4  -18.40   40.54
   0  -9  -4  -20.20   46.23
   0   9  -4   72.32   49.28
   0   9   4   24.58   25.09
   0   9   5   42.04   24.48
   0  -9  -5  -17.78   45.91
   0   9  -5  -21.49   52.44
   0  -9   5  -15.50   40.81
   0  -9   6    5.77   39.85
   0   9  -6    9.98   33.44
   0   9   6   23.15   37.02
   0   9   6   29.32   20.02
   0   9   7   43.88   18.78
   0  -9   7  -11.73   38.57
   0   9   7   13.18   26.02
   0   9  -7   -6.96   53.74
   0   9  -8  -29.73   53.08
   0   9   8   20.02   35.03
   0  -9   8   47.33   30.84
   0   9   8   28.61   16.03
   0  -9   9   53.00   50.21
   0  -9  -9   -0.03   15.72
   0   9   9   17.56   19.58
   0   9  -9   30.71   33.54
   0   9   9   -2.12   19.43
   0   9 -10   56.18   31.73
   0   9  10   25.68   27.77
   0  -9 -10   -4.61   15.84
   0  -9  10   29.01   41.88
   0   9  10  -29.83   23.13
   0   9  11  -30.85   30.96
   0   9  11   36.40   35.18
   0   9  11   30.23   26.00
   0  -9  11   69.68   62.85
   0   9 -11  -24.84   47.73
   0   9 -12   57.60   54.24
   0   9  12   46.82   48.71
   0   9  12   31.01   25.26
   0   9  12   31.71   19.12
   0  -9  12   45.91   51.59
   0   9 -13   42.51   32.49
   0   9  13   33.61   49.53
   0   9  13    6.72   11.96
   0  -9  13    0.33   30.87
   0   9  13   55.32   30.18
   0   9 -14  -15.14   48.91
   0  -9  14   21.05   26.62
   0   9  14   30.29   40.64
   0   9  14   11.04   11.89
   0   9  15   14.09   11.23
   0   9  15   -5.16   40.26
   0  -9  15   59.84   40.18
   0   9 -15    7.94   16.38
   0   9  16    0.51   31.05
   0   9  16    7.71    6.11
   0  -9  16   37.31   36.89
   0   9 -16   26.05   23.19
   0  -9  17   -8.01   57.90
   0   9 -17  -14.05   41.37
   0   9  17   48.43   38.65
   0   9  18   35.03   22.27
   0  -9  18  -57.00   57.35
   0   9 -18  -10.14   38.56
   0   9  19   13.66   48.68
   0   9 -19   41.38   32.79
   0  -9  19   20.15   25.87
   0   9 -20   20.43   30.15
   0   9  20   26.47   25.23
   0  -9  20   31.49   34.39
   0  -9  21   -7.78   34.97
   0   9 -21   15.06   28.34
   0   9  21    7.41   48.63
   0  -9  22   32.41   20.37
   0   9  22   41.97   36.07
   0   9 -22   -1.48   17.79
   0  -9  23   15.33   34.66
   0   9 -23   56.98   43.48
   0   9  23  -20.54   31.86
   0   9 -24   31.13   31.05
   0  -9  24   -2.91   38.43
   0   9  24   29.34   25.30
   0  -9  25   29.14   29.79
   0   9  25   62.80   47.04
   0   9 -25   -9.97   28.56
   0   9  26   20.27   27.83
   0  -9  26   12.41   23.22
   0 -10   0 7495.44  402.78
   0  10   0 7551.92  395.98
   0  10  -1  112.39   79.46
   0 -10   1  102.47   69.50
   0  10   1   47.68   28.49
   0 -10  -1   73.24   53.88
   0  10  -2 3058.67  180.70
   0  10   2 2992.94  167.83
   0 -10   2 2803.47  160.71
   0  10   3   57.15   44.20
   0 -10  -3   62.66   62.48
   0  10  -3   -6.17   50.55
   0 -10   3   71.83   51.94
   0  10  -4 3615.84  201.82
   0  10   4 3295.40  225.90
   0 -10  -4 3472.44  196.75
   0 -10   4 3351.30  185.64
   0  10  -5  424.05  176.28
   0  10   5  252.11   86.21
   0 -10   5  200.55  100.40
   0 -10  -5  206.06  146.06
   0 -10   6 4149.50  310.61
   0  10   6 4460.63  251.61
   0  10   6 4632.96  270.83
   0  10  -6 4692.47  273.65
   0 -10   7   67.49   46.95
   0  10   7   72.75   55.59
   0  10  -7   77.76   57.92
   0  10   7   30.83   27.14
   0  10   8 3127.05  182.09
   0  10   8 2761.55  139.13
   0  10  -8 2977.59  224.61
   0 -10   8 2847.10   87.53
   0  10   9    6.15   21.29
   0  10  -9   46.70   48.26
   0 -10   9   60.34   45.69
   0  10   9   59.49   33.67
   0 -10  10 2694.24  161.88
   0  10  10 2534.72  177.40
   0  10  10 2420.11  133.48
   0  10 -10 2840.02  124.55
   0 -10  11  264.05   89.44
   0  10  11  206.67   43.96
   0  10  11  207.97   77.87
   0 -10  12 4342.75  288.47
   0  10  12 4291.13  253.57
   0  10 -12 4244.56  258.66
   0  10  12 4538.74  272.84
   0  10  13  919.67   71.49
   0  10 -13 1043.95   82.59
   0  10  13  830.65   68.33
   0 -10  13 1085.68  112.30
   0  10 -14 5705.90  339.29
   0  10  14 5839.27  340.75
   0  10  14 5508.72  320.81
   0 -10  14 5859.85  347.17
   0  10  15  910.34   69.27
   0  10 -15  683.25   86.32
   0 -10  15  808.14  296.35
   0  10  15  906.03  170.10
   0  10  16 6739.41  446.29
   0  10 -16 6664.26  436.01
   0 -10  16 7054.95  136.73
   0 -10  17   82.10   59.90
   0  10  17   79.48   46.90
   0  10 -17   85.03   73.70
   0  10 -18 1895.70  137.73
   0  10  18 2056.26   90.34
   0 -10  18 2188.75  120.12
   0 -10  19  -21.61   47.26
   0  10  19    6.71   24.82
   0  10 -19  -20.75   37.70
   0 -10  20  227.90   65.73
   0  10  20  201.65  130.08
   0  10 -20  233.69   83.59
   0  10 -21  -42.68   36.76
   0 -10  21   64.55   40.58
   0  10  21   25.34   28.49
   0 -10  22 2312.17  156.89
   0  10 -22 1600.75  112.36
   0  10  22 1806.21  122.12
   0 -10  23   51.29   23.98
   0  10 -23    8.75   46.25
   0  10  23   62.11   44.82
   0 -10  24 1025.67   92.69
   0  10 -24  947.56  144.64
   0  10  24 1118.27   64.82
   0 -10  25   55.04   61.34
   0  10 -25   65.15   43.44
   0  10  25   65.44   32.20
   0  11   0  -12.85   44.18
   0 -11   0   45.91   26.62
   0 -11   1  -24.72   48.22
   0  11  -1   39.76   56.76
   0  11   1   78.19   50.09
   0 -11  -1   75.08   47.09
   0 -11  -2  -28.56   48.99
   0  11  -2   23.55   27.83
   0  11   2   58.08   42.49
   0 -11   2   37.71   44.27
   0  11   3  -22.71   49.28
   0  11  -3   32.77   34.43
   0 -11   3   39.53   37.57
   0 -11  -3  -34.48   49.52
   0 -11  -4   33.67   29.84
   0  11  -4    9.94   26.96
   0 -11   4  -32.13   47.09
   0  11   4   47.12   35.22
   0 -11   5   39.44   37.65
   0  11  -5   57.94   41.34
   0  11   5   21.19   19.65
   0 -11  -5   29.21   32.41
   0 -11   6   10.30   52.04
   0  11   6   18.07   23.25
   0  11   6   27.17   30.25
   0  11  -6   72.55   35.27
   0  11   7   69.93   26.71
   0 -11   7   13.05   30.62
   0  11  -7   59.32   29.43
   0  11   7   35.15   34.25
   0  11  -8   -5.83   57.52
   0  11   8   25.43   23.86
   0 -11   8    4.58   32.49
   0  11   8   15.05   21.30
   0 -11   9   36.77   39.94
   0  11   9    6.24   18.43
   0  11  -9   58.49   38.68
   0  11   9   29.90   46.58
   0  11  10   24.37   21.76
   0 -11  10  -24.49   52.56
   0  11 -10   23.44   32.28
   0  11  10   19.50   25.04
   0  11  11  -13.70   38.84
   0  11 -11  -63.31   49.69
   0 -11  11    7.21   44.22
   0  11  11   27.20   31.74
   0  11  12    2.59   30.36
   0 -11  12   24.73   40.90
   0  11 -12   22.15   36.42
   0  11  12   36.13   27.18
   0  11  13   22.07   25.23
   0  11  13   13.97   14.17
   0  11 -13   61.20   24.78
   0 -11  13   26.51   38.12
   0  11 -14   33.33   76.26
   0  11  14   13.97   16.62
   0 -11  14   -2.31   49.55
   0  11  14  -11.21   43.93
   0  11  15   19.42   18.31
   0  11 -15   28.40   56.14
   0 -11  15   79.84   43.52
   0  11  15   20.84   31.99
   0 -11  16   43.32   46.79
   0  11 -16   31.95   25.68
   0  11  16   12.27   33.70
   0 -11  17   53.05   61.88
   0  11  17   18.87   24.92
   0  11 -17   23.88   16.62
   0  11  18   25.71   29.50
   0 -11  18   31.45   63.49
   0  11 -18   46.69   44.71
   0 -11  19   28.99   31.97
   0  11  19   17.66   46.71
   0  11 -19    3.23   32.85
   0  11 -20    5.63   40.94
   0 -11  20   14.66   28.95
   0  11  20   50.89   35.28
   0 -11  21 -108.23   44.16
   0  11 -21   62.11   39.81
   0  11  21   66.37   34.28
   0  11  22   18.51   35.11
   0  11 -22   22.95   41.20
   0 -11  22   53.18   63.92
   0 -11  23  -14.13   46.49
   0  11 -23   58.79   40.11
   0  11  23   28.46   33.77
   0  11 -24   43.92   21.64
   0 -11  24   57.58   56.96
   0  11  24   11.45   34.84
   0 -12   0 1888.55  137.85
   0  12   0 1892.28  129.37
   0 -12   1 4169.11  265.32
   0 -12  -1 4545.91  304.05
   0  12  -1 4501.16  273.43
   0  12   1 4607.17  279.18
   0  12   2 3716.28  232.64
   0 -12   2 3942.40  258.21
   0 -12  -2 3842.99  253.02
   0  12  -2 4104.37  252.12
   0  12  -3  563.36  251.46
   0 -12   3  525.78  158.54
   0  12   3  573.73  205.31
   0 -12  -3  712.26   67.60
   0  12  -4 7985.48  502.34
   0 -12  -4 6383.23  383.23
   0  12   4 6899.32  408.94
   0 -12   4 7109.90  451.13
   0  12   5  176.02  105.28
   0 -12  -5  156.90   52.87
   0 -12   5  213.35  109.11
   0  12  -5  121.54   96.08
   0  12   6 3111.67  198.07
   0 -12   6 2803.81  233.41
   0  12  -6 3424.64  231.23
   0  12   6 2988.74  199.93
   0  12  -7   48.67   52.01
   0  12   7  118.78   74.20
   0 -12   7   61.19   28.97
   0  12   7   75.45   74.14
   0 -12   8 1971.00  174.01
   0  12   8 1878.93  180.39
   0  12   8 1915.79  117.28
   0  12  -8 2091.86  125.69
   0  12   9   42.34   46.73
   0 -12   9  135.69   55.54
   0  12   9   84.66   42.10
   0  12  -9   78.42   45.49
   0  12  10 2771.97  177.81
   0  12 -10 2622.11  184.57
   0  12  10 2622.74  176.13
   0 -12  10 2825.49  187.78
   0  12 -11  466.44  200.34
   0  12  11  442.39  142.92
   0 -12  11  214.05  122.79
   0  12  11  446.95  157.91
   0  12  12 1950.54  165.98
   0  12 -12 1872.76  219.44
   0 -12  12 1708.55  140.84
   0  12  12 1651.38   52.61
   0 -12  13  291.28  171.69
   0  12  13  363.59  138.51
   0  12  13  254.63  119.02
   0  12 -14 1386.86  115.51
   0 -12  14 1327.27  114.00
   0  12  14 1302.71  109.38
   0  12  14 1364.73  167.11
   0 -12  15   62.19   48.20
   0  12 -15  -13.45   48.19
   0  12  15   25.07   43.40
   0  12  16 1641.71  111.17
   0  12 -16 1682.93  122.67
   0 -12  16 1812.31  124.45
   0  12  17   43.42   35.17
   0 -12  17   47.44   41.88
   0  12 -17   18.72   29.63
   0 -12  18 2490.69  300.23
   0  12  18 2679.56  209.21
   0  12 -18 2800.57  243.23
   0 -12  19   24.85   48.84
   0  12  19   46.37   27.20
   0  12 -19    8.08   44.04
   0  12 -20 2281.78  272.13
   0  12  20 2108.83  159.51
   0 -12  20 2340.81  182.08
   0  12  21   22.34   32.50
   0 -12  21   63.35   66.96
   0  12 -21   70.85   68.40
   0  12 -22 1727.21  119.14
   0 -12  22 1933.17  206.96
   0  12  22 2314.24  135.66
   0 -12  23  119.10   66.66
   0  12  23  228.20   54.25
   0  12 -23  166.71   76.19
   0  13   0    7.72   40.97
   0 -13   0   -3.65   50.58
   0 -13  -1    9.92   63.18
   0  13   1   59.22   58.93
   0 -13   1   57.13   68.32
   0  13  -1   38.00   46.13
   0 -13  -2   16.19   60.81
   0 -13   2   80.75   60.24
   0  13   2  -68.62   48.91
   0  13  -2   17.50   29.41
   0  13   3   -3.00   26.91
   0 -13   3   22.82   16.67
   0  13  -3   48.25   43.07
   0 -13  -3   18.22   27.69
   0 -13   4   63.09   47.21
   0 -13  -4   21.22   23.78
   0  13  -4   25.56   27.72
   0  13   4   32.60   21.61
   0  13  -5   12.39   38.05
   0 -13   5   39.91   49.21
   0 -13  -5   34.95   40.36
   0  13   5   33.57   46.92
   0 -13   6   14.92   30.98
   0  13  -6   44.62   56.06
   0  13   6  -23.83   41.49
   0  13   6   -8.46   46.77
   0  13  -7  -25.29   48.60
   0  13   7   -6.70   41.12
   0  13   7   11.24   36.56
   0 -13   7   36.07   40.25
   0 -13   8   15.91   38.51
   0  13   8   41.15   32.66
   0  13   8   18.62   25.69
   0  13  -8    6.31   30.28
   0 -13   9   30.19   45.65
   0  13  -9   29.67   53.81
   0  13   9   -4.39   37.12
   0  13   9   27.66   23.00
   0  13  10   54.64   30.71
   0  13  10    0.73   22.14
   0  13 -10  -21.51   53.29
   0 -13  10  -48.33   53.41
   0  13  11   85.97   61.33
   0 -13  11   75.68   56.73
   0  13 -11   29.86   47.85
   0  13  11   23.38   35.12
   0 -13  12  -26.93   54.01
   0  13  12  -86.21   45.86
   0  13  12  -22.27   27.79
   0  13 -12   25.96   62.43
   0 -13  13    7.14   43.37
   0  13  13   21.39   22.35
   0  13  13   33.30   26.30
   0  13 -13   43.45   35.18
   0  13 -14  -28.71   48.25
   0 -13  14    2.65   60.33
   0  13  14   33.93   59.41
   0  13 -15  -10.92   46.40
   0 -13  15  113.83   88.71
   0  13  15   38.87   36.71
   0  13  16   -6.30   37.78
   0 -13  16   29.98   29.63
   0  13 -16   36.01   45.05
   0 -13  17   77.32   66.57
   0  13 -17    3.95   27.07
   0  13  17   18.85   33.79
   0  13  18   20.42   36.21
   0 -13  18   12.89   50.02
   0  13 -18   37.17   38.81
   0  13  19   35.39   13.91
   0 -13  19   28.42   45.37
   0  13 -19   57.22   34.23
   0  13  20    0.36   22.82
   0  13 -20   26.57   47.62
   0 -13  20   22.25   52.79
   0 -13  21   42.19   48.44
   0  13  21    1.23   33.58
   0  13 -21  -41.42   47.66
   0 -13  22   13.55   20.51
   0  13  22   30.61   33.34
   0  13 -22   75.57   47.43
   0 -14   0 1551.89  270.64
   0  14   0 1530.78  130.58
   0 -14   1 1017.71  154.00
   0  14   1  944.77  145.40
   0 -14  -1 1048.35  111.74
   0  14  -1  884.43  111.33
   0  14   2 3697.66  221.94
   0 -14   2 3443.85  217.99
   0 -14  -2 3340.61  255.75
   0  14  -2 3712.73  226.21
   0 -14  -3   58.13   56.07
   0 -14   3   62.34   64.60
   0  14  -3    1.86   33.71
   0  14   3   65.33   39.36
   0  14   4 3285.59  228.68
   0 -14  -4 2867.34  231.29
   0 -14   4 3315.47  239.75
   0  14  -4 3050.96  260.85
   0 -14   5   95.50   58.06
   0  14  -5   34.87   49.52
   0  14   5   97.99   62.62
   0 -14   6 2440.08  101.06
   0  14   6 2867.32  202.04
   0  14  -6 2771.94  204.47
   0  14   6 2479.45  110.11
   0  14  -7  442.69  100.50
   0  14   7  363.62  146.95
   0 -14   7  537.03  227.69
   0  14   7  328.38   92.99
   0  14   8 5207.81  320.34
   0  14   8 5495.66  374.69
   0  14  -8 4859.98  311.65
   0 -14   8 5149.43  385.90
   0 -14   9  468.91  190.94
   0  14   9  485.78  191.22
   0  14  -9  459.03  177.14
   0  14   9  316.09  149.81
   0 -14  10 4135.81  295.82
   0  14  10 4009.97  235.28
   0  14 -10 3680.26  225.37
   0  14  10 4172.11  259.67
   0  14  11   45.08   38.07
   0  14 -11  -28.68   53.52
   0 -14  11   -4.75   58.56
   0  14  11   41.39   52.25
   0  14  12 2399.21  184.45
   0  14  12 2564.37  204.12
   0  14 -12 2238.60  103.73
   0 -14  12 2378.63  205.75
   0  14 -13  468.94  149.14
   0  14  13  553.96  178.43
   0 -14  13  417.56  111.82
   0  14  13  456.67   81.57
   0  14  14 2704.52  216.25
   0 -14  14 2277.54  191.48
   0  14 -14 2297.85  304.94
   0  14 -15   50.74   26.20
   0 -14  15   82.47   52.06
   0  14  15   53.02   42.93
   0  14 -16  989.96  219.46
   0 -14  16 1044.15  127.65
   0  14  16 1174.51   69.10
   0 -14  17   65.48   72.64
   0  14  17  132.07   72.33
   0  14 -17   65.01   37.34
   0 -14  18 1533.63  197.81
   0  14  18 1783.76  137.76
   0  14 -18 1425.93   86.39
   0  14 -19   74.59   36.25
   0 -14  19  131.93   70.91
   0  14  19   82.40   56.55
   0  14  20 2680.61  168.95
   0  14 -20 2821.75  183.69
   0 -14  20 2541.43  172.94
   0 -15   0  131.57   57.15
   0  15   0   30.07   31.49
   0 -15   1   56.20   46.23
   0 -15  -1  107.89   77.85
   0  15   1   56.41   53.68
   0  15  -1   42.71   70.26
   0  15   2  136.51  152.14
   0 -15  -2   28.13   41.35
   0 -15   2   44.88   47.69
   0  15  -2   29.49   52.97
   0  15  -3  -11.14   53.61
   0  15   3   19.56   36.81
   0 -15  -3   -4.60   46.26
   0 -15   3   10.44   45.28
   0  15  -4   56.91   44.37
   0 -15   4  -10.15   32.66
   0 -15  -4   73.20   52.11
   0  15   4   37.37   43.89
   0  15   5   20.39   23.58
   0  15   5   71.57   37.50
   0 -15   5   39.98   40.54
   0  15  -5   40.56   39.93
   0  15   6   31.90   29.04
   0  15  -6   59.91   59.99
   0 -15   6   89.48   62.10
   0  15   6   44.12   40.53
   0  15   7   13.56   35.74
   0  15   7   43.18   46.69
   0  15  -7   22.82   32.91
   0 -15   7   30.17   33.65
   0  15   8    7.69   30.76
   0  15  -8   45.77   38.90
   0  15   8   60.23   52.13
   0 -15   8   51.50   78.63
   0  15   9   10.45   31.99
   0 -15   9   51.31   85.56
   0  15   9   -8.30   45.12
   0  15  -9   38.29   27.26
   0  15 -10   69.70   38.44
   0  15  10    7.90   24.61
   0  15  10   12.34   31.41
   0 -15  10   39.89   75.57
   0  15  11   36.18   26.17
   0 -15  11  -51.52   52.44
   0  15 -11    2.64   41.99
   0  15  11   43.32   40.12
   0  15  12   24.18   35.68
   0  15  12   11.97   19.26
   0  15 -12   41.25   49.08
   0 -15  12   59.36   50.81
   0 -15  13   10.43   37.40
   0  15  13   56.32   46.35
   0  15 -13   14.13   42.68
   0 -15  14  -46.62   51.88
   0  15  14   37.88   37.60
   0  15 -14   50.33   41.82
   0  15 -15  -25.69   52.45
   0  15  15   10.93   26.72
   0 -15  15  125.58   50.65
   0 -15  16   40.25   42.83
   0  15  16  -10.88   37.22
   0  15 -16   68.42   36.86
   0  15 -17   52.34   31.45
   0 -15  17   30.41   56.01
   0  15  17   62.75   33.72
   0 -15  18   -4.17   49.07
   0  15 -18   82.63   31.78
   0  15  18    7.88   30.40
   0  16   0 1693.67   97.12
   0 -16   0 1617.89  278.10
   0  16  -1   51.52   55.95
   0 -16  -1   82.77   68.72
   0  16   1   57.43   68.56
   0 -16  -2 3289.84  268.04
   0  16  -2 3300.08  265.78
   0  16   2 3481.43  273.55
   0  16  -3 1519.86   95.48
   0  16   3 1496.45  231.24
   0 -16  -3 1229.67  105.62
   0 -16   3 1346.06  132.52
   0  16  -4 2876.20  231.43
   0 -16  -4 2891.51  270.68
   0 -16   4 3092.12  251.94
   0  16   4 2991.30  249.40
   0 -16   5 1010.04   76.18
   0  16   5  922.11  173.71
   0  16   5  895.03   62.46
   0  16  -5 1009.81   82.84
   0 -16   6 1441.76  140.42
   0  16   6 1722.39  145.10
   0  16   6 1581.24  108.73
   0  16  -6 1356.80  127.98
   0  16   7  444.22  148.79
   0 -16   7  546.11  237.35
   0  16   7  454.53  211.39
   0  16  -7  598.80  159.85
   0  16  -8 1415.86  266.28
   0  16   8 1312.95   80.87
   0 -16   8  966.00  301.29
   0  16   8 1420.67  111.28
   0  16   9   62.21   53.10
   0  16  -9   37.80   87.19
   0 -16   9   61.17   67.07
   0  16   9   35.71   31.12
   0 -16  10 1832.96  179.23
   0  16  10 1905.71  127.31
   0  16  10 1768.19  151.72
   0  16 -10 1684.67  175.31
   0 -16  11  109.78   76.96
   0  16 -11  100.35   97.01
   0  16  11  110.57   83.44
   0  16  11  117.13   60.26
   0  16  12 1989.36  205.95
   0 -16  12 2504.95  198.79
   0  16 -12 2267.47  184.79
   0 -16  13   26.02   41.26
   0  16  13   -2.53   32.69
   0  16 -13  -60.47   54.71
   0  16  14  912.83  230.78
   0 -16  14  803.20  317.29
   0  16 -14  646.79  250.14
   0  16  15   22.38   66.64
   0 -16  15   50.29   52.85
   0  16 -15   95.70   52.44
   0 -16  16  889.51   73.67
   0  16  16 1045.12   77.47
   0  16 -16  991.60   74.17
   0 -17   0   60.02   49.23
   0  17   0   35.63   40.99
   0  17  -1   90.73   59.86
   0  17   1    3.19   22.33
   0 -17   1   -8.59   54.99
   0 -17  -1  -15.10   50.16
   0  17  -2   38.19   23.66
   0 -17  -2   55.99   64.85
   0  17   2   38.63   34.85
   0 -17   2   77.52   81.46
   0 -17  -3   14.35   66.15
   0  17   3   13.47   25.02
   0 -17   3  -33.79   51.34
   0  17  -3   67.73   97.68
   0  17   4   21.20   31.38
   0  17  -4   27.81   41.12
   0 -17   4    4.34   29.26
   0  17   4  -29.42   43.14
   0  17  -5   41.97   50.95
   0  17   5   23.35   18.27
   0  17   5   94.05   49.85
   0 -17   5    6.80   44.33
   0 -17   6    7.90   36.62
   0  17   6  -16.39   41.42
   0  17  -6   24.93   78.27
   0  17   6   45.17   31.99
   0 -17   7   52.37   38.32
   0  17  -7   39.39   28.03
   0  17   7  -14.39   41.35
   0  17   7   44.41   33.81
   0  17   8   32.85   30.22
   0  17  -8   47.24   38.71
   0 -17   8   -4.34   62.84
   0  17   8   23.93   40.67
   0  17   9   42.99   60.15
   0  17   9   42.29   33.72
   0 -17   9   50.84   45.40
   0  17  -9   46.83   36.70
   0  17  10   56.31   73.02
   0  17 -10   15.69   40.83
   0 -17  10   -1.67   38.61
   0  17  10   21.75   47.42
   0  17 -11  -12.29   54.56
   0 -17  11   14.91   39.80
   0  17  11   20.37   35.01
   0  17  11    6.89   30.10
   0  17 -12   23.47   47.71
   0 -17  12   58.27   43.42
   0  17  12   54.06   29.86
   0  17  13   41.24   35.89
   0 -17  13   16.73   36.37
   0  17 -13   38.71   37.82
   0 -17  14   32.26   32.98
   0  17  14   78.41   57.01
   0  17 -14   68.83   49.20
   0  18   0 1011.94  113.44
   0 -18   0  847.38  157.70
   0 -18   1   35.45   57.28
   0  18  -1  -42.05   48.38
   0 -18  -1   67.79   34.15
   0  18   1   63.96   22.20
   0  18  -2 1283.34   94.87
   0 -18  -2 1138.93   90.04
   0 -18   2 1477.26  114.30
   0  18   2 1311.24  191.04
   0  18   3  -27.56   50.33
   0  18  -3    7.37   52.48
   0 -18   3   21.29   73.80
   0  18  -4 1513.42  120.82
   0  18   4 1517.09   93.69
   0 -18   4 1501.58   98.28
   0  18   4 1699.99  138.89
   0  18   5  112.70   55.15
   0  18  -5   53.58   52.35
   0 -18   5  151.25   42.09
   0  18   5   80.32   67.85
   0  18   6  795.72  118.48
   0 -18   6  643.18  290.03
   0  18  -6  870.55   74.31
   0  18   6 1071.76  152.92
   0  18   7   47.52   29.23
   0 -18   7  -16.12   49.87
   0  18  -7  -20.24   49.41
   0  18   7   56.70   48.57
   0  18   8  684.80   52.08
   0  18   8  857.06   62.78
   0  18  -8  515.50  210.71
   0 -18   8  811.59  292.33
   0  18   9  101.25   47.04
   0 -18   9   69.18   87.20
   0  18  -9  119.30   90.01
   0  18   9   38.22   64.56
   0  18 -10 2145.91  159.42
   0  18  10 1787.58  128.76
   0  18  10 2463.90  166.25
   0 -18  10 1722.43  231.94
   0 -19   0   45.53   36.83
   0  19   0  205.26  202.33
   0  19   1   15.51   59.65
   0  19  -1  -40.87   52.56
   0 -19   1   -0.29   56.28
   0 -19  -1   45.59   59.04
   0  19   2   17.35   71.32
   0 -19   2    9.68   74.07
   0 -19  -2   53.00   44.10
   0  19  -2  -23.13   45.08
   0  19  -3  -48.54   60.19
   0  19   3  -85.59   47.83
   0 -19   3   84.53   37.18
   0  19   3   19.65   48.18
   0 -19   4   36.36   40.60
   0  19   4   29.22   45.76
   0  19  -4   29.40   31.66
   0  19   4   30.68   26.37
   0 -19   5   31.18   61.42
   0  19   5   43.90   42.64
   0  19  -5   -4.55   57.38
   0  19   5   85.11   44.96
   1   0   4  433.46   54.86
   1   0  -4  391.19   27.90
  -1   0   4  340.71   22.93
  -1   0  -4  425.27   31.60
  -1   0  -4  454.04   76.70
  -1   0   4  380.69   26.15
   1   0   4  347.58   26.76
   1   0  -4  364.96   23.24
  -1   0   5    2.53   10.84
   1   0  -5   14.80   16.84
  -1   0   5   14.99   10.20
  -1   0  -5    2.72   20.40
  -1   0  -5   -2.26   19.66
  -1   0  -5   22.97   40.87
   1   0  -5    6.82   13.80
   1   0   5   16.93   26.15
   1   0  -6  261.22   16.92
   1   0   6  331.87   30.05
  -1   0  -6  269.15   61.19
   1   0  -6  328.39   38.30
  -1   0  -6  233.26   46.76
  -1   0   6  293.34   27.07
  -1   0   6  261.15   23.14
  -1   0  -6  346.44   60.91
  -1   0   7   -7.37   16.53
   1   0  -7  -17.58   15.78
   1   0  -7   -3.44   13.87
  -1   0  -7   11.64   16.76
   1   0   7  -10.39   24.00
  -1   0  -7  -12.19   14.53
  -1   0  -7   21.36   32.63
  -1   0   7    1.14    5.98
   1   0  -8 2663.29  140.32
   1   0   8 2580.26  138.89
   1   0  -8 2721.76  144.71
  -1   0   8 2490.64  133.68
  -1   0  -8 2481.77  134.91
  -1   0  -8 2756.71  152.96
  -1   0   8 2669.29  141.67
  -1   0  -8 2552.95  140.94
  -1   0  -9   13.21   12.59
   1   0   9  -11.50   28.61
  -1   0   9   13.40    9.23
   1   0  -9    8.01   10.42
  -1   0  -9   11.90   23.57
  -1   0   9   10.34   10.04
   1   0  -9    3.83   10.74
  -1   0  -9    9.30   16.87
  -1   0  10  143.42   19.91
  -1   0 -10  141.90   40.25
  -1   0  10  168.55   56.49
  -1   0 -10   69.62   51.04
   1   0 -10  152.11   14.15
   1   0  10  110.57   70.34
   1   0 -10  109.51   16.86
  -1   0 -10  160.26   44.44
  -1   0  11   12.68   17.37
   1   0 -11    6.73    8.63
   1   0 -11   18.98   19.71
  -1   0 -11   18.33   12.56
  -1   0  11   -3.58   21.67
  -1   0 -11   -2.18   19.04
   1   0  11    8.05   18.07
  -1   0 -11    0.29   10.71
   1   0 -12  320.62   29.25
  -1   0 -12  355.92   29.52
  -1   0  12  350.85   33.68
   1   0  12  343.27   54.90
  -1   0 -12  334.68   86.29
   1   0 -12  373.04   30.93
  -1   0  12  326.78   61.67
   1   0 -13    1.55    5.86
   1   0  13  -26.08   22.31
  -1   0 -13   21.46   19.72
  -1   0 -13    0.05    6.95
  -1   0  13    6.32    7.76
   1   0 -13   15.18    9.47
  -1   0  13   35.43   23.55
  -1   0  14   86.77   25.98
   1   0  14   99.90   30.07
  -1   0 -14   46.98   28.00
  -1   0 -14   92.93   26.84
   1   0 -14   79.91   31.80
  -1   0  14  118.39   34.03
  -1   0  15   11.91   14.92
  -1   0 -15   15.07    9.19
   1   0 -15    9.11    8.77
  -1   0  15  -10.40   21.00
  -1   0 -15   16.93   21.43
   1   0  15  -26.59   25.65
  -1   0  16  190.56   44.25
  -1   0 -16  254.63   25.62
   1   0 -16  271.28   60.42
  -1   0 -16  240.34   35.83
  -1   0  16  263.80   85.81
   1   0  16  232.82   90.52
   1   0 -17    5.53   11.86
  -1   0  17   21.88   25.24
  -1   0 -17    1.85    4.22
   1   0  17   20.94   22.01
  -1   0  17   27.73   14.97
  -1   0 -17    7.35   16.38
   1   0 -18  129.54   41.24
  -1   0 -18   71.13   18.38
   1   0  18   66.38   54.63
  -1   0 -18   46.35   20.60
  -1   0  18  100.47   60.68
   1   0 -18   46.42   37.00
  -1   0 -19   -5.01    9.10
   1   0 -19    0.38   11.50
   1   0  19   27.27   33.77
   1   0 -19   -1.17    5.81
  -1   0  19    6.59   17.10
  -1   0 -19    7.29    5.28
  -1   0  20   13.85   18.73
   1   0 -20    0.76    6.04
  -1   0 -20    1.53    4.83
   1   0 -20   50.22   18.19
   1   0  20  -26.73   33.68
   1   0 -21    4.44    7.91
   1   0  21   22.54   33.75
  -1   0  21   36.14   24.73
  -1   0  22   78.74   38.52
   1   0  22   32.46   60.96
  -1   0  23    0.83   20.52
   1   0  23   20.43   32.22
   1   0  24   29.94   39.37
  -1   0  24    2.76   37.22
  -1   0  25  -12.47   29.20
   1   0  25   47.44   32.04
  -1   0  26  -12.32   26.42
   1   0  26   15.78   24.15
   1   0  27   25.09   33.35
  -1   0  27   33.69   31.37
   1   0  28    6.33   35.35
  -1   0  28    7.38   22.18
   1   0  29   19.09   29.38
  -1   0  29   25.71   22.01
   1   1   311798.19  306.16
   1  -1  -311876.58  301.38
   1   1   311862.54  303.56
  -1   1  -311949.22  308.76
  -1  -1   311977.96  306.45
  -1  -1   312558.04  319.40
  -1   1  -312668.29  342.11
   1   1  -311802.79  301.61
  -1   1   312134.67  308.59
   1  -1   311377.45  295.10
  -1  -1  -311057.18  284.65
   1   1  -311873.24  303.80
  -1   1   312104.26  318.53
  -1  -1   4  166.75   23.17
   1  -1  -4   59.12   62.19
  -1  -1   4  155.67   39.40
  -1   1  -4  113.32   77.95
   1  -1  -4  134.61   20.45
  -1   1  -4  143.63   18.97
   1   1   4  149.53   67.53
   1   1   4  113.11   64.49
   1   1  -4  149.21   68.65
  -1   1   4  165.63   19.50
   1  -1   4  159.76   20.18
   1   1  -4  148.03   16.10
  -1  -1  -4  134.35   54.19
  -1   1   4  108.16   34.75
   1  -1  -5 5180.24  136.89
  -1  -1   5 5511.26  144.89
  -1  -1   5 4819.00  128.47
  -1   1  -5 5467.02  147.03
  -1   1  -5 4857.57  129.89
   1  -1  -5 5586.03  158.93
   1   1   5 4875.83  130.99
   1  -1   5 5053.28  137.19
  -1   1   5 5315.09  139.18
   1   1  -5 5422.05  140.47
   1   1  -5 5467.34  145.70
  -1  -1  -5 5019.34  134.21
  -1  -1   6   11.01   11.53
   1   1   6   -9.17   22.52
  -1  -1   6   -7.00   16.18
   1  -1  -6    9.60    6.58
  -1   1  -6   22.64   16.88
   1  -1  -6   30.82   20.07
  -1   1  -6    3.26   10.23
   1   1   6   15.06   23.96
   1  -1   6   14.66   11.22
   1   1  -6   17.66   19.62
  -1   1   6   11.45    7.44
   1   1  -6   11.97   13.49
   1  -1   6   13.93   17.92
  -1  -1  -6  -14.50   22.10
  -1   1   6   13.44   12.48
  -1   1  -7 5776.36  154.88
  -1  -1   7 5831.13  159.39
   1   1   7 5407.08  145.40
  -1   1  -7 5610.42  160.78
   1  -1  -7 5646.05  152.36
  -1  -1   7 5709.08  150.54
   1   1  -7 5092.79  140.80
  -1   1   7 5345.99  143.35
   1  -1   7 5341.64  155.50
  -1  -1  -7 5442.33  140.22
   1   1  -7 5311.17  141.38
  -1  -1  -7 4940.29  133.60
   1  -1   7 5296.99  158.33
   1   1   8  292.34   25.29
  -1  -1   8  321.61   37.90
  -1   1  -8  311.23   41.63
   1  -1  -8  225.31   31.93
  -1   1  -8  281.84   71.64
  -1  -1   8  307.59   24.84
   1  -1  -8  285.37   19.02
   1  -1   8  271.08   30.70
   1   1  -8  351.32   62.07
  -1   1   8  285.03   13.78
  -1  -1  -8  301.25   42.46
  -1   1   8  309.40   35.83
   1   1  -8  297.05   38.50
  -1  -1  -8  293.86   22.63
  -1  -1   9 9079.84  311.09
  -1  -1   9 8939.78  304.45
   1  -1  -9 7570.14  256.14
  -1   1  -9 7992.03  274.10
   1   1   9 8022.14  276.35
   1  -1  -9 8253.51  281.64
  -1   1  -9 8003.83  275.54
  -1   1   9 9027.06  308.93
   1   1  -9 8635.29  295.73
  -1   1   9 8800.03  297.95
  -1  -1  -9 8912.54  301.26
   1   1  -9 8438.42  287.96
  -1  -1  -9 8262.01  282.81
   1  -1   9 8499.39  293.34
  -1   1 -10   12.39   13.15
   1  -1 -10    5.64   10.48
   1   1  10    6.64   12.60
  -1  -1  10  -11.66   21.80
  -1   1 -10   20.91   15.48
   1  -1 -10   -2.44    9.79
  -1   1 -10   49.53   32.69
  -1  -1  10   10.55   12.68
   1   1 -10   28.70   19.98
  -1   1  10    2.42    5.10
   1  -1  10  -34.75   28.11
   1   1 -10    4.97   25.32
  -1  -1 -10   11.41    6.74
  -1   1  10   18.45   13.75
  -1  -1 -10    9.02   13.89
  -1  -1  11 6110.93  212.49
   1   1  11 6073.21  213.03
  -1   1 -11 6083.69  269.14
  -1  -1  11 5906.73  213.13
  -1   1 -11 6059.75  211.11
   1  -1 -11 5609.85  201.84
  -1   1 -11 6452.03  226.48
   1   1 -11 6069.40  209.66
  -1  -1 -11 6361.95  214.36
   1  -1  11 6344.83  222.35
   1   1 -11 6566.62  226.73
  -1   1  11 6417.11  222.28
  -1  -1 -11 6236.00  217.38
  -1   1  11 6167.40  210.24
  -1  -1  12   95.99   45.75
   1  -1 -12   43.49   17.91
   1  -1 -12   60.67   46.58
  -1  -1  12   30.13   29.45
  -1   1 -12   95.86   40.56
  -1   1 -12   93.94   33.83
   1   1  12   31.43   38.84
   1   1 -12   74.28   38.13
  -1   1  12   77.44   44.55
  -1   1  12  115.61   25.72
  -1  -1 -12   69.00   14.44
   1  -1  12   70.80   54.00
   1   1 -12  100.88   30.42
  -1   1 -13 7822.73  331.74
   1  -1 -13 6549.46  270.69
   1   1  13 6805.67  280.71
  -1  -1  13 7719.75  316.70
  -1  -1  13 7259.22  298.35
  -1   1 -13 7631.17  313.44
   1   1 -13 7477.94  311.30
  -1   1  13 7255.41  298.24
  -1  -1 -13 7977.71  319.59
  -1   1  13 7905.99  320.93
   1  -1  13 7948.96  327.83
   1   1 -13 7250.31  298.91
   1  -1 -14   13.47   13.24
   1   1  14   32.29   18.68
  -1  -1  14   73.18   27.52
  -1   1 -14   32.04   42.68
  -1   1 -14   33.78   22.14
  -1  -1  14   45.40   25.76
  -1   1  14   42.42   19.74
   1  -1  14   28.20   31.00
  -1   1  14   46.00   24.15
   1   1 -14   82.39   20.30
  -1   1 -15 7671.83  374.93
  -1   1 -15 7673.06  386.84
   1   1  15 7574.86  370.75
   1  -1 -15 8734.07  420.55
  -1  -1  15 8114.03  401.12
  -1  -1  15 7765.06  381.41
   1   1 -15 7718.61  375.31
   1  -1  15 7816.65  386.62
  -1   1  15 7671.24  378.80
   1   1  16   13.05   17.44
  -1  -1  16  -18.67   15.15
  -1   1 -16   22.37   15.83
  -1  -1  16    3.96   34.79
   1  -1 -16    1.19    7.35
  -1   1 -16   23.63   39.07
  -1   1  16   -5.01   25.75
   1   1 -16   14.44   10.68
   1  -1  16   18.33   26.45
  -1   1 -17 6074.00  340.86
  -1  -1  17 6553.29  359.53
   1   1  17 6323.50  348.85
  -1   1 -17 6041.30  330.27
  -1  -1  17 5917.97  323.33
  -1   1  17 5997.59  329.91
   1   1 -17 6145.04  342.86
   1  -1  17 6073.36  335.75
  -1  -1  18   10.94    7.59
  -1   1 -18   -2.63   12.55
  -1   1 -18   32.36   20.10
   1   1  18   -2.50   23.70
  -1  -1  18   12.34   13.73
   1  -1  18   28.79   18.62
  -1   1  18   25.34   27.22
   1   1 -18   -3.75   12.71
   1   1  19 3294.09  207.74
  -1  -1  19 3340.35  200.32
  -1   1 -19 3342.54  204.57
  -1  -1  19 3157.55  192.06
  -1   1 -19 3657.65  212.45
  -1   1  19 3266.16  195.64
   1  -1  19 3338.34  220.34
   1   1 -19 3309.22  193.62
   1   1  20   45.98   34.63
  -1   1 -20   58.25   29.77
  -1  -1  20   65.25   40.25
   1  -1  20   60.87   27.51
  -1   1  20   18.30   17.37
  -1  -1  21 1191.74   99.45
  -1   1 -21 1209.27   76.20
   1   1  21 1208.83   92.73
  -1   1  21 1213.86   86.83
   1   1 -21 1279.42   95.77
   1  -1  21 1154.63   90.16
   1   1  22   11.09   22.23
  -1  -1  22   -0.28   30.53
  -1   1  22   32.90   36.70
   1  -1  22  -15.07   38.97
   1   1  23 1735.86  132.23
  -1  -1  23 1689.99  135.00
   1  -1  23 1980.21  142.25
  -1   1  23 2042.73  144.92
  -1  -1  24  143.25   55.82
   1   1  24  153.97   76.01
  -1   1  24  106.52   74.61
   1  -1  24  115.32   42.17
   1   1  25 3033.28  232.40
  -1  -1  25 2415.54  184.53
  -1   1  25 2655.50  202.00
   1  -1  25 2724.26  210.31
   1   1  26  743.53   65.98
  -1  -1  26  663.14   80.52
   1  -1  26  606.82  144.01
  -1   1  26  647.68   89.53
  -1  -1  27 2189.89  159.24
   1   1  27 2678.83  196.12
   1  -1  27 2309.09  169.73
  -1   1  27 2574.16  187.25
  -1  -1  28   83.40   41.70
   1   1  28   94.04   60.47
   1  -1  28   61.98   46.35
  -1   1  28   72.72   65.09
   1   1  29 1852.55  109.88
  -1  -1  29 1506.90  102.79
   1  -1  29 1352.27  114.76
  -1   1  29 1687.87  112.39
  -1   2   0   13.71   19.70
  -1   2   0  -30.02   29.04
   1   2   0    8.68   16.53
  -1  -2   0  -18.47   22.66
   1  -2   0    9.14   14.24
   1  -2   0    5.63   13.39
  -1  -2   0   -2.22   21.04
   1   2   0    9.75   10.24
   1   2   1  545.92   36.08
   1   2   1  501.68   37.95
   1  -2  -1  501.75   45.76
   1   2   1  556.00   41.57
  -1  -2   1  446.81   53.99
  -1   2  -1  449.01   73.63
  -1   2  -1  573.11   66.22
  -1  -2   1  560.98   41.75
   1  -2   1  491.73   34.31
   1  -2   1  541.03   45.33
  -1   2   1  563.36   44.25
  -1   2   1  713.62  218.00
   1   2  -1  474.05   33.32
  -1   2   1  463.69   37.55
   1   2  -1  512.55   36.13
  -1  -2  -1  509.97   32.09
  -1  -2   2  -24.99   23.35
  -1   2  -2   16.54   24.58
   1  -2  -2   25.70   12.91
   1   2   2   -0.42   18.26
  -1  -2   2   -4.32   20.11
   1   2   2    7.32   10.79
  -1   2  -2   15.97   20.32
   1  -2   2  -16.46   30.14
  -1  -2  -2   10.86   10.18
   1   2  -2   -8.10   26.27
   1   2  -2   16.37   14.57
  -1  -2  -2   14.04   13.30
  -1   2   2   18.40   19.13
  -1   2   2   22.21   25.75
  -1   2   2  -35.40   22.78
   1  -2   2    2.54   23.01
  -1   2  -3  357.00   46.52
   1   2   3  307.71   49.93
   1   2   3  293.37   21.15
  -1   2  -3  378.06   46.28
  -1  -2   3  304.17   29.89
  -1  -2   3  327.71   28.32
  -1   2   3  341.94   57.22
   1   2  -3  281.83   25.14
  -1  -2  -3  314.59   24.90
  -1   2   3  356.01   34.16
   1   2  -3  316.27   56.13
   1  -2   3  345.07  109.05
  -1  -2  -3  290.29   24.01
   1  -2   3  368.69   32.00
  -1   2  -4   15.21   25.07
  -1   2  -4   12.64   17.63
   1   2   4    4.76   12.53
  -1  -2   4   22.46   21.06
   1   2   4   19.73   15.61
   1  -2  -4   -8.59   29.15
  -1  -2   4   12.72   14.95
   1   2  -4   14.31    7.53
  -1   2   4   -2.37   21.89
  -1  -2  -4   -6.81   11.01
  -1   2   4   30.12   34.91
   1  -2   4    4.01   20.41
  -1  -2  -4   29.10   17.57
   1  -2   4   35.83   28.92
   1   2  -4   13.41   21.33
  -1   2   4   40.55   17.89
  -1  -2   5 1127.11   72.27
   1   2   5 1075.36   65.39
  -1  -2   5 1130.83   67.68
  -1   2  -5 1090.86   75.18
   1  -2  -5 1161.68  109.95
  -1   2  -5  997.86   69.42
   1   2   5 1064.77   58.36
   1  -2  -5  910.16   53.45
  -1  -2  -5 1031.84   61.63
   1  -2   5 1125.75   68.63
   1   2  -5 1014.99   58.43
   1  -2   5  983.28   70.96
   1   2  -5 1101.39   69.35
  -1  -2  -5  990.16   55.94
  -1   2   5 1152.00   66.39
  -1   2   5  860.29   58.73
   1  -2  -6 1854.52  137.57
  -1   2  -6 1961.08  106.96
  -1  -2   6 1965.40  106.50
   1  -2  -6 1722.30  102.92
   1   2   6 1952.22  107.20
  -1   2  -6 1947.48  111.14
   1   2   6 1863.36   99.56
  -1  -2   6 1868.88  107.60
   1  -2   6 1684.93   97.39
  -1   2   6 1966.51  108.65
  -1   2   6 1935.49  106.00
   1  -2   6 1776.04   97.91
   1   2  -6 1841.49   98.38
   1   2  -6 1849.64  102.67
  -1  -2  -6 1682.38   98.85
   1   2   7  849.10   54.42
   1  -2  -7  732.67   45.13
   1  -2  -7  708.44  107.76
   1   2   7  827.91   56.99
  -1   2  -7  728.06   43.89
  -1   2  -7  676.79   49.53
  -1  -2   7  755.51   51.62
  -1  -2   7  898.69   59.49
   1  -2   7  672.70   50.94
   1  -2   7  606.68   40.86
   1   2  -7  673.68   46.86
  -1   2   7  774.06   47.89
   1   2  -7  731.17   68.34
  -1   2   7  687.07   47.49
  -1  -2  -7  622.36   48.37
   1  -2  -8  100.09   64.38
  -1  -2   8   97.90   60.85
  -1   2  -8  123.66   20.76
  -1   2  -8  138.26   50.79
   1  -2  -8   59.37   34.25
   1   2   8  146.51   61.22
  -1  -2   8  168.75   65.47
  -1   2   8  109.32   19.25
  -1  -2  -8  158.97   35.23
   1  -2   8  140.80   48.79
   1   2  -8  120.45   38.04
  -1   2   8  151.76   54.24
   1  -2   8  147.34   70.41
   1   2  -8   93.30   53.98
  -1  -2   9   77.47   41.07
  -1   2  -9   72.60   31.07
   1  -2  -9   77.55   26.48
   1  -2  -9   38.45   28.02
  -1  -2   9   96.43   59.38
  -1   2  -9   79.33   55.00
   1   2   9  147.88   81.12
   1   2  -9   47.12   22.54
   1  -2   9   57.12   41.21
  -1   2   9   76.08   38.57
  -1  -2  -9   46.93   37.79
   1   2  -9  129.73   30.53
   1  -2   9   41.32   26.51
  -1   2   9   62.04   16.13
   1   2  10  -36.13   29.37
  -1   2 -10    2.49   13.09
  -1  -2  10    7.36    8.89
   1  -2 -10    8.14    8.63
  -1   2 -10   15.42   10.26
  -1  -2  10   26.56   25.29
   1  -2  10   -2.92   14.57
  -1  -2 -10   -4.97   18.48
   1  -2  10   15.10   24.23
   1   2 -10   14.93   17.10
   1   2 -10    2.14    7.69
  -1   2  10   14.98   16.60
  -1  -2  11   21.82   25.42
  -1   2 -11   40.37   24.60
  -1   2 -11   13.40   15.86
  -1  -2  11   31.44   29.40
   1   2  11   60.31   32.21
   1  -2 -11   18.62   15.38
   1   2 -11    8.32   16.88
   1  -2  11    7.66   12.57
  -1   2  11   11.08   17.18
   1   2 -11   14.13   13.10
  -1  -2 -11   23.88   14.11
   1  -2  11    7.32   12.20
   1   2  12  172.23   54.95
   1  -2 -12  135.89   54.30
  -1  -2  12   98.17   64.70
  -1   2 -12  157.11   61.18
  -1  -2  12   95.59   43.22
   1  -2  12  163.40   58.53
   1  -2  12   96.73   48.75
  -1   2  12  116.57   53.89
   1   2 -12  140.89   62.21
   1   2 -12  173.92   69.85
   1  -2 -13  134.03   43.02
  -1  -2  13  156.68   47.26
  -1   2 -13   76.16   32.20
   1   2  13  107.78   54.53
  -1  -2  13  144.86   40.52
   1  -2  13  136.12   64.18
   1   2 -13  154.62   15.13
   1  -2  13  156.44   55.91
   1   2 -13  101.93   45.70
  -1   2  13  159.67   64.82
   1   2  14    8.19   15.93
  -1  -2  14   10.08   23.08
  -1   2 -14   45.44   38.81
  -1   2 -14   30.37   19.97
  -1  -2  14    6.97   19.27
   1  -2  14   23.85   28.12
  -1   2  14    2.84   13.64
   1   2 -14   17.22   16.06
   1   2  15  -15.44   27.15
  -1  -2  15   28.92   20.25
  -1   2 -15   35.62   23.18
  -1   2 -15   -3.33   36.15
  -1  -2  15   28.53   20.37
   1  -2  15   15.45   26.88
   1   2 -15   11.62    8.91
  -1   2  15   30.83   22.58
  -1   2 -16  -76.54   36.18
  -1  -2  16    6.86   14.19
  -1   2 -16   13.63   18.72
  -1  -2  16   44.31   27.80
   1   2  16  -46.98   29.98
   1  -2  16   17.59   26.43
   1   2 -16   17.37   13.08
  -1   2  16   23.18   19.17
  -1  -2  17   40.90   28.70
  -1   2 -17   26.62   11.07
  -1   2 -17   45.64   52.25
  -1  -2  17   25.13   24.01
   1   2  17   45.12   34.35
  -1   2  17   49.43   32.26
   1  -2  17   19.40   27.48
   1   2 -17   36.79   29.84
   1   2  18    6.70   26.14
  -1   2 -18   18.90   14.34
  -1  -2  18    8.35   19.46
  -1  -2  18   11.53   11.81
  -1   2 -18   10.37   24.54
  -1   2  18    4.39   17.52
   1   2 -18   28.85   26.68
   1  -2  18   24.40   33.81
  -1   2 -19   33.25   20.40
  -1   2 -19  -11.97   33.54
  -1  -2  19   11.10   31.46
  -1  -2  19   19.20   14.59
   1   2  19   58.26   41.84
   1  -2  19   19.96   26.96
  -1   2  19   34.12   40.77
   1   2 -19   23.66   14.38
   1   2  20   -1.56   20.89
  -1   2 -20   -2.91   12.01
  -1  -2  20    4.21   31.16
  -1   2  20  -14.78   29.45
   1  -2  20   52.67   35.16
   1   2 -20   16.55   19.62
  -1  -2  21    8.22   16.98
   1   2  21   61.58   50.29
  -1   2 -21   13.98   14.35
  -1   2  21   15.16   35.03
   1   2 -21    2.94   16.09
   1  -2  21    5.19   41.17
  -1  -2  22    2.97   33.73
   1   2  22   49.73   46.01
  -1   2 -22   15.60   18.45
  -1   2  22   27.62   30.26
   1   2 -22    8.04   12.60
   1  -2  22   24.48   26.90
  -1  -2  23   35.03   44.32
   1   2  23   46.17   51.91
   1  -2  23   48.27   26.78
  -1   2  23   39.22   58.83
  -1  -2  24   28.65   26.96
   1   2  24   19.00   31.01
   1  -2  24   55.85   34.12
  -1   2  24   34.53   28.63
   1   2  25   -2.80   32.17
  -1  -2  25   25.01   23.02
   1  -2  25   -2.15   31.46
  -1   2  25    8.50   22.38
  -1  -2  26   63.29   24.73
   1   2  26   53.14   48.63
  -1   2  26   49.04   44.07
   1  -2  26   37.88   42.57
   1   2  27   22.55   29.64
  -1  -2  27   10.09   21.07
   1  -2  27   13.95   23.71
  -1   2  27   45.79   38.09
   1   2  28   22.60   49.45
  -1  -2  28   48.10   35.64
   1  -2  28   20.88   33.56
  -1   2  28   30.14   24.89
  -1  -2  29    8.57   21.67
   1   2  29   50.29   35.63
   1  -2  29   14.91   28.39
  -1   2  29   -0.44   24.86
  -1   3   0 8294.00  257.56
  -1  -3   0 8234.33  218.95
   1  -3   0 7663.35  204.00
   1  -3   0 7815.13  207.89
  -1  -3   0 8460.76  224.00
   1   3   0 7785.64  210.24
  -1   3   0 8151.40  214.22
   1   3   0 8144.85  215.76
   1  -3  -1 4718.39  143.76
   1   3   1 5027.45  151.61
   1  -3  -1 4677.62  130.62
  -1   3  -1 5033.57  146.89
   1   3   1 4873.01  135.60
  -1  -3   1 4753.02  133.64
  -1   3  -1 5155.56  143.53
  -1  -3   1 4789.47  137.64
  -1  -3  -1 4892.97  137.08
  -1   3   1 4806.99  137.73
   1  -3   1 5005.37  138.87
  -1  -3  -1 4864.39  133.80
  -1   3   1 4857.74  133.10
   1   3  -1 4662.47  127.07
   1  -3   1 4489.29  129.59
   1   3  -1 4732.26  135.83
  -1  -3   2 1131.35   74.64
   1   3   2 1216.00   74.69
   1   3   2 1067.18   64.33
   1  -3  -2 1197.58  136.07
  -1  -3   2 1029.14   74.07
   1  -3  -2 1158.82   69.63
  -1   3  -2 1282.96  130.64
   1   3   2 1081.29   72.48
   1  -3   2 1238.28  110.80
  -1   3   2 1097.00   66.44
  -1  -3  -2 1194.05   69.46
   1  -3   2 1355.82   87.27
  -1   3   2 1161.96   77.58
   1   3  -2 1155.00   68.09
   1   3  -2 1059.99   65.47
   1   3   320288.97  519.71
  -1   3  -322271.42  569.77
  -1  -3   319061.86  488.05
  -1   3  -322297.52  590.09
   1   3   321787.44  554.42
   1   3   319512.12  497.07
  -1  -3   321666.64  554.98
  -1   3   321229.29  556.62
   1   3  -320547.44  525.86
  -1  -3  -320603.35  528.76
   1  -3   319724.63  509.05
   1  -3   320683.12  537.71
  -1   3   320139.89  515.35
  -1   3  -4 4993.37  136.22
   1   3   4 4659.63  137.11
  -1   3  -4 5294.89  189.54
  -1  -3   4 4930.14  139.18
  -1  -3   4 5297.29  148.84
  -1   3   4 4846.66  134.51
   1   3  -4 4514.34  121.73
  -1  -3  -4 4606.28  135.47
  -1  -3  -4 4867.31  137.06
  -1   3   4 4692.29  134.45
  -1   3   4 4516.79  125.91
   1  -3   4 4416.84  127.56
  -1   3   4 5019.02  155.58
   1   3  -4 4838.97  142.12
   1  -3   4 5212.50  142.45
  -1  -3   5 7183.94  194.88
  -1   3  -5 6514.66  184.26
   1   3   5 7096.82  187.81
  -1  -3   5 6953.75  191.70
   1   3   5 7429.13  196.31
  -1   3  -5 6827.66  181.16
  -1  -3  -5 7001.25  195.99
   1  -3   5 7227.15  192.92
  -1  -3  -5 7176.05  190.11
  -1   3   5 7315.30  191.38
   1   3  -5 6808.15  187.16
  -1   3   5 7067.17  206.89
   1  -3   5 6679.46  183.15
   1   3  -5 7161.58  188.74
  -1   3   5 7038.43  189.64
  -1   3   5 6964.56  183.59
  -1  -3   6  243.05   21.62
  -1   3  -6  278.14   19.49
  -1   3  -6  253.30   35.20
  -1  -3   6  283.79   30.40
   1   3   6  269.87   19.68
   1  -3  -6  269.89   26.16
   1   3   6  255.31   22.76
   1  -3   6  260.82   39.01
  -1   3   6  255.39   25.80
   1   3  -6  180.06  108.17
  -1   3   6  314.20   83.99
   1   3  -6  266.83   18.45
  -1  -3  -6  238.97   56.03
  -1  -3  -6  300.07   25.85
   1  -3   6  231.90  103.59
  -1   3   6  191.66   70.82
   1   3   713198.46  342.36
   1   3   712940.34  330.93
  -1  -3   713515.31  355.04
  -1   3  -712576.73  334.53
  -1  -3   712200.74  326.87
   1  -3  -712264.54  321.23
   1  -3   714100.81  378.01
  -1   3   713443.57  346.51
  -1   3   712662.12  336.33
   1  -3   713328.34  357.51
   1   3  -714043.67  360.32
   1   3  -712744.99  332.73
  -1  -3  -712466.66  326.54
  -1  -3  -712852.85  329.38
  -1   3  -8   92.06   46.03
   1   3   8  179.00   87.50
  -1  -3   8  119.57   53.23
   1  -3  -8  158.24   62.11
   1   3   8  208.54   31.52
  -1  -3   8  168.16   68.37
  -1   3  -8  161.56   61.16
   1   3  -8  194.29   64.80
  -1   3   8  151.80   48.39
  -1   3   8  107.27   50.88
   1  -3   8  158.68  106.26
  -1  -3  -8  154.27   23.07
   1  -3   8  187.34   56.88
   1   3  -8  159.18   48.21
  -1  -3  -8  184.81   39.16
  -1   3   8  156.84   26.79
  -1  -3   9 8956.76  330.30
   1  -3  -9 8444.95  289.74
  -1   3  -9 8953.61  306.90
  -1   3  -9 8942.59  314.15
  -1  -3   9 8184.48  312.58
   1   3   9 8943.57  327.68
  -1   3   9 8023.36  270.69
  -1  -3  -9 8085.37  278.39
   1  -3   9 8760.68  302.76
   1   3  -9 7632.55  272.37
   1  -3   9 8244.38  299.27
  -1   3   9 8782.85  304.14
   1   3  -9 8434.55  288.23
  -1   3   9 7645.93  260.32
  -1  -3  10  715.52   38.15
  -1  -3  10  630.85   31.87
  -1   3 -10  761.56   52.03
   1   3  10  767.42   43.25
  -1   3 -10  690.13   34.09
   1  -3 -10  619.70   72.00
  -1   3  10  603.60   16.74
  -1   3  10  618.00   14.69
   1  -3  10  763.88   36.06
   1  -3  10  711.70   40.11
   1   3 -10  702.06   41.27
   1   3 -10  695.11   36.97
  -1  -3 -10  657.87   71.77
  -1   3 -11 4982.83  257.18
   1  -3 -11 4471.25  188.89
   1   3  11 4546.85  198.78
  -1  -3  11 5453.20  228.43
  -1  -3  11 4741.23  200.55
  -1   3  11 5105.31  212.87
   1   3 -11 4635.87  196.51
   1  -3  11 4538.01  191.79
   1  -3  11 4765.02  208.44
   1   3 -11 4960.86  209.21
  -1   3 -12  347.64   45.03
   1   3  12  312.53   33.18
  -1  -3  12  286.80   63.56
   1  -3 -12  284.27   22.19
  -1  -3  12  263.06   93.33
   1   3 -12  305.17   58.57
   1  -3  12  335.47   94.35
   1  -3  12  286.78   86.26
  -1   3  12  275.03   33.55
   1   3 -12  263.58   24.36
  -1   3 -13 5976.51  288.62
   1   3  13 5764.90  267.90
  -1  -3  13 4960.02  222.69
  -1  -3  13 5924.62  273.37
  -1   3  13 5677.68  254.49
   1  -3  13 5230.31  244.27
   1   3 -13 5348.40  250.64
   1  -3  13 5105.88  232.42
  -1  -3  14  745.61   98.66
   1   3  14  825.83  100.69
  -1   3 -14  826.17   51.10
  -1  -3  14  828.22   73.78
   1  -3  14  708.19   87.18
  -1   3  14  888.02   52.21
   1   3 -14  909.04   55.97
   1  -3  14  831.07  108.85
  -1   3 -15 2230.52  120.31
  -1  -3  15 2262.29  119.77
   1   3  15 2421.13  128.22
  -1  -3  15 2325.60  133.69
   1   3 -15 2376.63  127.01
   1  -3  15 2428.41  134.37
   1  -3  15 2176.97  117.82
  -1   3  15 2413.34  127.96
  -1  -3  16  723.77   49.15
  -1  -3  16  870.19   55.46
   1   3  16  809.41   64.73
  -1   3 -16  839.00   56.61
   1   3 -16  831.40   51.23
  -1   3  16 1005.55  105.42
   1  -3  16  747.59   53.67
   1   3  17 3537.70  238.47
  -1   3 -17 3864.52  290.39
  -1   3 -17 4086.47  236.33
  -1  -3  17 3760.33  222.50
  -1  -3  17 3859.97  224.57
   1  -3  17 3964.50  241.16
   1   3 -17 3924.02  228.64
  -1   3  17 3627.19  212.19
  -1   3 -18   52.91   76.91
  -1   3 -18  190.73   74.94
  -1  -3  18   59.87   22.14
   1   3  18  209.41   91.74
  -1  -3  18  137.63   83.63
   1   3 -18  167.19   55.64
  -1   3  18  171.72   89.91
   1  -3  18   94.64   49.69
   1   3  19 5591.21  329.10
  -1   3 -19 5669.51  345.59
  -1   3 -19 5939.14  355.34
  -1  -3  19 5846.86  350.16
   1  -3  19 5443.41  321.26
  -1   3  19 5683.88  367.46
   1   3 -19 6428.05  382.94
   1   3  20  532.30  136.43
  -1  -3  20  455.00   40.69
  -1   3 -20  527.64   39.60
  -1   3  20  536.26   44.47
   1   3 -20  590.15   97.51
   1  -3  20  487.58   50.22
  -1  -3  21 3394.39  193.42
  -1   3 -21 3568.97  214.41
   1   3  21 3316.34  220.35
   1   3 -21 3484.99  198.98
   1  -3  21 3320.43  193.30
  -1   3  21 3401.88  211.04
  -1  -3  22  -18.09   33.30
   1   3  22   25.60   43.76
  -1   3 -22   14.64   14.23
   1  -3  22   -2.69   37.12
   1   3 -22    4.28   13.70
  -1   3  22   13.08   23.87
   1   3  23 2802.23  180.09
  -1  -3  23 2695.11  171.39
   1  -3  23 2679.64  180.00
  -1   3  23 2933.95  184.75
   1   3  24   27.34   24.48
  -1  -3  24   12.63   31.29
   1  -3  24   16.47   28.39
  -1   3  24   46.32   21.54
  -1  -3  25 2225.22  191.27
   1   3  25 2133.88  167.99
   1  -3  25 2025.66  160.09
  -1   3  25 2228.38  171.58
   1   3  26   47.54   31.89
  -1  -3  26   26.27   27.80
   1  -3  26   67.02   35.90
  -1   3  26   22.04   29.70
  -1  -3  27 1268.95  115.44
   1   3  27 1333.21  144.21
  -1   3  27 1458.43  100.74
   1  -3  27 1160.10   99.83
   1   3  28   32.81   36.46
  -1  -3  28    4.86   20.30
  -1   3  28   11.61   24.27
   1  -3  28   37.73   37.30
  -1  -3  29 1423.64   98.16
   1   3  29 1252.44   61.96
   1  -3  29 1507.78  107.24
  -1   3  29 1401.32   94.41
   1  -4   0   18.72   19.52
   1  -4   0   11.75   24.59
   1   4   0  -16.59   30.27
   1   4   0   -8.32   30.87
  -1   4   0   19.13   26.16
  -1  -4   0   -7.06   25.27
  -1  -4   0   -5.97   32.80
  -1   4   0   15.16   31.91
   1  -4  -1 4613.99  137.07
   1  -4  -1 4385.23  131.49
  -1   4  -1 4420.74  125.73
   1   4   1 4503.67  127.47
  -1  -4   1 4647.35  148.62
   1   4   1 4134.43  120.53
  -1   4   1 4571.78  128.32
   1   4  -1 4552.49  129.87
   1   4  -1 4392.06  125.98
   1  -4   1 4397.24  128.20
  -1  -4  -1 4515.31  130.40
  -1   4  -2   70.43   34.87
   1   4   2  104.21   48.55
  -1  -4   2   69.39   28.62
   1  -4  -2  125.11   68.14
   1  -4  -2  103.55  107.02
  -1  -4   2  126.16   41.31
  -1   4  -2  130.03   62.26
   1   4   2  135.18   77.06
  -1   4   2   94.66   40.35
  -1  -4  -2   83.68   60.23
  -1  -4  -2   89.11   40.60
   1   4  -2   48.68   66.50
   1  -4   2  178.99   94.95
   1  -4   2  106.04   70.38
  -1   4   2   94.34   65.88
   1   4  -2   77.84   75.77
  -1  -4   3  240.35   85.04
   1   4   3  233.68   31.21
  -1   4  -3  206.60   21.72
  -1   4  -3  252.14   86.34
   1   4   3  281.99   87.79
   1   4   3  223.35   24.54
   1  -4  -3  248.69   85.15
  -1  -4   3  182.58  106.02
   1  -4  -3  219.08  134.39
   1  -4   3  223.02   73.73
  -1  -4  -3  257.35   83.65
   1   4  -3  214.43  143.55
  -1   4   3  215.33   79.13
  -1   4   3  186.22   77.65
   1  -4   3  237.67  100.28
   1   4  -3  221.69   93.93
  -1  -4   4   86.68   27.41
   1   4   4   45.07   28.68
   1   4   4   38.21   22.57
  -1   4  -4   50.15   20.77
  -1   4  -4   71.92   42.15
   1   4   4   47.94   27.48
   1  -4  -4   62.94   29.42
   1  -4  -4  -31.91   35.18
  -1  -4   4   40.34   36.72
   1  -4   4   68.93   20.33
  -1  -4  -4   51.24   45.94
   1   4  -4   44.17   42.10
  -1   4   4   43.36   30.35
  -1   4   4   70.73   37.35
   1  -4   4   38.51   36.91
   1   4  -4   46.21   21.12
  -1   4  -5  170.19   58.89
   1   4   5  197.69   75.52
   1   4   5  197.38   86.99
  -1   4  -5  169.35  101.30
  -1  -4   5  164.56   67.02
  -1  -4   5  219.58   81.11
  -1   4   5  176.49   53.31
  -1  -4  -5  189.29   54.04
  -1   4   5  167.18   73.93
   1  -4   5  221.98  101.03
   1   4  -5  176.33   69.46
   1   4  -5  241.04   75.19
  -1   4   5  235.55   96.35
  -1   4   5  190.37   66.09
   1  -4   5  180.89   46.18
  -1  -4  -5  204.99   51.31
   1   4   6   34.95   16.50
  -1  -4   6  -21.05   31.12
   1   4   6   10.04   12.65
  -1   4  -6   13.54   13.04
  -1  -4   6    0.82   13.98
  -1   4  -6   29.42   25.54
  -1   4   6   20.70   17.76
  -1  -4  -6   10.21   14.97
   1   4  -6   16.06   17.82
   1  -4   6  -13.95   34.40
   1   4  -6   -1.33   39.06
   1  -4   6   -3.71   31.03
  -1   4   6  -20.97   40.46
  -1   4   6   15.83   18.77
  -1   4   6    3.97   11.07
  -1  -4  -6   -0.19   16.85
   1   4   7   29.70   26.16
  -1   4  -7   31.78   38.88
   1   4   7   29.76   21.37
  -1  -4   7   53.58   33.02
  -1   4  -7   47.88   25.50
  -1  -4   7   37.73   48.06
   1  -4   7    8.36   44.20
  -1   4   7   21.07   32.28
  -1   4   7   33.04   23.38
   1  -4   7   34.86   40.87
   1   4  -7   17.51   27.11
  -1   4   7   -2.37   35.32
  -1  -4  -7   42.70   31.02
   1   4  -7   49.49   21.89
  -1   4   7   34.68   43.81
  -1  -4  -7   39.06   31.14
  -1   4  -8  173.11   78.55
  -1  -4   8  199.91   54.23
  -1  -4   8  164.21   53.77
   1   4   8  180.82   49.75
   1   4   8  161.91   73.40
  -1   4  -8  140.12   64.94
  -1   4   8  189.50   61.02
   1   4  -8  224.32   68.78
  -1  -4  -8   73.48   27.15
  -1   4   8  127.92   76.98
  -1   4   8  168.75   49.52
   1   4  -8  114.05   18.32
   1  -4   8  143.81   46.21
  -1   4   8  166.47   43.48
  -1  -4  -8  124.53   47.00
   1  -4   8  204.13   38.67
  -1   4  -9  196.97   70.61
  -1  -4   9  164.43   60.52
  -1   4  -9  177.07   63.73
   1   4   9  211.29  125.77
  -1  -4   9  211.64   30.41
   1  -4  -9  176.37   43.36
   1   4   9  191.94   23.09
   1  -4   9  125.75   53.37
   1   4  -9  213.47   86.59
  -1  -4  -9  165.96   33.90
  -1   4   9  175.16   29.37
  -1   4   9  249.19   88.83
   1   4  -9  184.92   61.87
   1  -4   9  262.51  119.32
  -1   4   9  208.53   83.05
  -1  -4  -9  133.90   46.18
  -1   4 -10   20.89   19.27
   1   4  10   32.67   22.77
   1  -4 -10   43.86   20.05
  -1  -4  10   59.22   34.70
  -1  -4  10   44.88   21.97
   1   4  10   41.67   16.90
  -1  -4 -10   32.36   16.25
   1  -4  10   31.97   24.16
  -1   4  10   18.93   20.52
  -1   4  10   42.04   28.28
   1  -4  10   78.38   40.84
   1   4 -10   19.34   17.55
   1   4 -10   29.76   27.76
  -1   4  10   39.89   22.27
  -1  -4  11  228.55   80.48
   1   4  11  288.95   78.13
  -1   4 -11  294.21   75.44
   1   4  11  335.98   30.98
  -1  -4  11  294.42   94.74
   1   4  11  223.92   32.69
  -1   4  11  180.08   44.45
  -1   4  11  249.41   21.10
   1  -4  11  283.74   30.59
   1   4 -11  301.40   91.57
  -1   4  11  261.85   87.53
   1  -4  11  303.81   41.93
   1   4 -11  342.00   31.83
  -1  -4  12   55.22   39.83
   1   4  12   35.61   40.37
  -1   4 -12   62.96   39.11
  -1  -4  12   38.41   29.36
   1   4 -12  127.90   63.89
   1  -4  12   56.66   35.95
  -1   4  12   64.41   37.67
   1   4  13   -7.96   27.15
  -1   4 -13   31.99   29.27
  -1  -4  13   22.21   22.92
   1  -4  13  -22.78   23.91
   1   4 -13   18.41   24.09
   1  -4  13   19.57   19.78
  -1   4  13   15.27   16.26
   1   4  14   18.35   20.57
  -1   4 -14  -15.33   29.90
  -1  -4  14   33.35   26.86
   1   4 -14   23.51   16.44
   1  -4  14   15.55   28.01
  -1   4  14   -4.94   23.95
  -1  -4  15  336.32  120.45
   1   4  15  284.05   81.98
  -1   4 -15  276.86   76.98
   1  -4  15  272.55   96.33
  -1   4  15  278.09   26.20
   1   4 -15  263.61   79.03
  -1  -4  16   22.61   27.44
   1   4  16   27.60   22.71
  -1   4 -16   19.79   12.37
   1   4 -16   15.64   29.25
  -1   4  16   -1.59   26.97
   1  -4  16   14.19   14.83
  -1  -4  17   48.12   36.25
   1   4  17   38.05   39.59
  -1   4 -17   46.59   21.39
   1   4 -17   69.87   33.55
   1  -4  17   31.57   37.36
  -1   4  17    8.93   22.32
  -1  -4  18   19.40   23.15
  -1   4 -18   21.35   20.56
   1   4  18   35.76   22.49
  -1   4  18    3.11   16.60
   1   4 -18   28.99   29.98
   1  -4  18   34.76   27.34
  -1   4 -19   22.15   21.35
   1   4  19   11.41   35.44
  -1  -4  19    7.10   25.50
   1   4 -19   13.70   21.67
   1  -4  19   44.89   45.95
  -1   4  19   48.78   22.81
  -1   4 -20   15.17   23.88
  -1  -4  20   19.03   34.20
   1   4  20  -18.19   36.10
  -1   4  20   40.98   27.33
   1   4 -20   30.84   39.31
   1  -4  20   16.73   32.19
  -1  -4  21   38.59   35.77
   1   4  21   23.08   26.42
  -1   4 -21   21.22   23.33
   1  -4  21   49.88   46.52
  -1   4  21   14.01   22.06
   1   4 -21   26.50   19.74
   1   4  22   16.73   23.52
  -1  -4  22   38.97   21.26
  -1   4 -22   -6.35   20.95
   1   4 -22   26.53   14.31
   1  -4  22   28.71   22.73
  -1   4  22   49.78   31.64
  -1  -4  23  135.14   80.15
  -1   4 -23  144.44   37.34
   1   4  23  195.05   70.57
  -1   4  23   85.74   61.11
   1   4 -23  121.59   61.69
   1  -4  23  173.07   81.52
   1   4  24  -37.98   34.44
  -1  -4  24   19.80   29.62
   1  -4  24   29.26   37.63
  -1   4  24   21.23   22.81
   1   4  25  -26.63   32.72
  -1  -4  25   58.92   50.38
  -1   4  25  -21.75   27.74
   1  -4  25   34.44   56.40
  -1  -4  26  -14.04   29.42
   1   4  26    4.85   23.43
  -1   4  26    8.98    9.94
   1  -4  26    9.80   38.36
  -1  -4  27   14.93   27.46
   1   4  27   -7.75   33.12
  -1   4  27   -7.69   19.08
   1  -4  27   29.08   42.68
  -1  -4  28   23.66   24.54
   1   4  28   24.44   31.28
   1  -4  28   33.98   37.53
  -1   4  28    9.23   24.64
  -1  -4  29   49.82   34.57
   1   4  29   16.57   30.25
   1  -4  29   26.54   44.18
  -1   4  29   20.42   24.68
  -1  -5   0 1967.38  115.88
   1   5   0 1874.74  106.66
  -1   5   0 1800.07  102.64
  -1   5   0 1664.05  165.38
  -1  -5   0 1708.14  114.05
   1  -5   0 1776.86  139.07
   1   5   0 1731.27  101.09
   1  -5   0 1718.69  101.71
  -1   5  -1 1793.27  108.01
   1  -5  -1 1738.54  103.76
   1   5   1 1786.99  104.05
   1  -5  -1 1777.88  116.85
  -1  -5   1 1982.38  116.78
   1   5   1 1810.82  104.45
  -1  -5   1 1815.93  103.62
  -1   5  -1 1801.40  101.40
   1   5  -1 1639.67   97.50
  -1  -5  -1 1796.31  106.95
  -1  -5  -1 1836.46  117.73
  -1   5   1 1677.08  101.79
   1   5  -1 1696.05   97.14
  -1   5   1 1623.85  100.82
   1  -5   1 1723.23  103.43
  -1  -5   2  372.76  143.08
   1  -5  -2  268.72   34.97
  -1   5  -2  306.63   26.49
   1  -5  -2  354.02  120.20
   1   5   2  355.09  124.90
  -1  -5   2  334.76   34.47
   1   5   2  329.49  104.48
  -1   5  -2  439.16  121.29
   1   5  -2  270.84   25.14
  -1  -5  -2  351.50   36.46
  -1   5   2  337.93   86.77
  -1  -5  -2  267.99   44.65
   1  -5   2  389.66   37.74
  -1   5   2  289.98  119.71
   1   5  -2  326.97   55.93
   1  -5   2  337.32   92.78
  -1  -5   3 8987.37  241.75
   1  -5  -3 8796.87  238.24
  -1  -5   3 8791.68  265.78
   1   5   3 8944.28  267.26
  -1   5  -3 8381.23  222.46
  -1   5  -3 8790.55  241.22
   1  -5  -3 9122.64  248.80
   1   5   3 9170.40  246.35
  -1   5   3 8771.18  234.93
   1   5  -3 8128.34  242.51
   1  -5   3 8807.68  240.73
  -1   5   3 8739.41  234.94
   1  -5   3 9457.07  270.48
  -1  -5  -3 8755.88  232.43
   1   5   4  550.94   45.85
   1   5   4  611.34  127.35
  -1   5  -4  595.13   78.34
   1  -5  -4  588.47   81.31
   1   5   4  620.04   46.10
  -1   5  -4  610.76   44.33
   1  -5  -4  603.97   66.38
  -1  -5   4  614.00   51.44
  -1  -5   4  574.15   76.68
  -1   5   4  559.98   50.78
   1   5  -4  562.34   62.49
   1   5  -4  627.89   45.63
   1  -5   4  800.84   74.19
  -1  -5  -4  451.29   38.72
   1  -5   4  548.34   45.92
  -1   5   4  511.97   77.74
  -1  -5   513256.44  456.95
   1  -5  -512435.22  425.87
  -1   5  -513091.37  457.41
   1   5   512953.13  442.37
  -1   5  -513518.81  459.31
  -1  -5   512869.94  459.92
   1   5   511760.13  404.98
   1   5   513674.31  464.79
  -1   5   512900.09  448.00
   1   5  -512827.14  440.85
   1  -5   511842.61  406.60
   1   5  -512182.19  416.27
  -1  -5  -512752.22  435.47
   1  -5   512796.89  441.30
  -1   5   513564.95  478.32
  -1   5   514011.01  476.07
   1   5   6  261.31  103.29
  -1  -5   6  258.79  130.09
  -1  -5   6  220.16   95.06
  -1   5  -6  275.26  115.14
  -1   5  -6  221.31   26.25
   1   5   6  227.92   32.13
  -1  -5  -6  201.96   70.15
   1   5  -6  241.85   26.14
  -1   5   6  227.22   69.68
  -1   5   6  219.61   30.88
   1  -5   6  180.98  108.23
   1  -5   6  210.49  117.34
  -1   5   6  237.45   64.98
   1   5  -6  224.82  140.57
  -1   5   6  228.52   68.36
   1   5   711840.67  425.17
   1   5   711547.39  395.40
  -1   5  -711296.47  392.56
  -1  -5   710525.99  371.25
   1   5   711650.17  402.98
  -1  -5   711998.20  412.79
   1  -5   711317.82  395.24
  -1   5   711468.17  417.66
  -1  -5  -710521.73  369.05
  -1   5   712109.59  441.32
   1   5  -711935.93  408.53
  -1   5   711251.47  383.40
   1  -5   712213.12  437.56
  -1   5   711155.84  381.94
   1   5  -711200.66  393.57
  -1  -5   8   13.22   12.73
   1   5   8   11.18   17.50
  -1  -5   8  -29.05   29.58
   1   5   8  -46.52   32.85
  -1   5  -8   70.05   39.91
   1   5  -8    5.02   14.08
   1  -5   8   32.98   31.13
  -1   5   8   -5.64   14.32
   1  -5   8   38.25   38.47
  -1   5   8   22.72   33.37
  -1  -5  -8   10.50   15.89
  -1   5   8    0.37   20.81
   1   5  -8   27.62   23.23
  -1   5   8   38.16   19.47
   1   5   9 7311.33  301.53
  -1   5  -9 7537.36  321.61
  -1  -5   9 6480.14  269.00
   1   5   9 7459.04  318.94
  -1   5   9 6912.56  284.99
   1   5  -9 6810.68  279.77
  -1   5   9 7108.64  292.39
   1  -5   9 7254.02  315.68
   1   5  -9 6678.52  318.69
  -1  -5  -9 6831.75  279.23
  -1   5   9 6680.71  283.00
   1   5  10  241.47   87.54
   1   5  10  220.76   58.97
  -1   5 -10  186.23   96.55
  -1  -5  10  215.56   99.14
   1   5 -10  163.40   47.80
   1  -5  10  147.19   78.32
  -1   5  10  226.21   73.75
  -1   5  10  201.65   25.21
   1   5 -10  245.24  123.41
  -1  -5 -10  213.74   19.86
  -1   5  10  237.02   33.18
  -1   5 -11 6457.48  310.19
   1   5  11 6555.72  294.34
   1   5  11 6517.36  284.51
  -1  -5  11 6420.82  288.13
  -1   5  11 5850.66  264.28
   1  -5  11 7170.46  336.94
  -1   5  11 6597.78  292.95
  -1   5  11 6308.62  282.07
  -1  -5 -11 6195.36  272.86
   1   5 -11 6308.53  287.74
   1   5  12  422.63   28.14
   1   5  12  468.35   42.72
  -1  -5  12  512.14   83.18
   1   5  12  386.81   84.65
  -1   5 -12  476.80  123.45
  -1   5  12  402.45   29.30
   1  -5  12  409.84   42.45
   1   5 -12  443.70  119.87
  -1   5  12  392.24   71.03
  -1   5  12  460.91   48.27
   1   5  13 5343.80  266.35
  -1  -5  13 5656.86  281.65
  -1   5 -13 5548.69  284.59
  -1   5  13 5448.24  262.20
  -1   5  13 5320.56  264.77
  -1   5  13 4977.35  239.36
   1   5 -13 5364.18  302.81
   1  -5  13 5420.05  287.56
   1   5  14  695.95   55.34
  -1   5 -14  664.75   83.56
  -1  -5  14  737.60   52.41
   1   5 -14  742.51   77.94
   1  -5  14  556.70   50.06
  -1   5  14  711.89   69.81
   1   5  15 2668.55  165.98
  -1  -5  15 2637.15  142.00
  -1   5 -15 2781.10  144.27
   1   5 -15 2495.98  127.30
   1  -5  15 2735.00  139.89
  -1   5  15 2773.03  137.43
  -1  -5  16   -6.85   33.86
   1   5  16   19.99   29.63
  -1   5 -16   13.02   27.49
   1   5 -16   16.79   33.01
  -1   5  16   30.38   26.35
   1  -5  16   27.29   30.94
  -1   5 -17 1748.14  157.66
   1   5  17 1841.72  112.33
  -1  -5  17 2085.28  122.24
   1  -5  17 2013.49  129.06
   1   5 -17 2146.53  121.11
  -1   5  17 2191.06  162.28
  -1  -5  18   -3.54   34.24
   1   5  18   27.56   29.98
  -1   5 -18   29.24   15.85
   1   5 -18   -8.79   29.13
  -1   5  18   20.37   28.28
   1  -5  18  -28.82   41.38
  -1  -5  19 6001.89  351.99
  -1   5 -19 5293.29  335.44
   1   5  19 5813.17  334.84
  -1   5  19 5536.69  326.96
   1   5 -19 5297.29  324.10
   1  -5  19 5962.59  346.06
  -1  -5  20   -7.89   37.91
  -1   5 -20  109.67   43.41
   1   5  20   97.21   47.77
  -1   5  20   95.77   55.33
   1  -5  20  135.40  112.82
   1   5 -20   89.53   58.99
  -1  -5  21 5256.35  344.56
   1   5  21 5467.24  358.74
  -1   5 -21 5337.86  365.83
  -1   5  21 5537.30  364.71
   1  -5  21 5843.05  382.81
   1   5 -21 5282.47  355.26
  -1   5 -22  145.39   52.41
   1   5  22  340.38  125.80
  -1  -5  22  124.17   93.78
   1  -5  22  152.57   87.76
   1   5 -22  206.20   59.56
  -1   5  22  243.80   70.43
   1   5  23 2145.95   95.90
  -1  -5  23 1938.69   96.28
  -1   5 -23 1898.70  104.39
  -1   5  23 1768.48  122.43
   1   5 -23 2074.60  142.87
   1  -5  23 1886.03   89.39
  -1  -5  24  266.15  127.05
   1   5  24  247.79   88.19
   1  -5  24  249.05  125.97
  -1   5  24  239.70   98.94
  -1  -5  25 1280.53  162.05
   1   5  25 1599.50   62.97
   1  -5  25 1424.97   94.02
  -1   5  25 1610.53   61.43
   1   5  26   18.00   30.92
  -1  -5  26   54.05   31.94
   1  -5  26  110.36   36.96
  -1   5  26   88.69   58.67
  -1  -5  27  853.46  126.60
   1   5  27 1084.98   72.39
  -1   5  27  836.40   53.99
   1  -5  27  895.05   80.71
  -1  -5  28    7.08   14.66
   1   5  28   21.65   37.26
  -1   5  28    9.71   22.22
   1  -5  28   25.68   42.35
   1  -6   0   28.20   35.43
   1  -6   0   47.84   38.83
  -1  -6   0  -10.24   42.82
  -1  -6   0   -2.35   30.42
   1   6   0   -2.58   39.91
  -1   6   0  -24.10   27.63
  -1   6   0   28.25   31.37
   1   6   0   -4.37   19.47
  -1  -6   1    5.23   19.58
  -1   6  -1   -7.41   44.97
  -1   6  -1   30.37   21.84
   1  -6  -1   31.13   29.74
   1  -6  -1  -49.10   38.88
   1   6   1    2.46   32.07
   1   6   1   -5.27   27.43
  -1  -6   1   -0.93   27.69
   1   6  -1   14.71   12.23
   1  -6   1   -1.94   37.80
  -1   6   1   10.06   18.63
  -1   6   1   44.42   26.23
   1   6  -1   13.12   28.10
   1  -6   1   -7.54   31.83
  -1  -6  -1   -9.25   26.93
  -1  -6  -1   33.06   37.14
   1  -6  -2  554.49   41.40
  -1  -6   2  540.34   43.88
  -1   6  -2  578.40   59.30
   1  -6  -2  528.82   45.64
   1   6   2  601.24  111.52
   1   6   2  530.38   67.29
  -1  -6   2  451.03  104.46
  -1   6  -2  534.69   29.83
  -1  -6  -2  478.45   43.80
  -1   6   2  443.30   30.47
   1  -6   2  511.05   55.01
   1   6  -2  585.04   39.92
   1  -6   2  529.66   45.42
  -1   6   2  515.54   50.69
   1   6  -2  563.71   50.09
  -1  -6  -2  585.50   52.44
  -1  -6   3    8.98   30.41
  -1  -6   3   77.41   57.83
   1  -6  -3   -2.59   27.41
  -1   6  -3   15.15   28.50
   1   6   3   11.45   31.03
   1  -6  -3  -47.57   42.53
   1   6   3   81.09   81.31
  -1   6  -3  -15.52   42.31
  -1  -6  -3   -2.14   26.29
   1  -6   3  -22.39   36.27
   1  -6   3   19.03   25.03
  -1   6   3   31.99   32.88
  -1  -6  -3    7.55   32.67
   1   6  -3   18.25   29.59
  -1   6   3   17.88   28.44
   1   6  -3  -25.83   44.55
  -1   6  -4    6.91   19.39
   1   6   4   26.90   34.63
   1  -6  -4   -0.31   41.86
  -1   6  -4   54.22   51.60
   1   6   4   17.96   25.52
   1   6   4   31.58   28.46
  -1  -6   4   39.07   43.31
  -1  -6   4  -14.06   39.07
   1  -6  -4   31.64   18.19
  -1  -6  -4   15.63   10.18
  -1   6   4   16.57   18.58
   1  -6   4   23.18   30.66
   1  -6   4   23.87   39.64
   1   6  -4   16.17   28.35
  -1   6   4   31.25   37.33
   1   6  -4   13.52   19.99
  -1   6  -5   -7.73   37.00
  -1  -6   5   12.55   25.20
  -1   6  -5    9.33   17.80
   1  -6  -5  -13.33   20.55
  -1  -6   5   34.26   40.77
   1   6   5   12.78   20.25
   1  -6  -5   16.87   14.49
   1   6   5   38.58   17.39
   1  -6   5   -2.52   26.63
   1   6  -5   16.68   26.46
   1   6  -5   22.25   21.76
  -1   6   5   51.98   34.93
  -1  -6  -5   24.84   18.20
  -1   6   5   29.87   21.58
  -1  -6   6  319.38   32.26
   1   6   6  314.17  100.77
   1   6   6  354.96   42.94
  -1   6  -6  291.21  153.59
   1  -6  -6  295.71   47.50
   1   6  -6  236.28   23.68
  -1  -6  -6  323.67   44.97
   1  -6   6  342.53  148.30
  -1   6   6  352.13   92.68
  -1   6   6  395.85   61.28
  -1   6   6  380.30   84.48
   1   6  -6  297.63   78.12
  -1   6  -7  370.88  115.43
   1   6   7  290.82   53.03
   1   6   7  246.64   29.72
  -1  -6   7  306.33  112.47
  -1   6   7  321.44  107.67
   1  -6   7  258.27   88.19
  -1   6   7  268.58  110.02
  -1   6   7  291.62   84.94
   1   6  -7  267.67   42.51
   1   6  -7  382.23  150.27
  -1  -6  -7  328.87   98.98
  -1   6  -8   34.46   21.93
  -1  -6   8   27.03   34.57
   1   6   8   26.51   18.92
   1   6   8   29.68   20.13
   1  -6   8   39.37   21.98
   1   6  -8  -15.71   36.24
  -1   6   8  -16.68   43.74
  -1   6   8  -12.53   26.67
  -1  -6  -8   29.00   28.95
  -1   6   8   20.49   18.97
  -1  -6   9  855.63   68.68
   1   6   9  811.84   70.63
   1   6   9  723.29   61.36
  -1   6  -9  727.44   68.87
  -1   6   9  800.87   78.99
  -1   6   9  758.93   58.43
   1   6  -9  771.94   73.32
  -1   6   9  822.87  127.28
  -1  -6  -9  724.35   50.92
   1  -6   9  797.12  117.86
   1   6  10  207.31   44.34
   1   6  10  186.39   45.59
  -1   6 -10  291.09  124.73
  -1  -6  10  185.90   85.67
  -1  -6 -10  196.89   44.96
   1   6 -10  205.95   63.43
  -1   6  10  141.85   96.74
  -1   6  10  192.24   60.18
   1  -6  10  234.66   70.06
  -1   6  10  146.58   61.74
   1   6  11   79.36   21.73
  -1  -6  11   54.89   36.86
   1   6  11   -9.23   29.06
  -1   6 -11   40.87   51.16
  -1   6  11   80.72   43.13
   1  -6  11  100.82   45.94
  -1   6  11   73.09   18.53
   1   6 -11   53.02   39.01
  -1  -6 -11   70.73   20.22
  -1   6  11   56.70   36.53
   1   6  12   51.26   24.15
  -1   6 -12   43.77   22.71
   1   6  12   43.46   25.93
   1   6  12    4.62    8.84
  -1  -6  12   37.96   25.05
   1  -6  12   44.22   30.97
   1   6 -12   22.82   24.39
  -1   6  12   32.62   16.01
  -1   6  12   -8.89   16.44
  -1   6  12   26.96   28.49
   1   6  13    8.32   12.62
  -1  -6  13   -4.32   28.11
  -1   6 -13   43.49   48.12
   1   6  13   31.92   20.79
   1   6  13   16.14    9.16
  -1   6  13   20.75   10.47
   1  -6  13   34.76   34.21
   1   6 -13  -10.61   34.34
  -1   6  13   23.88   16.35
  -1   6  13   -2.60   34.73
  -1   6 -14   30.99   48.58
  -1  -6  14  -10.71   29.27
   1   6  14   21.68   20.23
   1   6  14   10.97    6.63
  -1   6  14    6.06    9.37
  -1   6  14    4.77    4.31
   1   6 -14   56.64   43.77
  -1   6  14   24.39   18.57
   1  -6  14   20.57   32.22
   1   6  15  189.06   75.73
  -1  -6  15  175.40   66.57
  -1   6 -15  189.40   70.12
   1  -6  15  197.39   44.64
  -1   6  15  228.43   80.94
   1   6 -15  113.03   99.85
   1   6  16   30.43   19.35
  -1   6 -16   38.23   22.75
  -1  -6  16  -23.72   35.81
   1  -6  16   -2.80   31.01
  -1   6  16   17.58   31.15
   1   6 -16   28.28   36.93
  -1  -6  17   94.19   62.09
  -1   6 -17   56.14   27.55
   1   6  17   79.07   31.18
  -1   6  17   35.63   53.10
   1   6 -17   58.07   41.47
   1  -6  17  103.89   44.96
   1   6  18   11.39   35.29
  -1  -6  18   31.52   25.94
  -1   6 -18   -3.23   29.17
  -1   6  18   32.97   33.52
   1   6 -18   32.62   33.01
   1  -6  18   32.92   29.93
   1   6  19  111.74   65.89
  -1  -6  19   54.94   30.22
  -1   6 -19   53.69   35.20
   1   6 -19   64.61   39.03
   1  -6  19   77.37   77.41
  -1   6  19   64.78   53.90
  -1  -6  20   14.95   32.47
  -1   6 -20   20.85   15.57
   1   6  20   34.25   34.11
   1   6 -20    6.68   23.56
  -1   6  20   11.84   23.53
   1  -6  20    9.57   44.32
  -1  -6  21   25.22   28.10
   1   6  21    7.97   24.08
  -1   6 -21   20.59   15.32
   1   6 -21   48.28   40.81
   1  -6  21   -5.49   48.44
  -1   6  21   40.27   34.43
  -1   6 -22   17.31   11.73
  -1  -6  22   26.38   32.18
   1   6  22   57.89   44.10
   1  -6  22   54.77   34.87
  -1   6  22   22.20   20.78
   1   6 -22   33.66   27.84
  -1  -6  23    6.30   26.19
  -1   6 -23   -9.11   25.11
   1   6  23   14.74   20.09
   1  -6  23  -11.06   40.83
   1   6 -23   48.68   33.70
  -1   6  23    2.26   19.27
  -1  -6  24   22.90   19.89
   1   6  24   29.88   24.00
  -1   6 -24   20.39   27.73
   1   6 -24  -16.62   26.39
  -1   6  24    9.04   32.58
   1  -6  24  -34.13   38.99
  -1  -6  25   16.89   20.05
   1   6  25   28.51   37.64
  -1   6  25   25.56   26.36
   1  -6  25   35.11   23.56
  -1  -6  26  -14.32   32.14
   1   6  26   31.77   33.42
  -1   6  26   41.47   30.79
   1  -6  26   25.62   36.21
   1   6  27   23.78   29.49
  -1  -6  27   12.35   29.40
   1  -6  27   27.89   40.50
  -1   6  27   43.98   34.49
  -1  -6  28   -2.98   12.81
   1   6  28   15.82   22.74
  -1   6  28   44.35   26.95
   1  -6  28   98.36   72.09
   1  -7   0 1759.79  111.38
   1   7   0 1582.98   73.93
  -1  -7   0 1862.96   92.94
   1  -7   0 1580.13   78.93
  -1  -7   0 1535.91   69.08
   1   7   1 8454.50  309.69
   1  -7  -1 8872.13  313.44
   1  -7  -1 7981.71  282.66
  -1  -7   1 8442.55  308.48
  -1   7  -1 7725.48  288.03
  -1   7   1 8327.56  295.54
   1  -7   1 8462.40  300.93
   1   7  -1 8824.46  314.16
  -1  -7  -1 8623.25  324.33
  -1  -7  -1 7504.83  264.72
  -1   7  -2  150.65   91.88
   1  -7  -2  127.84   43.92
   1  -7  -2  110.26   82.65
   1   7   2  162.03   74.51
  -1  -7   2  133.61  105.15
   1  -7   2  115.28   73.77
  -1  -7  -2  141.31  106.67
  -1  -7  -2  143.02   73.34
   1   7  -2  167.52   96.69
  -1   7   2  110.43  117.05
   1  -7  -310712.72  461.66
  -1  -7   311332.83  487.36
   1  -7  -310067.53  415.25
  -1   7  -310718.44  472.59
   1   7   3 9992.98  415.88
   1   7  -311775.59  486.52
  -1  -7  -3 9544.56  393.38
  -1  -7  -311747.87  483.97
   1  -7   3 9882.08  410.13
  -1   7   310664.36  439.00
   1  -7  -4   32.49   35.74
   1   7   4   36.04   48.12
  -1  -7   4   89.40   39.97
  -1   7  -4    2.20   60.39
   1   7   4   46.87   42.36
   1  -7  -4   92.88   43.91
  -1   7   4   46.06   34.35
  -1  -7  -4   20.32   18.79
   1   7  -4   54.53   44.32
   1  -7   4   63.33   40.23
  -1   7  -5 7556.28  322.77
  -1  -7   5 6538.70  295.34
   1   7   5 7158.04  316.41
   1   7   5 7086.83  294.37
   1  -7  -5 6971.68  290.67
   1  -7  -5 6781.60  288.10
  -1   7   5 7449.64  310.80
   1   7  -5 6705.56  285.37
  -1  -7  -5 6655.22  278.98
   1  -7   5 7359.97  312.23
   1   7   6  723.46   94.54
   1   7   6  703.72   57.25
  -1   7  -6  690.90   77.31
  -1  -7   6  824.88   89.90
   1  -7  -6  679.84   89.14
   1  -7   6  799.58  158.50
  -1   7   6  836.06  120.41
  -1  -7  -6  875.20   63.76
   1   7  -6  698.47  149.43
  -1   7   6  761.65   66.46
  -1   7  -7 2416.28  129.35
  -1  -7   7 2631.32  127.45
   1   7   7 2666.35  122.74
   1  -7  -7 2515.42  120.44
   1   7   7 2533.15  117.97
  -1  -7  -7 2630.63  115.91
  -1   7   7 2701.12  127.29
   1  -7   7 2839.91  139.37
   1   7  -7 2496.92  126.59
  -1   7   7 2612.05  124.14
   1   7   8 1108.66  133.61
  -1  -7   8 1087.08  134.32
  -1   7  -8  928.96   84.62
   1   7   8 1085.34  111.09
   1   7  -8  932.80   64.83
   1  -7   8 1068.80   80.41
  -1   7   8  980.83   58.37
  -1  -7  -8  817.25   47.17
  -1   7   8 1001.05  114.19
  -1   7   8 1024.18   70.88
   1   7   9 6209.25  280.90
  -1   7  -9 5749.85  267.48
  -1  -7   9 6320.52  320.60
   1   7   9 6548.83  305.17
   1  -7   9 6272.75  289.30
  -1   7   9 5973.26  270.20
   1   7  -9 5936.71  273.27
  -1   7   9 6019.45  284.06
  -1  -7  -9 5875.76  263.62
  -1   7   9 6219.30  278.59
   1   7  10  112.88  106.13
  -1  -7  10  142.76   74.89
   1   7  10  112.32   74.09
  -1   7 -10   95.11   26.33
  -1   7  10  136.75   35.31
   1   7 -10   76.89   52.06
  -1   7  10  125.42   60.90
  -1  -7 -10  140.53   68.22
   1  -7  10   50.15   31.72
   1   7  11 7831.97  382.51
  -1  -7  11 8582.13  424.93
   1   7  11 7475.75  381.04
  -1   7 -11 8283.54  412.74
  -1   7  11 7780.55  382.18
   1  -7  11 6844.29  345.22
  -1  -7 -11 7327.08  357.39
  -1   7  11 7145.58  381.26
   1   7 -11 7420.19  369.93
  -1   7  11 7941.82  389.90
  -1  -7  12  390.94  140.03
   1   7  12  330.98  116.81
   1   7  12  351.29   37.81
  -1   7 -12  351.89  113.78
  -1   7  12  330.35   29.66
   1  -7  12  352.19  143.06
  -1   7  12  363.25   62.45
   1   7 -12  367.37  129.61
  -1  -7 -12  362.57   62.08
  -1   7  12  256.09   42.28
  -1   7 -13 3261.40  194.77
   1   7  13 3304.61  190.22
   1   7  13 3103.38  172.93
   1   7  13 3347.71  193.83
  -1  -7  13 3173.99  184.52
   1   7 -13 3456.19  215.38
  -1   7  13 3035.21  173.58
   1  -7  13 3135.09  185.47
  -1   7  13 3359.27  191.95
  -1   7  13 3496.96  202.17
  -1  -7  14   40.21   36.88
   1   7  14   25.92   14.62
   1   7  14   71.00   38.03
  -1   7 -14   42.56   54.84
   1   7  14   72.59   39.59
   1   7 -14   37.48   48.83
  -1   7  14   36.57   22.56
   1  -7  14   55.20   24.26
  -1   7  14  100.06   60.93
  -1   7  14   37.84   30.04
  -1  -7  15 3139.45  224.03
  -1   7 -15 3407.47  208.34
   1   7  15 3618.59  216.99
   1   7  15 3220.36  182.00
   1  -7  15 3320.02  245.75
   1   7 -15 3163.77  191.61
  -1   7  15 3387.98  212.61
  -1   7  15 3108.12  175.50
  -1   7  15 3713.54  213.34
  -1   7 -16   37.76   40.04
   1   7  16   72.87   46.20
  -1  -7  16   53.22   28.05
   1   7 -16  -45.02   36.46
  -1   7  16   39.47   29.40
   1  -7  16   -6.39   44.43
  -1   7 -17 2068.56  115.56
   1   7  17 2428.31  133.05
  -1  -7  17 2242.26  126.57
   1   7 -17 2100.16  119.19
  -1   7  17 2352.14  127.47
   1  -7  17 2194.54  126.18
  -1   7 -18  365.65  116.58
   1   7  18  588.79  154.01
  -1  -7  18  324.29  105.03
   1   7 -18  445.89  135.66
  -1   7  18  419.47  146.93
   1  -7  18  434.28  209.22
  -1   7 -19 2384.88   69.45
  -1  -7  19 2157.22  121.29
   1   7  19 2386.41   71.40
   1   7 -19 2358.15   68.32
   1  -7  19 2434.79   83.85
  -1   7  19 2240.57  105.83
  -1  -7  20  374.76  130.35
   1   7  20  431.36   54.58
  -1   7 -20  317.75  111.87
   1   7 -20  340.70  105.91
  -1   7  20  377.61  148.49
   1  -7  20  445.64   54.34
   1   7  21 2737.86  179.38
  -1  -7  21 2299.64  162.73
  -1   7 -21 2575.85  168.64
   1  -7  21 2334.14  167.99
  -1   7  21 2788.04  179.07
   1   7 -21 2640.86  251.91
  -1  -7  22   29.23   44.84
   1   7  22   20.54   29.12
  -1   7 -22   15.90   18.37
   1  -7  22    9.61   24.09
   1   7 -22   38.09   23.10
  -1   7  22   20.73   31.55
  -1   7 -23 2417.20  187.75
   1   7  23 2340.54  189.75
  -1  -7  23 1937.97  164.54
   1  -7  23 2409.94  190.00
  -1   7  23 2656.32  241.79
   1   7 -23 2150.60  167.72
   1   7  24   58.36   53.24
  -1  -7  24   32.08   49.82
  -1   7 -24   46.38   85.32
  -1   7  24   58.21   32.84
   1  -7  24   74.48   55.67
   1   7 -24   47.59   27.73
  -1  -7  25 2911.01  211.28
   1   7  25 3343.69  255.15
   1  -7  25 3433.25  247.57
  -1   7  25 2778.96  228.22
  -1  -7  26  155.72  101.44
   1   7  26  228.70  144.40
  -1   7  26  217.71  138.90
   1  -7  26  270.83   44.68
  -1  -7  27 1502.88   94.11
   1   7  27 1346.80  139.56
   1  -7  27 1758.27  111.43
  -1   7  27 1721.21  105.84
  -1   8   0   21.87   25.22
   1  -8   0   21.37   22.82
   1   8   0  -31.98   41.59
  -1  -8   0   23.53   45.39
   1  -8  -1  -19.88   45.82
   1   8   1   33.84   25.91
  -1  -8   1   28.16   33.35
  -1   8  -1   27.02   32.56
   1  -8   1    2.22   42.07
   1   8  -1   44.14   31.85
  -1  -8  -1   13.12   29.80
  -1   8   1  -34.22   39.19
  -1   8  -2   50.16   36.57
  -1  -8   2  -18.40   43.33
   1  -8  -2 -110.06   47.13
   1   8   2   -6.78   30.26
  -1  -8  -2  -45.91   47.47
  -1   8   2   27.37   37.55
   1   8  -2   23.62   29.85
   1  -8   2   37.43   33.37
   1   8   3   47.08   34.89
  -1  -8   3   -7.38   39.02
   1  -8  -3   26.25   26.49
  -1   8  -3   24.99   33.20
  -1  -8  -3   21.60   35.89
   1  -8   3   15.83   19.17
   1   8  -3   31.00   35.02
  -1   8   3   52.17   33.71
   1  -8  -4  242.76   97.15
  -1  -8   4  171.95  113.42
   1   8   4  138.99   77.21
  -1   8  -4  370.71  118.60
   1  -8   4  213.74   40.75
  -1   8   4  248.42  130.33
   1   8  -4  174.48   87.02
  -1  -8  -4  202.00  122.57
   1   8   5   47.79   31.00
   1   8   5   28.22   20.07
  -1   8  -5   38.45   63.15
  -1  -8   5   10.62   17.89
   1  -8  -5   -3.82   40.75
  -1   8   5   18.57   16.23
  -1  -8  -5   13.32   25.23
   1  -8   5   18.71   58.64
   1   8  -5   50.26   42.76
   1   8   6  291.56  124.50
   1   8   6  308.46  107.52
  -1   8  -6  209.83   96.89
   1  -8  -6  209.23   59.74
  -1  -8   6  259.49   68.48
  -1   8   6  253.22   74.47
   1  -8   6  293.79   75.65
  -1  -8  -6  265.06   77.39
   1   8  -6  242.76   78.17
   1   8   7   48.73   52.96
   1   8   7  183.96   53.74
   1  -8  -7   50.52   47.75
  -1  -8   7  158.45   52.99
  -1   8  -7  134.71   57.56
  -1  -8  -7  144.44   62.91
  -1   8   7  103.62   79.65
   1   8  -7  163.97   71.60
  -1   8   7  140.66   73.26
   1  -8   7  131.57   84.42
  -1  -8   8  259.50  117.74
  -1   8  -8  435.08  181.69
   1   8   8  341.50   93.58
   1   8   8  326.28  113.51
   1   8  -8  454.63   80.76
  -1   8   8  216.72   51.75
  -1   8   8  248.42   72.85
  -1   8   8  298.74   36.65
   1  -8   8  331.50  100.72
  -1  -8  -8  239.61   43.94
  -1  -8   9   35.70   37.66
  -1   8  -9   24.53   31.98
   1   8   9   34.06   22.80
   1   8   9   32.17   25.75
  -1   8   9   51.05   29.34
  -1  -8  -9   25.28   20.91
  -1   8   9   55.94   30.56
   1  -8   9   21.96   30.33
  -1   8   9   18.45   18.95
   1   8  -9   22.76   23.54
   1   8  10   13.55   23.19
  -1  -8  10   72.55   34.19
   1   8  10   15.77   26.41
  -1   8 -10   11.98   23.81
  -1  -8 -10   37.32   32.42
  -1   8  10   58.12   72.46
  -1   8  10   16.29   29.33
   1  -8  10   91.36   62.60
  -1   8  10   25.18   25.62
   1   8 -10   85.74   45.24
  -1   8 -11   73.64   30.80
  -1  -8  11    1.79   38.10
   1   8  11   56.81   32.66
   1   8  11   31.47   24.10
   1  -8  11   58.26   47.04
  -1   8  11   34.91   29.21
   1   8 -11   47.08   25.36
  -1   8  11   16.62   29.29
  -1  -8 -11   24.23   11.78
  -1   8  11   57.53   28.12
   1   8  12   27.04   34.58
   1   8  12   15.21    9.56
  -1  -8  12   69.18   50.40
  -1   8 -12  -12.21   48.21
  -1  -8 -12   17.19   10.07
  -1   8  12   13.62   34.40
  -1   8  12   51.21   46.47
   1  -8  12   33.51   22.89
   1   8 -12   43.25   34.74
  -1   8  12   15.03   25.65
   1   8  13    9.56    7.84
  -1   8 -13   42.70   41.59
   1   8  13  -15.47   33.27
   1   8  13   24.92   23.08
  -1  -8  13   33.35   35.51
   1   8 -13   41.73   50.31
  -1   8  13   22.40   16.67
  -1   8  13   78.66   41.83
   1  -8  13   -5.44   35.72
  -1   8  13   23.32   31.95
  -1   8 -14   81.35   57.82
   1   8  14   89.84   45.48
   1   8  14  134.46   69.55
   1   8  14   44.65   41.73
  -1  -8  14  109.26   78.73
   1   8 -14   96.68   74.98
  -1   8  14  110.53   51.83
  -1   8  14   93.55   41.29
  -1   8  14  119.88   50.62
   1  -8  14  133.34  101.36
  -1   8 -15   -8.10   44.25
   1   8  15   44.16   45.32
   1   8  15    7.62    6.26
  -1  -8  15    8.19   46.84
  -1   8  15   11.12   12.16
   1  -8  15  -46.22   42.50
   1   8 -15   84.64   51.68
  -1   8  15    3.94   17.03
   1   8  16    0.88    5.17
  -1   8 -16    4.20   43.44
  -1  -8  16   19.89   40.87
   1   8  16  -17.80   40.08
  -1   8  16   31.07   36.14
   1  -8  16   26.31   38.76
   1   8 -16   20.23   35.97
  -1   8  16   12.78    8.13
  -1   8 -17   30.22   47.03
   1   8  17   37.48   35.57
  -1  -8  17   64.74   48.51
   1  -8  17   11.54   26.62
  -1   8  17   61.71   32.85
   1   8 -17   27.28   17.20
  -1   8 -18   41.27   35.27
  -1  -8  18   22.94   31.17
   1   8  18   20.61   37.67
  -1   8  18  116.21  115.49
   1  -8  18   -0.27   33.50
   1   8 -18   12.74   34.02
   1   8  19   75.14   41.48
  -1  -8  19   46.48   43.47
  -1   8 -19   35.07   35.69
  -1   8  19   54.29  104.97
   1  -8  19   23.54   32.51
   1   8 -19   55.46   42.89
  -1  -8  20   15.08   29.15
  -1   8 -20   -4.24   34.00
   1   8  20   34.18   26.21
  -1   8  20   38.22   27.37
   1   8 -20   23.36   23.66
   1  -8  20   14.49   42.15
   1   8  21   11.82   35.25
  -1  -8  21   48.13   37.82
  -1   8 -21   31.97   30.27
   1   8 -21   48.75   24.60
   1  -8  21   54.45   48.37
  -1   8  21  -54.22   33.51
   1   8  22   37.70   34.46
  -1   8 -22   -2.23   21.09
  -1  -8  22    6.21   23.48
  -1   8  22   31.33   27.86
   1  -8  22    0.54   23.80
   1   8 -22   32.86   40.43
  -1  -8  23   19.71   36.93
   1   8  23    0.03   34.44
  -1   8 -23   24.38   26.13
   1   8 -23   31.59   26.41
  -1   8  23   17.01   22.85
   1  -8  23   10.53   33.77
  -1   8 -24    7.92   23.96
  -1  -8  24   41.02   26.70
   1   8  24   -3.55   33.62
   1  -8  24   31.75   27.27
   1   8 -24   34.02   28.73
  -1   8  24   16.19   25.98
   1   8  25   15.08   23.88
  -1  -8  25   18.53   28.85
  -1   8  25    4.68   20.49
   1  -8  25   -1.29   29.89
  -1  -8  26   -1.65   31.78
   1   8  26   31.33   32.30
  -1   8  26    7.83   36.85
   1  -8  26   24.76   15.99
  -1  -8  27   34.50   20.48
   1   8  27   24.09   24.44
  -1   8  27   21.41   33.67
   1  -8  27   27.95   22.96
   1  -9   0 1240.17   87.10
  -1  -9   0 1364.16   89.52
  -1   9   0 1269.31   93.74
   1   9   0 1109.02   84.10
   1   9   1 7526.80  352.40
  -1   9  -1 7327.46  334.97
  -1  -9   1 8126.21  367.71
   1  -9  -1 7191.03  342.04
  -1   9   1 7744.39  350.67
  -1  -9  -1 7815.46  357.07
   1  -9   1 7308.48  334.74
   1   9  -1 7360.59  334.28
  -1  -9   2 1175.85   78.25
  -1   9  -2 1407.30  169.08
   1   9   2 1286.32   79.17
   1  -9  -2 1513.81   90.91
   1  -9   2 1095.29  114.72
  -1  -9  -2 1188.90   90.95
  -1   9   2 1290.79   95.39
   1   9  -2 1251.62   87.76
   1  -9  -3 5431.70  267.59
  -1   9  -3 4769.13  273.68
  -1  -9   3 4527.29  226.82
   1   9   3 4919.15  228.23
  -1  -9  -3 4973.17  236.98
   1  -9   3 4704.08  271.83
  -1   9   3 5066.29  236.58
   1   9  -3 5145.33  241.59
  -1   9  -4  110.77   54.06
   1   9   4   52.24   32.85
  -1  -9   4   88.26   45.92
   1  -9  -4   70.73   66.49
   1  -9   4  119.08   60.39
   1   9  -4   56.98   47.81
  -1   9   4   34.50   32.34
  -1  -9  -4   69.04   49.08
  -1   9  -5 1700.36  108.49
   1  -9  -5 2065.36  119.51
   1   9   5 2162.05  114.90
  -1  -9   5 2192.44  173.55
   1   9   5 1911.14  111.70
  -1   9   5 2143.34  142.68
   1  -9   5 1938.03  112.73
   1  -9  -6  403.29   53.18
  -1  -9   6  323.81   99.07
   1   9   6  338.98  108.35
  -1   9  -6  237.10   91.88
   1   9   6  312.72  119.82
   1   9  -6  340.68  158.47
   1  -9   6  348.71  152.96
  -1   9   6  384.07   86.84
   1   9   7 2388.95  141.50
  -1  -9   7 2073.50  132.37
   1   9   7 2172.93  144.37
  -1   9  -7 2404.69  160.53
   1  -9   7 2432.69  139.80
  -1   9   7 2336.98  130.25
  -1   9   7 1969.36  134.43
   1   9  -7 2302.68  155.60
   1   9   8   71.75   38.29
   1   9   8   46.89   64.59
  -1   9  -8  122.63   66.59
  -1  -9   8   63.35   73.91
  -1   9   8   75.38   43.22
   1  -9   8   84.87   60.69
   1   9  -8   80.25   74.88
  -1   9   8  101.03   42.36
   1   9   9 3764.70  218.75
   1   9   9 3997.92  240.16
  -1   9  -9 3762.28  247.74
  -1  -9   9 3677.25  216.91
   1  -9   9 3784.66  222.79
  -1   9   9 3426.28  212.74
   1   9  -9 3839.93  226.56
  -1   9   9 3454.95  196.91
  -1   9 -10  423.50  145.31
  -1  -9  10  515.84  128.45
   1   9  10  489.27   40.76
   1   9  10  433.62  151.15
  -1   9  10  380.80  119.83
   1   9 -10  512.81  162.32
  -1   9  10  500.36   59.69
   1  -9  10  446.29  172.84
  -1  -9 -10  400.07   41.51
  -1   9  10  447.70   40.80
  -1   9 -11 6958.13  408.46
  -1  -9  11 6982.91  405.43
   1   9  11 6932.54  398.91
   1   9  11 6399.55  364.63
  -1   9  11 7164.29  411.07
  -1   9  11 6571.81  374.50
   1   9 -11 6891.38  465.15
  -1  -9 -11 5835.97  344.35
   1  -9  11 6775.42  395.59
  -1   9  11 6259.50  373.73
   1   9  12  140.68   47.28
  -1   9 -12   82.06   58.19
   1   9  12   92.83   70.17
  -1  -9  12   88.02   74.21
  -1   9  12   58.49   18.76
  -1   9  12   56.13   33.15
  -1   9  12   79.44   39.82
   1  -9  12  113.03   71.42
  -1  -9 -12   50.65   34.69
   1   9 -12  133.43   64.28
   1   9  13 7263.47  424.24
   1   9  13 8116.33  470.58
  -1   9 -13 8669.48  159.42
  -1  -9  13 8175.98  129.72
   1  -9  13 8651.56  262.04
  -1   9  13 8194.20   79.53
  -1   9  13 7120.88  423.21
   1   9 -13 7918.76  467.74
  -1   9  13 7765.42  453.63
  -1  -9  14   22.15   54.87
   1   9  14    5.61   19.93
   1   9  14   -2.18   38.45
  -1   9 -14   71.29   57.15
   1   9 -14   32.17   21.04
  -1   9  14    4.99   15.39
  -1   9  14   -5.61   36.64
   1  -9  14   16.08   46.22
  -1   9 -15 5641.71  358.48
   1   9  15 4762.33  272.10
  -1  -9  15 5067.81  308.00
   1   9  15 5065.07  296.08
  -1   9  15 4809.89  280.37
  -1   9  15 4671.26  269.34
   1   9 -15 4983.26  321.20
   1  -9  15 5639.93  337.78
   1   9  16   80.83   48.70
  -1   9 -16   24.44   36.86
  -1  -9  16   45.04   40.80
  -1   9  16   99.54   53.16
  -1   9  16   64.34   21.34
   1   9 -16  100.42   46.16
   1  -9  16   48.31   61.36
  -1  -9  17 3215.07  277.87
   1   9  17 3322.21  228.75
  -1   9 -17 3322.02  227.33
   1  -9  17 2701.23  198.31
  -1   9  17 3119.62  212.44
   1   9 -17 2942.86  209.42
  -1   9 -18   58.52   49.58
   1   9  18   58.05   45.89
  -1  -9  18   38.78   41.02
   1  -9  18  105.29   48.78
   1   9 -18   56.97   26.62
  -1   9  18   25.28   39.90
  -1  -9  19 1541.75  125.62
   1   9  19 1539.10  123.26
  -1   9 -19 1837.49  164.22
   1   9 -19 1932.67  171.93
  -1   9  19 1754.81  131.97
   1  -9  19 1394.93  150.06
  -1   9 -20   27.47   27.27
  -1  -9  20   23.55   44.17
   1   9  20   11.59   36.53
   1  -9  20   52.90   29.70
  -1   9  20   29.86   34.15
   1   9 -20   23.06   18.78
   1   9  21 1006.25   51.09
  -1   9 -21 1044.85  170.98
  -1  -9  21 1105.83  174.03
  -1   9  21 1143.43   59.68
   1   9 -21 1045.54  109.67
   1  -9  21  804.88  146.41
  -1   9 -22  153.61   55.50
   1   9  22  146.12   92.60
  -1  -9  22  140.79   83.14
   1  -9  22   97.71   38.39
  -1   9  22  167.68   68.98
   1   9 -22  143.68   42.35
  -1  -9  23 1028.76  178.88
  -1   9 -23 1062.11   85.18
   1  -9  23 1104.55   63.91
  -1   9  23  920.48   46.55
   1   9 -23 1154.26  103.92
   1   9  24   72.05   49.58
  -1  -9  24   40.96   49.52
  -1   9 -24  106.45   67.94
  -1   9  24   54.08   33.77
   1   9 -24   86.73   42.39
   1  -9  24  -31.48   36.88
  -1  -9  25 1320.00   77.78
   1   9  25 1435.01  111.40
   1   9 -25 1258.70  142.25
   1  -9  25 1341.49   70.22
  -1   9  25 1545.95   98.34
  -1  -9  26   59.33   33.30
   1   9  26   96.84   43.83
  -1   9  26  117.99   68.36
   1  -9  26   64.67   34.99
  -1  10   0  -36.84   42.93
  -1 -10   0   40.19   52.86
   1  10   0   29.25   32.95
   1 -10   0   16.78   27.31
  -1 -10   1   46.18   63.19
   1  10   1   44.55   21.50
   1 -10  -1   82.33   44.89
  -1  10  -1   59.02   59.41
   1 -10   1   27.15   37.14
  -1 -10  -1   41.07   34.62
  -1  10   1   39.60   37.27
   1  10  -1   20.82   40.48
   1 -10  -2  135.66   99.15
  -1  10  -2  132.76   56.78
   1  10   2  219.86   53.64
  -1 -10   2   19.25   50.86
  -1  10   2  159.42   54.12
   1  10  -2   90.86  102.37
   1 -10   2  143.74   82.13
  -1 -10  -2  257.06   57.65
   1  10   3   -9.97   38.25
  -1  10  -3   16.03   41.84
  -1 -10   3   -5.77   41.76
   1 -10  -3    7.84   21.17
  -1  10   3  -24.21   45.76
   1  10  -3   72.11   58.44
  -1 -10  -3   24.01   21.05
   1 -10   3   57.24   71.39
  -1 -10   4   34.39   26.06
   1  10   4   59.41   33.29
  -1  10  -4   85.70   32.48
   1 -10  -4   88.56   51.23
  -1 -10  -4   37.33   36.73
  -1  10   4   23.14   26.61
   1 -10   4   31.42   34.81
   1  10  -4   -7.72   43.02
   1  10   5   23.50   33.68
   1 -10  -5   19.28   41.97
  -1 -10   5   18.84   17.70
   1  10   5   36.39   13.69
  -1  10  -5   73.06   40.70
   1  10  -5  -35.68   44.79
   1 -10   5   -4.94   43.76
  -1  10   5   34.65   30.91
   1 -10  -6  137.61  101.98
  -1 -10   6   78.01   94.13
  -1  10  -6  144.62   78.04
   1  10   6  125.78   70.63
   1  10   6  154.79   83.32
  -1  10   6  255.83  106.05
   1  10  -6   70.35   46.91
   1 -10   6  133.24   64.60
  -1 -10   7   26.78   25.22
  -1  10  -7   20.50   53.68
   1  10   7   -0.89   35.68
   1  10   7   55.22   42.02
   1  10  -7  114.53   65.55
  -1  10   7   41.74   31.79
  -1  10   7   29.85   25.05
   1 -10   7  -25.48   48.00
   1  10   8   56.02   37.91
  -1 -10   8   82.44   58.80
   1  10   8   82.12   32.67
  -1  10  -8   32.57   75.49
   1  10  -8   58.29   46.16
   1 -10   8   75.26   53.07
  -1  10   8   36.72   23.22
  -1  10   8   89.80   67.26
   1  10   9   40.26   28.37
   1  10   9    8.22   30.33
  -1 -10   9   35.58   44.86
  -1  10  -9   53.94   54.34
   1 -10   9   35.94   47.77
  -1  10   9   32.33   24.02
   1  10  -9  104.08   73.93
  -1  10   9   28.52   29.47
   1  10  10  -34.78   38.43
  -1  10 -10   38.61   61.03
  -1 -10  10   15.77   49.66
   1  10  10   16.86   28.84
  -1  10  10   36.19   22.78
  -1  10  10   33.45   27.72
   1 -10  10   22.16   31.73
   1  10 -10   69.21   47.17
   1  10  11  151.64   53.21
  -1 -10  11  173.33   50.69
  -1  10 -11   81.58   67.23
   1  10  11  112.38   56.47
   1 -10  11   69.55   63.53
   1  10 -11  107.27   48.19
  -1  10  11  130.95   78.44
  -1  10  11  180.03   96.51
   1  10  12  243.15   80.10
  -1 -10  12  407.21  138.98
   1  10  12  374.17   66.57
  -1  10 -12  421.50  129.47
   1 -10  12  210.22   86.85
  -1  10  12  457.12  149.69
  -1  10  12  298.19   63.53
   1  10 -12  345.52  111.79
  -1 -10  13  -14.11   51.37
   1  10  13   -1.16   16.89
   1  10  13  -30.87   41.94
  -1  10 -13   13.53   56.22
  -1  10  13   -7.86   54.08
   1  10 -13  -32.97   48.35
   1 -10  13   31.08   55.10
  -1  10  13   15.99   15.75
  -1  10 -14   19.29   39.40
  -1 -10  14   77.79   69.00
   1  10  14   20.73   22.48
   1  10  14   27.75   27.66
   1 -10  14   29.36   34.04
  -1  10  14   19.20   14.11
  -1  10  14   29.27   23.31
   1  10 -14   34.94   51.35
   1  10  15   29.69   26.45
  -1 -10  15    0.36   48.03
   1  10  15   50.66   40.54
  -1  10 -15   64.16   44.16
   1  10 -15  -19.28   51.86
  -1  10  15    9.39   10.03
   1 -10  15   65.86   54.26
  -1  10  15   31.64   24.49
   1  10  16  -34.02   45.26
  -1 -10  16   63.36   54.25
  -1  10 -16   51.42   41.52
  -1  10  16   10.81   37.24
   1 -10  16   45.05   30.72
   1  10 -16   36.47   26.71
  -1 -10  17   56.37   43.78
  -1  10 -17   44.33   37.99
   1  10  17   10.93   52.79
   1 -10  17   63.55   46.77
  -1  10  17   26.18   34.86
   1  10 -17    7.27   45.18
  -1  10 -18   57.73   53.10
  -1 -10  18  101.14   51.74
   1  10  18   89.99   62.72
  -1  10  18  135.93   78.93
   1  10 -18  232.43   69.37
   1 -10  18  104.59   80.88
   1  10  19   -9.37   39.31
  -1  10 -19  -22.44   38.32
  -1 -10  19   48.81   42.84
   1 -10  19  -40.48   52.03
   1  10 -19   46.95   37.04
  -1  10  19   44.94   51.29
  -1 -10  20   25.55   42.59
  -1  10 -20   45.66   22.46
   1  10  20   30.66   26.25
  -1  10  20   40.72   26.30
   1 -10  20   26.30   38.36
   1  10 -20  -23.04   38.70
  -1  10 -21    3.14   40.12
   1  10  21   37.54   53.79
   1  10 -21  -12.81   38.25
   1 -10  21   16.20   78.11
  -1  10  21   14.45   19.11
  -1  10 -22   65.30   36.25
   1  10  22   54.73   42.83
  -1 -10  22   59.04   65.96
   1  10 -22   75.14   43.46
   1 -10  22   34.55   49.10
  -1  10  22   15.07   20.64
   1  10  23   10.07   23.06
  -1  10 -23  -33.73   38.71
  -1 -10  23   26.47   54.55
  -1  10  23   31.40   26.71
   1  10 -23   78.35   48.38
   1 -10  23    2.37   27.36
  -1 -10  24   20.26   34.24
  -1  10 -24   13.64   47.09
   1  10  24   -7.58   37.65
   1  10 -24  -14.39   34.35
  -1  10  24   13.34   21.83
   1 -10  24   -9.85   57.94
   1  10  25   24.76   49.54
  -1 -10  25   -7.63   38.66
  -1  10 -25   63.10   32.97
   1  10 -25   35.62   17.46
   1 -10  25  -25.75   42.07
  -1  10  25   31.69   34.50
   1  11   0  274.48  132.83
   1 -11   0  360.45  117.00
  -1 -11   0  313.49  127.26
  -1  11   0  146.31   96.49
  -1  11  -1 6906.22  388.37
   1  11   1 6813.08  380.82
   1 -11  -1 6636.82  374.97
  -1 -11   1 7447.87  462.18
  -1  11   1 7214.99  404.15
  -1 -11  -1 7164.28  403.04
   1  11  -1 6289.56  354.28
   1 -11   1 6808.47  384.05
  -1 -11   2   25.39   37.82
   1 -11  -2   40.24   50.91
   1  11   2   46.15   50.92
  -1  11  -2  -63.07   54.16
   1 -11   2  -55.07   46.23
   1  11  -2   38.62   37.65
  -1 -11  -2   19.99   41.96
  -1  11   2   -1.54   36.71
   1 -11  -3 5281.77  328.78
  -1 -11   3 6153.08  348.65
  -1  11  -3 5904.00  347.15
   1  11   3 5516.70  334.32
   1  11  -3 5261.47  308.21
  -1  11   3 6141.14  397.97
  -1 -11  -3 5386.15  308.17
   1 -11   3 6442.33  365.59
  -1  11  -4   66.57   57.91
   1 -11  -4   44.78   55.52
   1  11   4   17.95   27.33
  -1 -11   4   49.13   66.76
   1 -11   4   41.84   46.08
  -1  11   4   33.03   32.94
  -1 -11  -4   14.78   48.87
   1  11  -4   35.88   42.75
  -1  11  -5 5819.83  375.04
   1 -11  -5 5286.13  366.73
   1  11   5 5384.90  315.03
   1  11   5 5194.90  319.27
  -1 -11   5 5929.25  350.42
   1 -11   5 4819.84  305.11
   1  11  -5 5699.35  337.81
  -1  11   5 5759.39  338.95
  -1 -11   6   53.55   45.23
   1 -11  -6   54.52   58.01
   1  11   6   -0.59   35.65
   1  11   6   46.23   42.13
  -1  11  -6   45.05   53.69
  -1  11   6   -1.73   41.29
   1  11  -6   24.06   31.32
   1 -11   6  114.42   72.70
  -1  11  -7 4763.37  302.50
  -1 -11   7 4837.86  290.45
   1  11   7 4615.37  272.40
   1  11   7 4708.31  277.97
   1 -11   7 5145.62  308.66
  -1  11   7 4811.77  290.04
   1  11  -7 4764.57  285.01
  -1  11   7 4826.96  286.35
  -1 -11   8   72.63   65.16
   1  11   8   42.66   29.86
  -1  11  -8   84.01   54.15
   1  11   8   60.66   55.96
  -1  11   8  126.44   44.64
   1  11  -8  -12.98   50.67
   1 -11   8   96.93   54.99
  -1  11   8  175.29   57.76
   1  11   9 2252.85  123.54
  -1  11  -9 2336.32  147.76
  -1 -11   9 2155.00  214.44
   1  11   9 2237.31  123.73
  -1  11   9 2181.21  150.32
  -1  11   9 2173.65  117.28
   1  11  -9 2195.77  139.02
   1 -11   9 2286.98  164.08
  -1  11 -10  717.20  171.39
   1  11  10  715.07   76.94
   1  11  10  691.21  123.64
  -1 -11  10  589.40   68.99
   1 -11  10  744.04   90.08
  -1  11  10  662.36  114.28
   1  11 -10  597.08   65.56
  -1  11  10  776.98   63.85
  -1 -11  11 1301.45   92.45
  -1  11 -11 1690.63  108.42
   1  11  11 1656.25  101.39
   1  11  11 1514.04  118.28
   1  11 -11 1671.08  185.61
   1 -11  11 1803.89  131.14
  -1  11  11 1608.76   90.36
  -1  11  11 1490.65  162.48
   1  11  12  731.61   51.17
  -1  11 -12  845.45   85.50
   1  11  12  753.41   90.37
  -1 -11  12  632.31  211.90
  -1  11  12  744.00   99.06
   1 -11  12  956.42  110.43
  -1  11  12  742.50   79.55
   1  11 -12  832.92   87.76
  -1  11 -13 3605.23  220.52
  -1 -11  13 3123.45  210.81
   1  11  13 3434.21  193.87
   1  11  13 2993.95  216.90
  -1  11  13 3251.76  194.86
   1 -11  13 3573.85  222.13
   1  11 -13 2798.45   87.36
  -1  11  13 2961.89  184.05
   1  11  14  480.65   88.32
   1  11  14  673.66   56.01
  -1 -11  14  694.54  153.01
  -1  11 -14  505.53  154.15
   1 -11  14  591.14  218.15
  -1  11  14  624.99   36.20
  -1  11  14  686.41   88.36
   1  11 -14  468.10  150.40
   1  11  15 2493.26  171.02
   1  11  15 2488.46   69.33
  -1 -11  15 2053.69  226.83
  -1  11 -15 2382.31  155.08
  -1  11  15 2203.15   53.39
  -1  11  15 2827.51  195.12
   1 -11  15 2690.53  213.87
   1  11 -15 2470.45  150.37
   1  11  16 1557.96  130.40
  -1  11 -16 1531.42  199.45
  -1 -11  16 1335.90  144.13
  -1  11  16 1596.31  120.94
   1 -11  16 1201.02  182.16
   1  11 -16 1381.83  139.27
  -1 -11  17 2627.89  166.75
  -1  11 -17 2343.79  144.02
   1  11  17 2450.76  218.59
  -1  11  17 2326.23  173.78
   1 -11  17 2877.77  183.10
   1  11 -17 2368.86  122.31
  -1 -11  18   89.24   59.78
   1  11  18   64.72   39.69
  -1  11 -18   15.81   42.19
   1 -11  18  104.03   57.41
  -1  11  18   82.42   90.93
   1  11 -18   32.44   59.26
   1  11  19 2181.18  173.13
  -1  11 -19 2140.63  175.89
  -1 -11  19 2259.90  182.23
   1  11 -19 2023.13  208.27
  -1  11  19 2258.53  179.89
   1 -11  19 2329.32  209.78
   1  11  20  167.99   54.95
  -1  11 -20  127.38   65.86
  -1 -11  20   81.00   85.94
   1 -11  20   -5.78   49.69
  -1  11  20  122.33   49.42
   1  11 -20   42.92   66.61
  -1 -11  21 2413.46  186.29
  -1  11 -21 2009.40  294.44
   1  11  21 2340.30  176.89
  -1  11  21 2390.20  176.01
   1 -11  21 2070.68  167.62
   1  11 -21 1972.45  304.14
  -1 -11  22   54.90   65.13
   1  11  22   80.76   53.44
  -1  11 -22  114.50   78.24
   1  11 -22  117.14   74.36
   1 -11  22   68.16   53.77
  -1  11  22  110.33   54.20
  -1 -11  23 2032.75  127.86
  -1  11 -23 1808.02  219.05
   1  11  23 1952.92  123.33
   1 -11  23 1811.70  120.34
  -1  11  23 2089.13  124.23
   1  11 -23 1908.65  280.73
  -1 -11  24   27.24   45.58
  -1  11 -24   -4.08   36.26
   1  11  24   25.12   23.19
  -1  11  24   36.69   24.25
   1 -11  24  -13.35   41.46
   1  11 -24   46.84   31.78
  -1 -12   0  -12.27   51.88
  -1  12   0   -5.57   51.18
   1  12   0   26.35   40.84
   1 -12   0   31.72   30.11
  -1 -12   1   33.60   44.32
   1 -12  -1  -22.00   50.13
  -1  12  -1   65.51   50.38
   1  12   1   31.74   53.42
   1 -12   1   43.09   62.35
   1  12  -1   -2.15   47.29
  -1 -12  -1   51.06   35.81
  -1  12   1   95.58   74.57
   1  12   2   42.81   43.61
  -1 -12   2   58.56   40.43
  -1  12  -2   26.81   24.05
   1 -12  -2   33.66   41.35
  -1  12   2   81.67   50.28
   1  12  -2   24.13   32.90
  -1 -12  -2   26.08   29.75
   1 -12   2  -21.31   49.91
   1 -12  -3   42.90   77.90
  -1 -12   3   55.55   53.39
   1  12   3  -24.03   46.50
  -1  12  -3   22.95   39.61
  -1  12   3   -3.47   49.61
   1  12  -3   46.66   39.34
  -1 -12  -3   50.89   72.08
   1 -12   3   -1.04   52.76
  -1  12  -4   22.53   55.01
  -1 -12   4   33.23   47.64
   1 -12  -4   23.10   45.47
   1  12   4   71.10   58.08
   1  12  -4   39.72   46.53
   1 -12   4   38.98   64.50
  -1 -12  -4   43.76   35.64
  -1  12   4   27.08   29.86
   1  12   5  124.53   78.30
   1  12   5  125.60   47.94
  -1 -12   5   72.52   53.25
   1 -12  -5   97.51   55.73
  -1  12  -5   90.13   86.31
   1  12  -5   74.94   36.71
  -1  12   5   93.14   78.71
   1 -12   5   70.41   68.41
  -1  12  -6  220.38  113.75
   1 -12  -6  155.51   64.85
  -1 -12   6  116.20   73.69
   1  12   6  224.84   82.20
   1  12   6  259.42  108.01
  -1  12   6  217.86  105.80
   1 -12   6  227.94   78.93
   1  12   7   13.72   52.60
   1  12   7  -35.89   36.67
  -1 -12   7  -43.30   55.03
  -1  12  -7  -16.59   52.68
  -1  12   7   30.72   17.67
   1 -12   7   46.08   66.21
  -1  12   7   45.70   39.05
   1  12  -7   58.70   54.97
  -1 -12   8  124.82   81.88
   1  12   8   72.32   50.47
  -1  12  -8   81.64   44.84
   1  12   8  191.65   80.68
   1  12  -8  115.87   65.95
  -1  12   8  133.50   69.37
   1 -12   8  187.54  132.66
  -1  12   8  126.39   51.42
  -1 -12   9   22.42   29.27
   1  12   9   81.45   70.12
   1  12   9   19.55   32.28
  -1  12  -9   56.19   38.94
  -1  12   9   20.15   22.81
   1 -12   9   64.73   61.80
  -1  12   9   24.08   29.32
   1  12  -9   77.92   64.05
  -1 -12  10  287.68   81.21
  -1  12 -10   35.94   61.39
   1  12  10  145.73   45.11
  -1  12  10   99.46   79.97
   1  12 -10  104.50   56.26
  -1  12  10  152.25   48.43
   1 -12  10   37.02   74.73
   1  12  11   19.77   28.21
   1  12  11   38.44   28.27
  -1  12 -11   51.63   77.94
  -1 -12  11   85.56   51.45
  -1  12  11    0.38   26.56
   1  12 -11   42.83   43.30
   1 -12  11   52.19   42.15
  -1  12  11    3.81   14.69
  -1  12 -12   42.76   54.43
  -1 -12  12   53.34   36.63
   1  12  12   61.53   38.09
   1  12  12   37.81   34.33
   1 -12  12   25.93   52.26
   1  12 -12   -3.06   50.97
  -1  12  12   33.35   26.15
  -1  12  12   27.92   35.59
  -1 -12  13   52.98   46.55
  -1  12 -13   63.64   46.04
   1  12  13   46.54   25.83
   1  12  13   20.54   26.56
  -1  12  13   36.83   19.55
   1 -12  13   65.10   76.87
   1  12 -13  -26.91   46.49
  -1  12  13   22.61   19.32
   1  12  14   11.62   36.32
  -1 -12  14   57.64   46.00
  -1  12 -14   45.22   52.50
   1  12  14   11.76   12.68
  -1  12  14   19.83   13.47
   1 -12  14   -9.03   51.34
  -1  12  14   -3.47   32.78
   1  12 -14  -21.89   49.65
  -1  12 -15   80.87   37.45
   1  12  15   -0.94   43.21
  -1 -12  15   40.29   34.15
   1  12 -15   -4.20   51.13
  -1  12  15   -7.32   41.29
   1 -12  15   23.45   25.05
   1  12  16   58.51   45.62
  -1 -12  16   59.20   36.93
  -1  12 -16   82.15   29.50
  -1  12  16   17.85   45.14
   1 -12  16   34.21   22.23
   1  12 -16   42.37   45.32
  -1 -12  17   57.71   43.63
   1  12  17   12.49   34.13
  -1  12 -17   55.48   47.43
   1 -12  17    8.37   29.06
   1  12 -17   22.35   36.18
  -1  12  17   22.99   33.34
   1  12  18   55.77   40.29
  -1 -12  18   -6.59   42.86
  -1  12 -18   22.98   59.09
   1  12 -18   32.82   41.69
   1 -12  18   -0.93   54.55
  -1  12  18   20.73   34.37
  -1  12 -19   21.14   43.95
  -1 -12  19   -5.87   23.80
   1  12  19    2.17   26.39
  -1  12  19   49.26   52.03
   1 -12  19   48.99   48.99
   1  12 -19   70.68   52.12
   1  12  20   24.76   26.94
  -1 -12  20   73.91   45.92
  -1  12 -20   12.83   23.58
   1  12 -20   14.61   41.11
   1 -12  20   25.70   43.67
  -1  12  20   15.59   30.74
   1  12  21   -4.10   22.70
  -1  12 -21   58.25   23.32
  -1 -12  21   29.50   33.24
   1 -12  21   28.06   47.86
  -1  12  21   44.29   31.89
   1  12 -21   19.22   26.30
   1  12  22   52.29   46.32
  -1 -12  22   40.34   33.73
  -1  12 -22   46.24   51.72
  -1  12  22   21.85   55.95
   1  12 -22   52.43   48.99
   1 -12  22   75.04   66.02
  -1 -12  23    9.66   41.66
  -1  12 -23   23.86   40.22
   1  12  23   23.86   37.88
   1  12 -23   27.25   38.10
  -1  12  23   22.44   24.76
   1 -12  23  -70.70   44.69
  -1  13   0 2573.94  155.42
   1 -13   0 2491.63  271.76
   1  13   0 2135.26  169.72
  -1 -13   0 2474.58  165.16
   1 -13  -1  460.54  146.48
  -1  13  -1  367.12  190.98
  -1 -13   1  253.79  161.23
   1  13   1  337.42  100.25
   1  13  -1  231.91  145.11
  -1 -13  -1  252.04  117.07
  -1  13   1  146.71  143.94
   1 -13   1  369.20  105.29
   1 -13  -2  161.51   84.89
   1  13   2  114.01   67.80
  -1 -13   2  158.26   85.28
  -1  13  -2  204.37   56.55
  -1  13   2  253.11  111.92
   1  13  -2  171.22  107.06
  -1 -13  -2  217.92  143.97
   1 -13   2  232.22   76.16
  -1  13  -3 3403.68  224.06
   1 -13  -3 2855.75  175.03
  -1 -13   3 3478.48  249.89
   1  13   3 3406.89  218.09
  -1 -13  -3 3107.81  220.46
   1 -13   3 3577.43  226.36
  -1  13   3 3100.57  193.12
   1  13  -3 3109.08  200.01
  -1 -13   4   71.32   53.82
  -1  13  -4   30.34   44.71
   1  13   4   89.08   69.48
   1 -13  -4   -6.32   53.61
   1 -13   4   63.66   36.18
   1  13  -4   -7.93   52.76
  -1  13   4   51.54   59.62
  -1 -13  -4   55.30   47.10
   1 -13  -5 4927.27  341.93
  -1 -13   5 4836.33  333.36
  -1  13  -5 5414.25  323.41
   1  13   5 5534.83  324.25
   1  13   5 5013.54  299.44
   1 -13   5 4727.74  291.91
  -1  13   5 5607.06  334.18
   1  13  -5 4858.01  294.08
  -1 -13   6  370.51  260.22
   1  13   6  372.25  121.10
   1 -13  -6  458.34  125.26
   1  13   6  318.83  156.83
  -1  13  -6  316.67  171.98
   1 -13   6  425.66  166.98
  -1  13   6  399.48  150.28
   1  13  -6  447.23   93.63
  -1  13  -7 3006.23  194.63
   1  13   7 3350.93  213.58
   1  13   7 2982.42  179.35
  -1 -13   7 3288.80  207.19
   1 -13   7 3406.88  231.47
  -1  13   7 3479.69  208.40
  -1  13   7 3154.31  201.76
   1  13  -7 3569.79  217.35
   1  13   8  137.72   55.67
  -1 -13   8  182.03   98.94
   1  13   8  103.85   67.84
  -1  13  -8   97.69   60.63
  -1  13   8  119.27   79.63
   1  13  -8   81.96   65.73
  -1  13   8   41.92   72.10
   1 -13   8  115.66   64.03
  -1  13  -9 4484.47  402.86
  -1 -13   9 4067.15  318.98
   1  13   9 4374.81  289.43
   1  13   9 4597.41  305.38
   1  13  -9 3626.74  254.53
  -1  13   9 4262.94  294.43
   1 -13   9 3890.38  270.09
  -1  13   9 3977.52  270.08
  -1 -13  10   29.14   38.66
  -1  13 -10   -1.82   62.56
   1  13  10   22.90   37.13
   1  13  10   32.73   32.95
  -1  13  10   21.40   15.87
   1 -13  10   84.75   58.26
   1  13 -10   68.62   50.56
  -1  13  10   26.72   38.67
   1  13  11 2598.15  178.70
  -1 -13  11 2489.29  204.85
   1  13  11 2624.59  167.66
  -1  13 -11 3178.01  220.76
   1  13 -11 2647.30  188.33
  -1  13  11 2804.17  185.84
   1 -13  11 2743.74  227.15
  -1  13  11 2650.33  169.95
  -1  13 -12   42.77   60.79
   1  13  12   11.70   23.38
  -1 -13  12   10.39   32.08
   1  13  12   37.63   33.84
  -1  13  12   18.23   27.15
   1  13 -12   42.93   40.11
   1 -13  12   44.61   27.62
  -1  13  12   37.08   38.10
   1  13  13 1506.83  135.58
  -1  13 -13 1680.22  146.37
   1  13  13 1681.33   72.46
  -1 -13  13 1338.09  152.47
  -1  13  13 1620.68   93.21
   1  13 -13 1610.59  183.32
  -1  13  13 1508.19   84.52
   1 -13  13 1532.38   99.08
   1  13  14   51.71   54.55
  -1  13 -14  -10.32   46.02
  -1 -13  14   16.16   47.06
   1  13 -14   -9.95   50.16
  -1  13  14   14.23   35.41
  -1  13  14   74.55   33.79
   1 -13  14   55.73   41.79
   1  13  15 2212.63   84.57
  -1 -13  15 2230.41  104.33
  -1  13 -15 2614.85  211.42
  -1  13  15 2207.29   82.19
   1  13 -15 2258.49  199.55
   1 -13  15 1938.99  106.53
  -1  13 -16   77.08   90.36
  -1 -13  16  124.77   93.33
   1  13  16   95.70   63.09
   1 -13  16  184.16   80.03
  -1  13  16  114.20   56.48
   1  13 -16   78.06   51.57
  -1 -13  17 2661.01  174.60
  -1  13 -17 2829.67  312.70
   1  13  17 2762.45  176.12
   1  13 -17 3051.20  198.26
   1 -13  17 2758.81  190.37
  -1  13  17 2830.83  175.53
   1  13  18   10.57   39.55
  -1 -13  18   28.17   46.14
  -1  13 -18   46.34   60.96
   1  13 -18  -21.49   52.43
  -1  13  18   60.49   37.28
   1 -13  18  -56.51   55.06
   1  13  19 2721.51  202.12
  -1  13 -19 2881.30  221.15
  -1 -13  19 2460.44  231.10
  -1  13  19 2852.23  209.78
   1 -13  19 2802.53  239.58
   1  13 -19 2654.54  228.29
  -1 -13  20   23.54   46.23
   1  13  20   79.81   14.54
  -1  13 -20   57.46   33.61
   1  13 -20   32.05   42.22
  -1  13  20   27.37   40.51
   1 -13  20    6.22   43.14
  -1 -13  21 1261.93  185.14
  -1  13 -21 1370.50  250.27
   1  13  21 1856.83  116.08
   1  13 -21 1182.95  193.11
  -1  13  21 1503.89  101.63
   1 -13  21 1386.11  119.88
  -1 -13  22  213.54  116.95
   1  13  22  384.45  150.60
  -1  13 -22  194.05  125.26
  -1  13  22  328.07  159.26
   1  13 -22  260.90   99.78
   1 -13  22  160.19   78.40
  -1 -14   0   26.58   42.48
  -1  14   0   50.78   44.68
   1  14   0   25.69   41.23
   1 -14   0   21.15   57.13
   1  14   1  -32.01   48.38
   1 -14  -1   51.61   52.08
  -1  14  -1   94.43   68.40
  -1 -14   1   12.57   35.85
  -1  14   1   18.17   30.07
  -1 -14  -1  111.42   60.41
   1 -14   1   12.21   34.67
   1  14  -1   37.35   53.88
   1 -14  -2   68.81   34.30
   1  14   2   26.58   43.17
  -1 -14   2   94.98   68.11
  -1  14  -2   26.35   70.48
  -1  14   2   63.95   74.20
   1  14  -2   73.42   56.60
   1 -14   2  -23.90   56.37
  -1 -14  -2   81.94   44.11
  -1 -14   3   37.67   28.41
  -1  14  -3   73.54   50.57
   1  14   3   -5.10   46.81
   1 -14  -3  -29.66   51.86
   1 -14   3   42.38   47.49
  -1  14   3   74.03   79.88
  -1 -14  -3    6.43   39.27
   1  14  -3   67.48   46.25
   1  14   4  157.79   58.06
   1 -14  -4  106.63   55.16
  -1 -14   4   64.18   42.28
  -1  14  -4   70.87   88.72
   1 -14   4  128.32   49.02
   1  14  -4   79.39   45.08
  -1  14   4   87.50   89.11
   1  14   5   62.10   66.26
   1  14   5   94.91   61.03
   1 -14  -5  131.36   53.19
  -1  14  -5  -12.57   63.85
  -1 -14   5   59.41   57.89
   1 -14   5   67.66   82.24
  -1  14   5  106.60   50.54
   1  14  -5   79.17   60.53
  -1  14  -6  160.31  127.36
   1  14   6  111.68   84.66
   1  14   6  162.14   68.06
  -1 -14   6   75.41   71.29
  -1  14   6  188.05   62.72
  -1  14   6   92.43   74.67
   1  14  -6  216.16  113.48
   1 -14   6   82.06   54.55
   1  14   7   25.73   25.25
   1  14   7   63.44   56.99
  -1  14  -7   73.91   82.12
  -1 -14   7   18.64   47.50
  -1  14   7   23.41   19.96
   1 -14   7  282.03  156.01
   1  14  -7   49.94   64.82
  -1  14   7   29.27   32.10
   1  14   8   21.17   28.55
  -1 -14   8   63.80   55.70
  -1  14  -8   72.15   62.76
   1  14   8    8.37   28.72
   1 -14   8   14.33   73.86
   1  14  -8   24.46   36.56
  -1  14   8   40.09   21.89
  -1  14   8   85.86   43.21
   1  14   9   77.61   41.33
   1  14   9   88.45   47.59
  -1  14  -9   92.06   64.24
  -1 -14   9   29.37   47.02
   1 -14   9   81.46   66.93
   1  14  -9   55.13   56.68
  -1  14   9   12.63   25.39
  -1  14   9   35.03   17.76
  -1  14 -10   61.50   26.33
   1  14  10  -16.05   30.75
  -1 -14  10   37.76   28.40
   1  14  10   14.32   33.91
   1 -14  10   90.62   80.81
  -1  14  10   51.43   41.75
  -1  14  10   83.87   60.40
   1  14 -10  -18.19   52.96
   1  14  11   11.87   32.15
  -1 -14  11    8.10   37.96
  -1  14 -11   32.23   50.66
   1  14  11  -43.78   29.28
   1 -14  11   49.90   51.93
  -1  14  11   26.01   44.54
  -1  14  11    9.62   12.78
   1  14 -11   89.52   64.58
   1  14  12    8.12   19.15
   1  14  12   36.29   39.82
  -1 -14  12    2.44   35.83
  -1  14 -12   36.46   32.02
   1 -14  12   36.28   64.94
   1  14 -12   21.56   45.26
  -1  14  12   29.18   47.81
  -1  14  12   14.02   18.14
  -1  14 -13   53.60   75.71
   1  14  13  -10.99   43.13
  -1 -14  13   58.05   31.02
   1  14  13   34.85   27.80
   1 -14  13   14.66   45.48
  -1  14  13   61.47   40.33
   1  14 -13   30.64   46.88
  -1  14  13   49.30   44.96
  -1  14 -14   48.00   22.29
   1  14  14   28.00   34.05
  -1 -14  14   41.75   37.92
   1 -14  14   57.66   46.73
  -1  14  14   31.15   38.16
   1  14 -14  -19.89   52.58
  -1  14 -15   23.75   30.94
   1  14  15   27.56   56.31
  -1 -14  15   27.90   37.78
  -1  14  15   56.21   27.86
   1  14 -15  104.09   53.32
   1 -14  15   32.68   70.21
  -1 -14  16  -51.63   45.80
  -1  14 -16   17.92   32.73
   1  14  16   13.55   37.96
   1 -14  16   36.64   54.39
  -1  14  16   34.94   35.38
   1  14 -16   28.83   45.79
  -1  14 -17   37.72   25.77
   1  14  17   37.17   39.42
  -1 -14  17   33.08   44.47
  -1  14  17   23.77   29.45
   1 -14  17   -6.91   47.06
   1  14 -17  -12.45   53.78
  -1 -14  18   28.52   37.07
   1  14  18   54.31   32.07
  -1  14 -18   13.19   43.94
   1  14 -18   49.42   46.04
   1 -14  18    1.21   30.26
  -1  14  18   34.02   26.28
   1  14  19   57.69   38.89
  -1  14 -19   11.75   21.87
  -1 -14  19   -8.02   48.53
   1  14 -19   16.59   52.16
   1 -14  19   32.92   38.24
  -1  14  19   23.73   31.07
  -1  14 -20   58.94   42.37
  -1 -14  20   28.96   42.53
   1  14  20   39.39   43.36
  -1  14  20   64.35   45.89
   1 -14  20   65.27   33.60
   1  14 -20   51.09   70.17
  -1  15   0   63.00   66.57
   1  15   0   64.62   58.34
  -1 -15   0   24.52   49.99
   1 -15   0  138.12  113.03
   1  15   1 3479.13  243.21
  -1  15  -1 3906.44  319.54
   1 -15   1 3799.82  338.53
   1  15  -1 4197.77  274.82
  -1 -15  -1 3318.75  234.47
  -1  15   1 3520.35  230.56
  -1  15  -2   -7.24   64.06
   1 -15  -2   75.35   43.10
   1  15   2   -8.23   47.70
  -1 -15   2   79.93  109.36
  -1 -15  -2  -12.64   60.57
  -1  15   2   72.34   54.90
   1  15  -2   30.50   49.12
   1 -15   2   52.87   51.01
   1  15   3 3076.64  237.17
  -1  15  -3 3131.69  222.70
  -1 -15   3 2776.12  207.70
   1 -15  -3 3074.81  210.30
   1 -15   3 2904.33  261.37
   1  15  -3 2744.68  207.71
  -1  15   3 3439.36  228.05
  -1 -15  -3 2839.00  210.80
   1  15   4  127.07  121.39
  -1 -15   4  147.70  102.02
  -1  15  -4   57.01   77.39
   1 -15  -4  126.64   57.79
   1  15   4  131.61   62.14
   1 -15   4  106.87   66.63
  -1  15   4   63.47   63.35
   1  15  -4  129.57   94.37
   1 -15  -5 3689.66  291.23
  -1 -15   5 3667.98  250.62
   1  15   5 4294.69  249.81
   1  15   5 3613.85  211.79
  -1  15  -5 3356.70  207.75
  -1  15   5 4031.62  236.41
   1 -15   5 3431.10  299.20
   1  15  -5 3983.91  237.31
   1  15   6  579.29  203.19
   1  15   6  510.04  198.18
  -1 -15   6  522.80  309.04
  -1  15  -6  607.94   95.88
  -1  15   6  632.84  180.43
   1 -15   6  491.43  181.05
   1  15  -6  338.89  176.75
  -1  15   6  495.71  177.03
   1  15   7 3265.42  193.65
   1  15   7 3044.53  242.28
  -1  15  -7 2922.72  187.36
  -1 -15   7 3139.84  204.02
  -1  15   7 3406.70  200.59
   1  15  -7 2717.00  271.14
  -1  15   7 3227.16  190.83
   1 -15   7 3135.77  205.14
   1  15   8  735.86  227.15
  -1  15  -8  627.60  188.62
   1  15   8  655.42   99.01
  -1 -15   8 1167.38  200.42
   1  15  -8  641.28   71.29
  -1  15   8  722.08  241.47
   1 -15   8  737.09  262.47
  -1  15   8  574.08  141.50
  -1  15  -9 1484.84  207.20
   1  15   9 1753.18  144.97
  -1 -15   9 1653.86  154.31
  -1  15   9 1805.35   83.70
  -1  15   9 1879.11   74.18
   1 -15   9 1733.86  112.47
   1  15  -9 1683.19  227.95
  -1 -15  10  332.91  113.90
   1  15  10  285.37  124.23
  -1  15 -10  214.99  106.35
   1  15  10  320.69  108.03
  -1  15  10  350.35  148.03
   1 -15  10  421.59  131.17
  -1  15  10  458.80  181.33
   1  15 -10  234.69   98.09
  -1 -15  11 1197.84  227.03
   1  15  11 1508.56   64.01
  -1  15 -11 1522.22   99.82
   1  15  11 1325.00   60.77
   1  15 -11 1543.63  278.10
  -1  15  11 1409.39   80.36
   1 -15  11 1769.82  109.33
  -1  15  11 1420.89   61.10
  -1  15 -12  255.00   72.88
  -1 -15  12  142.84   88.23
   1  15  12  168.13   94.65
  -1  15  12  199.20   91.08
  -1  15  12  216.27   88.27
   1 -15  12  166.20   87.96
   1  15 -12  132.85   93.14
  -1  15 -13 1134.61  126.61
  -1 -15  13 1142.79   98.49
   1  15  13 1259.38  227.49
  -1  15  13 1596.34   87.19
   1 -15  13 1141.70   99.08
   1  15 -13 1344.79   87.10
  -1  15 -14   68.57   48.07
  -1 -15  14   63.72   81.63
   1  15  14   29.75   42.43
  -1  15  14  100.04   49.52
   1  15 -14   12.80   37.77
   1 -15  14   62.26   48.41
  -1  15 -15  709.99  253.32
  -1 -15  15  789.85   81.33
   1  15  15  950.90  116.84
   1 -15  15  824.54   86.72
  -1  15  15 1054.65   89.57
   1  15 -15 1291.83  123.72
  -1 -15  16   30.25   44.97
  -1  15 -16   59.79   47.65
   1  15  16   -4.49   35.80
   1 -15  16   24.83   20.99
  -1  15  16   66.18   34.08
   1  15 -16   27.64   53.22
  -1  15 -17  452.29  225.41
  -1 -15  17  674.46   76.58
   1  15  17  634.90  191.64
  -1  15  17  735.03   60.91
   1  15 -17  803.07  196.65
   1 -15  17  767.09  173.81
  -1  15 -18   50.71   57.22
  -1 -15  18  103.35   67.74
   1  15  18   48.50   50.57
   1  15 -18  107.53   83.83
   1 -15  18   86.21   57.06
  -1  15  18   78.74   54.73
  -1 -16   0   90.76   57.94
  -1  16   0   42.77   43.80
   1 -16   0   33.44   77.99
   1  16   0  -43.31   48.88
  -1  16  -1   10.69   41.31
   1 -16  -1   47.74   66.87
   1  16   1   -1.05   48.66
  -1 -16   1   45.75   35.96
   1 -16   1    6.98   60.38
  -1  16   1   55.06   44.96
   1  16  -1    5.73   43.03
  -1 -16   2   43.39   34.01
   1  16   2   50.40   44.47
   1 -16  -2   53.39   54.52
  -1  16  -2   78.08   52.15
   1 -16   2   46.76   61.21
  -1 -16  -2   45.44   57.29
  -1  16   2  -13.93   48.73
   1  16  -2    3.83   77.62
  -1  16  -3   63.50   33.04
   1  16   3   -9.23   53.53
   1 -16  -3   51.61   72.99
  -1 -16   3  -12.18   59.73
   1  16  -3   -9.88   55.56
  -1  16   3   22.85   47.01
  -1 -16  -3   76.89   69.93
   1  16   4   19.86   48.13
   1  16   4   43.95   45.06
  -1  16  -4   93.66   76.24
   1 -16  -4   44.49   49.26
  -1 -16   4    0.08   62.43
   1  16  -4   13.69   39.82
  -1  16   4  100.93   61.87
  -1 -16   5   35.86   57.52
  -1  16  -5   46.44   35.63
   1  16   5   35.28   21.63
   1  16   5   10.44   45.24
   1 -16   5  -10.64   57.43
  -1  16   5   40.36   38.18
   1  16  -5  -12.38   49.19
  -1 -16   6   42.14   49.80
   1  16   6   54.00   36.09
  -1  16  -6  -41.44   48.71
   1  16   6   14.10   44.05
   1 -16   6  -56.62   58.11
  -1  16   6    4.09   38.96
  -1  16   6  -13.05   43.11
   1  16  -6    9.24   31.87
   1  16   7   39.25   30.33
  -1  16  -7   65.13   68.36
   1  16   7  -14.25   39.70
  -1 -16   7   21.45   29.43
  -1  16   7  -20.46   41.78
   1 -16   7   71.37   66.62
  -1  16   7  -18.46   41.52
   1  16  -7   28.64   66.46
  -1 -16   8   46.79   96.27
   1  16   8   -2.75   45.31
  -1  16  -8    9.71   42.05
   1  16   8   41.38   23.32
   1 -16   8  103.81   41.22
  -1  16   8   71.43   44.24
  -1  16   8   40.09   34.28
   1  16  -8   17.61   34.59
   1  16   9   47.98   45.26
  -1 -16   9   36.75   60.46
  -1  16  -9    3.01   25.25
   1  16   9   32.07   33.25
  -1  16   9   -9.42   23.32
   1  16  -9   -2.40   58.19
   1 -16   9   57.23   71.31
  -1  16   9   56.51   47.96
   1  16  10   18.05   27.10
   1  16  10   41.92   34.29
  -1 -16  10    0.51   37.63
  -1  16 -10   20.58   54.94
   1 -16  10   28.87   59.45
  -1  16  10   48.06   29.99
  -1  16  10   56.69   41.84
   1  16 -10   96.61   65.30
  -1 -16  11  -11.33   50.72
   1  16  11   28.06   38.32
  -1  16 -11   58.44   40.72
   1  16  11   12.34   19.57
   1  16 -11   41.49   73.23
  -1  16  11   -9.82   30.68
  -1  16  11  -22.49   47.08
   1 -16  11   75.24   37.95
  -1  16 -12  -25.38   58.39
   1  16  12   51.90   28.47
  -1 -16  12  -73.88   52.96
   1 -16  12   50.47   48.55
   1  16 -12   48.10   57.65
  -1  16  12   43.28   43.48
  -1 -16  13   89.97   53.50
  -1  16 -13   71.25   58.68
   1  16  13   10.03   43.72
   1  16 -13   46.79   54.87
   1 -16  13   29.39   36.05
  -1  16  13   29.59   40.62
  -1 -16  14   14.37   42.62
   1  16  14   46.04   20.86
  -1  16 -14    8.57   33.34
  -1  16  14   34.89   38.25
   1  16 -14   33.87   45.79
   1 -16  14  -37.64   54.34
  -1  16 -15   33.32   55.45
  -1 -16  15  -40.88   58.50
   1  16  15   -9.98   27.62
  -1  16  15   39.84   38.55
   1  16 -15   82.25   39.17
   1 -16  15   25.78   45.87
  -1 -16  16    5.59   77.98
  -1  16 -16  145.14   61.11
   1  16  16   43.37   34.58
   1  16 -16   52.87   75.36
  -1  16  16   59.97   46.22
   1 -16  16   93.96   65.29
  -1  17   0   59.91   49.17
  -1 -17   0  104.17  102.70
   1  17   0   54.85   47.65
   1 -17   0   99.08   64.97
  -1  17  -1 1736.56  132.96
  -1 -17   1 1634.70  112.42
   1 -17  -1 2228.22  176.71
   1  17   1 1945.28  139.34
  -1  17   1 1517.44  128.68
  -1 -17  -1 1789.53  168.73
   1  17  -1 1939.50  138.26
   1 -17   1 1843.93  161.21
  -1 -17   2  145.75   88.69
   1  17   2  175.03  110.54
  -1  17  -2   42.94   53.60
   1 -17  -2  125.20   87.24
  -1 -17  -2  216.27   85.99
   1 -17   2  231.04   93.91
   1  17  -2  129.25   65.21
  -1  17   2  139.37   92.60
   1  17   3  963.02  226.33
  -1  17  -3  872.27  279.08
   1  17   3 1120.73   97.03
   1 -17  -3  822.41  201.02
  -1 -17   3  877.60  302.52
  -1  17   3 1025.60  115.19
   1 -17   3  726.87  271.10
   1  17  -3 1084.16  302.58
  -1 -17   4  182.28  158.64
   1 -17  -4  273.83   70.59
  -1  17  -4  115.30   77.73
  -1  17   4  205.30   75.91
   1 -17   4  238.95   82.79
   1  17  -4  232.94  105.37
   1  17   5 1105.57   85.25
   1  17   5 1228.22   82.47
  -1  17  -5  991.32  237.18
  -1 -17   5 1163.12  220.60
   1 -17   5  885.40  231.18
   1  17  -5 1242.60   88.74
  -1  17   5 1273.28   77.96
  -1  17   5 1085.26   92.24
  -1 -17   6  240.19  135.68
  -1  17  -6  358.74   92.60
   1  17   6  404.32  137.56
   1  17   6  178.63  104.91
   1  17  -6  279.63   84.32
  -1  17   6  337.98  104.04
  -1  17   6  246.05  106.25
   1  17   7 1270.85  157.63
  -1 -17   7 1004.84  214.80
   1  17   7 1341.47  107.73
  -1  17  -7 1168.39  243.33
  -1  17   7 1078.93  241.28
   1 -17   7 1101.84  248.79
  -1  17   7 1181.00   97.99
   1  17  -7  996.03   91.58
  -1 -17   8  136.95  133.19
   1  17   8  210.51   68.72
  -1  17  -8  204.86   64.82
   1  17   8   85.86   69.77
   1 -17   8  123.13  111.23
   1  17  -8   67.65   53.55
  -1  17   8   51.02   88.03
  -1  17   8   67.50   96.38
   1  17   9 1869.07  159.20
  -1 -17   9 1964.53  174.88
  -1  17  -9 1772.54  162.20
   1  17   9 1812.00  137.61
  -1  17   9 1798.86  136.41
   1  17  -9 1367.45  341.13
  -1  17   9 2071.72  155.12
   1 -17   9 1859.88  162.15
   1  17  10   19.07   49.40
  -1 -17  10   55.52   30.28
   1  17  10   53.63   38.44
  -1  17 -10   63.02   58.20
  -1  17  10    8.21   28.24
   1  17 -10    3.32   38.44
   1 -17  10   41.58   47.42
  -1  17  10   30.26   33.87
  -1 -17  11 3509.25  214.38
   1  17  11 3581.68  106.88
  -1  17 -11 3335.50  357.37
  -1  17  11 3824.86  113.05
   1 -17  11 3082.53  210.26
   1  17 -11 3640.88  174.97
  -1  17 -12   17.58   48.14
   1  17  12   45.31   57.34
  -1 -17  12   41.80   70.06
  -1  17  12    9.54   45.19
   1  17 -12   18.95   55.15
   1 -17  12   37.58   56.68
  -1 -17  13 2555.54  218.63
  -1  17 -13 2205.11  151.13
   1 -17  13 2244.84  156.00
  -1  17  13 2441.89  194.71
   1  17 -13 2542.91  168.99
  -1  17 -14   16.68   27.18
  -1 -17  14   68.06   49.42
   1  17  14   42.75   51.09
   1 -17  14   72.43   71.61
  -1  17  14  138.93   58.71
   1  17 -14   29.14   62.00
  -1 -18   0   -3.76   52.02
  -1  18   0   59.68   49.10
   1  18   0   73.41   36.11
   1 -18   0   80.87   52.62
  -1 -18   1   78.93   65.52
   1  18   1   -0.26   48.29
   1 -18  -1   20.30   33.95
  -1  18  -1   82.55   54.95
  -1 -18  -1   58.98   45.39
  -1  18   1    6.20   25.51
   1  18  -1   54.48   33.97
   1 -18   1   24.33   27.12
   1  18   2  -43.52   56.62
  -1 -18   2   68.05   41.23
  -1  18  -2   46.01   29.35
   1 -18  -2  -27.63   60.17
   1  18   2   53.41   38.96
  -1  18   2   42.85   48.14
   1 -18   2  -30.90   53.33
   1  18  -2   81.41   49.37
   1  18   3  -47.72   52.26
   1 -18  -3   68.20   85.01
  -1 -18   3   39.78   59.93
   1  18   3   18.45   51.38
  -1  18  -3   78.37   51.19
  -1  18   3   67.81   48.97
   1  18  -3  -12.77   41.32
   1 -18   3 -126.21   52.89
  -1 -18   4   65.07   78.14
  -1  18  -4   38.18   39.41
   1  18   4   30.69   21.42
   1  18   4   51.59   40.94
   1 -18   4   70.43   35.94
   1  18  -4   22.11   43.55
  -1  18   4   49.60   49.05
  -1  18  -5   44.37   39.60
   1  18   5   46.09   46.09
   1  18   5   27.14   43.63
  -1 -18   5    3.69   41.77
   1 -18   5   92.60   67.22
  -1  18   5   76.03   46.27
   1  18  -5   32.65   31.48
  -1  18   5  -50.65   41.00
   1  18   6   21.14   28.71
  -1  18  -6  -44.72   53.28
  -1 -18   6   81.09   75.03
   1  18   6   58.34   54.86
  -1  18   6   27.08   35.22
   1  18  -6   49.94   31.37
  -1  18   6  -20.61   41.71
   1 -18   6   89.81   51.78
  -1  18  -7   37.50   33.64
   1  18   7  -10.84   39.96
   1  18   7   36.44   42.19
  -1 -18   7   46.15   59.59
   1 -18   7   26.40   67.37
   1  18  -7   31.35   41.93
  -1  18   7   54.25   45.27
  -1  18   7   59.77   24.55
   1  18   8   -5.65   45.96
  -1  18  -8   25.71   50.95
   1  18   8   60.11   38.58
  -1 -18   8  -13.24   74.95
  -1  18   8    9.33   45.06
  -1  18   8   41.15   40.43
   1 -18   8   55.79   23.44
   1  18  -8  -59.97   54.41
   1  18   9   43.23   33.83
   1  18   9   -9.14   45.23
  -1  18  -9   -1.94   56.19
  -1 -18   9  337.21  192.18
   1 -18   9   -5.80   32.68
  -1  18   9   88.85   51.56
  -1  18   9   45.59   33.17
   1  18  -9   42.97   45.97
   1  18  10  -29.37   26.64
  -1  18 -10   68.97   64.64
   1  18  10   40.83   30.18
  -1 -18  10  -10.34   53.21
  -1  18  10   25.60   58.04
   1 -18  10   18.13   64.30
  -1  18  10   -0.01   29.34
   1  18 -10   24.38   66.09
  -1  19   0  185.47  156.03
   1 -19   0  267.76  224.79
  -1 -19   0  227.79   55.65
   1  19   0  363.20  175.49
   1 -19  -1 2116.40  232.32
   1  19   1 2625.84  197.03
  -1 -19   1 2097.36  147.48
  -1  19  -1 2530.89  175.53
  -1  19   1 2389.31  162.28
   1 -19   1 1976.76  167.61
   1  19  -1 2094.95  273.27
   1  19   2  237.97   89.11
  -1  19  -2  133.80  119.51
   1 -19  -2  163.85   96.97
   1  19   2  166.55  103.88
   1 -19   2  188.29  148.59
   1  19  -2  299.47  112.87
  -1  19   2  221.29  129.02
   1  19   3 2064.52  167.57
  -1 -19   3 2102.25  362.79
   1 -19  -3 2155.44  186.88
  -1  19  -3 2024.03  185.81
   1  19   3 1926.61  143.17
   1 -19   3 2045.65  156.81
   1  19  -3 2045.80  145.11
  -1  19   3 2059.96  180.63
   1  19   4   43.70   31.93
  -1  19  -4   52.62   46.36
   1  19   4   40.50   35.18
  -1 -19   4   55.31   49.19
   1 -19   4   30.69   49.62
  -1  19   4   80.76   45.49
   1  19  -4  -12.65   56.27
  -1  19   4   21.84   41.34
  -1 -19   5 1538.89  164.70
   1  19   5 1890.82  133.82
   1  19   5 1607.86  126.46
  -1  19  -5 1527.84  209.76
   1  19  -5 1981.79  145.98
  -1  19   5 1617.45  117.37
  -1  19   5 1744.77  127.17
   1 -19   5 1751.57  342.28
  -2   0  -215421.37  392.85
   2   0   213726.61  349.11
  -2   0  -215273.51  395.47
  -2   0   214850.38  381.50
   2   0   214432.93  377.37
   2   0   3   90.08   66.85
   2   0  -3    0.51   14.29
  -2   0   3    2.61    3.83
  -2   0  -3   12.95    9.28
  -2   0  -3   33.50   36.83
   2   0   3   16.26   17.85
  -2   0   3   24.23   22.92
   2   0   4  427.10  160.77
  -2   0  -4  340.55   42.53
  -2   0   4  324.20   21.54
   2   0   4  208.47   29.53
  -2   0  -4  301.20  117.64
  -2   0   4  327.63   57.84
   2   0  -4  446.84   75.28
   2   0   5   17.70   13.24
  -2   0  -5  -64.96   36.07
  -2   0  -5   -4.20   20.98
  -2   0   5    5.93   10.74
  -2   0   5   -5.22    8.79
   2   0  -5  -23.73   24.25
   2   0  -5    7.04    9.01
   2   0   5  -12.68   44.85
   2   0   6  199.37  108.00
   2   0  -6  183.83   18.73
  -2   0   6  188.31   26.12
   2   0  -6  212.59   61.50
  -2   0   6  171.53   18.07
   2   0   6  157.46   47.01
  -2   0  -6  199.62   71.22
   2   0  -7    7.70   13.04
   2   0  -7   -3.16   11.92
   2   0   7   34.61   27.97
  -2   0  -7    4.48   17.15
  -2   0  -7   -6.35   17.93
  -2   0   7   18.23   10.98
   2   0   7   17.00   14.79
  -2   0   7    0.69    8.62
   2   0   8  998.01   62.26
  -2   0   8 1010.86   62.26
  -2   0  -8 1015.77   60.63
  -2   0  -8 1065.87   65.34
  -2   0  -8  957.73   65.30
   2   0  -8 1264.98   76.35
  -2   0   8 1036.20   58.59
   2   0  -8 1019.67   58.79
  -2   0  -9   18.32    8.78
   2   0  -9  -11.07   25.77
   2   0   9   19.26   26.96
  -2   0   9   17.98   13.25
  -2   0  -9  -21.00   18.64
  -2   0   9    5.92    7.20
   2   0  -9   14.11   12.12
  -2   0  -9    3.47    4.93
   2   0  10 5682.15  201.24
   2   0 -10 5278.23  181.95
  -2   0 -10 4804.43  188.03
  -2   0 -10 5389.33  192.54
  -2   0  10 5497.02  190.23
  -2   0  10 5497.29  191.92
  -2   0 -10 5328.15  200.61
  -2   0 -11    7.13   20.48
   2   0 -11  -21.05   13.08
   2   0  11  -11.00   28.46
   2   0 -11    2.58   24.24
  -2   0  11  -20.73   18.19
  -2   0 -11    0.14   11.41
  -2   0  11   -2.23   13.91
  -2   0  12 5441.66  227.20
   2   0  12 5493.00  236.33
   2   0 -12 5392.01  223.93
  -2   0 -12 4860.70  209.73
  -2   0 -12 5375.61  222.21
  -2   0  12 5810.37  246.59
  -2   0  13    1.98    7.40
  -2   0  13   -6.24   18.30
  -2   0 -13    3.82    8.32
   2   0 -13   17.88   15.08
  -2   0 -13    5.65   10.71
   2   0  13  -16.36   26.34
   2   0 -13   -9.17   14.48
   2   0 -14 5719.67  260.32
  -2   0  14 5740.97  256.48
   2   0  14 5785.99  259.83
  -2   0 -14 5911.89  267.17
  -2   0  14 5576.74  252.38
  -2   0 -14 5332.56  240.88
   2   0 -15    2.59   10.53
  -2   0 -15   -7.51   20.88
  -2   0 -15    6.08   12.48
  -2   0  15   -0.91   12.31
  -2   0  15    8.98   22.18
   2   0  15  -24.91   27.86
  -2   0  16 4967.36  245.58
   2   0 -16 5500.20  275.38
  -2   0 -16 5299.89  263.20
  -2   0  16 5350.83  273.56
  -2   0 -16 5054.22  250.03
   2   0  16 5264.37  272.32
  -2   0 -17   -2.22    8.15
  -2   0  17   23.40   12.69
  -2   0 -17   31.25   25.70
   2   0  17   17.10   19.55
   2   0 -17    9.74   13.81
  -2   0  17   14.54   15.38
  -2   0 -18 1550.83   96.65
  -2   0  18 1548.10   88.88
   2   0 -18 1233.66   76.44
  -2   0  18 1314.09   79.35
  -2   0 -18 1370.15   79.60
   2   0  18 1298.30   81.34
   2   0  19   29.79   30.55
   2   0 -19   11.67    8.99
  -2   0 -19    3.57    7.02
  -2   0 -19   17.81   15.72
  -2   0  19   41.45   31.39
  -2   0  19    7.72    4.69
   2   0  20 2870.21  151.97
  -2   0 -20 2776.97  130.81
  -2   0  20 2487.39  129.16
   2   0  21   15.63   19.32
   2   0 -21    6.36   12.38
  -2   0  21   13.07   10.47
   2   0  22 3187.47  216.15
  -2   0  22 3340.81  225.57
   2   0  23   36.60   39.68
  -2   0  23   21.02   19.86
  -2   0  24 3824.52  210.18
   2   0  24 3632.85  208.45
  -2   0  25   22.48   21.50
   2   0  25   27.47   25.65
   2   0  26 3507.41  170.49
  -2   0  26 3451.14  257.01
  -2   0  27   -6.16   21.23
   2   0  27   48.10   28.52
  -2   0  28 1876.20  132.35
   2   0  28 2084.87  149.98
   2   0  29  -16.85   33.26
   2   1   1  168.38   16.23
   2  -1  -1  218.12   72.22
   2   1   1  231.32   68.91
   2  -1  -1  226.91   23.21
  -2   1  -1  177.26   16.12
  -2   1  -1   98.11   65.71
  -2  -1   1  176.06   25.27
  -2   1   1  188.74   18.17
  -2  -1  -1  149.74   51.71
   2  -1   1  150.62   18.65
  -2   1   1  195.97   49.25
   2  -1   1  141.49   59.81
   2   1  -1  176.34   30.94
  -2  -1  -1  169.87   14.66
   2   1  -1  183.67   57.72
   2   1  -1  184.76   12.74
  -2  -1   2  443.72   29.62
  -2   1  -2  475.58   67.81
   2  -1  -2  448.66   30.90
   2   1   2  423.09   29.64
   2  -1  -2  426.65   47.49
  -2  -1   2  439.49   32.42
  -2   1  -2  461.59   70.16
   2   1   2  453.37   48.68
   2  -1   2  457.30   32.37
  -2   1   2  397.41   33.55
  -2  -1  -2  372.91   25.57
   2  -1   2  403.13  276.07
  -2   1   2  390.64   44.63
  -2  -1  -2  517.84   40.65
   2   1  -2  444.22   37.26
  -2   1  -3    8.60   29.01
  -2  -1   3    6.11    8.49
  -2  -1   3    1.76    8.21
   2   1   3   10.98   27.47
  -2   1  -3   -1.69   20.76
   2   1   3   15.13   18.77
   2  -1  -3   76.96   65.05
   2  -1  -3   11.95   10.60
   2   1  -3   25.35   23.73
  -2   1   3  -11.28   37.88
   2  -1   3   -5.86   71.52
  -2  -1  -3  -16.76   22.92
  -2   1   3    5.97   13.16
  -2  -1  -3   20.62   16.09
   2  -1   3   10.94   16.38
   2  -1  -4 2487.10  161.13
  -2   1  -4 2227.84  206.24
   2   1   4 2859.51  159.53
  -2  -1   4 2481.49  129.41
  -2  -1   4 2449.66  138.64
   2   1   4 2114.58  114.74
  -2   1  -4 2341.68  124.91
   2  -1   4 2398.10  129.14
  -2   1   4 1941.69  106.54
   2   1  -4 2417.02  125.32
   2  -1   4 2183.35  154.12
  -2   1   4 2190.27  115.29
  -2  -1  -4 2389.64  141.60
  -2  -1  -4 2159.19  115.65
  -2   1   4 2342.95  122.15
   2   1  -4 2342.58  127.28
   2   1   5  561.37   50.73
  -2  -1   5  520.82   47.07
   2   1   5  577.66   59.69
  -2   1  -5  521.89   35.09
  -2   1  -5  573.32   65.31
  -2  -1   5  540.81   39.13
   2  -1  -5  560.48   34.35
   2  -1  -5  623.65   57.71
   2   1  -5  530.02   48.02
  -2   1   5  548.14   61.97
  -2   1   5  487.81   30.44
  -2  -1  -5  478.54   57.90
   2  -1   5  513.89   37.00
   2  -1   5  577.75   84.48
  -2  -1  -5  476.44   38.70
   2   1  -5  517.34   39.30
  -2  -1   6 5223.86  140.04
   2   1   6 5122.23  150.86
   2  -1  -6 5030.92  131.93
  -2  -1   6 5067.48  134.58
  -2   1  -6 5238.71  158.18
  -2   1  -6 5130.09  158.64
  -2  -1  -6 4759.23  128.51
   2   1  -6 5016.60  138.86
   2   1  -6 4925.33  129.45
  -2  -1  -6 4789.57  130.07
   2  -1   6 4683.47  138.87
  -2   1   6 4963.72  132.63
  -2   1  -7  329.81  164.02
   2   1   7  163.94  117.64
  -2  -1   7  248.16   19.48
   2  -1  -7  417.06  136.73
   2   1   7  222.97   26.46
   2  -1  -7  246.52   18.73
  -2  -1   7  268.89   81.28
  -2   1  -7  255.29   28.84
  -2   1  -7  218.15   17.82
  -2   1   7  230.93   17.23
   2  -1   7  239.25   91.29
   2   1  -7  260.11   15.43
  -2  -1  -7  234.49   44.04
  -2  -1  -7  274.37   21.54
  -2   1   7  294.10   18.10
  -2   1  -8  423.28   53.04
  -2  -1   8  388.24   29.27
  -2   1  -8  428.21  212.96
  -2  -1   8  302.83   34.19
   2   1   8  358.70   31.45
   2  -1  -8  286.74   66.24
   2  -1  -8  375.81   29.13
  -2   1  -8  347.27   41.77
   2   1   8  337.41   46.39
  -2   1   8  364.35   56.13
   2  -1   8  416.76  105.04
  -2  -1  -8  313.07   55.91
   2   1  -8  372.36   48.30
  -2  -1  -8  375.32   36.99
  -2   1   8  301.67   23.55
   2  -1  -9  650.85   39.43
  -2  -1   9  702.25   45.45
   2   1   9  776.13   99.74
   2   1   9  898.79   72.73
  -2  -1   9  816.02   28.41
  -2   1  -9  807.40   43.14
  -2   1  -9  778.96  102.79
   2  -1  -9  718.73   22.17
  -2   1  -9  719.09   30.09
   2   1  -9  824.35   23.55
   2  -1   9  707.49   71.40
  -2   1   9  713.56   30.77
  -2  -1  -9  741.72   27.70
  -2   1   9  742.99   24.05
  -2  -1  -9  688.36   41.25
   2   1  -9  792.17   35.02
  -2   1 -10  173.40   97.36
  -2  -1  10  200.69   27.12
  -2   1 -10  155.51  101.96
   2  -1 -10  162.50   39.75
   2   1  10  205.90   83.13
   2  -1 -10  173.83   61.81
  -2  -1  10  183.84   23.51
  -2   1 -10  184.08   23.17
   2   1 -10  260.03   47.11
  -2  -1 -10  159.18   51.92
   2  -1  10  172.17  125.63
  -2   1  10  152.88   22.11
  -2   1  10   92.83   35.77
   2   1 -10  179.31   19.37
  -2  -1 -10  146.35   49.42
  -2  -1 -10  160.12   56.88
  -2  -1  11   12.40   13.18
   2  -1 -11    4.65   10.38
  -2   1 -11   32.63   16.91
   2  -1 -11  -11.67   12.06
  -2  -1  11  -15.62   19.64
  -2   1 -11   32.55   29.77
   2   1  11   11.69   25.11
  -2  -1 -11   20.95   15.19
  -2  -1 -11   11.36    6.35
   2   1 -11   18.75   24.50
  -2   1  11  -24.67   19.90
   2  -1  11   -9.95   28.61
  -2   1  11    2.13    8.88
   2   1 -11   11.82   16.91
   2  -1 -12  326.74   27.82
  -2   1 -12  304.35  112.49
  -2   1 -12  322.48   61.79
   2  -1 -12  219.57   57.67
  -2  -1  12  371.25   47.64
   2   1  12  393.94   42.15
  -2  -1  12  381.35   43.68
   2   1 -12  390.52   51.12
   2   1 -12  317.89   28.29
   2  -1  12  380.18   71.85
  -2  -1 -12  380.99   33.23
  -2   1  12  371.54   33.46
  -2  -1 -12  360.68   37.94
  -2   1  12  334.18   28.25
   2  -1 -13   67.94   50.41
  -2  -1  13   85.01   27.50
  -2   1 -13   79.79   44.92
   2  -1 -13   37.18   20.98
  -2  -1  13   75.32   25.46
  -2   1 -13   48.01   33.53
   2   1  13   99.69   32.93
   2   1 -13   42.73   40.10
  -2   1  13   30.00   18.27
  -2   1  13   57.80   31.74
   2   1 -13   49.24   39.95
  -2  -1 -13   40.72   22.90
   2  -1  13   44.60   37.19
  -2  -1 -13   78.72   27.03
  -2  -1  14   33.59   15.08
  -2   1 -14   37.30   20.39
   2  -1 -14   24.69   11.56
  -2  -1  14   11.54   12.96
  -2   1 -14   58.10   29.90
   2  -1 -14   35.66    8.29
   2   1  14  -29.11   26.53
   2   1 -14   28.86   16.62
  -2   1  14   23.09   18.52
   2   1 -14   26.10   25.45
  -2  -1 -14   31.37    9.62
   2  -1  14   38.82   26.18
  -2   1  14   12.60   15.03
  -2  -1 -14   15.43   11.66
   2   1  15  -16.10   26.71
  -2   1 -15   -4.65   31.08
  -2  -1  15    7.48    9.24
  -2  -1  15   10.12   16.99
   2  -1 -15   21.28   16.94
  -2   1 -15   17.43   19.71
  -2  -1 -15   13.03    9.49
   2  -1  15  -14.01   20.42
  -2   1  15    1.27    9.09
  -2   1  15   17.61   18.34
   2   1 -15   -1.04   17.74
  -2  -1 -15    6.54    5.63
  -2  -1  16   85.60   32.40
  -2  -1  16  114.48   52.10
  -2   1 -16  127.24   37.32
  -2   1 -16  141.18   49.81
   2   1  16  139.00   56.53
   2  -1 -16   62.72   34.98
  -2  -1 -16  111.52   20.72
   2   1 -16  107.16   51.93
  -2   1  16  115.88   38.83
  -2   1  16  133.77   64.67
   2  -1  16  155.63   61.92
  -2   1 -17    4.40   10.22
   2   1  17  -37.01   32.44
  -2   1 -17   21.65   43.05
   2  -1 -17    3.07   12.89
  -2  -1  17   14.60   16.31
  -2  -1  17   43.85   19.92
  -2   1  17   27.15   16.89
   2  -1  17   10.08   22.82
   2   1 -17   -1.44    8.37
  -2   1  17   -0.31    8.63
  -2  -1  18   39.51   19.39
  -2   1 -18   28.83   28.16
   2  -1 -18    0.77   10.40
   2   1  18   57.77   42.95
  -2  -1  18   22.38   22.42
  -2   1 -18   18.28    9.39
   2  -1  18   32.89   45.51
   2   1 -18   25.20   10.85
  -2   1  18   64.37   27.28
  -2   1  18   18.67   12.90
  -2   1 -19   18.92   16.86
  -2  -1  19  -12.06   22.33
  -2   1 -19    0.41   12.07
  -2  -1  19    5.78   17.85
   2  -1 -19   -0.94    5.84
   2   1  19   30.35   23.39
   2   1 -19   -3.45   18.94
   2  -1  19  -24.77   36.09
  -2   1  19   13.23   13.29
  -2  -1  20   15.76   28.68
  -2   1 -20    5.17    5.93
   2   1  20    2.28   28.28
   2   1 -20    0.69    7.64
  -2   1  20    8.41   28.46
   2  -1  20   15.14   21.86
  -2   1 -21   70.07   28.27
  -2  -1  21   57.37   35.97
   2   1  21   59.76   45.21
   2  -1  21   78.20   34.99
  -2   1  21   79.84   35.97
   2   1 -21   63.29   53.27
   2   1  22   69.75   43.15
  -2  -1  22   53.02   18.99
   2  -1  22   85.52   78.84
  -2  -1  23   -0.78   18.08
   2   1  23   40.21   33.38
   2  -1  23   34.65   32.28
  -2   1  23    2.78   30.28
  -2  -1  24   20.08   23.55
   2   1  24   55.42   33.57
  -2   1  24   22.50   23.13
   2  -1  24   51.45   46.42
  -2  -1  25   16.66   19.89
   2   1  25  -72.89   38.57
  -2   1  25    8.96   14.34
   2  -1  25   10.22   19.83
  -2  -1  26   13.67   33.89
   2   1  26   47.95   26.25
  -2   1  26   20.75   17.94
   2  -1  26  -13.10   32.54
  -2  -1  27   74.12   39.90
   2   1  27   70.35   47.84
  -2   1  27   76.16   38.15
   2  -1  27   59.81   34.81
   2   1  28  107.03   72.72
  -2  -1  28   44.54   38.97
  -2   1  28   68.97   49.62
   2  -1  28   69.73   36.66
   2   1  29   15.59   44.60
   2  -1  29   -4.85   31.69
  -2   2   0 9457.28  269.46
   2   2   0 9081.57  234.51
   2  -2   0 9483.58  282.38
  -2  -2   0 9396.41  248.43
   2   2   0 8854.88  227.10
   2   2   0 9608.93  269.89
  -2  -2   1  709.38   48.43
  -2   2  -1  827.67   54.48
   2  -2  -1  834.42  153.68
  -2  -2   1  828.72   75.66
  -2   2  -1  751.23  110.05
   2   2   1  859.09   58.91
   2  -2  -1  703.31   68.17
   2   2   1  787.35   47.31
  -2  -2  -1  778.59   49.59
   2  -2   1  903.91   88.36
   2  -2   1  967.97  307.17
   2   2  -1  819.36   53.18
  -2   2   1  825.63   82.11
  -2   2   1  846.52   50.90
  -2  -2  -1  799.48   50.88
   2   2  -1  838.53   58.35
  -2  -2   217304.94  442.86
  -2   2  -217878.70  455.98
   2  -2  -217356.81  445.46
  -2  -2   218473.48  471.95
   2   2   218516.81  471.48
   2   2   217592.44  457.56
  -2   2  -217885.23  500.78
   2  -2  -217561.17  469.77
  -2   2   218074.27  477.15
  -2  -2  -216199.16  413.82
   2  -2   217687.43  474.76
   2   2  -216382.86  419.30
   2   2  -218667.40  477.87
  -2  -2  -218207.75  465.75
   2  -2  -3 6700.66  186.37
   2  -2  -3 6653.18  198.66
  -2   2  -3 6930.44  226.34
  -2   2  -3 7182.84  187.86
   2   2   3 6622.88  186.14
   2   2   3 6816.66  180.11
  -2  -2   3 6488.07  169.76
  -2  -2   3 6859.09  190.09
  -2  -2  -3 6863.19  182.88
   2   2  -3 7078.61  183.69
  -2  -2  -3 6725.84  181.80
  -2   2   3 6500.20  179.94
   2   2  -3 6663.12  180.72
  -2   2  -417343.84  449.00
  -2  -2   417881.97  463.34
  -2   2  -418384.80  494.45
   2   2   417621.66  450.07
  -2   2  -416507.78  424.33
   2  -2  -418551.32  496.05
  -2  -2   418060.85  459.06
  -2   2   419095.88  491.05
  -2  -2  -417459.84  445.61
   2   2  -418202.89  462.27
   2  -2   417697.19  452.11
   2   2  -418311.97  470.28
  -2  -2  -417833.31  456.94
  -2   2   417941.56  455.44
  -2   2  -5  454.21  191.50
  -2  -2   5  455.32   31.10
   2   2   5  463.59   43.05
   2   2   5  524.68   88.19
  -2   2  -5  540.85   74.13
   2  -2  -5  591.79   69.27
  -2   2  -5  491.51   36.94
  -2  -2   5  445.33   46.07
   2   2  -5  491.36   42.83
  -2   2   5  520.17   37.12
   2   2  -5  480.60   29.58
   2  -2   5  531.67   58.92
  -2   2   5  485.29   32.74
  -2   2   5  639.76  112.30
  -2  -2  -5  419.25   42.60
  -2  -2  -5  537.13   37.91
  -2  -2   610038.55  267.51
  -2   2  -610663.12  277.92
  -2   2  -6 9802.94  260.00
  -2   2  -610032.21  289.12
   2   2   610229.67  266.71
   2  -2  -6 9928.18  255.96
  -2  -2   610637.82  278.26
   2  -2  -6 9898.21  269.50
  -2  -2  -6 9297.65  238.82
   2  -2   610187.96  265.68
  -2  -2  -6 9670.42  251.92
  -2   2   610346.69  266.83
   2   2  -610185.39  263.79
   2   2  -610440.00  272.73
   2  -2  -7 1270.26   97.59
   2   2   7 1413.15   85.75
   2   2   7 1222.08   73.91
  -2   2  -7 1070.14   60.53
  -2  -2   7 1083.21   70.47
  -2   2  -7 1321.66   84.91
  -2  -2   7 1290.04   94.30
   2  -2  -7 1212.69   68.40
  -2   2  -7 1174.36  100.34
   2   2  -7 1027.25   61.96
   2   2  -7 1270.72   70.41
  -2  -2  -7 1150.74   67.58
  -2   2   7 1231.48   68.32
  -2  -2  -7 1106.64   65.25
  -2   2   7 1222.76   79.88
   2  -2   7 1196.78   69.60
   2  -2  -8 6372.81  220.86
  -2  -2   8 6592.09  237.79
  -2  -2   8 6976.71  238.83
  -2   2  -8 6003.37  239.54
   2   2   8 6289.16  218.45
   2  -2  -8 6499.45  233.11
  -2   2  -8 6597.99  237.31
   2   2   8 6421.57  222.63
  -2   2  -8 6454.89  229.71
  -2   2   8 6333.72  218.27
  -2   2   8 6992.97  242.69
   2  -2   8 6321.48  221.81
  -2  -2  -8 6801.83  239.43
   2   2  -8 6730.32  233.52
   2   2  -8 6431.10  219.48
  -2  -2  -8 6551.43  223.16
   2   2   9   22.49   25.21
  -2   2  -9   16.38   22.95
  -2  -2   9   15.35   24.01
  -2   2  -9   47.87   21.17
   2   2   9  -12.96   29.47
   2  -2  -9   -0.19   21.23
   2  -2  -9   11.93   10.24
  -2  -2   9    8.19   25.69
  -2   2  -9  -25.61   48.92
   2   2  -9   11.57   18.96
  -2  -2  -9   18.09   13.23
  -2   2   9   29.54   17.01
  -2  -2  -9   24.75   20.79
   2   2  -9   18.90    7.55
  -2   2   9   -1.11    8.81
   2  -2   9   17.80   19.30
   2  -2 -1014855.50  508.92
  -2  -2  1012720.75  430.83
  -2  -2  1014053.48  491.56
   2   2  1013171.13  447.83
   2   2  1012795.80  436.76
  -2   2 -1013953.17  482.77
  -2   2 -1012707.40  431.77
  -2   2 -1013827.63  491.33
   2  -2 -1013405.22  454.41
   2  -2  1013880.98  473.49
  -2  -2 -1013029.55  437.48
   2   2 -1013131.11  443.29
  -2   2  1013705.66  460.92
  -2   2  1013362.73  460.42
   2   2 -1014344.29  492.44
   2  -2 -11   75.41   35.10
  -2   2 -11   -3.23   44.82
   2   2  11   56.19   41.54
  -2  -2  11   85.18   58.85
  -2   2 -11  103.89   45.62
   2  -2 -11   44.96   38.24
  -2  -2  11   70.61   34.49
  -2   2  11  114.54   66.42
  -2  -2 -11   43.70   24.96
   2   2 -11   88.83   23.72
   2   2 -11   50.10   40.88
   2  -2  11   80.10   35.68
  -2   2  11   72.99   20.53
  -2  -2  1210935.93  442.99
   2  -2 -1211174.68  453.85
  -2  -2  1210619.50  434.77
   2  -2 -1211488.14  468.60
  -2   2 -1211329.19  476.84
   2   2  1210181.36  416.50
  -2   2 -1210745.34  439.12
   2  -2  1211047.32  467.06
   2   2 -1210611.84  432.66
  -2   2  1210437.34  419.78
  -2  -2 -1210875.08  435.71
   2   2 -1210180.68  417.22
  -2   2  12 9937.50  405.01
  -2  -2  13 1020.87   84.01
  -2   2 -13  924.52   89.15
   2   2  13  819.32   65.50
   2  -2 -13  909.58   47.72
   2  -2 -13  836.97   75.03
  -2   2 -13 1059.80   80.91
  -2  -2  13  854.20   50.12
   2   2 -13  930.69   92.66
   2   2 -13  887.11   45.87
   2  -2  13 1036.95   65.20
  -2   2  13  893.40   44.44
  -2   2  13  885.03   47.79
  -2  -2  14 5235.01  242.03
   2   2  14 5344.91  262.78
  -2   2 -14 5603.98  251.16
  -2  -2  14 5396.22  242.46
   2  -2 -14 5603.94  249.27
  -2   2 -14 5709.69  302.07
  -2   2  14 5512.78  246.09
   2  -2  14 5820.25  261.77
   2   2 -14 6110.60  280.42
   2   2 -14 5021.90  225.72
  -2   2  14 5910.59  259.06
  -2   2 -15  640.53   88.95
  -2   2 -15  515.81   99.79
   2  -2 -15  519.60   49.01
   2   2  15  560.10   53.85
  -2  -2  15  561.29   40.85
  -2  -2  15  518.23   39.22
  -2   2  15  557.71   41.22
   2  -2  15  452.21   44.12
   2   2 -15  820.76   83.87
  -2   2  15  579.61   37.88
  -2  -2  16 8836.47  483.96
  -2   2 -16 9872.66  140.22
  -2  -2  16 9122.35  499.94
  -2   2 -1610088.90  157.46
   2   2  16 8835.68  482.37
   2   2 -16 9211.30  507.74
  -2   2  16 9542.90  126.81
   2  -2  16 9213.13  503.61
  -2   2 -17  376.16   95.58
   2   2  17  287.88  103.63
  -2  -2  17  161.13   65.12
  -2  -2  17  240.37   26.26
  -2   2 -17  259.06   94.31
   2   2 -17  268.15   87.85
   2  -2  17  257.40   40.54
  -2   2  17  225.14   72.68
  -2  -2  18 4106.11  248.43
  -2  -2  18 4296.53  247.77
  -2   2 -18 4267.21  249.35
  -2   2 -18 4311.68  291.57
   2   2  18 4073.91  253.92
  -2   2  18 4248.97  247.92
   2   2 -18 4610.15  264.45
   2  -2  18 4281.16  253.34
  -2   2 -19   64.01   42.76
  -2   2 -19  146.34   86.94
  -2  -2  19  207.73   30.58
   2   2  19  203.78   60.83
  -2  -2  19   51.43   32.79
  -2   2  19  194.62   73.05
   2  -2  19  271.50  107.24
   2   2 -19  242.54   75.16
   2   2  20 1261.52   90.14
  -2  -2  20 1359.49   78.13
  -2   2 -20 1434.96   95.31
   2  -2  20 1470.48   92.79
   2   2 -20 1382.08   75.46
  -2   2  20 1459.85   97.46
  -2   2 -21  819.84   59.39
   2   2  21  854.33   74.59
  -2  -2  21  756.37   61.25
   2   2 -21  778.28   67.42
   2  -2  21  832.47   70.64
  -2   2  21  897.05   70.35
  -2   2 -22 2889.14  187.32
   2   2  22 2558.52  188.25
  -2  -2  22 2530.62   76.66
   2  -2  22 2509.39   78.36
   2   2 -22 2447.13   49.26
   2   2  23   -1.20   27.69
  -2  -2  23   -5.54   22.87
  -2   2  23   41.75   34.54
   2  -2  23  -15.93   40.51
  -2  -2  24 1879.13   87.88
   2   2  24 2022.97  101.75
  -2   2  24 2150.82   94.07
   2  -2  24 1874.45   88.77
   2   2  25  117.58   75.42
  -2  -2  25  154.71   62.86
  -2   2  25  190.94   98.83
   2  -2  25  174.29   50.95
   2   2  26 1447.90   64.93
  -2  -2  26 1166.88   48.84
  -2   2  26 1266.84   51.80
   2  -2  26 1213.18   76.98
   2   2  27   56.22   41.20
  -2  -2  27   39.95   21.99
   2  -2  27   93.21   43.36
   2   2  28 1115.60   71.53
  -2  -2  28 1143.43   70.06
   2  -2  28  909.34  115.70
  -2   2  28  991.15   57.74
   2   2  29   39.00   48.72
   2  -2  29    9.59   20.70
  -2   3   0    0.27   73.79
  -2  -3   0    8.93   36.38
  -2  -3   0   16.08   29.98
   2  -3   0  -17.74   31.39
  -2   3   0   -2.64   41.55
   2   3   0    6.20   16.74
  -2   3   0    4.46   21.16
   2   3   0   -1.94   31.82
   2  -3  -1   43.94   30.21
   2   3   1   29.74   20.56
   2   3   1   20.64   39.11
  -2  -3   1  -33.94   31.89
   2   3   1   26.99   18.92
  -2   3  -1   11.97   19.33
  -2  -3   1    4.86   30.65
  -2   3  -1   64.09   43.55
  -2   3  -1   24.57   56.09
  -2   3   1   21.12   13.78
  -2  -3  -1    6.97   12.37
  -2   3   1  156.16  100.00
   2   3  -1  -12.95   32.70
   2  -3   1    1.92   13.07
  -2   3   1    3.60   33.57
   2   3  -1   26.34   19.19
  -2  -3   2  648.89   52.01
   2  -3  -2  730.63   54.86
  -2  -3   2  590.80   54.84
  -2   3  -2  716.91  221.58
   2  -3  -2  895.75  307.36
  -2   3  -2  724.81   51.36
  -2   3  -2  643.56   57.13
   2   3   2  729.40   49.75
   2   3   2  645.74   47.80
  -2   3   2  718.44   83.54
  -2  -3  -2  581.19   39.55
   2  -3   2  596.37   47.63
  -2  -3  -2  626.81   52.89
   2   3  -2  593.83   45.15
  -2   3   2  539.19   39.90
   2   3  -2  663.29   58.02
  -2  -3   3  259.63   26.45
   2  -3  -3  262.99  109.89
  -2   3  -3  139.45   71.48
   2   3   3  243.85   28.47
  -2   3  -3  283.80  173.49
  -2  -3   3  273.89   31.75
   2   3   3  129.08   72.40
  -2   3  -3  189.29  214.27
   2  -3  -3  141.62  143.81
  -2  -3  -3  216.65   74.26
  -2   3   3  295.08   31.86
   2   3  -3  323.09  120.82
  -2   3   3  205.07   44.47
  -2  -3  -3  251.83   20.32
   2   3  -3  260.89   42.66
   2  -3   3  295.56   33.11
  -2  -3   4 3521.73  104.03
   2  -3  -4 3148.99  189.14
  -2   3  -4 3262.40  114.54
   2  -3  -4 3662.24  131.34
  -2  -3   4 3286.85   43.43
  -2   3  -4 3492.41  150.96
   2   3   4 3578.34  104.02
   2   3   4 3474.99   97.06
   2  -3   4 3642.79  144.78
  -2   3   4 3281.16   54.53
   2   3  -4 3197.33  176.28
   2   3  -4 3000.12  158.81
  -2  -3  -4 3293.58   38.52
  -2  -3  -4 3625.62  104.32
  -2   3   4 3445.82  119.44
  -2   3  -5   -4.75   32.68
   2   3   5    1.42   13.26
   2   3   5   31.44   20.81
   2  -3  -5   25.50   26.47
  -2  -3   5   22.83   17.34
  -2  -3   5   29.23   22.32
  -2   3  -5   50.66   72.89
  -2   3  -5   -6.94   17.89
   2   3  -5   -9.33   17.09
  -2   3   5   29.15   15.38
  -2  -3  -5  -18.59   18.80
   2  -3   5   10.82   18.59
  -2   3   5    2.61   16.33
   2   3  -5   20.32   35.15
  -2  -3  -5    7.45   16.06
  -2   3   5   62.83   47.59
   2   3   6  570.49   41.91
  -2   3  -6  497.14   89.68
  -2   3  -6  437.46   32.34
  -2   3  -6  531.67   53.60
  -2  -3   6  438.64   32.99
   2  -3  -6  534.23   72.19
  -2  -3   6  455.05  103.81
   2   3   6  504.93   39.30
  -2   3   6  488.65   35.24
  -2   3   6  413.82   52.26
   2   3  -6  556.71   55.44
  -2  -3  -6  482.63   35.90
  -2  -3  -6  465.34   51.76
   2  -3   6  499.26   46.81
   2   3  -6  567.24   37.36
  -2   3   6  449.11   53.27
   2   3   7  340.45   72.07
  -2   3  -7  252.68   23.09
  -2   3  -7  245.14  142.54
  -2  -3   7  234.35   29.85
   2  -3  -7  202.19  160.81
   2   3   7  201.13   29.80
  -2   3  -7  260.92   56.18
  -2  -3   7  288.53   36.89
  -2   3   7  326.88   48.36
   2  -3   7  198.30   98.55
  -2  -3  -7  244.04   71.21
  -2   3   7  260.69   92.26
   2   3  -7  221.48  118.73
  -2   3   7  230.52   69.90
   2   3  -7  225.25   40.31
  -2  -3  -7  220.65   34.58
   2  -3  -8  362.12   29.40
   2   3   8  454.74   56.99
   2  -3  -8  358.30  143.78
  -2  -3   8  476.13   31.66
  -2   3  -8  393.60   55.54
  -2   3  -8  478.47   68.32
  -2   3  -8  415.84   68.38
  -2  -3   8  388.62   82.88
   2   3   8  460.84   39.45
   2   3  -8  382.84   32.63
   2  -3   8  422.77   49.52
  -2  -3  -8  360.79   21.76
  -2  -3  -8  469.45   17.70
  -2   3   8  521.02   31.64
   2   3  -8  412.66   19.09
  -2   3   8  454.05   38.60
  -2   3  -9  505.99  149.42
   2  -3  -9  442.76   54.93
  -2   3  -9  388.62   23.23
  -2  -3   9  449.81   71.19
  -2   3  -9  493.38   65.12
   2   3   9  512.91   89.00
   2  -3  -9  484.38   71.67
   2   3   9  482.76   47.45
  -2  -3   9  444.16   39.34
   2  -3   9  436.03   43.12
  -2   3   9  471.15   48.57
  -2   3   9  362.93   53.91
  -2  -3  -9  404.57   17.00
   2   3  -9  465.04  131.17
   2   3  -9  480.98   30.97
  -2  -3  -9  400.67   29.50
   2  -3 -10  104.47   35.78
   2   3  10   70.52   48.13
   2   3  10  152.41   70.80
  -2   3 -10  106.10   60.33
  -2  -3  10   78.04   41.71
  -2   3 -10  150.49   31.75
   2  -3 -10  148.93   65.00
  -2  -3  10  116.86   33.94
   2   3 -10  159.50   50.90
  -2  -3 -10   99.34   20.71
   2  -3  10  130.30   93.57
  -2   3  10   71.77   40.20
  -2   3  10  115.31   47.75
   2   3 -10  112.34   45.33
  -2   3 -11  -46.44   43.60
   2   3  11   19.03   13.73
   2   3  11    8.71   22.13
  -2   3 -11   -3.88   27.85
   2  -3 -11  -16.70   20.94
  -2  -3  11   23.56   17.23
   2  -3 -11   20.65   13.52
  -2  -3  11   33.36   25.19
  -2   3  11    9.24    8.09
  -2   3  11   27.59   13.87
   2  -3  11  -18.99   32.30
   2   3 -11   44.26   26.92
   2   3 -11  -29.64   13.64
   2   3  12   21.96   23.81
  -2  -3  12   86.47   35.82
  -2   3 -12   18.14   41.89
   2  -3 -12   38.79   33.72
  -2  -3  12   65.00   20.15
  -2   3 -12  -13.44   45.35
  -2   3  12   57.26   27.58
  -2   3  12   65.60   17.39
   2   3 -12   77.38   37.32
   2  -3  12  113.65   33.53
  -2   3  12   41.64   20.72
   2   3 -12   60.10   21.17
  -2  -3  13  157.90   48.86
   2  -3 -13  134.88   45.70
  -2  -3  13  158.50   62.45
   2   3  13  230.69   90.27
  -2   3 -13  160.66   51.92
  -2   3 -13   86.62   59.55
  -2   3  13  166.09   19.17
  -2   3  13  197.26   71.89
   2   3 -13  163.11   22.23
  -2   3  13  171.74   23.39
   2   3 -13  225.39   96.98
   2  -3  13  164.51   32.23
  -2   3 -14   16.30   17.64
   2   3  14  -19.70   27.55
  -2  -3  14  -18.09   23.61
  -2   3 -14   49.78   51.40
  -2  -3  14  -10.08   20.59
  -2   3  14   17.38   23.69
   2   3 -14   31.46   27.58
   2  -3  14   28.53   21.99
  -2   3 -15   12.36   21.22
  -2  -3  15   10.95   19.87
   2   3  15   47.06   39.89
  -2   3 -15   -4.00   56.61
  -2  -3  15   43.50   30.36
   2  -3  15   11.70   21.71
  -2   3  15   15.41   16.55
   2   3 -15   61.79   31.35
  -2   3 -16  151.82   82.76
  -2  -3  16  334.06   41.51
   2   3  16  314.34   34.54
  -2   3 -16  233.62   91.06
  -2  -3  16  199.20   82.66
   2   3 -16  345.32   81.77
   2  -3  16  310.21   83.11
  -2   3  16  212.35   37.90
  -2   3 -17   -0.55   24.17
   2   3  17   19.83   16.28
  -2   3 -17    0.14   23.74
  -2  -3  17   16.88   20.46
   2   3 -17   19.88   26.90
  -2   3  17   16.03   19.66
   2  -3  17   12.38   34.00
  -2   3 -18  399.68   62.40
  -2   3 -18  175.98  103.99
  -2  -3  18  265.65   96.83
   2   3  18  302.09   43.46
   2   3 -18  270.57   74.94
  -2   3  18  228.83   84.46
   2  -3  18  317.08   79.69
  -2   3 -19   15.88    9.52
   2   3  19   25.49   32.40
  -2  -3  19   16.31   36.46
   2   3 -19  -19.42   20.89
  -2   3  19   34.54   29.36
   2  -3  19   16.10   35.01
  -2  -3  20   16.85   28.76
   2   3  20   57.59   54.20
  -2   3 -20   14.70   23.22
   2   3 -20   21.66   21.71
   2  -3  20   18.69   17.84
  -2   3  20   14.78   28.74
   2   3  21   53.51   35.48
  -2   3 -21   26.59   19.42
  -2  -3  21   59.89   39.83
   2   3 -21   37.21   20.73
  -2   3  21   65.14   42.45
   2  -3  21   54.34   34.24
  -2   3 -22   84.51   29.09
   2   3  22   80.45   50.19
  -2  -3  22  118.68   70.92
  -2   3  22   51.67   44.63
   2  -3  22   61.29   50.37
   2   3 -22  100.81   52.51
  -2  -3  23   14.70   22.36
   2   3  23   20.94   41.72
  -2   3  23   29.34   25.28
   2   3 -23    5.51    9.63
   2  -3  23   36.10   34.14
  -2  -3  24   31.18   26.71
   2   3  24   76.76   51.90
   2  -3  24   32.24   32.29
  -2   3  24   13.62   17.23
  -2  -3  25   17.34   25.39
   2   3  25   26.64   31.17
  -2   3  25   36.53   19.98
   2  -3  25  -29.86   34.46
  -2  -3  26  116.66   48.37
   2   3  26   37.21   51.58
  -2   3  26  113.27   62.04
   2  -3  26  108.79   49.20
  -2  -3  27   16.62   24.11
   2   3  27   16.98   27.12
  -2   3  27   16.11   23.89
   2  -3  27   18.98   32.62
   2   3  28  -18.28   35.97
   2  -3  28   -9.95   35.75
  -2   3  28   13.45   22.00
   2   3  29  -10.75   32.98
   2  -3  29   50.19   28.56
  -2   4   0 3458.12  108.76
   2  -4   0 2915.94  160.32
   2   4   0 3120.30  170.01
  -2   4   0 2944.69  184.72
   2   4   0 3252.85   57.27
  -2  -4   0 3261.57   58.76
  -2  -4   0 3162.18  171.90
  -2   4   0 3474.80  110.49
  -2  -4   1  292.52   29.40
  -2   4  -1  333.20   39.68
  -2  -4   1  358.32   52.87
   2  -4  -1  256.36  111.17
   2   4   1  290.51   29.66
  -2   4  -1  302.08  129.70
   2   4   1  266.26   89.73
  -2  -4  -1  237.45   29.70
  -2   4   1  260.85  120.36
   2   4  -1  298.75   31.76
   2   4  -1  277.53   36.84
  -2  -4  -1  277.85   37.29
  -2   4   1  299.14   98.34
   2  -4   1  306.03  120.32
  -2   4   1  290.33  159.53
   2   4   2 9024.37  241.02
  -2   4  -2 8946.89  246.71
   2   4   2 8751.41  265.96
  -2  -4   2 9066.68  240.24
   2   4   2 8853.05  232.29
  -2   4   2 7845.24  217.99
  -2  -4  -2 7917.01  210.07
   2  -4   2 8046.28  217.69
   2   4  -2 8587.16  226.85
   2  -4   2 8553.60  232.28
  -2   4   2 8954.78  268.33
   2   4  -2 8932.39  238.35
  -2   4   2 8786.45  243.15
  -2  -4   3 2585.23  147.74
   2   4   3 2500.21  136.82
   2   4   3 2727.45  146.79
  -2   4  -3 2599.24  146.51
   2  -4  -3 2995.92  171.43
  -2  -4   3 2661.23  145.14
  -2   4  -3 2366.14  149.53
   2   4   3 2603.75  160.89
  -2   4   3 2771.91  179.53
   2  -4   3 2342.27  127.58
  -2   4   3 2616.12  172.95
   2   4  -3 2576.01  143.58
  -2  -4  -3 2346.16  126.99
   2   4  -3 2593.95  139.60
  -2   4   3 2641.32  145.98
   2  -4   3 2372.70  185.26
  -2  -4   421744.66  560.24
  -2  -4   423594.94  606.95
  -2   4  -423634.00  611.49
   2   4   423927.06  613.60
   2  -4  -421254.14  559.15
   2   4  -422392.62  583.90
  -2   4   423109.90  621.40
  -2   4   422158.94  573.70
   2  -4   421423.07  554.55
  -2   4   424158.91  619.77
   2   4  -423914.49  612.83
   2  -4   423671.98  611.55
  -2  -4  -422169.21  568.26
   2   4   5  107.44   33.99
   2  -4  -5   42.42   39.08
  -2   4  -5   70.02   45.49
  -2  -4   5   62.18   25.14
  -2  -4   5  112.90   42.83
   2   4   5   65.66   64.30
  -2   4  -5   59.41   36.49
  -2   4   5   36.84   39.31
  -2   4   5  107.64   47.55
  -2  -4  -5   82.74   26.91
  -2  -4  -5   70.89   35.06
   2   4  -5   55.23   23.98
   2  -4   5   10.69   27.85
   2  -4   5   61.05   39.92
  -2   4   5   40.53   35.20
   2   4  -5  105.42   46.53
  -2  -4   621857.71  114.89
  -2   4  -620933.64  705.21
  -2  -4   622035.32  160.20
  -2   4   621681.66  120.35
   2   4  -620821.58  702.25
  -2  -4  -619893.44  672.43
  -2   4   621240.11  163.01
   2   4  -621132.51  717.18
   2  -4   619870.88  675.09
  -2   4   621392.90  121.69
   2  -4   620928.57  710.79
  -2  -4  -619625.59  660.36
  -2   4   621508.16  125.65
  -2   4  -7   13.82   52.52
  -2  -4   7   24.26   21.68
  -2   4  -7   10.39   19.58
   2   4   7   40.34   28.08
   2   4   7    3.28   18.58
  -2  -4   7   68.68   43.42
  -2  -4  -7   16.72   14.52
   2  -4   7  -28.01   30.08
   2   4  -7  -20.97   36.65
  -2   4   7   67.94   53.43
   2  -4   7    9.98   30.79
  -2   4   7   23.77   16.58
  -2  -4  -7   27.48   13.11
  -2   4   7   24.61   18.46
  -2   4   7   27.43   12.60
   2   4  -7   25.47   21.09
   2   4   811578.47  396.94
  -2  -4   811295.25  386.93
  -2  -4   811998.44  415.36
  -2   4  -813228.13  464.77
   2   4   811907.50  404.65
  -2   4  -810927.69  373.37
  -2   4   812057.00  410.72
   2  -4   810681.62  370.89
  -2   4   812213.98  418.00
   2   4  -811734.72  398.09
   2  -4   811975.68  428.73
  -2   4   812623.57  428.28
  -2   4   810481.88  363.62
  -2  -4  -812234.12  415.23
   2   4  -811641.99  401.05
  -2  -4   9    9.95   21.13
  -2   4  -9    9.37   32.61
   2   4   9    7.37   17.45
   2   4   9   12.22   25.64
  -2  -4   9   37.61   26.83
  -2   4   9   18.36   19.50
   2   4  -9    9.70   19.19
  -2   4   9   15.79   20.88
   2  -4   9   46.70   39.10
  -2  -4  -9   11.37   16.90
  -2   4   9    5.71   15.06
   2  -4   9   -4.98   25.48
   2   4  -9   13.08   10.92
  -2   4   9    5.77    6.97
   2   4  10 3986.84  172.84
  -2  -4  10 4149.07  178.49
  -2   4 -10 4004.18  176.69
   2   4  10 4125.50  171.41
  -2  -4  10 4019.94  170.35
   2   4 -10 4362.90  189.54
  -2  -4 -10 3954.59  165.60
  -2   4  10 4404.09  205.57
   2  -4  10 3933.87  172.56
  -2   4  10 4216.69  176.38
  -2   4  10 4300.46  182.30
   2   4 -10 4183.75  173.83
   2  -4  10 4444.83  192.85
  -2   4  10 4380.52  207.92
   2  -4 -11  153.87   18.19
  -2  -4  11  184.31   51.78
   2   4  11  254.53   84.03
   2   4  11  150.08   55.35
  -2  -4  11  166.40   53.01
   2   4 -11  168.59   19.83
  -2   4  11  127.27   44.53
   2   4 -11  180.61   98.73
   2  -4  11  111.30   56.02
  -2   4  11  168.79   42.53
  -2  -4 -11  140.95   30.60
  -2   4  11  123.96   42.16
   2  -4  11  114.40   33.13
  -2   4 -12 2085.09  120.16
   2   4  12 1916.58  147.31
  -2  -4  12 2016.17   97.55
   2   4  12 1781.92   80.15
  -2   4  12 1977.09   93.45
   2  -4  12 2126.83  104.38
  -2   4  12 2070.04   92.87
  -2   4  12 2284.89  100.17
   2   4 -12 1944.61   97.20
   2   4 -12 2024.91   92.79
  -2  -4  13  -18.72   24.58
   2   4  13   10.88   27.40
  -2   4 -13   -5.27   28.75
  -2   4 -13   -1.23   57.09
  -2   4  13    1.29    6.98
  -2   4  13   26.27   20.17
   2  -4  13    6.10   23.07
  -2   4  13    1.68    6.37
   2   4 -13   15.82   28.46
   2   4  14 1538.51  101.43
  -2  -4  14 1733.59   98.08
  -2   4 -14 1563.14   92.94
  -2   4  14 1776.11  119.46
   2  -4  14 1563.72   90.53
   2   4 -14 1735.80  123.19
  -2  -4  15   82.26   40.78
  -2   4 -15   31.42   21.85
   2   4  15   67.04   46.73
   2   4 -15  114.64   33.61
  -2   4  15  105.34   52.19
   2  -4  15   35.11   30.79
  -2   4 -16 3931.56  221.75
  -2  -4  16 4587.03  256.56
   2   4  16 4142.13  234.65
   2  -4  16 3927.68  239.29
   2   4 -16 4179.25  236.23
  -2   4  16 4386.86  246.72
  -2  -4  17  -42.43   27.24
   2   4  17   -7.18   34.82
  -2   4 -17   26.38   15.18
   2  -4  17  -19.57   38.87
  -2   4  17   10.80   22.45
   2   4 -17   -0.21   27.53
   2   4  18 4876.42  290.53
  -2  -4  18 5008.49  296.79
  -2   4 -18 5152.46  314.68
  -2   4  18 5193.43  304.33
   2   4 -18 5452.76  322.43
   2  -4  18 4743.82  293.71
  -2   4 -19   11.32   23.43
   2   4  19   26.19   28.55
  -2  -4  19   -1.82   30.52
  -2   4  19    1.89   32.91
   2  -4  19  -18.41   37.91
   2   4 -19   31.12   25.21
  -2  -4  20 3185.75  189.31
   2   4  20 3024.81  194.57
  -2   4 -20 3002.92  171.39
   2  -4  20 3070.25  181.80
   2   4 -20 2927.55  190.65
  -2   4  20 3343.55  190.38
   2   4  21   22.99   40.02
  -2  -4  21  -22.28   31.41
  -2   4 -21   20.84   25.54
  -2   4  21   30.64   17.88
   2   4 -21   17.89   31.71
   2  -4  21    7.58   20.63
  -2  -4  22 5457.15  331.22
   2   4  22 5513.61  345.65
  -2   4 -22 5291.87  322.04
   2  -4  22 5099.74  331.97
   2   4 -22 5857.89  110.19
  -2   4  22 5174.74  313.12
  -2  -4  23   33.01   23.25
   2   4  23    9.27   54.74
  -2   4 -23   61.93   31.09
   2  -4  23   -4.56   42.93
   2   4 -23   29.22   19.55
  -2   4  23   46.88   31.13
   2   4  24 2926.27  235.16
  -2  -4  24 3201.80  255.52
  -2   4  24 3208.11  241.66
   2  -4  24 2657.18  216.07
   2   4  25    9.00   25.88
  -2  -4  25   66.43   24.48
   2  -4  25   64.83   39.86
  -2   4  25   30.34   25.16
  -2  -4  26 1556.30   77.27
   2   4  26 1645.12   65.04
   2  -4  26 1230.48  155.95
  -2   4  26 1417.97   52.97
   2   4  27   21.00   22.89
  -2  -4  27   40.86   23.16
   2  -4  27   10.07   27.96
  -2   4  27   10.23   21.11
   2   4  28 1801.06  109.90
  -2   4  28 1672.39   95.02
   2  -4  28 1676.21  126.83
   2   4  29   62.64   50.72
   2  -4  29   -8.66   35.90
   2  -5   0    8.38   19.64
  -2  -5   0  -36.75   28.36
   2   5   0   24.87   27.77
   2   5   0   30.95   39.14
  -2   5   0  -57.42   44.13
  -2  -5   0  -36.29   38.21
  -2   5   0   27.51   25.67
   2  -5   0  -10.05   28.38
   2  -5  -1 1234.13   84.15
   2   5   1 1104.90   78.43
  -2   5  -1 1156.35   86.85
  -2   5  -1  919.55   58.39
  -2  -5   1 1224.25   80.45
  -2  -5   1 1248.16   80.67
   2   5   1 1107.36   91.77
   2  -5   1 1019.56   69.75
   2  -5   1 1131.49   85.33
  -2   5   1 1167.12   98.64
   2   5  -1 1021.61   65.41
   2   5  -1 1106.08   76.13
  -2   5   1 1053.95  111.78
  -2  -5  -1 1178.74   76.64
  -2  -5  -1 1248.02   80.11
   2   5   2   13.53   16.34
  -2   5  -2   29.64   29.33
  -2  -5   2   37.56   44.33
  -2  -5   2   -2.63   26.23
   2   5   2   12.60   26.65
   2  -5  -2   -0.83   38.77
   2   5   2  -22.81   26.68
  -2   5  -2   28.41   37.06
  -2  -5  -2  -17.02   25.35
  -2   5   2   11.87   19.29
   2   5  -2   26.92   32.75
   2  -5   2   -3.28   30.93
   2  -5   2  -23.48   32.81
   2   5  -2   -4.82   33.56
  -2   5   2   39.82   55.88
  -2   5   2   44.64   46.17
  -2  -5   3  260.06   76.94
   2   5   3  291.28  101.65
  -2   5  -3  245.26   74.44
   2   5   3  262.63   92.48
   2  -5  -3  273.25  100.22
  -2   5  -3  272.84  121.33
   2   5   3  271.89   28.59
  -2  -5   3  345.24  107.54
  -2   5   3  269.42  117.35
  -2   5   3  275.31  143.90
   2   5  -3  201.10  120.50
   2   5  -3  238.43   69.08
  -2  -5  -3  271.45   23.40
   2  -5   3  159.69   84.41
   2  -5   3  264.71   71.80
  -2   5   3  241.18   29.55
  -2   5  -4  175.04   78.12
   2   5   4  171.72   24.03
   2   5   4  199.17   66.06
   2   5   4  242.04   33.18
  -2  -5   4  296.87  115.01
  -2  -5   4  247.18   76.48
  -2   5  -4  245.38  137.18
   2  -5  -4  300.25  129.33
  -2  -5  -4  233.43   29.30
  -2   5   4  231.24   93.63
   2   5  -4  230.35  103.36
   2   5  -4  212.57   82.53
   2  -5   4  251.02   71.17
  -2   5   4  306.85  158.27
  -2   5   4  221.01   37.53
   2  -5   4  311.18   72.94
  -2   5  -5  108.07   62.81
   2   5   5   92.10   48.07
  -2  -5   5   74.20   56.65
  -2   5  -5  159.50   85.55
   2  -5  -5  136.43   88.40
  -2  -5   5  116.40   68.85
   2   5   5  119.24   62.55
   2   5   5  142.28   58.97
  -2  -5  -5  138.52   52.33
  -2   5   5  166.76  106.88
   2   5  -5  114.78   56.67
  -2   5   5  124.60   55.45
  -2   5   5   33.17   42.62
   2  -5   5  131.13   70.66
   2  -5   5  114.81   54.46
   2   5  -5   85.02   64.16
  -2  -5   6  604.79   38.16
   2   5   6  659.46   47.31
  -2   5  -6  530.41   63.66
  -2   5  -6  530.87   39.03
  -2  -5   6  644.10   75.64
   2   5   6  652.33   42.84
  -2  -5  -6  526.29   51.93
  -2   5   6  594.76   32.98
   2  -5   6  627.63   38.28
   2  -5   6  647.12   42.12
   2   5  -6  724.12  148.59
  -2   5   6  662.51   38.26
   2   5  -6  581.29   29.19
  -2  -5  -6  552.89   35.09
  -2   5   6  638.28   56.08
  -2   5   6  619.96   98.19
  -2  -5   7  287.13   66.26
   2   5   7  259.04   31.25
  -2  -5   7  286.59   41.06
   2   5   7  344.63   42.65
  -2   5  -7  183.41   81.79
  -2   5   7  178.54   60.43
   2  -5   7  370.76  102.53
  -2   5   7  361.51   77.52
  -2  -5  -7  244.32   38.78
   2   5  -7  314.23  111.15
  -2   5   7  226.09   66.42
   2   5  -7  192.65   77.99
  -2   5   7  214.01   74.96
   2  -5   7  242.07  118.75
   2   5   8   -1.89   15.02
   2   5   8   11.93   17.41
  -2  -5   8   16.19   22.03
  -2   5  -8   43.46   30.64
  -2   5   8   20.43   23.01
   2   5  -8   40.25   22.30
   2  -5   8   26.72   12.24
   2  -5   8   10.75   20.03
   2   5  -8   10.35   12.60
  -2   5   8   20.71   20.53
  -2  -5  -8    3.26    8.88
  -2   5   8   53.77   40.20
  -2   5   8   26.26   19.73
  -2  -5   9   40.99   49.49
   2   5   9   32.86   21.95
  -2   5  -9   28.85   28.63
   2   5   9   33.25   54.51
  -2   5   9   32.87   26.45
  -2  -5  -9   16.88   10.32
  -2   5   9   51.31   47.80
   2   5  -9   25.36   32.28
  -2   5   9   38.82   19.21
  -2   5   9   15.00   14.77
   2  -5   9   33.26   31.49
   2   5  -9   29.24   20.93
   2   5  10  130.86   55.11
  -2   5 -10  156.97   92.03
   2   5  10   91.82   44.19
  -2  -5  10  156.34   67.05
  -2   5  10   96.25   43.18
  -2   5  10   71.68   37.50
  -2   5  10  123.95   61.72
   2   5 -10  123.79   45.52
  -2  -5 -10   88.66   29.29
  -2   5  10   58.90   25.68
   2  -5  10  127.47   49.01
  -2   5 -11   12.78   19.17
   2   5  11    7.16    8.61
  -2  -5  11   16.96   12.80
   2   5  11   35.40   28.23
  -2  -5 -11   14.36    7.44
  -2   5  11   12.78   11.12
   2   5 -11    1.46   13.98
  -2   5  11   42.92   32.64
  -2   5  11   34.20   28.68
   2  -5  11   49.59   38.49
   2   5 -11   42.48   41.05
  -2  -5  12  425.87   57.09
   2   5  12  479.26   74.34
  -2   5 -12  430.24   46.26
   2   5  12  432.97   61.59
   2  -5  12  450.18   44.38
  -2   5  12  407.07   38.14
   2   5 -12  413.88   43.91
  -2  -5 -12  395.15   28.75
  -2   5  12  505.10   43.96
  -2   5  12  446.39   68.93
  -2   5 -13   19.28   25.12
  -2  -5  13   29.82   17.82
   2   5  13   61.50   25.66
   2   5  13   61.24   24.65
   2   5 -13   29.86   22.97
  -2   5  13   24.09   17.42
   2  -5  13   70.92   28.44
  -2   5  13   31.88   24.88
  -2   5  13   34.67   16.98
   2   5  14   28.82   23.87
  -2  -5  14   19.55   33.46
  -2   5 -14   19.72   24.79
   2  -5  14   -2.41   33.45
  -2   5  14   17.96   19.71
  -2   5  14    7.01    8.09
   2   5 -14   18.22   31.91
  -2   5  14   10.76    7.45
   2   5  15   -6.02   35.57
  -2   5 -15   40.08   22.68
  -2  -5  15   28.41   31.83
  -2   5  15   40.15   48.53
   2  -5  15   17.16   28.71
   2   5 -15   13.18   19.89
  -2   5 -16  207.33   92.57
  -2  -5  16  242.01   69.81
   2   5  16  231.88   74.55
  -2   5  16  283.67   98.53
   2   5 -16  239.24   72.24
   2  -5  16  256.69  110.09
  -2  -5  17   42.89   47.50
   2   5  17    6.82   25.93
  -2   5 -17    7.44   18.71
   2  -5  17   21.57   26.79
   2   5 -17   28.97   15.30
  -2   5  17   -0.21   31.10
   2   5  18  171.14   63.29
  -2  -5  18  146.72   58.52
  -2   5 -18  152.27   73.79
   2   5 -18   62.06   56.12
   2  -5  18   78.63   67.14
  -2   5  18  170.60   80.35
   2   5  19   20.27   50.79
  -2  -5  19    9.29   29.77
  -2   5 -19   42.54   29.90
  -2   5  19   73.22   69.19
   2  -5  19   10.01   34.83
   2   5 -19   -0.27   24.80
   2   5  20   26.44   32.17
  -2  -5  20   30.45   37.19
  -2   5 -20   35.46   41.87
   2  -5  20   31.71   47.09
   2   5 -20   20.75   30.42
  -2   5  20   15.15   25.23
  -2  -5  21   13.87   27.70
   2   5  21  -50.32   36.49
  -2   5 -21   11.03   19.28
  -2   5  21   39.30   20.76
   2  -5  21   50.91   43.07
   2   5 -21   16.93   41.07
  -2  -5  22   16.90   26.29
  -2   5 -22   16.55   11.66
   2   5  22   18.59   27.49
   2  -5  22   36.30   57.69
   2   5 -22    0.10   15.40
  -2   5  22   35.07   40.58
  -2   5 -23   22.05   22.99
  -2  -5  23   11.12   20.03
   2   5  23  -26.53   39.78
   2  -5  23  -42.71   49.61
  -2   5  23   18.56   22.47
   2   5 -23  -15.70   24.76
  -2  -5  24   28.47   21.75
   2   5  24   40.56   21.24
  -2   5  24   25.10   13.25
   2  -5  24   41.61   38.90
   2   5  25   49.97   24.81
  -2  -5  25   14.06   24.91
  -2   5  25   29.43   35.76
   2   5  26    3.53   27.03
  -2  -5  26   21.53   40.57
  -2   5  26   12.89   24.21
   2  -5  26   55.15   45.51
   2   5  27   13.17   40.55
  -2  -5  27   -0.41   28.78
   2  -5  27   57.93   41.74
  -2   5  27   39.84   31.24
   2   5  28   -2.52   36.14
  -2   5  28   26.86   22.59
   2  -5  28   25.43   32.76
   2  -6   0 4530.36  181.92
   2   6   0 4408.81  163.06
  -2   6   0 4963.05  209.77
   2  -6   0 4420.26  176.71
   2   6   0 4699.35  182.86
  -2   6   0 5126.53  195.37
  -2  -6   0 4925.05  183.43
  -2  -6   0 4564.64  167.72
   2  -6  -1 2127.27  100.04
   2   6   1 2060.70   95.08
  -2   6  -1 1885.99   81.40
  -2   6  -1 2300.92  111.95
  -2  -6   1 1931.97   80.07
  -2  -6   1 2131.63  114.81
   2   6   1 1794.06   96.43
   2  -6  -1 2074.64   92.26
   2  -6   1 1941.33   90.66
  -2   6   1 1986.41  101.02
  -2  -6  -1 2065.54  169.83
  -2  -6  -1 2061.12   86.45
  -2   6   1 1852.88   84.53
   2  -6   1 2057.37   93.56
   2   6  -1 1937.74   79.85
   2   6  -1 1961.13  117.19
   2  -6  -2 1038.22   67.52
   2   6   2 1110.68   64.07
   2   6   2 1026.63   55.61
  -2  -6   2 1141.28   70.32
  -2  -6   2 1046.23   59.49
   2  -6  -2 1038.50   65.59
  -2   6  -2 1192.40   69.44
  -2   6  -2 1060.78   55.03
  -2  -6  -2 1096.99   56.30
   2   6  -2 1048.80   62.54
   2  -6   2 1230.53   71.90
  -2  -6  -2 1157.35   71.77
  -2   6   2 1112.96   76.55
   2   6  -2 1165.02   58.45
  -2   6   2  986.50   55.88
   2  -6   2 1021.78   64.94
   2   6   3   22.35   24.24
  -2   6  -3   10.15   26.14
  -2  -6   3   27.73   20.79
   2  -6  -3   14.15   19.38
   2   6   3   13.62   19.49
  -2   6  -3   36.00   39.98
   2   6   3   25.90   23.74
  -2  -6   3   33.17   27.21
  -2   6   3   76.89   31.28
   2  -6   3   24.30   25.46
   2   6  -3   30.89   27.50
  -2  -6  -3   19.02   30.42
   2  -6   3   35.91   19.54
  -2   6   3    5.54   19.05
  -2   6   3   35.21   27.97
   2   6  -3   -0.28   16.05
   2   6   4 4465.52  164.28
   2  -6  -4 4539.16  169.29
   2   6   4 4284.82  156.60
  -2   6  -4 4117.01  158.20
  -2  -6   4 4544.26  168.28
  -2   6   4 4736.20  175.73
   2  -6   4 3966.50  155.52
   2   6  -4 4682.53  176.93
  -2   6   4 4644.36  192.73
  -2   6   4 3894.12  146.76
  -2  -6  -4 4383.71  170.19
   2   6  -4 4492.44  163.44
  -2  -6   5  -23.47   31.93
  -2   6  -5   33.45   26.40
   2  -6  -5   14.14   21.83
   2   6   5   30.76   34.57
   2   6   5   13.12   22.25
  -2   6   5   24.17   32.76
  -2   6   5   26.46   34.66
   2  -6   5  -22.04   46.92
  -2  -6  -5   13.30   14.38
   2   6  -5   28.44   34.29
   2   6  -5   24.61   26.84
  -2   6   5   -8.15   46.64
   2  -6  -6 7918.36  329.13
  -2  -6   6 7639.26  317.56
  -2   6  -6 7189.72  304.94
   2   6   6 7929.70  330.81
   2   6   6 8065.32  333.78
   2   6  -6 7515.96  315.90
  -2  -6  -6 7214.62  297.28
   2   6  -6 7021.89  291.93
   2  -6   6 7195.05  301.43
  -2   6   6 7363.99  308.49
  -2   6   6 7919.03  329.49
  -2   6   6 7530.85  381.97
   2   6   7   31.08   26.64
   2   6   7   34.35   40.64
  -2  -6   7   60.66   41.97
  -2   6  -7  -26.80   41.76
  -2   6   7   24.21   27.85
  -2   6   7   26.46   18.78
   2   6  -7   69.75   26.22
   2  -6   7   77.21   35.18
  -2   6   7   37.65   34.98
   2   6  -7   38.17   27.91
  -2  -6  -7   32.34   16.60
  -2  -6   8 9310.77  398.24
   2   6   8 9392.10  387.56
   2   6   8 9537.61  388.60
  -2   6  -8 9087.48  393.88
   2   6  -8 8990.64  373.36
  -2  -6  -8 8930.84  365.08
  -2   6   810167.42  416.00
  -2   6   8 9290.59  380.55
   2   6  -8 9332.04  381.35
  -2   6   8 8423.98  360.00
   2  -6   8 9461.91  397.84
   2   6   9  376.43   45.46
  -2   6  -9  336.76   40.24
   2   6   9  426.61   35.50
  -2  -6   9  359.76   44.91
   2   6  -9  329.49   39.17
  -2   6   9  413.37   42.03
   2   6  -9  352.02   44.43
   2  -6   9  381.73  147.92
  -2  -6  -9  366.69   23.11
  -2   6   9  323.41  100.42
  -2   6   9  346.25   29.32
   2   6  1010931.70  500.96
  -2   6 -10 9783.88  481.68
   2   6  10 9883.94  438.97
  -2  -6  1010276.12  455.71
  -2   6  1010071.97  446.11
  -2  -6 -10 9012.57  395.65
   2  -6  10 9282.95  414.82
  -2   6  1010095.03  461.25
  -2   6  10 9684.69  428.37
   2   6 -10 9818.97  442.76
   2   6  11   82.53   58.51
   2   6  11   38.54   16.48
  -2   6 -11   63.69   50.78
  -2  -6  11  -29.22   28.45
  -2   6  11   42.97   13.32
  -2   6  11   57.61   34.84
   2   6 -11   63.34   50.93
   2  -6  11   15.93   36.96
  -2  -6 -11   29.44   26.49
  -2   6  11    3.92   23.17
  -2  -6  12 4694.00  235.11
   2   6  12 4654.80  226.79
   2   6  12 4712.91  237.42
  -2   6 -12 4841.86  275.32
   2   6 -12 5126.36  261.14
  -2   6  12 4895.17  246.37
  -2  -6 -12 4705.44  229.76
   2  -6  12 5095.41  258.62
  -2   6  12 4646.49  234.16
  -2   6  12 4610.40  235.26
   2   6  13   19.23   29.14
   2   6  13   16.48   22.42
  -2  -6  13   62.09   28.73
  -2   6 -13   46.43   46.98
   2  -6  13   20.06   18.66
  -2   6  13   20.05   10.90
   2   6 -13   43.81   32.71
  -2   6  13   32.54   15.25
  -2   6  13   38.80   37.94
  -2   6 -14 4485.29  261.12
   2   6  14 4356.67  245.81
   2   6  14 4368.83  241.66
   2   6  14 3812.94  207.35
  -2  -6  14 4515.43  253.31
  -2   6  14 4887.06  265.90
  -2   6  14 4590.71  259.32
  -2   6  14 3863.72  215.27
   2  -6  14 4852.35  274.13
   2   6 -14 4686.05  278.58
   2   6  15   51.09   36.05
  -2   6 -15   12.67   19.21
  -2  -6  15   42.04   37.69
  -2   6  15   43.29   14.12
   2  -6  15   47.39   42.19
  -2   6  15   28.66   11.44
  -2   6  15   73.97   35.07
   2   6 -15   64.44   42.48
  -2   6 -16 3593.95  239.16
   2   6  16 3346.02  226.52
  -2  -6  16 3348.24  199.91
  -2   6  16 3345.64  199.00
   2   6 -16 3624.00  220.75
   2  -6  16 3624.21  253.19
  -2  -6  17   20.84   35.62
   2   6  17   97.47   42.55
  -2   6 -17   30.11   19.12
   2   6 -17   34.38   25.75
   2  -6  17    0.47   31.73
  -2   6  17   43.41   35.13
  -2  -6  18 3856.56  226.94
  -2   6 -18 4146.77  253.93
   2   6  18 3935.41  231.92
   2  -6  18 3966.99  239.55
  -2   6  18 4189.45  244.33
   2   6 -18 3665.62  217.46
  -2  -6  19  175.83  148.91
  -2   6 -19  290.48   80.42
   2   6  19  277.34  134.76
   2  -6  19  253.02  114.70
   2   6 -19  303.15  104.37
  -2   6  19  259.33   97.20
  -2   6 -20 3351.02  253.43
  -2  -6  20 3448.82  230.55
   2   6  20 3732.93  251.16
   2   6 -20 3467.26  234.91
  -2   6  20 3571.85  244.70
   2  -6  20 3423.08  234.35
   2   6  21  307.16   94.89
  -2  -6  21  269.12  131.22
  -2   6 -21  387.92  129.64
   2  -6  21  275.94  150.29
   2   6 -21  314.56  107.47
  -2   6  21  305.06   38.58
   2   6  22 2406.34   80.74
  -2   6 -22 2533.21  166.05
  -2  -6  22 2446.47   69.36
  -2   6  22 2557.02  149.02
   2   6 -22 2465.68  187.17
   2  -6  22 2388.76  108.18
  -2  -6  23  127.99   69.41
   2   6  23  147.15   53.20
  -2   6 -23   55.42   42.90
   2  -6  23   66.43   71.03
  -2   6  23  130.06   54.48
   2   6 -23   36.09   24.95
   2   6  24 1093.58   87.79
  -2   6 -24 1157.19   97.69
  -2  -6  24 1214.62   53.00
   2  -6  24 1241.61  185.92
  -2   6  24 1310.22  113.19
   2   6 -24 1097.86  129.76
   2   6  25   41.95   39.45
  -2  -6  25   18.38   27.56
  -2   6  25   35.98   55.44
   2  -6  25   22.29   30.61
  -2  -6  26  878.60   71.15
   2   6  26  777.81  145.64
   2  -6  26  598.41  195.89
  -2   6  26  772.15   52.20
   2   6  27  125.58   48.57
  -2  -6  27  132.53   53.26
   2  -6  27   80.96   79.00
  -2   6  27   70.10   47.93
   2   6  28 1051.55   60.17
   2  -6  28 1015.04   96.62
  -2   6  28  786.99   44.64
   2   7   0   13.20   28.22
  -2  -7   0   12.16   23.44
  -2   7   0   43.21   53.72
   2  -7   0   10.16   35.48
  -2   7  -1   53.29   38.18
   2   7   1   53.10   36.39
   2  -7  -1   31.66   24.22
  -2  -7   1   33.57   53.85
   2  -7  -1   14.53   35.55
  -2   7   1   40.36   37.19
  -2  -7  -1   23.45   47.34
  -2  -7  -1   33.76   28.71
   2   7  -1   37.36   29.41
   2  -7   1   13.50   24.94
   2  -7  -2 1128.97   83.25
  -2   7  -2 1321.70  106.52
   2   7   2 1399.72   95.06
   2  -7  -2 1436.50  103.11
  -2  -7   2 1469.39  154.60
  -2  -7  -2 1436.36  107.11
  -2   7   2 1419.14  157.94
  -2  -7  -2 1250.69  103.70
   2   7  -2 1531.86  105.73
   2  -7   2 1330.59   98.96
  -2  -7   3   42.99   36.71
   2   7   3   97.72   43.62
   2   7   3   72.85   47.32
   2  -7  -3   16.88   24.84
   2  -7  -3   28.13   28.88
  -2   7  -3   91.87   64.36
  -2  -7  -3   28.92   25.40
  -2   7   3   54.30   42.38
   2   7  -3   37.37   42.44
   2  -7   3   -4.11   28.81
   2   7   4  406.06   93.75
   2  -7  -4  354.11   58.62
  -2  -7   4  361.08   44.21
  -2   7  -4  484.65  145.39
   2   7   4  350.61   40.74
   2   7  -4  180.72  120.71
   2  -7   4  380.90   47.85
  -2   7   4  444.36  141.66
  -2  -7  -4  348.27   66.51
  -2  -7   5  221.10   78.06
   2  -7  -5  221.87  122.67
  -2   7  -5  141.21  107.13
   2   7   5  172.89   87.42
   2   7   5  287.57   99.50
  -2  -7  -5  206.20   90.47
   2  -7   5  287.51  101.64
  -2   7   5  222.61   81.29
   2   7  -5  252.01  121.23
  -2   7   5  291.21   46.88
  -2  -7   6  275.99  117.37
   2  -7  -6  251.87  125.83
   2   7   6  297.65   34.18
  -2   7  -6  265.64   94.42
   2   7   6  224.22   94.77
  -2   7   6  303.34  184.63
  -2   7   6  342.30   46.82
   2   7  -6  106.90   65.16
  -2  -7  -6  285.51   35.48
   2  -7   6  411.03   58.82
  -2  -7   7  488.69   51.67
   2   7   7  487.12   39.08
   2   7   7  463.94   53.85
  -2   7  -7  507.43   68.03
   2   7  -7  514.24   67.49
  -2   7   7  591.66   61.02
  -2  -7  -7  451.56   66.68
   2  -7   7  543.54   65.41
  -2   7   7  411.52  137.24
  -2   7   7  548.70   58.49
   2   7   8  423.22   88.34
  -2   7  -8  507.50   95.00
  -2  -7   8  519.26   43.67
   2   7   8  530.41   49.02
   2  -7   8  428.50   53.52
  -2   7   8  511.97   37.90
  -2  -7  -8  378.62   48.79
  -2   7   8  525.08   83.25
   2   7  -8  565.59  146.01
  -2   7   8  503.32   75.78
   2   7   9  101.03   47.97
  -2   7  -9   61.42   40.65
  -2  -7   9  103.94   56.30
   2   7   9  110.40   53.99
   2  -7   9   45.09   55.84
  -2  -7  -9   48.49   21.49
  -2   7   9   69.54   35.75
   2   7  -9   83.53   35.21
  -2   7   9   81.96   39.12
  -2   7   9   82.19   42.81
   2   7  10   72.97   45.78
   2   7  10   38.38   29.76
  -2   7 -10   83.10   45.30
  -2  -7  10   78.43   44.27
  -2  -7 -10   85.07   54.88
   2   7 -10   81.06   30.38
  -2   7  10   38.84   34.84
  -2   7  10   59.47   29.27
   2  -7  10  105.69   50.19
  -2   7  10   91.05   55.75
  -2   7 -11    0.01   40.39
   2   7  11   37.50   21.70
  -2  -7  11   20.21   21.76
   2   7  11    1.93   26.39
  -2   7  11   -0.40   30.03
   2  -7  11   -4.91   31.65
  -2  -7 -11   20.98   23.40
   2   7 -11  -22.58   42.16
  -2   7  11   25.43   20.87
  -2   7  11    1.85   12.84
   2   7  12   36.89   36.44
  -2  -7  12    2.17   38.23
  -2   7 -12   17.20   51.23
   2   7  12    8.44    9.72
  -2   7  12   -1.33   31.87
   2   7 -12  -36.20   42.44
   2  -7  12   17.35   20.87
  -2   7  12   49.12   26.28
  -2  -7 -12    6.00   14.63
  -2   7  12   28.45   21.82
  -2   7 -13   77.16   32.93
   2   7  13   41.46   25.35
  -2  -7  13   53.79   42.30
   2   7  13   98.61   22.57
  -2   7  13   70.75   32.60
  -2   7  13   24.07   41.26
  -2   7  13   11.21   22.23
   2   7 -13   48.78   33.75
   2  -7  13   77.57   41.02
  -2  -7 -13   45.47   24.12
   2   7  14    3.22   12.98
   2   7  14   -5.85   25.20
  -2  -7  14   27.27   40.29
  -2   7 -14   36.56   46.11
  -2   7  14   39.44   22.14
   2   7 -14   59.18   51.67
  -2  -7 -14   11.11    8.70
   2  -7  14   50.81   27.98
  -2   7  14   15.72    6.04
  -2   7  14   16.65   24.09
  -2  -7  15   37.11   22.65
   2   7  15   41.31   31.71
   2   7  15    4.49   12.14
  -2   7 -15   39.04   37.36
   2   7  15   10.64   12.78
  -2   7  15   12.56   19.81
   2   7 -15   43.19   29.06
  -2   7  15   17.12   11.19
  -2   7  15   16.14    8.73
   2  -7  15   43.46   33.64
   2   7  16   82.71   98.27
  -2   7 -16  101.94   27.86
  -2  -7  16   81.13   36.67
  -2   7  16   49.03   16.98
  -2   7  16   78.45   54.70
   2   7 -16   89.92   40.51
  -2   7  16   77.17   17.61
   2  -7  16   50.88   52.24
  -2  -7  17   66.23   81.45
   2   7  17   35.62   34.44
  -2   7 -17  -18.67   36.51
   2  -7  17   -7.48   43.70
   2   7 -17   24.53   13.96
  -2   7  17   21.23   17.43
   2   7  18   51.87   43.73
  -2   7 -18   10.70   31.10
  -2  -7  18   48.46   31.90
   2   7 -18   50.02   27.76
   2  -7  18   40.56   30.17
  -2   7  18   74.23   40.79
  -2   7 -19   83.87   26.60
   2   7  19   77.87   40.95
  -2  -7  19   67.19   65.74
   2  -7  19   81.39   69.62
   2   7 -19   64.43   41.39
  -2   7  19   98.07   56.53
   2   7  20  150.20   94.57
  -2   7 -20  131.33   47.48
   2   7 -20  228.16   57.63
  -2   7  20  246.48  123.93
   2  -7  20  158.52   92.90
  -2   7 -21   19.91   29.30
  -2  -7  21   29.56   19.45
   2   7  21   21.17   26.12
   2   7 -21   24.28   19.39
  -2   7  21   22.89   17.71
   2  -7  21   20.20   37.61
  -2  -7  22   21.88   22.53
  -2   7 -22   74.66   63.08
   2   7  22   63.47   43.36
  -2   7  22   24.28   31.30
   2  -7  22  -31.78   48.00
   2   7 -22   27.44   53.87
   2   7  23   48.65   41.34
  -2   7 -23   17.35   21.89
  -2  -7  23   32.33   30.27
   2   7 -23   -0.20   33.09
   2  -7  23   18.63   38.10
  -2   7  23   31.78   27.80
  -2   7 -24   11.85   24.12
  -2  -7  24   43.12   22.64
   2   7  24   -3.88   36.30
   2  -7  24   14.17   23.25
  -2   7  24    9.50   17.75
   2   7 -24    4.22   31.56
  -2  -7  25   17.21   24.72
   2   7  25    6.56   18.52
  -2   7  25   38.74   28.22
   2  -7  25    0.20   22.36
  -2  -7  26   11.12   18.61
   2   7  26  -34.50   38.51
  -2   7  26   16.06   25.84
   2  -7  26   25.09   38.38
   2   7  27  -18.15   36.34
   2  -7  27    5.42   30.76
  -2   7  27   14.56   24.97
   2  -8   020086.24  159.10
  -2  -8   017965.62  732.39
   2   8   018317.51  745.72
  -2   8   017688.72  745.36
  -2  -8   1   87.23   47.64
   2   8   1   52.65   32.14
   2  -8  -1   65.34   50.10
  -2   8  -1   18.36   30.65
  -2  -8  -1   35.96   50.28
  -2   8   1   23.76   26.20
   2  -8   1   26.21   29.23
   2   8  -1   35.09   61.18
   2  -8  -2 8858.47  416.94
  -2   8  -2 8582.19  362.33
   2   8   2 9218.16  382.05
  -2  -8   2 9212.64  396.45
   2   8  -2 8657.62  373.80
  -2   8   2 8755.47  364.57
   2  -8   2 8892.21  394.23
  -2  -8  -2 9173.97  383.05
  -2  -8   3 2968.97  148.47
   2   8   3 3162.80  143.44
  -2   8  -3 3083.82  154.58
   2  -8  -3 2756.61  162.64
   2  -8   3 2874.58  138.25
  -2   8   3 2795.06  132.19
   2   8  -3 2669.61  125.33
  -2   8  -4 4837.91  262.99
  -2  -8   4 5045.65  234.30
   2   8   4 5348.67  244.26
   2  -8  -4 5149.88  255.02
   2   8   4 4832.36  234.35
   2   8  -4 5023.68  236.39
   2  -8   4 5024.44  235.58
  -2   8   4 4668.22  217.76
   2   8   5 2011.95  155.14
   2  -8  -5 1926.79  104.92
  -2   8  -5 1679.41  126.81
  -2  -8   5 1950.91  108.79
   2   8   5 1561.63   89.72
  -2   8   5 1782.42   93.20
   2  -8   5 1914.32  107.24
   2   8  -5 1942.88  111.28
  -2   8  -6 3624.37  184.68
  -2  -8   6 3217.83  206.30
   2   8   6 3717.15  175.37
  -2  -8  -6 3556.25  165.99
   2   8  -6 3478.67  197.83
   2  -8   6 4278.05  208.48
  -2   8   6 3231.01  180.61
  -2   8  -7    0.54   30.36
   2   8   7   23.40   20.56
   2   8   7   47.50   23.79
  -2  -8   7   30.25   29.91
  -2   8   7   43.34   24.86
  -2   8   7   22.95   16.68
   2   8  -7  -61.82   46.82
  -2  -8  -7   17.83   27.30
  -2   8   7   60.50  107.03
   2  -8   7  -23.22   41.64
   2   8   8 3123.27  161.80
  -2  -8   8 3059.64  167.11
  -2   8  -8 2965.71  164.53
   2   8   8 3157.27  167.55
   2  -8   8 3256.41  224.84
  -2   8   8 2982.10  160.91
  -2  -8  -8 2692.34  142.27
  -2   8   8 2862.99  171.20
  -2   8   8 3035.55  159.43
   2   8  -8 2933.61  163.83
   2   8   9   50.01   19.78
  -2   8  -9   -2.34   44.68
  -2  -8   9   35.67   33.66
   2   8   9   32.38   38.78
  -2   8   9   20.71   29.22
  -2  -8  -9   18.04   19.21
  -2   8   9   31.94   44.35
   2  -8   9   33.88   25.24
  -2   8   9    6.28   29.10
   2   8  -9   22.72   31.91
  -2   8 -10 4594.55  242.03
   2   8  10 4661.84  245.61
   2   8  10 4830.97  249.21
  -2  -8  10 4642.10  237.88
   2  -8  10 4808.91  273.44
   2   8 -10 4466.66  231.38
  -2   8  10 4598.70  230.97
  -2  -8 -10 4090.30   71.27
  -2   8  10 4555.27  257.01
  -2   8  10 4208.52  226.30
   2   8  11    5.41   11.86
   2   8  11   23.94   20.72
  -2   8 -11   14.64   35.61
  -2  -8  11    3.73   18.83
   2   8 -11   50.39   41.97
  -2   8  11   16.33   27.86
   2  -8  11   41.97   33.33
  -2  -8 -11   19.04   25.28
  -2   8  11   17.57   19.87
  -2   8  11   32.81   39.83
   2   8  12 2830.45   73.80
  -2   8 -12 2636.27  147.82
  -2  -8  12 2993.21  181.19
   2   8  12 2988.03  188.52
  -2   8  12 2457.04  187.17
  -2   8  12 3005.89  184.57
   2  -8  12 2648.47  151.09
  -2   8  12 2820.57  119.03
  -2  -8 -12 2829.28   60.42
   2   8 -12 2839.40   85.33
  -2  -8  13   34.34   36.89
   2   8  13   79.65   41.48
   2   8  13  -16.15   14.69
  -2   8 -13   15.30   19.65
  -2  -8 -13   12.82   11.28
   2  -8  13   46.07   35.48
  -2   8  13   47.11   38.70
   2   8 -13   55.51   55.37
  -2   8  13   31.41   18.98
  -2   8  13   52.68   35.46
  -2   8 -14 2953.88  190.75
   2   8  14 3024.20  187.68
  -2  -8  14 2958.78  228.82
   2   8  14 2733.84  160.81
  -2  -8 -14 2815.16  165.83
  -2   8  14 3180.21  187.10
   2  -8  14 3349.84  211.06
   2   8 -14 3086.26  193.23
  -2   8  14 2961.97  186.57
   2   8  15   47.67   38.61
  -2  -8  15   23.23   24.81
  -2   8 -15   49.91   31.61
   2   8  15   36.38   19.84
   2  -8  15   51.99   68.80
  -2   8  15   35.95   16.42
   2   8 -15   22.64   25.82
  -2   8  15   43.65   32.22
  -2  -8  16 2601.45  192.72
   2   8  16 2299.57  110.93
  -2   8 -16 2824.30  202.11
   2   8  16 2613.78  161.65
  -2   8  16 2413.39  120.57
  -2   8  16 2613.92  139.09
   2   8 -16 2750.07  189.72
   2  -8  16 2333.87  146.07
   2   8  17  239.41   82.59
  -2  -8  17  245.03   92.48
  -2   8 -17  212.04   50.20
   2  -8  17  243.58   80.86
  -2   8  17  262.36   75.09
   2   8 -17  278.60   66.58
   2   8  18 1894.17   65.36
  -2   8 -18 2037.07   75.35
  -2  -8  18 2000.22   77.90
   2   8 -18 2234.02  188.10
  -2   8  18 1960.17   63.87
   2  -8  18 2167.86   78.96
   2   8  19  125.72   70.17
  -2  -8  19  257.69  112.25
  -2   8 -19  211.33   53.61
  -2   8  19  159.96   85.74
   2  -8  19  145.92   69.80
   2   8 -19  126.67   36.13
  -2  -8  20 1848.66  167.49
  -2   8 -20 1783.09  145.56
   2   8  20 2052.10   95.12
   2   8 -20 1891.71  231.75
  -2   8  20 1952.72   89.18
   2  -8  20 2015.89  180.31
  -2  -8  21   25.53   41.10
  -2   8 -21    9.77   24.50
   2   8  21   46.21   48.28
  -2   8  21    6.63   38.84
   2   8 -21   15.38   19.05
   2  -8  21    3.51   43.39
  -2  -8  22 1752.11   65.09
   2   8  22 1991.26  166.68
  -2   8 -22 1626.94   62.79
   2   8 -22 1854.53  139.58
  -2   8  22 2053.93  162.36
   2  -8  22 1857.43  158.79
   2   8  23  146.14   76.22
  -2  -8  23   94.94   61.95
  -2   8 -23  145.91   44.15
   2  -8  23  103.09   64.17
   2   8 -23   62.46   49.35
  -2  -8  24 2546.36  185.99
  -2   8 -24 2507.39  183.65
   2   8  24 2780.14  202.28
   2   8 -24 2451.55  195.58
  -2   8  24 2828.92  205.37
   2  -8  24 2783.87  205.96
  -2  -8  25   17.55   30.60
   2   8  25   36.23   18.30
   2  -8  25   39.23   58.05
  -2   8  25   40.68   46.24
   2   8  26 2936.19  161.37
  -2  -8  26 2627.20  142.91
  -2   8  26 2863.17  151.12
   2  -8  26 2858.84  162.43
   2   8  27   32.42   25.79
  -2   8  27   18.63   19.97
   2  -8  27   17.77   19.55
   2  -9   0  -38.40   47.68
  -2   9   0  -67.45   45.95
  -2  -9   0  -25.48   42.47
   2   9   0   51.73   27.09
  -2   9  -1  187.86   86.68
   2   9   1  155.44   79.68
   2  -9  -1   96.30   77.91
  -2  -9   1  116.79   74.97
  -2   9   1  222.35   74.70
   2  -9   1   69.65   50.49
  -2  -9  -1  135.54   80.32
   2   9  -1   79.23   64.27
   2   9   2  -12.21   26.77
  -2   9  -2   13.71   49.43
   2  -9  -2   45.65   21.56
  -2  -9   2   33.62   18.83
   2   9  -2   35.57   36.30
   2  -9   2   49.81   44.14
  -2  -9  -2   91.85   59.43
  -2   9   2   30.12   34.19
  -2   9  -3   37.82   33.40
   2  -9  -3   51.18   42.79
   2   9   3   64.60   37.13
  -2  -9   3   38.51   16.60
   2  -9   3   42.46   45.02
   2   9  -3    7.41   21.47
  -2  -9  -3  -16.36   41.82
  -2   9   3   -2.61   37.44
  -2   9  -4  191.44   78.45
   2  -9  -4  131.79   64.42
  -2  -9   4  110.43   47.70
   2   9   4   96.26   48.51
   2   9   4  122.68   73.75
   2  -9   4  122.36   54.52
   2   9  -4  116.47   69.55
  -2   9   4  113.90   70.12
  -2   9  -5  190.58   98.18
   2   9   5  301.43   83.09
   2  -9  -5  362.33  125.21
   2   9   5  202.31  107.50
  -2  -9   5  211.26   86.70
   2  -9   5  214.43   78.91
   2   9  -5  246.64   79.58
  -2   9   5  240.07   63.00
   2   9   6   46.08   30.41
  -2   9  -6   27.24   41.05
   2   9   6   47.61   23.23
   2  -9  -6   56.46   53.76
  -2  -9   6   81.96   47.12
   2  -9   6   37.28   58.80
   2   9  -6   59.41   58.47
  -2   9   6   61.68   25.30
  -2   9  -7    2.10   38.25
  -2  -9   7   36.52   41.90
   2   9   7   14.33   18.16
   2   9   7   35.55   26.70
   2  -9   7  -10.16   45.13
   2   9  -7  -13.65   46.10
  -2   9   7   37.97   42.33
   2   9   8  521.71   43.49
  -2  -9   8  687.98   85.08
  -2   9  -8  515.15  185.60
   2   9   8  633.75   69.49
   2   9  -8  566.48  205.85
   2  -9   8  566.54   70.09
  -2   9   8  639.06  147.40
  -2   9   8  516.47   52.76
  -2  -9   9   34.42   44.07
   2   9   9   52.46   60.66
   2   9   9   83.33   44.61
  -2   9  -9   78.44   56.06
   2   9  -9   76.02   55.26
  -2   9   9   19.28   27.47
   2  -9   9   -1.76   49.21
  -2   9   9   50.11   28.99
   2   9  10   13.81   14.24
   2   9  10    6.29   19.05
  -2   9 -10   69.25   67.50
  -2   9  10   46.25   44.42
   2  -9  10   64.96   42.52
  -2  -9 -10    3.94   19.54
  -2   9  10   15.62   31.05
   2   9 -10   27.60   49.68
  -2   9 -11  398.07  142.50
   2   9  11  314.84  159.64
   2   9  11  327.31  110.47
  -2  -9  11  367.01  125.04
  -2   9  11  310.65  119.78
  -2   9  11  327.93  110.00
  -2   9  11  368.17  143.80
  -2  -9 -11  240.47   64.71
   2   9 -11  294.19  113.36
   2  -9  11  339.86  134.84
  -2  -9  12   14.61   39.49
   2   9  12   52.66   24.85
  -2   9 -12    9.54   44.01
   2   9  12  -32.21   36.55
  -2   9  12   22.19   32.85
  -2  -9 -12   14.09   17.13
   2   9 -12   67.45   32.51
   2  -9  12   47.43   52.71
  -2   9  12   42.74   23.93
  -2   9  12   35.00   32.95
  -2  -9  13   11.84   50.00
  -2   9 -13   68.48   48.64
   2   9  13   69.60   29.91
   2   9  13   39.52   24.03
  -2   9  13   52.26   38.09
   2  -9  13  103.57   57.50
  -2   9  13   62.89   46.65
  -2   9  13   54.36   31.06
  -2  -9 -13   53.12   27.67
   2   9 -13   42.96   67.94
  -2   9 -14  135.72   61.98
  -2  -9  14  103.90   86.67
   2   9  14   77.09   40.93
   2   9  14   95.59   40.29
  -2   9  14   90.34   50.34
  -2   9  14   76.97   38.48
   2   9 -14  122.40   91.98
  -2  -9 -14   39.25   19.76
   2  -9  14   75.91   98.06
   2   9  15   42.91   22.84
   2   9  15   88.12   52.62
  -2  -9  15   55.33   62.74
  -2   9 -15   52.53   82.02
   2   9 -15   48.46   56.68
   2  -9  15   27.33   57.69
  -2   9  15    8.19   15.70
  -2   9  15   78.17   41.56
  -2   9 -16   52.67   53.13
  -2  -9  16  -10.97   30.09
   2   9  16   46.71   41.05
   2   9 -16   28.79   34.51
  -2   9  16   18.95   39.45
   2  -9  16   52.17   35.26
  -2   9  16   18.88   26.79
  -2   9 -17  116.39   70.91
  -2  -9  17  123.20   65.47
   2   9  17   73.95   50.81
  -2   9  17   85.59   58.68
   2  -9  17   80.12   56.57
   2   9 -17   53.50   30.24
   2   9  18   43.00   44.37
  -2  -9  18   -3.38   41.73
  -2   9 -18   53.59   26.91
   2   9 -18   37.17   47.34
  -2   9  18   48.25   62.58
   2  -9  18    9.75   27.17
  -2   9 -19   24.71   25.54
   2   9  19   -4.91   43.86
  -2  -9  19  -10.44   42.19
  -2   9  19  -11.17   31.92
   2   9 -19   -3.02   32.43
   2  -9  19   61.31   37.41
   2   9  20  -25.07   41.37
  -2   9 -20   43.72   19.79
  -2  -9  20   34.43   37.83
  -2   9  20   68.05   31.75
   2   9 -20   19.65   24.98
   2  -9  20  -12.77   45.43
  -2   9 -21   36.50   48.59
   2   9  21   31.38   37.60
  -2  -9  21   28.68   35.70
   2  -9  21   50.45   71.15
  -2   9  21   26.98   18.88
   2   9 -21   73.59   44.57
  -2  -9  22   71.38   42.66
   2   9  22   98.77   38.89
  -2   9 -22  114.30   50.06
   2   9 -22  129.69   61.86
   2  -9  22   58.77   46.10
  -2   9  22   58.41   50.54
   2   9  23   36.58   24.75
  -2   9 -23   -6.84   35.12
  -2  -9  23   26.12   27.94
  -2   9  23   70.00   53.52
   2   9 -23   43.97   32.10
   2  -9  23   14.35   21.74
   2   9  24   -6.09   36.12
  -2  -9  24    8.01   34.54
  -2   9 -24   23.89   28.22
   2  -9  24   18.01   26.67
   2   9 -24   50.20   26.37
  -2   9  24   29.05   35.86
   2   9  25   -6.34   39.56
  -2  -9  25   48.39   36.43
  -2   9 -25   39.14   32.82
  -2   9  25    1.46   28.02
   2   9 -25   21.00   25.40
   2  -9  25   53.82   34.96
   2   9  26   83.45   37.00
  -2  -9  26   28.21   40.01
   2  -9  26   61.18   35.58
  -2   9  26   25.03   24.66
   2  10   0 6187.55  324.12
   2 -10   0 6872.76  364.78
  -2  10   0 6127.14  311.90
  -2 -10   0 6314.55  322.59
  -2 -10   1  536.63   91.64
   2  10   1  481.65  164.86
   2 -10  -1  531.56  196.82
  -2  10  -1  332.53  132.26
   2  10  -1  571.48   58.30
  -2 -10  -1  535.28   54.96
  -2  10   1  495.70   83.56
   2 -10   1  593.44   66.09
   2  10   2 4093.83  130.43
   2 -10  -2 4131.82  222.36
  -2 -10   2 4127.30  229.23
  -2  10  -2 4351.14  239.51
  -2  10   2 4410.89  231.39
   2 -10   2 3554.09  197.10
  -2 -10  -2 4281.09  241.48
   2  10  -2 4160.32  221.07
  -2  10  -3  427.39  153.96
  -2 -10   3  365.95  119.40
   2 -10  -3  218.20  103.91
   2  10   3  422.86  109.76
  -2  10   3  207.05   86.18
   2 -10   3  362.05   50.77
   2  10  -3  321.84  142.77
  -2 -10  -3  359.79  147.35
   2 -10  -4 2376.99  151.66
  -2  10  -4 2672.62  156.45
   2  10   4 2820.71  155.39
   2  10   4 2256.79  193.39
  -2 -10   4 2408.68  152.94
   2  10  -4 2535.23  145.80
  -2  10   4 2605.77  165.60
   2 -10   4 2277.23  230.86
  -2  10  -5   -6.45   52.79
   2 -10  -5   39.16   53.37
   2  10   5   23.68   30.90
   2  10   5   -3.38   34.67
  -2 -10   5   54.55   58.85
   2  10  -5  -35.27   43.78
  -2  10   5   36.14   28.97
   2 -10   5   73.92   56.53
  -2 -10   6 3685.85  226.02
   2 -10  -6 3303.50  196.45
  -2  10  -6 3814.24  230.87
   2  10   6 3680.48  214.43
   2  10   6 3720.96  259.06
   2 -10   6 3549.26  236.73
  -2  10   6 3838.49  221.62
   2  10  -6 3781.33  219.43
   2 -10  -7   38.08   39.90
  -2  10  -7  110.99   47.58
   2  10   7   77.55   49.37
   2  10   7   96.37   40.96
  -2 -10   7   72.09   52.09
   2  10  -7   88.51   48.43
  -2  10   7   54.74   54.92
   2 -10   7   59.79   36.00
  -2 -10   8 4346.74  286.76
   2  10   8 4718.10  283.11
   2  10   8 4726.90  277.91
  -2  10  -8 4591.33  283.37
  -2  10   8 5186.07  303.99
   2 -10   8 4761.25  299.22
  -2  10   8 4774.23  278.90
   2  10  -8 4530.88  273.90
   2  10   9  282.19   35.49
   2  10   9  267.98   94.93
  -2 -10   9  208.46   88.32
  -2  10  -9  346.12  128.10
  -2  10   9  282.85   83.15
   2  10  -9  182.41   80.33
   2 -10   9  277.52   66.05
  -2  10   9  275.44   71.10
   2  10  10 4223.73  251.47
  -2  10 -10 4830.84  293.57
   2  10  10 4675.62  271.60
  -2 -10  10 4237.76  256.55
  -2  10  10 4798.03  282.42
  -2  10  10 4433.66  261.56
   2 -10  10 4731.99  310.24
   2  10 -10 4343.54  291.04
  -2  10 -11  513.75  131.64
  -2 -10  11  558.35   68.51
   2  10  11  489.04   45.86
   2  10  11  579.20   60.58
   2  10 -11  480.15  162.35
  -2  10  11  568.68   94.75
  -2  10  11  575.80   54.20
   2 -10  11  586.17  200.48
  -2  10 -12 5377.34  327.65
  -2 -10  12 4958.10  302.17
   2  10  12 4869.75  286.35
   2  10  12 5029.65  310.35
   2  10 -12 5667.12  341.06
   2 -10  12 5600.19  348.83
  -2  10  12 5729.72  336.24
  -2  10  12 4984.14  326.37
   2  10  13  920.34   72.07
  -2  10 -13 1044.68   87.37
  -2 -10  13  890.62  117.24
   2  10  13 1090.69   67.48
  -2  10  13  912.80   79.73
   2  10 -13  837.70  211.59
   2 -10  13 1031.86  192.67
  -2  10  13 1026.09   77.76
  -2 -10  14 7226.94  453.20
   2  10  14 7224.47  409.33
  -2  10 -14 7955.84  144.79
   2  10  14 7262.53  402.01
   2 -10  14 7961.25  155.10
   2  10 -14 7616.50  162.44
  -2  10  14 7933.77  146.59
  -2  10  14 7335.41  408.53
  -2 -10  15  858.22  156.92
  -2  10 -15 1111.57  254.98
   2  10  15  795.80   68.44
   2  10  15  816.44  168.81
   2  10 -15  990.45   87.13
  -2  10  15  942.51   83.63
  -2  10  15  941.08   66.29
   2 -10  15  966.34  107.82
  -2  10 -16 6358.09  420.78
  -2 -10  16 6214.93  416.53
   2  10  16 5717.56  397.02
   2 -10  16 6473.60  429.02
   2  10 -16 6206.94  422.01
  -2  10  16 5877.70  382.12
  -2 -10  17  175.18   70.41
  -2  10 -17  235.78   84.97
   2  10  17  118.39   68.19
   2 -10  17  114.33  130.94
  -2  10  17  191.88   82.50
   2  10 -17  103.42   75.60
  -2  10 -18 2300.01  110.89
  -2 -10  18 2572.64  158.93
   2  10  18 2522.16  172.02
  -2  10  18 2467.23  148.17
   2 -10  18 2595.00  181.06
   2  10 -18 2408.79  168.28
  -2 -10  19  -23.23   42.89
  -2  10 -19   26.79   23.17
   2  10  19    4.43   31.32
   2  10 -19   51.88   36.07
   2 -10  19   19.00   40.25
  -2  10  19   41.96   24.26
   2  10  20 1257.84  132.50
  -2 -10  20 1434.19  198.42
  -2  10 -20 1532.65  138.30
  -2  10  20 1549.08   64.86
   2 -10  20 1259.08   62.30
   2  10 -20 1250.47   76.50
  -2  10 -21   55.23   33.29
  -2 -10  21   24.47   53.77
   2  10  21   66.91   38.29
  -2  10  21  123.44   44.76
   2 -10  21   33.48   49.17
   2  10 -21   42.63   41.93
  -2  10 -22  583.71  185.58
   2  10  22  668.82   74.56
  -2 -10  22  365.76  170.17
  -2  10  22  671.48  133.74
   2 -10  22  629.72  194.49
   2  10 -22  461.12  144.04
   2  10  23   25.35   26.83
  -2 -10  23   17.46   34.99
  -2  10 -23   53.57   63.42
   2  10 -23   16.15   20.91
   2 -10  23  -36.16   43.98
  -2  10  23   -2.00   25.90
   2  10  24  921.82  146.48
  -2 -10  24 1244.33  116.65
  -2  10 -24 1049.81  156.27
   2 -10  24  935.08  235.05
   2  10 -24  795.36  199.35
  -2  10  24 1213.95   67.51
  -2  10 -25   49.45   51.59
  -2 -10  25   23.18   16.65
   2  10  25   15.22   32.74
  -2  10  25    8.85   20.26
   2 -10  25    6.93   41.23
   2  10 -25   33.48   32.64
  -2 -11   0   53.65   46.37
   2 -11   0   46.07   50.66
  -2  11   0   45.40   30.93
   2  11   0  -12.37   41.61
  -2 -11   1  102.37   65.60
   2 -11  -1   33.65   57.65
   2  11   1   10.80   38.03
  -2  11  -1  -33.76   49.48
  -2 -11  -1  -24.42   47.35
   2  11  -1   75.15   38.95
  -2  11   1   71.56   37.33
   2 -11   1  105.29   54.18
   2 -11  -2  479.36  161.39
  -2 -11   2  434.83  134.13
  -2  11  -2  421.29  172.68
   2  11   2  420.78  164.88
  -2 -11  -2  321.67  142.42
   2 -11   2  229.86  144.96
   2  11  -2  292.32   84.31
  -2  11   2  386.79  138.38
  -2 -11   3   27.33   54.30
  -2  11  -3  184.06   79.14
   2 -11  -3   63.09   49.93
   2  11   3   16.13   33.64
   2  11  -3  133.43   58.72
  -2 -11  -3   55.18   38.09
  -2  11   3   84.81   57.71
   2 -11   3   89.97   68.84
  -2  11  -4   43.04   46.74
   2  11   4   29.30   37.97
   2 -11  -4   69.39   52.64
   2  11   4  -42.34   36.56
  -2 -11   4   56.19   33.50
   2  11  -4  -13.79   47.55
  -2  11   4    4.18   29.85
   2 -11   4   59.17   36.42
  -2  11  -5   59.82   60.45
   2  11   5  133.74   55.30
   2 -11  -5   39.33   42.11
  -2 -11   5   15.23   42.45
   2  11   5   69.43   32.67
  -2  11   5   45.80   55.93
   2 -11   5   72.78   47.63
   2  11  -5   46.91   30.33
  -2 -11   6  460.43  155.29
  -2  11  -6  404.15  121.01
   2  11   6  543.21   50.27
   2  11   6  492.67   58.19
   2 -11  -6  569.46   62.84
   2  11  -6  579.23  185.59
  -2  11   6  518.45   81.63
   2 -11   6  601.79   73.46
   2  11   7   41.65   40.28
  -2 -11   7   51.97   54.50
   2 -11  -7  -15.21   43.40
  -2  11  -7  -67.82   51.91
   2  11   7   53.58   31.29
  -2  11   7   16.59   31.62
   2 -11   7  -20.84   55.20
   2  11  -7   52.66   27.40
   2  11   8  304.90   96.14
   2  11   8  361.81  124.32
  -2 -11   8  400.65  147.30
  -2  11  -8  158.74   83.36
   2  11  -8  412.77  153.40
  -2  11   8  370.31   50.45
   2 -11   8  487.51  158.14
  -2  11   8  368.75  138.38
  -2 -11   9  510.95  148.90
   2  11   9  434.83   45.44
  -2  11  -9  417.24  157.35
   2  11   9  456.82  125.99
   2 -11   9  391.42   93.63
   2  11  -9  479.77  150.77
  -2  11   9  495.70   66.96
  -2  11   9  538.90  165.12
  -2  11 -10  692.28   71.22
  -2 -11  10  544.02   56.11
   2  11  10  555.80  119.30
   2  11  10  593.69  152.47
  -2  11  10  602.42  127.94
  -2  11  10  627.46   72.71
   2 -11  10  523.24  213.90
   2  11 -10  583.37  185.16
   2  11  11   38.85   22.72
  -2  11 -11   61.67   85.57
   2  11  11   43.38   43.49
  -2 -11  11   45.45   29.93
   2  11 -11   30.20   42.67
  -2  11  11   25.22   40.79
  -2  11  11   46.46   39.42
   2 -11  11   38.83   33.53
  -2  11 -12   51.71   38.78
  -2 -11  12   88.19   81.70
   2  11  12   41.93   25.62
   2  11  12   21.38   34.41
   2 -11  12   45.91   37.01
  -2  11  12   54.53   20.21
  -2  11  12   62.98   47.47
   2  11 -12   29.69   44.02
  -2  11 -13  141.38   41.10
  -2 -11  13   -7.50   48.56
   2  11  13   84.90   48.16
   2  11  13   37.68   21.07
   2  11 -13   89.28   37.31
  -2  11  13   54.96   35.91
   2 -11  13   50.46   49.37
  -2  11  13   30.84   56.69
   2  11  14   43.29   18.44
  -2  11 -14   -4.31   42.56
  -2 -11  14  123.22   48.90
   2  11  14   -2.95   11.72
   2 -11  14   12.76   53.23
  -2  11  14   30.61   39.84
  -2  11  14   21.27   16.51
   2  11 -14   48.03   42.60
   2  11  15   19.88   34.32
   2  11  15    9.63   14.72
  -2 -11  15    8.53   36.60
  -2  11 -15   58.47   37.53
   2  11 -15   76.96   65.83
  -2  11  15    8.91   19.69
   2 -11  15   28.47   37.14
  -2  11  15   29.94   36.42
  -2  11 -16   66.88   53.21
  -2 -11  16   26.19   25.32
   2  11  16   53.23   36.04
   2 -11  16   45.45   39.39
  -2  11  16   14.26   28.27
   2  11 -16   24.77   46.44
   2  11  17   44.43   32.81
  -2 -11  17   70.07   46.08
  -2  11 -17   16.64   43.84
  -2  11  17   42.52   31.64
   2  11 -17    3.66   35.87
   2 -11  17   33.11   47.01
  -2  11 -18   26.95   40.84
   2  11  18   12.77   24.38
  -2 -11  18   31.40   46.43
   2 -11  18   21.27   57.28
  -2  11  18   31.24   40.32
   2  11 -18    9.18   39.65
  -2 -11  19  -11.34   53.97
  -2  11 -19   78.64   61.57
   2  11  19   17.60   44.93
   2 -11  19  -22.01   45.32
   2  11 -19   24.54   43.49
  -2  11  19   60.71   35.92
  -2  11 -20   35.49   21.69
  -2 -11  20  -17.76   41.26
   2  11  20   43.89   42.01
   2 -11  20   53.16   49.25
   2  11 -20   28.16   35.47
  -2  11  20  -43.12   29.60
  -2 -11  21   29.57   53.80
  -2  11 -21   29.31   36.00
   2  11  21   78.94   52.04
   2 -11  21  146.80   56.50
   2  11 -21   92.88   60.14
  -2  11  21   61.30   34.95
  -2 -11  22   45.96   42.07
   2  11  22   43.20   28.47
  -2  11 -22   16.84   22.22
   2  11 -22   -8.18   36.31
   2 -11  22   78.43   53.94
  -2  11  22   40.23   25.77
   2  11  23   37.66   43.81
  -2 -11  23  -19.95   39.22
  -2  11 -23   54.01   44.04
  -2  11  23   44.14   52.04
   2  11 -23   32.83   38.77
   2 -11  23   27.07   48.06
  -2 -11  24   18.48   27.63
  -2  11 -24   68.50   29.07
   2  11  24   40.57   55.77
  -2  11  24   12.84   16.45
   2  11 -24   23.91   29.85
   2 -11  24   56.71   43.07
   2 -12   0 7474.99  446.48
  -2  12   0 7839.74  487.89
   2  12   0 7431.67  459.87
  -2 -12   0 8087.92  478.75
   2  12   1  592.13   59.02
   2 -12  -1  856.54  139.77
  -2  12  -1  668.67   77.04
  -2 -12   1  769.80   78.91
   2  12  -1  583.81  206.41
  -2  12   1  732.50   90.76
   2 -12   1  684.23  142.53
  -2 -12  -1  557.56  223.04
  -2  12  -2 5087.59  316.06
  -2 -12   2 4861.03  297.42
   2  12   2 4903.65  298.92
   2 -12  -2 4701.67  319.52
  -2  12   2 4785.44  295.53
  -2 -12  -2 5174.18  314.95
   2 -12   2 5064.48  325.95
   2  12  -2 4784.46  298.36
   2 -12  -3  313.98  171.50
  -2  12  -3  381.86  177.64
  -2 -12   3  317.45  122.27
   2  12   3  297.86  117.60
  -2  12   3  288.08  131.92
   2 -12   3  401.72  123.46
   2  12  -3  218.11  134.22
  -2 -12  -3  288.54  118.35
   2  12   4 4615.78  302.75
   2 -12  -4 4533.80  280.60
  -2 -12   4 4734.67  291.79
   2  12   4 4645.81  279.44
  -2  12  -4 4685.48  291.44
   2  12  -4 4466.64  274.32
   2 -12   4 4785.28  335.38
  -2  12   4 4444.85  300.22
  -2  12  -5  337.02   98.65
   2  12   5  318.56  138.03
   2 -12  -5  378.41  163.81
  -2 -12   5  251.11   96.55
   2  12   5  324.10  122.80
   2 -12   5  215.41  154.10
   2  12  -5  334.52  156.80
  -2  12   5  223.22  153.04
   2  12   6 5433.63  325.55
  -2 -12   6 5979.67  391.34
   2 -12  -6 5249.29  396.24
  -2  12  -6 6072.03  371.03
   2  12   6 5052.81  302.03
   2 -12   6 5945.68  360.04
  -2  12   6 6073.06  365.18
   2  12  -6 5404.34  349.11
  -2  12  -7  372.96  138.76
   2  12   7  549.77   56.55
  -2 -12   7  534.96  220.71
   2  12   7  524.63   65.36
   2  12  -7  379.59  186.04
   2 -12   7  395.91  124.08
  -2  12   7  451.95  172.80
  -2 -12   8 3525.05  219.86
  -2  12  -8 3219.33  206.47
   2  12   8 3220.76  194.66
   2  12   8 3328.58  215.61
   2  12  -8 3627.28  225.49
  -2  12   8 3576.69  218.73
   2 -12   8 3716.66  231.91
  -2  12   8 3308.57  203.02
   2  12   9   83.49   58.11
   2  12   9    2.57   52.86
  -2 -12   9    8.65   50.59
  -2  12  -9   13.15   49.25
  -2  12   9   15.96   34.06
  -2  12   9   44.06   44.62
   2 -12   9   51.65   41.61
   2  12  -9  -20.42   56.28
  -2 -12  10 2198.17  157.35
   2  12  10 1923.10  130.15
  -2  12 -10 2199.73  218.40
   2  12  10 2225.71  153.59
   2  12 -10 2260.99  177.23
  -2  12  10 2193.25  150.03
  -2  12  10 2146.20  163.79
   2 -12  10 1963.16  139.16
   2  12  11   56.69   36.39
  -2  12 -11   69.93   43.40
  -2 -12  11   91.52   56.44
   2  12  11   89.99   45.96
   2  12 -11   43.16   47.59
   2 -12  11   45.17   66.21
  -2  12  11   58.84   60.04
  -2  12  11   67.09   21.92
  -2  12 -12 1659.93  142.16
   2  12  12 1491.18   53.88
   2  12  12 1499.13   92.16
  -2 -12  12 1261.66   86.36
   2 -12  12 1494.81  253.35
   2  12 -12 1735.36  139.00
  -2  12  12 1694.40   72.70
   2  12  13   -6.78   40.64
   2  12  13   29.27   33.67
  -2 -12  13  101.78   68.03
  -2  12 -13  -44.33   54.21
  -2  12  13    4.22   26.56
  -2  12  13   42.80   43.88
   2 -12  13   97.68   68.76
   2  12 -13   45.97   46.60
  -2 -12  14 1278.20  129.07
  -2  12 -14 1493.83  191.85
   2  12  14 1326.10  102.40
   2  12  14 1371.76  121.57
   2 -12  14 1185.89  119.56
  -2  12  14 1167.98   95.03
  -2  12  14 1238.06  121.13
   2  12 -14 1276.10  118.79
  -2 -12  15   32.58   40.26
  -2  12 -15   86.02   57.03
   2  12  15   28.96   42.31
   2 -12  15   25.06   63.47
  -2  12  15   -0.62   37.46
   2  12 -15   25.97   59.85
  -2 -12  16 1500.43   98.92
  -2  12 -16 1549.59  116.12
   2  12  16 1408.07   74.15
   2  12 -16 1248.17  117.08
   2 -12  16 1384.04  219.23
  -2  12  16 1502.07   67.41
  -2  12 -17   42.71   27.96
   2  12  17   30.96   57.48
  -2 -12  17   91.94   60.58
  -2  12  17   89.14   40.81
   2  12 -17   25.57   39.28
   2 -12  17   36.04   54.12
  -2 -12  18 1788.36   89.22
   2  12  18 1506.59   86.06
  -2  12 -18 1475.03  260.68
  -2  12  18 1700.63   83.92
   2  12 -18 1816.52  203.26
   2 -12  18 1382.35  215.43
  -2 -12  19   75.93   95.25
   2  12  19   29.03   40.19
  -2  12 -19   45.19   86.18
   2  12 -19   57.58   52.55
  -2  12  19   66.50   49.26
   2 -12  19   23.59   52.25
  -2  12 -20 3088.29  229.01
  -2 -12  20 2942.77  222.94
   2  12  20 3165.84  229.50
   2  12 -20 2928.55  223.81
  -2  12  20 2960.29  247.73
   2 -12  20 3157.06  240.59
   2  12  21   47.41   50.88
  -2 -12  21  -33.47   49.13
  -2  12 -21   52.97   28.91
   2  12 -21   22.56   26.43
  -2  12  21   55.04   44.71
   2 -12  21  -41.08   53.30
  -2 -12  22 1604.72  180.46
   2  12  22 2264.34  130.71
  -2  12 -22 1931.30  251.34
   2 -12  22 1930.61  229.53
   2  12 -22 1816.88  157.96
  -2  12  22 2050.76  121.55
   2  12  23   54.45   35.79
  -2  12 -23   69.63   72.67
  -2 -12  23   75.25   51.35
   2  12 -23   60.57   47.32
   2 -12  23   44.49   50.41
   2  13   0  -35.69   48.72
   2 -13   0   62.94   36.97
  -2 -13   0  -73.34   46.57
  -2  13   0   70.03   65.03
  -2 -13   1   32.77   60.99
   2 -13  -1   42.27   49.94
  -2  13  -1   66.37   34.61
   2  13   1   39.89   42.13
   2 -13   1   30.31   27.23
  -2 -13  -1   52.98   59.70
   2  13  -1   58.80   54.33
  -2  13   1   33.31   42.05
  -2  13  -2   75.36   56.36
   2  13   2  121.83   66.80
   2 -13  -2  122.95   40.40
  -2 -13   2  144.93   77.88
  -2 -13  -2   59.32   90.66
   2 -13   2   60.00   31.45
  -2  13   2   81.51   57.54
   2  13  -2   29.45   63.50
   2  13   3   96.65   57.57
  -2  13  -3   58.98   27.34
  -2 -13   3   46.05   25.85
   2 -13  -3   -1.31   41.59
  -2  13   3   27.49   34.85
   2  13  -3   41.08   43.19
   2 -13   3   38.96   30.08
   2 -13  -4   16.10   40.93
  -2  13  -4   33.11   62.68
   2  13   4   41.05   32.20
   2  13   4   29.66   42.10
  -2 -13   4   31.00   52.66
  -2  13   4   -0.18   57.41
   2 -13   4   46.87   50.97
   2  13  -4   45.55   38.06
   2  13   5  196.80   65.47
  -2 -13   5  334.54  120.94
   2  13   5  266.17  121.32
  -2  13  -5  399.73  102.31
   2 -13  -5  197.99  107.54
   2  13  -5  122.83  113.78
   2 -13   5  202.64  104.64
  -2  13   5  308.72  129.83
  -2  13  -6   40.76   32.19
   2  13   6    5.65   51.10
  -2 -13   6   24.18   65.68
   2 -13  -6   60.43   50.48
   2  13   6  -11.59   38.59
  -2  13   6  -42.53   52.32
   2  13  -6   21.02   32.04
   2 -13   6   16.16   27.95
  -2 -13   7   86.13  110.32
  -2  13  -7  218.76   99.52
   2  13   7  149.35   64.96
   2  13   7   78.05   60.67
   2 -13   7  228.22   73.69
  -2  13   7  201.79   89.35
  -2  13   7  168.31  100.06
   2  13  -7  144.76   97.27
   2  13   8   40.56   31.77
  -2 -13   8  -16.82   54.82
  -2  13  -8   23.91   61.45
   2  13   8   27.23   32.59
  -2  13   8    4.52   25.52
  -2  13   8   -6.50   46.27
   2  13  -8    9.05   34.86
   2 -13   8    6.66   52.79
   2  13   9   53.94   53.33
  -2  13  -9  -13.07   34.01
   2  13   9   29.53   32.77
  -2 -13   9   36.10   64.20
   2 -13   9   29.05   47.56
  -2  13   9   69.89   59.31
  -2  13   9   21.44   16.88
   2  13  -9   56.68   45.21
  -2 -13  10   30.72   52.57
   2  13  10   29.07   55.33
  -2  13 -10   -4.19   57.80
   2  13  10   71.56   47.12
   2 -13  10   19.66   39.01
  -2  13  10   73.31   45.54
   2  13 -10    7.06   55.48
  -2  13  10   80.45   46.54
   2  13  11   34.72   21.85
  -2  13 -11   -0.52   64.02
  -2 -13  11   37.92   34.49
   2  13  11   32.96   48.88
   2  13 -11   93.72   66.25
  -2  13  11   -0.99   29.39
  -2  13  11  -11.25   48.64
   2 -13  11   26.22   55.75
   2  13  12   41.39   31.59
   2  13  12   63.45   38.64
  -2 -13  12   32.41   60.56
  -2  13 -12   60.59   66.95
   2 -13  12  -14.20   59.94
  -2  13  12   32.11   26.22
  -2  13  12   40.68   44.60
   2  13 -12  -12.99   57.43
   2  13  13   63.98   45.76
  -2 -13  13   53.74   74.34
  -2  13 -13    9.13   32.65
   2  13  13   56.74   45.90
  -2  13  13   58.22   31.47
  -2  13  13   47.40   27.94
   2 -13  13   55.22   58.53
   2  13 -13   69.32   77.23
  -2 -13  14   45.34   77.87
  -2  13 -14  114.66   58.16
   2  13  14   13.56   27.63
   2  13  14   36.23   22.13
  -2  13  14   44.13   51.54
  -2  13  14   30.77   30.61
   2 -13  14   35.49   26.77
   2  13 -14   -9.46   50.53
  -2 -13  15   74.92   51.02
  -2  13 -15   45.48   49.23
   2  13  15   27.90   50.93
   2 -13  15   81.19   69.14
  -2  13  15   49.77   70.07
   2  13 -15   44.42   48.88
  -2  13 -16    3.76   50.24
  -2 -13  16  -12.26   41.72
   2  13  16   34.92   27.04
  -2  13  16   23.08   31.85
   2 -13  16  -10.61   52.69
   2  13 -16   46.85   26.86
   2  13  17   17.97   57.24
  -2 -13  17  -29.14   40.54
  -2  13 -17   48.78   34.14
   2 -13  17   68.43   44.78
   2  13 -17   71.06   49.12
  -2  13  17   28.85   32.73
  -2  13 -18  -16.81   48.50
   2  13  18   19.49   37.55
  -2 -13  18   29.65   37.76
  -2  13  18   43.22   17.67
   2  13 -18   -2.03   39.15
   2 -13  18   29.11   27.88
  -2  13 -19  101.74   69.46
  -2 -13  19   35.70   42.73
   2  13  19   52.69   33.02
   2  13 -19   45.51   82.39
  -2  13  19  109.54   57.39
   2 -13  19   58.12   49.23
   2  13  20   39.70   30.77
  -2  13 -20   64.28   70.54
  -2 -13  20   35.55   82.18
   2 -13  20   86.84   46.37
   2  13 -20  121.56   84.46
  -2  13  20  114.84   76.23
  -2  13 -21   23.44   34.02
  -2 -13  21   30.47   55.51
   2  13  21   -7.82   32.00
   2  13 -21   -0.70   47.00
   2 -13  21   62.74   66.97
  -2  13  21   37.73   35.50
  -2  14   0 2515.68  201.50
   2  14   0 2273.17  205.27
   2 -14   0 2354.12  122.90
  -2 -14   0 2108.51  141.66
  -2  14  -1   45.19   45.53
   2  14   1   87.47   49.04
   2 -14  -1   44.39   32.50
  -2 -14   1   27.87   37.49
  -2  14   1   85.68   53.28
   2 -14   1   64.12   48.87
  -2 -14  -1    2.29   37.95
   2  14  -1   45.20   37.37
  -2 -14   2 1283.65  102.36
   2 -14  -2 1430.19  216.04
   2  14   2 1346.20  106.35
  -2  14  -2 1152.52   90.16
  -2 -14  -2  984.13   70.03
   2  14  -2 1137.81   94.76
   2 -14   2 1133.88  132.07
  -2  14   2 1362.98   92.16
   2  14   3   48.86   33.91
   2  14   3   53.59   46.51
  -2 -14   3  138.47   87.71
   2 -14  -3  131.80   68.00
  -2  14  -3  159.78   56.50
  -2  14   3  113.70   83.52
   2  14  -3  120.88   66.89
   2 -14   3   69.75   59.88
   2  14   4 1186.72   83.53
  -2 -14   4 1122.09   96.07
   2 -14  -4 1193.81  105.38
  -2  14  -4 1156.27  228.03
   2  14   4 1227.51   73.77
  -2  14   4 1141.41  151.03
   2  14  -4 1173.63   83.27
   2 -14   4 1419.34  172.50
  -2  14  -5  348.35  136.92
   2 -14  -5  166.26   74.59
  -2 -14   5  476.46  162.40
   2  14   5  252.92  159.51
   2  14   5  313.12  109.66
   2  14  -5  327.97  164.27
   2 -14   5  294.68  114.34
  -2  14   5  293.77   98.66
   2  14   6 3208.50  221.30
   2  14   6 3361.63  230.04
  -2  14  -6 2979.67  360.28
  -2 -14   6 2972.47  240.89
   2 -14  -6 2732.75  203.85
  -2  14   6 3300.18  232.26
   2 -14   6 3351.12  245.12
   2  14  -6 2825.83  312.50
   2  14   7  734.53   80.00
   2  14   7  536.10   68.35
  -2  14  -7  609.79  235.72
   2 -14   7  724.85  240.00
   2  14  -7  784.67  225.58
  -2  14   7  812.86   89.72
  -2  14   7  626.42  135.60
  -2 -14   8 3577.11  239.12
  -2  14  -8 4181.97  275.68
   2  14   8 3912.98  247.04
   2  14   8 4191.50  265.43
   2  14  -8 3264.88  267.91
   2 -14   8 3487.29  256.35
  -2  14   8 4288.38  270.24
  -2  14   8 3770.73  243.11
   2  14   9  808.60  158.96
  -2 -14   9  673.10  256.43
  -2  14  -9  451.75  173.11
   2  14   9  590.71   92.22
  -2  14   9  717.88  133.51
   2 -14   9  580.07  254.26
  -2  14   9  737.22  155.83
   2  14  -9  507.02  103.83
  -2  14 -10 2827.67  208.45
  -2 -14  10 3248.98  201.55
   2  14  10 2980.62  199.23
   2  14  10 2802.85  164.46
   2  14 -10 3166.57  194.75
  -2  14  10 2795.71  163.70
   2 -14  10 2789.49  187.96
  -2  14  10 2964.92  180.91
   2  14  11  380.22   64.61
  -2 -14  11  439.34  170.43
  -2  14 -11  435.54  127.85
   2 -14  11  529.43  132.10
  -2  14  11  380.96   73.70
   2  14 -11  508.00  192.36
  -2  14  11  437.69   96.41
   2  14  12 2813.86  221.70
   2  14  12 2442.56  187.84
  -2 -14  12 2361.57  201.00
  -2  14 -12 2734.72  259.99
   2 -14  12 2526.89  215.24
  -2  14  12 2629.25  219.33
   2  14 -12 2445.09  200.73
  -2  14  12 2747.81  231.82
   2  14  13   85.14   54.57
  -2  14 -13  165.34  126.25
   2  14  13  233.01  118.13
  -2 -14  13   43.75   53.29
  -2  14  13  111.69   57.76
   2 -14  13   44.66   59.98
   2  14 -13  111.00   57.87
  -2  14  13  120.95   55.83
   2  14  14 1830.43   79.67
  -2  14 -14 1631.06  133.18
  -2 -14  14 1927.63  171.01
   2 -14  14 2128.30  185.52
   2  14 -14 1756.53  187.55
  -2  14  14 1741.30  128.41
  -2  14 -15   41.96   49.67
   2  14  15   18.28   44.05
  -2 -14  15    4.83   38.41
   2 -14  15   13.93   41.50
  -2  14  15   74.30   51.74
   2  14 -15   17.70   46.17
  -2 -14  16 1028.10  120.16
   2  14  16 1264.20  104.80
  -2  14 -16 1054.77  302.73
  -2  14  16 1391.06  105.68
   2 -14  16 1086.80  159.41
   2  14 -16  985.85  318.09
   2  14  17  117.45   80.92
  -2  14 -17  118.93   76.18
  -2 -14  17   63.22   23.76
   2 -14  17  159.38   54.37
   2  14 -17  179.69  102.78
  -2  14  17   83.90   65.92
  -2  14 -18 1382.18  267.42
  -2 -14  18 1758.97  142.14
   2  14  18 1761.86  136.87
  -2  14  18 1546.94  108.17
   2  14 -18 1671.81  218.94
  -2 -14  19  208.23   66.26
   2  14  19  272.15  116.63
  -2  14 -19  223.27  125.61
   2 -14  19  158.82   83.76
   2  14 -19  202.65   77.97
  -2  14 -20 1867.89  189.41
   2  14  20 2437.78  224.31
  -2 -14  20 2253.53  237.38
   2 -14  20 2362.25  237.29
   2  14 -20 2667.85  174.98
  -2  14  20 2285.02  147.24
   2  15   0   35.90   31.58
  -2  15   0   -3.28   63.85
   2 -15   0   53.17   40.52
  -2 -15   0   81.20   49.34
  -2 -15   1  -58.96   52.38
   2 -15  -1  -21.89   55.62
   2  15   1  -71.64   51.49
  -2  15  -1    8.84   56.22
  -2  15   1   97.22   67.64
   2 -15   1   54.98   39.28
  -2 -15  -1   26.06   47.92
   2  15  -1   -5.61   60.54
  -2 -15   2   54.32   47.95
   2 -15  -2   15.88   61.56
   2  15   2   33.76   29.71
  -2  15  -2   -9.28   40.49
  -2 -15  -2   37.26   37.23
   2  15  -2   -7.06   54.03
  -2  15   2   17.07   36.65
   2 -15   2  -32.01   59.26
   2 -15  -3   92.73   54.05
  -2  15  -3  164.47   64.41
   2  15   3   41.17   55.93
   2  15   3   51.00   36.36
   2 -15   3   98.28   68.86
  -2  15   3   43.56   79.42
   2  15  -3   74.07   87.67
   2  15   4   39.08   46.48
  -2  15  -4  117.69   70.74
  -2 -15   4   68.46   75.76
   2 -15  -4   86.65   97.09
   2  15   4  163.86   52.57
   2 -15   4  102.55   79.35
  -2  15   4   47.62   62.93
   2  15  -4  101.42   55.24
   2  15   5   17.70   23.50
  -2 -15   5   41.37   30.02
   2 -15  -5   32.37   37.65
   2  15   5   31.07   42.48
  -2  15  -5    5.55   49.70
   2 -15   5    4.19   34.74
  -2  15   5   46.49   67.68
   2  15  -5   14.41   51.85
  -2  15  -6   10.26   65.15
  -2 -15   6   16.98   39.91
   2 -15  -6   -7.07   75.21
   2  15   6   55.09   44.45
   2  15  -6   96.44   47.10
  -2  15   6   77.11   64.00
   2 -15   6   59.66   76.70
  -2 -15   7   -0.17   42.53
  -2  15  -7   71.50   57.00
   2  15   7   28.53   28.89
   2  15   7   -7.47   27.26
   2 -15   7   82.03   51.38
   2  15  -7   10.25   47.27
  -2  15   7   20.56   26.94
  -2  15   7   41.80   29.38
   2  15   8  151.72   59.96
  -2  15  -8   30.47   56.69
  -2 -15   8   72.17   49.21
   2  15   8   -4.35   25.22
   2 -15   8   83.13   63.28
   2  15  -8   45.64   33.98
  -2  15   8   52.43   47.11
  -2  15   8   36.36   40.41
   2  15   9   50.93   53.97
  -2 -15   9   65.43   47.15
   2  15   9   73.38   44.28
  -2  15  -9   97.31  134.06
  -2  15   9   95.84   55.74
   2 -15   9   48.73  101.89
  -2  15   9  127.43   62.14
   2  15  -9  149.43   59.55
   2  15  10   53.26   54.25
   2  15  10   67.31   65.99
  -2 -15  10   84.35   68.58
  -2  15 -10   18.22   51.34
  -2  15  10  -35.01   30.33
  -2  15  10   72.57   97.06
   2 -15  10   21.61   58.73
   2  15 -10   32.08   29.37
  -2 -15  11   59.78   86.00
  -2  15 -11  -20.70   58.80
   2  15  11   39.00   58.90
   2  15  11   -1.89   23.44
  -2  15  11   50.85   53.16
   2 -15  11   -7.79   62.39
  -2  15  11    5.09   23.76
   2  15 -11   51.65   38.81
   2  15  12   -3.87   42.27
   2  15  12   18.61   26.09
  -2 -15  12   53.03   66.48
  -2  15 -12   18.65   45.92
  -2  15  12   44.39   28.35
   2  15 -12   29.46   43.05
  -2  15  12    6.41   37.98
   2 -15  12   57.25   42.97
  -2  15 -13   24.13   22.12
  -2 -15  13   -1.86   51.67
   2  15  13   57.68   45.30
  -2  15  13   32.27   37.44
   2  15 -13   37.18   43.83
   2 -15  13   66.72   36.22
   2  15  14   36.99   38.07
  -2 -15  14  -14.12   44.26
  -2  15 -14   46.12   64.71
  -2  15  14   35.44   17.68
   2  15 -14   41.12   53.69
   2 -15  14   27.66   34.97
  -2 -15  15   50.75   50.27
  -2  15 -15   21.35   32.77
   2  15  15  -49.05   43.42
   2 -15  15   38.72   44.86
   2  15 -15   31.57   35.76
  -2  15  15   65.53   45.67
   2  15  16   63.56   50.46
  -2 -15  16   36.82   36.82
  -2  15 -16   40.17   38.37
   2 -15  16   38.80   43.72
   2  15 -16   50.63   40.57
  -2  15  16   -9.99   38.59
  -2  15 -17   35.94   38.91
  -2 -15  17   46.90   38.00
   2  15  17  -10.15   43.70
   2  15 -17   37.15   48.86
   2 -15  17   21.41   33.30
  -2  15  17   13.93   30.41
  -2  15 -18  -43.17   47.38
  -2 -15  18   48.47   61.86
   2  15  18   17.77   38.29
   2  15 -18    7.65   32.57
  -2  15  18   -0.55   39.85
   2 -15  18   68.53   51.09
  -2  16   0 2653.66  215.33
   2  16   0 2451.64  202.61
  -2 -16   0 2282.69  194.18
   2 -16   0 2584.07  358.68
   2 -16  -1   27.21   46.72
  -2 -16   1   27.70   50.03
  -2  16  -1   45.56   33.85
   2  16   1  -12.74   48.91
   2 -16   1   65.96   42.91
  -2  16   1   60.57   50.24
  -2 -16  -1   31.08   47.36
   2  16  -1   86.73   76.00
  -2  16  -2 3307.72  268.51
   2  16   2 3450.62  337.64
  -2 -16   2 3346.51  268.32
   2 -16  -2 3619.64  288.74
  -2  16   2 3276.76  277.06
   2 -16   2 3550.41  284.81
   2  16  -2 3465.28  348.07
   2 -16  -3  220.96  118.51
  -2 -16   3  356.95  163.65
   2  16   3  180.43   84.03
  -2  16  -3  146.68   97.67
   2  16   3  320.32   80.94
   2  16  -3  215.37  124.33
  -2  16   3  189.18  128.95
   2 -16   3  399.56  105.56
   2 -16  -4 2292.89  197.57
  -2 -16   4 2399.08  216.26
  -2  16  -4 2047.32  122.59
   2  16   4 2345.16  196.01
   2  16   4 2240.09   88.68
  -2  16   4 2355.39  197.50
   2 -16   4 2301.64  200.81
   2  16  -4 2069.81  106.82
   2 -16  -5  744.94  216.24
  -2  16  -5  860.76  216.22
   2  16   5  789.63  181.14
   2  16   5 1154.66   74.83
  -2 -16   5  915.98  115.83
   2  16  -5  909.92  264.40
  -2  16   5  745.16  101.96
   2 -16   5  744.13  251.55
  -2 -16   6 1729.11  196.05
   2  16   6 1735.85   94.90
   2  16   6 1605.93   76.15
  -2  16  -6 1476.52  336.57
   2  16  -6 1552.69   99.18
  -2  16   6 1402.65  196.07
   2 -16   6 1309.68  151.52
  -2  16   6 1524.27  162.35
   2  16   7  496.06  244.56
   2  16   7  719.04   56.97
  -2  16  -7  625.57  242.15
  -2 -16   7  598.45  198.53
  -2  16   7  680.18  272.64
   2  16  -7  627.12  195.64
   2 -16   7  653.61  208.95
  -2  16   7  665.68   74.09
  -2 -16   8 2228.65  169.45
   2  16   8 2248.74  160.39
  -2  16  -8 2648.03  191.86
   2  16   8 2553.93  186.89
  -2  16   8 2560.90  170.62
   2  16  -8 2288.04  160.30
  -2  16   8 2260.79  154.08
   2 -16   8 2554.05  180.54
  -2 -16   9  122.99   84.99
   2  16   9   64.46   59.35
  -2  16  -9   84.19   77.46
   2 -16   9  162.85   63.94
  -2  16   9   45.76   46.23
   2  16  -9   94.56   58.91
  -2  16   9   76.27   28.44
   2  16  10  678.20  160.33
  -2 -16  10  546.99  223.32
   2  16  10  915.76   74.25
  -2  16 -10  766.93  290.24
   2 -16  10  899.36  253.84
  -2  16  10  984.06  159.35
   2  16 -10  843.22  203.75
  -2  16  10  902.42   54.87
  -2 -16  11   42.81   37.79
   2  16  11   -6.67   32.13
   2  16  11   54.48   34.40
  -2  16 -11   24.71   60.71
  -2  16  11  107.24   68.88
   2 -16  11   65.16   33.10
  -2  16  11   47.10   45.95
   2  16 -11   24.97   70.57
   2  16  12 1660.47  122.74
  -2  16 -12 1497.54  120.98
  -2 -16  12 1631.18  141.53
   2 -16  12 1672.29  105.39
   2  16 -12 1803.23  149.05
  -2  16  12 1726.14  140.04
  -2  16 -13   58.85   36.92
   2  16  13   61.01   46.51
  -2 -16  13    7.66   80.42
   2  16 -13   91.63   68.28
  -2  16  13  129.12   52.25
   2 -16  13   49.63  105.86
  -2 -16  14 1781.31  145.50
   2  16  14 2182.34  132.19
  -2  16 -14 1754.58  140.20
   2 -16  14 1339.03  334.14
   2  16 -14 1957.22  132.46
  -2  16  14 1759.43  110.01
   2  16  15   39.25   47.14
  -2 -16  15   39.56   31.55
  -2  16 -15  -24.70   55.51
   2  16 -15  -24.63   56.84
  -2  16  15   59.94   45.39
   2 -16  15   50.03   33.11
  -2  16 -16  716.43  261.48
  -2 -16  16  736.93  266.82
   2  16  16 1040.23   74.15
   2 -16  16  591.10  205.09
   2  16 -16  712.60  304.61
  -2  16  16  989.00   69.12
   2 -17   0  126.63   82.56
  -2 -17   0   41.74   63.00
  -2  17   0   50.70   50.14
   2  17   0   70.17   43.35
  -2 -17   1   22.05   66.57
   2  17   1  -16.49   45.85
  -2  17  -1  111.23   69.54
   2 -17  -1  -10.36   59.38
  -2 -17  -1   59.60   58.94
  -2  17   1   67.12   32.90
   2  17  -1   29.15   40.47
   2 -17   1  -50.37   64.10
  -2 -17   2   72.71   42.13
  -2  17  -2   76.98   74.53
   2  17   2  132.39   66.73
   2  17   2   94.08   31.53
   2 -17  -2   45.55   61.66
   2  17  -2    3.88   24.64
  -2  17  -3   -1.73   57.37
  -2 -17   3   22.64   56.02
   2  17   3   -7.55   29.14
   2 -17  -3  159.75   62.84
   2  17   3   57.18   43.04
   2 -17   3   35.60   47.71
  -2  17   3   14.95   40.92
   2  17  -3  -10.33   54.44
  -2  17  -4   49.98   44.65
   2  17   4   -5.40   31.84
   2 -17  -4   48.74   69.04
   2  17   4   51.84   49.10
  -2 -17   4  -17.08   58.48
  -2  17   4   70.63   58.56
   2 -17   4   16.05   72.75
   2  17  -4   -0.60   51.51
   2  17   5  -53.36   37.75
   2  17   5   39.40   42.95
  -2 -17   5   31.80   50.95
   2 -17  -5   55.99   50.02
  -2  17  -5   53.66   63.21
  -2  17   5   53.82   45.95
   2  17  -5   36.78   72.11
   2 -17   5  -37.76   55.88
   2  17   6   38.06   43.23
  -2  17  -6   55.62   67.79
   2  17   6  -12.80   39.07
  -2 -17   6   33.08   48.34
   2  17  -6  -42.84   47.45
  -2  17   6   47.65   36.95
   2 -17   6   58.87   88.08
  -2  17   6   -9.53   40.31
  -2 -17   7  -48.58   53.56
   2  17   7   24.43   43.35
  -2  17  -7  110.44   60.81
   2  17   7   33.49   43.94
   2 -17   7   15.37   48.30
  -2  17   7   -8.69   53.27
  -2  17   7   20.49   33.59
   2  17  -7   43.15   57.93
   2  17   8   18.48   38.37
  -2 -17   8   61.57   48.17
   2  17   8  -40.62   43.15
  -2  17  -8    0.69   39.04
   2  17  -8   63.84   34.44
  -2  17   8   31.96   45.21
   2 -17   8   16.40   36.42
  -2  17   8   53.76   35.57
   2  17   9   -4.69   44.15
   2  17   9   61.84   68.24
  -2  17  -9   91.69   71.90
  -2 -17   9   88.96   57.42
  -2  17   9   76.44   55.82
   2  17  -9   71.25   69.17
   2 -17   9   93.35   52.72
  -2  17   9   20.97   34.77
  -2 -17  10  132.82   81.78
   2  17  10   57.01   58.18
   2  17  10   41.28   32.19
  -2  17 -10   92.43   80.66
   2 -17  10   49.50   95.96
  -2  17  10   24.84   51.84
   2  17 -10   76.24   80.96
  -2  17  10   29.46   25.36
  -2 -17  11   54.22   26.22
  -2  17 -11   43.31   41.53
   2  17  11   51.77   35.64
   2 -17  11   44.44   56.27
   2  17 -11   16.38   54.99
  -2  17  11   57.44   32.22
  -2 -17  12   19.98   42.51
   2  17  12   58.56   37.58
  -2  17 -12   27.72   61.84
   2 -17  12  -28.12   65.69
   2  17 -12   85.03   65.32
  -2  17  12   39.63   32.89
  -2 -17  13   31.31   58.34
   2  17  13   29.11   22.34
  -2  17 -13   -9.05   57.17
   2 -17  13   49.82   70.72
   2  17 -13   24.43   39.33
  -2  17  13   15.43   26.16
  -2 -18   0 1830.18  149.98
   2 -18   0 1659.63  290.47
   2  18   0 1517.36  132.40
  -2  18   0 1582.56   98.26
   2 -18  -1   44.94   87.62
   2  18   1   94.20   52.67
  -2  18  -1   33.49   42.40
  -2 -18   1   23.64   72.59
   2  18   1    9.20   34.78
   2  18  -1   30.66   39.15
   2 -18   1   66.27   57.33
  -2  18   1   43.48   27.72
   2  18   2 1898.17  232.37
  -2 -18   2 1981.42  162.10
   2 -18  -2 2267.58  186.38
  -2  18  -2 2181.86  170.29
   2  18   2 2424.68  198.41
  -2  18   2 1816.04  146.83
   2  18  -2 2371.32  184.72
   2 -18   2 1836.77  153.09
   2  18   3   53.72   29.79
  -2 -18   3   -3.23   57.09
   2  18   3   87.94   63.73
   2 -18  -3   35.81   45.88
  -2  18  -3   71.53   55.35
   2 -18   3   54.62   57.37
   2  18  -3   53.35   38.21
  -2  18   3    8.53   55.57
   2 -18  -4 1761.04  279.02
   2  18   4 1571.05   97.64
  -2 -18   4 1823.29  158.38
  -2  18  -4 1563.19  105.56
   2  18   4 1884.38  168.82
   2 -18   4 1431.44  305.11
   2  18  -4 1688.23  143.49
  -2  18   4 1592.28  147.18
  -2 -18   5  -19.11   58.11
   2  18   5   75.00   46.63
  -2  18  -5   38.71   56.30
   2  18   5   93.43   66.67
   2  18  -5  -15.28   40.68
   2 -18   5   53.77   62.32
  -2  18   5   27.25   48.19
  -2  18   5   56.06   48.54
  -2 -18   6 1224.97  298.61
   2  18   6 1697.16  129.55
   2  18   6 1772.50  116.75
  -2  18  -6 1579.04  121.57
   2 -18   6 1640.93  219.73
  -2  18   6 1877.68  124.10
  -2  18   6 1641.80  112.59
   2  18  -6 1618.92  258.79
   2  18   7  116.62   73.80
   2  18   7   63.99   53.44
  -2 -18   7   40.61   47.20
  -2  18  -7   42.14   51.72
   2  18  -7   20.72   46.60
  -2  18   7   32.57   24.96
   2 -18   7  156.14  110.58
  -2  18   7  111.25   49.99
   2  18   8 1662.19  130.43
  -2  18  -8 1477.85  121.37
   2  18   8 1537.66  120.97
  -2 -18   8 1790.37  142.51
   2  18  -8 1771.12  126.00
  -2  18   8 1586.96  116.16
   2 -18   8 1714.69  184.52
  -2  18   8 1374.11  136.23
  -2  18  -9  116.75   63.28
   2  18   9  174.68  117.80
  -2 -18   9  107.37   60.98
   2  18   9   87.60   67.25
   2 -18   9  121.28  115.65
  -2  18   9   98.45   76.86
   2  18  -9  193.74   83.41
  -2  18   9  218.22   84.51
  -2  18 -10  946.78  294.88
   2  18  10 1294.38  112.22
  -2 -18  10  779.46  308.20
   2  18 -10 1070.34   95.47
  -2  18  10 1053.21   62.36
  -2  18  10 1095.56   72.02
   2 -18  10 1091.90  194.77
  -2  19   0   80.52   55.64
   2  19   0    4.58   28.29
   2 -19   0  -14.41   65.49
   2  19   0   28.96   42.62
   2  19   1   17.67   26.43
   2  19   1   -3.72   47.97
   2 -19  -1  -64.45   64.78
  -2  19  -1   50.69   28.45
  -2 -19   1   50.81   57.54
   2  19  -1   29.38   47.60
   2 -19   1   99.66   82.85
  -2  19   1   77.40   92.28
  -2  19  -2   -2.21   53.80
  -2 -19   2   14.79   38.19
   2 -19  -2   64.93   70.21
   2  19   2   60.80   43.44
   2  19   2   24.51   51.15
   2  19  -2    2.21   32.36
  -2  19   2    9.79   61.95
   2 -19   2  -14.82   60.75
  -2  19  -3   75.59   76.30
   2  19   3   10.16   36.72
  -2 -19   3   25.88   64.18
   2 -19  -3   49.91   58.40
   2  19   3   52.02   38.24
   2 -19   3   66.96   49.61
  -2  19   3   36.24   40.68
   2  19  -3   80.78   69.69
  -2 -19   4   68.06   68.29
  -2  19  -4   35.72   58.49
   2  19   4  -50.33   41.54
   2  19   4   20.45   52.66
  -2  19   4   45.23   62.36
   2  19  -4   45.49   94.97
   2 -19   4   18.17   74.94
   3   0   0   89.34   66.91
  -3   0   0    0.79    6.76
   3   0   0    5.75    9.23
  -3   0   0   -3.99   28.19
   3   0   1   15.58   10.92
   3   0  -1   -2.38   15.73
  -3   0  -1    8.57   12.12
  -3   0   1   -0.85   24.46
   3   0   1   60.83   60.37
  -3   0   1   -0.37    6.85
  -3   0  -1  -30.96   39.44
   3   0  -1   -3.42    9.23
  -3   0   2 5695.09  159.35
   3   0  -2 5157.61  131.92
   3   0   2 5726.31  181.78
  -3   0  -2 5489.44  144.14
   3   0   2 5574.83  161.62
  -3   0   2 5324.08  135.28
   3   0  -3   26.61   20.19
  -3   0  -3    0.02    9.24
   3   0   3   85.96   55.17
   3   0   3   27.17   18.06
  -3   0   3   22.65   36.61
  -3   0  -3   25.80   31.80
  -3   0  -4    5.00   11.77
   3   0   4   46.11   59.62
   3   0   4   -1.60   13.65
  -3   0   4   12.20   21.16
   3   0  -4  -16.11   36.14
  -3   0  -4   37.70   30.20
  -3   0  -5   38.10   45.67
   3   0   5    9.68   13.36
  -3   0   5    1.13    1.44
   3   0   5   21.86   31.94
  -3   0   5   17.40   14.72
   3   0  -5  -33.15   32.17
   3   0  -5    0.91    2.72
  -3   0  -5   12.28   14.01
  -3   0   6 6203.09  165.01
   3   0  -6 5686.28  157.39
  -3   0  -6 5897.22  157.20
   3   0  -6 5506.52  141.66
  -3   0  -6 6266.64  180.00
  -3   0  -7    6.66   10.20
  -3   0   7    4.55   14.72
   3   0   7   16.38   16.90
   3   0  -7  -16.10   28.41
   3   0   7   13.09   30.88
   3   0  -7   -2.36    7.47
  -3   0  -7    0.42   45.42
  -3   0   7    5.28    5.75
   3   0  -8 1119.80   43.57
  -3   0  -8 1124.55   48.06
  -3   0  -8 1102.25  135.93
  -3   0   8 1111.50   46.68
  -3   0   8 1152.80   54.83
   3   0   8 1079.78   52.49
   3   0  -8 1245.30   61.14
   3   0   8 1089.64   88.78
  -3   0  -9   -8.33   20.21
  -3   0   9    3.09    7.36
   3   0  -9   24.46   14.60
  -3   0   9    6.37   11.74
   3   0   9   -7.42   29.82
   3   0   9   49.05   48.64
  -3   0  -9   28.58   38.26
   3   0  -9   14.32   28.97
   3   0 -10  627.66   21.86
  -3   0  10  655.15   21.52
   3   0 -10  784.36   42.49
   3   0  10  616.71   89.71
  -3   0 -10  600.64  113.31
  -3   0  10  607.95   22.94
   3   0 -11   -6.47   11.32
   3   0 -11    0.75   26.53
  -3   0  11    9.45    6.73
  -3   0  11   12.50   11.17
  -3   0 -11  -10.30   27.80
  -3   0 -11    9.64   16.03
   3   0  11  -12.25   29.65
   3   0 -12  470.85   35.76
  -3   0  12  490.88   37.22
   3   0 -12  541.89   52.95
   3   0  12  476.50   42.99
  -3   0  12  520.73   38.33
  -3   0 -12  509.93   77.84
  -3   0 -12  530.09   91.18
   3   0  13   14.38   25.18
  -3   0 -13   23.71   18.02
  -3   0 -13   -2.47   15.81
  -3   0  13   12.26   11.61
   3   0 -13    3.94    9.41
  -3   0  13   -2.44   12.69
   3   0 -13    6.36    7.48
  -3   0  14   24.71   16.63
   3   0  14   16.54   16.66
   3   0 -14   13.83   23.10
   3   0 -14   20.21   21.42
  -3   0 -14   57.93   29.46
  -3   0  14   19.08   14.26
  -3   0 -14   34.55   21.35
   3   0 -15   11.86   22.54
  -3   0  15   -4.23   13.04
  -3   0  15   16.15    8.94
  -3   0 -15   16.17   12.68
   3   0 -15   -2.74   14.16
   3   0  15   -3.68   24.77
  -3   0 -15   24.79   24.09
  -3   0 -16   32.33   31.40
  -3   0 -16  -11.52   12.32
  -3   0  16   18.37   19.63
  -3   0  16   -8.30   16.81
   3   0 -16   10.14   12.94
   3   0  16    9.64   24.57
  -3   0  17   19.23   13.10
  -3   0 -17   22.96   28.54
   3   0 -17   14.07   14.04
   3   0  17   -1.02   26.51
  -3   0 -17   20.53   13.23
  -3   0  17  -14.27   11.54
   3   0 -18    9.39   22.05
  -3   0 -18   40.92   34.55
  -3   0  18   32.96   16.43
   3   0  18   64.90   25.04
  -3   0 -18   36.44   27.00
  -3   0  18   66.21   22.80
  -3   0 -19    3.93    6.59
  -3   0 -19   10.27    9.16
   3   0 -19    0.86   13.74
   3   0  19   -3.04   32.81
  -3   0  19    5.39   22.59
   3   0  20  724.97   89.76
  -3   0  20  674.12   47.32
  -3   0 -20  673.84   37.21
   3   0 -21   21.67   11.35
   3   0  21   17.08   22.77
  -3   0  21   18.36   17.66
  -3   0  22  -12.65   20.68
   3   0  22   19.80   28.85
  -3   0  23    6.72   18.93
   3   0  23    3.66   21.86
  -3   0  24   28.78   22.58
   3   0  24   44.54   26.06
   3   0  25    3.66   37.16
  -3   0  25   20.68   28.49
   3   0  26   55.57   36.59
  -3   0  26   76.17   48.44
   3   0  27  -62.64   33.07
   3   0  28   23.52   32.14
   3   0  29   -6.61   33.79
   3   1   0   36.51   19.49
  -3  -1   0   12.82   18.11
  -3   1   0   42.79   55.82
  -3  -1   0   41.24   37.11
  -3   1   0   45.56   25.62
   3  -1   0   69.00   96.95
   3   1   0   25.42   18.36
   3  -1   0   56.01   24.80
   3  -1  -1 4549.15  120.30
  -3   1  -1 4335.14  114.99
  -3  -1   1 4527.53  116.86
   3  -1  -1 3830.29  145.02
  -3   1  -1 4286.98  131.56
   3   1   1 4451.05  131.86
   3   1   1 4457.89  126.64
  -3   1   1 4223.20  112.24
   3   1  -1 4424.35  139.01
   3  -1   1 4261.71  146.50
  -3   1   1 4569.76  168.02
  -3  -1  -1 4790.49  140.92
   3   1  -1 4398.43  116.90
  -3  -1  -1 4082.32  107.63
   3  -1   1 4113.75  114.23
   3  -1  -2 2507.52  158.29
  -3  -1   2 2562.11  138.27
  -3   1  -2 2542.57  138.20
   3  -1  -2 2544.39  134.21
   3   1   2 2411.22  140.43
  -3   1  -2 2271.01  154.33
   3   1   2 2588.65  138.56
  -3   1   2 2417.82  127.01
   3   1  -2 3074.32  188.17
   3  -1   2 2344.65  125.51
  -3   1   2 3177.34  186.16
  -3  -1  -2 2643.50  144.31
  -3  -1  -2 2510.21  140.42
   3   1  -2 2597.94  136.66
   3  -1   2 2819.63  196.39
   3  -1  -331883.56  281.21
   3  -1  -330455.73  768.90
  -3  -1  -332590.13  127.77
  -3   1   330519.77  770.07
   3  -1  -4   72.82   57.86
  -3  -1   4    1.74    3.50
  -3   1  -4   11.32   14.51
  -3  -1   4   11.91   15.02
  -3   1  -4   11.24   31.47
   3   1   4   10.43   18.78
   3   1   4   52.72   55.47
  -3   1   4    5.58    6.63
   3  -1   4   10.50   26.07
  -3   1   4    8.81    5.89
  -3   1   4  -19.81   28.21
  -3  -1  -4   20.39   17.92
  -3  -1  -4   48.66   26.06
   3  -1   4   -0.29   27.66
   3   1  -4   18.27   24.24
   3   1   5 9022.84  235.87
  -3  -1   5 8060.83  206.35
  -3   1  -5 9180.92  240.88
   3   1   5 9572.49  305.58
   3  -1  -5 9291.46  255.49
  -3  -1   5 8743.16  229.74
  -3   1   5 8865.10  230.13
  -3  -1  -5 8873.72  231.43
   3  -1   5 9252.02  242.10
   3   1  -5 8323.26  234.37
  -3   1   5 8967.20  236.79
  -3   1   5 8524.76  219.01
  -3  -1  -5 8361.57  220.82
   3  -1   5 8299.64  248.40
  -3   1  -6 1576.52   90.09
  -3  -1   6 1793.96   95.70
   3  -1  -6 1899.08  129.96
  -3  -1   6 1626.72   94.11
  -3   1  -6 1891.90  131.96
   3   1   6 1611.59   93.62
   3   1   6 1633.75  104.40
  -3   1   6 1582.72   86.27
   3  -1   6 1647.40  254.03
  -3   1   6 1930.38  130.50
  -3  -1  -6 1755.40   96.81
  -3  -1  -6 1664.18   94.44
   3   1  -6 1585.46   93.48
   3  -1   6 1703.42   98.05
   3   1  -6 1642.95   87.08
  -3  -1   7 3305.15   28.09
   3   1   7 3069.95  177.36
   3  -1  -7 3352.20   58.83
  -3   1  -7 3614.56  128.64
  -3   1  -7 3116.40  164.49
  -3  -1   7 3624.16  111.76
  -3   1   7 3309.72   48.41
   3  -1   7 3685.36  136.51
  -3  -1  -7 2998.14  160.60
  -3  -1  -7 3046.85  162.58
   3   1  -7 3213.20   33.26
   3   1  -7 3232.40   48.45
   3  -1   7 3677.88  104.18
   3   1   8 1275.21   58.46
   3  -1  -8 1297.15   49.64
  -3  -1   8 1225.08   52.90
  -3   1  -8 1193.70   50.08
   3   1   8 1351.65  134.20
   3  -1  -8 1626.56  132.76
  -3  -1   8 1209.86   49.12
  -3   1  -8 1383.18  118.26
   3   1  -8 1177.03   44.33
   3   1  -8 1298.98   70.87
  -3   1   8 1241.96   52.01
  -3  -1  -8 1154.47   61.33
  -3  -1  -8 1125.91   57.78
   3  -1   8 1226.36   95.14
  -3   1   8 1117.80   66.14
   3  -1   8 1308.90   66.22
   3  -1  -9 3656.30  132.11
   3   1   9 3824.15  150.84
  -3  -1   9 3642.65  133.02
   3   1   9 3610.74  133.45
  -3   1  -9 3497.89  130.12
  -3  -1   9 3719.18  129.27
  -3   1  -9 3895.93  140.88
  -3  -1  -9 3707.85  134.25
   3   1  -9 3666.56  131.88
  -3  -1  -9 3292.91  142.01
   3   1  -9 3812.04  144.02
  -3   1   9 3791.35  137.77
  -3   1   9 3789.78  131.02
  -3   1 -10  813.43   60.68
  -3  -1  10  980.50   70.82
   3   1  10 1031.43   69.36
   3  -1 -10  943.38   42.87
   3   1  10  875.59   47.13
  -3   1 -10  870.19   88.74
  -3  -1  10  887.98   29.91
  -3  -1 -10  812.19   31.05
  -3   1  10  913.70   52.87
  -3   1  10  944.89   39.04
   3  -1  10 1017.14   74.02
  -3  -1  11 7048.88  287.00
  -3   1 -11 7214.77  311.17
  -3  -1  11 6562.66  276.32
  -3   1 -11 6556.89  279.27
   3   1  11 6570.00  284.80
   3   1  11 6507.59  285.07
   3  -1 -11 6559.72  271.79
  -3   1  11 6701.87  276.90
  -3   1  11 6997.10  287.86
   3  -1  11 6819.71  283.38
  -3  -1 -11 5949.32  254.99
   3   1 -11 6715.45  275.43
   3   1 -11 6669.72  280.53
  -3  -1  12  255.26   34.86
   3   1  12  219.90  124.86
  -3  -1  12  191.05   20.02
  -3   1 -12  304.40   79.56
   3  -1 -12  200.26   19.40
  -3   1 -12  287.65   55.61
   3  -1 -12  165.89  109.47
  -3  -1 -12  252.17   41.55
  -3   1  12  286.74   26.74
   3   1 -12  236.07   77.29
   3   1 -12  274.40   39.96
  -3   1  12  256.03   43.86
   3  -1  12  213.31  115.51
  -3   1 -1310956.41  489.39
  -3  -1  1310511.51  463.83
  -3   1 -1311220.25  141.23
   3   1  1310284.32  456.87
  -3  -1 -1310111.56  444.86
  -3   1  13 9627.61  423.17
   3  -1  13 9664.89  434.44
   3   1 -13 9828.18  430.42
  -3   1  13 9929.26  434.55
  -3  -1  14  175.13   63.74
   3   1  14  213.49   47.46
  -3   1 -14  232.14   72.09
  -3   1 -14  183.15   58.63
  -3  -1  14  185.51   93.42
   3  -1 -14  104.71   84.74
  -3   1  14  202.70   19.73
  -3  -1 -14  169.85   28.84
   3   1 -14  189.23   57.42
  -3  -1 -14  154.70   24.66
  -3   1  14  194.62   21.59
   3  -1  14  197.23  124.54
   3   1 -14  199.29   37.18
   3  -1 -15 6861.02  339.25
  -3  -1  15 7429.13  361.30
   3  -1 -15 8517.97  417.93
  -3   1 -15 6854.26  335.09
   3   1  15 7342.37  361.22
  -3   1 -15 6061.85  360.33
  -3  -1  15 7507.35  367.97
  -3   1  15 7152.95  347.72
   3  -1  15 8074.76  397.21
   3   1 -15 6630.64  324.44
  -3   1  15 7808.73  382.16
  -3  -1 -15 7649.92  372.14
   3   1 -15 7463.28  363.72
  -3  -1 -15 7162.54  347.21
  -3  -1  16  331.95   43.24
   3   1  16  266.40  103.74
   3  -1 -16  241.56  101.41
  -3   1 -16  209.46   58.40
  -3  -1  16  325.93   35.34
  -3   1 -16  377.22   35.24
  -3  -1 -16  386.34   37.82
   3   1 -16  288.81   46.53
  -3   1  16  305.03   41.57
  -3   1  16  343.09   35.09
  -3  -1 -16  393.18   28.24
   3  -1  16  351.66  111.79
   3   1 -16  275.49  100.28
  -3   1 -17 3419.28  217.38
   3   1  17 3744.55  212.31
   3  -1 -17 3994.61  239.78
  -3  -1  17 3863.34  218.79
  -3  -1  17 3412.82  193.22
  -3   1 -17 3885.71  222.29
   3  -1  17 3956.11  236.80
  -3  -1 -17 4168.50  226.68
  -3   1  17 3685.95  201.84
  -3  -1 -17 3998.72  217.31
  -3   1  17 3728.12  209.99
   3   1 -17 4744.25  264.49
  -3   1 -18  239.95   75.59
  -3  -1  18  379.56   67.06
  -3   1 -18  396.19   72.92
  -3  -1  18  396.60   45.59
   3   1  18  345.51   39.78
   3  -1 -18  539.54   53.31
   3  -1  18  389.05  143.65
  -3   1  18  397.66   33.69
  -3  -1 -18  356.96   22.65
   3   1 -18  417.51  127.27
  -3   1  18  500.60   40.66
   3   1  19 3511.04  215.81
  -3  -1  19 3268.89  194.64
  -3   1 -19 3500.29  216.32
  -3   1 -19 3397.67  207.62
   3  -1 -19 3201.98  202.19
  -3   1  19 3696.00  229.00
   3  -1  19 3525.36  253.76
   3   1 -19 4022.60  239.89
  -3  -1 -19 3971.30  226.04
  -3  -1  20   45.52   17.75
   3   1  20   38.01   30.80
  -3   1 -20   21.58   18.43
   3  -1 -20   41.98   21.19
   3  -1  20   33.29   36.16
  -3   1  20   63.04   22.51
   3   1 -20   37.24   22.04
  -3  -1  21 1863.13  119.41
  -3   1 -21 1991.88  130.54
   3   1  21 1885.42  128.77
   3  -1  21 2003.78  136.99
  -3   1  21 1891.99  128.54
   3   1 -21 1801.63  121.20
  -3  -1  22   33.56   26.68
   3   1  22   17.46   34.41
   3  -1  22   10.90   32.11
  -3   1  22   -0.90   21.22
   3   1 -22   21.66   16.05
   3   1  23 1865.29  137.69
  -3  -1  23 1766.07  125.52
   3  -1  23 1586.87  154.84
  -3   1  23 1891.35  130.40
  -3  -1  24  135.75   90.13
   3   1  24  195.89   86.36
   3  -1  24  200.70   82.52
  -3   1  24  219.31   83.90
   3   1  25 2908.11  227.33
  -3  -1  25 2458.31  190.58
  -3   1  25 2643.84  199.54
   3  -1  25 2732.49  220.04
   3   1  26  153.69   83.54
  -3  -1  26  106.16   67.68
  -3   1  26  163.28  100.01
   3  -1  26  196.16   75.37
   3   1  27 2004.40  152.28
   3  -1  27 1840.62  143.00
   3   1  28  183.54   90.84
   3  -1  28   58.85   52.22
   3   1  29 2547.53  162.51
   3  -1  29 2438.96  155.36
   3   2   0   15.05   30.67
  -3   2   0    2.16   17.87
  -3   2   0    1.22   78.30
  -3  -2   0  -12.39   30.75
   3  -2   0   33.60   53.45
   3   2   0   11.59   11.95
   3  -2   0   12.07   20.51
  -3  -2   0    9.71   10.19
   3   2   1 1312.58   74.16
  -3   2  -1 1176.41   65.39
  -3   2  -1 1093.37  100.10
   3  -2  -1 1288.76  113.52
   3  -2  -1 1398.40  101.32
   3   2   1 1277.99   76.74
  -3   2   1 1107.10   89.94
   3  -2   1 1291.04   75.93
  -3   2   1 1283.20   70.80
   3   2  -1 1298.52   71.51
   3   2  -1 1257.01   69.94
   3   2  -1 1293.27   82.15
  -3  -2  -1 1183.70   66.47
   3  -2   1 1431.40  139.31
  -3  -2  -1 1288.81   78.37
  -3  -2   2 3850.47  111.83
   3  -2  -2 3986.90  160.54
  -3   2  -2 3519.83   99.96
  -3   2  -2 3444.61  134.09
   3   2   2 3622.72  105.11
   3  -2  -2 3538.39   97.71
  -3  -2  -2 3818.60  112.61
   3   2  -2 3703.40  110.59
   3  -2   2 3809.66  108.55
  -3  -2  -2 3728.67  101.71
   3  -2   2 3643.00  140.12
  -3   2   2 3138.69  165.98
   3   2  -2 3697.60  103.71
  -3   2   2 3446.77  119.79
  -3   2  -3  129.63   82.14
   3  -2  -3   29.26   81.78
  -3   2  -3   50.94   28.65
   3  -2  -3   78.44   52.54
   3   2   3   73.63   53.74
  -3  -2   3   85.80   35.71
  -3  -2   3   80.14   33.65
   3   2   3   84.24   61.36
  -3  -2  -3   71.90   31.30
   3  -2   3   70.74   58.67
   3   2  -3  100.82   81.07
   3   2  -3   76.42   27.88
  -3  -2  -3   57.60   33.09
  -3   2   3   73.56   47.51
  -3   2   3   83.15   39.83
   3  -2   3   57.35   64.83
  -3   2  -4  542.99   38.99
   3   2   4  517.20   43.00
  -3   2  -4  646.67  296.81
   3  -2  -4  539.56   52.77
  -3  -2   4  511.92   55.63
   3  -2  -4  331.24   69.38
  -3  -2   4  511.96   47.90
   3   2   4  561.02  112.78
  -3   2   4  483.48   37.04
  -3  -2  -4  483.10   36.58
   3   2  -4  440.61   29.75
   3  -2   4  671.15  184.46
  -3   2   4  536.64   63.30
   3  -2   4  522.72   65.81
   3   2  -4  565.16   72.67
  -3  -2  -4  429.27   29.26
  -3  -2   5  169.23   50.18
   3   2   5  165.35   66.05
   3  -2  -5   56.54   64.95
  -3   2  -5   51.65   74.37
  -3   2  -5  183.55   44.73
  -3  -2   5  140.57   61.79
   3   2   5   99.51   51.85
  -3   2   5  150.66   60.46
  -3   2   5  148.59   27.49
  -3  -2  -5   98.39   49.06
  -3   2   5  139.87   75.53
   3   2  -5  146.72   24.28
   3   2  -5  164.59   38.02
   3  -2   5  172.02   76.88
  -3  -2  -5  106.26   25.37
   3  -2   5  130.11   92.58
  -3   2  -6  171.25  125.82
  -3   2  -6  125.88   53.95
   3   2   6   94.82   39.23
   3   2   6   62.72   32.37
  -3  -2   6  121.20   48.06
   3  -2  -6   87.45   63.46
  -3  -2   6  100.90   80.86
  -3  -2  -6  147.22   53.30
  -3   2   6  109.68   49.69
  -3   2   6   65.55   43.87
   3  -2   6  144.56   77.54
   3   2  -6  115.99   25.11
  -3  -2  -6   99.97   42.35
   3   2  -6  101.97   94.99
   3  -2   6   88.61   46.51
  -3   2   6  101.23   54.56
  -3   2  -7  495.23  190.32
   3  -2  -7  606.95   78.54
   3   2   7  581.64   41.34
   3   2   7  569.77   85.79
  -3  -2   7  537.92   41.81
  -3   2  -7  492.89   41.67
  -3  -2   7  521.60   50.63
  -3   2  -7  565.58   41.03
  -3  -2  -7  389.30   65.49
  -3   2   7  590.87   41.57
   3   2  -7  496.13   30.31
   3  -2   7  596.64   85.42
  -3  -2  -7  459.56   51.00
  -3   2   7  580.72   84.33
  -3   2   7  532.31   38.10
   3   2  -7  432.65   42.96
   3   2   8  195.85   63.27
  -3  -2   8  243.91   23.85
   3  -2  -8  202.25   41.37
   3   2   8  313.66  113.60
  -3   2  -8  181.44   69.04
  -3   2  -8  241.48   24.40
  -3  -2   8  244.71   20.24
   3  -2  -8  254.02   34.94
   3  -2   8  247.39   29.98
   3   2  -8  229.23   14.77
   3   2  -8  275.22   80.55
  -3  -2  -8  244.08   62.32
  -3   2   8  241.48   20.48
  -3  -2  -8  230.14   27.13
  -3   2   8  314.98   96.41
  -3   2  -9   59.41   35.96
   3   2   9   37.76   36.80
   3  -2  -9   81.61   45.38
  -3  -2   9   53.70   33.25
  -3   2  -9   75.20   51.70
   3   2   9   88.56   37.11
   3  -2  -9   95.07   36.46
  -3   2  -9  139.14   33.54
  -3  -2   9   77.56   28.62
  -3  -2  -9   44.55   33.52
   3   2  -9   74.72   42.20
  -3   2   9   86.06   33.07
  -3  -2  -9   80.18   34.61
   3   2  -9   71.85   65.02
   3  -2   9   83.03   39.21
  -3   2   9   64.04   28.90
  -3   2 -10 1554.70  117.73
   3   2  10 1572.44  139.78
  -3  -2  10 1579.40   99.82
   3  -2 -10 1517.25   93.91
  -3   2 -10 1382.02  182.00
   3  -2 -10 1425.47   98.67
  -3  -2  10 1749.82  106.86
   3   2  10 1660.43  108.95
   3  -2  10 1651.11  134.68
  -3   2  10 1378.75   85.06
   3   2 -10 1622.35  104.53
  -3  -2 -10 1388.52   92.79
   3   2 -10 1581.62   96.90
  -3   2  10 1592.17   98.44
   3  -2 -11  288.83   91.08
  -3  -2  11  303.39   51.63
  -3   2 -11  339.06   58.04
   3   2  11  309.08   52.13
   3  -2 -11  296.45   25.43
   3   2  11  269.85   29.09
  -3   2 -11  122.36   47.50
  -3  -2  11  275.79   87.12
   3  -2  11  342.40  129.00
   3   2 -11  246.01   23.46
  -3  -2 -11  269.04   24.20
   3   2 -11  349.99  103.52
  -3   2  11  259.69   42.80
  -3   2  11  260.58   32.06
  -3   2 -12  112.87   43.36
  -3  -2  12  121.12   46.53
   3  -2 -12   48.22   29.81
  -3   2 -12  132.31   80.28
  -3  -2  12   89.01   45.64
   3   2  12  103.45   56.73
   3   2  12   58.38   29.40
   3  -2 -12   68.72   33.92
   3   2 -12   47.62   28.63
  -3   2  12   89.33   37.05
   3  -2  12   62.00   45.54
  -3  -2 -12   96.07   28.19
  -3   2  12   90.88   24.39
   3   2 -12   76.38   20.14
   3  -2 -13   98.66   44.29
   3  -2 -13  210.97   61.87
  -3  -2  13  162.02   74.34
   3   2  13  194.71   82.06
  -3   2 -13  200.61   87.96
  -3   2 -13  284.90   78.24
  -3  -2  13  172.34   63.55
   3   2 -13  150.47   50.67
  -3  -2 -13  137.96   23.06
  -3   2  13  154.80   54.23
  -3  -2 -13  171.85   38.10
  -3   2  13  158.21   31.70
   3   2 -13  138.49   12.79
   3  -2  13  128.33   61.21
   3  -2 -14  120.51   42.66
   3  -2 -14   90.38   34.94
  -3   2 -14  108.16   33.11
  -3  -2  14  101.80   31.81
  -3  -2  14  101.92   43.11
   3   2  14  123.21   45.28
  -3   2 -14   53.35   50.96
  -3  -2 -14   77.04   24.75
  -3   2  14   85.87   43.64
   3   2 -14   89.86   32.58
  -3  -2 -14   77.18   21.55
   3  -2  14  114.47   35.01
  -3   2  14   98.80   26.83
   3   2 -14  125.30   40.90
   3  -2 -15   83.26   30.54
  -3  -2  15   85.64   36.92
  -3  -2  15  109.56   47.75
  -3   2 -15   71.33   36.43
   3  -2 -15   64.80   25.10
  -3   2 -15   47.09   74.30
   3   2  15   99.49   35.62
   3   2 -15   74.29   24.60
  -3   2  15   74.94   26.00
  -3  -2 -15   61.42   18.83
   3   2 -15  100.06   34.91
   3  -2  15   66.60   46.82
  -3   2  15  111.40   31.23
  -3   2 -16   13.74   20.63
  -3  -2  16   18.19   18.50
   3  -2 -16   20.97   20.62
   3   2  16   31.28   19.15
  -3   2 -16   24.23   41.51
  -3  -2  16   10.44   13.29
   3   2 -16    7.95   16.81
  -3   2  16    9.69    9.38
  -3  -2 -16   -0.70    2.21
  -3   2  16   -6.74   17.91
   3  -2  16   17.66   17.38
   3   2  17  195.37   70.59
  -3  -2  17  167.90   69.36
  -3   2 -17  145.16   49.36
   3  -2 -17  224.42   49.96
  -3  -2  17  207.81   80.18
  -3   2 -17  206.61   78.92
  -3   2  17  222.22   27.78
   3   2 -17  165.26   67.81
   3  -2  17  334.02   44.93
  -3   2  17  255.72   29.93
  -3  -2  18  192.21   39.15
   3   2  18  230.70   91.98
  -3   2 -18  275.04   55.86
   3  -2 -18  113.28   33.53
  -3   2 -18  207.50   62.77
  -3  -2  18  177.64   41.33
   3  -2  18  242.14   76.51
   3   2 -18  193.63   52.06
  -3   2  18  173.81   21.39
  -3   2  18  144.63   64.74
   3   2  19  393.84   50.88
  -3   2 -19  420.68  116.51
   3  -2 -19  316.36   22.22
  -3   2 -19  409.70  105.37
  -3  -2  19  340.03   51.61
  -3   2  19  420.69   63.71
   3   2 -19  212.56  104.50
   3  -2  19  394.86  117.51
  -3   2 -20  195.04   66.96
   3   2  20  249.77   61.20
  -3  -2  20  243.61   94.54
   3  -2  20  324.85  104.88
  -3   2  20  192.21   87.24
   3   2 -20  316.56   85.09
  -3   2 -21  358.63   86.15
  -3  -2  21  354.36   60.91
   3   2  21  355.75  166.55
   3  -2  21  330.39  139.61
   3   2 -21  409.92  128.23
  -3   2  21  303.57   34.42
  -3   2 -22   35.47   23.46
  -3  -2  22   49.01   37.89
   3   2  22   49.43   43.59
  -3   2  22   36.88   31.40
   3   2 -22   40.08   38.31
   3  -2  22   49.35   47.18
  -3  -2  23   -2.96   23.35
   3   2  23    7.77   37.05
   3  -2  23   24.84   26.79
  -3   2  23    6.51   20.87
  -3  -2  24   14.46   19.99
   3   2  24   17.24   22.47
   3  -2  24   65.73   51.90
  -3   2  24  -16.05   21.73
  -3  -2  25   23.69   23.03
   3   2  25   31.04   33.76
  -3   2  25   19.49   22.39
   3  -2  25  -20.65   38.68
  -3  -2  26   -8.11   28.22
   3   2  26  -11.72   38.48
  -3   2  26    6.83   16.32
   3  -2  26   15.94   27.38
   3   2  27   46.53   34.68
   3  -2  27  -45.71   31.95
   3   2  28    4.23   40.54
   3  -2  28   75.59   54.45
   3   2  29   44.69   35.04
   3  -2  29   92.32   40.22
  -3   3   0  102.02   37.97
  -3   3   0  123.94   63.68
   3   3   0   89.28   54.24
  -3  -3   0  146.20  109.59
   3   3   0  139.92   85.38
   3  -3   0  112.27  114.18
   3  -3   0  172.76   94.43
   3   3   0  186.09   48.49
   3  -3  -1 8158.83  411.38
  -3  -3   1 7439.62  199.80
   3   3   1 7981.98  209.24
   3  -3  -1 7133.50  190.91
  -3   3  -1 7682.66  202.80
  -3   3  -1 7316.86  226.32
   3   3   1 7926.74  212.37
   3   3  -1 7990.15  215.93
   3   3  -1 7289.09  192.46
  -3   3   1 7814.77  231.37
  -3  -3  -1 7502.04  209.93
   3  -3   1 7817.87  258.93
  -3  -3  -1 7372.14  192.72
   3  -3   1 7095.50  190.15
  -3  -3   2   26.38   22.93
   3  -3  -2  -36.54   98.79
   3  -3  -2   17.15   13.53
   3   3   2   -6.40   28.82
   3   3   2   51.37   31.08
  -3  -3   2   48.75   31.84
  -3   3  -2   30.91   15.93
  -3   3  -2   66.78   83.67
   3  -3   2   23.08   29.05
  -3  -3  -2   21.92   22.33
   3   3  -2    6.07   17.63
   3   3  -2   10.15   12.34
  -3   3   2    6.55   20.35
  -3  -3  -2   15.92   20.86
  -3   3   2   54.36   92.76
   3  -3   2   48.80   50.03
  -3  -3   3 9871.52  256.31
   3   3   3 9352.65  245.86
  -3  -3   3 9341.76  255.42
  -3   3  -3 9544.54  301.00
   3   3   310206.74  268.00
  -3   3  -3 8807.48  243.04
   3  -3  -3 9936.37  269.61
   3  -3  -3 9480.44  284.93
   3  -3   3 9141.92  278.44
  -3  -3  -3 8962.63  240.69
  -3  -3  -3 9681.79  253.23
  -3   3   3 9658.65  277.01
   3   3  -3 9699.01  281.34
   3   3  -3 9007.80  239.73
  -3   3   3 9535.97  248.70
   3  -3  -4   52.29   38.11
   3   3   4    6.71   18.71
  -3   3  -4  -11.91   71.92
  -3   3  -4   -4.54   43.69
  -3   3  -4   31.20   18.72
   3   3   4   19.14   15.68
  -3  -3   4   18.88   19.68
   3  -3  -4   24.00   25.51
  -3  -3   4   34.26   17.53
  -3  -3  -4   34.47   18.39
   3   3  -4   21.47   20.95
  -3   3   4   15.82   26.20
  -3   3   4   17.36   17.46
   3   3  -4   10.89   18.79
   3  -3   4   25.10   19.15
  -3  -3  -4   -1.56   18.63
   3  -3  -511660.90  311.21
  -3  -3   510866.29  284.08
  -3  -3   511201.71  318.40
  -3   3  -511103.07  298.12
   3   3   511546.21  301.85
  -3   3  -511837.21  316.96
  -3   3  -511289.40  332.52
   3  -3  -511929.25  395.20
   3   3  -511264.07  289.40
  -3   3   511998.09  315.29
  -3  -3  -511443.95  301.59
  -3  -3  -511819.76  309.52
   3   3  -511249.78  298.28
  -3   3  -6   34.84   55.06
   3   3   6   79.66   34.65
  -3   3  -6   67.08   47.15
  -3  -3   6   68.13   55.91
  -3  -3   6   39.50   23.73
   3   3   6   41.38   31.96
   3  -3  -6   45.20   23.41
  -3   3  -6    7.38   20.06
  -3   3   6   30.10   11.43
  -3   3   6   43.52   34.59
   3  -3   6   17.19   22.68
  -3   3   6   50.90   28.16
   3   3  -6   55.76   41.01
  -3  -3  -6   49.76   24.88
  -3  -3  -6   20.97   42.11
   3   3  -6   73.28   28.44
   3  -3  -713719.68  540.12
   3   3   712612.68  429.73
  -3  -3   714002.26  473.37
  -3   3  -712829.61  460.87
  -3  -3   712072.21  415.49
  -3   3  -712147.80  426.39
  -3   3  -712709.59  431.88
   3   3   712067.79  415.13
   3   3  -712758.69  430.29
  -3  -3  -713061.78  452.73
  -3  -3  -712599.96  428.24
  -3   3   714396.42  486.63
  -3   3   713570.77  473.25
   3   3  -712969.51  443.21
  -3   3   713001.09  441.79
   3  -3   713361.18  454.78
  -3  -3   8   81.03   32.35
  -3   3  -8   18.33   60.06
  -3  -3   8   96.73   31.00
  -3   3  -8   28.19   34.99
  -3   3  -8   99.16   50.18
   3  -3  -8  -14.69   53.79
   3   3   8   61.16   19.39
   3   3   8  144.81   67.28
  -3  -3  -8  128.92   38.67
   3   3  -8  101.51   27.49
  -3   3   8   89.44   40.77
   3  -3   8   46.86   30.75
  -3   3   8   98.64   55.77
   3   3  -8   81.24   76.90
  -3  -3  -8   57.82   40.06
  -3   3   8  113.30   40.33
  -3  -3   9 5820.36  205.49
   3  -3  -9 6452.05  241.79
   3   3   9 6515.29  239.23
  -3   3  -9 6513.70  258.88
  -3   3  -9 6399.32  263.19
  -3  -3   9 6078.35  211.82
   3   3  -9 6627.89  252.33
  -3   3   9 6509.86  227.55
   3   3  -9 6626.13  228.06
  -3   3   9 6316.87  220.10
   3  -3   9 6422.20  227.57
  -3  -3  -9 6962.52  238.04
  -3   3 -10  822.33   89.58
  -3  -3  10  814.27   71.17
   3   3  10  942.63   72.83
   3  -3 -10 1060.02  111.44
   3   3  10  959.16   74.72
  -3  -3  10  907.25   62.86
  -3   3 -10 1057.78  162.82
  -3  -3 -10  909.52   60.10
  -3   3  10  930.41   65.99
  -3   3  10  916.48   61.04
   3  -3  10  942.37  101.00
   3   3 -10  946.23   84.38
  -3   3  10  832.38   81.86
   3   3 -10 1004.78   63.83
   3  -3 -11 4024.07  169.03
   3  -3 -11 4106.79  183.32
   3   3  11 3797.80  170.75
  -3  -3  11 4233.01  195.24
  -3   3 -11 3955.16  173.93
  -3  -3  11 4369.74  189.60
  -3   3 -11 4064.19  308.07
   3   3  11 4316.29  212.06
   3   3 -11 4034.30  169.51
   3   3 -11 4701.06  201.64
  -3  -3 -11 4253.96  175.99
   3  -3  11 4158.26  186.35
  -3   3  11 4199.67  178.62
  -3   3 -12 2750.50  160.14
  -3  -3  12 3106.09  149.38
   3   3  12 2759.59  127.76
   3   3  12 2755.13  129.38
  -3   3 -12 2682.03  151.57
   3  -3 -12 2978.28  189.90
   3  -3 -12 2870.92  132.23
  -3  -3  12 3071.45  138.19
   3  -3  12 2985.28  142.21
  -3  -3 -12 2902.04  125.56
   3   3 -12 3052.32  140.66
   3   3 -12 2829.80  133.28
  -3   3  12 3112.36  146.39
  -3   3  12 2751.75  125.25
   3  -3 -13 4641.59  207.99
  -3   3 -13 4354.61  319.29
   3   3  13 4664.84  220.11
  -3  -3  13 5009.62  228.56
  -3  -3  13 4470.90  215.87
   3  -3 -13 4475.19  209.82
   3   3  13 4468.01  206.92
  -3   3 -13 4373.54  202.35
  -3   3  13 4922.65  220.15
  -3  -3 -13 4599.22  202.40
   3  -3  13 4130.49  198.98
  -3   3  13 4902.19  219.65
   3   3 -13 4599.70  205.78
   3   3 -13 5036.23  230.19
  -3  -3  14 1217.08   72.50
   3  -3 -14 1351.10   75.17
   3   3  14 1354.64   79.27
  -3  -3  14 1469.40  104.49
   3  -3 -14 1309.99   90.78
  -3   3 -14 1372.09  150.95
  -3   3 -14 1401.95   99.22
   3   3 -14 1309.88   92.07
   3   3 -14 1480.60   82.87
  -3  -3 -14 1352.58   68.47
  -3   3  14 1471.75   75.23
  -3   3  14 1595.09   86.45
   3  -3  14 1399.39   83.50
   3  -3 -15 3009.87  177.48
  -3   3 -15 3099.73  182.41
   3   3  15 3200.28  168.62
  -3  -3  15 3406.46  188.86
  -3   3 -15 3159.84  183.10
   3  -3  15 3659.67  191.54
   3   3 -15 3437.09  178.07
  -3   3  15 3201.28  160.35
  -3   3  15 3235.84  164.81
   3  -3 -16  412.68   73.06
  -3   3 -16  423.89  118.75
  -3  -3  16  468.33   82.42
   3   3  16  366.29   35.87
  -3   3 -16  333.68  106.53
   3  -3  16  430.91   43.98
   3   3 -16  401.91   41.98
  -3   3  16  339.44   30.68
  -3   3  16  328.43   72.68
   3   3  17 3017.70   69.50
  -3  -3  17 3295.88  192.97
  -3   3 -17 3061.54  182.74
  -3   3  17 3108.83  174.29
   3   3 -17 2835.16   77.01
   3  -3  17 2876.94   86.51
  -3   3  17 2996.17   50.47
  -3  -3  18  179.77  101.62
  -3   3 -18  218.73   53.75
   3   3  18  300.88   95.81
   3  -3  18  115.74   74.18
   3   3 -18  192.53   55.78
  -3   3  18  208.84   27.17
  -3  -3  19 4248.81  247.37
   3   3  19 3510.83  225.91
  -3   3 -19 3823.70  223.37
  -3   3  19 3507.38  202.94
   3   3 -19 3850.51  224.44
   3  -3  19 3632.81  219.24
   3   3  20   32.72   24.73
  -3   3 -20   75.14   42.59
  -3  -3  20   33.09   21.82
  -3   3  20   30.08   23.18
   3   3 -20   31.12   32.81
   3  -3  20    8.73   38.62
  -3   3 -21 4341.38  284.48
  -3  -3  21 4213.00  277.67
   3   3  21 4769.40  314.73
  -3   3  21 4156.45  269.18
   3  -3  21 3869.24  270.96
   3   3 -21 4825.59  325.12
  -3   3 -22   33.02   19.02
  -3  -3  22   19.99   42.76
   3   3  22   49.15   31.70
  -3   3  22   46.58   23.33
   3  -3  22   21.59   40.36
   3   3 -22   26.43   26.77
  -3  -3  23 3322.49  186.46
   3   3  23 3098.36  181.30
  -3   3  23 2819.34  157.49
   3  -3  23 3093.99  179.72
  -3  -3  24   -6.95   26.48
   3   3  24   57.85   39.67
  -3   3  24   23.55   22.97
   3  -3  24   14.73   34.64
   3   3  25 1404.08   63.83
  -3  -3  25 1393.32   60.33
  -3   3  25 1249.09   46.56
   3  -3  25 1149.48   82.18
   3   3  26   36.32   33.09
  -3  -3  26   14.23   33.05
   3  -3  26   36.63   23.66
  -3   3  26   32.93   28.54
   3   3  27 1658.74  120.17
   3  -3  27 1035.31  114.45
  -3   3  27 1269.96   98.78
   3   3  28   49.19   30.67
   3  -3  28   37.16   38.19
   3   3  29 1405.82  103.63
   3  -3  29  943.30  167.79
  -3   4   0  -11.61   20.96
   3   4   0   26.58   15.26
   3   4   0   26.71   23.29
  -3   4   0   63.82   50.70
   3   4   0  -25.47   26.46
   3  -4   0  -27.31   35.21
  -3  -4   0   36.63   18.41
  -3   4   0  -15.83   44.07
   3  -4  -1   27.62   34.28
  -3   4  -1   39.46   63.19
  -3  -4   1   23.87   21.49
  -3   4  -1   36.14   27.76
  -3   4  -1   12.04   15.06
  -3  -4   1  -16.23   24.78
   3   4   1    2.47   18.74
   3   4   1   -5.04   33.45
   3   4   1   35.84   39.78
  -3   4   1   -8.26   27.56
   3   4  -1   31.44   18.41
   3  -4   1   30.49   35.26
  -3   4   1  -20.84   65.75
   3   4  -1   19.26   21.96
  -3  -4  -1   23.91   19.92
   3   4   2 3346.78   57.68
  -3   4  -2 3306.84  143.28
   3   4   2 2919.98  166.51
  -3  -4   2 3302.50   51.66
   3  -4  -2 3418.72  301.76
  -3   4  -2 3285.35   89.94
   3  -4  -2 2861.11  156.57
   3   4   2 3267.87   87.72
  -3   4  -2 3246.18   74.81
   3  -4   2 3145.67  170.61
   3   4  -2 2917.47  160.64
  -3   4   2 2995.98  162.92
  -3   4   2 2898.09  176.39
  -3  -4  -2 3119.50  167.51
   3   4  -2 3255.87  126.17
  -3  -4   3  194.61   46.14
   3   4   3  222.58   78.85
  -3  -4   3  208.24   29.28
  -3   4  -3  196.09   72.87
  -3   4  -3  149.80   84.22
   3  -4  -3  189.80   89.10
  -3   4  -3  254.91   96.14
   3   4   3  185.77   57.66
   3  -4  -3  199.86  190.24
  -3   4   3  232.97   78.59
  -3  -4  -3  161.24   72.79
  -3  -4  -3  179.82   18.74
   3  -4   3  142.12   67.35
   3   4  -3  119.82   64.38
  -3   4   3  242.77  210.79
   3   4  -3  251.07  105.22
   3   4   4 1102.65   68.48
   3   4   4 1040.87   65.75
  -3   4  -4 1016.83   98.32
   3  -4  -4 1061.57   69.35
   3  -4  -4 1210.04  220.84
  -3  -4   4 1126.42   69.40
  -3   4  -4 1011.63   70.31
  -3   4  -4 1014.13   62.92
  -3  -4   4 1040.71   71.58
  -3   4   4 1155.30  109.31
   3   4  -4 1161.99   73.61
  -3  -4  -4 1153.76   68.44
  -3   4   4  989.14   86.96
   3  -4   4 1343.06   83.56
  -3  -4  -4 1043.23   61.40
   3   4  -4 1242.54   73.22
   3   4   5  423.14  116.15
  -3  -4   5  491.62   50.14
   3  -4  -5  519.68  155.55
  -3   4  -5  400.52   90.92
   3  -4  -5  389.29   30.10
  -3   4  -5  395.47   26.58
  -3  -4   5  449.62   34.15
  -3   4  -5  399.57   50.02
   3   4   5  377.11   30.53
  -3   4   5  325.40   25.62
  -3  -4  -5  410.01   23.00
  -3  -4  -5  431.52   26.85
   3  -4   5  467.71  119.55
   3   4  -5  370.02   30.33
  -3   4   5  496.14  192.45
   3   4   6   73.73   48.21
  -3   4  -6   25.84   28.08
   3  -4  -6  123.44   78.93
  -3  -4   6   69.14   68.60
  -3  -4   6   87.76   48.28
   3   4   6   42.64   41.61
  -3   4  -6   82.42   56.48
  -3   4  -6   33.06   74.97
   3  -4   6   58.11   54.84
  -3  -4  -6   67.81   40.10
  -3   4   6   54.28   41.43
  -3   4   6   56.70   25.53
  -3   4   6   16.84   28.66
   3   4  -6  126.40   49.77
  -3  -4  -6   38.31   39.93
   3   4  -6   59.50   37.39
  -3   4  -7   20.61   37.92
  -3  -4   7   25.33   20.53
  -3  -4   7    8.44   18.92
   3   4   7   36.70   22.08
   3  -4  -7   -9.33   62.44
   3   4   7   21.16   29.60
  -3   4  -7    5.92   46.94
  -3   4   7   20.53   10.74
  -3  -4  -7   13.81   25.34
  -3   4   7   15.43   17.31
   3  -4   7   14.63   43.42
  -3  -4  -7   33.65   29.04
   3   4  -7   48.48   23.09
   3   4  -7   32.77   31.92
  -3   4   7   27.10   22.60
   3   4   8 1115.50   93.84
  -3   4  -8 1042.44   69.77
  -3  -4   8 1089.92   53.01
   3   4   8  912.68   56.63
  -3   4  -8 1011.77   96.33
  -3  -4   8  894.01   40.60
   3  -4  -8  970.94  115.16
   3   4  -8  943.78   41.25
   3   4  -8  985.64   75.92
  -3   4   8 1085.00   98.02
  -3   4   8 1057.66   81.33
   3  -4   8 1037.72   63.82
  -3   4   8  985.33   84.46
  -3  -4  -8  973.88   44.72
  -3   4  -9   14.80   79.33
   3   4   9   72.81   36.61
   3   4   9  104.17   44.71
  -3  -4   9   66.00   40.03
   3  -4  -9   72.12   60.18
  -3  -4   9   96.20   39.18
  -3   4  -9   88.08   51.13
  -3   4   9   61.11   45.45
  -3   4   9   25.23   21.14
   3   4  -9   80.54   49.14
   3   4  -9   53.94   11.82
  -3  -4  -9   32.29   17.13
   3  -4   9  -24.53   36.19
  -3   4   9   65.38   37.52
  -3  -4  10  937.58   72.43
   3  -4 -10 1051.02  100.95
   3   4  10  880.06   77.35
  -3   4 -10 1007.53   97.83
  -3   4 -10  943.90  106.04
  -3  -4  10  875.40   60.33
   3   4  10  959.68   68.28
   3   4 -10  893.18   70.70
  -3  -4 -10  907.17   58.04
   3   4 -10  963.44   61.41
  -3   4  10  949.90   71.32
  -3   4  10  923.87   70.74
   3  -4  10 1019.88   77.12
  -3   4  10  994.50   76.84
  -3   4 -11  531.98  153.67
   3   4  11  539.66   47.94
   3   4  11  656.16   68.93
  -3  -4  11  592.54   58.98
   3  -4 -11  587.53   80.93
  -3   4 -11  732.70  121.92
   3   4 -11  440.79   42.71
   3   4 -11  522.96   55.59
  -3  -4 -11  498.29   43.09
   3  -4  11  499.55   44.76
  -3   4  11  609.32   36.93
  -3   4  11  496.64   67.72
  -3   4  11  555.69   38.07
  -3  -4  12  105.94   40.59
   3   4  12   57.92   41.04
  -3   4 -12   38.11   32.55
   3   4  12   52.71   26.52
   3   4 -12   76.49   46.67
   3  -4  12   91.36   48.98
  -3  -4 -12   65.59   21.41
  -3   4  12   70.95   30.59
  -3   4  12   72.68   29.14
   3   4 -12   68.72   28.31
  -3   4  12  102.23   18.43
   3   4  13   54.53   29.11
  -3   4 -13    8.00   21.55
   3   4  13   27.79   31.42
  -3  -4  13    4.81   16.82
   3  -4  13   23.95   33.38
   3   4 -13    1.25   11.15
  -3   4  13   28.68   27.28
  -3   4  13   -0.42    9.79
  -3   4  13   16.82   13.55
   3   4 -13  -25.38   28.98
  -3  -4 -13    2.96    7.48
  -3   4  13   29.44   14.70
  -3  -4  14  -12.27   22.43
   3   4  14    5.65    9.55
  -3   4 -14   16.40    7.29
   3   4  14    2.78   25.69
  -3   4  14   13.83   13.42
  -3   4  14    4.53   11.94
   3   4 -14    0.40    9.71
  -3   4  14    9.91   13.59
   3  -4  14   25.34   25.17
   3   4 -14  -11.41   27.36
  -3  -4  15   86.70   59.86
  -3   4 -15   89.21   58.61
   3   4  15   74.70   50.77
  -3   4  15   79.81   25.88
   3  -4  15  143.21   57.14
  -3   4  15  152.34   36.77
   3   4 -15   99.96   21.12
  -3   4  15   95.27   29.12
  -3  -4  16  492.24   67.04
   3   4  16  509.53   44.38
  -3   4 -16  530.57   67.78
  -3   4  16  470.48   35.68
   3  -4  16  435.18   40.57
   3   4 -16  577.71   55.67
  -3   4  16  451.89   27.91
  -3   4  16  583.92   44.70
   3   4  17   41.59   28.45
  -3   4 -17   58.33   30.44
  -3  -4  17   56.67   24.39
   3  -4  17   69.43   51.08
  -3   4  17   45.30   26.37
   3   4 -17   51.60   46.90
  -3   4 -18  405.26  130.25
   3   4  18  350.37  141.41
  -3  -4  18  342.30  125.81
  -3   4  18  360.64   39.21
   3   4 -18  419.52  122.30
   3  -4  18  328.25  158.00
   3   4  19  200.12   85.17
  -3   4 -19  142.38   55.49
  -3  -4  19  106.77  121.86
   3   4 -19  175.33   54.27
   3  -4  19  202.38   61.30
  -3   4  19  200.38   72.66
   3   4  20   30.51   12.53
  -3  -4  20   19.64   19.11
  -3   4 -20   10.78   24.48
   3  -4  20  -39.67   43.02
  -3   4  20   30.53   20.92
   3   4 -20    5.62   26.74
   3   4  21   42.85   40.83
  -3   4 -21    3.63   13.94
  -3  -4  21   28.47   22.97
   3   4 -21   22.59   21.57
  -3   4  21   29.86   16.74
   3  -4  21   43.77   43.88
  -3   4 -22  186.78   88.58
   3   4  22  189.51   40.66
  -3  -4  22  219.64  105.35
   3  -4  22  175.61   78.80
   3   4 -22  216.99   67.24
  -3   4  22  204.45   68.83
   3   4  23   38.09   43.21
  -3   4 -23   26.63   23.11
  -3  -4  23    9.49   34.26
  -3   4  23  -20.74   22.06
   3   4 -23   22.05   22.15
   3  -4  23   -7.05   38.10
   3   4  24    0.16   38.34
  -3  -4  24   41.31   34.17
   3  -4  24   12.80   45.34
  -3   4  24   13.08   21.48
  -3  -4  25   40.90   42.23
   3   4  25  -29.54   39.35
   3  -4  25   30.00   38.18
  -3   4  25    3.10   13.35
  -3  -4  26   43.86   42.35
   3   4  26   64.52   46.07
  -3   4  26   22.91   23.11
   3  -4  26   58.47   42.46
   3   4  27  -10.99   31.95
  -3   4  27    1.27   15.82
   3  -4  27  -10.77   41.07
   3   4  28  -14.45   36.42
   3  -4  28   45.48   51.48
  -3  -5   0   35.21   24.01
  -3   5   0  116.10   82.02
  -3  -5   0   69.15   42.23
  -3   5   0   58.82   34.72
   3  -5   0   35.48   34.99
   3   5   0   77.55   27.43
   3   5   0   87.89   58.69
  -3   5   0  102.01   54.46
  -3  -5   1 1566.42   97.40
  -3  -5   1 1463.83  130.38
   3  -5  -1 1409.06   90.20
  -3   5  -1 1445.77  102.17
  -3   5  -1 1361.64   80.73
   3   5   1 1364.89   82.04
   3   5   1 1558.52   99.53
   3   5   1 1471.90   85.58
  -3   5  -1 1369.96  253.08
  -3  -5  -1 1491.70   91.16
  -3   5   1 1572.42  173.63
  -3   5   1 1326.50  108.87
   3   5  -1 1532.87   93.20
   3   5  -1 1472.38   86.71
   3  -5   1 1506.92  106.44
  -3   5   1 1528.08   88.26
  -3   5  -2  -31.44   67.28
  -3   5  -2  -53.57   48.60
   3  -5  -2   13.76   20.81
   3   5   2   13.32   21.37
   3   5   2   41.90   38.35
  -3  -5   2   12.12   19.91
   3   5   2   -6.08   26.32
  -3  -5   2  -14.56   25.55
  -3   5  -2  -24.38   22.79
   3  -5   2   28.57   29.70
   3   5  -2   -0.17   20.98
  -3  -5  -2  -18.61   25.03
   3   5  -2   24.75   21.66
  -3   5   2   20.34   26.62
  -3   5   2  -28.82   46.03
  -3   5   2   53.98   53.11
  -3  -5   311429.58  394.72
  -3   5  -310157.65  352.01
   3   5   311749.30  425.54
  -3  -5   310349.49  358.03
  -3   5  -310706.61  385.97
   3  -5  -311016.46  379.96
  -3   5  -310026.93  376.84
   3   5   311038.52  377.39
   3   5   310454.85  361.88
   3  -5   311651.12  402.55
  -3   5   310620.30  389.69
  -3   5   310473.42  361.20
   3   5  -310413.05  358.71
  -3  -5  -310680.60  367.76
  -3   5   311073.19  385.41
  -3  -5   4  888.78   56.51
   3  -5  -4  766.63   60.91
  -3   5  -4  889.70   37.15
  -3   5  -4  814.53  259.42
   3   5   4  922.13  109.08
  -3  -5   4  800.95   43.97
   3   5   4  741.04   35.01
   3   5   4  788.43   82.89
  -3   5  -4  723.04   63.11
  -3  -5  -4  702.80   27.88
  -3   5   4  890.05  117.60
  -3   5   4  848.59   54.46
   3  -5   4  747.98   41.02
   3   5  -4  846.34   29.91
  -3   5   4  850.73   73.41
  -3  -5   510928.12  394.58
   3   5   511998.61  419.81
  -3   5  -511627.54  453.02
  -3   5  -511023.49  376.56
  -3  -5   512104.01  422.78
   3  -5  -513193.43  452.71
   3   5   512953.31  448.22
  -3   5  -511889.55  422.41
   3   5  -511957.76  412.19
  -3   5   510909.17  374.64
  -3  -5  -510974.47  374.73
  -3  -5  -511427.78  390.96
  -3   5   511563.53  412.40
  -3   5   511802.46  406.03
   3   5  -512731.66  445.19
   3  -5   510669.03  368.26
   3   5   6  621.91   46.82
  -3  -5   6  750.94   55.92
   3  -5  -6  678.43   45.21
  -3   5  -6  696.49  184.87
   3   5   6  706.15   33.44
  -3  -5   6  636.00   57.90
  -3   5  -6  680.54   50.73
   3  -5   6  608.01   57.55
   3   5  -6  674.00   61.96
  -3   5   6  755.32   68.94
  -3  -5  -6  602.86   34.27
   3   5  -6  713.96   70.62
  -3   5   6  698.19   40.54
   3   5   7 5765.84  241.37
  -3  -5   7 6734.64  281.86
  -3   5  -7 6299.38  270.13
   3   5   7 6440.69  268.97
  -3   5   7 6872.41  297.68
  -3   5   7 7455.03  309.93
   3   5  -7 6551.58  274.27
   3   5  -7 5952.56  288.39
   3  -5   7 6696.82  281.41
  -3   5   7 6529.89  271.47
  -3  -5  -7 6691.94  274.91
  -3   5   7 6369.70  273.74
  -3  -5   8  176.99   77.49
  -3   5  -8  332.87  119.18
   3   5   8  155.07   74.55
   3   5   8  227.21   68.21
  -3   5   8  178.79   27.72
  -3   5   8   76.22   64.95
   3   5  -8  153.45   92.22
  -3   5   8  148.99   57.90
   3   5  -8  233.73   23.67
  -3  -5  -8  155.32   55.35
  -3   5   8  148.28   63.80
   3  -5   8  230.38   80.20
  -3  -5   912563.68  511.89
   3   5   911360.77  465.60
   3   5   912326.92  506.89
  -3   5  -912598.41  522.31
   3   5  -910896.87  441.88
  -3   5   912340.59  502.79
  -3   5   910825.93  445.67
   3   5  -912388.27  508.00
  -3   5   910828.67  449.73
   3  -5   912631.96  517.18
  -3  -5  -910857.49  444.57
  -3   5   912378.41  507.65
   3   5  10   44.23   36.87
  -3  -5  10   15.38   18.84
  -3   5 -10   13.34   45.83
   3   5  10   20.22   23.55
  -3   5  10   -1.21   24.09
  -3  -5 -10   16.46    9.43
   3  -5  10   37.91   34.74
   3   5 -10    8.65   10.30
  -3   5  10   34.54   26.50
  -3   5  10  -14.41   18.99
  -3   5  10   21.24    9.31
   3   5 -10  -11.58   39.39
   3   5  11 6389.31  292.28
  -3  -5  11 7307.81  326.50
  -3   5 -11 6247.24  312.53
   3   5  11 6667.34  327.21
  -3   5  11 6501.95  291.12
   3   5 -11 6284.54  281.61
  -3   5  11 6895.40  310.96
   3  -5  11 7465.08  338.01
  -3   5  11 7254.99  326.63
  -3  -5 -11 7029.37  310.64
   3   5 -11 6857.53  313.97
  -3  -5  12   41.30   30.61
   3   5  12   28.63   10.06
   3   5  12   84.84   57.74
  -3   5 -12  137.15   72.12
  -3   5  12   13.16   22.93
   3   5 -12   44.65   25.25
   3  -5  12   -8.87   37.89
   3   5 -12   63.43   17.85
  -3   5  12   33.97   13.64
  -3  -5 -12   64.21   18.07
  -3   5  12   62.73   19.80
   3   5  13 3981.45  203.20
   3   5  13 3697.49  230.10
  -3  -5  13 3411.37  178.57
  -3   5 -13 3278.32  176.10
  -3  -5 -13 3392.32  172.94
   3  -5  13 3858.85  215.19
  -3   5  13 3538.07  182.02
  -3   5  13 3475.16  183.55
  -3   5  13 3279.54  174.16
   3   5 -13 3515.78  199.47
  -3   5 -14  211.07  114.91
  -3  -5  14  224.40   86.13
   3   5  14  194.41   22.19
   3   5  14  241.99  103.60
  -3  -5 -14  247.28   24.37
  -3   5  14  245.80   39.56
  -3   5  14  265.15   58.19
   3  -5  14  254.12   96.89
   3   5 -14  287.53   97.10
  -3   5  14  200.75   56.85
  -3  -5  15 2144.45  130.85
  -3   5 -15 2376.84  125.51
   3   5  15 2696.04  138.14
   3  -5  15 2579.62  135.49
   3   5 -15 2458.91  126.73
  -3   5  15 2094.89   97.50
  -3   5  15 2073.48   99.32
  -3   5  15 2335.22  115.98
   3   5  16   27.27   19.85
  -3   5 -16   39.64   19.50
  -3  -5  16  -11.56   26.15
   3   5 -16   19.18   28.19
  -3   5  16    4.18    5.36
   3  -5  16  -21.93   36.36
  -3   5  16    7.38    3.74
  -3   5  16  -17.24   25.73
  -3  -5  17 3470.70  207.15
   3   5  17 3469.99  211.69
  -3   5 -17 3517.61  245.01
  -3   5  17 3566.72  212.10
   3  -5  17 3685.66  260.32
   3   5 -17 3607.18  219.20
  -3  -5  18   65.64   31.25
  -3   5 -18   63.36   40.17
   3   5  18  -17.49   40.13
   3  -5  18   22.96   32.30
  -3   5  18   48.77   36.80
   3   5 -18    5.77   23.22
  -3  -5  19 4900.69  288.61
   3   5  19 4382.98  251.87
  -3   5 -19 5054.43  288.39
   3  -5  19 5096.61  316.40
   3   5 -19 4877.02  281.40
  -3   5  19 4703.47  273.01
   3   5  20  190.49   94.73
  -3  -5  20  100.03   80.68
  -3   5 -20  187.57   68.53
   3  -5  20  124.05   85.43
  -3   5  20  116.21   84.83
   3   5 -20  164.38   37.10
  -3   5 -21 3370.16  223.34
   3   5  21 3579.22  241.72
  -3  -5  21 3563.24  234.85
   3   5 -21 3434.16  229.52
  -3   5  21 3432.91  226.43
   3  -5  21 3660.47  249.65
   3   5  22  382.14  120.39
  -3   5 -22  275.60   80.84
  -3  -5  22  340.56  153.24
  -3   5  22  414.29   75.38
   3  -5  22  496.39  165.83
   3   5 -22  390.19  123.39
   3   5  23 2432.38  258.07
  -3   5 -23 2519.88  191.96
  -3  -5  23 2242.02   61.66
   3  -5  23 2896.57  227.79
   3   5 -23 2743.27  220.41
  -3   5  23 2392.79  217.80
   3   5  24  214.80   69.06
  -3  -5  24   78.74   34.57
   3   5 -24   77.37   49.19
  -3   5  24  127.17   50.91
   3  -5  24  107.93   89.01
  -3  -5  25 1616.38   67.31
   3   5  25 1727.48  121.12
  -3   5  25 1488.03   62.33
   3  -5  25 1576.25  183.13
   3   5  26   91.36   34.91
  -3   5  26   39.56   32.39
   3  -5  26   69.12   49.86
   3   5  27  903.59  110.65
  -3   5  27  908.37  122.05
   3  -5  27 1031.88   78.26
   3   5  28   41.03   40.62
   3  -5  28   60.95   54.67
   3   6   0  -28.32   40.89
  -3  -6   0   13.71   18.44
   3   6   0   31.29   18.97
  -3   6   0  -27.72   50.86
  -3   6   0    1.12   18.80
  -3   6   0   63.62   57.24
   3  -6   0    5.49   26.71
  -3  -6   0  -28.89   38.89
  -3   6  -1  168.07   67.09
  -3  -6   1  231.16   94.09
   3   6   1  176.58  105.49
  -3   6  -1  157.93   96.75
  -3  -6   1  223.62   65.43
  -3   6  -1  106.14   59.44
   3   6   1  180.79   72.49
   3  -6  -1   66.21   34.80
   3   6  -1  163.35  117.08
  -3  -6  -1  212.83   64.17
  -3   6   1  212.12  142.66
  -3   6   1  188.50   48.16
   3  -6   1  185.14   83.03
   3   6  -1  161.72   66.83
  -3   6   1  220.48   77.33
  -3   6  -2   24.49   47.56
   3   6   2   34.95   28.13
   3   6   2   31.13   33.32
  -3   6  -2  163.69  100.66
  -3   6  -2   49.94   53.14
   3  -6  -2   20.51   32.59
  -3  -6   2   63.07   39.87
   3   6   2   73.69   19.83
  -3   6   2   43.77   29.59
  -3   6   2   41.92   55.52
   3  -6   2   44.40   35.59
   3   6  -2   34.62   31.45
  -3   6   2   26.13   52.60
  -3  -6  -2   36.29   38.94
   3   6  -2   44.04   31.33
  -3   6  -3   98.21   57.09
   3   6   3   75.66   38.70
   3   6   3   99.55   98.23
   3  -6  -3   95.22   50.92
   3   6   3   56.87   60.81
  -3  -6   3   97.21   62.18
   3   6  -3   87.68   50.39
  -3  -6  -3   94.51   36.04
  -3   6   3   82.28   41.45
   3  -6   3   56.19   56.66
  -3   6   3   97.52   55.37
   3   6  -3   45.29   32.56
  -3   6   3   45.15   34.07
   3   6   4   63.16   51.28
   3   6   4  123.47   74.46
  -3  -6   4  118.45   90.95
   3  -6  -4  163.26   75.61
  -3   6  -4  157.99  101.72
  -3   6   4   85.86   68.36
   3   6  -4  172.64   66.84
  -3   6   4  129.49   50.46
  -3   6   4  132.89   69.60
   3  -6   4  185.58   80.75
   3   6  -4  144.76   41.47
  -3  -6  -4  120.86   52.46
  -3   6  -5   85.30   63.36
   3   6   5   30.66   22.35
   3   6   5   51.75   36.15
   3  -6  -5   36.61   36.30
  -3  -6   5   46.82   43.74
   3  -6   5   23.09   36.65
   3   6  -5   50.89   34.56
  -3   6   5   42.16   45.76
  -3  -6  -5   35.84   32.05
  -3   6   5   32.11   25.34
   3   6  -5   18.12   18.39
  -3   6   5   75.27   63.56
  -3  -6   6  328.55   44.55
  -3   6  -6  403.53  151.09
   3  -6  -6  422.54   47.06
   3   6   6  463.05   51.08
   3   6   6  341.45   75.68
   3   6  -6  316.42   35.73
  -3  -6  -6  357.02   83.07
  -3   6   6  377.75  117.74
   3   6  -6  385.99  157.03
  -3   6   6  336.82   36.12
   3  -6   6  291.47  124.22
  -3   6   6  463.11  126.33
   3   6   7  209.09   54.53
  -3  -6   7  204.46  103.63
   3   6   7  279.42  104.60
  -3   6  -7  320.73  128.60
  -3   6   7  300.66  104.94
  -3   6   7  172.14   82.18
  -3  -6  -7  229.22   52.06
   3  -6   7  300.46  108.99
   3   6  -7  312.24   33.28
  -3   6   7  215.38   73.33
   3   6  -7  284.90   97.06
  -3   6   7  212.18   23.69
  -3  -6   8  527.84  102.37
  -3   6  -8  472.91   54.83
   3   6   8  421.03   60.99
   3   6   8  521.05   82.10
   3  -6   8  463.97   64.37
  -3  -6  -8  471.84   38.47
   3   6  -8  523.39   41.21
  -3   6   8  381.32   40.45
   3   6  -8  470.78   51.25
  -3   6   8  407.70  113.77
  -3   6   8  429.11   45.00
   3   6   9   -0.26   23.55
  -3  -6   9   14.74   13.82
   3   6   9   28.64   22.05
  -3   6  -9   17.08   33.24
   3   6  -9   13.05   13.57
  -3  -6  -9   10.71   15.77
  -3   6   9   26.20   50.58
  -3   6   9   22.14   26.91
   3   6  -9   28.87   16.24
   3  -6   9   57.02   39.54
  -3   6   9   -1.04   25.68
  -3  -6  10   49.43   37.29
   3   6  10   33.13   23.19
   3   6  10   50.11   32.01
  -3   6 -10   70.17   53.41
   3  -6  10   42.67   27.33
  -3   6  10   45.78   28.41
  -3  -6 -10   61.11   33.69
  -3   6  10    9.80   28.73
   3   6 -10   50.51   21.84
   3   6 -10   81.27   39.02
  -3   6  10   56.16   32.28
  -3  -6  11  118.04   68.05
   3   6  11  179.58   76.37
  -3   6 -11  169.88   99.39
   3   6  11  174.66   69.81
  -3   6  11  167.11   59.96
   3  -6  11  237.91   89.02
  -3   6  11  143.99   42.27
  -3   6  11  150.14   50.53
  -3  -6 -11  101.22   58.77
   3   6 -11  208.89   68.21
   3   6  12    2.69   25.59
  -3   6 -12   29.94   36.94
  -3  -6  12   24.66   19.81
   3   6  12   29.72   26.02
   3   6 -12   43.78   28.67
  -3   6  12    6.88   20.99
   3  -6  12   13.20   29.86
  -3   6  12    8.03   15.02
  -3  -6 -12   10.61   10.02
  -3   6  12   13.15   28.79
  -3  -6  13  287.34   46.64
  -3   6 -13  202.23  105.73
   3   6  13  158.96  111.39
   3   6  13  238.78   61.14
   3  -6  13  367.22   52.29
  -3   6  13  159.16   66.27
  -3   6  13  252.90   38.78
  -3   6  13  296.97   71.79
   3   6 -13  231.56  119.91
  -3  -6 -13  170.14   44.81
   3   6  14  591.84  191.88
  -3   6 -14  393.62  141.83
   3   6  14  521.41   89.16
  -3  -6  14  545.58   51.75
   3   6 -14  482.92  127.74
  -3  -6 -14  449.24   47.83
  -3   6  14  534.61   46.94
   3  -6  14  494.96   45.32
  -3   6  14  488.74   47.26
  -3   6  14  419.09   39.58
  -3   6 -15    8.04   30.73
   3   6  15    4.69   10.97
   3   6  15  -10.81   37.17
  -3  -6  15   18.41   21.86
  -3   6  15    6.75    8.82
  -3   6  15   12.13    6.08
  -3   6  15   19.56   36.36
   3   6 -15   14.35   21.86
   3  -6  15   23.62   28.70
  -3  -6 -15    9.21    9.62
   3   6  16   70.01   67.98
  -3  -6  16   96.95   36.14
  -3   6 -16  114.88   41.60
  -3   6  16   98.80   51.03
   3   6 -16   80.98   57.42
  -3   6  16   62.39   16.13
  -3   6  16   77.04   25.12
   3  -6  16   72.22   68.89
  -3  -6  17   42.06   37.35
   3   6  17   -2.60   43.95
  -3   6 -17   62.40   38.95
   3  -6  17   44.48   46.59
  -3   6  17   18.16   35.30
  -3   6  17   32.96    8.84
   3   6 -17   50.62   30.50
  -3   6 -18  117.89   71.77
   3   6  18  100.63   78.05
  -3  -6  18   28.34   53.06
   3   6 -18   66.80   33.65
   3  -6  18   63.97   43.10
  -3   6  18  112.89   76.01
   3   6  19   42.64   39.33
  -3  -6  19   41.67   21.52
  -3   6 -19   51.01   34.46
   3   6 -19    0.01   32.17
  -3   6  19   43.31   49.40
   3  -6  19   21.06   53.55
  -3  -6  20  148.38   66.68
  -3   6 -20  170.45   35.20
   3   6  20  143.60   78.93
   3  -6  20  200.75   85.79
  -3   6  20   74.18   49.54
   3   6 -20   72.72   24.31
  -3   6 -21   56.71   35.71
   3   6  21   48.29   49.78
  -3  -6  21   17.52   18.76
   3   6 -21   49.90   35.50
   3  -6  21   39.37   30.82
  -3   6  21   41.14   51.56
  -3  -6  22   82.02   43.57
   3   6  22  153.10   75.76
  -3   6 -22   92.89   52.43
   3   6 -22  117.25   44.68
  -3   6  22  114.51   66.15
   3  -6  22   82.11   72.03
   3   6  23   19.20   40.63
  -3   6 -23   -1.98   25.02
  -3  -6  23   31.57   24.51
   3   6 -23  -31.17   28.76
   3  -6  23  -31.16   47.40
  -3   6  23    1.34   16.96
   3   6  24  -67.77   36.50
  -3  -6  24   31.96   25.46
  -3   6 -24   20.25   26.54
   3  -6  24   33.27   52.81
   3   6 -24  -36.93   28.21
  -3   6  24   50.89   27.56
   3   6  25   50.06   46.84
  -3  -6  25   52.17   38.41
  -3   6  25   46.09   43.86
   3  -6  25   57.09   38.02
   3   6  26   39.49   24.06
   3  -6  26    8.92   25.68
  -3   6  26   51.18   29.27
   3   6  27   -0.39   41.53
   3  -6  27   67.91   45.12
  -3   6  27   13.53   23.30
   3   6  28   41.92   21.60
   3  -6  28   30.12   27.58
  -3  -7   0  421.51   49.79
  -3   7   0  605.26   86.82
   3  -7   0  441.35  146.12
   3   7   0  471.41  117.88
   3   7   112593.47  515.84
  -3  -7   112902.87  549.57
  -3   7  -112903.91  534.61
   3  -7  -111581.15  479.42
   3  -7   111730.60  486.57
  -3  -7  -110746.74  443.14
  -3   7   112172.44  503.28
   3   7  -111926.71  493.04
   3   7   2  216.32  122.76
  -3   7  -2  167.43  133.15
  -3  -7   2  281.00   81.31
   3   7   2  227.25   92.07
   3  -7  -2  256.55  109.00
   3  -7   2  252.96  107.86
   3   7  -2  256.56  131.20
  -3   7   2  162.06  131.62
  -3   7  -3 5036.62  227.77
   3   7   3 4669.37  215.17
   3  -7  -3 4625.07  205.91
   3   7   3 4625.73  198.15
  -3   7   3 4739.99  208.06
  -3  -7  -3 4919.94  210.35
   3   7  -3 4901.44  213.76
  -3   7   3 4608.07  271.56
   3  -7   3 5165.81  225.39
   3   7   4  501.90   77.60
   3   7   4  488.08   81.88
  -3   7  -4  696.20  242.10
   3  -7  -4  478.58   62.34
  -3  -7   4  443.67   58.23
   3   7  -4  403.44   52.53
   3   7  -4  398.29   54.15
   3  -7   4  542.18  181.07
  -3   7   4  609.54   84.95
  -3  -7  -4  448.95   79.23
   3   7   5 4798.34  216.10
   3   7   5 4906.44  254.42
  -3   7  -5 4893.88  221.26
  -3  -7   5 4295.51  187.85
   3  -7  -5 4844.29  211.76
   3   7  -5 4931.63  215.50
  -3  -7  -5 4668.81  215.40
   3  -7   5 5564.25  252.93
  -3   7   5 5180.48  223.44
  -3   7   5 4549.03  256.13
   3   7   6  483.52   88.86
  -3   7  -6  414.38   59.10
  -3  -7   6  448.54   51.11
   3  -7  -6  569.32   66.41
   3   7   6  467.33   58.72
  -3  -7  -6  426.71   74.90
  -3   7   6  536.61  115.89
  -3   7   6  461.49  168.78
   3  -7   6  530.48  124.60
   3   7  -6  471.77   67.75
   3   7   7 4939.16  244.77
   3  -7  -7 5242.42  270.23
   3   7   7 5289.58  241.43
  -3   7  -7 4568.14  286.23
  -3  -7   7 4794.24  221.64
   3   7  -7 5205.91  270.70
  -3   7   7 5162.71  264.73
  -3  -7  -7 4702.09  222.89
  -3   7   7 5472.02  250.93
   3  -7   7 4693.49  220.01
   3   7   8  564.63   99.13
  -3   7  -8  490.50  169.79
  -3  -7   8  545.17   50.93
   3   7   8  556.32   48.83
  -3   7   8  683.24   49.21
  -3   7   8  574.53   96.75
   3   7  -8  569.22  149.68
   3  -7   8  487.99   50.46
  -3  -7  -8  491.26   46.52
  -3   7   8  622.24  147.53
   3   7   9 6240.86  282.51
  -3  -7   9 5777.79  301.14
  -3   7  -9 6038.01  280.55
   3   7   9 6260.02  285.05
  -3   7   9 6340.29  320.19
  -3   7   9 6354.13  285.20
  -3   7   9 6588.96  305.00
   3   7  -9 6309.67  289.55
   3  -7   9 6797.45  310.25
  -3  -7  -9 5961.32  272.78
  -3  -7  10   96.63   31.01
   3   7  10  146.98   59.44
   3   7  10  178.94   68.57
  -3   7 -10  175.02   80.99
  -3  -7 -10  158.76   52.64
   3   7 -10  240.90   68.55
   3  -7  10  114.88   72.30
  -3   7  10   98.46   35.56
  -3   7  10  187.36   42.00
  -3   7  10  164.62   36.82
  -3   7 -11 3955.11  219.90
  -3  -7  11 3831.52  201.86
   3   7  11 3710.08  226.56
   3   7  11 3338.99  187.08
  -3   7  11 4089.62   72.23
   3   7 -11 3668.70  195.70
   3  -7  11 3560.06  196.24
  -3   7  11 4093.03   92.75
  -3  -7 -11 3620.40  188.12
   3   7  12   22.22   26.56
  -3  -7  12  -16.09   34.86
  -3   7 -12   34.34   35.27
   3   7  12   24.96   23.35
   3  -7  12   31.98   36.69
  -3  -7 -12   10.58    8.64
  -3   7  12   -3.07   24.18
  -3   7  12   13.02   16.74
  -3   7  12   60.58   27.82
   3   7 -12   32.31   38.87
  -3   7 -13 3923.25  233.15
   3   7  13 3777.85  229.50
   3   7  13 4454.49  247.74
  -3  -7  13 4143.53  250.68
  -3  -7 -13 3416.05  189.68
  -3   7  13 3715.74  211.26
  -3   7  13 4117.16  237.89
   3  -7  13 4246.32  244.32
  -3   7  13 3860.56  223.43
   3   7 -13 4303.04  249.18
  -3  -7  14   28.11   27.87
   3   7  14   23.96   16.08
  -3   7 -14   43.54   52.12
   3   7  14   65.71   29.84
   3  -7  14   79.34   48.36
   3   7 -14   20.98   34.51
  -3   7  14   15.85   19.90
  -3  -7 -14   11.49   15.20
  -3   7  14   64.35   49.25
  -3   7  14   31.76   28.34
   3   7  15 3175.83  185.61
  -3   7 -15 3552.82  260.99
   3   7  15 3781.51  229.75
  -3  -7  15 4404.96  263.93
   3  -7  15 3808.54  253.33
  -3   7  15 2990.88  177.04
   3   7 -15 3946.80  241.10
  -3   7  15 3767.93  227.15
  -3  -7 -15 3794.81  220.01
  -3   7  15 3716.52  227.73
   3   7  16   65.51   47.27
  -3  -7  16   77.04   44.10
  -3   7 -16   74.88   35.53
   3  -7  16   86.18   77.48
   3   7 -16   52.19   56.81
  -3   7  16   51.91   46.36
  -3   7  16   67.12   22.82
  -3  -7  17 2702.82  144.90
  -3   7 -17 2825.37  200.62
   3   7  17 2550.98  152.86
  -3   7  17 2458.45  127.72
   3   7 -17 2604.81  139.69
   3  -7  17 2736.40  154.18
  -3  -7  18  217.65   65.37
   3   7  18  268.68  121.34
  -3   7 -18  279.43   93.66
   3  -7  18  157.28   48.74
   3   7 -18  193.24   46.93
  -3   7  18  161.64  102.72
  -3   7 -19 2173.77  158.66
   3   7  19 2571.94  182.15
  -3  -7  19 2365.90   73.63
   3   7 -19 2019.29   96.50
  -3   7  19 2357.54   70.25
   3  -7  19 2433.99   90.91
   3   7  20  128.08   96.60
  -3   7 -20   80.32   51.56
  -3  -7  20   78.68   44.93
   3   7 -20  152.67   38.29
   3  -7  20  100.65   65.13
  -3   7  20  178.77   91.47
   3   7  21 2757.74  167.87
  -3   7 -21 3064.74  185.00
   3   7 -21 2801.70  173.31
  -3   7  21 3106.76  176.86
   3  -7  21 2689.64  164.83
  -3   7 -22  216.97   70.98
  -3  -7  22  176.14   91.08
   3   7  22  239.75   83.53
  -3   7  22  292.11   91.18
   3   7 -22  263.43  122.30
   3  -7  22  197.92  164.23
  -3  -7  23 2094.67  209.12
   3   7  23 2637.41  213.78
  -3   7 -23 2814.89  229.32
  -3   7  23 2901.59  218.68
   3  -7  23 2879.58  240.78
   3   7 -23 2898.71  231.85
  -3  -7  24  -23.23   29.19
   3   7  24   13.43   18.92
  -3   7 -24   85.34   49.73
   3   7 -24   19.51   23.79
  -3   7  24   48.10   34.56
   3  -7  24   -9.22   45.09
   3   7  25 2290.80  174.57
  -3  -7  25 2321.92  179.96
  -3   7  25 2472.92  179.10
   3  -7  25 2260.14  257.58
   3   7  26   94.79   66.22
   3  -7  26   90.35   66.08
  -3   7  26  100.90   60.56
   3   7  27 2295.13  152.39
   3  -7  27 2048.35  196.54
  -3  -8   0  -25.39   37.62
   3   8   0  -25.72   41.56
  -3   8   0   48.51   38.25
   3  -8   0   22.40   46.96
   3  -8  -1  495.28  165.56
  -3  -8   1  419.66   45.41
  -3   8  -1  475.39   79.87
   3   8   1  562.33   72.40
   3  -8   1  389.56  157.61
  -3  -8  -1  551.49   76.07
  -3   8   1  470.88   65.15
   3   8  -1  533.30  130.32
   3   8   2  136.22   87.07
   3  -8  -2  382.64  174.77
  -3  -8   2  355.87  111.21
  -3   8  -2  381.62  119.18
   3   8   2  351.00   49.11
   3  -8   2  328.50   57.88
  -3   8   2  386.07  116.60
   3   8  -2  369.98  107.52
  -3   8  -3  216.41  143.63
   3  -8  -3  146.82  108.24
   3   8   3  166.39   83.52
  -3  -8   3  191.39  105.91
   3   8   3  231.19   72.12
   3   8  -3  224.81   81.00
   3  -8   3  216.91   60.93
  -3   8   3  153.87   71.87
   3   8   4   56.41   38.98
   3   8   4  110.02   56.75
  -3  -8   4   81.46   36.93
   3  -8  -4   26.55   29.53
  -3   8  -4   68.23   46.36
   3   8  -4  144.39   53.13
   3  -8   4   98.75   59.33
  -3   8   4   68.63   61.32
   3   8   5  168.71  146.46
   3   8   5  316.22   75.50
  -3   8  -5  205.58  117.92
   3  -8  -5  280.66   51.58
  -3  -8   5  295.75  159.25
   3   8  -5  340.05  175.20
  -3   8   5  269.25   75.42
   3  -8   5  203.63   89.63
  -3  -8   6  950.67   66.08
  -3   8  -6  887.28   72.70
   3  -8  -6  984.46   68.96
   3   8   6 1003.38   75.78
   3   8   6 1001.87   60.19
  -3   8   6  884.25   67.35
   3   8  -6  889.22   74.38
   3  -8   6 1055.53   72.26
   3   8   7  134.47   70.44
   3   8   7  169.92   54.46
   3  -8  -7   64.61   51.41
  -3  -8   7  141.35   73.54
  -3   8  -7  114.50   54.23
   3   8  -7  112.19   94.04
   3  -8   7  149.47   52.28
  -3   8   7   93.11   54.45
   3   8   8    7.72   24.27
  -3  -8   8   -1.44   33.32
   3   8   8   22.13   10.73
  -3   8  -8   19.93   49.70
  -3   8   8   41.57   34.97
   3  -8   8   12.68   21.33
   3   8  -8   11.69   31.63
  -3   8   8   25.26   43.81
  -3  -8  -8   13.88   15.94
   3   8   9   65.16   36.88
  -3   8  -9   52.73   70.57
  -3  -8   9   92.53   49.61
   3   8   9  135.91   63.51
   3  -8   9  127.27   59.57
  -3   8   9  135.71   42.31
  -3  -8  -9   51.10   48.71
  -3   8   9   98.05   39.50
   3   8  -9   77.67   50.96
  -3   8   9  225.39   99.44
  -3   8 -10  185.43   69.64
   3   8  10  136.98   61.06
  -3  -8  10  173.90   79.88
   3   8  10  117.51   62.88
  -3  -8 -10   94.24   51.49
  -3   8  10  174.75   73.76
   3   8 -10  109.18   44.33
   3  -8  10  110.42   38.62
  -3   8  10  236.78   55.31
  -3   8  10   75.57   41.78
   3   8  11    8.67   20.26
  -3   8 -11   44.30   43.88
   3   8  11   23.87   18.51
  -3  -8  11   26.23   12.19
  -3   8  11   44.71   38.03
   3   8 -11   15.78   25.46
  -3  -8 -11    6.56   23.47
  -3   8  11   31.96   31.72
   3  -8  11  -42.09   38.66
  -3   8  11   20.82   19.57
  -3   8 -12   48.42   50.01
   3   8  12   73.56   51.87
   3   8  12   74.11   23.89
  -3  -8  12   50.77   34.28
  -3   8  12   77.80   40.83
   3   8 -12  161.14   64.15
  -3  -8 -12   73.82   29.25
  -3   8  12   30.52   42.86
   3  -8  12   39.38   56.26
  -3   8  12   78.14   48.47
  -3  -8  13   29.69   32.93
   3   8  13   61.11   33.52
  -3   8 -13   63.65   29.05
   3   8  13   17.25   18.65
   3  -8  13   49.77   49.98
  -3   8  13   12.52   23.83
  -3   8  13   19.25   21.93
  -3   8  13   18.92   17.31
   3   8 -13   28.12   34.89
  -3  -8 -13   16.38   11.08
   3   8  14   23.69   19.94
   3   8  14    8.63   18.21
  -3  -8  14   -5.92   24.00
  -3   8 -14   56.77   29.25
  -3   8  14   24.34   32.96
  -3   8  14  -15.10   15.48
   3   8 -14   44.38   40.96
  -3  -8 -14    3.55   13.14
   3  -8  14   18.42   22.64
  -3   8  14   26.33   19.31
   3   8  15   43.78   27.79
  -3   8 -15   39.06   30.40
   3   8  15   57.24   27.72
  -3  -8  15   46.35   51.21
  -3   8  15   42.74   37.86
   3  -8  15    7.74   29.86
  -3   8  15   38.82   25.93
   3   8 -15   66.65   32.81
   3   8  16  -46.06   43.94
  -3  -8  16   12.23   26.79
  -3   8 -16    5.19   36.11
   3   8  16    9.07   10.40
  -3   8  16   -1.46   11.46
   3  -8  16   -0.40   18.86
   3   8 -16   25.98   35.33
  -3   8  16  -19.15   31.95
  -3   8 -17  146.42   74.24
  -3  -8  17  179.06   76.85
   3   8  17   88.12  101.48
  -3   8  17  137.60   78.52
   3   8 -17   82.94   55.81
   3  -8  17  163.19  109.81
  -3   8 -18  195.24   56.31
  -3  -8  18  225.36  152.72
   3   8  18  325.63  162.88
   3   8 -18  289.47   85.75
  -3   8  18  335.13  117.62
   3  -8  18  354.30  162.87
  -3   8 -19   41.80   18.57
   3   8  19    5.60   45.40
  -3  -8  19   64.11   46.08
   3   8 -19   35.76   22.79
  -3   8  19   14.71   41.00
   3  -8  19   23.22   52.25
   3   8  20  215.76  106.19
  -3  -8  20  164.07   63.96
  -3   8 -20  143.95   72.57
  -3   8  20  155.85   79.87
   3  -8  20  144.43   59.91
   3   8 -20   62.36   28.90
  -3  -8  21    9.47   26.69
  -3   8 -21  -11.49   32.39
   3   8  21   18.17   38.43
  -3   8  21   11.83   20.59
   3  -8  21  -10.50   43.31
   3   8 -21   54.76   41.13
  -3   8 -22  153.67  122.94
  -3  -8  22   29.67   16.65
   3   8  22   11.47   25.56
  -3   8  22   53.39   44.29
   3   8 -22   30.72   31.64
   3  -8  22   61.54   37.75
   3   8  23   16.97   27.70
  -3   8 -23   13.37   21.28
  -3  -8  23   21.10   32.72
   3  -8  23    9.94   30.36
   3   8 -23   55.37   38.38
  -3   8  23   20.73   20.62
   3   8  24   50.32   29.03
  -3   8 -24   76.51   46.54
  -3  -8  24   38.75   55.48
   3  -8  24  -24.32   43.31
  -3   8  24   10.71   14.90
   3   8 -24   41.42   41.42
   3   8  25  -11.01   37.21
  -3  -8  25   37.79   39.07
   3  -8  25   31.99   38.26
   3   8 -25  -13.48   30.00
  -3   8  25   20.47   25.56
   3   8  26  -66.22   42.70
   3  -8  26   40.95   32.24
  -3   8  26   44.68   28.84
  -3  -9   0 1265.07  142.69
   3   9   0  914.51   76.25
   3   9   1 7836.11  354.18
   3  -9  -1 7567.36  346.15
  -3   9  -1 6702.25  352.46
  -3  -9   1 7660.48  348.85
  -3   9   1 6813.15  335.78
   3  -9   1 7186.04  331.30
   3   9  -1 8037.22  365.07
  -3  -9  -1 6465.14  355.36
   3  -9  -2   60.47   40.98
  -3  -9   2   75.86   40.60
   3   9   2   76.64   58.86
   3   9   2   61.61   31.03
  -3   9  -2  111.58   54.95
   3   9  -2   96.34   66.82
  -3   9   2   17.10   29.84
   3  -9   2   64.83   33.71
  -3  -9   3 6954.08  348.20
  -3   9  -3 6445.81  364.36
   3   9   3 6020.10  313.39
   3   9   3 6649.23  331.24
   3  -9  -3 6431.32  347.33
   3   9  -3 6658.66  336.18
  -3   9   3 6310.71  336.40
   3  -9   3 6461.02  327.67
   3   9   4  132.37   84.95
   3   9   4  166.75   65.96
  -3   9  -4  260.50   88.16
  -3  -9   4   63.99   82.97
   3  -9  -4  171.52   91.15
   3  -9   4  128.61   81.83
   3   9  -4   79.18   52.04
  -3   9   4  112.36   72.85
  -3  -9   5 2160.20  152.11
  -3   9  -5 1918.05  121.75
   3   9   5 2106.67  124.83
   3  -9  -5 2183.00  127.46
   3   9   5 2011.20  114.71
   3  -9   5 2226.59  143.06
   3   9  -5 2138.16  137.81
  -3   9   5 1969.69  171.30
   3   9   6  223.89   76.16
   3   9   6  191.46   84.23
  -3  -9   6  234.04  127.05
   3  -9  -6  214.42  103.73
  -3   9  -6  233.27  115.53
  -3   9   6  232.70   61.11
   3  -9   6  247.75   92.36
   3   9  -6  274.29  139.96
   3   9   7 2481.63  138.04
   3  -9  -7 2363.96  137.37
  -3   9  -7 2221.60  164.22
  -3  -9   7 2389.86  147.64
   3   9   7 2550.92  143.26
   3   9  -7 2407.42  144.95
   3  -9   7 2470.86  229.31
  -3   9   7 2468.54  139.15
   3   9   8   27.73   26.77
  -3   9  -8   74.69   45.66
  -3  -9   8  -28.06   38.63
   3   9   8    2.13   15.59
  -3   9   8   47.64   24.74
   3  -9   8   13.25   52.31
  -3   9   8    7.52   24.25
   3   9  -8   24.47   22.59
  -3   9  -9 4193.15  249.25
   3   9   9 4129.80  239.42
  -3  -9   9 4326.29  247.79
   3   9   9 4007.99  228.55
  -3   9   9 3671.64  228.35
   3  -9   9 4569.26  272.28
  -3   9   9 4323.03  244.46
   3   9  -9 4147.44  244.03
   3   9  10  -12.76   32.71
  -3  -9  10   18.98   48.16
  -3   9 -10   78.77   50.87
   3   9  10   27.50   15.47
   3  -9  10  -21.34   50.34
   3   9 -10    5.08   29.05
  -3   9  10   19.01   17.16
  -3   9  10   14.97   23.84
  -3  -9  11 7324.19  424.11
   3   9  11 7651.46  438.88
  -3   9 -11 7459.91  438.64
   3   9  11 7432.65  426.58
  -3   9  11 7476.06  429.27
   3   9 -11 7689.15  445.98
  -3   9  11 7109.73  406.57
  -3   9 -12   71.15   47.70
   3   9  12   46.16   28.24
  -3  -9  12   49.21   42.33
   3   9  12   27.33   20.55
  -3   9  12   19.75   29.13
  -3   9  12   19.12   31.00
   3   9 -12  -15.55   46.83
   3  -9  12   25.12   32.66
  -3  -9 -12   17.92   20.23
  -3  -9  13 7080.56  418.22
   3   9  13 7327.45  459.13
  -3   9 -13 6695.14  460.16
   3   9  13 7298.56  424.88
   3  -9  13 6915.83  410.32
  -3   9  13 7096.09  459.26
  -3   9  13 7360.57  428.96
  -3  -9 -13 6806.83  396.06
   3   9 -13 7312.59  432.75
   3   9  14   32.53   36.75
  -3  -9  14   29.01   28.94
   3   9  14   44.25   27.70
  -3   9 -14   44.32   36.39
   3   9 -14   33.63   55.16
   3  -9  14   18.84   38.91
  -3   9  14   -2.47   35.31
  -3   9  14   30.76   31.89
   3   9  15 4356.27  250.33
  -3   9 -15 3917.00  237.63
   3   9  15 3892.50  228.15
  -3  -9  15 4233.76  245.28
   3  -9  15 3831.92  278.25
   3   9 -15 4123.66  275.40
  -3   9  15 4070.84  237.00
  -3   9  15 4229.52  242.00
  -3   9 -16  128.21   74.61
   3   9  16   76.70   60.86
  -3  -9  16  117.39   65.68
   3   9 -16  177.67   68.46
  -3   9  16  178.01   51.79
   3  -9  16   55.41   71.07
  -3   9  16  114.15   36.55
  -3  -9  17 3453.69  236.17
  -3   9 -17 3049.61  262.41
   3   9  17 3443.72  257.92
   3   9 -17 3328.07  228.45
   3  -9  17 2759.46  212.41
  -3   9  17 3383.18  244.55
  -3   9 -18   32.49   51.85
  -3  -9  18   65.66   45.70
   3   9  18  101.87   63.11
   3   9 -18  152.81   37.94
  -3   9  18   54.83   57.09
   3  -9  18   48.33   35.63
  -3   9 -19 2221.71  159.88
  -3  -9  19 2716.53  184.40
   3   9  19 2461.79  153.19
  -3   9  19 2661.99  156.76
   3   9 -19 2413.49   80.66
   3  -9  19 2312.73  139.09
  -3  -9  20    5.10   21.88
   3   9  20    6.40   35.04
  -3   9 -20   18.36   28.62
   3   9 -20   -2.81   34.03
   3  -9  20   -9.38   44.19
  -3   9  20    2.82   23.17
  -3  -9  21 1066.25   59.96
  -3   9 -21  799.68  172.82
   3   9  21 1069.70  214.94
   3  -9  21  959.30   84.24
   3   9 -21 1174.24  113.56
  -3   9  21 1058.40   53.43
   3   9  22  150.48   95.67
  -3  -9  22   89.55   68.81
   3   9 -22  115.74   31.91
   3  -9  22   99.53   53.58
  -3   9  22   86.02   69.37
  -3   9 -23  900.10  107.78
  -3  -9  23  762.99  128.25
   3   9  23  907.00  142.57
   3   9 -23 1075.44  120.79
   3  -9  23  761.07  143.81
  -3   9  23  865.47  138.85
   3   9  24   36.51   31.81
  -3  -9  24   14.74   26.22
  -3   9 -24   27.67   39.83
  -3   9  24   28.31   16.49
   3  -9  24  -81.17   44.06
   3   9 -24   22.78   21.23
   3   9  25 1493.80  104.26
   3  -9  25 1356.55  271.07
   3   9 -25 1889.36  113.03
  -3   9  25 1533.39   91.01
   3   9  26   32.84   40.62
  -3   9  26   24.15   26.84
   3  -9  26   20.50   31.62
   3  10   0   43.43   24.40
   3 -10   0  -17.45   50.35
  -3 -10   0    1.92   35.45
  -3  10   0   20.58   19.31
   3 -10  -1   57.30   71.26
  -3 -10   1   31.37   66.79
  -3  10  -1  -21.33   50.26
   3  10   1   33.19   30.75
  -3  10   1   31.09   32.43
   3 -10   1   58.15   50.55
  -3 -10  -1  -27.13   44.13
   3  10  -1   23.57   32.00
  -3  10  -2   92.00   53.94
   3  10   2  104.24   70.36
  -3 -10   2  116.34   61.22
   3 -10  -2   88.84   88.62
  -3  10   2   91.04   34.12
   3 -10   2   88.56   47.21
   3  10  -2   93.90   40.44
   3  10   3  206.36   77.08
  -3  10  -3  168.27   94.11
  -3 -10   3  126.02   89.00
   3  10   3  245.89  108.25
   3 -10  -3  222.69  122.10
   3  10  -3  240.51   94.93
  -3  10   3  224.12  116.92
   3 -10   3  207.55   99.26
   3 -10  -4  266.23   93.58
   3  10   4  362.99  119.12
  -3  10  -4  272.74   96.54
  -3 -10   4  285.05  107.98
   3  10   4  300.23  120.63
  -3  10   4  312.61  136.59
   3 -10   4  323.90  132.34
   3  10  -4  302.29   83.22
   3  10   5   34.26   33.74
  -3  10  -5   31.85   42.94
   3  10   5   49.30   26.22
   3 -10  -5   41.54   31.08
  -3 -10   5   76.07   38.46
  -3  10   5   38.53   59.41
   3  10  -5   95.79   50.69
   3 -10   5   37.80   59.15
  -3 -10   6   -9.38   40.43
   3  10   6   14.71   35.76
   3  10   6   10.65   27.63
   3 -10  -6  -45.51   45.27
  -3  10  -6   61.51   57.75
   3 -10   6   49.57   41.61
   3  10  -6   21.60   30.80
  -3  10   6   31.79   34.05
  -3 -10   7   11.93   24.21
   3  10   7   -9.00   34.39
  -3  10  -7   89.19   53.61
   3  10   7   86.45   55.98
   3 -10  -7   55.34   45.23
   3  10  -7   45.25   34.86
   3 -10   7   67.33   50.31
  -3  10   7   -7.95   35.99
   3  10   8   14.11   21.88
  -3 -10   8   25.97   36.28
   3  10   8   52.45   48.11
  -3  10  -8   60.79   70.56
  -3  10   8  -43.18   34.63
   3  10  -8   47.30   59.70
   3 -10   8   62.68   61.34
  -3  10   8   26.74   34.88
   3  10   9  142.44   86.45
  -3 -10   9  287.57   61.54
  -3  10  -9  161.76   89.24
   3  10   9  235.93   65.03
  -3  10   9  210.03   71.17
   3 -10   9  294.90  154.08
   3  10  -9  249.09  118.13
  -3  10   9  294.35  133.27
  -3  10 -10  118.36   76.73
  -3 -10  10   65.02   35.28
   3  10  10   47.60   28.17
   3  10  10   69.42   31.33
   3  10 -10   67.34   54.45
  -3  10  10  105.30   51.38
   3 -10  10   61.28   49.47
  -3  10  10   63.08   49.30
  -3 -10  11  297.74  154.82
   3  10  11  208.80   57.02
  -3  10 -11  201.33   51.00
   3  10  11   79.05   76.37
  -3  10  11  195.60   70.15
   3 -10  11  214.34   87.20
   3  10 -11  154.52   98.03
  -3  10  11  284.10   96.53
   3  10  12   18.09   19.70
  -3 -10  12    4.95   41.89
   3  10  12   78.04   58.91
  -3  10 -12   -5.55   49.11
   3  10 -12  -57.20   44.72
   3 -10  12   29.04   27.63
  -3  10  12   36.39   23.75
  -3  10  12   42.08   32.53
  -3  10 -13   10.76   27.42
  -3 -10  13   26.49   40.81
   3  10  13   63.27   20.41
   3  10  13   21.68   22.30
  -3  10  13   15.70   43.53
   3 -10  13   49.24   57.09
   3  10 -13   66.67   48.61
  -3  10  13   38.97   27.92
   3  10  14   56.90   52.17
  -3  10 -14  146.87   61.15
   3  10  14   40.27   29.56
  -3 -10  14  136.88   56.87
  -3  10  14   36.30   30.99
   3 -10  14   91.44   55.50
   3  10 -14   28.24   63.03
  -3  10  14   97.77   56.52
  -3 -10  15   34.83   40.71
   3  10  15    8.50   19.71
   3  10  15   74.20   37.39
  -3  10 -15   26.75   34.98
   3 -10  15   65.99   63.13
  -3  10  15   35.31   24.62
  -3  10  15   35.85   39.79
   3  10 -15   49.67   45.87
   3  10  16  122.36  105.18
  -3 -10  16   99.45   66.57
  -3  10 -16   82.52   47.22
  -3  10  16  131.73   60.18
   3  10 -16  180.01   77.79
   3 -10  16  109.24  118.43
  -3 -10  17   80.27   54.76
  -3  10 -17   89.18   53.17
   3  10  17   47.76   38.69
   3  10 -17   41.05   57.61
  -3  10  17   46.00   33.31
   3 -10  17  109.15   52.28
  -3 -10  18  729.96   92.85
  -3  10 -18  680.09  103.74
   3  10  18  650.58   62.73
   3 -10  18  531.93  182.84
   3  10 -18  494.47  133.78
  -3  10  18  497.96  132.94
   3  10  19   35.80   37.61
  -3  10 -19   66.94   44.40
  -3 -10  19   -7.30   35.53
  -3  10  19   17.23   36.89
   3 -10  19   75.01   44.47
   3  10 -19   24.84   64.51
  -3  10 -20   36.88   37.07
  -3 -10  20   26.48   27.03
   3  10  20   39.30   30.57
   3  10 -20   12.70   46.80
   3 -10  20   93.43   41.16
  -3  10  20   80.63   27.96
  -3 -10  21   50.79   37.45
   3  10  21   12.34   37.50
  -3  10 -21   30.18   46.91
   3  10 -21   37.46   39.34
   3 -10  21   41.35   49.28
  -3  10  21   45.09   47.17
  -3 -10  22  -13.43   36.16
  -3  10 -22   46.02   45.88
   3  10  22   54.12   37.59
   3 -10  22   28.50   37.05
   3  10 -22   66.01   38.69
  -3  10  22   50.50   35.94
   3  10  23    9.07   25.05
  -3 -10  23   27.91   32.08
  -3  10 -23   -7.56   39.33
  -3  10  23   -9.52   36.11
   3 -10  23   23.24   25.27
   3  10 -23   15.24   45.73
  -3  10 -24    8.61   27.72
  -3 -10  24    6.29   38.85
   3  10  24   40.81   22.67
   3  10 -24  -20.17   37.89
  -3  10  24   62.17   31.63
   3 -10  24   17.68   52.00
   3  10  25   57.57   31.51
  -3  10 -25   31.19   29.69
   3  10 -25   57.83   39.88
  -3  10  25   50.98   25.46
   3 -10  25   32.30   51.69
  -3  11   0  475.57  180.09
   3 -11   0  412.63  210.25
  -3 -11   0  426.76  126.06
   3  11   0  338.70  151.75
   3  11   1 5401.18  318.54
  -3  11  -1 5009.28  312.64
  -3 -11   1 4858.86  299.02
   3 -11  -1 4881.52  295.93
  -3  11   1 5004.04  299.06
  -3 -11  -1 5056.24  305.23
   3  11  -1 5149.33  303.77
   3 -11   1 5846.96  347.39
   3 -11  -2  438.05  115.48
  -3  11  -2   79.41  123.69
   3  11   2  317.22  123.39
  -3 -11   2  316.83  131.08
  -3  11   2  199.86  136.32
   3  11  -2  241.26  130.21
   3 -11   2  302.96  124.29
   3  11   3 5322.80  310.74
  -3  11  -3 5127.11  309.24
  -3 -11   3 5111.03  325.63
   3 -11  -3 5567.21  361.07
   3  11   3 6158.34  362.01
   3 -11   3 4927.72  295.24
  -3  11   3 5184.50  346.93
   3  11  -3 5116.52  305.81
   3 -11  -4   44.90   73.15
   3  11   4   -5.48   43.27
  -3 -11   4    6.37   53.08
   3  11   4   57.68   39.85
  -3  11  -4   62.84   55.89
  -3  11   4   30.75   31.98
   3  11  -4   52.58   74.81
   3 -11   4  -24.68   47.34
  -3  11  -5 2141.95  165.35
   3 -11  -5 2210.41  212.52
  -3 -11   5 2266.48  208.76
   3  11   5 2448.09  167.25
   3  11  -5 2663.73  158.91
  -3  11   5 2424.75  146.17
   3 -11   5 2237.85  140.72
   3  11   6   11.78   42.70
   3  11   6   28.71   28.88
   3 -11  -6   25.78   20.26
  -3  11  -6   40.39   43.24
  -3 -11   6  -30.48   48.75
  -3  11   6   43.38   24.05
   3 -11   6  -20.68   47.79
   3  11  -6   -9.74   48.41
  -3 -11   7 3642.12  239.56
   3  11   7 3714.96  226.08
  -3  11  -7 3790.85  272.54
   3 -11  -7 3807.91  237.95
   3  11   7 3459.27  213.23
   3  11  -7 3904.10  253.49
   3 -11   7 3085.69  272.86
  -3  11   7 3694.38  229.02
   3  11   8   45.25   37.99
  -3 -11   8   42.39   43.61
   3  11   8   43.61   28.26
  -3  11  -8  -18.34   57.60
  -3  11   8   34.25   24.13
  -3  11   8   38.90   58.23
   3 -11   8   65.19   41.10
   3  11  -8  -22.99   54.38
  -3 -11   9 2239.44  137.87
  -3  11  -9 2335.82  155.05
   3  11   9 2153.97  116.10
   3  11   9 2322.65  125.22
  -3  11   9 2708.16  174.18
   3  11  -9 2386.22   94.92
   3 -11   9 2410.60   96.15
  -3  11   9 2410.25   77.76
  -3  11 -10  274.39   94.41
   3  11  10  161.24   57.70
   3  11  10  195.18   62.98
  -3 -11  10  144.41   71.29
   3 -11  10  153.81   43.43
   3  11 -10  190.09   75.84
  -3  11  10   60.96   48.27
  -3  11 -11 1684.15  147.13
   3  11  11 1826.03  121.58
   3  11  11 1689.59  106.77
  -3 -11  11 1977.16  249.26
  -3  11  11 1641.34  104.54
   3 -11  11 1827.45  125.01
   3  11 -11 1690.61  117.07
  -3  11  11 1687.77  105.28
  -3 -11  12  197.02   95.70
  -3  11 -12  299.81   83.73
   3  11  12  368.45  129.94
   3  11  12  240.16  107.34
  -3  11  12  246.93  131.05
  -3  11  12  281.39   89.56
   3  11 -12  334.36   71.36
   3 -11  12  385.31  150.66
   3  11  13 1722.58   59.60
   3  11  13 1745.66   88.41
  -3  11 -13 1751.95   89.70
  -3 -11  13 1611.64   76.44
  -3  11  13 1890.35   59.66
  -3  11  13 1891.16   68.82
   3 -11  13 1791.11   98.93
   3  11 -13 2023.88   87.79
   3  11  14  685.76   57.10
   3  11  14  625.57   55.79
  -3  11 -14  713.97  172.01
  -3 -11  14  565.35  197.13
  -3  11  14  788.08   61.92
   3  11 -14  493.89  191.86
  -3  11  14  638.34   86.66
   3 -11  14  564.37  213.55
   3  11  15 1917.91  145.09
  -3 -11  15 1595.41  199.32
  -3  11 -15 2381.05  219.05
   3  11 -15 2343.28  178.97
  -3  11  15 2025.89  140.56
  -3  11  15 1880.10  137.69
   3 -11  15 1889.97  159.80
  -3 -11  16  478.06   51.35
   3  11  16  462.07  145.90
  -3  11 -16  419.20   91.94
  -3  11  16  499.23  160.62
   3  11 -16  473.58  133.29
   3 -11  16  440.12  228.49
  -3 -11  17 1918.46  119.69
  -3  11 -17 2015.69  123.68
   3  11  17 1761.32   89.88
  -3  11  17 1816.47   84.07
   3 -11  17 2107.99  126.73
   3  11 -17 2036.96  148.23
  -3 -11  18   31.90   45.97
  -3  11 -18   78.36   58.40
   3  11  18   84.27   50.36
  -3  11  18   49.23   33.90
   3  11 -18   43.38   51.90
   3 -11  18   46.27   38.78
  -3 -11  19 2466.11  195.89
  -3  11 -19 2212.53  248.54
   3  11  19 2086.38  239.90
   3 -11  19 2056.24  246.85
  -3  11  19 2220.76  173.54
   3  11 -19 2359.06  190.65
  -3 -11  20   -5.25   38.54
  -3  11 -20  139.99   71.77
   3  11  20   24.26   39.09
  -3  11  20   -3.41   30.37
   3 -11  20  -40.13   53.09
   3  11 -20   27.23   45.18
   3  11  21 1494.87  114.21
  -3  11 -21 1504.24  137.32
  -3 -11  21 1459.45  108.46
  -3  11  21 1535.53  109.53
   3  11 -21 1542.02  147.08
   3 -11  21 1695.92  212.90
  -3 -11  22   27.47   45.95
   3  11  22   35.60   28.94
  -3  11 -22  -24.53   42.26
   3  11 -22   67.52   49.50
  -3  11  22   28.67   30.30
   3 -11  22   20.78   29.42
  -3 -11  23  993.92  149.12
  -3  11 -23 1408.98  185.92
   3  11  23 1136.79  139.19
   3 -11  23 1103.49   95.75
  -3  11  23 1216.67  102.84
   3  11 -23 1262.09  127.80
   3  11  24   31.14   21.28
  -3  11 -24   33.96   36.78
   3  11 -24   38.76   35.08
   3 -11  24   46.59   58.31
  -3  11  24   18.52   32.10
  -3 -12   0   34.01   32.58
   3 -12   0   21.60   34.81
   3  12   0   18.96   36.97
  -3  12   0   97.99   52.45
   3  12   1  244.11  131.01
  -3  12  -1  246.56   69.60
  -3 -12   1  281.35  116.43
   3 -12  -1  314.06  101.38
   3 -12   1  161.38  152.77
  -3  12   1  206.27  150.45
  -3 -12  -1   82.36  122.75
   3  12  -1  289.87  125.20
   3  12   2   -3.71   23.56
  -3 -12   2  105.16   77.22
   3 -12  -2  133.02   65.40
  -3  12  -2   80.48   45.10
   3  12  -2   65.58   49.57
  -3  12   2   34.74   37.21
   3 -12   2   13.70   47.95
  -3  12  -3  245.81   81.61
  -3 -12   3   92.74   74.28
   3 -12  -3  138.85   73.48
   3  12   3  173.81   92.74
   3  12   3   82.85   57.08
   3  12  -3  160.14   77.78
  -3  12   3  131.21   69.90
   3 -12   3  127.13   76.48
  -3 -12   4   38.89   42.60
  -3  12  -4   64.84   52.21
   3 -12  -4    3.36   52.92
   3  12   4  -21.53   42.94
   3  12   4   41.79   31.64
  -3  12   4   28.67   38.12
   3  12  -4   22.05   46.88
   3 -12   4   30.55   30.89
   3  12   5   81.54   90.67
  -3 -12   5  175.11  105.78
   3 -12  -5  114.65   46.75
   3  12   5  104.28   26.12
  -3  12  -5  149.14   69.45
  -3  12   5  183.08  103.93
   3  12  -5  265.62  109.12
   3 -12   5  191.93   85.65
   3  12   6   30.94   36.80
   3 -12  -6    2.67   32.83
  -3  12  -6  -45.51   52.81
   3  12   6   75.93   51.58
  -3 -12   6   -9.96   48.99
   3 -12   6   30.15   43.19
   3  12  -6   -9.09   30.62
  -3  12   6   14.84   48.89
  -3 -12   7  220.40   86.32
   3  12   7  174.83   66.29
  -3  12  -7  259.69   75.51
   3 -12  -7  156.59   71.35
  -3  12   7  280.05   88.89
   3  12  -7  127.01   59.51
   3 -12   7  159.10   71.62
   3  12   8    3.30   37.88
  -3  12  -8   48.41   42.21
   3  12   8   45.84   23.57
  -3 -12   8   73.60   43.62
  -3  12   8   60.80   39.57
   3  12  -8   25.34   68.31
  -3  12   8   29.65   34.04
   3 -12   8   79.59   36.84
   3  12   9   59.49   71.09
   3  12   9   80.71   67.63
  -3  12  -9  124.03  117.80
  -3 -12   9   51.85   55.92
  -3  12   9  116.21   66.71
   3 -12   9  128.37   70.31
   3  12  -9  175.07   72.62
  -3  12   9   74.40   36.91
  -3  12 -10   80.68   43.74
   3  12  10  120.29   54.50
  -3 -12  10  174.30  118.82
   3  12  10  181.30   85.37
   3  12 -10  102.88   34.83
  -3  12  10  195.67   79.65
   3 -12  10  147.03   89.53
  -3  12  10   84.63   59.85
  -3 -12  11   21.65   38.47
   3  12  11   25.64   27.89
  -3  12 -11  -13.33   60.64
   3  12  11   55.81   82.39
  -3  12  11   -8.26   40.04
   3  12 -11   -0.96   55.04
  -3  12  11   48.55   48.03
   3 -12  11   30.67   29.90
   3  12  12   16.20   24.57
  -3  12 -12   96.99   69.56
   3  12  12   -8.80   42.80
  -3 -12  12   28.52   47.90
  -3  12  12   -2.58   38.28
   3 -12  12   73.40   53.28
  -3  12  12   35.59   33.08
   3  12 -12   44.65   64.01
  -3 -12  13   43.85   58.99
   3  12  13   88.21   28.61
  -3  12 -13  102.69   68.44
   3  12  13   91.21   58.63
   3  12 -13   76.36   23.57
  -3  12  13  154.09   45.41
   3 -12  13   42.39   41.18
  -3  12  13   79.09   48.47
  -3  12 -14  262.73  119.66
   3  12  14  311.86   84.74
   3  12  14  269.15   54.36
  -3 -12  14  210.54   93.18
   3  12 -14  260.57   90.90
  -3  12  14  289.32  122.87
  -3  12  14  228.85  109.91
   3 -12  14  209.29   76.69
   3  12  15   55.69   37.68
  -3 -12  15   14.55   32.66
  -3  12 -15  -16.72   57.86
   3  12 -15  -38.41   50.89
  -3  12  15   16.06   44.44
   3 -12  15   39.00   29.81
   3  12  16   33.29   62.85
  -3 -12  16   30.52   60.43
  -3  12 -16   94.68   75.36
   3 -12  16   59.73   59.23
  -3  12  16   40.77   43.64
   3  12 -16   55.20   59.68
   3  12  17   -5.87   41.65
  -3 -12  17  -10.18   44.10
  -3  12 -17   54.21   45.89
   3 -12  17   -9.61   32.57
   3  12 -17   45.94   58.97
  -3  12  17   34.23   22.15
   3  12  18  -18.47   43.64
  -3  12 -18   59.65   47.99
  -3 -12  18   46.31   34.15
   3  12 -18   81.70   80.21
   3 -12  18   69.33   42.53
  -3  12  18   85.44   41.21
  -3  12 -19   50.70   51.31
  -3 -12  19   34.43   37.43
   3  12  19  106.33   36.53
   3 -12  19   33.54   72.56
  -3  12  19   35.73   38.26
   3  12 -19   53.06   44.29
  -3  12 -20   15.75   46.52
  -3 -12  20   42.98   41.06
   3  12  20    9.97   31.83
   3 -12  20   -5.47   46.83
  -3  12  20   10.95   21.05
   3  12 -20   -6.57   49.31
  -3 -12  21   46.81   38.38
  -3  12 -21   38.95   46.92
   3  12  21   12.04   32.30
   3 -12  21   16.30   26.48
   3  12 -21   69.46   67.95
  -3  12  21   20.29   26.63
  -3 -12  22   58.71   36.40
   3  12  22    5.32   34.75
  -3  12 -22   34.16   48.11
   3 -12  22   60.89   63.88
   3  12 -22   37.54   58.07
  -3  12  22   -4.67   27.24
  -3  12 -23   53.69   46.30
   3  12  23   53.20   36.46
  -3  12  23   28.87   24.01
   3  12 -23  -41.95   38.97
   3 -12  23   22.21   45.23
   3 -13   0  386.31  117.73
   3  13   0  222.60  201.38
  -3 -13   0  321.34  127.07
  -3  13   0  260.33  136.51
   3  13   1 2094.57  132.76
  -3 -13   1 1913.66  125.78
  -3  13  -1 2252.68  147.46
   3 -13  -1 2113.14  137.68
  -3  13   1 1932.62  131.82
  -3 -13  -1 1877.24  126.23
   3 -13   1 2370.74  145.60
   3  13  -1 2047.74  142.45
   3  13   2  409.82  128.78
  -3 -13   2  264.37   69.25
   3 -13  -2  351.97   82.23
   3  13   2  200.03  114.05
  -3  13  -2  265.63  118.14
  -3  13   2  296.24  175.42
   3  13  -2  250.92  171.56
   3 -13   2  352.06   93.63
  -3 -13   3 2522.27  180.00
   3 -13  -3 2526.01  337.48
   3  13   3 2505.58  144.19
   3  13   3 2188.33  141.95
  -3  13  -3 2307.66  145.73
  -3  13   3 2331.45  218.93
   3  13  -3 2186.16  134.43
   3 -13   3 2178.22  159.91
   3  13   4   71.14   47.30
  -3 -13   4   51.91   47.02
   3 -13  -4   46.24   59.24
  -3  13  -4   73.38   69.33
   3  13   4   59.46   52.39
   3  13  -4   20.35   36.28
  -3  13   4    4.57   31.69
   3 -13   4   14.89   76.29
  -3  13  -5 6011.97  349.98
   3  13   5 6033.70  345.89
   3 -13  -5 5677.46  372.05
  -3 -13   5 5665.47  328.68
   3  13   5 5699.17  325.01
  -3  13   5 5886.52  386.94
   3  13  -5 5942.24  349.58
   3 -13   5 5488.19  355.99
  -3  13  -6   52.33   67.58
   3 -13  -6  172.63  141.58
  -3 -13   6  102.61   71.55
   3  13   6   98.96   73.55
   3  13   6  266.16   95.98
   3  13  -6  139.00   92.30
  -3  13   6  144.88   81.36
   3 -13   6  116.73   67.68
   3  13   7 5726.99  347.98
  -3 -13   7 5688.61  371.60
   3 -13  -7 5576.31  323.82
   3  13   7 6242.00  392.68
   3 -13   7 5760.19  400.04
  -3  13   7 6303.86  358.58
   3  13  -7 6777.05  386.90
   3  13   8   78.64   78.07
  -3 -13   8  133.22   67.82
   3  13   8  157.22   64.31
  -3  13  -8   47.53   56.76
   3 -13   8   54.89  101.65
  -3  13   8   88.14   71.62
  -3  13   8  122.61   70.44
   3  13  -8   69.87   92.78
  -3 -13   9 3713.21  335.07
   3  13   9 3938.91  264.83
   3  13   9 3867.42  258.19
  -3  13  -9 4058.71  300.60
  -3  13   9 3949.73  265.78
  -3  13   9 3836.24  261.50
   3  13  -9 3800.61  262.71
   3 -13   9 3503.35  248.87
  -3 -13  10  235.72  220.95
   3  13  10  240.19  117.58
  -3  13 -10  168.80   90.88
   3  13  10  148.42   59.36
  -3  13  10  226.22  122.44
  -3  13  10  163.88   98.88
   3  13 -10  249.99  120.34
   3 -13  10  387.35  143.53
   3  13  11 3518.02  227.15
   3  13  11 3145.39  197.79
  -3 -13  11 3388.56  286.43
  -3  13 -11 3025.84  235.97
   3  13 -11 3362.94  228.86
  -3  13  11 3422.33  241.17
  -3  13  11 3543.56  227.20
   3 -13  11 3378.15  247.99
   3  13  12  138.11   75.67
   3  13  12   65.18   35.51
  -3 -13  12   59.70   69.16
  -3  13 -12  148.33   84.93
  -3  13  12   89.37   61.52
   3  13 -12   54.01   53.09
  -3  13  12   61.61   36.65
   3 -13  12   59.86   37.99
  -3 -13  13 1665.86  187.87
   3  13  13 1946.25  128.20
  -3  13 -13 1922.81  217.04
   3  13  13 1830.49   93.35
  -3  13  13 1902.93  120.41
   3 -13  13 1709.84  250.06
  -3  13  13 1919.66  129.54
   3  13 -13 1650.15  217.86
   3  13  14   26.18   21.87
  -3 -13  14   67.74   58.46
  -3  13 -14   55.66   39.33
   3  13 -14   54.21   33.17
  -3  13  14   71.95   49.58
   3 -13  14   -8.85   61.19
  -3  13  14   54.68   32.93
  -3  13 -15 2568.08  240.45
   3  13  15 2189.44  193.25
  -3 -13  15 2739.38  250.04
  -3  13  15 2671.47  210.67
   3 -13  15 2223.20  192.88
   3  13 -15 2267.51  241.78
   3  13  16   93.42   65.03
  -3  13 -16  104.23   43.84
  -3 -13  16   98.87   56.58
  -3  13  16   47.72   33.96
   3 -13  16   48.22  117.63
   3  13 -16   37.86   44.87
   3  13  17 3116.14   93.13
  -3 -13  17 3341.36  107.04
  -3  13 -17 3078.19  204.18
   3  13 -17 2885.53  209.36
   3 -13  17 3074.09  203.57
  -3  13  17 3190.28   84.84
   3  13  18   27.64   29.63
  -3  13 -18   27.56   33.57
  -3 -13  18   16.82   45.18
   3 -13  18   29.97   48.42
  -3  13  18   45.46   23.32
  -3 -13  19 2829.18  219.15
   3  13  19 2787.72  195.78
  -3  13 -19 2813.38  205.62
   3 -13  19 2862.59  227.89
  -3  13  19 2767.33  222.79
   3  13 -19 2761.82  222.09
  -3 -13  20   40.72   55.33
  -3  13 -20   52.69   85.50
   3  13  20   84.10   83.53
  -3  13  20  187.80   75.83
   3 -13  20   72.56   98.86
   3  13 -20  136.42   48.29
  -3  13 -21 1983.80  195.01
   3  13  21 2334.19  154.62
  -3 -13  21 1614.50  139.49
  -3  13  21 1770.34  172.93
   3 -13  21 2330.29  164.16
   3  13 -21 2030.56  337.40
   3 -14   0  121.18   69.87
  -3  14   0   47.73   51.21
  -3 -14   0   64.08   46.57
   3  14   0   68.81   70.99
  -3 -14   1   38.34   42.42
   3  14   1   69.01   37.63
   3 -14  -1    7.64   43.51
  -3  14  -1   21.22   52.66
   3  14  -1   68.76   47.25
  -3  14   1   20.31   33.76
  -3 -14  -1  -15.92   60.92
   3 -14   1  -46.55   56.65
   3 -14  -2   26.85   35.05
  -3 -14   2  -10.17   44.04
   3  14   2   41.61   39.54
   3  14   2   21.12   33.86
  -3  14  -2   -1.63   57.37
   3  14  -2   38.95   35.89
  -3  14   2   93.15   64.54
   3 -14   2   38.16   66.96
   3  14   3   41.29   31.34
  -3 -14   3  -11.24   58.72
   3  14   3   25.98   38.87
  -3  14  -3   35.66   56.38
   3 -14  -3   37.30   54.40
   3 -14   3   56.83   72.01
   3  14  -3   63.64   34.90
  -3  14   3   20.75   31.04
   3  14   4   44.91   25.64
  -3 -14   4   57.55   32.94
   3  14   4   30.14   31.29
  -3  14  -4   45.72   43.91
   3 -14  -4   15.26   45.62
   3 -14   4   38.90   44.75
  -3  14   4  -32.05   61.27
   3  14  -4  -39.90   54.60
  -3  14  -5  430.84  117.31
  -3 -14   5  208.37  108.72
   3  14   5  358.31  177.14
   3  14   5  446.63  140.85
   3 -14  -5  470.26  139.19
   3  14  -5  435.19  220.07
   3 -14   5  472.03  170.94
  -3  14   5  349.92  132.21
   3 -14  -6  469.95  183.01
   3  14   6  505.16  171.01
  -3  14  -6  283.36  137.07
   3  14   6  562.05   64.43
  -3 -14   6  630.93  208.43
   3  14  -6  393.01  179.14
   3 -14   6  545.79  174.33
  -3  14   6  604.42  176.91
  -3 -14   7  270.88  131.96
   3 -14  -7  294.76   57.92
   3  14   7  416.26  124.18
  -3  14  -7  413.41  129.00
   3  14   7  387.04  147.12
   3 -14   7  348.41  168.22
  -3  14   7  375.25  147.14
   3  14  -7  404.75  160.06
   3  14   8   -5.71   44.00
  -3 -14   8   13.31   48.01
  -3  14  -8    4.35   41.14
   3  14   8   43.92   40.08
  -3  14   8  104.61   95.48
   3 -14   8  -34.18   62.78
  -3  14   8   63.55   50.26
   3  14  -8   11.61   36.70
  -3 -14   9   37.57   41.91
  -3  14  -9   24.86   39.32
   3  14   9   14.21   17.29
   3  14   9   -7.78   32.28
  -3  14   9   73.08   55.56
  -3  14   9   11.45   32.89
   3 -14   9   41.85   52.83
   3  14  -9   49.25   34.28
   3  14  10  211.69   65.23
  -3  14 -10  162.25   86.98
   3  14  10  124.24   62.85
  -3  14  10  174.67   65.11
   3 -14  10  140.93   90.42
   3  14 -10  163.95   70.87
   3  14  11   25.13   26.95
  -3  14 -11   10.53   26.74
   3  14  11   55.02   38.06
  -3 -14  11   95.87   49.75
   3 -14  11   21.68   49.24
  -3  14  11    7.44   21.00
   3  14 -11  -18.99   51.01
  -3  14  11   33.49   42.88
   3  14  12   30.17   25.15
  -3  14 -12   36.44   59.69
  -3 -14  12   34.56   25.73
   3  14  12   26.81   31.51
  -3  14  12    5.46   41.46
   3  14 -12    7.35   43.51
   3 -14  12   30.69   55.10
  -3  14  12   30.77   40.65
  -3  14 -13   48.69   51.93
  -3 -14  13  -32.89   48.79
   3  14  13   16.54   36.90
   3  14  13    3.49   42.57
  -3  14  13   14.29   24.88
   3  14 -13  136.41   61.41
  -3  14  13    8.92   19.57
   3 -14  13   28.18   33.93
   3  14  14   28.93   35.61
  -3  14 -14   28.73   43.67
  -3 -14  14   73.57   42.14
   3 -14  14   37.63   52.64
  -3  14  14   36.01   29.71
   3  14 -14   14.59   65.68
  -3  14 -15    8.13   64.58
  -3 -14  15   17.65   28.87
   3  14  15   23.48   31.58
   3 -14  15   68.01  105.87
   3  14 -15   11.83   27.20
  -3  14  15    4.13   51.17
  -3  14 -16 -107.26   56.71
   3  14  16   50.95   26.95
  -3 -14  16  -48.51   45.43
  -3  14  16   49.89   38.41
   3  14 -16   48.94   41.56
   3 -14  16  -38.32   58.82
   3  14  17  -48.74   41.72
  -3 -14  17    5.13   42.00
  -3  14 -17   38.85   24.84
   3  14 -17   17.13   53.82
  -3  14  17   30.55   30.01
   3 -14  17   26.76   65.56
  -3  14 -18   -3.65   45.54
   3  14  18   57.57   55.62
  -3 -14  18   85.48   67.51
   3 -14  18   55.97   41.74
  -3  14  18   43.80   50.59
   3  14 -18   -4.60   45.29
  -3  14 -19   32.32   44.73
   3  14  19   54.22   49.12
  -3 -14  19   22.71   47.24
   3  14 -19   53.45   37.53
   3 -14  19   25.25   37.37
  -3  14  19  -14.53   34.34
   3  14  20   41.22   24.23
  -3 -14  20   13.12   36.92
  -3  14 -20   33.71   56.78
   3 -14  20   29.76   36.28
   3  14 -20   30.20   45.24
  -3  14  20    5.36   20.10
   3 -15   0   27.62   30.18
  -3 -15   0    3.67   38.97
  -3  15   0   70.00   34.08
   3  15   0   69.24   46.57
  -3 -15   1 2289.19  273.78
   3 -15  -1 2458.96  184.62
  -3  15  -1 2426.89  297.33
   3  15   1 2690.13  185.18
   3 -15   1 2526.31  299.23
   3  15  -1 2515.60  180.69
  -3  15   1 2389.89  205.51
   3  15   2   78.53   62.60
  -3 -15   2  -34.40   58.23
   3 -15  -2   25.81   49.01
  -3  15  -2  -27.96   64.95
   3  15   2   74.91   53.77
   3  15  -2  -44.98   53.63
  -3  15   2   28.82   42.11
   3 -15   2   59.73   68.72
   3  15   3 1964.40  104.98
  -3 -15   3 2133.52  123.93
   3  15   3 2123.74  118.45
  -3  15  -3 2137.12  115.05
   3 -15  -3 1782.82  170.46
  -3  15   3 1901.05  126.27
   3 -15   3 1741.81   98.42
   3  15  -3 2526.15  167.00
  -3 -15   4    7.48   60.15
   3 -15  -4  101.13   77.77
   3  15   4   32.71   52.37
   3  15   4   15.22   56.39
  -3  15  -4   11.36   55.10
  -3  15   4   30.66   62.13
   3 -15   4  118.20   95.25
   3  15  -4   18.28   35.52
  -3 -15   5 2769.02  252.26
  -3  15  -5 2478.34  160.61
   3 -15  -5 2274.43  196.32
   3  15   5 2801.98  180.13
   3  15   5 2465.79  192.58
   3  15  -5 3032.68  192.16
   3 -15   5 2731.07  225.53
  -3  15   5 2997.18  237.24
   3  15   6  439.98  184.95
   3 -15  -6  556.12  134.31
   3  15   6  653.12  183.37
  -3 -15   6  608.63  213.09
  -3  15  -6  653.21  197.71
   3  15  -6  376.93  182.32
   3 -15   6  509.40  133.69
  -3  15   6  531.34  226.28
  -3  15  -7 2177.21  307.55
   3  15   7 2201.33   88.89
  -3 -15   7 1986.49  105.60
   3  15   7 1893.38   84.37
   3  15  -7 1942.26  101.41
   3 -15   7 2083.07  135.71
  -3  15   7 2068.74   93.31
   3  15   8  398.98  128.20
   3  15   8  268.30  127.60
  -3  15  -8  186.16   98.03
  -3 -15   8  403.32  153.28
   3  15  -8  343.83  171.87
  -3  15   8  323.93  197.50
  -3  15   8  477.85  182.52
   3  15   9 1840.61  174.93
  -3  15  -9 1749.62  171.87
   3  15   9 2188.65   88.31
  -3 -15   9 2254.58  193.64
   3  15  -9 1922.46   90.84
  -3  15   9 1868.04  188.59
  -3  15   9 2203.49   86.66
   3 -15   9 1819.81   96.18
   3  15  10  466.51   96.37
  -3  15 -10  443.19  153.92
  -3 -15  10  201.75   84.76
   3  15  10  346.76  105.56
  -3  15  10  396.48  173.35
  -3  15  10  320.46  102.80
   3  15 -10  371.93  124.76
   3 -15  10  311.78  102.05
   3  15  11 1023.75   95.43
  -3  15 -11 1173.74  362.53
   3  15  11 1198.87  161.23
  -3 -15  11 1110.31  176.30
  -3  15  11 1379.93   66.83
   3  15 -11 1490.32  249.98
  -3  15  11 1410.83  122.26
   3 -15  11 1288.35   94.09
   3  15  12   71.72   34.61
  -3 -15  12   45.85   53.37
  -3  15 -12   79.79   90.77
   3  15  12   69.06   29.66
   3 -15  12   33.25   38.08
   3  15 -12  -61.11   58.55
  -3  15  12    8.35   21.33
  -3  15  12   26.66   32.51
  -3  15 -13  646.69  177.18
  -3 -15  13  738.08  199.50
   3  15  13 1004.93  181.57
  -3  15  13  761.17  139.86
   3  15 -13 1122.10  185.33
   3 -15  13  766.08  243.34
  -3  15 -14   84.94   80.34
   3  15  14   57.54   42.70
  -3 -15  14   45.73   48.34
   3  15 -14   10.98   43.89
   3 -15  14   85.59   51.55
  -3  15  14   52.33   43.93
  -3 -15  15 1146.21  142.41
   3  15  15  880.98  183.16
  -3  15 -15  596.18  311.24
   3  15 -15  792.66  222.67
   3 -15  15  762.28  283.83
  -3  15  15  822.02  105.22
  -3 -15  16  -14.05   49.54
  -3  15 -16   77.82   63.77
   3  15  16   27.35   63.17
  -3  15  16   73.17   45.05
   3  15 -16   43.28   57.48
   3 -15  16   77.92   58.55
   3  15  17 1611.88  108.59
  -3  15 -17 1274.36   99.01
  -3 -15  17 1126.73  221.09
   3 -15  17 1126.68   73.76
   3  15 -17  810.89  207.44
  -3  15  17 1370.09   76.77
  -3  15 -18   45.30   47.98
   3  15  18   48.42   30.72
  -3 -15  18   37.88   59.47
   3 -15  18   42.85   65.68
  -3  15  18   59.93   43.45
   3  15 -18   61.52   49.67
   3  16   0   84.98   45.73
  -3 -16   0   14.59   48.01
   3 -16   0  -42.85   57.85
  -3  16   0   14.75   45.85
   3  16   1   11.39   31.09
   3 -16  -1   47.52   69.49
  -3 -16   1   42.20   45.57
   3  16   1   12.74   30.99
  -3  16  -1    6.17   49.86
  -3  16   1   27.53   38.24
   3 -16   1   -3.95   60.69
   3  16  -1    3.03   25.06
  -3 -16   2   69.27   64.60
   3 -16  -2   38.87   37.75
  -3  16  -2   56.20   62.62
   3  16   2   29.18   58.20
   3  16   2   18.83   46.76
   3  16  -2   30.98   49.46
  -3  16   2  -28.22   55.67
   3 -16   2   42.62   64.49
  -3 -16   3   58.90   56.87
  -3  16  -3   61.25   78.78
   3  16   3   32.37   31.37
   3 -16  -3   33.54   33.31
   3  16   3   70.99   55.18
  -3  16   3   95.50   54.76
   3  16  -3   53.45   39.46
   3 -16   3   42.32   68.45
  -3 -16   4   92.29   69.12
  -3  16  -4   69.77   52.85
   3 -16  -4  109.11  112.23
   3 -16   4  117.85  101.12
   3  16  -4  145.53   56.35
  -3  16   4  157.95   75.53
  -3  16  -5   95.15   71.23
  -3 -16   5   25.78   73.72
   3  16   5   76.74   45.03
   3 -16  -5  -13.74   56.15
   3  16   5   71.16   31.05
   3  16  -5   30.22   42.31
   3 -16   5   54.88   66.59
  -3  16   5   13.42   42.92
  -3  16  -6   48.61   41.91
   3 -16  -6   65.31   36.51
   3  16   6   43.39   44.50
   3  16   6   47.04   21.34
  -3 -16   6   89.35   40.92
  -3  16   6   59.26   49.53
   3  16  -6   -3.94   51.05
   3 -16   6   65.53   89.59
   3  16   7   37.12   35.28
  -3  16  -7  -25.80   63.01
   3  16   7   73.21   55.53
  -3 -16   7   -5.76   18.91
  -3  16   7   56.31   43.09
   3  16  -7   10.34   32.70
  -3  16   7   61.22   46.24
   3 -16   7   13.78   47.18
  -3  16  -8  -18.52   63.18
   3  16   8    0.01   48.40
  -3 -16   8   50.25   30.05
   3  16   8   27.32   21.06
   3  16  -8   59.81   44.56
  -3  16   8   41.80   66.73
  -3  16   8   46.15   49.22
   3 -16   8  147.11  112.44
   3  16   9  291.12  123.62
  -3  16  -9  342.05  185.24
  -3 -16   9  389.50  130.04
   3  16   9  262.64  136.62
   3 -16   9  332.44   91.80
  -3  16   9  488.35  175.04
  -3  16   9  187.29  110.67
   3  16  -9  152.62  103.45
  -3 -16  10   31.63   68.15
   3  16  10   48.30   43.54
  -3  16 -10  -34.46   66.79
   3  16  10   73.14   54.75
   3 -16  10   31.45   38.56
   3  16 -10   75.95   32.92
  -3  16  10   31.36   35.36
  -3  16  10  139.79  104.48
  -3 -16  11  241.31   98.12
   3  16  11  164.76  134.17
  -3  16 -11  234.74   81.56
   3  16  11  181.83   60.36
[truncated: 1,159,330 more chars]
