# Supplementary material for: Dinuclear and tetranuclear group 10 metal complexes constructed from linear tetrasilane comprising both Si-H and Si-Si moieties
Source: Commun Chem. 2023 May 15;6:93. doi: 10.1038/s42004-023-00892-8 (PMC10185686; doi:10.1038/s42004-023-00892-8)
Supplement: Supplementary file 5 — Supplementary Data 3 [file 42004_2023_892_MOESM5_ESM.cif]

data_global
_audit_creation_date                               2022-09-13
_audit_creation_method                            'by CrystalStructure 4.3'
_audit_update_record                               ?

#==============================================================================
# PROCESSING SUMMARY (IUCr Office Use Only)

_journal_date_recd_electronic                      ?
_journal_date_from_coeditor                        ?
_journal_date_accepted                             ?
_journal_coeditor_code                             ?

#==============================================================================
# SUBMISSION DETAILS

_publ_contact_author_name                         'ENTER NAME'
_publ_contact_author_email                        'ENTER EMAIL ADDRESS'
_publ_contact_author_fax                          'ENTER FAX NUMBER'
_publ_contact_author_phone                        'ENTER PHONE NUMBER'
_publ_contact_letter
;
    ENTER TEXT OF LETTER
;
_publ_requested_journal                           'ENTER JOURNAL NAME HERE'
_publ_requested_category
                                               'CHOOSE FI FM FO CI CM CO or AD'
_publ_requested_coeditor_name                      ?

#==============================================================================
# TITLE AND AUTHOR LIST

_publ_section_title
;
    ENTER SECTION TITLE
;
_publ_section_title_footnote
;
    ENTER FOOTNOTE TO TITLE OF PAPER
;
loop_
_publ_author_name
_publ_author_footnote
_publ_author_address
' FIRST AUTHORS NAME '
;
  FIRST AUTHORS FOOTNOTES
;
;
  FIRST AUTHORS ADDRESS
;
_publ_section_synopsis
;
    ENTER SYNOPSIS
;

#==============================================================================
# TEXT

_publ_section_abstract
;
    ENTER ABSTRACT
;
_publ_section_comment
;
    ENTER TEXT
;
_publ_section_references
;
    ENTER OTHER REFERENCES

    Rigaku (2019). CrystalStructure. Version 4.3. 
    Rigaku Corporation, Tokyo, Japan.

    Sheldrick, G. M. (2014). Acta Cryst. (2014). A70, C1437.
    SHELXT Version 2014/5

    Sheldrick, G.M. (2008) SHELXL Version 2017/1, Acta Cryst. A64, 112-122.

    Rigaku (1998). REQAB. 
    Rigaku Corporation, Tokyo, Japan.

;
_publ_section_figure_captions
;
    ENTER FIGURE CAPTIONS
;
_publ_section_exptl_prep
;
    ENTER COMPOUND PREPARATION DETAILS
;
_publ_section_exptl_refinement
;
    ENTER SPECIAL DETAILS OF THE REFINEMENT
;

#==============================================================================
data_(Pt-H)(NHC)(Si)4

#==============================================================================
# CHEMICAL DATA

_chemical_formula_sum                             'C60 H13 N4 Pt Si4'
_chemical_formula_moiety                          'C60 H13 N4 Pt Si4'
_chemical_formula_weight                           1097.22
_chemical_melting_point                            ?

loop_
_atom_type_symbol
_atom_type_description
_atom_type_scat_dispersion_real
_atom_type_scat_dispersion_imag
_atom_type_scat_source
  'C' 'C'  0.0033 0.0016 
;
International Tables for Crystallography
(Vol. C, Tables 4.2.6.8 and 6.1.1.4)
;
  'H' 'H'  0.0000 0.0000 
;
International Tables for Crystallography
(Vol. C, Table 6.1.1.4)
;
  'N' 'N'  0.0061 0.0033 
;
International Tables for Crystallography
(Vol. C, Tables 4.2.6.8 and 6.1.1.4)
;
  'Pt' 'Pt'  -1.7033 8.3905 
;
International Tables for Crystallography
(Vol. C, Tables 4.2.6.8 and 6.1.1.4)
;
  'Si' 'Si'  0.0817 0.0704 
;
International Tables for Crystallography
(Vol. C, Tables 4.2.6.8 and 6.1.1.4)
;
#==============================================================================
# CRYSTAL DATA
_space_group_crystal_system                        triclinic
_space_group_name_H-M_alt                         'P -1'
_space_group_name_Hall                            '-P 1'
_space_group_IT_number                             2
loop_
_space_group_symop_id
_space_group_symop_operation_xyz
1   '+X,+Y,+Z'
2   '-X,-Y,-Z'
#------------------------------------------------------------------------------
_cell_length_a                                     13.283(3)
_cell_length_b                                     17.520(3)
_cell_length_c                                     18.741(3)
_cell_angle_alpha                                  61.917(8)
_cell_angle_beta                                   69.067(10)
_cell_angle_gamma                                  81.320(11)
_cell_volume                                       3593.0(12)
_cell_formula_units_Z                              2
_cell_measurement_reflns_used                      11266
_cell_measurement_theta_min                        3.03
_cell_measurement_theta_max                        27.48
_cell_measurement_temperature                      123
#------------------------------------------------------------------------------
_exptl_crystal_description                         platelet
_exptl_crystal_colour                              yellow
_exptl_crystal_size_max                            0.080
_exptl_crystal_size_mid                            0.020
_exptl_crystal_size_min                            0.020
_exptl_crystal_density_diffrn                      1.014
_exptl_crystal_density_meas                        ?
_exptl_crystal_density_method                     'not measured'
_exptl_crystal_F_000                               1070.00
_exptl_absorpt_coefficient_mu                      2.041
_exptl_absorpt_correction_type                     multi-scan
_exptl_absorpt_process_details                    'REQAB (Rigaku, 1998)'
_exptl_absorpt_correction_T_min                    0.789
_exptl_absorpt_correction_T_max                    0.960

#==============================================================================
# EXPERIMENTAL DATA

_diffrn_ambient_temperature                        123
_diffrn_radiation_type                            'Mo K\a'
_diffrn_radiation_wavelength                       0.71075
_diffrn_measurement_device_type                   'Rigaku Saturn724'
_diffrn_measurement_method                         \w
_diffrn_detector_area_resol_mean                   7.111
_diffrn_reflns_number                              29848
_diffrn_reflns_av_unetI/netI                       0.1015
_diffrn_reflns_av_R_equivalents                    0.0936
_diffrn_reflns_theta_max                           27.497
_diffrn_reflns_theta_min                           3.077
_diffrn_reflns_theta_full                          25.242
_diffrn_measured_fraction_theta_max                0.959
_diffrn_measured_fraction_theta_full               0.981
_diffrn_reflns_Laue_measured_fraction_max          0.959
_diffrn_reflns_Laue_measured_fraction_full         0.981
_diffrn_reflns_point_group_measured_fraction_max   0.959
_diffrn_reflns_point_group_measured_fraction_full  0.981
_diffrn_reflns_limit_h_min                        -15
_diffrn_reflns_limit_h_max                         17
_diffrn_reflns_limit_k_min                        -22
_diffrn_reflns_limit_k_max                         22
_diffrn_reflns_limit_l_min                        -23
_diffrn_reflns_limit_l_max                         24
_diffrn_standards_number                           0
_diffrn_standards_interval_count                   .
_diffrn_standards_decay_%                          ?
_reflns_number_total                               15856
_reflns_number_gt                                  12714
_reflns_threshold_expression                       F^2^>2.0\s(F^2^)
_reflns_Friedel_coverage          0.000
_reflns_Friedel_fraction_max      .
_reflns_Friedel_fraction_full     .

#==============================================================================
# REFINEMENT DATA

_refine_special_details
;
    Refinement was performed using all reflections. The weighted 
    R-factor (wR) and goodness of fit (S) are based on F^2^.
    R-factor (gt) are based on F. The threshold expression of
    F^2^ > 2.0 sigma(F^2^) is used only for calculating R-factor (gt).
;
_refine_ls_structure_factor_coef                   Fsqd
_refine_ls_R_factor_all                            0.0720
_refine_ls_R_factor_gt                             0.0579
_refine_ls_wR_factor_ref                           0.1625
_refine_ls_wR_factor_gt                            0.1457
_refine_ls_number_restraints                       0
_refine_ls_hydrogen_treatment                      mixed
_refine_ls_number_reflns                           15856
_refine_ls_number_parameters                       732
_refine_ls_goodness_of_fit_ref                     1.045
_refine_ls_weighting_scheme                        calc
_refine_ls_weighting_details
           'w = 1/[\s^2^(Fo^2^)+(0.0794P)^2^+0.1973P] where P=(Fo^2^+2Fc^2^)/3'
_atom_sites_solution_hydrogens                     geom
_atom_sites_solution_primary                       direct
_atom_sites_solution_secondary                     difmap
_refine_ls_shift/su_max                            0.001
_refine_diff_density_max                           2.68
_refine_diff_density_min                          -2.56
_refine_ls_extinction_method                       none
_refine_ls_extinction_coef                         ?


#==============================================================================
# ATOMIC COORDINATES AND THERMAL PARAMETERS

loop_
 _atom_site_label
 _atom_site_type_symbol
 _atom_site_fract_x
 _atom_site_fract_y
 _atom_site_fract_z
 _atom_site_U_iso_or_equiv
 _atom_site_adp_type
 _atom_site_occupancy
 _atom_site_site_symmetry_order  
 _atom_site_calc_flag
 _atom_site_refinement_flags_posn
 _atom_site_refinement_flags_adp
 _atom_site_refinement_flags_occupancy
 _atom_site_disorder_assembly
 _atom_site_disorder_group
Pt1 Pt 0.27835(2) 0.31584(2) 0.22580(2) 0.03381(8) Uani 1 1 d . . . . .
Si1 Si 0.18452(11) 0.32327(9) 0.35408(9) 0.0299(3) Uani 1 1 d . . . . .
Si2 Si 0.28441(11) 0.25344(9) 0.45210(9) 0.0306(3) Uani 1 1 d . . . . .
Si3 Si 0.23153(12) 0.24971(10) 0.59036(9) 0.0352(3) Uani 1 1 d . . . . .
Si4 Si 0.34696(13) 0.15024(10) 0.66386(10) 0.0396(3) Uani 1 1 d . . . . .
N1 N 0.1559(3) 0.1707(3) 0.2398(3) 0.0369(10) Uani 1 1 d . . . . .
N2 N 0.0576(3) 0.2840(3) 0.2194(3) 0.0383(10) Uani 1 1 d . . . . .
N3 N 0.4063(4) 0.3654(4) 0.0345(3) 0.0479(12) Uani 1 1 d . . . . .
N4 N 0.4941(4) 0.2765(4) 0.1160(3) 0.0467(12) Uani 1 1 d . . . . .
C1 C 0.1583(4) 0.2550(3) 0.2245(3) 0.0356(11) Uani 1 1 d . . . . .
C2 C 0.3995(4) 0.3178(4) 0.1168(3) 0.0366(12) Uani 1 1 d . . . . .
C3 C 0.0572(5) 0.1470(4) 0.2458(4) 0.0518(15) Uani 1 1 d . . . . .
C4 C -0.0064(5) 0.2184(4) 0.2326(4) 0.0450(13) Uani 1 1 d . . . . .
C5 C 0.2545(5) 0.1187(4) 0.2415(4) 0.0474(14) Uani 1 1 d . . . . .
H5 H 0.309160 0.153806 0.239528 0.057 Uiso 1 1 calc R U . . .
C6 C 0.2358(5) 0.0340(4) 0.3254(4) 0.0583(17) Uani 1 1 d . . . . .
H6A H 0.183349 -0.002905 0.329408 0.070 Uiso 1 1 calc R U . . .
H6B H 0.208138 0.047152 0.374221 0.070 Uiso 1 1 calc R U . . .
H6C H 0.304110 0.003659 0.325777 0.070 Uiso 1 1 calc R U . . .
C7 C 0.3012(7) 0.1034(6) 0.1638(5) 0.075(2) Uani 1 1 d . . . . .
H7A H 0.302616 0.157664 0.112548 0.090 Uiso 1 1 calc R U . . .
H7B H 0.256693 0.060161 0.168785 0.090 Uiso 1 1 calc R U . . .
H7C H 0.374745 0.082246 0.159384 0.090 Uiso 1 1 calc R U . . .
C8 C 0.0265(6) 0.0578(5) 0.2669(5) 0.0646(19) Uani 1 1 d . . . . .
H8A H -0.041890 0.059879 0.257168 0.078 Uiso 1 1 calc R U . . .
H8B H 0.018354 0.018680 0.327053 0.078 Uiso 1 1 calc R U . . .
H8C H 0.082898 0.036561 0.230208 0.078 Uiso 1 1 calc R U . . .
C9 C -0.1210(5) 0.2278(5) 0.2363(5) 0.0624(18) Uani 1 1 d . . . . .
H9A H -0.165923 0.231653 0.288825 0.075 Uiso 1 1 calc R U . . .
H9B H -0.144268 0.177423 0.236081 0.075 Uiso 1 1 calc R U . . .
H9C H -0.128387 0.280435 0.186453 0.075 Uiso 1 1 calc R U . . .
C10 C 0.0268(5) 0.3748(4) 0.1976(4) 0.0456(13) Uani 1 1 d . . . . .
H10 H 0.084904 0.403639 0.199106 0.055 Uiso 1 1 calc R U . . .
C11 C -0.0778(5) 0.3851(6) 0.2596(5) 0.0622(19) Uani 1 1 d . . . . .
H11A H -0.085353 0.339248 0.317534 0.075 Uiso 1 1 calc R U . . .
H11B H -0.138336 0.381220 0.243106 0.075 Uiso 1 1 calc R U . . .
H11C H -0.077583 0.441666 0.258331 0.075 Uiso 1 1 calc R U . . .
C12 C 0.0235(6) 0.4216(5) 0.1049(5) 0.070(2) Uani 1 1 d . . . . .
H12A H -0.041074 0.402685 0.103309 0.084 Uiso 1 1 calc R U . . .
H12B H 0.087891 0.407578 0.067161 0.084 Uiso 1 1 calc R U . . .
H12C H 0.021634 0.484272 0.085548 0.084 Uiso 1 1 calc R U . . .
C13 C 0.5081(6) 0.3534(7) -0.0200(5) 0.071(2) Uani 1 1 d . . . . .
C14 C 0.5606(5) 0.2984(6) 0.0309(5) 0.066(2) Uani 1 1 d . . . . .
C15 C 0.3209(5) 0.4268(6) 0.0096(4) 0.064(2) Uani 1 1 d . . . . .
H15 H 0.255532 0.407262 0.062045 0.076 Uiso 1 1 calc R U . . .
C16 C 0.3512(8) 0.5169(7) -0.0076(9) 0.155(7) Uani 1 1 d . . . . .
H16A H 0.286415 0.551908 -0.003696 0.186 Uiso 1 1 calc R U . . .
H16B H 0.403927 0.545354 -0.065119 0.186 Uiso 1 1 calc R U . . .
H16C H 0.382428 0.510590 0.034898 0.186 Uiso 1 1 calc R U . . .
C17 C 0.2880(8) 0.4261(14) -0.0575(8) 0.201(10) Uani 1 1 d . . . . .
H17A H 0.276063 0.366187 -0.043920 0.241 Uiso 1 1 calc R U . . .
H17B H 0.344853 0.453455 -0.112967 0.241 Uiso 1 1 calc R U . . .
H17C H 0.221119 0.458096 -0.060118 0.241 Uiso 1 1 calc R U . . .
C18 C 0.5410(7) 0.3986(9) -0.1156(5) 0.111(4) Uani 1 1 d . . . . .
H18A H 0.614997 0.383347 -0.139912 0.133 Uiso 1 1 calc R U . . .
H18B H 0.537188 0.461322 -0.135453 0.133 Uiso 1 1 calc R U . . .
H18C H 0.492319 0.380715 -0.134140 0.133 Uiso 1 1 calc R U . . .
C19 C 0.6724(6) 0.2654(8) 0.0061(6) 0.095(3) Uani 1 1 d . . . . .
H19A H 0.717892 0.282159 0.027900 0.114 Uiso 1 1 calc R U . . .
H19B H 0.702921 0.290212 -0.056393 0.114 Uiso 1 1 calc R U . . .
H19C H 0.669406 0.202139 0.030734 0.114 Uiso 1 1 calc R U . . .
C20 C 0.5209(5) 0.2219(4) 0.1953(4) 0.0551(16) Uani 1 1 d . . . . .
H20 H 0.452730 0.214333 0.243893 0.066 Uiso 1 1 calc R U . . .
C21 C 0.6010(5) 0.2687(5) 0.2036(4) 0.0592(18) Uani 1 1 d . . . . .
H21A H 0.573602 0.325861 0.197432 0.071 Uiso 1 1 calc R U . . .
H21B H 0.670578 0.275376 0.158695 0.071 Uiso 1 1 calc R U . . .
H21C H 0.610095 0.234880 0.259873 0.071 Uiso 1 1 calc R U . . .
C22 C 0.5552(6) 0.1307(5) 0.2056(7) 0.095(3) Uani 1 1 d . . . . .
H22A H 0.628058 0.133442 0.165734 0.114 Uiso 1 1 calc R U . . .
H22B H 0.504857 0.106983 0.193117 0.114 Uiso 1 1 calc R U . . .
H22C H 0.554564 0.093327 0.264431 0.114 Uiso 1 1 calc R U . . .
C23 C 0.0488(4) 0.2648(3) 0.4200(3) 0.0357(11) Uani 1 1 d . . . . .
C24 C 0.0361(5) 0.1834(4) 0.4292(4) 0.0447(13) Uani 1 1 d . . . . .
H24 H 0.096592 0.157055 0.404102 0.054 Uiso 1 1 calc R U . . .
C25 C -0.0630(6) 0.1388(5) 0.4744(4) 0.0582(18) Uani 1 1 d . . . . .
H25 H -0.068983 0.082708 0.480098 0.070 Uiso 1 1 calc R U . . .
C26 C -0.1513(5) 0.1759(5) 0.5103(4) 0.064(2) Uani 1 1 d . . . . .
H26 H -0.219191 0.146296 0.539204 0.076 Uiso 1 1 calc R U . . .
C27 C -0.1426(5) 0.2547(5) 0.5049(4) 0.063(2) Uani 1 1 d . . . . .
H27 H -0.203990 0.279158 0.531528 0.075 Uiso 1 1 calc R U . . .
C28 C -0.0438(5) 0.3006(4) 0.4602(4) 0.0479(15) Uani 1 1 d . . . . .
H28 H -0.038643 0.355706 0.456922 0.057 Uiso 1 1 calc R U . . .
C29 C 0.1609(4) 0.4374(3) 0.3437(3) 0.0344(11) Uani 1 1 d . . . . .
C30 C 0.1336(4) 0.4566(4) 0.4122(4) 0.0406(12) Uani 1 1 d . . . . .
H30 H 0.122460 0.410079 0.467954 0.049 Uiso 1 1 calc R U . . .
C31 C 0.1217(5) 0.5406(4) 0.4032(4) 0.0446(13) Uani 1 1 d . . . . .
H31 H 0.105630 0.550719 0.451664 0.054 Uiso 1 1 calc R U . . .
C32 C 0.1333(5) 0.6089(4) 0.3235(4) 0.0472(14) Uani 1 1 d . . . . .
H32 H 0.125014 0.666683 0.316198 0.057 Uiso 1 1 calc R U . . .
C33 C 0.1575(5) 0.5920(4) 0.2539(4) 0.0470(14) Uani 1 1 d . . . . .
H33 H 0.163618 0.638441 0.198905 0.056 Uiso 1 1 calc R U . . .
C34 C 0.1727(4) 0.5086(3) 0.2638(3) 0.0365(11) Uani 1 1 d . . . . .
H34 H 0.191826 0.499067 0.214729 0.044 Uiso 1 1 calc R U . . .
C35 C 0.4220(4) 0.3076(3) 0.4036(3) 0.0354(11) Uani 1 1 d . . . . .
C36 C 0.4358(4) 0.3952(4) 0.3438(3) 0.0389(12) Uani 1 1 d . . . . .
H36 H 0.377915 0.424955 0.323969 0.047 Uiso 1 1 calc R U . . .
C37 C 0.5336(5) 0.4401(4) 0.3125(4) 0.0461(14) Uani 1 1 d . . . . .
H37 H 0.541502 0.499581 0.272148 0.055 Uiso 1 1 calc R U . . .
C38 C 0.6170(5) 0.3972(5) 0.3409(4) 0.0505(15) Uani 1 1 d . . . . .
H38 H 0.683258 0.427081 0.320141 0.061 Uiso 1 1 calc R U . . .
C39 C 0.6057(5) 0.3103(5) 0.3997(4) 0.0501(15) Uani 1 1 d . . . . .
H39 H 0.664311 0.281182 0.418789 0.060 Uiso 1 1 calc R U . . .
C40 C 0.5104(4) 0.2661(4) 0.4305(4) 0.0417(12) Uani 1 1 d . . . . .
H40 H 0.504133 0.206541 0.470589 0.050 Uiso 1 1 calc R U . . .
C41 C 0.3044(4) 0.1354(3) 0.4751(3) 0.0347(11) Uani 1 1 d . . . . .
C42 C 0.3973(5) 0.1063(4) 0.4305(4) 0.0444(13) Uani 1 1 d . . . . .
H42 H 0.452936 0.146831 0.386477 0.053 Uiso 1 1 calc R U . . .
C43 C 0.4104(6) 0.0191(4) 0.4492(5) 0.0571(17) Uani 1 1 d . . . . .
H43 H 0.474530 0.001524 0.417604 0.069 Uiso 1 1 calc R U . . .
C44 C 0.3327(6) -0.0415(4) 0.5120(5) 0.0604(18) Uani 1 1 d . . . . .
H44 H 0.342735 -0.100892 0.524902 0.072 Uiso 1 1 calc R U . . .
C45 C 0.2403(6) -0.0152(4) 0.5561(5) 0.0599(18) Uani 1 1 d . . . . .
H45 H 0.185259 -0.056756 0.599251 0.072 Uiso 1 1 calc R U . . .
C46 C 0.2249(5) 0.0720(4) 0.5388(4) 0.0457(13) Uani 1 1 d . . . . .
H46 H 0.159947 0.088459 0.570569 0.055 Uiso 1 1 calc R U . . .
C47 C 0.2447(4) 0.3608(4) 0.5801(3) 0.0378(12) Uani 1 1 d . . . . .
C48 C 0.1543(5) 0.3992(4) 0.6167(4) 0.0440(13) Uani 1 1 d . . . . .
H48 H 0.087259 0.368398 0.647715 0.053 Uiso 1 1 calc R U . . .
C49 C 0.1611(6) 0.4815(5) 0.6086(4) 0.0537(16) Uani 1 1 d . . . . .
H49 H 0.099564 0.505421 0.635670 0.064 Uiso 1 1 calc R U . . .
C50 C 0.2559(6) 0.5281(5) 0.5620(5) 0.064(2) Uani 1 1 d . . . . .
H50 H 0.259782 0.584920 0.555255 0.077 Uiso 1 1 calc R U . . .
C51 C 0.3461(6) 0.4921(5) 0.5246(5) 0.0588(17) Uani 1 1 d . . . . .
H51 H 0.412366 0.523959 0.493423 0.071 Uiso 1 1 calc R U . . .
C52 C 0.3411(5) 0.4102(4) 0.5321(4) 0.0484(14) Uani 1 1 d . . . . .
H52 H 0.403325 0.387245 0.504539 0.058 Uiso 1 1 calc R U . . .
C53 C 0.0912(4) 0.2079(4) 0.6676(3) 0.0418(13) Uani 1 1 d . . . . .
C54 C 0.0611(5) 0.1989(5) 0.7515(4) 0.0559(17) Uani 1 1 d . . . . .
H54 H 0.111477 0.214237 0.768293 0.067 Uiso 1 1 calc R U . . .
C55 C -0.0406(6) 0.1682(5) 0.8099(4) 0.068(2) Uani 1 1 d . . . . .
H55 H -0.059471 0.163148 0.865871 0.081 Uiso 1 1 calc R U . . .
C56 C -0.1154(6) 0.1448(5) 0.7868(4) 0.0626(19) Uani 1 1 d . . . . .
H56 H -0.184688 0.122832 0.827126 0.075 Uiso 1 1 calc R U . . .
C57 C -0.0889(5) 0.1534(4) 0.7066(4) 0.0521(15) Uani 1 1 d . . . . .
H57 H -0.140583 0.138647 0.690551 0.063 Uiso 1 1 calc R U . . .
C58 C 0.0141(5) 0.1838(4) 0.6468(4) 0.0460(14) Uani 1 1 d . . . . .
H58 H 0.031643 0.188053 0.591299 0.055 Uiso 1 1 calc R U . . .
C59 C 0.4521(6) 0.1974(5) 0.6778(4) 0.0560(17) Uani 1 1 d . . . . .
C60 C 0.5422(7) 0.1498(9) 0.6876(8) 0.112(4) Uani 1 1 d . . . . .
H60 H 0.548334 0.097889 0.682271 0.135 Uiso 1 1 calc R U . . .
C61 C 0.6235(9) 0.1693(12) 0.7042(10) 0.145(5) Uani 1 1 d . . . . .
H61 H 0.678141 0.129527 0.719517 0.173 Uiso 1 1 calc R U . . .
C62 C 0.6209(10) 0.2497(9) 0.6974(7) 0.107(4) Uani 1 1 d . . . . .
H62 H 0.682491 0.269650 0.698794 0.128 Uiso 1 1 calc R U . . .
C63 C 0.5406(17) 0.3018(8) 0.6891(10) 0.173(8) Uani 1 1 d . . . . .
H63 H 0.539886 0.356403 0.688488 0.207 Uiso 1 1 calc R U . . .
C64 C 0.4483(13) 0.2696(7) 0.6804(9) 0.157(7) Uani 1 1 d . . . . .
H64 H 0.385828 0.303748 0.676788 0.188 Uiso 1 1 calc R U . . .
C65 C 0.2638(5) 0.0682(4) 0.7723(4) 0.0530(16) Uani 1 1 d . . . . .
C66 C 0.2050(6) 0.0038(5) 0.7797(5) 0.065(2) Uani 1 1 d . . . . .
H66 H 0.210873 -0.001082 0.730012 0.078 Uiso 1 1 calc R U . . .
C67 C 0.1381(7) -0.0531(6) 0.8587(6) 0.086(3) Uani 1 1 d . . . . .
H67 H 0.099753 -0.096984 0.862147 0.104 Uiso 1 1 calc R U . . .
C68 C 0.1258(8) -0.0483(8) 0.9301(6) 0.113(4) Uani 1 1 d . . . . .
H68 H 0.077535 -0.086889 0.983331 0.135 Uiso 1 1 calc R U . . .
C69 C 0.1844(10) 0.0138(9) 0.9259(6) 0.129(5) Uani 1 1 d . . . . .
H69 H 0.179249 0.016000 0.976843 0.154 Uiso 1 1 calc R U . . .
C70 C 0.2511(7) 0.0732(7) 0.8466(5) 0.087(3) Uani 1 1 d . . . . .
H70 H 0.288147 0.117491 0.843698 0.104 Uiso 1 1 calc R U . . .
H1 H 0.357(4) 0.359(3) 0.241(3) 0.015(11) Uiso 1 1 d . . . . .
H2 H 0.406(4) 0.103(4) 0.621(3) 0.042(16) Uiso 1 1 d . . . . .

loop_
 _atom_site_aniso_label
 _atom_site_aniso_U_11
 _atom_site_aniso_U_22
 _atom_site_aniso_U_33
 _atom_site_aniso_U_23
 _atom_site_aniso_U_13
 _atom_site_aniso_U_12
Pt1 0.02859(12) 0.02834(12) 0.03489(14) -0.01148(9) -0.00343(9) -0.00049(8)
Si1 0.0248(6) 0.0246(7) 0.0300(7) -0.0086(5) -0.0037(5) 0.0023(5)
Si2 0.0255(6) 0.0252(7) 0.0354(7) -0.0115(6) -0.0084(6) 0.0048(5)
Si3 0.0322(7) 0.0319(8) 0.0362(7) -0.0139(6) -0.0104(6) 0.0084(6)
Si4 0.0435(8) 0.0324(8) 0.0409(8) -0.0143(7) -0.0196(7) 0.0130(6)
N1 0.033(2) 0.028(2) 0.044(2) -0.0137(19) -0.010(2) 0.0033(17)
N2 0.031(2) 0.030(2) 0.050(3) -0.018(2) -0.011(2) 0.0045(17)
N3 0.032(2) 0.064(4) 0.045(3) -0.030(3) 0.001(2) -0.009(2)
N4 0.030(2) 0.053(3) 0.049(3) -0.026(2) 0.000(2) 0.001(2)
C1 0.036(3) 0.028(3) 0.038(3) -0.013(2) -0.008(2) 0.003(2)
C2 0.025(2) 0.036(3) 0.035(3) -0.016(2) 0.007(2) -0.005(2)
C3 0.049(3) 0.038(3) 0.069(4) -0.023(3) -0.020(3) 0.001(3)
C4 0.038(3) 0.038(3) 0.053(3) -0.016(3) -0.014(3) -0.003(2)
C5 0.039(3) 0.039(3) 0.060(4) -0.024(3) -0.013(3) 0.010(2)
C6 0.045(4) 0.048(4) 0.070(4) -0.018(3) -0.026(3) 0.021(3)
C7 0.072(5) 0.074(6) 0.077(5) -0.047(4) -0.014(4) 0.026(4)
C8 0.061(4) 0.043(4) 0.090(5) -0.026(4) -0.029(4) -0.004(3)
C9 0.045(4) 0.052(4) 0.093(5) -0.030(4) -0.030(4) 0.000(3)
C10 0.034(3) 0.034(3) 0.064(4) -0.020(3) -0.015(3) 0.005(2)
C11 0.046(4) 0.080(5) 0.076(5) -0.049(4) -0.027(4) 0.027(3)
C12 0.045(4) 0.050(4) 0.068(4) 0.002(3) -0.011(3) 0.005(3)
C13 0.041(4) 0.132(8) 0.050(4) -0.053(5) -0.003(3) -0.010(4)
C14 0.033(3) 0.100(6) 0.068(5) -0.052(5) 0.005(3) -0.008(3)
C15 0.042(4) 0.093(6) 0.043(3) -0.021(4) -0.011(3) -0.005(4)
C16 0.062(6) 0.059(6) 0.215(14) 0.040(7) -0.043(7) -0.010(5)
C17 0.052(6) 0.49(3) 0.132(10) -0.203(16) -0.043(6) 0.061(11)
C18 0.043(4) 0.225(14) 0.053(5) -0.065(7) 0.002(4) -0.003(6)
C19 0.038(4) 0.168(11) 0.084(6) -0.079(7) -0.003(4) 0.021(5)
C20 0.036(3) 0.043(4) 0.062(4) -0.014(3) -0.002(3) 0.000(3)
C21 0.045(4) 0.064(5) 0.046(4) -0.012(3) -0.007(3) 0.001(3)
C22 0.050(4) 0.048(5) 0.138(8) -0.030(5) 0.003(5) 0.011(3)
C23 0.030(2) 0.026(3) 0.035(3) -0.002(2) -0.009(2) -0.0001(19)
C24 0.040(3) 0.036(3) 0.050(3) -0.012(3) -0.015(3) -0.005(2)
C25 0.053(4) 0.048(4) 0.054(4) -0.005(3) -0.014(3) -0.018(3)
C26 0.035(3) 0.051(4) 0.061(4) 0.010(3) -0.009(3) -0.017(3)
C27 0.024(3) 0.058(4) 0.058(4) -0.002(3) 0.004(3) 0.002(3)
C28 0.037(3) 0.039(3) 0.040(3) -0.005(2) -0.003(2) 0.004(2)
C29 0.026(2) 0.033(3) 0.040(3) -0.013(2) -0.013(2) 0.0050(19)
C30 0.044(3) 0.030(3) 0.045(3) -0.014(2) -0.020(3) 0.010(2)
C31 0.044(3) 0.043(3) 0.058(4) -0.030(3) -0.025(3) 0.016(3)
C32 0.048(3) 0.029(3) 0.062(4) -0.022(3) -0.016(3) 0.009(2)
C33 0.044(3) 0.036(3) 0.040(3) -0.008(2) -0.005(3) 0.006(2)
C34 0.036(3) 0.028(3) 0.030(3) -0.007(2) -0.003(2) 0.004(2)
C35 0.030(3) 0.031(3) 0.041(3) -0.017(2) -0.008(2) 0.003(2)
C36 0.029(3) 0.041(3) 0.045(3) -0.020(2) -0.009(2) -0.001(2)
C37 0.035(3) 0.050(4) 0.047(3) -0.021(3) -0.003(3) -0.011(2)
C38 0.032(3) 0.069(5) 0.052(4) -0.031(3) -0.006(3) -0.007(3)
C39 0.028(3) 0.063(4) 0.061(4) -0.030(3) -0.014(3) 0.003(3)
C40 0.036(3) 0.040(3) 0.047(3) -0.019(3) -0.015(2) 0.009(2)
C41 0.031(3) 0.031(3) 0.037(3) -0.013(2) -0.012(2) 0.007(2)
C42 0.040(3) 0.040(3) 0.054(3) -0.023(3) -0.018(3) 0.012(2)
C43 0.052(4) 0.041(4) 0.086(5) -0.037(4) -0.030(4) 0.025(3)
C44 0.070(4) 0.028(3) 0.092(5) -0.025(3) -0.046(4) 0.018(3)
C45 0.063(4) 0.031(3) 0.081(5) -0.012(3) -0.037(4) 0.003(3)
C46 0.041(3) 0.032(3) 0.057(4) -0.018(3) -0.014(3) 0.007(2)
C47 0.039(3) 0.036(3) 0.038(3) -0.017(2) -0.016(2) 0.010(2)
C48 0.046(3) 0.043(3) 0.050(3) -0.024(3) -0.026(3) 0.020(3)
C49 0.054(4) 0.059(4) 0.065(4) -0.041(4) -0.032(3) 0.031(3)
C50 0.076(5) 0.056(4) 0.093(5) -0.050(4) -0.052(4) 0.029(4)
C51 0.058(4) 0.055(4) 0.076(5) -0.032(4) -0.030(4) -0.004(3)
C52 0.041(3) 0.052(4) 0.058(4) -0.031(3) -0.015(3) 0.003(3)
C53 0.037(3) 0.036(3) 0.040(3) -0.013(2) -0.009(2) 0.009(2)
C54 0.051(4) 0.063(5) 0.037(3) -0.015(3) -0.012(3) 0.013(3)
C55 0.060(4) 0.075(5) 0.034(3) -0.008(3) -0.005(3) 0.017(4)
C56 0.048(4) 0.045(4) 0.050(4) -0.004(3) 0.009(3) -0.001(3)
C57 0.041(3) 0.032(3) 0.063(4) -0.013(3) -0.008(3) 0.000(2)
C58 0.038(3) 0.030(3) 0.054(3) -0.011(3) -0.011(3) 0.008(2)
C59 0.059(4) 0.059(4) 0.038(3) -0.008(3) -0.018(3) -0.009(3)
C60 0.044(5) 0.176(12) 0.181(11) -0.130(10) -0.051(6) 0.036(6)
C61 0.058(6) 0.182(16) 0.217(15) -0.105(13) -0.052(8) 0.008(8)
C62 0.106(9) 0.094(9) 0.085(7) -0.017(6) -0.002(6) -0.057(7)
C63 0.30(2) 0.049(7) 0.205(15) -0.008(8) -0.182(16) -0.018(10)
C64 0.289(18) 0.058(6) 0.227(14) -0.049(8) -0.232(14) 0.042(8)
C65 0.052(4) 0.048(4) 0.046(3) -0.007(3) -0.023(3) 0.006(3)
C66 0.064(4) 0.044(4) 0.069(4) -0.003(3) -0.029(4) -0.008(3)
C67 0.087(6) 0.066(6) 0.066(5) 0.010(4) -0.028(5) -0.019(5)
C68 0.075(6) 0.130(10) 0.055(5) 0.029(5) -0.020(5) -0.037(6)
C69 0.124(9) 0.184(14) 0.047(5) -0.007(6) -0.032(5) -0.062(9)
C70 0.090(6) 0.110(8) 0.046(4) -0.012(4) -0.026(4) -0.031(5)

#==============================================================================
_computing_data_collection
                                             'CrystalClear (Rigaku Inc., 2008)'
_computing_cell_refinement                         CrystalClear
_computing_data_reduction                          CrystalClear
_computing_structure_solution
                                      'SHELXT Version 2014/5 (Sheldrick, 2014)'
_computing_structure_refinement
                                      'SHELXL Version 2017/1 (Sheldrick, 2008)'
_computing_publication_material
                                          'CrystalStructure 4.3 (Rigaku, 2019)'
_computing_molecular_graphics                     'CrystalStructure 4.3'

#==============================================================================
# MOLECULAR GEOMETRY

_geom_special_details
;
 All esds (except the esd in the dihedral angle between two l.s. planes)
 are estimated using the full covariance matrix.  The cell esds are taken
 into account individually in the estimation of esds in distances, angles
 and torsion angles; correlations between esds in cell parameters are only
 used when they are defined by crystal symmetry.  An approximate (isotropic)
 treatment of cell esds is used for estimating esds involving l.s. planes.
;

loop_
 _geom_bond_atom_site_label_1
 _geom_bond_atom_site_label_2
 _geom_bond_distance
 _geom_bond_site_symmetry_2
 _geom_bond_publ_flag
Pt1 C1 2.060(5) . ?
Pt1 C2 2.090(5) . ?
Pt1 Si1 2.3354(14) . ?
Pt1 H1 1.55(4) . ?
Si1 C23 1.897(5) . ?
Si1 C29 1.903(6) . ?
Si1 Si2 2.4015(19) . ?
Si2 C35 1.894(5) . ?
Si2 C41 1.900(5) . ?
Si2 Si3 2.401(2) . ?
Si3 C47 1.892(6) . ?
Si3 C53 1.896(6) . ?
Si3 Si4 2.393(2) . ?
Si4 C59 1.874(7) . ?
Si4 C65 1.882(7) . ?
Si4 H2 1.38(6) . ?
N1 C1 1.369(7) . ?
N1 C3 1.386(7) . ?
N1 C5 1.479(7) . ?
N2 C1 1.376(7) . ?
N2 C4 1.410(7) . ?
N2 C10 1.474(7) . ?
N3 C2 1.339(7) . ?
N3 C13 1.431(8) . ?
N3 C15 1.482(9) . ?
N4 C2 1.350(7) . ?
N4 C14 1.410(8) . ?
N4 C20 1.480(8) . ?
C3 C4 1.371(9) . ?
C3 C8 1.503(9) . ?
C4 C9 1.486(8) . ?
C5 C7 1.501(9) . ?
C5 C6 1.540(9) . ?
C5 H5 1.0000 . ?
C6 H6A 0.9800 . ?
C6 H6B 0.9800 . ?
C6 H6C 0.9800 . ?
C7 H7A 0.9800 . ?
C7 H7B 0.9800 . ?
C7 H7C 0.9800 . ?
C8 H8A 0.9800 . ?
C8 H8B 0.9800 . ?
C8 H8C 0.9800 . ?
C9 H9A 0.9800 . ?
C9 H9B 0.9800 . ?
C9 H9C 0.9800 . ?
C10 C11 1.511(8) . ?
C10 C12 1.547(9) . ?
C10 H10 1.0000 . ?
C11 H11A 0.9800 . ?
C11 H11B 0.9800 . ?
C11 H11C 0.9800 . ?
C12 H12A 0.9800 . ?
C12 H12B 0.9800 . ?
C12 H12C 0.9800 . ?
C13 C14 1.315(11) . ?
C13 C18 1.496(10) . ?
C14 C19 1.503(10) . ?
C15 C17 1.478(11) . ?
C15 C16 1.541(14) . ?
C15 H15 1.0000 . ?
C16 H16A 0.9800 . ?
C16 H16B 0.9800 . ?
C16 H16C 0.9800 . ?
C17 H17A 0.9800 . ?
C17 H17B 0.9800 . ?
C17 H17C 0.9800 . ?
C18 H18A 0.9800 . ?
C18 H18B 0.9800 . ?
C18 H18C 0.9800 . ?
C19 H19A 0.9800 . ?
C19 H19B 0.9800 . ?
C19 H19C 0.9800 . ?
C20 C21 1.525(10) . ?
C20 C22 1.533(10) . ?
C20 H20 1.0000 . ?
C21 H21A 0.9800 . ?
C21 H21B 0.9800 . ?
C21 H21C 0.9800 . ?
C22 H22A 0.9800 . ?
C22 H22B 0.9800 . ?
C22 H22C 0.9800 . ?
C23 C24 1.382(8) . ?
C23 C28 1.422(8) . ?
C24 C25 1.397(8) . ?
C24 H24 0.9500 . ?
C25 C26 1.368(11) . ?
C25 H25 0.9500 . ?
C26 C27 1.356(11) . ?
C26 H26 0.9500 . ?
C27 C28 1.403(8) . ?
C27 H27 0.9500 . ?
C28 H28 0.9500 . ?
C29 C30 1.390(8) . ?
C29 C34 1.398(7) . ?
C30 C31 1.390(8) . ?
C30 H30 0.9500 . ?
C31 C32 1.377(8) . ?
C31 H31 0.9500 . ?
C32 C33 1.389(9) . ?
C32 H32 0.9500 . ?
C33 C34 1.375(8) . ?
C33 H33 0.9500 . ?
C34 H34 0.9500 . ?
C35 C36 1.402(8) . ?
C35 C40 1.408(7) . ?
C36 C37 1.406(7) . ?
C36 H36 0.9500 . ?
C37 C38 1.367(9) . ?
C37 H37 0.9500 . ?
C38 C39 1.388(10) . ?
C38 H38 0.9500 . ?
C39 C40 1.374(8) . ?
C39 H39 0.9500 . ?
C40 H40 0.9500 . ?
C41 C42 1.399(7) . ?
C41 C46 1.406(8) . ?
C42 C43 1.395(8) . ?
C42 H42 0.9500 . ?
C43 C44 1.366(10) . ?
C43 H43 0.9500 . ?
C44 C45 1.365(10) . ?
C44 H44 0.9500 . ?
C45 C46 1.403(8) . ?
C45 H45 0.9500 . ?
C46 H46 0.9500 . ?
C47 C48 1.403(7) . ?
C47 C52 1.407(8) . ?
C48 C49 1.390(9) . ?
C48 H48 0.9500 . ?
C49 C50 1.366(10) . ?
C49 H49 0.9500 . ?
C50 C51 1.383(10) . ?
C50 H50 0.9500 . ?
C51 C52 1.383(9) . ?
C51 H51 0.9500 . ?
C52 H52 0.9500 . ?
C53 C58 1.396(8) . ?
C53 C54 1.412(8) . ?
C54 C55 1.386(10) . ?
C54 H54 0.9500 . ?
C55 C56 1.393(11) . ?
C55 H55 0.9500 . ?
C56 C57 1.351(10) . ?
C56 H56 0.9500 . ?
C57 C58 1.406(8) . ?
C57 H57 0.9500 . ?
C58 H58 0.9500 . ?
C59 C64 1.282(12) . ?
C59 C60 1.369(11) . ?
C60 C61 1.353(14) . ?
C60 H60 0.9500 . ?
C61 C62 1.348(18) . ?
C61 H61 0.9500 . ?
C62 C63 1.299(19) . ?
C62 H62 0.9500 . ?
C63 C64 1.512(17) . ?
C63 H63 0.9500 . ?
C64 H64 0.9500 . ?
C65 C70 1.386(10) . ?
C65 C66 1.394(10) . ?
C66 C67 1.383(10) . ?
C66 H66 0.9500 . ?
C67 C68 1.330(15) . ?
C67 H67 0.9500 . ?
C68 C69 1.389(16) . ?
C68 H68 0.9500 . ?
C69 C70 1.399(12) . ?
C69 H69 0.9500 . ?
C70 H70 0.9500 . ?

loop_
 _geom_angle_atom_site_label_1
 _geom_angle_atom_site_label_2
 _geom_angle_atom_site_label_3
 _geom_angle
 _geom_angle_site_symmetry_1
 _geom_angle_site_symmetry_3
 _geom_angle_publ_flag
C1 Pt1 C2 98.7(2) . . ?
C1 Pt1 Si1 97.24(15) . . ?
C2 Pt1 Si1 163.60(16) . . ?
C1 Pt1 H1 171.3(16) . . ?
C2 Pt1 H1 89.8(16) . . ?
Si1 Pt1 H1 74.2(16) . . ?
C23 Si1 C29 105.7(2) . . ?
C23 Si1 Pt1 117.67(18) . . ?
C29 Si1 Pt1 114.85(17) . . ?
C23 Si1 Si2 101.89(16) . . ?
C29 Si1 Si2 105.48(16) . . ?
Pt1 Si1 Si2 109.90(6) . . ?
C35 Si2 C41 108.3(2) . . ?
C35 Si2 Si3 99.02(17) . . ?
C41 Si2 Si3 104.16(17) . . ?
C35 Si2 Si1 110.05(17) . . ?
C41 Si2 Si1 109.89(17) . . ?
Si3 Si2 Si1 124.22(7) . . ?
C47 Si3 C53 105.9(3) . . ?
C47 Si3 Si4 110.49(18) . . ?
C53 Si3 Si4 103.43(18) . . ?
C47 Si3 Si2 111.04(18) . . ?
C53 Si3 Si2 118.6(2) . . ?
Si4 Si3 Si2 107.01(7) . . ?
C59 Si4 C65 108.4(3) . . ?
C59 Si4 Si3 117.0(2) . . ?
C65 Si4 Si3 110.0(2) . . ?
C59 Si4 H2 104(2) . . ?
C65 Si4 H2 106(2) . . ?
Si3 Si4 H2 111(2) . . ?
C1 N1 C3 112.1(5) . . ?
C1 N1 C5 120.1(5) . . ?
C3 N1 C5 127.7(5) . . ?
C1 N2 C4 111.7(5) . . ?
C1 N2 C10 122.3(5) . . ?
C4 N2 C10 125.9(5) . . ?
C2 N3 C13 110.2(5) . . ?
C2 N3 C15 121.4(5) . . ?
C13 N3 C15 128.1(6) . . ?
C2 N4 C14 110.0(5) . . ?
C2 N4 C20 122.1(5) . . ?
C14 N4 C20 127.7(5) . . ?
N1 C1 N2 103.6(4) . . ?
N1 C1 Pt1 126.7(4) . . ?
N2 C1 Pt1 129.2(4) . . ?
N3 C2 N4 105.8(5) . . ?
N3 C2 Pt1 128.6(4) . . ?
N4 C2 Pt1 125.3(4) . . ?
C4 C3 N1 107.2(5) . . ?
C4 C3 C8 127.5(6) . . ?
N1 C3 C8 125.3(6) . . ?
C3 C4 N2 105.5(5) . . ?
C3 C4 C9 129.7(6) . . ?
N2 C4 C9 124.7(6) . . ?
N1 C5 C7 111.6(5) . . ?
N1 C5 C6 112.1(5) . . ?
C7 C5 C6 112.2(6) . . ?
N1 C5 H5 106.8 . . ?
C7 C5 H5 106.8 . . ?
C6 C5 H5 106.8 . . ?
C5 C6 H6A 109.5 . . ?
C5 C6 H6B 109.5 . . ?
H6A C6 H6B 109.5 . . ?
C5 C6 H6C 109.5 . . ?
H6A C6 H6C 109.5 . . ?
H6B C6 H6C 109.5 . . ?
C5 C7 H7A 109.5 . . ?
C5 C7 H7B 109.5 . . ?
H7A C7 H7B 109.5 . . ?
C5 C7 H7C 109.5 . . ?
H7A C7 H7C 109.5 . . ?
H7B C7 H7C 109.5 . . ?
C3 C8 H8A 109.5 . . ?
C3 C8 H8B 109.5 . . ?
H8A C8 H8B 109.5 . . ?
C3 C8 H8C 109.5 . . ?
H8A C8 H8C 109.5 . . ?
H8B C8 H8C 109.5 . . ?
C4 C9 H9A 109.5 . . ?
C4 C9 H9B 109.5 . . ?
H9A C9 H9B 109.5 . . ?
C4 C9 H9C 109.5 . . ?
H9A C9 H9C 109.5 . . ?
H9B C9 H9C 109.5 . . ?
N2 C10 C11 114.0(5) . . ?
N2 C10 C12 109.9(5) . . ?
C11 C10 C12 111.0(5) . . ?
N2 C10 H10 107.2 . . ?
C11 C10 H10 107.2 . . ?
C12 C10 H10 107.2 . . ?
C10 C11 H11A 109.5 . . ?
C10 C11 H11B 109.5 . . ?
H11A C11 H11B 109.5 . . ?
C10 C11 H11C 109.5 . . ?
H11A C11 H11C 109.5 . . ?
H11B C11 H11C 109.5 . . ?
C10 C12 H12A 109.5 . . ?
C10 C12 H12B 109.5 . . ?
H12A C12 H12B 109.5 . . ?
C10 C12 H12C 109.5 . . ?
H12A C12 H12C 109.5 . . ?
H12B C12 H12C 109.5 . . ?
C14 C13 N3 106.3(6) . . ?
C14 C13 C18 130.4(7) . . ?
N3 C13 C18 123.3(7) . . ?
C13 C14 N4 107.7(6) . . ?
C13 C14 C19 127.9(7) . . ?
N4 C14 C19 124.4(7) . . ?
C17 C15 N3 115.7(9) . . ?
C17 C15 C16 114.8(11) . . ?
N3 C15 C16 108.9(6) . . ?
C17 C15 H15 105.5 . . ?
N3 C15 H15 105.5 . . ?
C16 C15 H15 105.5 . . ?
C15 C16 H16A 109.5 . . ?
C15 C16 H16B 109.5 . . ?
H16A C16 H16B 109.5 . . ?
C15 C16 H16C 109.5 . . ?
H16A C16 H16C 109.5 . . ?
H16B C16 H16C 109.5 . . ?
C15 C17 H17A 109.5 . . ?
C15 C17 H17B 109.5 . . ?
H17A C17 H17B 109.5 . . ?
C15 C17 H17C 109.5 . . ?
H17A C17 H17C 109.5 . . ?
H17B C17 H17C 109.5 . . ?
C13 C18 H18A 109.5 . . ?
C13 C18 H18B 109.5 . . ?
H18A C18 H18B 109.5 . . ?
C13 C18 H18C 109.5 . . ?
H18A C18 H18C 109.5 . . ?
H18B C18 H18C 109.5 . . ?
C14 C19 H19A 109.5 . . ?
C14 C19 H19B 109.5 . . ?
H19A C19 H19B 109.5 . . ?
C14 C19 H19C 109.5 . . ?
H19A C19 H19C 109.5 . . ?
H19B C19 H19C 109.5 . . ?
N4 C20 C21 110.8(5) . . ?
N4 C20 C22 113.0(7) . . ?
C21 C20 C22 113.7(6) . . ?
N4 C20 H20 106.2 . . ?
C21 C20 H20 106.2 . . ?
C22 C20 H20 106.2 . . ?
C20 C21 H21A 109.5 . . ?
C20 C21 H21B 109.5 . . ?
H21A C21 H21B 109.5 . . ?
C20 C21 H21C 109.5 . . ?
H21A C21 H21C 109.5 . . ?
H21B C21 H21C 109.5 . . ?
C20 C22 H22A 109.5 . . ?
C20 C22 H22B 109.5 . . ?
H22A C22 H22B 109.5 . . ?
C20 C22 H22C 109.5 . . ?
H22A C22 H22C 109.5 . . ?
H22B C22 H22C 109.5 . . ?
C24 C23 C28 116.7(5) . . ?
C24 C23 Si1 119.5(4) . . ?
C28 C23 Si1 123.7(4) . . ?
C23 C24 C25 121.9(6) . . ?
C23 C24 H24 119.0 . . ?
C25 C24 H24 119.0 . . ?
C26 C25 C24 120.0(7) . . ?
C26 C25 H25 120.0 . . ?
C24 C25 H25 120.0 . . ?
C27 C26 C25 120.3(6) . . ?
C27 C26 H26 119.8 . . ?
C25 C26 H26 119.8 . . ?
C26 C27 C28 120.6(6) . . ?
C26 C27 H27 119.7 . . ?
C28 C27 H27 119.7 . . ?
C27 C28 C23 120.3(6) . . ?
C27 C28 H28 119.8 . . ?
C23 C28 H28 119.8 . . ?
C30 C29 C34 115.5(5) . . ?
C30 C29 Si1 123.8(4) . . ?
C34 C29 Si1 120.7(4) . . ?
C29 C30 C31 123.3(5) . . ?
C29 C30 H30 118.4 . . ?
C31 C30 H30 118.4 . . ?
C32 C31 C30 119.3(5) . . ?
C32 C31 H31 120.3 . . ?
C30 C31 H31 120.3 . . ?
C31 C32 C33 118.9(5) . . ?
C31 C32 H32 120.5 . . ?
C33 C32 H32 120.5 . . ?
C34 C33 C32 120.7(5) . . ?
C34 C33 H33 119.6 . . ?
C32 C33 H33 119.6 . . ?
C33 C34 C29 122.2(5) . . ?
C33 C34 H34 118.9 . . ?
C29 C34 H34 118.9 . . ?
C36 C35 C40 117.2(5) . . ?
C36 C35 Si2 119.6(4) . . ?
C40 C35 Si2 122.9(4) . . ?
C35 C36 C37 121.5(5) . . ?
C35 C36 H36 119.3 . . ?
C37 C36 H36 119.3 . . ?
C38 C37 C36 119.2(6) . . ?
C38 C37 H37 120.4 . . ?
C36 C37 H37 120.4 . . ?
C37 C38 C39 120.5(6) . . ?
C37 C38 H38 119.7 . . ?
C39 C38 H38 119.7 . . ?
C40 C39 C38 120.6(6) . . ?
C40 C39 H39 119.7 . . ?
C38 C39 H39 119.7 . . ?
C39 C40 C35 121.0(6) . . ?
C39 C40 H40 119.5 . . ?
C35 C40 H40 119.5 . . ?
C42 C41 C46 116.2(5) . . ?
C42 C41 Si2 122.7(4) . . ?
C46 C41 Si2 121.1(4) . . ?
C43 C42 C41 121.6(6) . . ?
C43 C42 H42 119.2 . . ?
C41 C42 H42 119.2 . . ?
C44 C43 C42 121.2(6) . . ?
C44 C43 H43 119.4 . . ?
C42 C43 H43 119.4 . . ?
C45 C44 C43 118.7(6) . . ?
C45 C44 H44 120.6 . . ?
C43 C44 H44 120.6 . . ?
C44 C45 C46 121.3(7) . . ?
C44 C45 H45 119.3 . . ?
C46 C45 H45 119.3 . . ?
C45 C46 C41 121.0(6) . . ?
C45 C46 H46 119.5 . . ?
C41 C46 H46 119.5 . . ?
C48 C47 C52 117.2(6) . . ?
C48 C47 Si3 120.0(4) . . ?
C52 C47 Si3 122.7(4) . . ?
C49 C48 C47 121.2(6) . . ?
C49 C48 H48 119.4 . . ?
C47 C48 H48 119.4 . . ?
C50 C49 C48 120.4(6) . . ?
C50 C49 H49 119.8 . . ?
C48 C49 H49 119.8 . . ?
C49 C50 C51 119.6(7) . . ?
C49 C50 H50 120.2 . . ?
C51 C50 H50 120.2 . . ?
C50 C51 C52 120.9(7) . . ?
C50 C51 H51 119.5 . . ?
C52 C51 H51 119.5 . . ?
C51 C52 C47 120.6(6) . . ?
C51 C52 H52 119.7 . . ?
C47 C52 H52 119.7 . . ?
C58 C53 C54 116.8(6) . . ?
C58 C53 Si3 123.5(4) . . ?
C54 C53 Si3 119.6(5) . . ?
C55 C54 C53 121.2(7) . . ?
C55 C54 H54 119.4 . . ?
C53 C54 H54 119.4 . . ?
C54 C55 C56 120.2(6) . . ?
C54 C55 H55 119.9 . . ?
C56 C55 H55 119.9 . . ?
C57 C56 C55 119.7(6) . . ?
C57 C56 H56 120.1 . . ?
C55 C56 H56 120.1 . . ?
C56 C57 C58 120.8(7) . . ?
C56 C57 H57 119.6 . . ?
C58 C57 H57 119.6 . . ?
C53 C58 C57 121.2(6) . . ?
C53 C58 H58 119.4 . . ?
C57 C58 H58 119.4 . . ?
C64 C59 C60 115.8(9) . . ?
C64 C59 Si4 126.9(8) . . ?
C60 C59 Si4 117.3(7) . . ?
C61 C60 C59 126.5(12) . . ?
C61 C60 H60 116.7 . . ?
C59 C60 H60 116.7 . . ?
C62 C61 C60 114.8(13) . . ?
C62 C61 H61 122.6 . . ?
C60 C61 H61 122.6 . . ?
C63 C62 C61 125.0(12) . . ?
C63 C62 H62 117.5 . . ?
C61 C62 H62 117.5 . . ?
C62 C63 C64 115.4(12) . . ?
C62 C63 H63 122.3 . . ?
C64 C63 H63 122.3 . . ?
C59 C64 C63 121.7(12) . . ?
C59 C64 H64 119.2 . . ?
C63 C64 H64 119.2 . . ?
C70 C65 C66 117.3(7) . . ?
C70 C65 Si4 122.0(6) . . ?
C66 C65 Si4 120.5(5) . . ?
C67 C66 C65 120.7(8) . . ?
C67 C66 H66 119.6 . . ?
C65 C66 H66 119.6 . . ?
C68 C67 C66 122.0(10) . . ?
C68 C67 H67 119.0 . . ?
C66 C67 H67 119.0 . . ?
C67 C68 C69 119.3(8) . . ?
C67 C68 H68 120.4 . . ?
C69 C68 H68 120.4 . . ?
C68 C69 C70 119.9(9) . . ?
C68 C69 H69 120.1 . . ?
C70 C69 H69 120.1 . . ?
C65 C70 C69 120.8(9) . . ?
C65 C70 H70 119.6 . . ?
C69 C70 H70 119.6 . . ?

loop_
 _geom_torsion_atom_site_label_1
 _geom_torsion_atom_site_label_2
 _geom_torsion_atom_site_label_3
 _geom_torsion_atom_site_label_4
 _geom_torsion
 _geom_torsion_site_symmetry_1
 _geom_torsion_site_symmetry_2
 _geom_torsion_site_symmetry_3
 _geom_torsion_site_symmetry_4
 _geom_torsion_publ_flag
C3 N1 C1 N2 -1.0(6) . . . . ?
C5 N1 C1 N2 174.3(5) . . . . ?
C3 N1 C1 Pt1 171.6(4) . . . . ?
C5 N1 C1 Pt1 -13.0(7) . . . . ?
C4 N2 C1 N1 0.8(6) . . . . ?
C10 N2 C1 N1 -175.8(5) . . . . ?
C4 N2 C1 Pt1 -171.6(4) . . . . ?
C10 N2 C1 Pt1 11.8(8) . . . . ?
C13 N3 C2 N4 0.4(7) . . . . ?
C15 N3 C2 N4 -173.9(6) . . . . ?
C13 N3 C2 Pt1 173.9(5) . . . . ?
C15 N3 C2 Pt1 -0.5(8) . . . . ?
C14 N4 C2 N3 -0.7(7) . . . . ?
C20 N4 C2 N3 175.6(5) . . . . ?
C14 N4 C2 Pt1 -174.5(5) . . . . ?
C20 N4 C2 Pt1 1.8(8) . . . . ?
C1 N1 C3 C4 0.9(7) . . . . ?
C5 N1 C3 C4 -174.1(5) . . . . ?
C1 N1 C3 C8 -176.5(6) . . . . ?
C5 N1 C3 C8 8.5(10) . . . . ?
N1 C3 C4 N2 -0.4(7) . . . . ?
C8 C3 C4 N2 177.0(6) . . . . ?
N1 C3 C4 C9 -176.6(6) . . . . ?
C8 C3 C4 C9 0.8(12) . . . . ?
C1 N2 C4 C3 -0.3(7) . . . . ?
C10 N2 C4 C3 176.2(5) . . . . ?
C1 N2 C4 C9 176.2(6) . . . . ?
C10 N2 C4 C9 -7.4(9) . . . . ?
C1 N1 C5 C7 -107.6(7) . . . . ?
C3 N1 C5 C7 67.0(8) . . . . ?
C1 N1 C5 C6 125.5(6) . . . . ?
C3 N1 C5 C6 -59.9(8) . . . . ?
C1 N2 C10 C11 -128.8(6) . . . . ?
C4 N2 C10 C11 55.1(8) . . . . ?
C1 N2 C10 C12 105.9(6) . . . . ?
C4 N2 C10 C12 -70.2(7) . . . . ?
C2 N3 C13 C14 0.1(8) . . . . ?
C15 N3 C13 C14 174.0(7) . . . . ?
C2 N3 C13 C18 -179.3(8) . . . . ?
C15 N3 C13 C18 -5.4(12) . . . . ?
N3 C13 C14 N4 -0.6(9) . . . . ?
C18 C13 C14 N4 178.8(9) . . . . ?
N3 C13 C14 C19 -178.6(9) . . . . ?
C18 C13 C14 C19 0.7(17) . . . . ?
C2 N4 C14 C13 0.8(9) . . . . ?
C20 N4 C14 C13 -175.2(7) . . . . ?
C2 N4 C14 C19 179.0(8) . . . . ?
C20 N4 C14 C19 2.9(12) . . . . ?
C2 N3 C15 C17 -136.4(9) . . . . ?
C13 N3 C15 C17 50.4(12) . . . . ?
C2 N3 C15 C16 92.4(9) . . . . ?
C13 N3 C15 C16 -80.8(10) . . . . ?
C2 N4 C20 C21 -104.0(7) . . . . ?
C14 N4 C20 C21 71.6(8) . . . . ?
C2 N4 C20 C22 127.0(6) . . . . ?
C14 N4 C20 C22 -57.4(9) . . . . ?
C29 Si1 C23 C24 171.4(4) . . . . ?
Pt1 Si1 C23 C24 41.7(5) . . . . ?
Si2 Si1 C23 C24 -78.5(4) . . . . ?
C29 Si1 C23 C28 -7.4(5) . . . . ?
Pt1 Si1 C23 C28 -137.1(4) . . . . ?
Si2 Si1 C23 C28 102.7(5) . . . . ?
C28 C23 C24 C25 1.2(8) . . . . ?
Si1 C23 C24 C25 -177.6(5) . . . . ?
C23 C24 C25 C26 0.6(10) . . . . ?
C24 C25 C26 C27 -2.2(10) . . . . ?
C25 C26 C27 C28 1.9(11) . . . . ?
C26 C27 C28 C23 0.0(10) . . . . ?
C24 C23 C28 C27 -1.6(8) . . . . ?
Si1 C23 C28 C27 177.2(5) . . . . ?
C34 C29 C30 C31 -2.0(8) . . . . ?
Si1 C29 C30 C31 176.7(4) . . . . ?
C29 C30 C31 C32 2.5(9) . . . . ?
C30 C31 C32 C33 -0.4(9) . . . . ?
C31 C32 C33 C34 -1.9(9) . . . . ?
C32 C33 C34 C29 2.4(9) . . . . ?
C30 C29 C34 C33 -0.4(8) . . . . ?
Si1 C29 C34 C33 -179.2(4) . . . . ?
C41 Si2 C35 C36 148.2(4) . . . . ?
Si3 Si2 C35 C36 -103.6(4) . . . . ?
Si1 Si2 C35 C36 28.0(5) . . . . ?
C41 Si2 C35 C40 -37.8(5) . . . . ?
Si3 Si2 C35 C40 70.4(5) . . . . ?
Si1 Si2 C35 C40 -158.0(4) . . . . ?
C40 C35 C36 C37 -0.6(8) . . . . ?
Si2 C35 C36 C37 173.7(4) . . . . ?
C35 C36 C37 C38 0.2(9) . . . . ?
C36 C37 C38 C39 0.1(9) . . . . ?
C37 C38 C39 C40 -0.1(10) . . . . ?
C38 C39 C40 C35 -0.2(9) . . . . ?
C36 C35 C40 C39 0.6(8) . . . . ?
Si2 C35 C40 C39 -173.5(5) . . . . ?
C46 C41 C42 C43 -0.7(8) . . . . ?
Si2 C41 C42 C43 179.4(5) . . . . ?
C41 C42 C43 C44 -0.1(10) . . . . ?
C42 C43 C44 C45 1.0(10) . . . . ?
C43 C44 C45 C46 -1.0(10) . . . . ?
C44 C45 C46 C41 0.3(10) . . . . ?
C42 C41 C46 C45 0.6(8) . . . . ?
Si2 C41 C46 C45 -179.5(5) . . . . ?
C53 Si3 C47 C48 -8.3(5) . . . . ?
Si4 Si3 C47 C48 -119.7(4) . . . . ?
Si2 Si3 C47 C48 121.8(4) . . . . ?
C53 Si3 C47 C52 175.7(5) . . . . ?
Si4 Si3 C47 C52 64.3(5) . . . . ?
Si2 Si3 C47 C52 -54.3(5) . . . . ?
C52 C47 C48 C49 -2.4(8) . . . . ?
Si3 C47 C48 C49 -178.6(4) . . . . ?
C47 C48 C49 C50 2.2(9) . . . . ?
C48 C49 C50 C51 -1.7(10) . . . . ?
C49 C50 C51 C52 1.6(10) . . . . ?
C50 C51 C52 C47 -1.9(10) . . . . ?
C48 C47 C52 C51 2.2(8) . . . . ?
Si3 C47 C52 C51 178.4(5) . . . . ?
C47 Si3 C53 C58 121.6(5) . . . . ?
Si4 Si3 C53 C58 -122.2(5) . . . . ?
Si2 Si3 C53 C58 -3.9(6) . . . . ?
C47 Si3 C53 C54 -59.3(5) . . . . ?
Si4 Si3 C53 C54 57.0(5) . . . . ?
Si2 Si3 C53 C54 175.2(4) . . . . ?
C58 C53 C54 C55 -0.5(9) . . . . ?
Si3 C53 C54 C55 -179.7(5) . . . . ?
C53 C54 C55 C56 0.5(11) . . . . ?
C54 C55 C56 C57 -1.0(11) . . . . ?
C55 C56 C57 C58 1.5(10) . . . . ?
C54 C53 C58 C57 0.9(8) . . . . ?
Si3 C53 C58 C57 -179.9(4) . . . . ?
C56 C57 C58 C53 -1.5(9) . . . . ?
C65 Si4 C59 C64 -99.0(10) . . . . ?
Si3 Si4 C59 C64 26.1(11) . . . . ?
C65 Si4 C59 C60 80.0(8) . . . . ?
Si3 Si4 C59 C60 -155.0(7) . . . . ?
C64 C59 C60 C61 3.9(19) . . . . ?
Si4 C59 C60 C61 -175.2(12) . . . . ?
C59 C60 C61 C62 -10(2) . . . . ?
C60 C61 C62 C63 11(2) . . . . ?
C61 C62 C63 C64 -5(2) . . . . ?
C60 C59 C64 C63 3.1(18) . . . . ?
Si4 C59 C64 C63 -177.9(10) . . . . ?
C62 C63 C64 C59 -3(2) . . . . ?
C59 Si4 C65 C70 26.7(7) . . . . ?
Si3 Si4 C65 C70 -102.4(6) . . . . ?
C59 Si4 C65 C66 -158.7(6) . . . . ?
Si3 Si4 C65 C66 72.2(6) . . . . ?
C70 C65 C66 C67 -0.9(12) . . . . ?
Si4 C65 C66 C67 -175.7(6) . . . . ?
C65 C66 C67 C68 1.0(14) . . . . ?
C66 C67 C68 C69 -2.2(17) . . . . ?
C67 C68 C69 C70 3(2) . . . . ?
C66 C65 C70 C69 2.0(14) . . . . ?
Si4 C65 C70 C69 176.8(9) . . . . ?
C68 C69 C70 C65 -3.3(19) . . . . ?


#==============================================================================
# Additional structures and associated data_? identifiers
# should be added at this point if there is more than one 
# structure analysis in the CIF.

_shelx_res_file
;
TITL (Pt-H)(NHC)(Si)4
    shelxl.res
    created by SHELXL-2017/1 at 16:20:52 on 13-Sep-2022
CELL  0.71075 13.28260 17.52010 18.74070 61.91670 69.06730 81.32000
ZERR  2 0.00270 0.00340 0.00270 0.00760 0.01030 0.01100
LATT 1
SFAC C H N PT SI
UNIT 120 26 8 2 8
OMIT     -1  -1   1
OMIT     -1   2   2
OMIT     -2   2   1
OMIT      1   2   3
OMIT      0   1   3
OMIT     -4 -11  10
OMIT      2   2   4
OMIT     -1   4   1
OMIT     -2   1   2
OMIT      4 -10   2
OMIT      1   3   3
OMIT     -1  18  14
L.S. 30
FMAP 2
PLAN 25
WPDB -2
HTAB
BOND $H
CONF
LIST 4
TEMP -149.8
ACTA
SIZE 0.080 0.020 0.020
ABIN
WGHT    0.079400    0.197300
FVAR       0.32348
PT1   4    0.278349    0.315839    0.225798    11.00000    0.02859    0.02834 =
         0.03489   -0.01148   -0.00343   -0.00049
SI1   5    0.184521    0.323267    0.354076    11.00000    0.02484    0.02457 =
         0.03001   -0.00861   -0.00365    0.00232
SI2   5    0.284414    0.253438    0.452096    11.00000    0.02546    0.02520 =
         0.03543   -0.01150   -0.00839    0.00483
SI3   5    0.231527    0.249705    0.590364    11.00000    0.03217    0.03188 =
         0.03616   -0.01386   -0.01045    0.00841
SI4   5    0.346965    0.150243    0.663864    11.00000    0.04352    0.03236 =
         0.04086   -0.01427   -0.01964    0.01302
N1    3    0.155895    0.170720    0.239823    11.00000    0.03292    0.02777 =
         0.04380   -0.01368   -0.01032    0.00328
N2    3    0.057631    0.284050    0.219444    11.00000    0.03120    0.03013 =
         0.05029   -0.01808   -0.01138    0.00453
N3    3    0.406252    0.365430    0.034546    11.00000    0.03188    0.06442 =
         0.04506   -0.02967    0.00097   -0.00906
N4    3    0.494109    0.276528    0.115970    11.00000    0.03001    0.05305 =
         0.04939   -0.02629   -0.00005    0.00059
C1    1    0.158254    0.255049    0.224493    11.00000    0.03556    0.02759 =
         0.03771   -0.01350   -0.00840    0.00312
C2    1    0.399549    0.317794    0.116802    11.00000    0.02532    0.03640 =
         0.03454   -0.01609    0.00749   -0.00529
C3    1    0.057183    0.146960    0.245758    11.00000    0.04872    0.03783 =
         0.06853   -0.02329   -0.01983    0.00107
C4    1   -0.006439    0.218379    0.232621    11.00000    0.03843    0.03834 =
         0.05265   -0.01574   -0.01423   -0.00252
C5    1    0.254463    0.118740    0.241541    11.00000    0.03861    0.03859 =
         0.06017   -0.02358   -0.01280    0.00994
AFIX  13
H5    2    0.309160    0.153806    0.239528    11.00000   -1.20000
AFIX   0
C6    1    0.235820    0.033954    0.325356    11.00000    0.04533    0.04808 =
         0.07003   -0.01804   -0.02649    0.02129
AFIX 137
H6A   2    0.183349   -0.002905    0.329408    11.00000   -1.20000
H6B   2    0.208138    0.047152    0.374221    11.00000   -1.20000
H6C   2    0.304110    0.003659    0.325777    11.00000   -1.20000
AFIX   0
C7    1    0.301182    0.103369    0.163823    11.00000    0.07166    0.07397 =
         0.07675   -0.04740   -0.01352    0.02553
AFIX 137
H7A   2    0.302616    0.157664    0.112548    11.00000   -1.20000
H7B   2    0.256693    0.060161    0.168785    11.00000   -1.20000
H7C   2    0.374745    0.082246    0.159384    11.00000   -1.20000
AFIX   0
C8    1    0.026463    0.057756    0.266886    11.00000    0.06064    0.04327 =
         0.09014   -0.02610   -0.02869   -0.00355
AFIX 137
H8A   2   -0.041890    0.059879    0.257168    11.00000   -1.20000
H8B   2    0.018354    0.018680    0.327053    11.00000   -1.20000
H8C   2    0.082898    0.036561    0.230208    11.00000   -1.20000
AFIX   0
C9    1   -0.121004    0.227772    0.236309    11.00000    0.04520    0.05237 =
         0.09295   -0.03036   -0.02952    0.00050
AFIX 137
H9A   2   -0.165923    0.231653    0.288825    11.00000   -1.20000
H9B   2   -0.144268    0.177423    0.236081    11.00000   -1.20000
H9C   2   -0.128387    0.280435    0.186453    11.00000   -1.20000
AFIX   0
C10   1    0.026772    0.374775    0.197581    11.00000    0.03447    0.03392 =
         0.06360   -0.02002   -0.01507    0.00457
AFIX  13
H10   2    0.084904    0.403639    0.199106    11.00000   -1.20000
AFIX   0
C11   1   -0.077808    0.385137    0.259582    11.00000    0.04614    0.07984 =
         0.07580   -0.04935   -0.02680    0.02679
AFIX 137
H11A  2   -0.085353    0.339248    0.317534    11.00000   -1.20000
H11B  2   -0.138336    0.381220    0.243106    11.00000   -1.20000
H11C  2   -0.077583    0.441666    0.258331    11.00000   -1.20000
AFIX   0
C12   1    0.023507    0.421619    0.104910    11.00000    0.04544    0.05031 =
         0.06806    0.00222   -0.01136    0.00549
AFIX 137
H12A  2   -0.041074    0.402685    0.103309    11.00000   -1.20000
H12B  2    0.087891    0.407578    0.067161    11.00000   -1.20000
H12C  2    0.021634    0.484272    0.085548    11.00000   -1.20000
AFIX   0
C13   1    0.508116    0.353426   -0.019975    11.00000    0.04059    0.13163 =
         0.04956   -0.05326   -0.00345   -0.00961
C14   1    0.560576    0.298437    0.030911    11.00000    0.03257    0.09989 =
         0.06821   -0.05211    0.00450   -0.00783
C15   1    0.320914    0.426777    0.009623    11.00000    0.04229    0.09310 =
         0.04255   -0.02097   -0.01052   -0.00519
AFIX  13
H15   2    0.255532    0.407262    0.062045    11.00000   -1.20000
AFIX   0
C16   1    0.351175    0.516855   -0.007645    11.00000    0.06154    0.05864 =
         0.21506    0.04036   -0.04347   -0.00975
AFIX 137
H16A  2    0.286415    0.551908   -0.003696    11.00000   -1.20000
H16B  2    0.403927    0.545354   -0.065119    11.00000   -1.20000
H16C  2    0.382428    0.510590    0.034898    11.00000   -1.20000
AFIX   0
C17   1    0.287963    0.426069   -0.057497    11.00000    0.05197    0.49050 =
         0.13170   -0.20301   -0.04261    0.06054
AFIX 137
H17A  2    0.276063    0.366187   -0.043920    11.00000   -1.20000
H17B  2    0.344853    0.453455   -0.112967    11.00000   -1.20000
H17C  2    0.221119    0.458096   -0.060118    11.00000   -1.20000
AFIX   0
C18   1    0.540992    0.398600   -0.115623    11.00000    0.04315    0.22531 =
         0.05294   -0.06488    0.00231   -0.00312
AFIX 137
H18A  2    0.614997    0.383347   -0.139912    11.00000   -1.20000
H18B  2    0.537188    0.461322   -0.135453    11.00000   -1.20000
H18C  2    0.492319    0.380715   -0.134140    11.00000   -1.20000
AFIX   0
C19   1    0.672431    0.265359    0.006132    11.00000    0.03769    0.16841 =
         0.08423   -0.07937   -0.00259    0.02080
AFIX 137
H19A  2    0.717892    0.282159    0.027900    11.00000   -1.20000
H19B  2    0.702921    0.290212   -0.056393    11.00000   -1.20000
H19C  2    0.669406    0.202139    0.030734    11.00000   -1.20000
AFIX   0
C20   1    0.520909    0.221859    0.195325    11.00000    0.03555    0.04275 =
         0.06225   -0.01399   -0.00242    0.00035
AFIX  13
H20   2    0.452730    0.214333    0.243893    11.00000   -1.20000
AFIX   0
C21   1    0.600951    0.268679    0.203568    11.00000    0.04479    0.06355 =
         0.04643   -0.01224   -0.00727    0.00051
AFIX 137
H21A  2    0.573602    0.325861    0.197432    11.00000   -1.20000
H21B  2    0.670578    0.275376    0.158695    11.00000   -1.20000
H21C  2    0.610095    0.234880    0.259873    11.00000   -1.20000
AFIX   0
C22   1    0.555189    0.130680    0.205576    11.00000    0.05001    0.04803 =
         0.13768   -0.03018    0.00312    0.01142
AFIX 137
H22A  2    0.628058    0.133442    0.165734    11.00000   -1.20000
H22B  2    0.504857    0.106983    0.193117    11.00000   -1.20000
H22C  2    0.554564    0.093327    0.264431    11.00000   -1.20000
AFIX   0
C23   1    0.048777    0.264827    0.419951    11.00000    0.02961    0.02616 =
         0.03498   -0.00187   -0.00903   -0.00008
C24   1    0.036123    0.183431    0.429195    11.00000    0.04029    0.03650 =
         0.05021   -0.01240   -0.01478   -0.00483
AFIX  43
H24   2    0.096592    0.157055    0.404102    11.00000   -1.20000
AFIX   0
C25   1   -0.062971    0.138826    0.474350    11.00000    0.05309    0.04817 =
         0.05397   -0.00517   -0.01391   -0.01765
AFIX  43
H25   2   -0.068983    0.082708    0.480098    11.00000   -1.20000
AFIX   0
C26   1   -0.151343    0.175912    0.510291    11.00000    0.03469    0.05077 =
         0.06073    0.00994   -0.00903   -0.01662
AFIX  43
H26   2   -0.219191    0.146296    0.539204    11.00000   -1.20000
AFIX   0
C27   1   -0.142612    0.254727    0.504866    11.00000    0.02421    0.05829 =
         0.05799   -0.00165    0.00398    0.00219
AFIX  43
H27   2   -0.203990    0.279158    0.531528    11.00000   -1.20000
AFIX   0
C28   1   -0.043764    0.300553    0.460237    11.00000    0.03732    0.03902 =
         0.04008   -0.00469   -0.00285    0.00448
AFIX  43
H28   2   -0.038643    0.355706    0.456922    11.00000   -1.20000
AFIX   0
C29   1    0.160903    0.437412    0.343658    11.00000    0.02590    0.03260 =
         0.04034   -0.01313   -0.01252    0.00502
C30   1    0.133565    0.456635    0.412204    11.00000    0.04389    0.03022 =
         0.04520   -0.01396   -0.01969    0.00987
AFIX  43
H30   2    0.122460    0.410079    0.467954    11.00000   -1.20000
AFIX   0
C31   1    0.121665    0.540580    0.403247    11.00000    0.04400    0.04346 =
         0.05765   -0.03026   -0.02462    0.01599
AFIX  43
H31   2    0.105630    0.550719    0.451664    11.00000   -1.20000
AFIX   0
C32   1    0.133349    0.608900    0.323493    11.00000    0.04767    0.02924 =
         0.06170   -0.02160   -0.01641    0.00909
AFIX  43
H32   2    0.125014    0.666683    0.316198    11.00000   -1.20000
AFIX   0
C33   1    0.157511    0.591952    0.253918    11.00000    0.04375    0.03585 =
         0.03950   -0.00765   -0.00517    0.00636
AFIX  43
H33   2    0.163618    0.638441    0.198905    11.00000   -1.20000
AFIX   0
C34   1    0.172696    0.508590    0.263791    11.00000    0.03562    0.02810 =
         0.02995   -0.00743   -0.00258    0.00373
AFIX  43
H34   2    0.191826    0.499067    0.214729    11.00000   -1.20000
AFIX   0
C35   1    0.421960    0.307579    0.403637    11.00000    0.02984    0.03144 =
         0.04071   -0.01651   -0.00787    0.00324
C36   1    0.435838    0.395232    0.343807    11.00000    0.02937    0.04054 =
         0.04514   -0.02001   -0.00895   -0.00052
AFIX  43
H36   2    0.377915    0.424955    0.323969    11.00000   -1.20000
AFIX   0
C37   1    0.533558    0.440132    0.312509    11.00000    0.03504    0.04962 =
         0.04718   -0.02064   -0.00338   -0.01060
AFIX  43
H37   2    0.541502    0.499581    0.272148    11.00000   -1.20000
AFIX   0
C38   1    0.617017    0.397199    0.340865    11.00000    0.03197    0.06895 =
         0.05159   -0.03119   -0.00595   -0.00742
AFIX  43
H38   2    0.683258    0.427081    0.320141    11.00000   -1.20000
AFIX   0
C39   1    0.605684    0.310322    0.399676    11.00000    0.02758    0.06302 =
         0.06126   -0.03022   -0.01420    0.00311
AFIX  43
H39   2    0.664311    0.281182    0.418789    11.00000   -1.20000
AFIX   0
C40   1    0.510421    0.266060    0.430519    11.00000    0.03561    0.03995 =
         0.04724   -0.01924   -0.01502    0.00882
AFIX  43
H40   2    0.504133    0.206541    0.470589    11.00000   -1.20000
AFIX   0
C41   1    0.304363    0.135394    0.475100    11.00000    0.03120    0.03114 =
         0.03687   -0.01268   -0.01218    0.00743
C42   1    0.397342    0.106253    0.430527    11.00000    0.03991    0.04000 =
         0.05401   -0.02330   -0.01766    0.01160
AFIX  43
H42   2    0.452936    0.146831    0.386477    11.00000   -1.20000
AFIX   0
C43   1    0.410398    0.019062    0.449197    11.00000    0.05243    0.04132 =
         0.08587   -0.03659   -0.03035    0.02507
AFIX  43
H43   2    0.474530    0.001524    0.417604    11.00000   -1.20000
AFIX   0
C44   1    0.332687   -0.041536    0.512047    11.00000    0.07022    0.02763 =
         0.09246   -0.02548   -0.04583    0.01823
AFIX  43
H44   2    0.342735   -0.100892    0.524902    11.00000   -1.20000
AFIX   0
C45   1    0.240280   -0.015197    0.556058    11.00000    0.06279    0.03130 =
         0.08074   -0.01229   -0.03713    0.00310
AFIX  43
H45   2    0.185259   -0.056756    0.599251    11.00000   -1.20000
AFIX   0
C46   1    0.224944    0.072000    0.538779    11.00000    0.04135    0.03173 =
         0.05676   -0.01759   -0.01393    0.00704
AFIX  43
H46   2    0.159947    0.088459    0.570569    11.00000   -1.20000
AFIX   0
C47   1    0.244667    0.360763    0.580055    11.00000    0.03915    0.03614 =
         0.03773   -0.01666   -0.01583    0.01007
C48   1    0.154340    0.399185    0.616742    11.00000    0.04627    0.04285 =
         0.04974   -0.02435   -0.02591    0.01989
AFIX  43
H48   2    0.087259    0.368398    0.647715    11.00000   -1.20000
AFIX   0
C49   1    0.161147    0.481468    0.608626    11.00000    0.05412    0.05923 =
         0.06482   -0.04080   -0.03213    0.03082
AFIX  43
H49   2    0.099564    0.505421    0.635670    11.00000   -1.20000
AFIX   0
C50   1    0.255893    0.528094    0.561981    11.00000    0.07630    0.05558 =
         0.09288   -0.05039   -0.05156    0.02908
AFIX  43
H50   2    0.259782    0.584920    0.555255    11.00000   -1.20000
AFIX   0
C51   1    0.346070    0.492068    0.524629    11.00000    0.05826    0.05542 =
         0.07552   -0.03237   -0.02973   -0.00416
AFIX  43
H51   2    0.412366    0.523959    0.493423    11.00000   -1.20000
AFIX   0
C52   1    0.341080    0.410238    0.532076    11.00000    0.04074    0.05242 =
         0.05756   -0.03087   -0.01474    0.00324
AFIX  43
H52   2    0.403325    0.387245    0.504539    11.00000   -1.20000
AFIX   0
C53   1    0.091179    0.207915    0.667632    11.00000    0.03654    0.03613 =
         0.04014   -0.01264   -0.00866    0.00927
C54   1    0.061066    0.198937    0.751536    11.00000    0.05134    0.06331 =
         0.03681   -0.01499   -0.01233    0.01336
AFIX  43
H54   2    0.111477    0.214237    0.768293    11.00000   -1.20000
AFIX   0
C55   1   -0.040646    0.168227    0.809889    11.00000    0.05964    0.07459 =
         0.03352   -0.00842   -0.00482    0.01681
AFIX  43
H55   2   -0.059471    0.163148    0.865871    11.00000   -1.20000
AFIX   0
C56   1   -0.115404    0.144770    0.786756    11.00000    0.04786    0.04526 =
         0.05044   -0.00421    0.00863   -0.00116
AFIX  43
H56   2   -0.184688    0.122832    0.827126    11.00000   -1.20000
AFIX   0
C57   1   -0.088929    0.153361    0.706641    11.00000    0.04119    0.03243 =
         0.06301   -0.01292   -0.00756    0.00037
AFIX  43
H57   2   -0.140583    0.138647    0.690551    11.00000   -1.20000
AFIX   0
C58   1    0.014128    0.183808    0.646843    11.00000    0.03760    0.02989 =
         0.05439   -0.01149   -0.01076    0.00762
AFIX  43
H58   2    0.031643    0.188053    0.591299    11.00000   -1.20000
AFIX   0
C59   1    0.452080    0.197369    0.677832    11.00000    0.05948    0.05859 =
         0.03803   -0.00845   -0.01750   -0.00939
C60   1    0.542228    0.149812    0.687649    11.00000    0.04444    0.17565 =
         0.18110   -0.13035   -0.05102    0.03620
AFIX  43
H60   2    0.548334    0.097889    0.682271    11.00000   -1.20000
AFIX   0
C61   1    0.623509    0.169327    0.704245    11.00000    0.05808    0.18163 =
         0.21749   -0.10534   -0.05182    0.00784
AFIX  43
H61   2    0.678141    0.129527    0.719517    11.00000   -1.20000
AFIX   0
C62   1    0.620914    0.249653    0.697414    11.00000    0.10614    0.09408 =
         0.08453   -0.01698   -0.00195   -0.05674
AFIX  43
H62   2    0.682491    0.269650    0.698794    11.00000   -1.20000
AFIX   0
C63   1    0.540574    0.301807    0.689086    11.00000    0.29832    0.04949 =
         0.20522   -0.00790   -0.18167   -0.01765
AFIX  43
H63   2    0.539886    0.356403    0.688488    11.00000   -1.20000
AFIX   0
C64   1    0.448252    0.269587    0.680414    11.00000    0.28929    0.05762 =
         0.22670   -0.04937   -0.23236    0.04191
AFIX  43
H64   2    0.385828    0.303748    0.676788    11.00000   -1.20000
AFIX   0
C65   1    0.263765    0.068170    0.772291    11.00000    0.05208    0.04779 =
         0.04571   -0.00718   -0.02267    0.00577
C66   1    0.204961    0.003780    0.779744    11.00000    0.06447    0.04394 =
         0.06859   -0.00282   -0.02902   -0.00777
AFIX  43
H66   2    0.210873   -0.001082    0.730012    11.00000   -1.20000
AFIX   0
C67   1    0.138085   -0.053127    0.858746    11.00000    0.08735    0.06588 =
         0.06561    0.00998   -0.02841   -0.01945
AFIX  43
H67   2    0.099753   -0.096984    0.862147    11.00000   -1.20000
AFIX   0
C68   1    0.125834   -0.048284    0.930108    11.00000    0.07513    0.13003 =
         0.05534    0.02874   -0.02004   -0.03735
AFIX  43
H68   2    0.077535   -0.086889    0.983331    11.00000   -1.20000
AFIX   0
C69   1    0.184430    0.013830    0.925945    11.00000    0.12403    0.18388 =
         0.04724   -0.00703   -0.03164   -0.06235
AFIX  43
H69   2    0.179249    0.016000    0.976843    11.00000   -1.20000
AFIX   0
C70   1    0.251117    0.073212    0.846629    11.00000    0.09049    0.11009 =
         0.04625   -0.01220   -0.02562   -0.03140
AFIX  43
H70   2    0.288147    0.117491    0.843698    11.00000   -1.20000
AFIX   0
H1    2    0.357450    0.358810    0.240731    11.00000    0.01531
H2    2    0.405536    0.103346    0.620997    11.00000    0.04232
HKLF 4


REM  (Pt-H)(NHC)(Si)4
REM R1 =  0.0579 for   12714 Fo > 4sig(Fo)  and  0.0720 for all   15856 data
REM    732 parameters refined using      0 restraints

END

WGHT      0.0795      0.1975

REM No hydrogen bonds found for HTAB generation

REM Highest difference peak  2.677,  deepest hole -2.565,  1-sigma level  0.130
Q1    1   0.1679  0.0532  0.3228  11.00000  0.05    2.68
Q2    1   0.2312  0.2499  0.2899  11.00000  0.05    1.50
Q3    1   0.2334  0.2740  0.2296  11.00000  0.05    1.49
Q4    1   0.3208  0.2952  0.2588  11.00000  0.05    1.15
Q5    1   0.3556  0.2756  0.1940  11.00000  0.05    1.11
Q6    1   0.2034  0.3702  0.2515  11.00000  0.05    1.08
Q7    1   0.3270  0.3718  0.1410  11.00000  0.05    1.08
Q8    1   0.4434  0.3156  0.7312  11.00000  0.05    1.02
Q9    1   0.2280  0.2794  0.3147  11.00000  0.05    1.01
Q10   1   0.2714  0.3737 -0.0009  11.00000  0.05    1.00
Q11   1   0.2603  0.0480  0.1939  11.00000  0.05    1.00
Q12   1   0.3068  0.3818  0.2324  11.00000  0.05    0.95
Q13   1   0.2129  0.3462  0.1960  11.00000  0.05    0.91
Q14   1   0.3031  0.2294  0.2422  11.00000  0.05    0.80
Q15   1   0.3013  0.3278  0.2907  11.00000  0.05    0.78
Q16   1   0.2982  0.4011  0.1718  11.00000  0.05    0.77
Q17   1   0.3732  0.3137  0.0897  11.00000  0.05    0.72
Q18   1   0.2974  0.4552 -0.0691  11.00000  0.05    0.67
Q19   1   0.5390  0.2068  0.6677  11.00000  0.05    0.64
Q20   1   0.2601  0.4062  0.2005  11.00000  0.05    0.63
Q21   1   0.5594  0.2913  0.6753  11.00000  0.05    0.63
Q22   1   0.3811  0.2789  0.7123  11.00000  0.05    0.63
Q23   1   0.2929  0.1814  0.2965  11.00000  0.05    0.62
Q24   1   0.3579  0.3866  0.2566  11.00000  0.05    0.62
Q25   1   0.5624  0.2952  0.7273  11.00000  0.05    0.61
;

_shelx_res_checksum   16914

_shelx_hkl_file
;
   0   0   3   22.12    5.15
   0   0   3   31.26   12.26
   0   0  -3   12.06    7.71
   0   0  -3   27.76    9.42
   0   0   4 4464.90   57.24
   0   0  -4 4394.29   57.00
   0   0   5 1834.38   41.57
   0   0   5 2079.91   47.15
   0   0  -5 2022.53   45.98
   0   0  -5 2145.07   48.45
   0   0   6  557.40   29.30
   0   0   6  654.16   27.10
   0   0  -6  645.64   25.54
   0   0  -6  675.65   28.28
   0   0   7 1138.41   40.40
   0   0   7 1288.67   45.85
   0   0  -7 1302.92   46.20
   0   0  -7 1354.96   48.19
   0   0   8   37.08    5.56
   0   0   8   50.03    7.24
   0   0   9 2921.11   18.25
   0   0   9 3184.42   73.86
   0   0  -9 3371.09   79.14
   0   0  -9 3419.12   19.24
   0   0  10   90.68    9.47
   0   0  10  100.93    5.47
   0   0 -10  109.29    4.63
   0   0 -10  111.19   13.33
   0   0  11 1146.46   38.82
   0   0  11 1178.37   44.17
   0   0 -11 1281.80   44.73
   0   0 -11 1367.19   45.91
   0   0  12   10.57    4.38
   0   0  12    4.85    3.72
   0   0 -12    2.58    1.76
   0   0 -12    5.82    3.11
   0   0  13  175.65   12.67
   0   0  13  201.93   10.39
   0   0 -13  207.60    9.89
   0   0 -13  205.22   15.25
   0   0  14   64.46    6.76
   0   0 -14   60.72   10.81
   0   0  15   30.90    6.84
   0   0 -15   44.81    5.68
   0   0  16  207.87   18.14
   0   1 -15  103.96   11.96
   0  -1  15  103.14   11.86
   0   1 -14  316.84   20.57
   0  -1  14  288.77   21.41
   0   1 -13  279.67   19.00
   0  -1  13  235.98   18.70
   0   1 -12   88.26    6.12
   0  -1  12   76.81   10.05
   0  -1  12   71.67    8.08
   0   1 -11   83.94    4.42
   0   1 -11   85.67   11.04
   0  -1  11   85.10    5.25
   0  -1  11   86.88    5.70
   0   1 -10  494.61   23.51
   0   1 -10  502.53   24.45
   0  -1  10  492.41   22.57
   0  -1  10  497.90   23.18
   0   1  -9   26.86    6.41
   0   1  -9   41.29   13.91
   0  -1   9   38.57    9.36
   0   1  -8 3323.65   78.53
   0   1  -8 3210.29   73.41
   0  -1   8 2991.96   68.72
   0  -1   8 3245.68   74.96
   0   1  -7  273.29   19.09
   0   1  -7  286.72   23.16
   0  -1   7  269.03   22.77
   0  -1   7  294.32   20.92
   0   1  -6 1975.21   32.71
   0   1  -6 1891.16   32.92
   0  -1   6 1842.13   31.03
   0  -1   6 2092.33   35.62
   0   1  -5 1277.46   35.22
   0   1  -5 1303.72   36.82
   0  -1   5 1233.58   35.74
   0  -1   5 1335.35   36.84
   0   1  -4 3992.12   50.72
   0   1  -4 4016.37   51.32
   0  -1   4 3947.46   50.79
   0  -1   4 4159.41   53.03
   0   1  -3 3186.10   40.67
   0   1  -3 3313.49   42.84
   0  -1   3 3210.63   43.61
   0   1  -2  533.16   24.08
   0   1  -2  521.01   23.78
   0  -1   2  560.68   21.35
   0  -1   2  566.13   21.23
   0   1   3  298.54   14.86
   0   1   3  373.12   17.29
   0  -1  -3  311.86   14.33
   0  -1  -3  368.58   19.23
   0   1   4 5798.02   73.82
   0   1   4 6832.92   85.92
   0   1   5 5276.11   67.34
   0   1   5 6378.87   80.24
   0  -1  -5 5893.89   74.73
   0  -1  -5 6688.28   84.52
   0   1   6  499.19   18.97
   0   1   6  597.78   23.46
   0  -1  -6  588.14   22.67
   0  -1  -6  639.03   25.39
   0   1   7  806.60   31.85
   0   1   7  926.53   37.38
   0  -1  -7  947.08    8.15
   0  -1  -7 1000.72   39.00
   0   1   8  689.52   22.44
   0   1   8  830.89   26.35
   0  -1  -8  803.33   25.51
   0  -1  -8  903.18   27.99
   0   1   9  804.91   30.95
   0   1   9  978.23   35.32
   0  -1  -9  982.65   35.58
   0  -1  -9 1036.97   38.71
   0   1  10 1183.06   42.60
   0   1  10 1386.33   52.49
   0  -1 -10 1510.29   54.75
   0  -1 -10 1582.40   57.88
   0   1  11    6.97    3.58
   0   1  11    7.47    5.29
   0  -1 -11    9.42    4.02
   0  -1 -11   11.52    4.14
   0   1  12  215.69   13.57
   0   1  12  248.63   15.16
   0  -1 -12  265.11   18.04
   0  -1 -12  266.62   19.89
   0   1  13  125.49    8.32
   0   1  13  152.32   11.12
   0  -1 -13  138.46    6.51
   0  -1 -13  183.95   11.30
   0   1  14  505.70   31.45
   0  -1 -14  620.10   34.32
   0   1  15   17.16    5.55
   0  -1 -15   18.34    6.12
   0   1  16  265.12    7.95
   0  -2  15   -0.59    2.77
   0   2 -14  138.32   10.54
   0  -2  14  149.83   17.89
   0   2 -13    0.44    2.84
   0  -2  13   -2.67    3.94
   0   2 -12  115.53    9.17
   0  -2  12  153.42   14.97
   0   2 -11  375.59   20.65
   0  -2  11  359.29   21.04
   0  -2  11  337.66   20.06
   0   2 -10  724.65   32.02
   0   2 -10  714.17   30.59
   0  -2  10  676.08   32.83
   0  -2  10  673.68   31.19
   0   2  -9 1137.00   34.77
   0   2  -9 1166.30   43.28
   0  -2   9 1103.02   31.99
   0  -2   9 1153.45   35.31
   0   2  -8  680.79   25.58
   0   2  -8  676.55   30.28
   0  -2   8  663.37   25.46
   0  -2   8  691.76   26.75
   0   2  -7  383.03   18.88
   0   2  -7  362.50   17.74
   0  -2   7  369.20   19.27
   0  -2   7  379.10   19.72
   0   2  -6  305.52   18.23
   0   2  -6  293.06   16.33
   0  -2   6  304.65   17.04
   0  -2   6  292.15    5.78
   0   2  -5 1148.15   40.63
   0   2  -5 1105.98   39.93
   0  -2   5 1149.22   40.78
   0  -2   5 1173.21   41.24
   0   2  -4 1302.74   35.81
   0  -2   4 1352.17   38.20
   0  -2   4 1457.40   39.96
   0   2  -3 1455.30   40.11
   0   2  -3 1389.37   38.52
   0  -2   3 1445.52   43.83
   0  -2   3 1385.04   37.86
   0  -2   2 3194.24   42.48
   0   2  -1 2164.75   48.51
   0   2  -1 2063.50   47.61
   0  -2   1 2181.58   49.12
   0  -2   1 2073.93   46.56
   0   2   3  253.69   13.02
   0   2   3  227.25   11.08
   0  -2  -3  248.32    6.94
   0  -2  -3  210.85    9.99
   0   2   4  257.30   13.07
   0  -2  -4  272.02   17.01
   0  -2  -4  378.69   26.21
   0  -2  -4  292.78   16.44
   0   2   5 1078.12   30.47
   0   2   5 1402.42   39.61
   0  -2  -5 1185.88   32.45
   0  -2  -5 1404.33   38.85
   0   2   6 2095.54   28.03
   0   2   6 2701.53   34.94
   0  -2  -6 2358.42   31.30
   0  -2  -6 2692.76   35.39
   0   2   7  475.76   22.20
   0   2   7  598.62    9.02
   0  -2  -7  528.99   26.52
   0  -2  -7  620.67    6.86
   0   2   8 1493.02   37.20
   0   2   8 1956.42   46.99
   0  -2  -8 1779.61   42.18
   0  -2  -8 2064.69   49.10
   0   2   9  848.89   27.77
   0   2   9 1071.56   34.31
   0  -2  -9  996.50   31.13
   0  -2  -9 1182.18   13.50
   0   2  10  607.72   23.34
   0   2  10  798.33   28.82
   0  -2 -10  792.40   28.35
   0  -2 -10  844.71   30.38
   0   2  11  492.29   22.33
   0   2  11  582.13   23.56
   0  -2 -11  607.09   25.19
   0  -2 -11  624.05   26.16
   0   2  12   15.18    7.56
   0   2  12   21.17    4.42
   0  -2 -12   22.84    4.48
   0  -2 -12   26.16    5.71
   0   2  13  199.22    9.58
   0   2  13  247.73   14.80
   0  -2 -13  264.73   13.14
   0  -2 -13  274.40   14.23
   0   2  14   -1.60    2.60
   0   2  14   -0.04    1.90
   0  -2 -14    0.79    1.29
   0  -2 -14   -1.48    2.65
   0   2  15  416.09   32.07
   0  -2 -15  582.35   42.68
   0   2  16   10.48    2.94
   0  -2 -16   10.94    3.78
   0  -3  15  166.84    9.44
   0   3 -14    4.17    2.97
   0  -3  14    3.32    3.81
   0   3 -13  575.11   44.57
   0  -3  13  689.95   48.11
   0   3 -12   24.88    5.87
   0  -3  12   36.89    6.45
   0   3 -11  391.25   22.13
   0  -3  11  427.25   24.79
   0   3 -10  117.53    8.39
   0  -3  10  101.74   17.40
   0  -3  10  103.25   10.42
   0   3  -9  343.81   22.07
   0  -3   9  374.10   21.55
   0  -3   9  369.92   18.47
   0   3  -8  655.95   28.42
   0   3  -8  622.62   29.46
   0  -3   8  662.71   32.05
   0  -3   8  685.34   30.51
   0   3  -7  229.07   13.76
   0   3  -7  209.93   12.85
   0  -3   7  232.46   16.80
   0  -3   7  236.53   13.95
   0   3  -6 1011.60   32.30
   0   3  -6 1025.40   33.37
   0  -3   6 1068.16   34.56
   0  -3   6 1061.39   32.56
   0   3  -5   45.66   10.06
   0   3  -5   15.78   11.14
   0  -3   5   48.12    8.28
   0  -3   5   36.82    9.69
   0   3  -4 2279.42   38.20
   0   3  -4 2273.12   38.46
   0  -3   4 2316.28   41.15
   0  -3   4 2446.16   40.64
   0   3  -3   48.46    4.37
   0   3  -3   17.43    9.21
   0  -3   3   43.84    4.46
   0  -3   3   29.63    9.93
   0   3  -2 1193.70   32.98
   0   3  -2 1111.11   33.56
   0  -3   2 1190.51   34.93
   0  -3   2 1222.21   34.82
   0   3  -1  272.12   24.95
   0   3  -1  288.52   13.89
   0  -3   1  264.49    9.05
   0  -3   1  298.47   15.93
   0   3   0 2262.16   50.96
   0   3   0 2113.84   48.21
   0  -3   0 2313.22   52.55
   0  -3   0 2134.45   49.96
   0   3   1 1925.71   44.25
   0   3   1 1893.01   42.76
   0  -3  -1 1964.31   44.39
   0  -3  -1 1918.44   43.23
   0   3   2   24.64    7.95
   0   3   2   25.33    6.05
   0  -3  -2   26.87    9.96
   0  -3  -2   30.04    8.78
   0   3   3  666.21   29.10
   0  -3  -3  522.22   19.92
   0  -3  -3  661.86   26.59
   0   3   4  562.65   21.22
   0   3   4  737.52   28.59
   0  -3  -4  575.68   21.52
   0  -3  -4  735.49   27.42
   0   3   5 3096.90   40.14
   0  -3  -5 3245.58   41.99
   0  -3  -5 4176.12   54.65
   0  -3  -5 3729.42   47.64
   0   3   6   17.51    7.82
   0  -3  -6   21.79    6.27
   0  -3  -6   24.51    8.30
   0  -3  -6   26.26    6.95
   0   3   7 1206.10    8.89
   0  -3  -7 1347.03   46.88
   0  -3  -7 1503.54   53.26
   0  -3  -7 1304.39    7.29
   0   3   8   54.61    4.35
   0  -3  -8   60.87    3.53
   0  -3  -8   85.72    6.05
   0   3   9 1133.30   38.54
   0   3   9 1510.25   14.27
   0  -3  -9 1363.86   44.86
   0  -3  -9 1543.50   52.75
   0   3  10   57.00    3.97
   0   3  10   71.48    4.01
   0  -3 -10   71.94    7.07
   0  -3 -10   78.75   10.56
   0   3  11  161.72   12.38
   0   3  11  215.28   15.79
   0  -3 -11  196.56   13.23
   0  -3 -11  240.76   16.19
   0   3  12  383.25   18.85
   0   3  12  475.64   22.70
   0  -3 -12  464.09   22.01
   0  -3 -12  496.59   24.73
   0   3  13   38.16    4.41
   0   3  13   35.39    9.67
   0  -3 -13   43.26    7.81
   0  -3 -13   44.80   10.71
   0   3  14  658.31   32.47
   0  -3 -14  873.44   41.55
   0  -3 -14 1014.89   45.10
   0   3  15  216.42   15.98
   0  -3 -15  280.67   19.95
   0   3  16  175.43   10.65
   0  -3 -16  220.64   11.63
   0  -4  15   58.91   14.43
   0   4 -14   73.83    7.49
   0  -4  14   89.68    8.63
   0   4 -13   19.74    6.79
   0  -4  13   24.91    7.25
   0   4 -12  281.69   21.89
   0  -4  12  271.12   30.16
   0   4 -11    2.72    1.92
   0  -4  11    8.25    4.73
   0   4 -10  692.43   25.26
   0  -4  10  764.26   30.10
   0   4  -9   60.91    8.85
   0  -4   9   60.78   12.76
   0   4  -8 1283.63   43.18
   0  -4   8 1340.45   53.22
   0  -4   8 1364.65   46.49
   0   4  -7    1.09    3.35
   0  -4   7   10.20    5.37
   0  -4   7    2.88    4.27
   0   4  -6  138.53    7.16
   0   4  -6  119.31    7.55
   0  -4   6  137.30    8.61
   0  -4   6  125.85    6.66
   0   4  -5  533.50   20.69
   0   4  -5  518.66   24.32
   0  -4   5  575.28   23.02
   0  -4   5  535.36   22.75
   0   4  -4  216.32   15.14
   0   4  -4  179.02   13.96
   0  -4   4  221.41   16.47
   0  -4   4  189.53   13.93
   0   4  -3  699.05   27.39
   0   4  -3  701.39   31.22
   0  -4   3  749.90   30.06
   0  -4   3  732.37   28.74
   0   4  -2  467.83   21.46
   0   4  -2  399.27   23.39
   0  -4   2  496.21   27.82
   0  -4   2  407.12   18.99
   0   4  -1 2389.68   53.88
   0  -4   1 2536.53   11.91
   0  -4   1 2454.27   32.81
   0   4   0   73.31   18.45
   0  -4   0   46.40    5.84
   0  -4   0   57.28    4.98
   0   4   1 5970.16   75.57
   0   4   1 5961.91   76.76
   0   4   2 1737.03   39.36
   0   4   2 1589.52   37.39
   0  -4  -2 1862.69   44.50
   0  -4  -2 1590.51   37.67
   0   4   3  513.50   20.76
   0   4   3  465.89   21.49
   0  -4  -3  511.69   19.57
   0  -4  -3  487.47   23.00
   0   4   4  783.81   29.99
   0  -4  -4  752.98   31.65
   0  -4  -4  634.17   23.82
   0  -4  -4  821.51   30.47
   0   4   5   62.29    6.08
   0   4   5   59.31   18.58
   0  -4  -5   61.62    5.22
   0  -4  -5   73.82    7.30
   0   4   6 2366.30   30.93
   0  -4  -6 3180.74   42.32
   0   4   7  751.39   26.73
   0  -4  -7  830.70   29.31
   0  -4  -7 1025.59   36.90
   0  -4  -7  872.24   30.62
   0   4   8  609.73   26.31
   0  -4  -8  681.09   26.75
   0  -4  -8  801.65   32.08
   0  -4  -8  727.12   28.98
   0   4   9   84.19    6.20
   0  -4  -9   97.71    6.65
   0  -4  -9  110.52    9.78
   0  -4  -9   88.61    8.81
   0   4  10  289.43   16.43
   0  -4 -10  344.69   17.41
   0  -4 -10  414.83   20.40
   0  -4 -10  362.95   17.10
   0   4  11   31.45    6.85
   0  -4 -11   37.47    5.49
   0  -4 -11   58.57   10.93
   0  -4 -11   39.06    9.67
   0   4  12  300.51   16.74
   0  -4 -12  399.34   17.43
   0  -4 -12  424.76   23.12
   0  -4 -12  320.70    8.67
   0   4  13  104.89    4.46
   0  -4 -13  126.27    8.04
   0  -4 -13  165.42    9.61
   0  -4 -13  103.87    7.94
   0   4  14   43.50   11.45
   0  -4 -14   63.77    9.01
   0  -4 -14   73.23   10.32
   0  -4 -14   48.87    6.37
   0   4  15   40.81    8.67
   0  -4 -15   68.21   10.91
   0   4  16   91.22    9.95
   0  -4 -16  127.15   15.93
   0  -4 -17  211.32   17.22
   0  -5  15   -0.22    3.83
   0  -5  14  207.27   11.78
   0   5 -13  127.38   18.49
   0  -5  13  141.73   18.89
   0   5 -12  322.74  190.79
   0  -5  12  428.22   15.37
   0   5 -11  133.22    9.50
   0  -5  11  157.03   14.96
   0   5 -10    6.56    3.88
   0  -5  10   24.75    8.80
   0   5  -9  471.22   26.82
   0  -5   9  589.42   29.29
   0  -5   8   42.29   10.90
   0   5  -7 1044.93   31.31
   0  -5   7 1213.37   43.10
   0   5  -6    0.68    2.00
   0  -5   6   -1.63    4.73
   0  -5   6    1.82    2.07
   0   5  -5 1562.70   41.11
   0  -5   5 1813.55   47.62
   0  -5   5 1678.92   39.58
   0   5  -4   91.06    9.01
   0   5  -4  121.78   14.52
   0  -5   4   96.34    9.99
   0  -5   4  107.30   14.33
   0   5  -3 1834.88   31.80
   0   5  -3 1621.57   30.53
   0  -5   3 1818.91   31.38
   0  -5   3 1751.74   30.33
   0   5  -2  179.33   14.34
   0   5  -2  153.46   11.64
   0  -5   2  173.51   12.74
   0  -5   2  172.67   15.32
   0   5  -1   26.83   14.00
   0   5  -1   43.49    3.73
   0  -5   1   30.50    9.04
   0  -5   1   58.44   13.46
   0   5   0 1437.06   39.42
   0   5   0 1388.48   32.90
   0  -5   0 1531.45   41.99
   0  -5   0 1439.14   39.76
   0   5   1   84.10    4.51
   0  -5  -1  101.30    9.80
   0  -5  -1  122.75   10.56
   0   5   2  668.91   25.48
   0   5   2  574.83   22.82
   0  -5  -2  711.04   28.66
   0  -5  -2  632.78   23.88
   0   5   3  257.39    6.56
   0  -5  -3  258.11   19.80
   0  -5  -3  306.22   15.43
   0   5   4 1150.68   31.97
   0  -5  -4 1002.33   27.80
   0  -5  -4 1184.74   33.59
   0  -5  -4 1287.70   36.22
   0   5   5  352.01   17.17
   0  -5  -5  273.18   14.53
   0  -5  -5  364.61   19.25
   0  -5  -5  312.48   15.21
   0   5   6 2337.79   31.65
   0   5   7  181.89   13.95
   0  -5  -7  197.12   15.25
   0  -5  -7  275.91   16.18
   0  -5  -7  208.29   15.43
   0   5   8  357.24   19.30
   0  -5  -8  378.52   18.09
   0  -5  -8  488.89   23.46
   0  -5  -8  417.21   19.34
   0   5   9   38.92    4.99
   0  -5  -9   36.82    4.99
   0  -5  -9   52.80   13.63
   0  -5  -9   46.36    7.80
   0   5  10    1.97    1.54
   0  -5 -10    1.18    1.72
   0  -5 -10    0.30    2.03
   0  -5 -10    2.79    2.75
   0   5  11  575.16   24.46
   0  -5 -11  735.19   31.10
   0  -5 -11  820.10   36.46
   0  -5 -11  667.45   28.74
   0   5  12   47.85    7.19
   0  -5 -12   59.83    2.86
   0  -5 -12   70.92    8.49
   0  -5 -12   47.82    6.03
   0   5  13  287.73   17.12
   0  -5 -13  337.79   19.10
   0  -5 -13  432.71   14.92
   0  -5 -13  304.39   16.89
   0   5  14   73.78   10.63
   0  -5 -14   81.03    8.15
   0  -5 -14  108.50   13.45
   0  -5 -14   68.63    7.65
   0   5  15  357.91   19.06
   0  -5 -15  474.77   29.58
   0   5  16    5.72    2.39
   0  -5 -16   10.84    4.29
   0   5  17  155.63   10.28
   0  -5 -17  218.91   15.53
   0  -6  14   -2.88    4.70
   0   6 -13   42.18   12.22
   0  -6  13   48.46   15.08
   0   6 -12   39.66   12.29
   0  -6  12   41.38   13.38
   0   6 -11  185.03   11.27
   0  -6  11  189.43   17.26
   0   6 -10  316.06   16.29
   0  -6  10  390.75   20.62
   0   6  -9  103.52   17.48
   0  -6   9  154.18   11.60
   0   6  -8  601.65   27.05
   0  -6   8  714.11   34.53
   0   6  -7  315.33   17.85
   0  -6   7  383.98   20.28
   0   6  -6  330.74   16.16
   0  -6   6  415.64   23.71
   0   6  -5   11.49    3.84
   0  -6   5    8.79    5.54
   0   6  -4 1522.24   39.39
   0  -6   4 1716.49   42.25
   0  -6   4 1598.79   40.01
   0   6  -3   48.96   12.58
   0  -6   3   27.69   12.61
   0  -6   3   44.08   10.59
   0   6  -2 1170.37   39.32
   0   6  -2 1332.74   44.38
   0  -6   2 1248.59   43.26
   0  -6   2 1392.95   46.16
   0   6  -1  693.27   28.36
   0   6  -1  678.62   27.54
   0  -6   1  729.65   29.17
   0  -6   1  732.11   29.81
   0   6   0  791.92   33.23
   0   6   0  622.62   25.35
   0  -6   0  827.62   33.23
   0  -6   0  671.53   26.61
   0   6   1 1128.12   31.18
   0  -6  -1 1175.01   32.70
   0   6   2 1357.09   37.37
   0   6   2 1194.29   33.47
   0  -6  -2 1418.67   39.72
   0  -6  -2 1136.61   31.66
   0   6   3   50.04    7.74
   0   6   3   60.15    7.73
   0  -6  -3   62.68   16.08
   0  -6  -3   56.35    4.11
   0   6   4   70.31    9.29
   0   6   4   35.71    5.43
   0  -6  -4   68.46    8.50
   0  -6  -4   44.49   15.89
   0   6   5 1361.30   32.42
   0  -6  -5 1139.36   26.53
   0  -6  -5 1397.14   10.47
   0  -6  -5 1531.73   36.81
   0  -6  -6   52.67    4.77
   0  -6  -6   50.10    6.13
   0  -6  -6   92.17   12.99
   0   6   7 2438.12   42.04
   0  -6  -7 2144.48   35.34
   0  -6  -7 2501.13   43.02
   0  -6  -7 2675.27   44.10
   0  -6  -8  117.01    8.50
   0  -6  -8  107.17    7.37
   0  -6  -8  148.91   17.00
   0  -6  -8  135.74   10.60
   0   6   9  551.98   12.31
   0  -6  -9  603.99   19.59
   0  -6  -9  761.77   25.04
   0  -6  -9  638.57   23.97
   0   6  10  377.93   17.54
   0  -6 -10  420.37   16.31
   0  -6 -10  530.02   20.64
   0  -6 -10  445.85   16.54
   0   6  11  180.80   13.16
   0  -6 -11  198.03   12.61
   0  -6 -11  232.49   16.22
   0  -6 -11  183.93   13.15
   0   6  12  265.29   14.27
   0  -6 -12  344.36   16.35
   0  -6 -12  372.05   22.15
   0  -6 -12  292.86   14.18
   0   6  13   49.59    7.13
   0  -6 -13   58.84    7.80
   0  -6 -13   87.40   15.83
   0  -6 -13   38.23    7.33
   0   6  14  461.91   23.77
   0  -6 -14  616.70   25.01
   0  -6 -14  653.05   32.54
   0   6  15   -1.01    2.24
   0  -6 -15   13.08    5.66
   0   6  16  334.55   26.83
   0  -6 -16  514.66   40.32
   0   6  17    0.80    1.20
   0  -6 -17   -0.80    3.11
   0  -7  14   49.28   26.87
   0   7 -13    1.65    2.59
   0  -7  13   -0.35    5.17
   0   7 -12  240.17   19.44
   0  -7  12  303.65   33.19
   0   7 -11    2.30    2.93
   0  -7  11    1.90    6.14
   0   7 -10  391.63   14.93
   0  -7  10  453.76   30.25
   0   7  -9  186.33   13.67
   0  -7   9  236.02   12.33
   0   7  -8  183.98   18.91
   0  -7   8  254.38   21.33
   0   7  -7  666.04   34.44
   0  -7   7  756.23   39.44
   0   7  -6  282.29   18.35
   0  -7   6  379.04   27.80
   0   7  -5  240.51   12.35
   0  -7   5  291.85   14.80
   0   7  -4   58.45   13.47
   0  -7   4   67.36    9.33
   0   7  -3  288.06   17.79
   0  -7   3  349.18   17.62
   0   7  -2   84.71    7.84
   0  -7   2   89.99   21.38
   0   7  -1  369.04   18.78
   0  -7   1  480.58   23.17
   0  -7   1  379.81   20.30
   0   7   0  869.64   17.94
   0  -7   0  849.15   35.16
   0   7   1 1514.48   27.17
   0  -7  -1 1589.54   27.95
   0   7   2   27.51    6.56
   0   7   2   45.74   11.79
   0  -7  -2   22.76   11.60
   0  -7  -2   37.00   10.19
   0   7   3  275.34   19.44
   0   7   3  232.04    6.49
   0  -7  -3  307.60   23.47
   0  -7  -3  229.64    5.32
   0   7   4  337.02   18.08
   0   7   4  375.39   20.35
   0  -7  -4  365.05   19.57
   0  -7  -4  390.78   20.98
   0   7   5  479.00   25.17
   0  -7  -5  407.42   20.80
   0  -7  -5  492.57   32.23
   0  -7  -5  619.59   25.46
   0   7   6  881.80   36.96
   0  -7  -6  662.11   26.39
   0  -7  -6  816.23   32.58
   0  -7  -6  852.63   34.28
   0   7   7  247.46   26.40
   0  -7  -7  236.95   13.55
   0  -7  -7  255.57   18.29
   0  -7  -7  354.14   18.95
   0   7   8  231.94   17.89
   0  -7  -8  201.91   15.45
   0  -7  -8  229.42   16.41
   0  -7  -8  269.20   19.68
   0  -7  -9  230.25   13.56
   0  -7  -9  191.48   11.59
   0  -7  -9  263.25   15.49
   0  -7  -9  230.84   13.64
   0  -7 -10  711.24   10.06
   0  -7 -10  567.16   21.18
   0  -7 -10  748.29   26.52
   0  -7 -10  593.13   21.50
   0  -7 -11  161.90   14.27
   0  -7 -11  218.35   15.18
   0  -7 -11  187.37   13.64
   0   7  12  422.52   19.90
   0  -7 -12  482.11   23.24
   0  -7 -12  554.22   24.74
   0   7  13   94.00    5.67
   0  -7 -13  103.41    7.69
   0  -7 -13  137.11    8.27
   0   7  14   82.94    9.39
   0  -7 -14  107.63    5.39
   0  -7 -14  132.32    9.69
   0   7  15  139.07    9.00
   0  -7 -15  209.81   11.07
   0   7  16  118.18    8.35
   0  -7 -16  187.08   14.68
   0   7  17  194.61  114.86
   0  -7 -17  291.30   24.31
   0  -7 -18    1.26    3.35
   0  -8  14   37.83   14.21
   0  -8  13  100.08   12.10
   0   8 -12    0.18    3.67
   0  -8  12   -0.41    3.18
   0   8 -11  165.36   10.32
   0  -8  11  211.79   23.21
   0   8 -10   -1.54    4.40
   0  -8  10   -3.00    6.47
   0   8  -9  283.83   22.21
   0  -8   9  374.03   32.10
   0   8  -8   68.38   15.18
   0  -8   8   64.11   12.98
   0   8  -7  470.81   30.93
   0  -8   7  635.53   39.38
   0   8  -6    4.45    4.86
   0  -8   6   15.55    6.40
   0   8  -5   48.50   10.96
   0  -8   5   50.46    9.61
   0   8  -4  204.18   18.09
   0  -8   4  246.10   14.94
   0   8  -3  188.37   13.56
   0  -8   3  275.92   62.36
   0   8  -2 1145.54   38.09
   0  -8   2 1359.11   44.68
   0   8  -1  190.85   13.69
   0  -8   1  243.94   21.71
   0   8   0  404.92   22.39
   0  -8   0  464.05   22.55
   0   8   1   90.13   12.88
   0  -8  -1   63.49   20.91
   0   8   2 1338.20   15.54
   0  -8  -2 1510.64   50.20
   0   8   3  134.28   18.02
   0  -8  -3  202.66   23.20
   0   8   4   38.05   10.54
   0   8   4   17.35   11.10
   0  -8  -4   55.87   12.71
   0   8   5  391.92   20.97
   0   8   5  414.01   20.78
   0  -8  -5  441.01   24.16
   0   8   6  211.93   18.59
   0  -8  -6  306.61   22.74
   0  -8  -6  174.39   12.60
   0   8   7 1127.51   38.33
   0  -8  -7 1167.56   40.22
   0  -8  -7  961.05   33.41
   0  -8  -8  506.08   20.58
   0   8   9  757.54   27.88
   0  -8  -9  828.08   28.91
   0  -8  -9  654.82   23.21
   0  -8 -10   25.00    7.07
   0  -8 -10   13.65    4.33
   0  -8 -10   21.60    6.36
   0  -8 -11  505.59   23.68
   0  -8 -11  390.54   16.01
   0  -8 -11  497.78   19.77
   0  -8 -12   -0.65    2.52
   0  -8 -12    0.73    2.38
   0  -8 -12   -0.26    4.83
   0  -8 -13  686.80   35.13
   0  -8 -13  633.75   29.64
   0  -8 -13  674.44   35.93
   0  -8 -14  126.54   12.86
   0  -8 -14  118.42    4.51
   0  -8 -14  146.51   14.63
   0  -8 -15  243.13   17.96
   0  -8 -15  264.02   14.58
   0  -8 -16   40.95   11.68
   0  -8 -16   60.84   15.70
   0  -8 -17  177.65   10.03
   0  -8 -17  222.23   10.58
   0  -8 -18   88.81   13.36
   0  -9  13   44.35   16.58
   0   9 -12   27.68    8.19
   0  -9  12   41.85   10.93
   0   9 -11   31.42   10.32
   0  -9  11   56.01   13.49
   0   9 -10  236.19   18.46
   0  -9  10  282.76   21.07
   0   9  -9   65.78   21.99
   0  -9   9  163.17   11.47
   0   9  -8  157.11   13.53
   0  -9   8  192.45   12.38
   0   9  -7   12.53    6.50
   0  -9   7   12.11    4.54
   0   9  -6  730.47   34.26
   0  -9   6  952.06   54.83
   0   9  -5   60.15   17.99
   0  -9   5   91.21   12.38
   0   9  -4  103.10    9.01
   0  -9   4  135.14   10.29
   0   9  -3  101.62    8.91
   0  -9   3  115.70    8.46
   0   9  -2  208.68   14.77
   0  -9   2  305.86   26.67
   0   9  -1  395.44   19.74
   0  -9   1  472.06   19.20
   0   9   0    0.54    4.55
   0  -9   0   12.70    4.80
   0   9   1 1046.16   33.69
   0  -9  -1 1247.65   39.96
   0   9   2  101.70   13.81
   0  -9  -2  149.72    7.99
   0   9   3  497.40   20.19
   0  -9  -3  626.51   25.65
   0   9   4    2.85    4.33
   0  -9  -4    3.26    4.06
   0   9   5  376.28   18.72
   0  -9  -5  543.05   21.96
   0   9   6  386.28   29.08
   0  -9  -6  332.52   17.89
   0   9   7 1281.91   36.01
   0  -9  -7 1450.00   15.04
   0   9   8   76.04   20.52
   0  -9  -8   77.55    6.31
   0   9   9   46.55   13.10
   0  -9  -9   68.46    8.27
   0   9  10  548.59   26.24
   0  -9 -10  593.19   26.67
   0  -9 -11   85.90    8.03
   0  -9 -11   90.11   10.54
   0  -9 -12  491.09   13.70
   0  -9 -12  545.64   30.50
   0  -9 -13  145.64    9.65
   0  -9 -13  135.94   10.88
   0  -9 -14  223.13   15.93
   0  -9 -14  230.64   17.29
   0  -9 -15   41.70   11.83
   0  -9 -15   62.63   16.08
   0  -9 -16  377.57   32.79
   0  -9 -16  432.58   36.61
   0  -9 -17   14.61   10.10
   0  -9 -17   21.98    7.12
   0  -9 -18  131.59   19.70
   0 -10  13    3.87    3.47
   0 -10  12   90.16   27.83
   0  10 -11    1.88    4.08
   0 -10  11    5.26    3.04
   0  10 -10   35.82   10.58
   0 -10  10   61.19    8.32
   0  10  -9  161.63   22.69
   0 -10   9  213.70   15.92
   0  10  -8  104.40   15.70
   0 -10   8  153.03   30.26
   0  10  -7  263.53   17.48
   0 -10   7  326.73   22.08
   0  10  -6   43.23   11.74
   0 -10   6   66.22    9.50
   0  10  -5  197.42   28.21
   0 -10   5  271.15   22.05
   0  10  -4    4.43    4.32
   0 -10   4   17.96    5.60
   0  10  -3  307.29   20.59
   0 -10   3  412.59   21.74
   0  10  -2  336.24   19.00
   0 -10   2  385.46   21.67
   0  10  -1 1301.04   47.59
   0 -10   1 1568.82   55.42
   0  10   0   41.23   12.50
   0 -10   0   46.64   16.18
   0  10   1  569.63   25.93
   0 -10  -1  751.95   33.99
   0  10   2  301.15   15.66
   0 -10  -2  348.90    9.33
   0  10   3  111.21   10.71
   0 -10  -3  179.76   13.20
   0  10   4  409.54   20.93
   0 -10  -4  506.25   25.15
   0  10   5   -0.43    4.67
   0 -10  -5   -0.69    5.37
   0  10   6  756.52   28.81
   0 -10  -6 1000.18   35.18
   0  10   7  181.59    9.36
   0  10   8 1842.91   68.90
   0 -10  -8 2146.14   81.38
   0  10   9   11.02    4.64
   0 -10  -9    2.51    4.39
   0  10  10  459.24   22.69
   0 -10 -10  611.86   29.70
   0  10  11  156.07   12.08
   0 -10 -11  140.64    7.76
   0 -10 -12  232.63   11.71
   0 -10 -12  227.50   13.49
   0 -10 -13  196.49   14.72
   0 -10 -13  233.11   20.75
   0 -10 -14  119.71    7.07
   0 -10 -14   98.33   16.69
   0 -10 -15  458.60   26.55
   0 -10 -15  435.31   32.05
   0 -10 -16   63.66   13.94
   0 -10 -16   51.61   11.38
   0 -10 -17  173.05   12.33
   0 -10 -17  167.28   20.56
   0 -10 -18    4.07    3.98
   0 -10 -19   47.01   13.75
   0 -11  12   -2.12    5.90
   0  11 -11   48.18   21.98
   0 -11  11   85.27   21.85
   0  11 -10   17.73    8.93
   0 -11  10   44.03   10.31
   0  11  -9  200.48   25.13
   0 -11   9  315.78   28.55
   0  11  -8   97.88   11.82
   0 -11   8  108.40   25.14
   0  11  -7  315.35   16.78
   0 -11   7  438.37   22.40
   0  11  -6   95.59   15.53
   0 -11   6  148.69   14.10
   0  11  -5   20.90    7.35
   0 -11   5   42.84    8.46
   0  11  -4  525.48   31.52
   0 -11   4  710.73   37.63
   0  11  -3    7.06    3.48
   0  11  -2  747.56   27.14
   0 -11   2  979.15   41.39
   0  11  -1   15.01    9.77
   0 -11   1   23.25    6.63
   0  11   0  881.71   31.25
   0 -11   0 1177.87   56.14
   0  11   1  117.62   10.16
   0 -11  -1  117.17    8.97
   0  11   2  864.77   29.34
   0 -11  -2 1196.91   38.25
   0  11   3   56.92   13.09
   0 -11  -3   45.09   11.86
   0  11   4  100.62   14.92
   0 -11  -4  180.07   14.06
   0  11   5  189.29   18.37
   0 -11  -5  251.14   16.09
   0  11   6    3.78    4.64
   0 -11  -6   10.28    4.17
   0  11   7 1137.86   51.04
   0 -11  -7 1243.77  279.10
   0  11   8  316.67   16.29
   0 -11  -8  434.28   17.84
   0  11   9  239.54   15.25
   0 -11  -9  294.34   23.84
   0  11  10   13.94    3.91
   0 -11 -10   10.35    5.41
   0  11  11  325.36   20.68
   0 -11 -11  404.98   17.93
   0 -11 -12   84.79    7.09
   0 -11 -13  442.40   21.58
   0 -11 -13  466.94   41.26
   0 -11 -14   11.65    6.28
   0 -11 -14   21.39    6.90
   0 -11 -15    3.18    3.35
   0 -11 -15    3.20    2.38
   0 -11 -16  353.40   18.70
   0 -11 -16  354.25   19.74
   0 -11 -17   55.74   11.78
   0 -11 -17   45.17   13.80
   0 -11 -18  209.36   18.18
   0 -11 -19    4.52    4.23
   0 -12  11    3.11    6.35
   0  12 -10   55.67   15.66
   0 -12  10  122.24   13.77
   0  12  -9    2.12    3.84
   0 -12   9   -2.39    6.67
   0  12  -8  165.94   24.68
   0 -12   8  272.56   27.38
   0  12  -7   41.40   10.74
   0 -12   7   39.30   11.06
   0  12  -6  332.51   17.99
   0 -12   6  492.24   24.01
   0  12  -5   24.72   10.81
   0 -12   5   20.83   10.77
   0  12  -4  122.35   32.13
   0 -12   4  220.89   16.26
   0  12  -3  223.86   15.00
   0 -12   3  262.15   12.13
   0  12  -2  107.77   24.88
   0 -12   2  135.64   10.71
   0  12  -1  539.34   28.39
   0 -12   1  625.67   30.29
   0  12   0  146.24   10.59
   0 -12   0  233.96   19.15
   0  12   1  193.53   11.20
   0 -12  -1  250.35   16.30
   0  12   2   79.52   18.34
   0 -12  -2   82.25   18.59
   0  12   3  664.65   27.83
   0 -12  -3  900.34   34.62
   0  12   4   91.38   18.92
   0 -12  -4   92.93    8.46
   0  12   5  259.38   22.11
   0 -12  -5  385.77   27.95
   0  12   6  368.38   28.84
   0 -12  -6  422.01   25.87
   0  12   7  379.10   31.03
   0 -12  -7  629.51   29.32
   0  12   8  435.57   32.79
   0 -12  -8  414.80   22.04
   0  12   9  288.72   26.39
   0 -12  -9  392.89   29.95
   0  12  10  115.64   22.88
   0 -12 -10  139.40    7.58
   0  12  11   17.61    9.33
   0 -12 -11    2.72    4.12
   0  12  12  379.42   22.23
   0 -12 -12  451.47   21.33
   0 -12 -13    2.71    3.63
   0 -12 -13   -7.95    7.07
   0 -12 -14  322.96   20.08
   0 -12 -14  308.45   20.10
   0 -12 -15  118.91   11.72
   0 -12 -15  126.81   31.17
   0 -12 -16  346.29   17.49
   0 -12 -16  338.34   28.44
   0 -12 -17    6.05    3.92
   0 -12 -17    8.54    6.83
   0 -12 -18  137.38   20.95
   0 -12 -19   10.37    7.62
   0  13 -10   25.33    9.19
   0 -13  10   54.54   15.73
   0  13  -9   81.26   24.92
   0 -13   9  114.00   36.01
   0  13  -8   33.91   10.00
   0 -13   8   48.55   26.34
   0  13  -7  105.40   32.87
   0 -13   7  192.43   20.50
   0  13  -6   -1.08    5.91
   0 -13   6    6.03    7.63
   0  13  -5  223.99   25.62
   0 -13   5  301.58   52.29
   0  13  -4    9.98    8.85
   0 -13   4   34.26   11.76
   0  13  -3   98.54   11.35
   0 -13   3  129.76   23.53
   0  13  -2  320.11   23.04
   0 -13   2  420.21   29.11
   0  13  -1  124.27   31.45
   0 -13   1  219.60   14.65
   0  13   0  395.59   21.44
   0 -13   0  482.48   26.57
   0  13   1  111.59   12.14
   0 -13  -1  170.53   13.68
   0  13   2  451.41   21.69
   0 -13  -2  516.54   27.15
   0  13   3   14.17    7.85
   0 -13  -3   36.46   20.48
   0  13   4  365.22   21.16
   0 -13  -4  497.96   19.71
   0  13   5   73.62   15.50
   0 -13  -5   74.62   17.70
   0  13   6  264.94   18.10
   0 -13  -6  417.93   28.25
   0  13   7  363.77   29.27
   0 -13  -7  389.89   21.21
   0  13   8  663.94   36.86
   0 -13  -8  955.70   34.58
   0  13   9  148.76   14.61
   0 -13  -9  129.46   29.79
   0  13  10  317.71   22.75
   0 -13 -10  472.23   29.75
   0  13  11   62.26   19.48
   0 -13 -11   80.46   24.30
   0  13  12    3.06    5.09
   0 -13 -12    5.98    4.14
   0  13  13  612.93   36.85
   0 -13 -13  798.82   40.52
   0 -13 -14  151.60   14.42
   0 -13 -14  127.87   27.24
   0 -13 -15  144.00   13.52
   0 -13 -15  135.10   80.43
   0 -13 -16   35.58   11.75
   0 -13 -16   53.34   13.51
   0 -13 -17  285.19   19.91
   0 -13 -17  272.42   32.80
   0 -13 -18    7.64    4.22
   0 -13 -18    1.85    4.82
   0 -13 -19  153.93   27.42
   0  14  -9   19.72    6.50
   0 -14   9   37.31   15.65
   0  14  -8   43.58   11.46
   0 -14   8   44.28   14.13
   0  14  -7   11.81    6.03
   0 -14   7    9.53    9.58
   0  14  -6  192.20   13.62
   0 -14   6  244.11   23.96
   0  14  -5   15.14   10.32
   0 -14   5   39.27   13.54
   0  14  -4  111.48   17.29
   0 -14   4  168.86   14.66
   0  14  -3    9.31    6.62
   0 -14   3   18.50    7.01
   0  14  -2   98.30   18.99
   0 -14   2  151.18   29.72
   0  14  -1  211.60   25.39
   0 -14   1  293.52   37.38
   0  14   0  418.51   35.65
   0 -14   0  645.26   46.43
   0  14   1   13.68    8.11
   0 -14  -1   22.84    8.51
   0  14   2   71.52   16.00
   0 -14  -2   91.02   20.56
   0  14   3  288.37   21.10
   0 -14  -3  391.67   25.94
   0  14   4   -3.24    6.74
   0 -14  -4   15.61    8.63
   0  14   5  679.86   27.06
   0 -14  -5  886.57   28.82
   0  14   6   15.53    8.93
   0 -14  -6   30.74    6.54
   0  14   7  370.38   34.98
   0 -14  -7  468.25   20.27
   0  14   8    2.67    4.49
   0 -14  -8    4.14    4.94
   0  14   9  405.23   33.76
   0 -14  -9  572.83   37.64
   0  14  10   26.24    9.68
   0 -14 -10   20.04    8.48
   0  14  11  115.07   30.98
   0 -14 -11  174.06   19.60
   0  14  12  175.00   16.74
   0 -14 -12  184.45   20.11
   0  14  13  118.66   19.65
   0 -14 -13  183.84   14.68
   0 -14 -14  321.46   23.93
   0 -14 -15  111.23   18.93
   0 -14 -15  104.73   28.09
   0 -14 -16  124.65   10.38
   0 -14 -16  142.89   17.57
   0 -14 -17   20.05    5.87
   0 -14 -17    9.24    4.52
   0 -14 -18  142.11    8.97
   0 -14 -18  133.97   18.03
   0 -14 -19   -5.73    4.60
   0 -14 -20    7.03    5.13
   0  15  -8   62.93   26.75
   0 -15   8  117.33   41.75
   0  15  -7    5.47    4.98
   0 -15   7    3.61    5.29
   0  15  -6   34.04   11.59
   0 -15   6   73.77   12.58
   0  15  -5   47.97   16.71
   0 -15   5   64.94   17.52
   0  15  -4   17.42    8.25
   0 -15   4   44.76   11.27
   0  15  -3  132.24   35.99
   0 -15   3  245.48   16.78
   0  15  -2    5.71    5.17
   0 -15   2    6.62    5.27
   0  15  -1  679.61   39.08
   0 -15   1  844.93   42.03
   0  15   0    0.45    5.08
   0 -15   0   15.35   10.77
   0  15   1  379.29   35.57
   0 -15  -1  531.51   30.74
   0  15   2   -0.28    7.27
   0 -15  -2    6.33    5.18
   0  15   3  249.37   34.67
   0 -15  -3  321.63   25.03
   0  15   4  124.49   11.68
   0 -15  -4  172.28   12.24
   0  15   5  108.52   17.99
   0 -15  -5  159.06   15.65
   0  15   6  182.29   27.33
   0 -15  -6  239.92   23.25
   0  15   7   13.58    9.17
   0 -15  -7   49.28   11.74
   0  15   8  533.09   29.31
   0 -15  -8  660.06   34.77
   0  15   9  131.78   11.81
   0  15  10  176.40   12.46
   0 -15 -10  252.02   25.54
   0  15  11   -1.57    6.80
   0 -15 -11   -1.24    7.16
   0  15  12  144.72   23.42
   0 -15 -12  214.47   30.07
   0  15  13   40.05    9.88
   0 -15 -13   42.98   13.53
   0  15  14  102.02   29.79
   0 -15 -14  205.71   18.66
   0 -15 -15  160.70   12.26
   0 -15 -15  154.23   36.65
   0 -15 -16   36.84    9.48
   0 -15 -16   40.53   11.82
   0 -15 -17  142.37   15.28
   0 -15 -17  143.84   20.48
   0 -15 -18   40.89   13.03
   0 -15 -18   24.68    9.40
   0 -15 -19  111.72   22.49
   0 -15 -20    1.95    3.24
   0  16  -6   10.78   10.75
   0 -16   6   31.31   14.02
   0  16  -5   81.64   25.50
   0 -16   5  141.41   19.98
   0  16  -4   24.12    6.36
   0 -16   4   21.66   13.54
   0  16  -3   38.04   21.40
   0 -16   3   65.92   18.44
   0  16  -2   84.08   17.54
   0 -16   2  126.74   16.06
   0  16  -1    7.80    4.57
   0 -16   1   16.58    6.04
   0  16   0  377.68   44.20
   0 -16   0  506.88   32.99
   0  16   1   41.34   13.77
   0 -16  -1   43.83   13.76
   0  16   2  106.70   24.59
   0 -16  -2  116.55   22.66
   0  16   3   52.06   33.60
   0 -16  -3   77.11   13.91
   0  16   4  373.27   19.33
   0 -16  -4  524.73   31.67
   0  16   5   90.40   22.15
   0 -16  -5  101.74   29.80
   0  16   6  322.79   25.53
   0 -16  -6  429.53   36.21
   0  16   7   75.56   17.78
   0 -16  -7  104.16   29.30
   0  16   8  137.26   12.73
   0 -16  -8  190.19   14.61
   0  16   9  118.13   26.12
   0 -16  -9  169.04   22.37
   0  16  10   10.92    5.33
   0 -16 -10   31.04   11.05
   0  16  11  168.40   24.73
   0 -16 -11  280.63  165.61
   0  16  12   23.86   11.22
   0 -16 -12   30.81    7.60
   0  16  13  303.45   19.22
   0 -16 -13  436.42   17.06
   0  16  14   10.81   10.33
   0 -16 -14   10.98    6.51
   0 -16 -15  246.79   25.23
   0 -16 -15  229.03   20.68
   0 -16 -16   32.11    8.38
   0 -16 -16   34.63   10.18
   0 -16 -17  102.97   12.47
   0 -16 -17   78.44   22.94
   0 -16 -18   10.95    6.38
   0 -16 -18   15.68    8.14
   0 -16 -19    9.07    5.25
   0 -16 -20   48.42   15.48
   0  17  -5   -4.36    5.32
   0 -17   5   20.65    9.45
   0  17  -4   54.63   13.56
   0 -17   4   66.08   18.18
   0  17  -3   24.16   12.06
   0 -17   3   25.09    8.45
   0  17  -2   82.19   44.17
   0 -17   2  217.86   27.36
   0  17  -1   69.67   19.27
   0 -17   1   96.50   31.64
   0  17   0  155.03   41.88
   0 -17   0  252.86   18.74
   0  17   1   53.38   11.84
   0 -17  -1   56.86   18.19
   0  17   2   61.92   12.77
   0 -17  -2   89.46   17.02
   0  17   3   58.62   14.81
   0 -17  -3   53.14   18.78
   0  17   4    6.93    5.89
   0 -17  -4   -9.06    8.41
   0  17   5  173.44   34.22
   0 -17  -5  262.07   24.75
   0  17   6   28.96   12.01
   0 -17  -6   23.24   11.64
   0  17   7  165.60   16.31
   0 -17  -7  222.05   25.04
   0  17   8  127.99   27.62
   0 -17  -8  157.85   14.21
   0  17   9  341.95   37.93
   0 -17  -9  524.63   34.48
   0  17  10   22.58    7.82
   0 -17 -10   26.06   12.75
   0  17  11   41.76   13.36
   0 -17 -11   63.60   17.08
   0  17  12   67.83   17.44
   0 -17 -12  112.52   33.56
   0  17  13   15.66    6.45
   0 -17 -13    5.07    3.51
   0  17  14  267.24   22.34
   0 -17 -14  404.31   30.28
   0  17  15    1.32    6.71
   0 -17 -15    5.29    5.07
   0 -17 -16   71.29   23.62
   0 -17 -16   48.36   14.70
   0 -17 -17   15.21    7.08
   0 -17 -17    8.21    5.73
   0 -17 -18  140.17   26.61
   0 -17 -18  107.02   30.26
   0 -17 -19   20.08    9.14
   0 -17 -20   36.42   14.14
   0  18  -3   54.67   22.80
   0 -18   3  100.05   32.56
   0  18  -2   -0.76    6.96
   0 -18   2    3.91    5.13
   0  18  -1   47.07   17.93
   0 -18   1   84.69   20.72
   0  18   0   45.49   12.51
   0 -18   0   50.30   10.57
   0  18   1  243.77   37.67
   0 -18  -1  393.61   39.80
   0  18   2   10.59   10.76
   0 -18  -2    5.78    5.80
   0  18   3    8.24    6.64
   0 -18  -3   28.08    8.59
   0 -18  -4  217.07   36.33
   0  18   5    4.35    5.41
   0 -18  -5   14.29    6.37
   0  18   6  353.68   24.88
   0 -18  -6  444.27   24.98
   0  18   7   29.18   11.29
   0 -18  -7   50.08   14.23
   0  18   8  113.40   28.87
   0 -18  -8  200.21   17.51
   0  18   9    7.57    5.44
   0 -18  -9    0.34    4.78
   0  18  10  103.65   18.06
   0 -18 -10  142.07   34.12
   0  18  11   72.62   17.89
   0 -18 -11   86.29   19.39
   0  18  12   48.87   12.07
   0 -18 -12   76.25   18.81
   0  18  13  133.23   25.38
   0 -18 -13  182.96   25.84
   0  18  14   83.46   28.55
   0  18  15   52.97   14.31
   0 -18 -15   63.08   26.52
   0 -18 -16   18.31    6.56
   0 -18 -16    8.89    4.10
   0 -18 -17   63.57   19.26
   0 -18 -17   60.47   18.06
   0 -18 -18    2.76    2.86
   0 -18 -18   -1.15    7.01
   0 -18 -19   59.78   20.80
   0 -18 -20   -1.13    5.30
   0  19  -2   62.24   24.47
   0 -19   2  104.88   31.02
   0  19  -1    5.77    7.56
   0 -19   1   39.06   11.69
   0  19   0  128.40   39.74
   0 -19   0  225.71   37.62
   0  19   1   12.27    6.52
   0 -19  -1    8.07    5.85
   0  19   2   66.94   16.35
   0 -19  -2  129.35   24.28
   0  19   3    5.09    9.12
   0 -19  -3    8.55    6.14
   0  19   4   41.56   11.31
   0 -19  -4   80.02   18.11
   0  19   5  153.07   36.28
   0 -19  -5  198.57   32.79
   0  19   6  118.92   40.92
   0 -19  -6  203.10   42.33
   0  19   7   44.76   15.85
   0 -19  -7   62.83   15.72
   0  19   8    6.60    6.91
   0 -19  -8   31.79    9.25
   0  19   9  256.55   25.69
   0 -19  -9  346.87   29.40
   0  19  10   33.07   11.67
   0 -19 -10   27.63    8.30
   0  19  11   56.23   15.26
   0 -19 -11   97.81   17.47
   0  19  12    5.22    8.00
   0 -19 -12   13.60    6.58
   0  19  13   40.80   14.31
   0 -19 -13   67.58   20.56
   0  19  14   69.55   24.04
   0 -19 -14  139.65   17.80
   0  19  15   84.77   25.78
   0 -19 -15  158.12   20.98
   0 -19 -16   17.55    9.59
   0 -19 -17   19.50    6.61
   0 -19 -17   17.36    7.90
   0 -19 -18   46.75   21.10
   0 -19 -18   59.80   17.09
   0 -19 -19    6.10    3.97
   0  20   0   -0.04    4.97
   0 -20   0    4.46    4.41
   0  20   1  142.34   25.71
   0 -20  -1  256.83   44.74
   0  20   2    3.90    5.99
   0 -20  -2    2.03    9.02
   0  20   3   75.06   20.61
   0 -20  -3  155.52   25.85
   0  20   4    8.31    7.09
   0 -20  -4   -0.84    8.39
   0  20   5  178.10   25.96
   0 -20  -5  248.21   40.42
   0  20   6   42.46   11.26
   0 -20  -6   35.90   10.76
   0  20   7  164.43   37.43
   0 -20  -7  297.90   34.04
   0  20   8    7.17    8.07
   0 -20  -8   16.94    8.63
   0  20   9   52.26   10.79
   0 -20  -9   73.40   25.95
   0  20  10   85.78   21.81
   0 -20 -10  170.96   39.85
   0  20  11    1.90    5.56
   0 -20 -11    4.26    3.88
   0  20  12  126.63   28.13
   0 -20 -12  198.99   30.83
   0  20  13   -4.63    7.56
   0 -20 -13    3.42    4.13
   0  20  14  219.25   35.29
   0 -20 -14  289.12   42.48
   0  20  15   -5.12    7.09
   0 -20 -15    1.95    5.15
   0  20  16   10.61    7.50
   0 -20 -16   22.17   12.34
   0 -20 -17   14.00    8.71
   0 -20 -17    7.68    6.85
   0 -20 -18   15.75    8.22
   0 -20 -18   19.47    9.82
   0  21   3    3.80    3.80
   0 -21  -3    4.97    3.46
   0  21   5    9.57    7.15
   0 -21  -5    2.37    6.09
   0  21   6  205.47   56.31
   0 -21  -6  384.21   34.09
   0  21   7    4.69    4.37
   0 -21  -7   10.51    3.94
   0  21   8   82.81   21.20
   0 -21  -8  158.71   40.33
   0  21   9   16.41   12.30
   0 -21  -9   55.76   12.39
   0  21  10   85.74   34.04
   0 -21 -10  123.93   31.93
   0  21  11   53.04   13.57
   0  21  12   50.16   13.98
   0 -21 -12   59.85   15.67
   0  21  13   45.84   20.24
   0 -21 -13   59.57   20.10
   0  21  14   -2.42    7.86
   0 -21 -14   -6.89    6.43
   0  21  15   89.91   22.95
   0 -21 -15  143.19   22.31
   0  21  16    3.38    4.84
   0 -21 -16    7.49    4.77
   0  22   6    8.83    4.73
   0 -22  -6    6.17    9.77
   0  22   7  101.61   18.19
   0 -22  -7  111.22   36.67
   0  22   8    3.27    7.79
   0 -22  -8    5.55    5.03
   0  22   9   27.93   15.91
   0 -22  -9   55.17   21.34
   0  22  10   42.41   16.02
   0 -22 -10   38.91   15.21
   0  22  11   60.51   24.96
   0 -22 -11  109.81   30.73
   0  22  12   43.98   15.69
   0 -22 -12   32.18   17.51
   0  22  13   19.63   10.71
   0 -22 -13   18.63   10.31
   0  22  14   34.78   17.07
   0 -22 -14   51.21   14.87
   1 -22 -12   17.23    8.02
  -1  22  12   12.21    5.61
   1 -22 -11   15.35   12.97
  -1  22  11   11.74    6.28
   1 -22 -10   37.15   15.96
  -1  22  10   24.53   13.95
   1 -22  -9    6.42    6.27
  -1  22   9    3.76    8.51
   1 -22  -8   51.02   15.99
  -1  22   8   25.17   11.03
   1 -22  -7   18.37   12.95
  -1  22   7    4.90    4.51
   1 -21 -15   10.46    5.06
   1 -21 -14   49.86   22.21
  -1  21  14   49.74   22.27
   1 -21 -13    9.63    7.37
  -1  21  13   -9.58    8.85
   1 -21 -12   71.99   21.65
  -1  21  12   47.97   13.15
   1 -21 -11   27.77    9.75
  -1  21  11   15.86   13.17
   1 -21 -10   60.08   24.91
  -1  21  10   38.99   17.75
   1 -21  -9   70.07   19.46
  -1  21   9   62.42   11.57
   1 -21  -8    7.62    6.43
  -1  21   8    8.36    5.32
   1 -21  -7  196.41   33.16
  -1  21   7  101.27   28.32
   1 -21  -6   12.31   11.40
  -1  21   6    9.35    9.76
   1 -21  -5   70.07   18.04
  -1  21   5   54.67   17.21
   1 -21  -4   -7.33    8.29
  -1  21   4    8.31    8.29
   1 -21  -3   76.33   24.95
  -1  21   3   59.82   16.54
   1 -20 -17   24.23    8.59
   1 -20 -17   13.95    7.51
   1 -20 -16   -0.32    3.63
   1 -20 -16    5.75    6.80
   1 -20 -15  214.07   47.74
   1 -20 -15  146.20   50.37
   1 -20 -14   26.52   10.67
  -1  20  14   19.66    9.71
   1 -20 -13   86.51   12.28
  -1  20  13   57.12   15.39
   1 -20 -12    3.67    5.74
  -1  20  12    3.90    6.61
   1 -20 -11  119.56   30.13
  -1  20  11   99.53   25.89
   1 -20 -10    9.88    4.28
  -1  20  10    1.64    5.99
   1 -20  -9   89.14   25.18
  -1  20   9   56.81   20.60
   1 -20  -8   77.81   27.32
  -1  20   8   60.81   15.73
   1 -20  -7   16.55    9.08
  -1  20   7   18.65   11.80
   1 -20  -6  378.82   46.14
  -1  20   6  197.18   49.11
   1 -20  -5   64.54   45.07
  -1  20   5   93.30   17.93
   1 -20  -4   84.90   25.69
  -1  20   4   66.10   16.36
   1 -20  -3    9.69    7.04
  -1  20   3   21.99   13.18
   1 -20  -2   95.74   21.30
  -1  20   2   57.65   15.89
   1 -20  -1   20.56   14.38
  -1  20   1    2.29    4.89
   1 -20   0   90.94   34.11
  -1  20   0   70.36   23.61
   1 -19 -18    2.94    4.56
   1 -19 -17   26.91   12.55
   1 -19 -17   45.26   16.39
   1 -19 -16   23.74    7.63
   1 -19 -16   11.09    6.62
   1 -19 -15   -0.87    5.45
   1 -19 -15    7.49    5.94
   1 -19 -14  179.56   24.10
  -1  19  14  103.98   17.81
   1 -19 -13   53.48   13.34
  -1  19  13   46.34   13.23
   1 -19 -12  167.48   34.29
  -1  19  12   84.68   21.01
   1 -19 -11   38.93   11.77
  -1  19  11   18.69   10.55
   1 -19 -10  177.00   20.02
  -1  19  10   99.11   30.11
   1 -19  -9    4.99    6.62
  -1  19   9    0.92    4.43
   1 -19  -8  110.24   24.82
  -1  19   8   65.07   15.07
   1 -19  -7   72.45   17.43
  -1  19   7   39.97   13.88
   1 -19  -6  174.77   28.07
  -1  19   6  121.06   23.66
   1 -19  -5   45.87   12.64
  -1  19   5    8.23    7.93
   1 -19  -4   54.55   19.85
  -1  19   4   38.99   10.92
   1 -19  -3   84.50   23.02
  -1  19   3   51.23   14.07
   1 -19  -2   29.18   12.72
  -1  19   2    6.21    9.06
   1 -19  -1  173.60   38.79
  -1  19   1  108.28   33.04
   1 -19   0   11.29   10.42
  -1  19   0    9.20    6.95
   1 -19   1   50.03   14.68
  -1  19  -1   40.01   14.28
   1 -19   2   36.00   14.13
  -1  19  -2   11.57    7.44
   1 -18 -19   15.69    8.57
   1 -18 -18   75.26   17.58
   1 -18 -17    1.57    2.19
   1 -18 -17    6.79    6.19
   1 -18 -16   95.96   16.59
   1 -18 -16   79.83   21.45
   1 -18 -15   60.72   13.00
   1 -18 -15   50.92   13.68
   1 -18 -14  453.95   25.77
   1 -18 -13    4.85    3.91
  -1  18  13    3.93    7.59
   1 -18 -12  128.61   11.92
  -1  18  12   73.28   23.26
   1 -18 -11   25.41    9.63
  -1  18  11   17.94   10.29
   1 -18 -10    3.54    5.48
  -1  18  10   11.48   10.08
   1 -18  -9  416.56   42.39
  -1  18   9  240.85   28.37
   1 -18  -8   20.10    9.19
  -1  18   8   15.31    8.30
   1 -18  -7  257.91   22.63
  -1  18   7  171.55   40.71
   1 -18  -6   -5.24    8.21
  -1  18   6    8.74    5.95
   1 -18  -5  432.57   34.60
  -1  18   5  331.93   28.22
  -1  18   4    3.91    4.93
   1 -18  -3  106.04   33.43
  -1  18   3   83.83   23.84
   1 -18  -2   17.97    7.90
  -1  18   2    4.89    5.29
   1 -18  -1   16.99    5.44
  -1  18   1    9.74    5.10
   1 -18   0  175.95   26.50
  -1  18   0   93.40   26.98
   1 -18   1    4.61    8.96
  -1  18  -1    5.61    4.24
   1 -18   2  205.58   34.81
  -1  18  -2  129.57   33.29
   1 -18   3    4.55    5.90
  -1  18  -3    2.17    6.25
  -1  18  -4   36.57   11.06
   1 -17 -20   18.52    8.16
   1 -17 -19   33.02   16.32
   1 -17 -18   22.24    9.41
   1 -17 -17  112.77   18.22
   1 -17 -17   85.09   22.16
   1 -17 -16    8.47    3.52
   1 -17 -16   13.08    4.32
   1 -17 -15  137.05   15.86
   1 -17 -15  123.65   32.07
   1 -17 -14    7.58    7.40
   1 -17 -14   13.25    5.53
   1 -17 -13  483.68   35.31
  -1  17  13  364.45   37.55
   1 -17 -12   -1.32    5.07
  -1  17  12   -1.52    3.25
   1 -17 -11  312.28   27.04
  -1  17  11  213.61   18.38
   1 -17 -10   76.41   20.80
  -1  17  10   15.54   10.22
   1 -17  -9  238.81   30.02
  -1  17   9  165.35   39.68
   1 -17  -8  234.33   18.45
  -1  17   8  176.96   15.72
   1 -17  -7   72.14   18.06
  -1  17   7   48.67   15.21
   1 -17  -6  389.26   25.48
  -1  17   6  234.94   25.80
   1 -17  -5   30.74    7.69
  -1  17   5   10.99    8.25
   1 -17  -4  365.87   22.05
  -1  17   4  240.07   20.42
   1 -17  -3   11.08    5.23
  -1  17   3    4.97    9.34
   1 -17  -2   93.81   23.34
  -1  17   2   75.82   16.22
   1 -17  -1  194.23   13.20
  -1  17   1  120.10   30.01
   1 -17   0  354.91   27.04
  -1  17   0  269.03   33.46
   1 -17   1   60.98   14.29
  -1  17  -1   25.45    8.95
   1 -17   2   20.21   14.97
  -1  17  -2   36.81   18.97
   1 -17   3  123.30   28.96
  -1  17  -3   87.78   21.04
   1 -17   4   12.69   10.89
  -1  17  -4   17.58    7.82
   1 -17   5   53.36   12.48
  -1  17  -5   54.78   14.92
   1 -16 -20   -2.10    4.87
   1 -16 -19   65.30   29.60
   1 -16 -18   46.86   12.87
   1 -16 -17   68.31   25.65
   1 -16 -17   81.54   19.12
   1 -16 -16   60.64   21.82
   1 -16 -16   59.77   12.93
   1 -16 -15   22.38    6.31
   1 -16 -15   22.22   10.63
   1 -16 -14  354.10   25.60
   1 -16 -14  416.93   30.77
  -1  16  13  199.45   22.29
   1 -16 -12  179.92   31.39
  -1  16  12  118.49   15.58
   1 -16 -11   23.24   10.96
  -1  16  11   17.97   10.90
   1 -16 -10  103.30   66.94
  -1  16  10   66.84   14.89
  -1  16   9  202.94   13.68
   1 -16  -8  722.41   38.08
  -1  16   8  587.19   44.37
   1 -16  -7  174.79   23.90
  -1  16   7   79.02   15.62
   1 -16  -6  217.73   31.13
  -1  16   6  161.40   31.65
   1 -16  -5  181.73   30.87
  -1  16   5  110.19   23.90
   1 -16  -4  120.90   28.50
  -1  16   4   87.53   14.53
   1 -16  -3  235.95  140.69
  -1  16   3  187.12   17.67
   1 -16  -2    3.71    6.02
  -1  16   2    3.95    3.37
   1 -16  -1  284.39   26.52
  -1  16   1  202.67   23.46
   1 -16   0   67.64   10.25
  -1  16   0   28.54   15.58
   1 -16   1  439.09   32.51
  -1  16  -1  338.48   25.43
   1 -16   2   31.39   12.69
  -1  16  -2   17.00    8.29
   1 -16   3  147.83   34.14
  -1  16  -3   78.99   20.73
   1 -16   4   42.32   11.32
  -1  16  -4   17.65    8.59
   1 -16   5   71.93   25.99
  -1  16  -5   38.32   16.32
   1 -16   6   14.35    5.90
  -1  16  -6    5.22    4.57
   1 -16   7   -4.26    7.36
  -1  16  -7    6.02    5.52
   1 -15 -19    2.62    2.94
   1 -15 -18   89.18   28.97
   1 -15 -17   22.10    6.13
   1 -15 -17    6.62    8.11
   1 -15 -16   89.43   10.76
   1 -15 -16   72.96   18.28
   1 -15 -15  136.56   17.11
   1 -15 -15   97.78   33.15
   1 -15 -14  264.23   28.22
   1 -15 -14  293.63   27.31
   1 -15 -13  231.86   16.45
   1 -15 -12  204.02   28.20
  -1  15  12  193.17   28.32
   1 -15 -11  183.78   17.25
  -1  15  11  113.89   11.61
   1 -15 -10   16.51    6.48
  -1  15  10    6.76    4.96
   1 -15  -9  780.08   52.06
  -1  15   9  552.36   39.20
   1 -15  -8    4.79    4.43
  -1  15   8    7.59    5.47
   1 -15  -7  279.23   24.52
  -1  15   7  213.03   16.75
   1 -15  -6  218.42   14.38
  -1  15   6  133.58   26.40
   1 -15  -5  405.54   17.90
  -1  15   5  355.57   20.74
   1 -15  -4  237.19   41.07
  -1  15   4  133.60   30.37
   1 -15  -3  267.11   23.14
  -1  15   3  237.88   21.35
   1 -15  -2  344.75   24.17
  -1  15   2  205.20   18.98
   1 -15  -1   47.18   14.01
  -1  15   1   54.80   13.07
   1 -15   0  535.10   36.27
  -1  15   0  408.55   25.47
   1 -15   1   14.56    9.81
  -1  15  -1    7.32    6.25
   1 -15   2  374.29   19.41
  -1  15  -2  228.73   35.19
   1 -15   3   35.53   12.83
  -1  15  -3   10.22    7.05
   1 -15   4  172.68   14.30
  -1  15  -4  144.84   40.38
   1 -15   5   75.13   24.67
  -1  15  -5   41.07   13.92
   1 -15   6  142.88   42.47
  -1  15  -6  110.29   32.02
   1 -15   7   51.26   18.58
  -1  15  -7   16.98   10.47
   1 -15   8   35.71   12.56
   1 -14 -20   10.02    6.48
   1 -14 -19   63.27   24.03
   1 -14 -18    5.15    4.29
   1 -14 -17  228.74   23.23
   1 -14 -17  210.57   32.24
   1 -14 -16    1.48    2.40
   1 -14 -16   -1.81    6.63
   1 -14 -15  154.42   18.10
   1 -14 -15  169.33   34.73
   1 -14 -14   19.33    7.30
   1 -14 -14   20.05   11.98
   1 -14 -13  301.07   16.65
   1 -14 -13  272.96   20.13
   1 -14 -12  139.34   16.24
  -1  14  12   89.10   19.61
   1 -14 -11   12.56    6.09
  -1  14  11   19.56    7.91
   1 -14 -10  474.07   24.97
  -1  14  10  365.48   20.67
   1 -14  -9   14.43    6.44
  -1  14   9   25.43    7.64
   1 -14  -8 1356.00   70.86
  -1  14   8 1099.17   51.52
  -1  14   7   67.63   22.55
   1 -14  -6  653.79   38.91
  -1  14   6  458.74   16.65
   1 -14  -5   11.12    4.22
  -1  14   5   -4.32    7.35
   1 -14  -4  645.09   39.92
  -1  14   4  468.80   27.82
   1 -14  -3   96.29   17.05
  -1  14   3   56.18   15.06
   1 -14  -2  233.17   25.70
  -1  14   2  195.15   28.44
   1 -14  -1  388.41   21.41
  -1  14   1  309.57   32.33
   1 -14   0  118.00   14.77
  -1  14   0   99.42   27.10
   1 -14   1  916.46   50.50
  -1  14  -1  667.53   40.79
   1 -14   2  152.68   13.91
  -1  14  -2  141.18   16.93
   1 -14   3  455.82   18.73
  -1  14  -3  330.69   20.35
   1 -14   4   11.28    7.22
  -1  14  -4   14.25    7.02
   1 -14   5  219.71   15.37
  -1  14  -5  125.63   29.35
   1 -14   6    3.50    3.72
  -1  14  -6    0.35    3.67
   1 -14   7   52.48   16.55
  -1  14  -7   44.40   10.25
   1 -14   8  131.06   35.54
  -1  14  -8   73.16   24.82
   1 -14   9   96.30   37.18
  -1  14  -9   77.82   25.71
   1 -13 -20    0.98    2.93
   1 -13 -19   42.66   12.20
   1 -13 -18   63.41   15.37
   1 -13 -17    2.48    2.05
   1 -13 -17   13.54    8.15
   1 -13 -16  179.43   17.19
   1 -13 -16  181.54   25.82
   1 -13 -15    5.62    3.70
   1 -13 -15   10.16    5.80
   1 -13 -14  204.90    9.46
   1 -13 -14  216.28   32.92
   1 -13 -13   49.20   13.55
   1 -13 -13   45.49   13.24
   1 -13 -12  707.13   40.26
   1 -13 -12  726.50   41.47
   1 -13 -11   12.31    4.28
  -1  13  11    3.64    7.35
   1 -13 -10  274.04   25.04
  -1  13  10  190.68   32.69
   1 -13  -9  184.37   13.95
  -1  13   9  112.92   25.55
   1 -13  -8  184.27   13.72
  -1  13   8  168.18   34.03
   1 -13  -7  444.26   21.14
  -1  13   7  323.02   21.19
   1 -13  -6   19.57    7.76
  -1  13   6   32.66    8.66
   1 -13  -5  795.76   43.63
  -1  13   5  502.72   27.52
   1 -13  -4   23.61    8.18
  -1  13   4   23.11   11.03
   1 -13  -3  909.81   31.48
  -1  13   3  684.97   29.29
   1 -13  -2    9.42    3.87
  -1  13   2    5.91    4.69
   1 -13  -1  205.72   10.87
  -1  13   1  213.78   17.81
   1 -13   0  380.14   25.44
  -1  13   0  247.90   26.37
   1 -13   1  577.67   15.74
  -1  13  -1  447.81   23.96
   1 -13   2  162.39   33.89
  -1  13  -2   92.92   28.01
   1 -13   3   56.57   22.28
  -1  13  -3   33.82   11.92
   1 -13   4  265.80   30.81
  -1  13  -4  158.04   38.00
   1 -13   5   -6.52    7.55
  -1  13  -5    5.32    2.62
   1 -13   6  283.96   53.06
  -1  13  -6  257.95   15.69
   1 -13   7    0.14    5.50
  -1  13  -7    3.85    2.88
   1 -13   8   97.01   25.31
  -1  13  -8   59.59   15.46
   1 -13   9   11.54    8.96
  -1  13  -9    7.89    6.41
   1 -13  10   71.75   19.58
  -1  13 -10   32.81   12.02
   1 -12 -19   18.07    8.49
   1 -12 -18  154.66   26.46
   1 -12 -17   62.97   17.55
   1 -12 -16  152.26    8.52
   1 -12 -16  129.24   18.73
   1 -12 -15   20.05    4.88
   1 -12 -15   15.88   13.28
   1 -12 -14    1.84    3.01
   1 -12 -14    4.87    6.73
   1 -12 -13  872.47   47.88
   1 -12 -12  188.56   13.67
   1 -12 -12  216.75   24.19
   1 -12 -11  167.91   14.00
  -1  12  11  109.12   33.12
   1 -12 -10    1.57    5.17
  -1  12  10    4.68    3.45
   1 -12  -9  170.47   10.30
  -1  12   9  139.29   12.35
   1 -12  -8  548.52   30.31
  -1  12   8  375.04   17.61
   1 -12  -7 1137.59   46.89
  -1  12   7  964.18   37.66
   1 -12  -6   22.31    9.89
  -1  12   6   11.63    8.82
   1 -12  -5  120.48   26.87
  -1  12   5   89.03   23.17
   1 -12  -4  258.85   20.92
  -1  12   4  149.92   14.37
   1 -12  -3   17.77    9.78
  -1  12   3   20.46   11.68
   1 -12  -2  650.59   32.60
  -1  12   2  526.91   28.38
   1 -12  -1   36.64    9.83
  -1  12   1   18.88    6.92
   1 -12   0  495.51   27.97
  -1  12   0  429.81   21.12
   1 -12   1   14.75   10.93
  -1  12  -1    2.06    6.31
   1 -12   2  289.24   20.11
  -1  12  -2  256.66   30.54
   1 -12   3  164.74   12.83
  -1  12  -3  111.91   26.40
   1 -12   4  229.83   23.66
  -1  12  -4  179.75   18.14
   1 -12   5  244.52   13.15
  -1  12  -5  128.47   15.70
   1 -12   6  139.58   12.29
  -1  12  -6   84.82   24.16
   1 -12   7  259.78   20.14
  -1  12  -7  165.97   16.29
   1 -12   8    6.06    3.30
  -1  12  -8    3.44    4.22
   1 -12   9  533.19  223.73
  -1  12  -9  375.28   39.63
   1 -12  10   16.77    6.37
  -1  12 -10   10.88    4.53
   1 -12  11  157.65   44.01
   1 -11 -19   52.89   17.72
   1 -11 -18    8.75    3.54
   1 -11 -17   84.81   10.66
   1 -11 -16   89.69    6.87
   1 -11 -16   88.63   21.19
   1 -11 -15  195.71   17.09
   1 -11 -15  224.90   17.43
   1 -11 -14  171.02    7.34
   1 -11 -14  160.77   18.97
   1 -11 -13  399.95   24.80
   1 -11 -13  433.77   42.10
   1 -11 -12  256.34    8.54
   1 -11 -12  230.89   31.19
   1 -11 -11  260.03   18.69
   1 -11 -11  249.01   28.01
   1 -11 -10   82.41    8.84
  -1  11  10   45.44   22.35
   1 -11  -9   13.05    5.28
  -1  11   9   -0.60    6.31
   1 -11  -8  875.41   33.65
  -1  11   8  710.77   30.93
   1 -11  -7   -0.58    5.51
  -1  11   7    8.76    6.54
   1 -11  -6  310.80   13.33
  -1  11   6  268.50   19.64
   1 -11  -5  152.77    8.65
  -1  11   5  108.79   29.60
   1 -11  -4  466.94   19.34
  -1  11   4  406.27   17.53
   1 -11  -3  564.88   23.06
  -1  11   3  383.41   18.87
   1 -11  -2  594.77   18.19
  -1  11   2  556.24   26.63
   1 -11  -1  402.10   27.83
  -1  11   1  253.43   22.73
   1 -11   0   -0.73    6.45
  -1  11   0    1.09    6.38
   1 -11   1  764.65   38.91
  -1  11  -1  587.78   29.47
   1 -11   2    0.97    5.00
  -1  11  -2   -5.80    6.62
   1 -11   3 1094.84   49.98
  -1  11  -3  840.33   40.30
   1 -11   4   57.29   18.35
  -1  11  -4   19.86    8.02
   1 -11   5  421.79   23.18
  -1  11  -5  314.14   15.50
   1 -11   6  157.38   15.18
  -1  11  -6   90.41   11.65
   1 -11   7  206.36   37.43
  -1  11  -7  156.62   21.38
   1 -11   8  161.00   32.22
  -1  11  -8  116.88   15.63
   1 -11   9   -3.77    7.07
  -1  11  -9    6.27    2.58
   1 -11  10  239.59  102.06
  -1  11 -10  183.51   14.42
   1 -11  11    7.60    5.48
  -1  11 -11    9.65    4.41
   1 -11  12   56.60   23.42
   1 -10 -19   43.74   12.45
   1 -10 -18  127.36   10.48
   1 -10 -17    1.97    3.96
   1 -10 -16  173.66    8.00
   1 -10 -16  156.92   19.03
   1 -10 -15   17.80    3.93
   1 -10 -15   13.21    7.22
   1 -10 -14  225.99    8.33
   1 -10 -14  214.95   11.62
   1 -10 -13  186.27    8.33
   1 -10 -13  159.66   22.28
   1 -10 -12  384.99   25.80
   1 -10 -12  387.30   24.55
   1 -10 -11  215.18   10.47
   1 -10 -11  188.29   11.63
   1 -10 -10  310.80   20.48
   1 -10 -10  295.35   18.63
   1 -10  -9  356.58   18.02
  -1  10   9  254.41   25.51
   1 -10  -8   -3.10    4.46
  -1  10   8    2.25    5.20
   1 -10  -7 1402.54   54.78
  -1  10   7 1146.51   46.19
   1 -10  -6  325.44   19.29
  -1  10   6  338.92   23.13
   1 -10  -5  523.43   20.95
  -1  10   5  397.60   19.91
   1 -10  -4   16.09    4.74
  -1  10   4    4.93    5.49
   1 -10  -3  444.80   22.34
  -1  10   3  375.26   29.44
   1 -10  -2  171.66   13.73
  -1  10   2  119.19   11.33
   1 -10  -1  861.77  193.88
  -1  10   1  704.45   31.52
   1 -10   0  473.27   20.35
  -1  10   0  332.06   21.27
   1 -10   1  390.63   22.90
  -1  10  -1  356.36   11.86
   1 -10   2  783.90   30.69
  -1  10  -2  579.73   32.55
   1 -10   3  319.68   20.00
  -1  10  -3  271.11   17.69
   1 -10   4  589.41   29.40
  -1  10  -4  411.81   20.01
   1 -10   5   32.69    9.86
  -1  10  -5    5.70    5.23
   1 -10   6  286.77   21.45
  -1  10  -6  204.25   19.84
   1 -10   7   76.11   10.79
  -1  10  -7   44.09   11.11
   1 -10   8  121.85   26.15
  -1  10  -8   97.92   22.63
   1 -10   9  339.71   28.84
  -1  10  -9  231.00   17.37
   1 -10  10  308.46   26.98
  -1  10 -10  255.71   20.56
   1 -10  11   16.13    9.29
  -1  10 -11    8.47    3.80
   1 -10  12   40.18   14.86
   1 -10  13   23.59   11.94
   1  -9 -18   46.95   15.27
   1  -9 -17  145.93   12.23
   1  -9 -16    3.27    2.84
   1  -9 -15  668.01   46.41
   1  -9 -15  595.86   50.80
   1  -9 -14   36.02   11.06
   1  -9 -14   44.32    4.09
   1  -9 -14   58.33   13.44
   1  -9 -13  971.55   29.56
   1  -9 -13  672.39   21.90
   1  -9 -13  901.65   29.70
   1  -9 -12   20.17    5.46
   1  -9 -12   21.30    3.55
   1  -9 -12   24.13    8.49
   1  -9 -11  315.90   16.60
   1  -9 -11  237.29   12.24
   1  -9 -11  338.05   19.49
   1  -9 -10    5.57    3.10
   1  -9 -10    0.05    1.71
   1  -9 -10    9.57    6.24
   1  -9  -9  132.61    5.82
   1  -9  -9   90.55    8.59
   1  -9  -8  836.39   29.43
  -1   9   8  606.75   23.56
   1  -9  -7  534.36   21.08
   1  -9  -6  613.63   23.82
  -1   9   6  455.53   21.87
   1  -9  -5  392.10   25.91
  -1   9   5  373.11   18.50
   1  -9  -4 2701.31   64.89
  -1   9   4 2051.18   50.08
   1  -9  -3  807.66   26.72
   1  -9  -2 1754.12   42.10
  -1   9   2 1330.59   32.98
   1  -9  -1   -3.66    5.85
  -1   9   1   -2.75    6.11
   1  -9   0  895.56   34.00
  -1   9   0  679.86   24.76
   1  -9   1  513.44   22.67
  -1   9  -1  353.53   15.90
   1  -9   2 1116.01   34.93
  -1   9  -2  915.54   28.51
   1  -9   3  339.35   19.35
  -1   9  -3  231.83   15.00
   1  -9   4  375.33   21.82
  -1   9  -4  296.23   20.02
   1  -9   5  348.95   22.92
  -1   9  -5  241.73   29.03
   1  -9   6   35.94   10.42
  -1   9  -6   29.56    8.65
   1  -9   7  411.70   21.22
  -1   9  -7  338.53   15.54
   1  -9   8    6.65    4.00
  -1   9  -8    3.68    4.08
   1  -9   9  245.07   20.46
  -1   9  -9  162.75   17.00
   1  -9  10   34.40   14.97
  -1   9 -10   22.88    8.71
   1  -9  11   86.82   18.09
  -1   9 -11   57.78   16.03
   1  -9  12   62.96   21.23
   1  -9  13   60.34   11.26
   1  -9  14  129.09   23.17
   1  -8 -18   19.48    7.09
   1  -8 -17  103.00   18.82
   1  -8 -16  229.90   12.68
   1  -8 -16  224.70   13.37
   1  -8 -15  188.85    8.81
   1  -8 -15  222.37   11.77
   1  -8 -14  186.48   11.16
   1  -8 -14  117.79    8.53
   1  -8 -14  165.11   19.80
   1  -8 -13   78.36    5.36
   1  -8 -13   47.58    9.81
   1  -8 -13   79.61   10.01
   1  -8 -12  581.20   31.00
   1  -8 -12  475.51   24.29
   1  -8 -12  581.30   33.42
   1  -8 -11   13.80    3.97
   1  -8 -11   10.98    3.46
   1  -8 -11   11.09    5.09
   1  -8 -10  488.24   20.04
   1  -8 -10  352.83   13.70
   1  -8 -10  458.04   19.28
   1  -8  -9   -1.93    3.11
   1  -8  -9    1.93    2.03
   1  -8  -9    5.47    4.24
   1  -8  -8  692.12   25.03
   1  -8  -8  506.82   18.64
  -1   8   8  587.44   25.45
   1  -8  -7  634.57   24.35
   1  -8  -7  430.31   17.05
  -1   8   7  470.33   19.35
   1  -8  -6 1634.92   11.70
  -1   8   6 1493.01   36.03
   1  -8  -5  338.35   16.78
  -1   8   5  306.79   14.86
  -1   8   5  225.11   17.92
   1  -8  -4  444.89   28.70
  -1   8   4  391.84   18.85
  -1   8   4  420.75   20.73
   1  -8  -3  910.46   30.93
  -1   8   3  763.76   25.83
   1  -8  -2   34.34   15.70
  -1   8   2   29.23   12.76
   1  -8  -1 1479.03   50.11
  -1   8   1 1211.98   41.10
   1  -8   0  160.48   13.67
  -1   8   0  108.24   12.00
   1  -8   1 1914.46   46.63
  -1   8  -1 1555.39   39.72
   1  -8   2    8.77    5.33
  -1   8  -2   13.75    7.27
   1  -8   3  304.56   25.89
  -1   8  -3  238.29   11.78
   1  -8   4  117.79    7.58
  -1   8  -4   73.91   12.87
   1  -8   5  188.25   15.36
  -1   8  -5  155.83    9.55
   1  -8   6  617.90   34.00
  -1   8  -6  493.80   26.66
   1  -8   7  293.19   28.32
  -1   8  -7  261.70   13.10
   1  -8   8  297.37   23.50
  -1   8  -8  243.76   16.43
   1  -8   9    2.36    6.57
  -1   8  -9   -1.09    4.68
   1  -8  10  804.30   52.12
  -1   8 -10  640.61   35.69
   1  -8  11   18.71    6.58
  -1   8 -11    5.95    4.93
   1  -8  12  122.30   12.80
  -1   8 -12   67.16   23.58
   1  -8  13   15.62    8.17
   1  -8  14    9.92    6.18
   1  -8  15  115.51   14.92
   1  -7 -18  155.47   12.88
   1  -7 -17    9.02    5.91
   1  -7 -16  382.33   14.13
   1  -7 -15  132.09    6.84
   1  -7 -15  126.65   16.81
   1  -7 -14  471.20   22.85
   1  -7 -14  525.96   36.54
   1  -7 -13  217.19   14.05
   1  -7 -13  203.62    9.76
   1  -7 -13  217.36   13.17
   1  -7 -12  489.14   16.03
   1  -7 -12  437.82   15.04
   1  -7 -12  538.15   28.89
   1  -7 -11  133.47    6.00
   1  -7 -11   85.40    9.03
   1  -7 -11  115.45   15.95
   1  -7 -10   79.00    4.47
   1  -7 -10   64.33    8.34
   1  -7 -10   86.52    7.40
   1  -7  -9 1177.19   36.83
   1  -7  -9  871.27   28.14
   1  -7  -9 1159.89   40.82
   1  -7  -8  150.92   14.49
   1  -7  -8   88.71    7.19
   1  -7  -8  113.70   19.52
   1  -7  -7 4132.44   97.29
   1  -7  -7 3014.66   71.07
   1  -7  -7 3409.31   82.69
  -1   7   7 3457.64   82.82
   1  -7  -6    4.00    5.51
   1  -7  -6    1.85    1.37
   1  -7  -6    9.24    5.28
  -1   7   6   24.40    9.19
   1  -7  -5 1781.75   30.54
   1  -7  -5 1592.30   28.35
  -1   7   5 1644.79   29.66
  -1   7   5 1534.52   36.92
   1  -7  -4  130.79   16.06
   1  -7  -4   69.16   11.26
  -1   7   4  117.15    9.08
  -1   7   4   75.92   18.81
   1  -7  -3  435.01   25.13
   1  -7  -3  382.86   20.21
  -1   7   3  400.16   21.30
  -1   7   3  397.94   22.99
   1  -7  -2 1369.97   48.80
  -1   7   2 1262.48   44.49
  -1   7   2 1018.00   41.89
   1  -7  -1 1837.00   33.30
   1  -7   0  235.19   19.40
   1  -7   0  216.43   16.16
  -1   7   0  227.52    9.62
   1  -7   1   21.41   10.06
   1  -7   1   30.00    5.31
  -1   7  -1   18.16    7.77
  -1   7  -2 1941.31   46.72
   1  -7   3   36.69   10.01
  -1   7  -3   54.51   15.41
   1  -7   4 1776.14   70.62
  -1   7  -4 1540.86   56.13
   1  -7   5    2.33    3.20
  -1   7  -5    4.97    2.74
   1  -7   6  296.19   27.52
  -1   7  -6  217.45   15.72
   1  -7   7  486.53   20.42
  -1   7  -7  334.05   22.01
   1  -7   8  336.59   14.19
  -1   7  -8  282.27   17.84
   1  -7   9  322.13   20.86
  -1   7  -9  229.68   18.69
   1  -7  10   75.62   17.52
  -1   7 -10   49.77   10.58
   1  -7  11  501.48   18.48
  -1   7 -11  361.28   15.37
   1  -7  12   29.99   10.20
  -1   7 -12   41.84    7.28
   1  -7  13  117.54   10.10
   1  -7  14    2.19    4.29
   1  -7  15  216.85   34.57
   1  -6 -17  227.99   17.25
   1  -6 -16   -5.17    3.30
   1  -6 -15  550.90   29.84
   1  -6 -15  600.76   35.98
   1  -6 -14   -0.64    1.54
   1  -6 -14    0.58    1.50
   1  -6 -14    0.65    4.64
   1  -6 -13  278.43   12.24
   1  -6 -13  344.60   24.29
   1  -6 -12  351.49   19.04
   1  -6 -12  351.80   17.99
   1  -6 -12  360.93   22.82
   1  -6 -11  613.43   27.71
   1  -6 -11  516.75   20.49
   1  -6 -11  631.07   26.77
   1  -6 -10  257.89   11.92
   1  -6 -10  215.90    9.14
   1  -6 -10  215.06   21.64
   1  -6  -9   56.71    7.17
   1  -6  -9   50.55    3.62
   1  -6  -9   68.56    7.18
   1  -6  -9   61.07    6.00
   1  -6  -8 2190.01   52.56
   1  -6  -8 1690.75   40.23
   1  -6  -8 2148.55   54.41
   1  -6  -8 1830.55   46.52
   1  -6  -7  222.71   16.25
   1  -6  -7  209.14   15.35
   1  -6  -7  268.54   20.65
   1  -6  -7  266.84   18.87
   1  -6  -6 2386.41   39.33
   1  -6  -6 1709.55   28.46
   1  -6  -6 2084.74   36.41
  -1   6   6 1963.62   35.03
   1  -6  -5   -2.95    3.46
   1  -6  -5    5.56    2.81
  -1   6   5   -1.48    2.33
  -1   6   5    0.20    4.17
   1  -6  -4  577.64   32.38
   1  -6  -4  522.04   26.97
  -1   6   4  550.79   27.48
  -1   6   4  547.65   22.66
   1  -6  -3  240.47   18.52
   1  -6  -3  165.00   13.31
  -1   6   3  228.01   18.20
  -1   6   3  176.12   14.04
   1  -6  -2  423.56   29.19
   1  -6  -2  360.28   17.80
  -1   6   2  396.04   18.30
  -1   6   2  391.69   26.89
   1  -6  -1  635.54   24.37
   1  -6  -1  489.17   19.13
  -1   6   1  629.24   24.35
  -1   6   1  494.35   20.19
   1  -6   0  566.45   22.54
   1  -6   0  583.55   29.69
  -1   6   0  572.57   23.55
  -1   6   0  533.45   27.53
   1  -6   1 1234.30   44.06
   1  -6   1 1018.14   35.91
  -1   6  -1 1169.42   41.20
  -1   6  -1  960.51   35.47
   1  -6   2  822.90   41.37
   1  -6   2  772.28   30.77
  -1   6  -2  757.11   30.41
   1  -6   3 1085.41   33.84
   1  -6   3  913.46   31.09
  -1   6  -3  883.82   29.58
   1  -6   4  144.37   12.18
   1  -6   4  144.33    8.21
  -1   6  -4  126.44    8.92
   1  -6   5  367.34   20.92
   1  -6   5  272.21   15.56
  -1   6  -5  266.34   17.41
   1  -6   6   49.08   13.34
  -1   6  -6   37.59    7.78
   1  -6   7  948.50   38.56
  -1   6  -7  846.43   31.61
   1  -6   8   26.05   10.98
  -1   6  -8   16.15    6.69
   1  -6   9  680.00   35.30
  -1   6  -9  546.14   26.87
   1  -6  10   85.38    9.26
  -1   6 -10   69.19   12.07
   1  -6  11  326.45   25.15
  -1   6 -11  230.28   20.62
   1  -6  12  122.94   13.29
  -1   6 -12   68.41   11.31
   1  -6  13   63.63    9.04
  -1   6 -13   34.93   11.42
   1  -6  14   53.09   19.28
   1  -6  15    8.71    5.19
   1  -5 -17   98.84   15.57
   1  -5 -16  351.19   26.53
   1  -5 -15  102.21    7.93
  -1   5  15   53.71    7.00
   1  -5 -14  577.60   32.64
   1  -5 -14  603.96   43.55
  -1   5  14  392.67   20.53
   1  -5 -13   99.03    6.31
   1  -5 -13  129.17    8.24
  -1   5  13   80.33    5.08
   1  -5 -12  529.27   26.41
   1  -5 -12  610.64   31.39
  -1   5  12  412.78   20.94
   1  -5 -11   23.34    5.04
   1  -5 -11   36.76    7.43
   1  -5 -11   14.94    4.40
  -1   5  11   19.79    5.39
   1  -5 -10  273.23   15.11
   1  -5 -10  326.94   21.48
   1  -5 -10  271.19   13.20
   1  -5  -9  229.69   13.31
   1  -5  -9  196.85   11.71
   1  -5  -9  241.01   14.81
   1  -5  -9  182.16   11.45
   1  -5  -8  385.47   19.43
   1  -5  -8  322.02   16.94
   1  -5  -8  435.51   21.88
   1  -5  -8  391.23   18.53
   1  -5  -7 2087.56   34.73
   1  -5  -7 1583.33   27.01
   1  -5  -7 2128.18   40.95
   1  -5  -7 1794.89   31.15
   1  -5  -6 2304.57   37.84
   1  -5  -6 3018.83   50.21
   1  -5  -6 2716.22   45.24
   1  -5  -5  848.69   31.28
   1  -5  -5  597.06   22.24
   1  -5  -5  650.92   24.63
  -1   5   5  631.63   24.95
   1  -5  -4  103.86    9.88
   1  -5  -4   84.99    4.69
  -1   5   4   96.68   17.49
  -1   5   4   72.47    8.14
   1  -5  -3 1702.88   38.84
   1  -5  -3 1522.34   34.88
  -1   5   3 1490.99   34.00
  -1   5   3 1437.79   35.46
   1  -5  -2  252.06   24.30
   1  -5  -2  267.18   19.07
  -1   5   2  231.18   17.75
  -1   5   2  282.98   14.42
   1  -5  -1 3103.84   40.31
  -1   5   1 3537.37   45.62
  -1   5   1 3115.48   41.34
   1  -5   0  102.72   10.85
   1  -5   0  145.46   11.41
  -1   5   0  100.54   14.09
  -1   5   0  145.86   12.06
   1  -5   1 2246.18   51.39
   1  -5   1 2048.19   46.51
  -1   5  -1 2231.90   50.49
  -1   5  -1 1913.65   43.82
   1  -5   2  597.20   35.72
   1  -5   2  461.13   23.42
  -1   5  -2  571.15   28.79
  -1   5  -2  425.54   22.32
   1  -5   3 1413.54   50.49
   1  -5   3 1350.66   47.75
  -1   5  -3 1362.07   48.33
  -1   5  -3 1334.75   49.26
   1  -5   4  847.04   28.13
   1  -5   4  729.76   23.45
  -1   5  -4  778.43   28.87
  -1   5  -4  648.22   24.80
   1  -5   5  503.86   24.35
   1  -5   5  474.42   22.49
  -1   5  -5  445.19   17.51
   1  -5   6  417.91   21.34
   1  -5   6  345.01   17.45
  -1   5  -6  323.81   16.16
   1  -5   7   20.70   13.31
  -1   5  -7   34.15    8.87
   1  -5   8 1069.76   45.23
   1  -5   8  928.23   38.71
  -1   5  -8  914.28   31.36
   1  -5  10  686.93   43.51
  -1   5 -10  586.61   34.54
   1  -5  11   28.44    9.12
  -1   5 -11   18.58    5.72
   1  -5  12  272.30   18.07
  -1   5 -12  201.11   11.66
   1  -5  13  115.74   14.52
  -1   5 -13   81.65    9.82
   1  -5  14   57.75   10.20
   1  -5  15  201.93   15.88
   1  -5  16   13.06    8.04
   1  -4 -17    4.62    4.65
   1  -4 -16  250.64   16.97
   1  -4 -15  536.06   45.25
  -1   4  15  358.50   29.69
   1  -4 -14  325.60   25.23
  -1   4  14  210.98   13.85
   1  -4 -13  265.43   10.59
   1  -4 -13  266.41   18.49
  -1   4  13  171.07    8.72
   1  -4 -12   24.93    4.93
   1  -4 -12   31.18    6.48
  -1   4  12   19.78    4.20
   1  -4 -11 1120.83  251.44
   1  -4 -11 1318.18   52.78
  -1   4  11  916.52   33.69
  -1   4  11 1151.01   35.44
   1  -4 -10    1.56    1.31
   1  -4 -10    4.12    3.34
  -1   4  10    1.09    1.13
   1  -4  -9 1074.24   33.52
   1  -4  -9 1285.41   42.50
  -1   4   9  897.05   28.65
   1  -4  -8   41.10    5.89
   1  -4  -8   54.37   18.02
   1  -4  -8   29.42    5.75
  -1   4   8   34.36    5.02
   1  -4  -7 1143.23   39.63
   1  -4  -7 1423.00   50.13
   1  -4  -7 1294.28    9.21
   1  -4  -6 1754.18   28.91
   1  -4  -6 1401.93   23.16
   1  -4  -6 1847.73   32.02
   1  -4  -6 1582.45   27.49
   1  -4  -5  913.57   25.47
   1  -4  -5 1221.29   34.38
   1  -4  -4  233.92   19.69
   1  -4  -4  213.85   16.24
  -1   4   4  219.47   16.77
  -1   4   4  192.71   16.02
   1  -4  -3   36.19   15.56
   1  -4  -3   31.51    4.36
  -1   4   3   31.74   10.51
  -1   4   3   32.22   23.09
   1  -4  -2 2607.76   33.97
   1  -4  -2 2977.57   38.85
  -1   4   2 2599.48   34.60
  -1   4   2 2789.45   36.33
   1  -4  -1   50.60    5.19
  -1   4   1   59.08    5.78
   1  -4   0 2942.70   38.74
   1  -4   0 2631.74   35.12
  -1   4   0 2883.95   37.43
   1  -4   1  416.03   19.82
   1  -4   1  319.59   17.03
  -1   4  -1  412.11   20.83
  -1   4  -1  310.93   16.71
   1  -4   2 2583.33   11.12
   1  -4   2 2402.61   32.52
  -1   4  -2 2596.05   34.34
   1  -4   3  547.72   28.19
   1  -4   3  444.06   22.42
  -1   4  -3  556.83   30.25
  -1   4  -3  437.92   23.06
   1  -4   4 1227.17   43.85
   1  -4   4 1221.55   42.69
  -1   4  -4 1243.55   43.89
  -1   4  -4 1144.38   40.36
   1  -4   5  961.37   32.01
   1  -4   5  858.68   28.68
  -1   4  -5  923.94   29.19
  -1   4  -5  784.15   26.87
   1  -4   6  118.89   18.88
   1  -4   6   91.91   11.04
  -1   4  -6   89.88    8.64
  -1   4  -6   91.16   13.13
   1  -4   7  736.10   13.56
   1  -4   7  729.65   27.31
  -1   4  -7  659.72   27.75
   1  -4   8  386.70   18.61
   1  -4   8  350.51   17.88
  -1   4  -8  310.53   17.77
   1  -4   9  767.08   30.45
   1  -4   9  705.33   31.84
  -1   4  -9  650.04   32.29
   1  -4  10  137.31   13.74
   1  -4  10  120.08    7.82
  -1   4 -10  119.15    8.15
   1  -4  11  526.56   19.45
  -1   4 -11  422.39   21.28
   1  -4  12    9.72    5.81
  -1   4 -12   -1.25    2.59
   1  -4  13  214.18   22.15
  -1   4 -13  183.47   14.21
   1  -4  14   49.16    8.49
   1  -4  15  107.98    9.40
   1  -4  16  165.52   21.93
   1  -3 -16    5.94    3.94
   1  -3 -15  383.15   26.54
  -1   3  15  265.26   17.59
   1  -3 -14  278.10   16.73
  -1   3  14  180.86    7.06
   1  -3 -13  173.75   12.19
  -1   3  13  107.94    9.53
   1  -3 -12  245.30   10.73
   1  -3 -12  260.01   16.57
  -1   3  12  163.00    7.67
  -1   3  12  203.55   10.94
   1  -3 -11  201.64    7.55
   1  -3 -11  213.98   13.70
  -1   3  11  135.85    5.73
  -1   3  11  180.19   11.18
   1  -3 -10  937.66   27.01
   1  -3 -10 1003.84   32.80
  -1   3  10  728.62   20.84
  -1   3  10  944.14   29.10
   1  -3  -9  127.85    5.79
   1  -3  -9  156.44    9.55
  -1   3   9  104.61    6.07
  -1   3   9  137.00    6.94
   1  -3  -8 2799.38   68.89
  -1   3   8 1993.75   47.27
  -1   3   8 2749.70   66.17
   1  -3  -7    5.92    4.38
  -1   3   7    2.09    1.95
  -1   3   7   -0.09    2.75
   1  -3  -6 4605.66    9.20
   1  -3  -6 5569.07   91.96
  -1   3   6 4064.27   65.34
  -1   3   6 5798.91   19.65
   1  -3  -5  590.90   21.97
   1  -3  -5  518.22   19.23
   1  -3  -5  684.81   26.27
  -1   3   5  693.61   26.12
   1  -3  -4  294.28   15.40
   1  -3  -4  248.64   14.54
   1  -3  -4  320.12   17.79
   1  -3  -4  292.85   14.43
   1  -3  -3 1543.84   35.37
   1  -3  -3 1673.33   37.89
   1  -3  -3 1649.38   38.97
  -1   3   3 1509.52   33.97
   1  -3  -2  371.29   18.71
   1  -3  -2  304.02   15.67
  -1   3   2  358.95   17.07
  -1   3   2  344.98   22.55
   1  -3  -1 1957.63   45.80
   1  -3  -1 1668.94   38.14
  -1   3   1 1849.35   42.06
  -1   3   1 1715.80   40.73
   1  -3   0 1128.07   32.89
   1  -3   0 1055.59   33.04
  -1   3   0 1093.87   31.37
  -1   3   0 1074.61   30.80
   1  -3   1  370.02   18.08
   1  -3   1  451.57   21.83
  -1   3  -1  362.48   18.74
  -1   3  -1  475.97   24.08
   1  -3   2 1762.28   41.02
   1  -3   2 1677.53   38.02
  -1   3  -2 1771.96   43.09
  -1   3  -2 1613.49   37.07
   1  -3   3 2666.41   38.36
   1  -3   3 2457.15   32.50
  -1   3  -3 2785.74   37.64
  -1   3  -3 2371.88   30.91
   1  -3   4  163.19   21.19
   1  -3   4  171.42   13.52
  -1   3  -4  152.96   12.37
  -1   3  -4  163.60   14.94
   1  -3   5  505.51   26.58
   1  -3   5  449.32   23.79
  -1   3  -5  485.04   24.60
  -1   3  -5  441.13   23.71
   1  -3   6    7.33    4.59
   1  -3   6    8.88    3.05
  -1   3  -6    6.51    4.05
  -1   3  -6   13.52    3.92
   1  -3   7   24.69   12.56
   1  -3   7   26.66    7.80
  -1   3  -7   29.97    7.46
  -1   3  -7   30.65    8.16
   1  -3   8  496.31   21.34
   1  -3   8  556.99   24.14
  -1   3  -8  505.04   24.12
   1  -3   9  413.45   22.27
   1  -3   9  373.13   19.32
  -1   3  -9  368.11   20.72
   1  -3  10  796.57   40.20
   1  -3  10  787.85   38.60
  -1   3 -10  748.31   37.65
   1  -3  11  269.27   12.36
   1  -3  11  252.30   16.55
  -1   3 -11  268.41   14.17
   1  -3  12  406.51   26.51
   1  -3  12  384.39   24.96
  -1   3 -12  410.68   23.31
   1  -3  13    8.77    5.33
  -1   3 -13    2.90    2.39
   1  -3  14  242.58   22.45
  -1   3 -14  186.89   14.01
   1  -3  15    6.86    3.94
   1  -3  16  155.24   27.47
   1  -2 -16  207.03   16.91
   1  -2 -15   56.54    6.40
  -1   2  15   33.35    3.25
   1  -2 -14 1721.88   21.75
  -1   2  14 1237.19   60.86
   1  -2 -13    0.72    1.11
   1  -2 -13   -7.61    3.79
  -1   2  13    0.67    2.13
   1  -2 -12 1250.99   43.38
   1  -2 -12 1304.73   47.70
  -1   2  12  901.38   31.10
   1  -2 -11  238.55   10.53
  -1   2  11  182.88   10.48
  -1   2  11  219.20    8.45
   1  -2 -10  461.80   16.93
   1  -2 -10  472.06   24.30
  -1   2  10  351.54   14.75
  -1   2  10  440.39   17.07
   1  -2  -9 1024.85   35.62
   1  -2  -9 1066.00   13.15
  -1   2   9  760.25   26.11
  -1   2   9  984.89   34.35
   1  -2  -8  582.67   21.99
   1  -2  -8  633.54   26.27
  -1   2   8  449.84   16.99
  -1   2   8  584.95   22.47
   1  -2  -7 1587.81   26.60
  -1   2   7 1233.43    6.39
   1  -2  -6  127.38    9.30
   1  -2  -6  161.32   14.80
  -1   2   6  106.25    7.58
  -1   2   6  145.86   11.98
   1  -2  -5 3891.06   49.00
   1  -2  -5 4535.55   58.80
  -1   2   5 3412.31   43.02
  -1   2   5 4474.67   57.55
   1  -2  -4 1003.48   27.34
   1  -2  -4  800.36   22.12
   1  -2  -4 1041.69   32.96
  -1   2   4 1052.26   32.58
   1  -2  -3 1136.11   30.88
   1  -2  -3  902.33   24.70
   1  -2  -3 1264.70   38.65
  -1   2   3 1203.07   34.13
   1  -2  -2  136.01   10.92
   1  -2  -2  126.59    9.72
   1  -2  -2  155.51   12.88
  -1   2   2  139.25   12.15
   1  -2  -1 3118.61   39.83
   1  -2  -1 2810.09   35.98
  -1   2   1 3148.11   40.08
  -1   2   1 2712.69   34.74
   1  -2   0 1292.40   35.20
   1  -2   0 1029.54   28.15
  -1   2   0 1275.06   37.17
  -1   2   0 1053.29   29.05
   1  -2   1 1362.92   31.76
  -1   2  -1 1500.61   40.77
   1  -2   2   65.88   13.70
   1  -2   2   22.02    7.09
  -1   2  -2   30.62    9.17
  -1   2  -2   34.01   12.92
   1  -2   3   44.44    7.08
   1  -2   3   40.84    6.53
  -1   2  -3   44.92    4.62
  -1   2  -3   44.48   10.45
   1  -2   4 1730.77   40.49
   1  -2   4 1722.84   39.10
  -1   2  -4 1705.45   39.50
  -1   2  -4 1535.36   36.06
   1  -2   5  114.93    9.31
   1  -2   5  113.18    9.90
  -1   2  -5  115.49    9.54
  -1   2  -5  111.65    9.84
   1  -2   6  531.08   28.04
   1  -2   6  560.41   28.29
  -1   2  -6  556.49   28.18
  -1   2  -6  504.53   26.43
   1  -2   7  472.08   23.45
   1  -2   7  498.95   23.31
  -1   2  -7  499.36   23.21
  -1   2  -7  468.54    9.01
   1  -2   8 1969.01   49.74
   1  -2   8 2159.27   51.06
  -1   2  -8 2040.47   50.17
  -1   2  -8 1988.65   47.98
   1  -2   9    7.93    4.65
   1  -2   9    3.41    3.09
  -1   2  -9   -3.86    2.68
   1  -2  10  392.44   15.33
   1  -2  10  439.27   19.58
  -1   2 -10  380.26   11.19
   1  -2  11  125.42    8.35
   1  -2  11  121.49    6.58
  -1   2 -11  121.72   12.72
   1  -2  12  205.38   16.13
   1  -2  12  200.83   10.31
  -1   2 -12  179.79   12.81
   1  -2  13  405.22   29.11
  -1   2 -13  394.85   25.41
   1  -2  14   18.03    4.33
  -1   2 -14   18.12    6.03
   1  -2  15  277.46   29.77
   1  -2  16   -5.04    3.46
   1  -1 -16  176.98    8.58
   1  -1 -15  468.20  275.56
  -1   1  15  346.50    9.42
   1  -1 -14   27.57    6.55
  -1   1  14   14.95    4.30
   1  -1 -13  438.55   21.56
   1  -1 -13  421.13   33.43
  -1   1  13  341.27   19.09
   1  -1 -12    2.26    1.64
   1  -1 -12   -0.87    3.65
  -1   1  12    1.10    1.27
   1  -1 -11  362.09   17.08
   1  -1 -11  384.29   21.39
  -1   1  11  279.42   15.92
  -1   1  11  349.11   18.55
   1  -1 -10  619.54   24.01
   1  -1 -10  652.06   25.48
  -1   1  10  479.71   18.33
  -1   1  10  569.17   23.02
   1  -1  -9 1173.68   36.92
   1  -1  -9 1229.08   39.04
  -1   1   9  916.61   28.56
  -1   1   9 1098.58   36.89
   1  -1  -8 1232.37   42.42
  -1   1   8  943.73   29.31
  -1   1   8 1102.54   34.82
   1  -1  -7  489.00   24.53
   1  -1  -7  526.92   28.92
  -1   1   7  392.96   20.70
  -1   1   7  478.43   24.52
   1  -1  -6  969.13   37.07
   1  -1  -6  983.73   38.51
  -1   1   6  769.29   29.99
  -1   1   6  922.28   36.36
   1  -1  -5  551.55   20.68
   1  -1  -5  564.35   25.42
  -1   1   5  427.31   20.06
  -1   1   5  542.95   22.76
   1  -1  -4  134.05   14.03
  -1   1   4   92.50    7.15
  -1   1   4  124.14   15.61
   1  -1  -3  258.44   41.17
  -1   1   3  218.81   18.46
   1  -1  -2 1515.92   41.26
  -1   1   2 1475.19   40.05
   1  -1   2 1396.61   31.38
   1  -1   2 1476.72    8.09
  -1   1  -2 1413.46   31.67
  -1   1  -2 1489.18   42.09
   1  -1   3 1980.29   51.92
   1  -1   3 1841.95   42.53
  -1   1  -3 1947.20   47.13
  -1   1  -3 1803.25   40.66
   1  -1   4 1663.33   39.37
   1  -1   4 1803.59   40.54
  -1   1  -4 1717.52   40.00
  -1   1  -4 1681.13   37.91
   1  -1   5 2259.92   52.44
   1  -1   5 2445.28   55.00
  -1   1  -5 2383.76   54.02
  -1   1  -5 2290.34   51.59
   1  -1   6  387.67   20.31
   1  -1   6  461.53   24.62
  -1   1  -6  435.37   22.66
  -1   1  -6  417.23   21.44
   1  -1   7 1104.03   37.20
   1  -1   7 1201.81   39.62
  -1   1  -7 1146.67   38.47
  -1   1  -7 1135.64   37.47
   1  -1   8   23.42   11.28
   1  -1   8   25.26    6.11
  -1   1  -8   31.85    7.43
  -1   1  -8   15.15    6.59
   1  -1   9 2339.31   54.82
   1  -1   9 2620.86   60.88
  -1   1  -9 2493.86   61.04
  -1   1  -9 2413.57   55.44
   1  -1  10    7.27    4.82
   1  -1  10    0.38    2.43
  -1   1 -10    1.52    1.42
  -1   1 -10   -0.16    1.96
   1  -1  11 1223.11   44.58
   1  -1  11 1296.09   47.63
  -1   1 -11 1301.37   44.86
   1  -1  12  102.03    9.07
   1  -1  12   85.81    5.68
  -1   1 -12   75.42   10.86
   1  -1  13  250.47   23.26
   1  -1  13  228.38    9.36
  -1   1 -13  231.46   17.45
   1  -1  14  187.45   10.60
  -1   1 -14  153.96   11.78
   1  -1  15    0.64    3.66
  -1   1 -15    5.74    3.44
   1  -1  16  233.51   21.81
   1  -1  17   41.09    7.64
   1   0 -15   67.36   11.17
  -1   0  15   57.62    9.16
   1   0 -14  528.58   41.37
  -1   0  14  391.10   32.12
   1   0 -13  131.06   15.06
  -1   0  13   97.92    6.82
   1   0 -12   49.99    5.11
   1   0 -12   55.11   14.65
  -1   0  12   51.80    5.53
   1   0 -11   68.03    6.69
   1   0 -11   86.71    9.90
  -1   0  11   70.41    5.50
  -1   0  11   61.87    7.15
   1   0 -10  534.38   24.23
   1   0 -10  576.08   28.56
  -1   0  10  486.62   23.19
  -1   0  10  511.35   23.16
   1   0  -9   14.50    4.96
   1   0  -9   20.49    7.20
  -1   0   9   10.78    2.90
  -1   0   9    6.64    4.75
   1   0  -8  831.73   29.29
   1   0  -8  911.68   32.98
  -1   0   8  741.24   25.91
  -1   0   8  847.85   30.64
   1   0  -7  596.23   23.22
   1   0  -7  613.84   28.79
  -1   0   7  513.92   20.00
  -1   0   7  590.37   22.49
   1   0  -6   25.57    5.06
   1   0  -6   31.80   11.45
  -1   0   6   28.76    6.40
  -1   0   6   30.16    8.17
   1   0  -5 1131.17   30.86
   1   0  -5 1202.17   34.62
  -1   0   5 1008.73   28.58
  -1   0   5 1166.22   32.55
   1   0  -4  117.72   10.15
   1   0  -4  113.57   11.02
  -1   0   4   87.71    3.12
  -1   0   4  119.27   16.32
   1   0  -3 8622.75  112.43
  -1   0   3 8498.73  107.16
   1   0  -2  345.50   15.57
   1   0  -2  379.50   18.24
  -1   0   2  373.59   16.94
  -1   0   2  378.29   18.13
   1   0   3 2219.05   50.84
  -1   0  -3 2280.66   52.25
  -1   0  -3 2426.46   30.63
   1   0   4  450.20   24.23
  -1   0  -4  474.05   22.57
  -1   0  -4  479.53   21.68
   1   0   5  248.35   19.01
   1   0   5  297.65   14.96
  -1   0  -5  269.69    5.95
  -1   0  -5  269.60   19.65
   1   0   6 1905.94   42.69
  -1   0  -6 1872.41   43.18
  -1   0  -6 1940.64   43.98
   1   0   7  100.22   13.21
   1   0   7  108.20    8.57
  -1   0  -7  101.46    8.32
  -1   0  -7  104.71    8.85
   1   0   8 2330.58   55.42
   1   0   8 2665.15   63.39
  -1   0  -8 2707.49   65.48
  -1   0  -8 2843.16   66.82
   1   0   9  476.49   19.17
   1   0   9  547.26   20.93
  -1   0  -9  541.27   22.18
  -1   0  -9  569.51   22.27
   1   0  10  924.50   32.38
   1   0  10 1050.06   30.99
  -1   0 -10 1072.14   34.30
  -1   0 -10 1043.87   30.84
   1   0  11   12.32    3.35
   1   0  11    2.76    3.57
  -1   0 -11    1.69    3.05
   1   0  12  322.53   22.86
   1   0  12  369.12   19.55
  -1   0 -12  388.25   17.42
   1   0  13  134.98   11.83
   1   0  13  105.16    6.96
  -1   0 -13  110.23    5.30
   1   0  14  293.35   18.20
  -1   0 -14  335.97   15.99
   1   0  15   45.02   11.98
  -1   0 -15   31.67   12.36
   1   0  16  163.47   14.64
   1   0  17   96.89   12.98
   1   1 -15   -3.88    3.27
  -1  -1  15    2.34    2.72
   1   1 -14  126.08   10.00
  -1  -1  14   99.88    7.16
   1   1 -13   70.59   13.40
  -1  -1  13   64.47    5.00
   1   1 -12   36.30    9.38
   1   1 -12   47.73    9.88
  -1  -1  12   50.77   10.18
   1   1 -11  263.11   19.36
   1   1 -11  268.51   17.94
  -1  -1  11  250.90   15.47
   1   1 -10   14.23    4.33
   1   1 -10   13.67    5.17
  -1  -1  10    8.28    5.40
  -1  -1  10    8.25    5.19
   1   1  -9 1329.25   48.19
   1   1  -9 1333.60   49.04
  -1  -1   9 1178.52   43.70
  -1  -1   9 1257.89   47.88
   1   1  -8  114.09    5.72
   1   1  -8  109.46    7.25
  -1  -1   8   96.88    6.42
  -1  -1   8   97.66   11.49
   1   1  -7 1324.47   44.07
   1   1  -7 1342.28   45.11
  -1  -1   7 1262.28   42.74
  -1  -1   7 1308.12   44.75
   1   1  -6   36.39    6.51
   1   1  -6   30.40   16.45
  -1  -1   6   30.07   10.50
  -1  -1   6   36.33    8.38
   1   1  -5 2294.84   37.38
   1   1  -5 2434.43   40.14
  -1  -1   5 2331.08   39.29
  -1  -1   5 2392.06   40.93
   1   1  -4  199.95   15.72
   1   1  -4  188.52   17.14
  -1  -1   4  194.47   14.46
  -1  -1   4  178.06   13.76
   1   1  -3  365.08   17.19
   1   1  -3  369.15   23.20
  -1  -1   3  376.38   19.50
  -1  -1   3  375.41   19.05
   1   1  -2   55.53    4.80
   1   1  -2   82.07   23.89
  -1  -1   2   56.96    6.45
  -1  -1   2   76.03   15.39
   1   1  -1  256.01   19.21
   1   1  -1  287.89   14.62
  -1  -1   1  259.50   19.62
  -1  -1   1  283.43   20.84
   1   1   3  169.78   14.56
   1   1   3  193.37   13.92
  -1  -1  -3  176.71   13.46
  -1  -1  -3  197.59   14.38
   1   1   4  397.83   22.56
  -1  -1  -4  376.78   19.33
  -1  -1  -4  472.64   22.37
  -1  -1  -4  365.11   16.97
   1   1   5 1690.14   38.67
  -1  -1  -5 1812.81   41.44
  -1  -1  -5 2120.86   47.78
   1   1   6 4892.34   61.83
   1   1   7  347.55   18.26
   1   1   7  433.38   22.02
  -1  -1  -7  391.37   21.29
  -1  -1  -7  431.19   22.70
   1   1   8  292.74   14.77
   1   1   8  343.88   17.30
  -1  -1  -8  332.92   15.76
  -1  -1  -8  374.09   17.78
   1   1   9  750.17   25.01
   1   1   9  844.96   26.29
  -1  -1  -9  838.51   27.86
  -1  -1  -9  921.85   29.76
   1   1  10  982.08   32.35
   1   1  10 1148.68   36.25
  -1  -1 -10 1112.25   39.31
  -1  -1 -10 1240.36   38.52
   1   1  11  547.91   27.43
   1   1  11  611.02   23.22
  -1  -1 -11  606.35   25.58
  -1  -1 -11  630.55   26.55
   1   1  12   45.47    4.89
   1   1  12   59.23    7.32
  -1  -1 -12   41.91   10.66
  -1  -1 -12   51.54    7.28
   1   1  13  346.86   20.10
   1   1  13  395.64   21.33
  -1  -1 -13  378.92   23.65
   1   1  14    5.27    4.66
   1   1  14    4.74    2.14
  -1  -1 -14    4.98    2.53
   1   1  15  234.05   20.57
  -1  -1 -15  260.71   19.09
   1   1  16  134.41   10.82
   1   1  17  243.10   19.16
   1   2 -15  130.23   18.71
   1   2 -14    6.14    3.12
  -1  -2  14    9.93    5.07
   1   2 -13  808.28   55.12
  -1  -2  13  617.49   47.19
   1   2 -12   19.24    6.56
  -1  -2  12   25.16    6.51
   1   2 -11  461.24   21.34
   1   2 -11  480.38   26.99
  -1  -2  11  471.26   20.54
   1   2 -10   17.61    4.67
   1   2 -10   20.49    6.32
  -1  -2  10   21.79    5.56
   1   2  -9   47.99    4.80
   1   2  -9   42.76   13.23
  -1  -2   9   44.32    8.44
  -1  -2   9   38.73   11.39
   1   2  -8 1607.02   59.73
   1   2  -8 1692.93   61.03
  -1  -2   8 1676.88   61.24
  -1  -2   8 1693.05   60.97
   1   2  -7  369.17   19.34
   1   2  -7  369.11   18.17
  -1  -2   7  385.99   21.11
  -1  -2   7  376.13   19.12
   1   2  -6  671.16   26.60
   1   2  -6  693.70   26.86
  -1  -2   6  694.58   27.31
  -1  -2   6  680.50   26.15
   1   2  -5   40.95    3.58
   1   2  -5   56.36   14.35
  -1  -2   5   54.95   14.47
  -1  -2   5   52.22    6.20
   1   2  -4 1776.07   40.02
   1   2  -4 1775.12   41.45
  -1  -2   4 1859.18   42.91
  -1  -2   4 1876.72   42.80
   1   2  -3  133.78   12.89
   1   2  -3  166.57   14.86
  -1  -2   3  135.60   10.48
  -1  -2   3  166.07   13.74
   1   2  -2 2757.89   36.04
   1   2  -2 2908.12   38.51
  -1  -2   2 2897.47   37.51
  -1  -2   2 2958.04   38.75
   1   2  -1  129.66   10.29
   1   2  -1  175.18   15.84
  -1  -2   1  143.57   14.27
  -1  -2   1  179.59   16.10
   1   2   0 1013.58   27.68
   1   2   0 1179.66   32.23
  -1  -2   0 1041.12   28.69
  -1  -2   0 1152.21   31.50
   1   2   3 1068.53   30.71
   1   2   3 1157.28   31.39
  -1  -2  -3 1028.49   28.60
  -1  -2  -3 1224.34   33.20
   1   2   4 3063.92   41.85
  -1  -2  -4 2987.40   38.63
   1   2   5 2513.00   36.42
  -1  -2  -5 3291.69   42.53
   1   2   6  306.86   15.68
  -1  -2  -6  332.06   15.70
  -1  -2  -6  400.04   18.85
  -1  -2  -6  344.29   16.07
   1   2   7  482.00   22.00
  -1  -2  -7  539.39    7.00
  -1  -2  -7  619.59    5.72
  -1  -2  -7  510.38   19.79
   1   2   8 1169.93   43.58
   1   2   8 1496.93   52.39
  -1  -2  -8 1294.80   45.10
  -1  -2  -8 1520.22   53.58
   1   2   9  476.89   19.24
   1   2   9  593.21   23.10
  -1  -2  -9  530.46   23.21
  -1  -2  -9  641.63   25.27
   1   2  10  187.41   14.50
   1   2  10  225.28   12.59
  -1  -2 -10  227.40   13.82
  -1  -2 -10  243.68   13.66
   1   2  11   58.89    4.40
   1   2  11   73.15   16.99
  -1  -2 -11   81.83   12.62
  -1  -2 -11   76.30   18.00
   1   2  12  449.89   25.21
   1   2  12  548.80   24.11
  -1  -2 -12  557.44   26.80
  -1  -2 -12  557.73   27.13
   1   2  13   52.72   12.07
   1   2  13   76.65    4.73
  -1  -2 -13   76.73    9.45
  -1  -2 -13   85.11    6.26
   1   2  14  776.71   39.49
   1   2  14  914.12   42.39
  -1  -2 -14 1060.42   48.60
   1   2  15    2.64    4.22
  -1  -2 -15    8.63    2.81
   1   2  16  360.90   20.15
   1   2  17   -1.00    2.87
   1   3 -14   99.64   14.91
  -1  -3  14  104.57   12.48
   1   3 -13    2.52    2.97
  -1  -3  13   -1.30    1.81
   1   3 -12  165.58    8.63
  -1  -3  12  152.54   11.03
   1   3 -11   -4.19    4.37
  -1  -3  11    1.59    1.71
   1   3 -10  429.62   18.45
  -1  -3  10  458.17   21.55
   1   3  -9  279.67   18.49
   1   3  -9  347.51   17.84
  -1  -3   9  303.84    9.25
   1   3  -8 1773.47   65.41
   1   3  -8 1850.86   66.81
  -1  -3   8 1970.75   71.52
  -1  -3   8 1784.45   65.44
   1   3  -7  271.67   15.74
   1   3  -7  276.72   19.11
  -1  -3   7  299.79   19.81
  -1  -3   7  289.06   17.81
   1   3  -6  449.05   21.12
   1   3  -6  445.69   22.61
  -1  -3   6  468.55   24.32
  -1  -3   6  429.50   20.59
   1   3  -5   63.57    9.45
   1   3  -5   53.05    8.43
  -1  -3   5   61.97   14.25
  -1  -3   5   51.08    9.18
   1   3  -4   84.55    5.92
   1   3  -4   79.93    9.28
  -1  -3   4   89.31    5.76
  -1  -3   4   79.76    6.82
   1   3  -3  335.08   16.15
   1   3  -3  317.66   17.67
  -1  -3   3  334.53   15.86
  -1  -3   3  355.49   17.12
   1   3  -2   62.49    4.65
   1   3  -2   27.99   15.12
  -1  -3   2   67.27    9.40
  -1  -3   2   50.96    5.26
   1   3  -1 1316.05   36.67
   1   3  -1 1334.89   41.74
  -1  -3   1 1315.48   36.80
  -1  -3   1 1363.55   38.11
   1   3   0  243.36   27.51
   1   3   0  213.09   16.73
  -1  -3   0  219.65   18.21
  -1  -3   0  229.39   19.59
   1   3   1  996.15   27.71
   1   3   1  921.96   19.62
  -1  -3  -1 1041.92   36.51
  -1  -3  -1 1028.70   29.14
   1   3   2 1171.01   28.25
   1   3   2 1496.41   34.65
  -1  -3  -2 1150.78    8.26
   1   3   3   94.27   17.91
   1   3   3  123.47   12.44
  -1  -3  -3   97.18    9.22
  -1  -3  -3  122.56   10.50
   1   3   4   28.52   10.53
   1   3   4   20.26   12.86
  -1  -3  -4   31.85    5.07
  -1  -3  -4   20.34    5.40
   1   3   5  564.64   21.53
   1   3   5  479.96   18.96
  -1  -3  -5  572.78   21.47
  -1  -3  -5  493.34   18.62
   1   3   6 1105.71   31.42
  -1  -3  -6 1244.34    8.92
  -1  -3  -6 1498.60   40.79
  -1  -3  -6 1362.55   30.83
   1   3   7   89.66    7.64
  -1  -3  -7  105.20   11.10
  -1  -3  -7  130.73   11.17
  -1  -3  -7  115.08    8.62
   1   3   8  698.82   28.08
  -1  -3  -8  792.00   31.64
  -1  -3  -8  913.09   36.78
  -1  -3  -8  812.90   31.83
   1   3   9   28.64    7.64
  -1  -3  -9   33.67    4.61
  -1  -3  -9   34.48    4.77
  -1  -3  -9   39.21   11.70
   1   3  10  903.08   29.67
  -1  -3 -10 1053.04   33.87
  -1  -3 -10 1293.75   41.92
  -1  -3 -10 1037.89   32.68
   1   3  11    8.20    5.82
  -1  -3 -11   25.87    3.98
  -1  -3 -11   25.12    4.17
  -1  -3 -11   17.73    4.98
   1   3  12  121.48   10.72
  -1  -3 -12  139.47   10.33
  -1  -3 -12  160.79    9.21
  -1  -3 -12  118.75    6.39
   1   3  13  133.17   14.07
  -1  -3 -13  161.61   13.96
  -1  -3 -13  196.04   14.86
  -1  -3 -13  136.64    7.14
  -1  -3 -14   22.98    6.55
  -1  -3 -14   29.98    9.16
  -1  -3 -14   19.10    4.99
   1   3  15   27.46    7.76
  -1  -3 -15   44.83    6.80
   1   3  16   43.69    5.48
  -1  -3 -16   44.85   10.28
   1   3  17  209.23   17.50
   1   4 -14   58.67   18.52
  -1  -4  14  103.26    8.74
   1   4 -13  265.64   26.65
  -1  -4  13  286.70   24.71
   1   4 -12  297.67   23.56
  -1  -4  12  308.68   22.29
   1   4 -11  132.96   13.60
  -1  -4  11  142.45    9.89
   1   4 -10  108.60   15.02
  -1  -4  10  106.30   15.34
   1   4  -9  376.84   20.45
  -1  -4   9  405.88   17.71
   1   4  -8   43.85    7.25
  -1  -4   8   53.60    7.68
   1   4  -7 1293.31   49.26
   1   4  -7 1119.92  251.68
  -1  -4   7 1403.03   52.95
   1   4  -6   61.29    5.64
   1   4  -6   74.74   16.23
  -1  -4   6   70.72    6.13
  -1  -4   6   74.15    7.82
   1   4  -5 1252.78   42.41
   1   4  -5 1224.04   41.10
  -1  -4   5 1367.57   46.39
  -1  -4   5 1343.71   46.54
   1   4  -4  369.70   17.22
   1   4  -4  412.91   20.38
  -1  -4   4  395.19   18.92
  -1  -4   4  427.66   22.58
   1   4  -3  576.27   23.97
   1   4  -3  648.33   25.53
  -1  -4   3  628.15   25.60
  -1  -4   3  663.80   26.65
   1   4  -2 1025.34   30.05
   1   4  -2 1046.38   30.08
  -1  -4   2 1069.90   29.71
   1   4  -1  214.90   17.53
   1   4  -1  173.84   18.07
  -1  -4   1  228.04   23.40
  -1  -4   1  179.95   13.96
   1   4   0 2521.00   32.78
   1   4   0 2607.20   34.66
   1   4   1  298.03   22.45
  -1  -4  -1  418.88   20.59
   1   4   2 9094.15   20.42
  -1  -4  -2 7595.95   15.44
  -1  -4  -2 9630.56  121.14
   1   4   3 4335.08   57.46
  -1  -4  -3 4634.69   58.86
   1   4   4 1584.02   36.81
   1   4   4 1910.30   43.56
  -1  -4  -4 1630.31   37.01
  -1  -4  -4 2025.82   45.66
   1   4   5   27.33   13.36
   1   4   5   38.57    6.90
  -1  -4  -5   39.73    4.36
  -1  -4  -5   42.70    9.42
   1   4   6  995.55   28.57
   1   4   6  893.25   24.93
  -1  -4  -6 1028.76   28.16
  -1  -4  -6  918.17   25.64
   1   4   7   15.18    5.19
  -1  -4  -7   11.58    6.82
  -1  -4  -7   21.64    5.85
   1   4   8   14.62    2.45
  -1  -4  -8   20.92    3.60
  -1  -4  -8   30.91    5.53
  -1  -4  -8   25.70    7.24
   1   4   9  856.36   27.16
  -1  -4  -9  959.60   29.98
  -1  -4  -9 1084.04   33.86
  -1  -4  -9  966.59   31.82
   1   4  10  276.35   14.74
  -1  -4 -10  328.66   16.04
  -1  -4 -10  389.19   18.57
  -1  -4 -10  325.62   15.10
   1   4  11  310.67   16.69
  -1  -4 -11  364.31   15.91
  -1  -4 -11  418.04   17.40
  -1  -4 -11  341.08   13.05
   1   4  12   -0.03    2.71
  -1  -4 -12    4.26    2.34
  -1  -4 -12    3.86    3.09
  -1  -4 -12    6.33    3.05
   1   4  13  225.90   18.00
  -1  -4 -13  279.06   18.89
  -1  -4 -13  298.17   19.48
  -1  -4 -13  224.62   14.47
   1   4  14  120.39   12.96
  -1  -4 -14  136.66    9.40
  -1  -4 -14  145.71   10.53
  -1  -4 -14  108.33    9.70
   1   4  15  399.37   23.81
  -1  -4 -15  602.94   38.08
   1   4  16    2.28    3.68
  -1  -4 -16    3.01    2.22
   1   4  17   54.39   13.14
   1   4  18   42.06    5.46
  -1  -5  14   -2.42    3.44
   1   5 -13   44.25   14.06
  -1  -5  13   42.47   11.27
   1   5 -12   78.33   10.55
  -1  -5  12  121.38    9.86
   1   5 -11   92.28    7.86
  -1  -5  11   79.02   16.85
   1   5 -10  329.59   18.66
  -1  -5  10  372.32   18.09
   1   5  -9   31.57    9.01
  -1  -5   9   43.35    7.23
   1   5  -8 1364.93   55.43
  -1  -5   8 1629.10   61.48
   1   5  -7   52.99    8.88
  -1  -5   7   81.99    7.84
   1   5  -6  853.74   28.45
  -1  -5   6  995.18   32.20
   1   5  -5   47.13   11.92
   1   5  -5   59.94    9.11
  -1  -5   5   63.82    5.89
  -1  -5   5   54.71    8.17
   1   5  -4 1031.79   33.18
   1   5  -4  975.81   33.47
  -1  -5   4 1141.19   36.07
  -1  -5   4 1049.53   33.40
   1   5  -3  261.72   18.47
   1   5  -3  297.21   16.13
  -1  -5   3  275.51   20.51
  -1  -5   3  277.72   20.00
   1   5  -2  814.43   31.66
   1   5  -2  740.11   33.63
  -1  -5   2  831.55   32.70
  -1  -5   2  743.32   29.96
   1   5  -1  442.76   20.48
   1   5  -1  474.53   24.12
  -1  -5   1  460.14   21.61
  -1  -5   1  486.17   22.76
   1   5   0 1826.97   41.76
   1   5   0 1627.56   37.70
  -1  -5   0 1841.93   42.19
  -1  -5   0 1717.14   39.65
   1   5   1 2064.25   47.27
   1   5   1 1919.22   44.74
  -1  -5  -1 2132.92   48.26
  -1  -5  -1 1976.14   45.11
   1   5   2 2357.25   17.31
   1   5   2 2199.02   12.92
  -1  -5  -2 2449.06   11.04
  -1  -5  -2 2352.47   53.32
  -1  -5  -3 1040.73   28.90
  -1  -5  -3 1359.98   37.49
   1   5   4   17.93   12.41
  -1  -5  -4   39.30    5.09
  -1  -5  -4   26.81    4.09
  -1  -5  -4   18.29    8.04
   1   5   5 1891.98   25.68
   1   5   5 2261.47   30.45
  -1  -5  -5 2321.14   31.55
   1   5   6   96.02   10.41
   1   5   6   61.92    7.30
  -1  -5  -6   89.88    7.69
  -1  -5  -6   65.84    5.03
   1   5   7 1174.85   41.42
   1   5   7  987.00   34.75
  -1  -5  -7 1178.57   41.26
  -1  -5  -7 1021.90   35.80
   1   5   8   93.52   13.42
   1   5   8   67.85    6.25
  -1  -5  -8   90.39    8.53
  -1  -5  -8   65.30    4.40
   1   5   9  660.55   21.36
  -1  -5  -9  732.27   24.95
  -1  -5  -9  911.23   29.07
  -1  -5  -9  776.08   25.36
   1   5  10  356.09   16.81
  -1  -5 -10  391.09   20.79
  -1  -5 -10  474.23   22.05
  -1  -5 -10  417.44   19.14
   1   5  11  408.02   15.86
  -1  -5 -11  484.67   19.29
  -1  -5 -11  528.64   23.04
  -1  -5 -11  438.84   17.42
   1   5  12   54.08   13.59
  -1  -5 -12   70.61    3.57
  -1  -5 -12   75.67   19.49
  -1  -5 -12   67.44    7.83
   1   5  13    2.16    2.81
  -1  -5 -13    1.24    2.32
  -1  -5 -13   10.92    4.35
  -1  -5 -13    2.70    1.56
   1   5  14  276.15   16.50
  -1  -5 -14  371.67   19.93
  -1  -5 -14  405.12   24.57
  -1  -5 -14  323.45   18.40
   1   5  15   24.30    6.90
  -1  -5 -15   32.23   10.14
  -1  -5 -15   21.67    4.52
   1   5  16  102.09    8.39
  -1  -5 -16  142.61   11.72
   1   5  17   29.49    6.91
  -1  -5 -17   23.87    6.81
   1   5  18   86.35   10.07
   1   6 -13    2.23    3.34
  -1  -6  13    2.85    2.68
   1   6 -12  290.27   23.51
  -1  -6  12  324.58   29.00
   1   6 -11   -1.98    3.36
  -1  -6  11    0.54    3.87
   1   6 -10  111.10   18.30
  -1  -6  10  140.96   10.30
   1   6  -9  109.46   22.73
  -1  -6   9  141.62    9.67
   1   6  -8   32.12    6.83
  -1  -6   8   38.49    9.96
   1   6  -7 1403.70   49.17
  -1  -6   7 1605.15   61.26
   1   6  -6  311.07   18.56
  -1  -6   6  377.58   22.82
   1   6  -5  651.93   30.25
  -1  -6   5  721.80   30.99
   1   6  -4  109.56    9.52
  -1  -6   4  145.74    9.33
   1   6  -3 1259.99   44.05
  -1  -6   3 1523.12   52.53
   1   6  -2   14.20    4.10
   1   6  -2   45.10   13.96
  -1  -6   2   32.53   10.39
  -1  -6   2   36.59   10.72
   1   6  -1 1276.09   44.81
   1   6  -1 1109.54   42.81
  -1  -6   1 1315.61   46.60
  -1  -6   1 1199.75   44.68
   1   6   0  665.88   26.33
   1   6   0  719.34   29.38
  -1  -6   0  696.28   27.66
  -1  -6   0  734.70   29.10
   1   6   1 2063.85   47.17
  -1  -6  -1 2491.88   57.09
  -1  -6  -1 2212.24   50.37
   1   6   3  130.43   11.22
   1   6   3  153.13   11.85
  -1  -6  -3  131.05   12.28
  -1  -6  -3  157.96   12.89
   1   6   4  875.06   25.72
  -1  -6  -4  709.57   27.02
  -1  -6  -4  923.46   25.84
   1   6   5  669.40   25.57
  -1  -6  -5  611.21   23.13
  -1  -6  -5  705.36   27.41
  -1  -6  -5  827.39   31.11
   1   6   6 1221.00   43.00
   1   6   6 1054.12   37.26
  -1  -6  -6 1340.45   47.13
  -1  -6  -6 1096.04   38.89
   1   6   7  191.24   12.88
   1   6   7  230.52   15.40
  -1  -6  -7  206.49    5.06
  -1  -6  -7  236.89    5.27
   1   6   8  293.42   14.61
   1   6   8  250.93   12.89
  -1  -6  -8  295.38   13.98
  -1  -6  -8  278.27   13.61
   1   6   9  323.17   16.38
   1   6   9  261.54   15.82
  -1  -6  -9  319.92   15.51
  -1  -6  -9  282.77   14.48
   1   6  10  979.45   31.60
  -1  -6 -10 1099.68   34.81
  -1  -6 -10 1327.38   42.91
  -1  -6 -10 1130.71   36.93
   1   6  11  306.14   13.54
  -1  -6 -11  331.89   15.97
  -1  -6 -11  408.90   18.35
  -1  -6 -11  355.02   14.07
  -1  -6 -12  640.95   27.83
  -1  -6 -12  699.84   31.79
  -1  -6 -12  535.73   21.54
   1   6  13  193.67   13.46
  -1  -6 -13  223.40   14.83
  -1  -6 -13  283.78   19.05
  -1  -6 -13  227.24   13.71
   1   6  14    5.51    2.85
  -1  -6 -14    4.23    2.34
  -1  -6 -14    6.78    3.34
  -1  -6 -14    5.95    3.52
   1   6  15  316.33   17.61
  -1  -6 -15  495.69   22.71
  -1  -6 -15  346.98   15.95
   1   6  16   97.94    7.77
  -1  -6 -16  117.59   10.64
   1   6  17  134.64   13.28
  -1  -6 -17  194.38   16.44
   1   6  18   -0.15    2.44
   1   7 -13   48.07   18.01
  -1  -7  13  100.06   10.98
   1   7 -12   -0.28    3.07
  -1  -7  12   -1.63    4.68
   1   7 -11   83.13   17.46
  -1  -7  11  161.39   14.61
   1   7 -10   35.40   11.84
  -1  -7  10   67.01   15.92
   1   7  -9  302.41   25.70
  -1  -7   9  421.63   33.30
   1   7  -8  214.58   16.57
  -1  -7   8  237.70   20.63
   1   7  -7  799.57   31.29
  -1  -7   7  929.79   39.87
   1   7  -6   56.19   15.23
  -1  -7   6   57.64   12.59
   1   7  -5   21.04   11.54
  -1  -7   5   41.72   13.64
   1   7  -4  341.71   21.47
  -1  -7   4  410.71   18.10
   1   7  -3   13.34    7.00
  -1  -7   3    5.53    7.46
   1   7  -2 2172.57   53.71
  -1  -7   2 2502.09   61.17
   1   7  -1   45.14   15.42
  -1  -7   1   20.96   10.59
   1   7   0 1331.28   44.17
   1   7   0 1192.09   40.20
  -1  -7   0 1437.29   47.98
  -1  -7   0 1267.45   42.43
   1   7   1  505.00   25.64
  -1  -7  -1  641.95   29.02
   1   7   3   26.92    5.10
   1   7   3   47.23   12.10
  -1  -7  -3   41.20   11.81
  -1  -7  -3   52.87   14.54
   1   7   4   18.06    7.20
  -1  -7  -4   17.14    8.97
  -1  -7  -4   23.49    8.60
  -1  -7  -4   36.89   15.27
   1   7   5  413.55   21.65
  -1  -7  -5  377.52   20.70
  -1  -7  -5  325.29   17.79
  -1  -7  -5  434.68   22.37
   1   7   6   87.05   14.92
  -1  -7  -6   99.31   10.17
  -1  -7  -6   98.39   11.19
  -1  -7  -6  156.39   19.40
   1   7   7 1334.29   11.00
  -1  -7  -7 1174.56    9.66
  -1  -7  -7 1396.03   12.28
  -1  -7  -7 1398.86   48.99
   1   7   8   62.29   17.32
   1   7   8   58.92   18.76
  -1  -7  -8   42.70   11.45
  -1  -7  -8   60.47    5.35
   1   7   9 1749.87   44.04
   1   7   9 1480.98   37.99
  -1  -7  -9 1764.08   43.82
  -1  -7  -9 1571.30   38.37
   1   7  10    0.55    2.23
  -1  -7 -10    0.97    2.40
  -1  -7 -10    1.38    1.25
   1   7  11 1006.98   39.11
  -1  -7 -11 1109.71   41.20
  -1  -7 -11 1372.71   52.67
  -1  -7 -11 1185.52   42.87
   1   7  12    4.47    2.85
  -1  -7 -12    1.75    2.80
  -1  -7 -12   -1.09    3.42
  -1  -7 -12    0.64    2.09
   1   7  13  145.99    8.07
  -1  -7 -13  165.22    8.13
  -1  -7 -13  199.40   10.43
  -1  -7 -13  164.32    7.63
   1   7  14  215.59   10.64
  -1  -7 -14  287.37   19.18
  -1  -7 -14  218.35    9.56
   1   7  15   51.46   10.34
  -1  -7 -15   74.96    9.10
  -1  -7 -15   50.32   10.78
   1   7  16  133.60    9.92
  -1  -7 -16  201.94    7.16
   1   7  17   48.51   12.18
  -1  -7 -17  107.11   63.34
   1   7  18  187.64   15.83
  -1  -8  13   70.03   10.68
   1   8 -12   46.73   18.42
  -1  -8  12   50.07   18.99
   1   8 -11   74.38   22.12
  -1  -8  11  120.70   15.18
  -1  -8  10  190.24   13.08
   1   8  -9    1.27    4.81
  -1  -8   9   -2.43    5.91
   1   8  -8  295.54   20.30
  -1  -8   8  409.59   27.51
   1   8  -7   99.78   21.22
  -1  -8   7   97.87   18.89
   1   8  -6 1031.25   36.50
  -1  -8   6 1224.46   45.69
   1   8  -5    4.48    4.77
  -1  -8   5    8.68    5.25
   1   8  -4  326.14   20.04
  -1  -8   4  428.64   11.19
   1   8  -3   94.55   12.13
  -1  -8   3   96.60    7.92
   1   8  -2  106.07   10.32
  -1  -8   2  161.01   16.47
   1   8  -1  561.27   23.58
  -1  -8   1  595.72   22.39
   1   8   0   30.61   14.97
  -1  -8   0   60.49   17.51
   1   8   1 1215.44   46.70
  -1  -8  -1 1376.33   46.06
   1   8   2  162.25   15.83
  -1  -8  -2  237.00   17.79
   1   8   3  660.52   30.99
  -1  -8  -3  733.47   28.29
   1   8   4   11.07    5.91
   1   8   4   21.57   13.90
  -1  -8  -4   13.45    7.83
  -1  -8  -4   23.65   10.20
   1   8   5  369.74   21.05
  -1  -8  -5  336.09   16.57
  -1  -8  -5  382.83   19.16
  -1  -8  -5  480.27   23.20
   1   8   6 1348.97   12.17
  -1  -8  -6 1361.56   48.72
  -1  -8  -6 1064.01   36.63
  -1  -8  -6 1313.20   43.95
   1   8   7  839.74   28.62
  -1  -8  -7  737.27   24.94
  -1  -8  -7  836.57   30.09
  -1  -8  -7 1037.84   35.85
   1   8   8  286.99   15.35
  -1  -8  -8  226.32   19.83
  -1  -8  -8  298.91   15.26
  -1  -8  -8  311.57   16.23
   1   8   9   13.02    9.64
  -1  -8  -9   14.91    4.75
  -1  -8  -9   11.83    5.84
  -1  -8  -9    3.71    2.30
   1   8  10 1777.86   45.24
   1   8  10 1540.28   37.41
  -1  -8 -10 1784.81   43.41
  -1  -8 -10 1559.52   36.84
   1   8  11   64.04    8.25
  -1  -8 -11   49.59   11.76
  -1  -8 -11   53.87    7.46
   1   8  12  211.91   13.94
  -1  -8 -12  302.36   18.07
   1   8  13   -2.09    2.79
  -1  -8 -13    4.09    2.36
   1   8  14  120.28    9.90
  -1  -8 -14  171.09   12.86
   1   8  15  140.64    7.85
  -1  -8 -15  177.50   17.25
   1   8  16  334.39   18.96
  -1  -8 -16  451.05   28.31
   1   8  17   30.79    8.71
  -1  -8 -17   49.60   10.12
   1   8  18   83.31    8.44
  -1  -8 -18   84.53   14.11
   1   9 -12   71.73   20.93
  -1  -9  12   72.97   20.00
   1   9 -11   50.71   16.47
  -1  -9  11   78.30   15.51
   1   9 -10   42.59   13.04
  -1  -9  10   84.11   10.84
   1   9  -9  365.33   14.33
  -1  -9   9  414.68   21.28
   1   9  -8    1.47    3.20
  -1  -9   8    8.71    3.65
   1   9  -7  582.94   48.30
  -1  -9   7  780.45   54.70
   1   9  -6  153.45   37.49
  -1  -9   6  203.60   23.03
   1   9  -5   64.09   19.97
  -1  -9   5   95.12    7.86
   1   9  -4   37.43   13.30
  -1  -9   4   44.70    8.87
   1   9  -3  186.45   13.88
  -1  -9   3  283.21   21.67
   1   9  -2  423.30   95.77
  -1  -9   2  463.09   28.20
   1   9  -1  947.79   28.98
  -1  -9   1 1179.89   34.30
   1   9   0  209.66   16.65
  -1  -9   0  227.18   14.25
   1   9   1  152.65   15.72
  -1  -9  -1  221.19   12.12
   1   9   2  265.48   20.47
  -1  -9  -2  264.76   19.68
   1   9   3   29.00   12.57
  -1  -9  -3   65.45   18.61
   1   9   4  360.76   18.73
  -1  -9  -4  425.76   20.83
   1   9   5   25.91   11.04
  -1  -9  -5   21.15   10.25
   1   9   6  410.62   27.75
  -1  -9  -6  504.68   20.85
   1   9   7  280.21   14.30
  -1  -9  -7  228.27   16.90
   1   9   8 1143.05   37.92
  -1  -9  -8 1350.99   45.45
   1   9   9  145.74   15.38
  -1  -9  -9  124.79   10.90
   1   9  10  516.87   22.01
  -1  -9 -10  644.94   28.55
   1   9  11  108.59   15.79
  -1  -9 -11  108.19    8.89
  -1  -9 -12  101.28   11.74
  -1  -9 -12  100.45   11.59
  -1  -9 -13  201.42   10.99
   1   9  14   46.40    9.80
  -1  -9 -14   69.39   17.75
   1   9  15  637.31   35.73
  -1  -9 -15  857.26   42.23
   1   9  16    0.66    1.70
  -1  -9 -16    0.97    1.58
   1   9  17  237.34   18.99
  -1  -9 -17  341.37   20.87
   1   9  18    7.76    3.95
  -1  -9 -18   10.49    4.56
  -1 -10  12   -0.18    5.24
   1  10 -11   54.38   15.39
  -1 -10  11   96.80   23.06
   1  10 -10   10.96    3.98
  -1 -10  10   14.44    6.80
   1  10  -9   72.27   19.22
  -1 -10   9   99.30   24.15
   1  10  -8  116.08   25.27
  -1 -10   8  171.80   11.22
   1  10  -7   70.09   18.57
  -1 -10   7   93.04    9.38
   1  10  -6  218.63   14.40
  -1 -10   6  291.67   21.59
   1  10  -5  185.63   27.87
  -1 -10   5  235.97   21.30
   1  10  -4  112.47   12.96
  -1 -10   4  146.43   11.85
   1  10  -3    1.19    3.56
  -1 -10   3   -0.04    6.48
   1  10  -2  463.33   25.68
  -1 -10   2  567.71   29.86
   1  10  -1   62.54   16.51
  -1 -10   1   51.74   11.55
   1  10   0  933.67   30.59
  -1 -10   0 1181.30   34.61
   1  10   1  140.87   11.41
  -1 -10  -1  144.64   16.89
   1  10   2  290.64   17.97
  -1 -10  -2  380.57   19.20
   1  10   3  206.99   14.53
  -1 -10  -3  224.05    9.33
   1  10   4  240.66   23.75
  -1 -10  -4  350.71   15.10
   1  10   5  138.29   15.58
  -1 -10  -5  167.65   18.70
   1  10   6    7.94    3.88
  -1 -10  -6    3.98    1.92
   1  10   7 1100.56   36.52
  -1 -10  -7 1349.42   42.69
   1  10   8   14.30    9.68
  -1 -10  -8   41.85    9.39
   1  10   9  516.07   22.25
  -1 -10  -9  671.56   29.44
   1  10  10  172.16   12.74
  -1 -10 -10  157.55   12.88
   1  10  11  681.14   33.67
  -1 -10 -11  834.47   36.03
   1  10  12   54.11   15.23
  -1 -10 -12   51.16   14.14
  -1 -10 -13  168.72   13.05
  -1 -10 -13  169.03    9.83
  -1 -10 -14  132.19   15.25
  -1 -10 -14  156.83   14.52
  -1 -10 -15    4.85    3.11
  -1 -10 -15    7.12    5.19
  -1 -10 -16  564.14   46.04
  -1 -10 -16  593.65   49.27
  -1 -10 -17   58.31    8.70
  -1 -10 -17   56.97   13.15
  -1 -10 -18  163.32   11.50
  -1 -10 -18  160.35   18.73
  -1 -10 -19    3.27    2.69
  -1 -11  12   76.45   10.01
   1  11 -11    2.64    4.44
  -1 -11  11    2.13    3.58
   1  11 -10  184.21   15.97
  -1 -11  10  225.20   27.31
   1  11  -9   -1.18    4.69
  -1 -11   9    8.21    4.41
   1  11  -8  140.21   23.13
  -1 -11   8  192.10   17.74
   1  11  -7  122.10   20.13
  -1 -11   7  133.48   29.08
   1  11  -6  244.65   17.48
  -1 -11   6  364.57   34.82
   1  11  -5   20.48   12.34
  -1 -11   5   16.71    5.56
   1  11  -4    2.46    8.88
  -1 -11   4   20.58   15.48
   1  11  -3  344.54   24.99
  -1 -11   3  439.96   26.51
   1  11  -2    4.04    4.92
   1  11  -1 1805.52   23.69
  -1 -11   1 2060.43   73.80
   1  11   0  140.48   11.14
  -1 -11   0  208.07   13.93
   1  11   1  381.15   19.55
  -1 -11  -1  499.50   23.68
   1  11   2   74.72   20.21
  -1 -11  -2   68.55    6.60
   1  11   3  697.40   32.29
  -1 -11  -3  856.14   39.58
   1  11   4   91.93   11.44
  -1 -11  -4   97.93    7.88
   1  11   5  615.66   27.21
  -1 -11  -5  855.28   39.49
   1  11   6  594.68   37.13
  -1 -11  -6  642.51   29.90
   1  11   7  285.66   17.12
  -1 -11  -7  430.03   22.05
   1  11   8 1000.54  224.86
  -1 -11  -8 1153.80  260.10
   1  11   9  323.90   20.36
  -1 -11  -9  408.10   18.73
   1  11  10  569.71   29.12
  -1 -11 -10  681.04   29.92
   1  11  11   20.98    7.14
  -1 -11 -11   40.86    8.77
   1  11  12   69.67   15.60
  -1 -11 -12   87.43   11.20
   1  11  13  130.92   17.26
  -1 -11 -13  132.59   16.37
  -1 -11 -14  229.60   15.87
  -1 -11 -14  232.13   17.14
  -1 -11 -15  472.75   31.02
  -1 -11 -15  545.04   32.98
  -1 -11 -16  391.73   36.27
  -1 -11 -16  432.97   38.00
  -1 -11 -17   29.40   18.92
  -1 -11 -17   43.33   13.75
  -1 -11 -18   63.89    9.19
  -1 -11 -18   54.25   15.60
  -1 -11 -19   71.75   21.70
  -1 -12  11   57.07   15.18
   1  12 -10    3.10    3.40
  -1 -12  10    5.20    5.45
   1  12  -9   98.24   30.31
  -1 -12   9  117.08   35.06
   1  12  -8    6.46    5.30
  -1 -12   8   -3.85    5.83
   1  12  -7  329.04   28.42
  -1 -12   7  483.20   35.90
   1  12  -6   -2.70    6.40
  -1 -12   6   -7.17    7.02
   1  12  -5  219.96   21.26
  -1 -12   5  268.89   29.77
   1  12  -4   34.92   11.13
  -1 -12   4   56.22   14.61
   1  12  -3  204.22   14.09
  -1 -12   3  231.38   39.51
   1  12  -2  175.85   14.81
  -1 -12   2  202.71   11.12
   1  12  -1   89.58   20.65
  -1 -12   1  138.01   13.30
   1  12   0  455.15   23.30
  -1 -12   0  548.50   25.00
   1  12   1   30.11   16.62
  -1 -12  -1   72.93   12.82
   1  12   2  457.26   24.38
  -1 -12  -2  575.73   29.70
   1  12   3   11.35    6.58
  -1 -12  -3    9.00    4.46
   1  12   4  233.33   15.09
  -1 -12  -4  348.99   20.76
   1  12   5   61.83   19.06
  -1 -12  -5   71.66   16.32
   1  12   6  212.45   27.27
  -1 -12  -6  350.72   18.96
   1  12   7  534.95   25.71
  -1 -12  -7  607.43   28.96
   1  12   8  589.27   27.59
  -1 -12  -8  739.46   11.06
   1  12   9  203.93   13.56
  -1 -12  -9  232.69   15.25
   1  12  10   37.25   13.68
  -1 -12 -10   88.69   19.85
   1  12  11  414.75   38.65
  -1 -12 -11  489.47   18.41
   1  12  12   10.21    7.52
  -1 -12 -12   10.14    5.16
   1  12  13  448.56   45.50
  -1 -12 -13  581.08   34.35
  -1 -12 -14    4.68    3.36
  -1 -12 -14    8.22    4.93
  -1 -12 -15  276.57   25.93
  -1 -12 -15  266.54   27.26
  -1 -12 -16  110.82    9.72
  -1 -12 -16  125.42   14.52
  -1 -12 -17  205.30   13.47
  -1 -12 -17  192.06   22.11
  -1 -12 -18   40.35   10.34
  -1 -12 -18   34.73   11.99
  -1 -12 -19   98.72   13.93
  -1 -12 -19   71.24   21.29
   1  13 -10   32.21    9.43
  -1 -13  10   71.78    9.54
   1  13  -9   55.06   17.90
  -1 -13   9   86.14   25.01
   1  13  -8   54.18   14.40
  -1 -13   8   70.95   19.78
   1  13  -7    7.85    6.75
  -1 -13   7    7.33    6.29
   1  13  -6  318.00   27.55
  -1 -13   6  448.97   34.28
   1  13  -5   25.90   10.20
  -1 -13   5   55.35   10.98
   1  13  -4   64.87   12.74
  -1 -13   4   81.54   21.82
   1  13  -3   28.38    6.61
  -1 -13   3   34.67    8.12
   1  13  -2  299.72   27.06
  -1 -13   2  435.01   44.04
   1  13  -1   85.16   12.43
  -1 -13   1   93.18   19.33
   1  13   0  373.98   20.08
  -1 -13   0  494.08   28.47
   1  13   1   38.51    9.51
  -1 -13  -1   57.91   11.92
   1  13   2   25.72   10.47
  -1 -13  -2   55.45    9.37
   1  13   3  337.06   25.13
  -1 -13  -3  410.54   26.94
   1  13   4    9.71    6.82
  -1 -13  -4    7.37    4.05
   1  13   5  552.20   30.49
  -1 -13  -5  686.08   34.48
   1  13   6    8.95    8.60
  -1 -13  -6   -1.82    6.62
   1  13   7  568.51   30.80
  -1 -13  -7  807.67   40.19
   1  13   8   27.15    8.83
  -1 -13  -8    8.02    5.01
   1  13   9  231.07   23.58
  -1 -13  -9  310.95   25.45
   1  13  10   77.29   13.38
  -1 -13 -10   98.65   10.98
   1  13  11   15.32   12.38
  -1 -13 -11   30.23    8.84
   1  13  12  332.84   25.14
  -1 -13 -12  436.21   33.18
   1  13  13   44.72   10.70
  -1 -13 -13   69.11   19.73
   1  13  14  205.45   17.48
  -1 -13 -14  266.88   17.44
  -1 -13 -15   -0.30    4.97
  -1 -13 -15    5.86    3.41
  -1 -13 -16  868.63   49.45
  -1 -13 -16  803.93   50.81
  -1 -13 -17   19.08    7.10
  -1 -13 -17   15.82    6.75
  -1 -13 -18  155.71    9.28
  -1 -13 -18  127.62   16.29
  -1 -13 -19    0.27    2.11
  -1 -13 -19    2.45    4.32
   1  14  -9   13.89    6.52
  -1 -14   9   11.03    5.46
   1  14  -8   68.23   22.65
  -1 -14   8  106.61   27.29
   1  14  -7   19.80   10.52
  -1 -14   7   25.59    9.46
   1  14  -6   56.36   11.15
  -1 -14   6   70.53   17.49
   1  14  -5  127.36   32.70
  -1 -14   5  229.30   19.78
   1  14  -4   40.71   11.97
  -1 -14   4   66.14   11.77
   1  14  -3   82.04   15.67
  -1 -14   3  127.29   24.32
   1  14  -2    9.16    8.81
  -1 -14   2   11.21    5.99
   1  14  -1  505.54   31.48
  -1 -14   1  736.93   58.14
   1  14   0   50.21   10.59
  -1 -14   0   40.41   12.52
   1  14   1  409.13   26.73
  -1 -14  -1  527.82   32.88
   1  14   2   58.19   14.76
  -1 -14  -2   61.75   20.34
   1  14   3  303.85   20.44
  -1 -14  -3  401.20   25.29
   1  14   4  151.42   11.25
  -1 -14  -4  170.81   22.93
   1  14   5   48.38   12.68
  -1 -14  -5   80.52   22.02
   1  14   6  127.69   30.52
  -1 -14  -6  179.45   14.04
   1  14   7   37.86   10.66
  -1 -14  -7   17.06    5.15
   1  14   8  646.00   28.32
  -1 -14  -8  865.10   37.89
   1  14   9    2.34    4.51
  -1 -14  -9    1.02    4.49
   1  14  10  420.47   32.16
  -1 -14 -10  609.02   36.86
   1  14  11   57.52   13.88
  -1 -14 -11   55.31   14.25
   1  14  12  368.03   24.14
   1  14  13   55.15   11.74
  -1 -14 -13   39.44    8.14
   1  14  14  154.76   21.81
  -1 -14 -14  203.58   18.72
  -1 -14 -15  163.03   11.59
  -1 -14 -16   48.47   14.50
  -1 -14 -16   41.98   12.81
  -1 -14 -17  224.66   24.69
  -1 -14 -17  271.93   19.49
  -1 -14 -18   26.86    8.70
  -1 -14 -18   22.66    7.29
  -1 -14 -19  104.99   15.09
  -1 -14 -19   91.78   18.31
  -1 -14 -20    3.14    2.87
   1  15  -7   33.85   10.79
  -1 -15   7   60.47   20.06
   1  15  -6   75.23   20.44
  -1 -15   6  154.61   22.22
   1  15  -5  104.98   29.48
  -1 -15   5  211.20   25.93
   1  15  -4   90.90   22.24
  -1 -15   4  118.64   25.48
   1  15  -3   15.65   10.19
  -1 -15   3   14.41    5.42
   1  15  -2  180.69   39.05
  -1 -15   2  293.08   26.41
   1  15  -1    8.20    8.67
  -1 -15   1   16.64    8.75
   1  15   0  536.29   30.98
  -1 -15   0  741.90   42.57
   1  15   1   -3.03    7.55
  -1 -15  -1    2.34    9.64
   1  15   2  138.08   27.80
  -1 -15  -2  198.76   20.85
   1  15   3   64.91   14.48
  -1 -15  -3   79.92   24.33
   1  15   4  209.53   20.10
  -1 -15  -4  342.74   31.06
   1  15   5  331.75   15.99
   1  15   6  477.91   26.79
  -1 -15  -6  638.69   44.39
   1  15   7  138.07   33.40
  -1 -15  -7  146.60   12.32
   1  15   8  142.17   11.79
  -1 -15  -8  235.86   30.06
   1  15   9  208.82   11.79
  -1 -15  -9  241.76   24.25
   1  15  10   36.69    8.95
  -1 -15 -10   74.48   14.11
   1  15  11  314.35   23.57
  -1 -15 -11  401.26   21.36
   1  15  12   -5.67    7.54
  -1 -15 -12   11.34    6.86
   1  15  13  112.22   21.88
  -1 -15 -13  150.74   10.57
   1  15  14   89.19   24.18
  -1 -15 -14  113.68   10.47
   1  15  15  256.79   34.06
  -1 -15 -16   58.69   14.65
  -1 -15 -16   62.82   16.45
  -1 -15 -17  103.94   11.99
  -1 -15 -17  112.67   15.23
  -1 -15 -18   17.91    7.40
  -1 -15 -18   25.91    8.81
  -1 -15 -19    7.87    3.45
  -1 -15 -19    3.13    2.59
  -1 -15 -20   42.26   18.25
   1  16  -6   62.78   22.34
  -1 -16   6   94.48   37.21
   1  16  -5    3.18    5.25
  -1 -16   5   -5.00    7.72
   1  16  -4   70.73   28.53
  -1 -16   4  106.78   35.05
   1  16  -3   41.65   13.73
  -1 -16   3   55.23   10.31
   1  16  -2   38.96   12.91
  -1 -16   2   69.93   13.04
   1  16  -1  134.65   31.99
  -1 -16   1  215.61   15.66
   1  16   0   83.61   22.32
  -1 -16   0  124.15   32.31
   1  16   1  197.97   16.56
  -1 -16  -1  264.72   25.92
   1  16   2   15.43    6.90
  -1 -16  -2   69.79   12.02
   1  16   3  224.97   16.14
  -1 -16  -3  281.59   30.64
   1  16   4    4.88    5.11
  -1 -16  -4   -1.70    6.62
   1  16   5  170.89    9.82
  -1 -16  -5  242.72   28.56
   1  16   6   45.76   17.94
  -1 -16  -6   59.68   16.75
   1  16   7  112.02   27.51
  -1 -16  -7  161.01   17.64
   1  16   8  204.21   19.39
   1  16   9  325.55   27.00
  -1 -16  -9  533.20   43.75
   1  16  10  134.00   28.72
  -1 -16 -10  168.29   17.79
   1  16  11   73.02   17.29
  -1 -16 -11  141.41   88.94
   1  16  12  139.91   27.42
  -1 -16 -12  218.36   14.15
   1  16  13    8.29    7.07
  -1 -16 -13   21.86    9.00
   1  16  14  132.28   30.00
  -1 -16 -14  221.58   21.71
   1  16  15    1.68    4.72
  -1 -16 -15   -0.90    6.01
  -1 -16 -16  165.20   21.72
  -1 -16 -17   31.13   10.91
  -1 -16 -17   43.95   12.80
  -1 -16 -18   90.94   13.41
  -1 -16 -18   76.64   23.84
  -1 -16 -19   26.18    8.33
  -1 -16 -19   27.65    9.74
  -1 -16 -20   39.13   13.18
   1  17  -5   68.06   31.30
  -1 -17   5  120.90   40.74
   1  17  -4    0.27    3.78
  -1 -17   4   -1.70    6.49
   1  17  -3   80.04   30.63
  -1 -17   3  116.99   34.64
   1  17  -2   19.95    8.87
  -1 -17   2   18.67    5.71
   1  17  -1   72.21   18.80
  -1 -17   1  109.80   27.79
   1  17   0  100.66   25.99
  -1 -17   0  159.50   18.30
   1  17   1  203.99   44.19
  -1 -17  -1  263.62   48.72
   1  17   2   22.60   10.63
  -1 -17  -2   64.44   17.72
   1  17   3    4.28    5.82
  -1 -17  -3   16.29    8.80
   1  17   4  353.10   27.14
  -1 -17  -4  459.89   23.53
   1  17   5    4.22    5.51
  -1 -17  -5    9.83    5.91
   1  17   6  364.58   26.83
  -1 -17  -6  553.96   33.16
   1  17   7   -5.37    7.38
  -1 -17  -7    3.22    6.43
   1  17   8  263.27   22.70
  -1 -17  -8  359.09   20.41
   1  17   9   11.93    7.36
  -1 -17  -9   17.90    7.79
   1  17  10  133.20   26.22
  -1 -17 -10  242.46   19.11
   1  17  11  100.36   26.16
  -1 -17 -11  148.08   26.18
   1  17  12   35.92   10.39
   1  17  13  272.43   32.00
  -1 -17 -13  332.20   27.90
   1  17  14   62.76   16.31
  -1 -17 -14   78.98   25.99
   1  17  15  139.09   16.92
  -1 -17 -15  215.11   11.64
   1  17  16    4.88    2.01
  -1 -17 -16    1.51    3.32
  -1 -17 -17  339.83   20.74
  -1 -17 -17  269.14   37.43
  -1 -17 -18   -0.29    4.15
  -1 -17 -18    8.79    7.32
  -1 -17 -19   45.81   13.83
  -1 -17 -19   43.60   11.04
  -1 -17 -20   23.01    8.12
   1  18  -3    5.43    4.49
  -1 -18   3   10.86    8.55
   1  18  -2  118.87   37.47
  -1 -18   2  217.09   39.80
   1  18  -1    8.80    5.49
  -1 -18   1   14.88    6.47
   1  18   0  203.87   91.87
  -1 -18   0  334.12   45.52
   1  18   1    5.08    6.75
  -1 -18  -1    6.97    9.51
   1  18   2  117.86   22.79
  -1 -18  -2  190.70   18.41
   1  18   3   21.66    8.10
  -1 -18  -3   38.77    8.63
  -1 -18  -4   71.87   16.37
   1  18   5  100.30   22.50
  -1 -18  -5  157.36   32.67
   1  18   6   15.05    6.55
  -1 -18  -6    9.20    5.76
   1  18   7  126.72   20.63
  -1 -18  -7  231.50   34.55
   1  18   8    9.62    7.09
  -1 -18  -8    9.67    8.61
   1  18   9  546.07   36.49
  -1 -18  -9  652.03   49.29
   1  18  10   19.60    8.24
  -1 -18 -10   27.95    9.82
   1  18  11  114.84   26.00
  -1 -18 -11  176.29   24.53
   1  18  12    4.59    3.77
  -1 -18 -12   20.83    8.02
   1  18  13   33.06   17.64
  -1 -18 -13   54.92   16.95
   1  18  14   72.00   18.18
  -1 -18 -14   94.59   28.75
   1  18  15   36.36   10.64
  -1 -18 -15   56.80   22.00
   1  18  16   73.88    9.65
  -1 -18 -16   78.04   25.90
  -1 -18 -17   10.13    4.01
  -1 -18 -17    2.75    3.13
  -1 -18 -18  180.83   18.90
  -1 -18 -18  105.57   31.48
  -1 -18 -19   10.68    5.16
  -1 -18 -19    9.96    7.78
  -1 -18 -20   60.79   19.60
   1  19  -1   56.84   20.91
  -1 -19   1   88.99   21.54
   1  19   0   -2.54    6.32
  -1 -19   0    9.59    6.89
   1  19   1  130.50   34.74
  -1 -19  -1  278.83   37.32
   1  19   2    3.21    3.71
  -1 -19  -2   11.96    7.35
   1  19   3   97.98   30.54
  -1 -19  -3  152.71   38.09
   1  19   4   40.74   12.35
  -1 -19  -4   51.53   14.03
   1  19   5  128.64   26.97
  -1 -19  -5  219.42   44.88
   1  19   6  116.93   36.39
   1  19   7  193.45   25.73
   1  19   8   38.56   14.08
  -1 -19  -8   61.62   14.64
   1  19   9   50.39   14.48
  -1 -19  -9   64.78   16.95
   1  19  10   69.68   18.33
  -1 -19 -10  103.90   23.06
   1  19  11    4.56    4.91
  -1 -19 -11   -3.20    6.91
   1  19  12  120.92   27.28
  -1 -19 -12  179.47   36.75
  -1 -19 -13   15.27    5.14
   1  19  14  149.43   41.65
   1  19  15   -0.36    7.36
  -1 -19 -15    8.01    4.17
   1  19  16   54.06   15.66
  -1 -19 -16   91.60   14.20
   1  19  17   49.29   11.21
  -1 -19 -17   47.94   15.99
  -1 -19 -18   51.76   14.52
  -1 -19 -18   37.36   17.85
  -1 -19 -19   20.09    6.35
  -1 -19 -19   29.15   12.54
  -1 -19 -20    1.90    2.54
   1  20   1   31.35   13.33
  -1 -20  -1   54.52   17.86
   1  20   2   55.83   16.54
  -1 -20  -2   63.77   27.66
   1  20   3    4.44    6.20
  -1 -20  -3    9.20    8.47
   1  20   4   84.02   18.29
  -1 -20  -4  127.50   35.81
   1  20   5   23.90    5.98
  -1 -20  -5   45.11   14.56
   1  20   6  118.05   34.44
  -1 -20  -6  249.85   23.40
   1  20   7   26.71   14.00
  -1 -20  -7   36.28    8.81
   1  20   8   72.13   17.06
  -1 -20  -8  103.17   21.12
   1  20   9  109.60   21.40
  -1 -20  -9  132.52   40.70
   1  20  10  130.19   31.94
  -1 -20 -10  203.31   42.54
   1  20  11   53.33   25.67
  -1 -20 -11   81.44   32.52
   1  20  12   17.87    6.63
   1  20  13   39.67   12.57
  -1 -20 -13   70.27   20.28
   1  20  14   13.48    9.65
  -1 -20 -14   11.41    6.28
   1  20  15  163.88   25.76
  -1 -20 -15  216.86   30.02
   1  20  16  -10.86    7.82
  -1 -20 -16    4.16    4.61
   1  20  17   38.60   10.58
  -1 -20 -17   69.09   27.19
  -1 -20 -18    9.31    7.16
  -1 -20 -18    5.29    3.48
  -1 -20 -19   27.71   10.17
  -1 -20 -19   25.82   10.57
   1  21   3   45.58   13.50
  -1 -21  -3   41.25   20.79
   1  21   4    3.99    5.20
  -1 -21  -4    6.96    6.23
   1  21   5   68.96   24.56
  -1 -21  -5  128.40   32.32
   1  21   6    7.11    3.45
  -1 -21  -6   11.87    7.79
   1  21   7  152.27   44.04
  -1 -21  -7  256.22   41.72
   1  21   8    8.42    7.60
  -1 -21  -8    0.68    3.58
   1  21   9   76.73   20.70
  -1 -21  -9  104.09   24.18
   1  21  10   18.52   12.99
  -1 -21 -10   45.11   12.32
   1  21  11   58.98   16.29
  -1 -21 -11   88.11   24.28
   1  21  12   71.90   21.18
  -1 -21 -12  132.38   26.49
   1  21  13   25.01   12.59
  -1 -21 -13   16.47   10.24
   1  21  14  114.65   30.87
  -1 -21 -14  193.07   35.58
   1  21  15   13.26    8.67
  -1 -21 -15   23.74    8.20
   1  21  16   21.20   12.13
  -1 -21 -16   44.58   20.01
   1  21  17    3.52    3.91
  -1 -21 -17    5.24    4.06
   1  22   6  147.21   40.44
  -1 -22  -6  218.00   33.51
  -1 -22  -7   27.95   11.24
   1  22   8   42.09   13.98
  -1 -22  -8   70.00   21.15
   1  22   9    8.69    7.39
  -1 -22  -9   -2.75    8.53
   1  22  10  102.28   29.94
  -1 -22 -10  107.21   41.41
   1  22  11   -1.62    7.91
  -1 -22 -11   -0.51    7.50
   1  22  12   52.56   13.88
  -1 -22 -12   54.04   17.50
   1  22  13   16.46    9.03
  -1 -22 -13   13.41    7.92
   1  22  14    7.16    5.58
  -1 -22 -14    5.95    6.42
   1  22  15   70.22   13.72
  -1 -22 -15   68.41   23.61
   2 -21 -14    3.94    4.03
   2 -21 -14    6.43    6.19
   2 -21 -13   59.48   24.86
  -2  21  13   40.20   19.01
   2 -21 -12    7.66    6.30
  -2  21  12    2.89    9.05
   2 -21 -11   90.13   32.36
  -2  21  11  101.02   21.20
   2 -21 -10    7.61    8.85
  -2  21  10    3.97    6.16
   2 -21  -9   37.55   15.92
  -2  21   9   20.11   10.47
   2 -21  -8   63.44   14.09
  -2  21   8   40.22   12.99
   2 -21  -7    4.28    3.38
  -2  21   7    4.61    5.08
   2 -21  -6  273.02   46.22
  -2  21   6  166.57   41.09
   2 -21  -5   14.63    8.65
  -2  21   5   15.82    9.84
   2 -21  -4   84.92   40.68
  -2  21   4   73.92   26.10
   2 -20 -16    4.48    4.91
   2 -20 -16   22.09   10.09
   2 -20 -15    4.74    2.64
   2 -20 -15   13.28    7.55
   2 -20 -14   76.00   24.50
   2 -20 -14   81.37   28.94
   2 -20 -13    7.14    7.04
   2 -20 -12   90.06   31.32
  -2  20  12   65.94   26.24
   2 -20 -11   -3.84    6.69
  -2  20  11   15.62    8.52
   2 -20 -10   95.74   30.51
  -2  20  10   75.87   22.33
   2 -20  -9   24.76    9.44
  -2  20   9    6.48    7.99
   2 -20  -8   74.22   16.73
  -2  20   8   65.76   18.94
   2 -20  -7   70.29   22.88
  -2  20   7   49.08   16.80
   2 -20  -6   82.74   28.59
  -2  20   6   53.24   17.40
   2 -20  -5   77.80   15.64
  -2  20   5   48.99   11.43
   2 -20  -4   15.59   10.69
  -2  20   4   12.26    8.85
   2 -20  -3   78.79   27.03
  -2  20   3   54.25   16.90
   2 -20  -2    2.16    6.76
  -2  20   2    8.15    6.62
   2 -20  -1  120.76   31.94
  -2  20   1   85.11   21.99
   2 -19 -17    4.69    8.72
   2 -19 -16   22.55    8.11
   2 -19 -16   32.43   14.50
   2 -19 -15  134.09   35.98
   2 -19 -15  111.89   31.03
   2 -19 -14  205.53   30.92
   2 -19 -14  152.36   41.55
   2 -19 -13   65.20   15.71
   2 -19 -13   52.04   15.39
   2 -19 -12   51.54   11.02
  -2  19  12   23.19   18.24
   2 -19 -11   76.59   17.95
  -2  19  11   62.99   20.51
   2 -19 -10    6.67    9.46
  -2  19  10   11.53    7.39
   2 -19  -9  167.44   15.53
  -2  19   9   76.60   19.63
   2 -19  -8    5.97    6.02
  -2  19   8    9.34    8.08
   2 -19  -7  112.49   21.79
  -2  19   7   82.96   18.46
   2 -19  -6   62.44   25.94
  -2  19   6   49.65   11.60
   2 -19  -5  280.42   34.98
  -2  19   5  168.41   39.56
   2 -19  -4   21.64    8.38
  -2  19   4    5.40    8.70
   2 -19  -3  130.73   29.31
  -2  19   3   84.94   23.13
   2 -19  -2   38.54   15.06
  -2  19   2   16.05   13.59
   2 -19  -1   24.20   16.55
  -2  19   1   23.67    9.11
   2 -19   0   88.52   18.52
  -2  19   0   55.12   13.33
   2 -19   1    8.83    8.42
  -2  19  -1    4.35    5.47
   2 -19   2  174.89   31.11
  -2  19  -2   83.61   27.76
   2 -18 -18   27.95    8.91
   2 -18 -17   97.06   21.98
   2 -18 -16   -2.68    4.83
   2 -18 -16   -2.23    7.63
   2 -18 -15  120.25   16.71
   2 -18 -15  111.38   25.32
   2 -18 -14   18.42   12.83
   2 -18 -13  168.71   27.38
   2 -18 -13  108.99   47.36
   2 -18 -12   55.04   14.12
  -2  18  12   16.22   12.07
   2 -18 -11  138.53   21.56
  -2  18  11  102.02   22.02
   2 -18 -10   97.90   23.39
  -2  18  10   36.84   11.95
   2 -18  -9   75.48   21.67
  -2  18   9   60.10   12.37
   2 -18  -8  103.50   21.39
  -2  18   8   70.61   13.69
   2 -18  -7    4.16    3.82
  -2  18   7   21.01    9.55
   2 -18  -6  422.07   46.16
  -2  18   6  286.40   44.94
   2 -18  -5    5.67    3.78
   2 -18  -4  220.51   21.16
  -2  18   4  150.57   31.01
   2 -18  -3   43.29   11.46
  -2  18   3    9.03    6.85
   2 -18  -2  132.58   29.88
  -2  18   2   95.09   27.71
   2 -18  -1  139.38   60.33
  -2  18   1   58.46   17.86
   2 -18   0  190.79   19.02
  -2  18   0   92.08   24.22
   2 -18   1   50.94   19.35
  -2  18  -1   23.44   12.56
   2 -18   2   -0.28    8.56
  -2  18  -2    6.06    7.06
   2 -18   3  166.94   33.87
  -2  18  -3   91.65   27.74
   2 -17 -19   28.12   11.51
   2 -17 -18   42.12   12.97
   2 -17 -17   12.11    7.29
   2 -17 -16  165.41   19.42
   2 -17 -16  110.07   28.93
   2 -17 -15   -0.68    2.09
   2 -17 -15   -0.95    5.67
   2 -17 -14  427.14   25.55
   2 -17 -14  348.13   48.91
   2 -17 -13   17.71    7.75
   2 -17 -13   27.42   13.40
   2 -17 -12  103.37   34.47
  -2  17  12  105.09   13.17
   2 -17 -11    3.55    4.08
  -2  17  11   -7.38    8.49
   2 -17 -10  121.92   25.94
  -2  17  10   89.16   20.89
   2 -17  -9  240.60   24.35
  -2  17   9  123.66   33.19
   2 -17  -8  312.55   27.56
  -2  17   8  166.24   39.15
   2 -17  -7  312.86   23.74
  -2  17   7  232.47   21.99
   2 -17  -6   69.57   19.67
  -2  17   6   41.71   16.08
   2 -17  -5  492.60   56.12
  -2  17   5  311.47   40.75
   2 -17  -4  105.58   39.90
  -2  17   4   90.42   18.15
   2 -17  -3  126.57   29.32
  -2  17   3   97.21   22.79
   2 -17  -2    1.97    8.02
  -2  17   2   13.40    9.05
   2 -17  -1  111.54   29.03
  -2  17   1   84.84   15.55
   2 -17   0   34.29    7.24
  -2  17   0   13.71    8.06
   2 -17   1   50.22   18.35
  -2  17  -1   45.00   11.50
   2 -17   2  202.05   39.73
  -2  17  -2  119.56   26.29
   2 -17   3  194.03   29.86
  -2  17  -3  107.67   33.52
   2 -17   4   66.06   13.89
  -2  17  -4   23.79   12.58
   2 -17   5   38.81    9.78
  -2  17  -5   33.42   13.23
   2 -16 -20   46.51   12.28
   2 -16 -19    5.40    7.05
   2 -16 -18   82.81   40.18
   2 -16 -17   26.75   11.35
   2 -16 -16   74.93   25.15
   2 -16 -16   82.94   27.02
   2 -16 -15   87.78    9.03
   2 -16 -15   87.38   17.97
   2 -16 -14   10.75    5.45
   2 -16 -14    6.98    4.50
   2 -16 -13  419.38   46.98
   2 -16 -12   26.51   10.32
   2 -16 -12   24.48    8.86
  -2  16  11  264.49   30.36
   2 -16 -10    3.09    5.97
  -2  16  10   14.34    7.13
   2 -16  -9  449.31   36.60
  -2  16   9  328.74   18.50
   2 -16  -8   26.15    9.00
  -2  16   8   15.65    7.30
   2 -16  -7  227.30   12.85
  -2  16   7  162.41   11.55
   2 -16  -6  352.52   29.30
  -2  16   6  182.30   28.77
   2 -16  -5  198.10   23.88
  -2  16   5  168.45   20.66
   2 -16  -4  313.29   21.59
  -2  16   4  188.47   29.49
   2 -16  -3  118.87   32.88
  -2  16   3  109.56   24.01
   2 -16  -2  173.99   34.51
  -2  16   2  117.77   27.92
   2 -16  -1    7.79    8.27
  -2  16   1    6.31    9.78
   2 -16   0  577.46   33.29
  -2  16   0  371.98   45.12
   2 -16   1    1.99    7.74
  -2  16  -1   10.28    4.81
   2 -16   2  194.65   41.49
  -2  16  -2  116.39   45.51
   2 -16   3   32.44   14.05
  -2  16  -3   32.69   11.63
   2 -16   4  136.40   42.11
  -2  16  -4  109.02   32.15
  -2  16  -5   18.93    9.33
   2 -16   6   64.36   16.57
  -2  16  -6   32.21   10.26
   2 -16   7   78.88   24.84
  -2  16  -7   34.79   14.75
   2 -15 -20   -3.46    4.80
   2 -15 -19   44.15   19.12
   2 -15 -18    3.66    3.49
   2 -15 -17  109.06   29.24
   2 -15 -16   34.68   12.23
   2 -15 -16   33.29   10.07
   2 -15 -15   53.63   20.32
   2 -15 -15   70.01   12.50
   2 -15 -14  135.12   15.96
   2 -15 -14  141.63   32.55
   2 -15 -13  177.89    9.94
   2 -15 -13  154.47   35.55
   2 -15 -12  273.31   35.04
   2 -15 -12  230.83   25.97
   2 -15 -11  157.74   21.95
  -2  15  11  118.63   22.35
   2 -15 -10   82.49   17.95
  -2  15  10   63.53   13.12
  -2  15   9   54.51   13.08
   2 -15  -8 1234.60   27.28
  -2  15   8  965.60   72.56
   2 -15  -7   24.39    8.99
  -2  15   7   17.19    8.49
   2 -15  -6  499.71   41.94
  -2  15   6  337.13   27.51
   2 -15  -5  100.53   22.35
  -2  15   5   47.51   12.43
   2 -15  -4  316.84   32.78
  -2  15   4  222.77   22.97
   2 -15  -3  200.32   14.37
  -2  15   3  123.16   12.64
   2 -15  -2  144.73   92.59
  -2  15   2  135.56   34.10
   2 -15  -1  210.26   24.88
  -2  15   1  143.90   34.92
   2 -15   0    3.70    3.42
  -2  15   0    3.49    6.58
   2 -15   1  593.77   23.71
  -2  15  -1  463.61   25.33
   2 -15   2   16.21   10.62
  -2  15  -2   -3.67    7.10
   2 -15   3  410.74   33.93
  -2  15  -3  253.80   33.18
   2 -15   4    6.53    7.38
  -2  15  -4   -2.38    6.31
   2 -15   5  105.83   34.57
  -2  15  -5   77.85   22.07
   2 -15   6    5.53   11.42
  -2  15  -6    7.39    5.87
   2 -15   7   16.17    8.13
  -2  15  -7   13.23   10.32
   2 -15   8  149.54   24.19
  -2  15  -8   82.30   25.27
   2 -14 -20    7.82    5.29
   2 -14 -19   32.19   16.69
   2 -14 -18   16.04    9.52
   2 -14 -17    3.52    4.59
   2 -14 -16  168.10   11.72
   2 -14 -16  144.29   21.86
   2 -14 -15    7.96    3.20
   2 -14 -15    7.23    7.97
   2 -14 -14  180.25   15.52
   2 -14 -14  171.01   38.69
   2 -14 -13   34.08    8.00
   2 -14 -13   29.44    9.75
   2 -14 -12  253.75   11.53
   2 -14 -12  213.21   13.19
   2 -14 -11  120.82   28.12
   2 -14 -11   95.63   27.95
   2 -14 -10  187.11   17.34
  -2  14  10  139.14   28.47
   2 -14  -9  167.49   15.63
  -2  14   9  120.82   30.93
   2 -14  -8   48.34   13.67
  -2  14   8   26.93    9.25
   2 -14  -7  531.70   25.93
  -2  14   7  408.46   23.72
   2 -14  -6   14.60    8.18
  -2  14   6    4.26    4.70
   2 -14  -5  445.79   23.20
  -2  14   5  323.97   34.34
   2 -14  -4    9.51    6.95
  -2  14   4   17.46    7.03
   2 -14  -3  572.66   16.17
  -2  14   3  427.64   24.92
   2 -14  -2   24.19    7.19
  -2  14   2   11.98    8.70
   2 -14  -1  206.43   15.92
  -2  14   1  159.25   12.67
   2 -14   0  312.41   20.64
  -2  14   0  278.09   22.49
   2 -14   1  225.97   21.23
  -2  14  -1  171.94   18.06
   2 -14   2  350.05   27.65
  -2  14  -2  247.45   16.71
   2 -14   3    9.54    3.71
  -2  14  -3   18.10    8.66
   2 -14   4  345.15   26.87
  -2  14  -4  213.55   26.51
   2 -14   5    4.67    4.96
  -2  14  -5    4.43    4.67
   2 -14   6  198.98   22.74
  -2  14  -6  127.33   30.98
   2 -14   7   -4.44    7.63
  -2  14  -7   -4.79    5.41
   2 -14   8   64.40   21.15
  -2  14  -8   61.91   14.48
   2 -14   9   36.00   17.88
  -2  14  -9   14.81    9.36
   2 -13 -20   58.69   16.62
   2 -13 -19    7.67    5.52
   2 -13 -18   38.31   14.54
   2 -13 -17   94.36   24.38
   2 -13 -16   36.56    8.65
   2 -13 -15  169.63    9.96
   2 -13 -15  157.26   33.70
   2 -13 -14    2.22    2.48
   2 -13 -14    5.85    7.59
   2 -13 -13  422.95   35.61
   2 -13 -13  434.25   39.74
   2 -13 -12    6.99    5.54
   2 -13 -12    8.73    9.12
   2 -13 -11  165.26   17.12
   2 -13 -11  147.55   13.14
   2 -13 -10  210.01   13.11
  -2  13  10  103.24   26.52
   2 -13  -9  571.54   33.94
  -2  13   9  512.58   32.15
   2 -13  -8  340.37   21.83
  -2  13   8  224.45   24.04
   2 -13  -7  466.65   22.03
  -2  13   7  408.42   20.77
   2 -13  -6  500.44   23.00
  -2  13   6  331.40   27.68
   2 -13  -5   55.18   18.94
  -2  13   5   69.71   18.32
   2 -13  -4  489.52   22.83
  -2  13   4  385.19   21.47
   2 -13  -3   33.80   10.12
  -2  13   3   35.26   11.95
   2 -13  -2  389.67   23.64
  -2  13   2  287.92   19.17
   2 -13  -1  180.04   10.68
  -2  13   1   98.45   24.55
   2 -13   0  471.23   23.04
  -2  13   0  406.51   28.44
   2 -13   1  195.99   12.18
  -2  13  -1  124.84   27.09
   2 -13   2  309.15   23.58
  -2  13  -2  239.89   17.42
   2 -13   3  245.47   19.59
  -2  13  -3  182.29  109.73
   2 -13   4   98.03   25.92
  -2  13  -4   77.07   19.00
   2 -13   5   88.21   22.41
  -2  13  -5   53.21   16.13
   2 -13   6   26.87    8.11
  -2  13  -6    6.33    6.50
   2 -13   7   55.52   20.28
  -2  13  -7   37.65   14.20
   2 -13   8   40.26   12.61
  -2  13  -8   12.35    7.01
   2 -13   9  233.57   33.26
  -2  13  -9  159.57   26.53
   2 -13  10    3.99    6.22
   2 -12 -19   69.82   18.42
   2 -12 -18   -0.11    4.69
   2 -12 -17   65.89   15.81
   2 -12 -16  163.56   24.39
   2 -12 -15  111.01   13.82
   2 -12 -15  106.55   26.27
   2 -12 -14  214.69   10.24
   2 -12 -14  187.42   19.59
   2 -12 -13  167.31    8.42
   2 -12 -13  157.53   39.63
   2 -12 -12  648.03   40.26
   2 -12 -12  598.26   44.28
   2 -12 -11  222.65   14.50
   2 -12 -10  695.04   32.51
   2 -12 -10  605.26   30.14
   2 -12  -9  177.24   13.76
  -2  12   9  158.14   14.35
   2 -12  -8  262.16   17.16
  -2  12   8  182.89   18.34
   2 -12  -7   97.64   20.04
  -2  12   7   40.94   14.81
   2 -12  -6  249.86   16.99
  -2  12   6  208.55   20.78
   2 -12  -5  790.75   38.12
  -2  12   5  487.83   27.92
   2 -12  -4  411.41   21.85
   2 -12  -3  195.47   11.75
  -2  12   3  118.32   18.12
   2 -12  -2  343.98   29.58
  -2  12   2  276.09   18.56
   2 -12  -1   74.74   25.98
  -2  12   1   49.98   13.71
   2 -12   0   40.68   11.26
  -2  12   0   19.80    7.16
   2 -12   1  443.32   22.10
  -2  12  -1  346.69   26.08
   2 -12   2   -2.75    7.96
  -2  12  -2   -1.59    4.91
   2 -12   3  175.96   34.27
  -2  12  -3  112.66   27.52
   2 -12   4  239.01   20.79
  -2  12  -4  140.66   18.89
   2 -12   5   73.84   17.49
  -2  12  -5   53.62   14.67
   2 -12   6  192.02   14.56
  -2  12  -6  127.17   23.39
   2 -12   7   88.21   35.19
  -2  12  -7   77.85   30.00
   2 -12   8   69.05   18.05
  -2  12  -8   39.03   10.46
   2 -12   9    9.79    7.84
  -2  12  -9   -0.07    2.17
   2 -12  10  196.59   44.54
  -2  12 -10  116.95   23.58
   2 -12  11    7.57    7.69
   2 -12  12   29.95   17.19
   2 -11 -19    3.95    4.13
   2 -11 -18  172.07   11.25
   2 -11 -17    6.59    5.15
   2 -11 -16  352.71   22.13
   2 -11 -15    5.94    3.50
   2 -11 -15   10.39    7.95
   2 -11 -14  170.84    8.82
   2 -11 -14  182.97   12.24
   2 -11 -13  209.94    6.98
   2 -11 -13  211.97   23.57
   2 -11 -12  636.72   37.67
   2 -11 -12  680.67   41.34
   2 -11 -11  318.99   32.51
   2 -11 -10  291.03   11.99
   2 -11 -10  313.95   21.32
   2 -11  -9  212.13   14.99
   2 -11  -8   22.93   11.38
  -2  11   8   13.86    7.35
   2 -11  -7 2648.87   29.82
   2 -11  -6    7.64    5.04
   2 -11  -5  606.09   34.71
  -2  11   5  438.03   20.88
   2 -11  -4   14.02    3.85
  -2  11   4    5.48    3.44
   2 -11  -3  156.48   11.31
  -2  11   3  124.73   30.88
   2 -11  -2  345.23   18.52
  -2  11   2  226.62   14.83
   2 -11  -1  196.68   11.38
  -2  11   1  169.14   18.95
   2 -11   0  799.71   38.24
  -2  11   0  629.56   32.13
   2 -11   1  145.46   34.35
  -2  11  -1  139.54   11.54
   2 -11   2  475.29   24.36
  -2  11  -2  319.08   21.52
   2 -11   3    1.30    6.34
  -2  11  -3   12.69    6.27
   2 -11   4  459.11   26.13
  -2  11  -4  346.90   35.60
   2 -11   5   10.73    8.77
  -2  11  -5    5.88    4.81
   2 -11   6  102.86   23.11
  -2  11  -6   60.66   17.27
   2 -11   7   53.57   16.92
  -2  11  -7   36.29   15.65
   2 -11   8   50.58    9.95
  -2  11  -8   46.91   11.28
   2 -11   9  376.53   30.60
  -2  11  -9  210.81   27.08
   2 -11  10  128.96   25.00
  -2  11 -10   61.50   18.67
   2 -11  11  125.77   27.98
   2 -11  13    4.54    5.54
   2 -10 -19    6.51    3.95
   2 -10 -18   67.87   16.70
   2 -10 -17  111.73   23.01
   2 -10 -16    2.00    6.33
   2 -10 -15  538.24   28.62
   2 -10 -15  473.00   34.08
   2 -10 -14    2.84    2.09
   2 -10 -14    6.74    5.51
   2 -10 -13  975.02   48.95
   2 -10 -13  852.56   45.30
   2 -10 -12   17.43    4.56
   2 -10 -12    2.14    5.85
   2 -10 -11  398.67   21.77
   2 -10 -11  433.01   28.94
   2 -10 -10   63.86   14.17
   2 -10 -10   59.22   18.57
   2 -10  -9   41.62    9.35
   2 -10  -9   45.50   11.42
   2 -10  -8  565.52   26.29
  -2  10   8  426.70   21.31
   2 -10  -7   96.25    8.67
  -2  10   7  108.67   12.15
   2 -10  -6  821.94   36.70
  -2  10   6  656.91   32.26
   2 -10  -5    6.60    1.79
  -2  10   5    5.44    6.65
   2 -10  -4 1815.01   65.90
  -2  10   4 1359.58   51.14
   2 -10  -3   15.39    7.86
  -2  10   3   40.84   14.99
   2 -10  -2 1181.78   40.77
  -2  10   2  993.16  223.23
   2 -10  -1   17.16    4.59
  -2  10   1   22.06    9.39
   2 -10   0  140.43   18.89
  -2  10   0  108.37   13.17
   2 -10   1  765.77   33.27
  -2  10  -1  611.69   28.09
   2 -10   2  417.92   25.73
  -2  10  -2  355.14   24.83
   2 -10   3  617.25   36.15
  -2  10  -3  433.61   21.49
   2 -10   4  194.51   20.53
  -2  10  -4  173.67   18.04
   2 -10   5  921.27   46.18
  -2  10  -5  672.10   42.99
   2 -10   6   92.71   20.36
  -2  10  -6   81.20    9.61
   2 -10   7  243.09   23.20
  -2  10  -7  181.48   22.14
   2 -10   8    3.75    5.19
  -2  10  -8    1.83    2.38
   2 -10   9  302.05   30.45
  -2  10  -9  232.48   17.55
   2 -10  10   92.63   12.44
  -2  10 -10   43.30   11.16
   2 -10  11  104.19   19.03
  -2  10 -11   54.08   17.40
   2 -10  12   85.75   20.47
   2 -10  13   35.31    9.41
   2 -10  14   54.53   19.92
   2  -9 -19   99.11   11.33
   2  -9 -18   23.64    9.80
   2  -9 -17   67.31   10.18
   2  -9 -16  384.14   22.51
   2  -9 -15  132.65   11.12
   2  -9 -15  134.34   18.69
   2  -9 -14  182.09   10.21
   2  -9 -14  153.93   18.22
   2  -9 -13   20.81    5.09
   2  -9 -13   10.16    2.90
   2  -9 -13   33.82   13.45
   2  -9 -12  687.76   28.09
   2  -9 -12  471.54   19.47
   2  -9 -12  663.68   30.30
   2  -9 -11   13.02    4.31
   2  -9 -11    1.53    1.37
   2  -9 -11   -1.96    6.26
   2  -9 -10  630.54   26.81
   2  -9 -10  412.72    8.09
   2  -9 -10  606.32   28.83
   2  -9  -9  139.15    6.75
   2  -9  -9   78.16    9.61
   2  -9  -9  128.46   12.49
   2  -9  -8  645.97   26.64
   2  -9  -8  463.82   19.99
   2  -9  -8  669.72   30.89
   2  -9  -7  782.23   34.62
  -2   9   7  592.64   27.75
   2  -9  -6 1078.06   34.92
  -2   9   6  990.44   33.47
   2  -9  -5  597.66   28.66
  -2   9   5  426.49   26.09
   2  -9  -4  337.17   23.24
  -2   9   4  313.07   16.50
   2  -9  -3 1283.78   44.99
  -2   9   3  955.67   37.56
   2  -9  -2   -2.70    6.13
  -2   9   2    1.35    6.49
   2  -9  -1 1477.44   48.17
  -2   9   1 1188.88   40.83
   2  -9   0  392.11   24.09
  -2   9   0  253.60   15.31
   2  -9   1 2276.34   82.01
  -2   9  -1 2076.30  465.80
   2  -9   2  266.25   17.94
  -2   9  -2  144.98   14.50
   2  -9   3 1344.64   55.33
  -2   9  -3 1139.76   40.70
   2  -9   4  185.10   13.61
  -2   9  -4  108.09    9.87
   2  -9   5  246.52   14.31
  -2   9  -5  170.97   23.22
   2  -9   6  606.69   38.29
  -2   9  -6  436.00   22.55
   2  -9   7   -3.59    7.31
  -2   9  -7    5.99    6.11
   2  -9   8  253.96   24.47
  -2   9  -8  153.43   18.82
   2  -9   9   61.07   38.24
  -2   9  -9   35.88    9.84
   2  -9  10  790.16   48.11
  -2   9 -10  603.41   32.13
   2  -9  11   -0.91    6.79
  -2   9 -11   -1.87    4.22
   2  -9  12   93.55   27.01
   2  -9  13    1.89    6.85
   2  -9  14   12.76    9.61
   2  -8 -18   79.19   25.16
   2  -8 -17   40.41    6.05
   2  -8 -16   62.75   15.02
   2  -8 -15  405.13   31.82
   2  -8 -14  275.17   16.09
   2  -8 -14  288.53   21.36
   2  -8 -13  285.91   18.68
   2  -8 -13  221.46   13.52
   2  -8 -13  276.15   20.62
   2  -8 -12  424.21   22.78
   2  -8 -12  295.12   16.54
   2  -8 -12  401.24   26.85
   2  -8 -11  416.08    8.14
   2  -8 -11  288.44   17.32
   2  -8 -11  407.66   17.77
   2  -8 -10   25.27    7.10
   2  -8 -10   16.43    4.86
   2  -8 -10   29.12   10.62
   2  -8  -9  231.19   15.06
   2  -8  -9  157.20   12.34
   2  -8  -9  219.68   15.16
   2  -8  -8  127.47    6.61
   2  -8  -8   82.28    7.35
   2  -8  -8  127.76   17.59
   2  -8  -7 1384.43   44.37
   2  -8  -7 1380.14   45.47
   2  -8  -6  313.03   19.06
  -2   8   6  279.00   16.60
   2  -8  -5  967.09   31.59
  -2   8   5  906.83   28.95
  -2   8   5  860.28   28.30
   2  -8  -4  671.41   26.34
  -2   8   4  616.44   25.91
  -2   8   4  470.16   20.75
   2  -8  -3 1939.79   48.29
  -2   8   3 1751.09   48.53
   2  -8  -2  514.66   26.43
  -2   8   2  371.28   18.57
   2  -8  -1  624.97   25.18
  -2   8   1  573.33   25.38
   2  -8   0  161.12   17.45
  -2   8   0  112.69   11.58
   2  -8   1  315.76   19.07
  -2   8  -1  306.42   15.61
   2  -8   2 2589.00   62.01
  -2   8  -2 2091.57   52.88
   2  -8   3   -6.58    6.97
  -2   8  -3    0.91    4.18
   2  -8   4  864.35   35.22
  -2   8  -4  646.95   27.12
   2  -8   5  385.36   25.07
  -2   8  -5  270.32   14.85
   2  -8   6  333.50   21.33
  -2   8  -6  289.91   16.99
   2  -8   7  643.25   42.39
  -2   8  -7  486.15   23.92
   2  -8   8  190.66   15.70
  -2   8  -8  161.19    9.98
   2  -8   9  415.19   42.09
  -2   8  -9  282.17   21.45
   2  -8  10    9.62    6.36
  -2   8 -10   -1.30    4.00
   2  -8  11  359.01   33.14
  -2   8 -11  258.65   19.39
   2  -8  12    2.95    3.98
  -2   8 -12    3.36    2.96
   2  -8  13  220.58   16.31
   2  -8  14   51.23    9.91
   2  -8  15  141.78   22.15
   2  -7 -18    6.85    4.44
   2  -7 -17  167.43   13.72
   2  -7 -16   11.88    5.81
   2  -7 -15  420.96   39.68
   2  -7 -14    0.86    0.67
   2  -7 -14    2.60    3.39
   2  -7 -13  214.42    6.40
   2  -7 -13  167.59   10.83
   2  -7 -13  220.10   12.97
   2  -7 -12  190.44   11.67
   2  -7 -12  137.47    4.99
   2  -7 -12  190.05   26.38
   2  -7 -11   68.89    4.96
   2  -7 -11   60.95    3.85
   2  -7 -11   79.45   20.89
   2  -7 -10 1073.45   38.19
   2  -7 -10  787.15   22.27
   2  -7 -10  997.17   35.22
   2  -7  -9  212.90   14.08
   2  -7  -9  164.90   11.24
   2  -7  -9  242.86   16.83
   2  -7  -8  956.56   34.93
   2  -7  -8  647.53   24.23
   2  -7  -8  899.00   33.21
   2  -7  -7   60.18   13.58
   2  -7  -7   51.88    6.25
   2  -7  -7   82.59   19.19
   2  -7  -6 2567.87   60.84
   2  -7  -6 2564.38   66.14
  -2   7   6 2412.08   57.37
   2  -7  -5   68.81   18.86
  -2   7   5   49.39    5.85
   2  -7  -4  928.97   29.26
  -2   7   4  878.59   27.45
  -2   7   4  760.27   25.34
   2  -7  -3  444.77   25.55
   2  -7  -3  302.42   16.88
  -2   7   3  413.21   21.62
  -2   7   3  300.70   17.70
   2  -7  -2  281.97    9.14
   2  -7  -2  280.69   15.58
  -2   7   2  266.39    6.42
   2  -7  -1 2352.72   57.75
   2  -7  -1 1835.16   44.11
  -2   7   1 1893.95   46.31
   2  -7   0   70.92   19.48
   2  -7   0   84.40    7.52
  -2   7   0   82.67    8.83
   2  -7   1 5621.32   29.85
  -2   7  -1 4506.79  107.05
   2  -7   2  602.25   27.98
  -2   7  -2  599.07   27.80
   2  -7   3  956.87   35.89
  -2   7  -3  692.14   25.09
   2  -7   4   32.41    6.48
  -2   7  -4   21.21    7.21
   2  -7   5  393.35   88.96
  -2   7  -5  327.97   14.62
   2  -7   6  549.63   28.06
  -2   7  -6  367.20   17.21
   2  -7   7  725.70   39.22
  -2   7  -7  582.76   32.03
   2  -7   8  254.79   16.10
  -2   7  -8  170.38   12.33
   2  -7   9  157.99   10.43
  -2   7  -9  112.83   14.26
   2  -7  10  837.84   64.18
  -2   7 -10  638.72   46.00
   2  -7  11  194.57   25.61
  -2   7 -11  159.48    9.34
   2  -7  12  202.68   21.13
  -2   7 -12  116.79   15.85
   2  -7  13   29.82    8.67
   2  -7  14   38.94   11.85
   2  -7  15   53.15   11.32
   2  -7  16  133.47   17.80
   2  -6 -18   36.88   10.60
   2  -6 -17   27.48    7.82
   2  -6 -16  267.91   23.24
   2  -6 -15   -0.67    2.32
   2  -6 -14  779.56   37.78
   2  -6 -14  750.61   43.37
   2  -6 -13   25.90    4.29
   2  -6 -13   33.61    2.64
   2  -6 -13   33.58   10.47
   2  -6 -12  672.02   30.92
   2  -6 -12  563.36   26.96
   2  -6 -12  683.57   17.46
   2  -6 -11  132.02    5.67
   2  -6 -11  112.05    4.61
   2  -6 -11  127.91    9.92
   2  -6 -10  333.46   15.81
   2  -6 -10  249.05   11.64
   2  -6 -10  332.94   15.99
   2  -6  -9  579.26   22.07
   2  -6  -9  382.17   18.63
   2  -6  -9  532.16   21.82
   2  -6  -8  189.65    8.22
   2  -6  -8  149.67    7.61
   2  -6  -8  221.81   14.86
   2  -6  -7 1123.35    8.48
   2  -6  -7 1380.70   46.50
   2  -6  -6   87.33   10.15
   2  -6  -6   89.53    9.38
   2  -6  -6  102.38   14.83
  -2   6   6   59.22    4.41
   2  -6  -5 1608.18   29.69
   2  -6  -5 1981.73   33.70
   2  -6  -5 1962.71   39.47
  -2   6   5 1755.14   29.56
   2  -6  -4  118.83   10.16
   2  -6  -4  132.82   10.56
  -2   6   4  113.62   13.08
  -2   6   4  148.55   13.38
   2  -6  -3 1407.76   49.42
   2  -6  -3 1167.74   41.52
  -2   6   3 1271.17   44.36
  -2   6   3 1141.50   42.95
   2  -6  -2  283.67    9.15
  -2   6   2  266.62    8.59
   2  -6  -1 2339.43   40.06
   2  -6  -1 1990.86   33.46
  -2   6   1 2177.68   36.24
  -2   6   1 2034.67   34.96
   2  -6   0  193.63   20.85
   2  -6   0  117.18   15.20
  -2   6   0  189.00   16.99
  -2   6   0  130.27   19.90
   2  -6   1  124.57   11.31
   2  -6   1   99.20    9.11
  -2   6  -1  105.88   10.52
   2  -6   2 2327.65   59.85
   2  -6   2 1820.82   44.33
  -2   6  -2 1754.98   42.46
   2  -6   3 1346.62   46.51
   2  -6   3 1194.77   39.97
  -2   6  -3 1177.80   39.40
   2  -6   4 1301.22   42.75
   2  -6   4 1051.53   33.25
  -2   6  -4  990.12   31.50
   2  -6   5  227.73   14.78
   2  -6   5  216.78   15.76
  -2   6  -5  215.92   15.83
   2  -6   6  981.67   33.10
   2  -6   6  877.24   26.51
  -2   6  -6  819.63   26.03
   2  -6   7   45.63   15.96
  -2   6  -7    9.77    4.64
   2  -6   8  654.56   25.73
  -2   6  -8  544.10   27.79
   2  -6   9  184.59   13.28
  -2   6  -9  115.80   12.99
   2  -6  10  271.63   18.43
  -2   6 -10  212.74   16.64
   2  -6  11  170.32   18.50
  -2   6 -11  132.38   12.69
   2  -6  12  189.52   21.69
  -2   6 -12  128.22   14.87
   2  -6  13   95.43   22.87
   2  -6  14    3.81    3.56
   2  -6  15  225.16   26.79
   2  -6  16    5.50    5.38
   2  -5 -17   33.91   12.50
   2  -5 -16   69.65   15.12
   2  -5 -15  448.34   45.17
   2  -5 -14   51.92    1.67
   2  -5 -14   60.88   16.44
   2  -5 -13  188.18    5.17
   2  -5 -13  224.77   11.17
   2  -5 -12    3.63    1.54
   2  -5 -12   18.68    7.18
   2  -5 -11 1036.06   34.28
   2  -5 -11 1061.92   44.18
   2  -5 -10   24.10    5.47
   2  -5 -10   14.12    1.83
   2  -5 -10   18.42    7.89
   2  -5  -9 1133.24   35.67
   2  -5  -9  942.11   29.57
   2  -5  -9 1154.80   41.37
   2  -5  -8   61.43    3.82
   2  -5  -8   42.35    3.49
   2  -5  -8   56.07   15.42
   2  -5  -8   31.12    8.44
   2  -5  -7  286.37   20.50
   2  -5  -7  218.73   16.00
   2  -5  -7  295.50   21.86
   2  -5  -7  250.58   18.56
   2  -5  -6  762.46   29.53
   2  -5  -6  538.90   21.69
   2  -5  -6  763.01   31.45
   2  -5  -6  632.18   25.77
   2  -5  -5  344.82   18.32
   2  -5  -5  352.41   18.09
   2  -5  -5  359.05   20.29
  -2   5   5  299.74   16.80
   2  -5  -4  580.47   25.84
   2  -5  -4  676.12   26.55
   2  -5  -4  672.26   27.22
  -2   5   4  625.08   24.26
   2  -5  -3   -0.17    3.23
   2  -5  -3    1.98    3.84
  -2   5   3   11.46    4.07
  -2   5   3   -8.08    4.61
   2  -5  -2 3007.61   39.27
   2  -5  -2 3622.51   47.91
  -2   5   2 3110.88   41.35
  -2   5   2 3503.09   45.35
   2  -5  -1  782.35   29.83
   2  -5  -1  542.26   20.97
  -2   5   1  743.51   27.74
  -2   5   1  548.03   22.30
   2  -5   0 4418.18   56.99
   2  -5   0 3917.02   50.57
  -2   5   0 4281.98   56.06
  -2   5   0 3912.63   50.72
   2  -5   1  858.24   34.13
   2  -5   1  573.74   22.74
  -2   5  -1  799.81   32.58
  -2   5  -1  588.78   25.49
   2  -5   2 1650.90   28.04
  -2   5  -2 1778.66   31.35
   2  -5   3  478.69   27.64
   2  -5   3  319.54   16.47
  -2   5  -3  438.05   23.14
  -2   5  -3  340.67   21.04
   2  -5   4  928.91   36.74
   2  -5   4  819.04   26.88
  -2   5  -4  805.89   26.85
   2  -5   5  872.53   29.56
   2  -5   5  749.57   28.21
  -2   5  -5  697.01   26.32
   2  -5   6  131.60    8.11
   2  -5   6  115.21    7.87
  -2   5  -6  104.09    7.00
   2  -5   7 2461.54  552.25
   2  -5   7 2255.19   81.08
  -2   5  -7 2055.99  461.46
   2  -5   8   79.57    9.61
   2  -5   8   58.87   12.23
  -2   5  -8   48.29    9.04
   2  -5   9 1084.66   39.02
   2  -5   9  990.01   33.51
  -2   5  -9  867.97   32.47
   2  -5  10   23.89    9.87
   2  -5  10    9.99    4.89
  -2   5 -10   19.49    4.94
   2  -5  11  501.13   32.23
  -2   5 -11  394.86   21.81
   2  -5  12   21.88    8.22
  -2   5 -12    7.78    4.56
   2  -5  13   71.77   15.78
  -2   5 -13   59.03    7.04
   2  -5  14   60.34   10.74
   2  -5  15    5.04    4.96
   2  -5  16  201.80   29.72
   2  -5  17   18.16    6.07
   2  -4 -17   68.72   17.80
   2  -4 -16  114.16   21.42
   2  -4 -15  261.41   15.50
   2  -4 -14  316.84   23.47
   2  -4 -13  249.88   14.10
   2  -4 -13  289.83   24.14
   2  -4 -12  293.42   16.33
   2  -4 -12  299.88   19.30
   2  -4 -11  121.90    5.64
   2  -4 -11  129.74    3.05
   2  -4 -11  150.46   10.54
   2  -4 -10  345.19   14.08
   2  -4 -10  370.31   13.30
   2  -4 -10  384.98   18.52
   2  -4  -9    2.16    0.86
   2  -4  -9    3.13    1.17
   2  -4  -9    2.64    2.61
   2  -4  -8  275.76   19.32
   2  -4  -8  238.26   16.78
   2  -4  -8  295.02   21.88
  -2   4   8  292.16   21.46
   2  -4  -7  485.50   22.98
   2  -4  -7  337.60   16.36
   2  -4  -7  464.16   23.35
  -2   4   7  458.12   21.72
   2  -4  -6 2928.83   47.99
   2  -4  -6 2171.01   35.53
   2  -4  -6 2883.55   50.81
  -2   4   6 2920.06   48.07
   2  -4  -5  320.96   17.12
   2  -4  -5  463.74   23.70
   2  -4  -5  397.22   21.79
  -2   4   5  415.09   21.56
   2  -4  -4  233.75    7.20
   2  -4  -4  233.31   17.40
   2  -4  -4  244.77   18.98
  -2   4   4  217.37   16.95
   2  -4  -3  525.72   23.98
   2  -4  -3  519.17   24.22
   2  -4  -3  454.17   17.48
  -2   4   3  529.47   24.35
   2  -4  -2  366.50   19.99
   2  -4  -2  364.91   17.23
  -2   4   2  361.92   20.35
  -2   4   2  345.57   17.25
   2  -4  -1  412.40   19.29
   2  -4  -1  504.80   26.03
  -2   4   1  406.37   20.65
  -2   4   1  475.76   22.18
   2  -4   0  612.74   23.51
   2  -4   0  675.50   27.36
  -2   4   0  640.45   29.23
  -2   4   0  658.95   24.85
   2  -4   1 1096.69   31.48
   2  -4   1  894.32   25.06
  -2   4  -1 1093.70   30.33
  -2   4  -1  923.18   26.06
   2  -4   2  251.98   19.05
   2  -4   2  173.75   14.70
  -2   4  -2  267.36   19.85
  -2   4  -2  175.39   18.39
   2  -4   3 1257.36   44.80
   2  -4   3 1092.43   38.08
  -2   4  -3 1229.25   43.47
  -2   4  -3 1140.45   40.02
   2  -4   4  183.25   19.29
   2  -4   4  135.20   10.55
  -2   4  -4  187.13   14.50
  -2   4  -4  127.74   14.72
   2  -4   5 1121.95   38.06
   2  -4   5  998.35   30.76
  -2   4  -5  919.14   29.64
   2  -4   6   78.61    8.77
   2  -4   6   57.07    4.70
  -2   4  -6   49.53    5.02
   2  -4   7  149.71   10.41
   2  -4   7  152.63   10.27
  -2   4  -7  136.16    8.48
   2  -4   8  474.65  107.22
   2  -4   8  445.76   18.02
  -2   4  -8  408.77   92.49
   2  -4   9  177.30   12.89
   2  -4   9  160.80   11.17
  -2   4  -9  150.29    9.21
   2  -4  10  398.21   18.07
  -2   4 -10  353.79   14.18
   2  -4  11   14.12    6.00
   2  -4  11    6.57    3.89
  -2   4 -11    1.12    2.76
   2  -4  12  458.15   35.09
  -2   4 -12  405.14   22.26
   2  -4  13    4.23    3.54
  -2   4 -13   -1.24    2.43
   2  -4  14  156.61   11.90
   2  -4  15   82.01   16.71
   2  -4  16   98.03   37.33
   2  -4  17   47.72    8.89
   2  -3 -17    2.26    3.75
   2  -3 -16   89.09   12.06
   2  -3 -15   76.26   16.75
   2  -3 -14  643.73   44.23
   2  -3 -13   35.54    3.34
   2  -3 -13   50.78   13.12
   2  -3 -12  217.53   13.20
   2  -3 -11  612.87   25.43
   2  -3 -11  632.06   28.49
   2  -3 -10  111.48   13.59
   2  -3  -9 1353.52    4.28
   2  -3  -9 1527.70   23.15
  -2   3   9 1381.75   44.25
   2  -3  -8  886.79   26.67
   2  -3  -8  843.28   25.51
   2  -3  -8  908.07   30.50
  -2   3   8  849.00   27.91
   2  -3  -7  985.83   29.59
   2  -3  -7  927.98   33.45
  -2   3   7  862.05   27.68
   2  -3  -6  123.00    9.32
   2  -3  -6   79.34    6.32
   2  -3  -6  116.29   11.00
  -2   3   6  106.82   12.18
   2  -3  -5 3327.06   42.23
   2  -3  -5 2414.39   30.75
   2  -3  -5 3176.69   42.83
  -2   3   5 3184.11   42.71
   2  -3  -4  253.30   19.46
   2  -3  -4  263.29   19.17
  -2   3   4  249.10   22.40
  -2   3   4  244.01   17.97
   2  -3  -3 2039.43   47.24
   2  -3  -3 2159.34   48.56
  -2   3   3 2071.08   48.17
  -2   3   3 1988.71   44.52
   2  -3  -2 1932.17   45.07
   2  -3  -2 2398.34   53.96
   2  -3  -2 2273.48   51.93
  -2   3   2 2372.67   53.17
   2  -3  -1 2975.39   39.57
   2  -3  -1 2726.29   35.84
  -2   3   0 4373.39   56.33
  -2   3   0 3690.13   47.81
   2  -3   1 2116.51   47.81
   2  -3   2 4116.58   54.60
   2  -3   2 3520.90   45.05
  -2   3  -2 4183.45   53.61
  -2   3  -2 3615.10   46.26
   2  -3   3  705.47   27.14
   2  -3   3  693.01   25.79
  -2   3  -3  722.57   27.37
  -2   3  -3  709.71   26.40
   2  -3   4 1188.98   42.58
   2  -3   4 1063.49   37.18
  -2   3  -4 1215.27   42.76
  -2   3  -4  952.95   33.31
   2  -3   5   47.22   13.03
   2  -3   5   20.15    8.55
  -2   3  -5   39.63    5.40
  -2   3  -5   13.90    7.07
   2  -3   6  485.89   28.91
   2  -3   6  489.12   22.59
  -2   3  -6  496.96   24.83
  -2   3  -6  423.04   20.45
   2  -3   7  567.27   23.08
   2  -3   7  581.70   20.81
  -2   3  -7  534.42   21.45
   2  -3   8  759.37   32.09
   2  -3   8  852.83   30.08
  -2   3  -8  769.88   29.78
   2  -3   9  333.17   17.00
   2  -3   9  332.75   14.44
  -2   3  -9  279.07   13.57
   2  -3  10  331.03   21.50
   2  -3  10  331.83   20.07
  -2   3 -10  293.09   20.67
   2  -3  11  281.01   14.22
   2  -3  11  257.74   13.45
  -2   3 -11  238.28   15.81
   2  -3  12  155.63   14.65
   2  -3  12  123.91    6.86
  -2   3 -12  122.63    8.39
   2  -3  13  330.99   23.72
  -2   3 -13  291.35   19.84
   2  -3  14   -2.02    4.72
  -2   3 -14    1.37    1.65
   2  -3  15   98.30   13.61
   2  -3  16   65.47    9.65
   2  -3  17  252.44   32.06
   2  -2 -16   14.16    6.70
   2  -2 -15  630.97   36.86
   2  -2 -14   40.11   13.55
   2  -2 -13  981.05   53.17
  -2   2  13  624.41   27.26
   2  -2 -12    2.10    1.20
   2  -2 -12    2.21    2.63
  -2   2  12   -0.22    0.60
   2  -2 -11  424.23   14.15
   2  -2 -11  443.12   23.73
  -2   2  11  298.05   14.75
   2  -2 -10  260.43   13.92
   2  -2 -10  280.42   19.57
  -2   2  10  170.40    3.80
   2  -2  -9  135.79   13.54
  -2   2   9   86.69    2.86
  -2   2   9  117.82    7.80
   2  -2  -8 1219.81   41.75
  -2   2   8  831.53   25.43
  -2   2   8 1143.68   36.22
   2  -2  -7  102.46   15.63
  -2   2   7   82.18    8.57
   2  -2  -6 3963.91   65.59
  -2   2   6 3806.64   62.37
   2  -2  -5  171.71   22.10
  -2   2   5  142.59   11.61
   2  -2  -4 4163.22   52.07
  -2   2   4 5474.59   70.54
   2  -2  -3  107.72   13.27
   2  -2  -3  144.73   11.61
  -2   2   3  127.75   22.40
  -2   2   3  145.71   11.67
   2  -2  -2 1585.65   37.80
   2  -2  -2 1568.87   43.54
  -2   2   2 1596.37   37.09
  -2   2   2 1570.51   36.55
   2  -2  -1  201.82   19.61
   2  -2  -1  219.66   24.92
  -2   2   1  183.23   20.85
  -2   2   1  211.00   22.74
   2  -2   0  141.79   14.37
   2  -2   0  161.75   17.49
   2  -2   0  171.81   19.21
  -2   2   0  149.79   16.84
   2  -2   1  807.51   33.82
   2  -2   1  670.01   27.50
  -2   2  -1  773.94   30.11
  -2   2  -1  709.47   31.83
   2  -2   2  147.69   11.96
   2  -2   2  156.93   13.66
  -2   2  -2  169.93   23.19
  -2   2  -2  166.92   14.50
   2  -2   3  869.35   37.58
   2  -2   3  716.54   26.48
  -2   2  -3  913.85   34.23
  -2   2  -3  754.71   33.97
   2  -2   4  674.03   26.42
   2  -2   4  655.59   24.38
  -2   2  -4  690.92   28.79
  -2   2  -4  648.83   24.14
   2  -2   5  436.41   22.88
   2  -2   5  421.32   21.50
  -2   2  -5  440.69   22.60
  -2   2  -5  387.29   21.23
   2  -2   6  123.66   11.03
   2  -2   6  123.62   11.66
  -2   2  -6  129.71   10.30
  -2   2  -6  122.00   10.62
   2  -2   7  532.85   23.80
   2  -2   7  516.98   20.15
  -2   2  -7  529.92   21.08
  -2   2  -7  473.71   18.99
   2  -2   8    5.79    2.44
  -2   2  -8    3.95    2.75
   2  -2   9  478.28   20.48
   2  -2   9  525.85   19.80
  -2   2  -9  455.27   19.38
   2  -2  10  126.30   14.10
   2  -2  10  128.53    7.33
  -2   2 -10  102.35    8.09
   2  -2  11  416.63   20.91
   2  -2  11  448.43   15.29
  -2   2 -11  377.64   19.03
   2  -2  12  186.53   13.50
   2  -2  12  185.92    9.62
  -2   2 -12  148.09   10.46
   2  -2  13   37.61    5.77
  -2   2 -13   27.19    7.55
   2  -2  14  153.55   15.25
  -2   2 -14  134.71   11.57
   2  -2  15   -4.79    4.59
   2  -2  16  155.23   23.63
   2  -2  17    7.37    4.45
   2  -1 -16   42.37    9.74
   2  -1 -15   11.90    4.71
   2  -1 -14  978.25   72.88
   2  -1 -13  191.65   21.01
  -2   1  13  137.95    4.34
   2  -1 -12  251.28   11.80
   2  -1 -12  276.77   18.06
  -2   1  12  210.58    7.50
   2  -1 -11   20.33    3.44
   2  -1 -11   23.84    6.30
  -2   1  11   14.82    3.59
   2  -1 -10  538.54   23.26
   2  -1 -10  534.70   30.09
  -2   1  10  412.51   18.05
   2  -1  -9  211.36   12.58
   2  -1  -9  239.51   16.67
  -2   1   9  166.02   10.80
  -2   1   9  197.31   13.16
   2  -1  -8 1092.17   33.64
   2  -1  -8 1216.31   40.64
  -2   1   8  881.16   27.21
  -2   1   8 1097.69   36.19
   2  -1  -7  173.31   12.34
   2  -1  -7  203.41   16.75
  -2   1   7  136.95    9.61
  -2   1   7  173.40   13.70
   2  -1  -6  310.49   15.26
   2  -1  -6  373.46   22.20
  -2   1   6  325.59   18.17
   2  -1  -5 1376.07   48.42
  -2   1   5 1293.86   45.51
   2  -1  -4   73.69   11.61
  -2   1   4   68.58    7.54
   2  -1  -3 1217.62   35.01
  -2   1   3 1216.82   35.43
   2  -1  -2   99.35    8.52
   2  -1  -2  141.77   18.62
  -2   1   2  109.81   33.16
   2  -1  -1 1213.91   33.59
   2  -1  -1 1366.72   40.04
  -2   1   1 1298.21   36.07
   2  -1   0   14.62    4.68
   2  -1   0   19.10    8.22
  -2   1   0   13.84    4.83
  -2   1   0   11.10    8.69
   2  -1   1  272.51   13.76
   2  -1   1  300.01   16.33
  -2   1  -1  279.75   14.29
  -2   1  -1  288.96   13.99
   2  -1   2  556.63   24.34
   2  -1   2  670.20   29.73
   2  -1   2  658.06   26.55
  -2   1  -2  628.86   25.57
  -2   1  -3 9999.00   17.85
   2  -1   4   61.45    7.39
   2  -1   4  100.58    8.46
  -2   1  -4   73.09    6.46
   2  -1   5  898.06   34.97
   2  -1   5  933.41   25.66
  -2   1  -5  965.76   29.20
  -2   1  -5  854.37   31.30
   2  -1   6 2176.32   37.55
   2  -1   6 2427.98   39.22
  -2   1  -6 2370.20   41.64
   2  -1   7   68.73   16.68
   2  -1   7   58.62    4.67
  -2   1  -7   56.44    3.42
  -2   1  -7   54.14    6.37
   2  -1   8 1492.01   49.80
  -2   1  -8 1334.37    9.04
   2  -1   9  431.46   28.78
   2  -1   9  475.40   22.27
  -2   1  -9  442.36   20.71
  -2   1  -9  413.88   20.09
   2  -1  10  532.46   26.77
   2  -1  10  567.20   22.55
  -2   1 -10  493.05   21.54
   2  -1  11   25.32    6.62
  -2   1 -11    4.48    3.26
   2  -1  12  308.01   18.14
   2  -1  12  300.16   18.96
  -2   1 -12  260.40   18.52
   2  -1  13   69.07    9.85
   2  -1  13   65.12    4.50
  -2   1 -13   46.98    7.90
   2  -1  14  291.90   25.61
  -2   1 -14  241.85   16.26
   2  -1  15   75.40    8.96
   2  -1  16   37.90    8.12
   2  -1  17  254.67   15.00
   2  -1  18   33.19   12.20
   2   0 -16  181.88   15.36
   2   0 -15   79.47   12.37
   2   0 -14  513.36   30.70
   2   0 -13  326.58   11.41
  -2   0  13  236.04   15.00
   2   0 -12   95.42    5.75
   2   0 -12  108.30   14.40
  -2   0  12   83.35    5.03
   2   0 -11  283.60   11.68
   2   0 -11  284.05   17.58
  -2   0  11  229.84   11.43
   2   0 -10   16.74    4.12
   2   0 -10   12.19    5.55
   2   0  -9  709.75   30.04
   2   0  -9  667.52   27.58
  -2   0   9  623.97   26.36
   2   0  -8  136.73    5.89
   2   0  -8  142.96    8.95
  -2   0   8  113.80    6.60
  -2   0   8  129.58    9.27
   2   0  -7 1453.35   47.46
   2   0  -7 1562.08   52.95
  -2   0   7 1305.60    6.94
  -2   0   7 1476.85   49.31
   2   0  -6  599.04   22.11
   2   0  -6  696.91   28.67
  -2   0   6  653.42   28.26
   2   0  -5 1990.81   32.28
   2   0  -5 2290.94   39.81
  -2   0   5 2001.01   32.31
  -2   0   5 2159.95   36.68
   2   0  -4  561.03   22.57
  -2   0   4  543.62   24.35
  -2   0   4  531.10   25.75
   2   0  -3  446.44   22.61
  -2   0   3  423.10   19.17
  -2   0   3  420.57   20.12
   2   0  -2   13.59    2.75
   2   0  -2   15.05    7.05
  -2   0   2   24.98   14.34
   2   0  -1  921.67   37.37
   2   0  -1  676.98   25.69
  -2   0   1  889.10   34.27
  -2   0   1  722.10   27.28
   2   0   0  563.32   20.89
   2   0   0  707.39   26.39
  -2   0   0  604.02   22.45
  -2   0   0  732.99   27.66
   2   0   1  495.99   18.47
   2   0   1  568.21   21.23
  -2   0  -1  488.37   18.15
  -2   0  -1  575.68   21.37
   2   0   2 1793.48   41.40
   2   0   2 2080.22   47.17
  -2   0  -2 2107.35   47.13
   2   0   3 2113.65   49.06
   2   0   3 1858.02   47.56
  -2   0  -3 2041.53   45.98
  -2   0  -3 1949.89   45.29
   2   0   4 1458.71   34.55
   2   0   4 1764.06   39.62
  -2   0  -4 1542.37   35.42
   2   0   5  395.77   26.15
  -2   0  -5  397.14   19.19
  -2   0  -5  405.20   18.14
   2   0   6  210.97   17.11
  -2   0  -6  233.59   21.87
  -2   0  -6  235.08   17.18
   2   0   7  258.56   21.42
  -2   0  -7  295.34   16.15
  -2   0  -7  272.61   13.81
   2   0   8   88.87   10.35
  -2   0  -8   90.34   11.35
  -2   0  -8   81.23    5.82
   2   0   9  307.80   16.28
   2   0   9  360.54   16.42
  -2   0  -9  348.18   17.99
  -2   0  -9  322.98   15.41
   2   0  10  246.21   13.29
   2   0  10  282.45   11.82
  -2   0 -10  284.90   13.89
  -2   0 -10  274.44   10.81
   2   0  11  693.39   29.40
   2   0  11  740.58   31.08
  -2   0 -11  706.64   26.79
   2   0  12   56.97    6.15
   2   0  12   65.91    4.41
  -2   0 -12   62.00    6.75
   2   0  13 1015.75   31.94
   2   0  13 1057.32   33.05
  -2   0 -13 1033.74   31.16
   2   0  14    4.68    4.47
   2   0  14    3.93    1.92
  -2   0 -14   -0.51    1.38
   2   0  15   50.50   12.52
   2   0  16  181.53   14.25
   2   0  17  135.78   16.14
   2   0  18   89.14    9.71
   2   1 -15  109.28   16.50
   2   1 -14   39.07   12.01
   2   1 -13  370.32   26.34
  -2  -1  13  339.60   21.28
   2   1 -12   62.32   11.83
   2   1 -11   40.26    6.32
   2   1 -11   60.47   12.82
  -2  -1  11   50.35    4.32
   2   1 -10  134.31    4.69
   2   1 -10  135.63    8.37
  -2  -1  10  119.71    6.45
   2   1  -9    4.38    2.42
   2   1  -9    6.09    3.71
  -2  -1   9    3.34    2.11
   2   1  -8 1265.30   45.95
   2   1  -8 1349.76   49.42
  -2  -1   8 1243.20   44.48
  -2  -1   8 1246.96   46.62
   2   1  -7  317.63   17.19
   2   1  -7  334.12   19.64
  -2  -1   7  292.29   16.95
  -2  -1   7  298.25   17.90
   2   1  -6  571.33   21.34
   2   1  -6  638.96   28.38
  -2  -1   6  639.42   24.75
  -2  -1   6  618.17   24.58
   2   1  -5   51.22    3.03
   2   1  -5   62.24    6.67
  -2  -1   5   61.71    5.70
  -2  -1   5   62.56    6.60
   2   1  -4  794.63   29.43
   2   1  -4  890.38   33.78
  -2  -1   4  873.82   32.33
  -2  -1   4  860.60   32.29
   2   1  -3   73.78    3.73
   2   1  -3   65.84    7.13
  -2  -1   3   76.99    2.64
  -2  -1   3   92.69    5.99
   2   1  -2  111.68   15.76
  -2  -1   2  108.37    8.38
  -2  -1   2   83.53    6.74
  -2  -1   2  118.11   12.11
   2   1  -1 1847.69    9.76
   2   1  -1 2573.36   21.71
  -2  -1   1 1836.58    7.69
  -2  -1   1 2545.56   59.17
   2   1   0  261.47   12.60
  -2  -1   0  286.29   13.55
  -2  -1   0  373.56   17.87
   2   1   1  311.85   14.35
   2   1   1  403.63   18.43
  -2  -1  -1  323.95   15.05
  -2  -1  -1  414.97   18.99
   2   1   2   92.70    4.92
   2   1   2   79.57    6.95
  -2  -1  -2   92.25    3.44
  -2  -1  -2   77.05    9.98
   2   1   3 1666.68   39.73
   2   1   3 1983.37   45.08
  -2  -1  -3 1762.43   41.06
  -2  -1  -3 2028.22   46.56
   2   1   4 2258.85   32.30
  -2  -1  -4 2346.66   34.69
   2   1   5  543.64   22.06
  -2  -1  -5  594.67   22.84
   2   1   6   91.84   11.66
  -2  -1  -6  108.33   10.10
   2   1   7  155.41   12.77
  -2  -1  -7  175.30   13.62
   2   1   8  937.65   34.18
  -2  -1  -8 1022.10   36.69
  -2  -1  -8 1101.60   38.15
   2   1   9  769.63   25.45
   2   1   9  928.90   28.69
  -2  -1  -9  839.23   28.51
  -2  -1  -9  879.27   27.16
   2   1  10   25.49    5.75
  -2  -1 -10   35.20    5.96
  -2  -1 -10   31.18    2.83
   2   1  11  355.56   16.81
   2   1  11  399.69   15.28
  -2  -1 -11  375.33   14.65
   2   1  12  289.62   20.65
   2   1  12  320.14   15.26
  -2  -1 -12  325.76   14.85
   2   1  13    0.15    3.80
   2   1  13    1.20    0.79
  -2  -1 -13    2.34    1.61
   2   1  14  509.39   33.13
  -2  -1 -14  534.78   29.88
   2   1  15    3.91    4.54
  -2  -1 -15   -0.50    1.02
   2   1  16  110.78   19.33
   2   1  17    6.87    4.26
   2   1  18  240.06   16.79
   2   2 -15    7.85    3.75
   2   2 -14  407.55   22.46
   2   2 -13    0.99    3.30
  -2  -2  13    6.93    3.61
   2   2 -12  389.71   29.28
   2   2 -11   35.59    5.72
   2   2 -11   39.38    8.32
  -2  -2  11   36.87    9.78
   2   2 -10  391.36   21.99
   2   2 -10  411.20   29.43
  -2  -2  10  392.55   23.12
   2   2  -9  290.24   17.61
   2   2  -9  318.55   21.04
  -2  -2   9  323.77   16.52
   2   2  -8  489.65   19.33
   2   2  -8  497.17  112.10
  -2  -2   8  501.94   19.31
   2   2  -7  855.93   30.23
   2   2  -7  884.24   32.00
  -2  -2   7  880.22   31.62
  -2  -2   7  854.83   30.51
   2   2  -6  202.23   15.73
   2   2  -6  220.45   18.78
  -2  -2   6  218.17   15.63
  -2  -2   6  213.36   16.47
   2   2  -5 1106.11   37.00
   2   2  -5 1184.53   40.84
  -2  -2   5 1208.05   41.15
  -2  -2   5 1200.19   40.80
   2   2  -4  928.39    8.31
   2   2  -4  969.85   10.85
  -2  -2   4  974.24   38.29
  -2  -2   4  963.20   37.67
   2   2  -3 1615.49   36.46
   2   2  -3 1827.59   45.66
  -2  -2   3 1718.21   39.33
  -2  -2   3 1840.54   42.31
   2   2  -2    7.56    5.75
   2   2  -2    6.61    5.60
  -2  -2   2    9.83   10.69
  -2  -2   2    7.95    5.06
   2   2  -1  382.17   19.98
  -2  -2   1  264.20   14.29
  -2  -2   1  381.39   19.05
  -2  -2   1  332.93   17.46
   2   2   0  108.53   17.73
   2   2   0  159.51   20.17
  -2  -2   0   95.33    9.00
  -2  -2   0   98.23    9.40
   2   2   1 1568.72   37.03
   2   2   1 1167.84   27.71
  -2  -2  -1 1583.55   36.36
  -2  -2  -1 1109.82   30.89
   2   2   2   87.78    9.13
   2   2   2  110.41   10.77
  -2  -2  -2   72.04    4.36
  -2  -2  -2  107.49    8.73
   2   2   3  669.88   26.89
   2   2   3  782.79   30.37
  -2  -2  -3  675.75   27.90
  -2  -2  -3  923.20   34.67
   2   2   4   45.66    8.60
   2   2   4   50.03   24.59
  -2  -2  -4   61.47    6.76
  -2  -2  -4   69.99   11.26
   2   2   5  366.97   29.01
   2   2   5  393.05   17.85
  -2  -2  -5  410.28   19.31
   2   2   6   24.65   10.18
  -2  -2  -6   18.68    3.76
  -2  -2  -6   27.02    3.63
   2   2   7    5.11    3.41
  -2  -2  -7    1.26    1.99
  -2  -2  -7    2.38    1.00
  -2  -2  -7   -0.03    0.50
   2   2   8  846.63   11.11
  -2  -2  -8  967.93   34.57
  -2  -2  -8 1174.82   40.80
  -2  -2  -8  949.15   32.80
   2   2   9   66.01    8.84
  -2  -2  -9   86.76   11.15
  -2  -2  -9   94.71    7.11
  -2  -2  -9   74.31    6.24
   2   2  10  594.88   25.15
  -2  -2 -10  685.01   26.51
  -2  -2 -10  634.62    5.57
   2   2  11   46.59   10.45
  -2  -2 -11   51.56    5.49
  -2  -2 -11   51.63    5.00
  -2  -2 -11   39.42    3.92
   2   2  12  225.63   17.22
  -2  -2 -12  314.01    8.13
  -2  -2 -12  243.76   13.64
   2   2  13  107.88    6.43
  -2  -2 -13   96.19    5.13
   2   2  14   31.01    9.70
  -2  -2 -14   34.31    4.92
  -2  -2 -14   30.53    5.34
   2   2  15  161.89   16.81
  -2  -2 -15  200.64    5.86
   2   2  16    2.52    4.06
   2   2  17  347.52   20.94
   2   2  18    1.76    2.98
   2   3 -14    7.62    4.93
   2   3 -13  372.60   18.24
  -2  -3  13  357.30   10.09
   2   3 -12   96.63    9.06
  -2  -3  12   64.00    8.72
   2   3 -11  243.20   13.04
  -2  -3  11  282.09   16.30
   2   3 -10   30.56    5.21
   2   3 -10   28.52   13.53
  -2  -3  10   36.31    5.64
   2   3  -9  247.76   17.62
   2   3  -9  255.52   19.35
  -2  -3   9  291.98   17.53
   2   3  -8  251.78   14.23
   2   3  -8  236.49   17.18
  -2  -3   8  267.79   15.70
   2   3  -7 1699.76   61.33
   2   3  -7 1650.23   61.45
  -2  -3   7 1804.39   64.47
   2   3  -6  194.14    9.38
   2   3  -6  211.99   22.28
  -2  -3   6  218.08   13.76
  -2  -3   6  196.52   16.54
   2   3  -5  581.39   23.11
   2   3  -5  591.67   29.86
  -2  -3   5  606.37   23.07
  -2  -3   5  595.56   23.20
   2   3  -4   89.26    3.73
   2   3  -4  108.78   22.34
  -2  -3   4   97.62    5.76
  -2  -3   4   97.61    5.97
   2   3  -3  100.11   10.40
   2   3  -3   85.08    7.50
  -2  -3   3  105.84   11.58
  -2  -3   3  100.29    5.54
   2   3  -2 1339.51   37.02
   2   3  -2 1455.85   46.66
  -2  -3   2 1342.77   36.68
  -2  -3   2 1500.83   41.65
   2   3  -1   27.23    5.98
   2   3  -1   28.31   17.24
  -2  -3   1   27.14   12.35
  -2  -3   1   24.41   13.26
   2   3   0  431.37   21.81
  -2  -3   0  361.15   17.56
  -2  -3   0  306.18   14.65
  -2  -3   0  452.07   21.25
   2   3   1 1045.15   31.95
   2   3   1  782.25   23.01
  -2  -3  -1 1086.55   31.19
  -2  -3  -1  794.66   22.77
   2   3   2 6087.83   80.86
   2   3   2 4758.57   62.63
  -2  -3  -2 6761.76   85.83
  -2  -3  -2 4918.11   62.62
   2   3   4  936.74   30.62
   2   3   4 1115.39   31.06
  -2  -3  -4  929.80   27.99
  -2  -3  -4 1202.87   33.15
   2   3   5   87.86    9.94
   2   3   5  128.79   10.48
  -2  -3  -5   99.86    8.76
  -2  -3  -5  141.34   13.08
   2   3   6  296.34   14.44
   2   3   6  255.72   13.28
  -2  -3  -6  324.70   14.85
  -2  -3  -6  289.67   14.77
   2   3   7 1309.91   29.76
   2   3   7 1167.97   33.08
  -2  -3  -7 1370.28   30.75
  -2  -3  -7 1373.66   38.47
   2   3   8   14.56    5.01
  -2  -3  -8   20.26    3.42
  -2  -3  -8   20.89    6.83
  -2  -3  -8   17.99    3.14
   2   3   9 1448.21   35.89
  -2  -3  -9 1676.63   40.33
  -2  -3  -9 1914.40   46.00
  -2  -3  -9 1618.25   38.87
   2   3  10  180.93   11.92
  -2  -3 -10  215.87   13.09
  -2  -3 -10  242.86   13.81
  -2  -3 -10  194.33   11.42
   2   3  11  509.65   19.98
  -2  -3 -11  587.45   24.23
  -2  -3 -11  678.77   25.32
  -2  -3 -11  561.10   20.21
   2   3  12   23.78    4.54
  -2  -3 -12   18.27    4.78
  -2  -3 -12   20.00    3.55
   2   3  13  178.97    9.18
  -2  -3 -13  263.96   17.11
  -2  -3 -13  209.43   12.17
   2   3  14  361.72   18.81
  -2  -3 -14  477.14   19.46
  -2  -3 -14  353.38   15.37
   2   3  15  408.52   11.06
  -2  -3 -15  486.33   23.39
   2   3  16   44.90    6.94
   2   3  17   42.71    9.31
   2   3  18  106.06    7.59
   2   4 -14   46.66   14.79
   2   4 -13  130.52   17.11
  -2  -4  13  118.60   11.36
   2   4 -12  155.96   18.90
  -2  -4  12  148.87   11.71
   2   4 -11   47.26    7.81
  -2  -4  11   62.73    6.96
   2   4 -10  459.05   23.29
  -2  -4  10  422.85   27.91
   2   4  -9   47.42    8.11
  -2  -4   9   54.24    9.78
   2   4  -8 1444.06   49.47
   2   4  -8 1508.94   51.05
  -2  -4   8 1642.14   59.41
   2   4  -7    5.11    2.57
   2   4  -7   -2.20    3.84
  -2  -4   7    2.31    1.87
   2   4  -6 1243.30   45.55
   2   4  -6 1240.45   46.11
  -2  -4   6 1368.76   52.33
   2   4  -5   13.36    5.55
   2   4  -5   16.59    5.15
  -2  -4   5   18.75    9.94
   2   4  -4   51.92    6.18
   2   4  -4   50.40   13.90
  -2  -4   4   57.76    5.91
  -2  -4   4   44.60   13.86
   2   4  -3  614.61   25.35
   2   4  -3  661.80   27.61
  -2  -4   3  646.62   25.51
  -2  -4   3  683.50   27.95
   2   4  -2  552.98    7.66
   2   4  -2  549.86   29.28
  -2  -4   2  589.06   30.80
  -2  -4   2  563.44   28.86
   2   4  -1  853.06   32.77
   2   4  -1  787.31   29.29
  -2  -4   1  885.89   33.14
  -2  -4   1  823.86   30.77
   2   4   0    9.13    5.00
  -2  -4   0   -0.56    4.57
  -2  -4   0   -0.57    4.19
   2   4   2  578.36   24.98
   2   4   2  472.42   18.45
  -2  -4  -2  617.02   23.51
  -2  -4  -2  481.29   18.84
   2   4   3 1747.74   40.21
   2   4   3 2309.99   23.21
  -2  -4  -3 1846.02   41.93
  -2  -4  -3 2389.23   10.59
   2   4   4   11.28    9.11
   2   4   4   23.43   14.66
  -2  -4  -4   16.85    4.04
  -2  -4  -4   22.28   13.09
   2   4   5  638.09   24.03
   2   4   5  543.90   21.65
  -2  -4  -5  703.43   26.40
  -2  -4  -5  559.23   21.43
   2   4   6  264.24   12.68
   2   4   6  207.28    7.19
  -2  -4  -6  271.41   12.80
  -2  -4  -6  219.06    5.70
   2   4   7  215.54    5.95
   2   4   7  234.59    5.07
  -2  -4  -7  238.65   13.21
  -2  -4  -7  252.30   13.90
   2   4   8 1291.57   45.19
   2   4   8 1143.55   43.56
  -2  -4  -8 1346.87    8.24
  -2  -4  -8 1311.02   46.48
   2   4   9  176.56   17.24
  -2  -4  -9  209.57   15.44
  -2  -4  -9  240.63   16.94
  -2  -4  -9  198.49   15.45
   2   4  10  288.11   15.18
  -2  -4 -10  361.71   18.10
  -2  -4 -10  397.37   18.48
  -2  -4 -10  345.59   16.13
   2   4  11  462.94   18.05
  -2  -4 -11  518.64   20.80
  -2  -4 -11  589.60   22.49
  -2  -4 -11  491.26   18.17
   2   4  12  404.15   17.44
  -2  -4 -12  469.44   21.23
  -2  -4 -12  560.44   20.95
  -2  -4 -12  435.37   17.08
   2   4  13    4.17    3.63
  -2  -4 -13   -0.26    1.30
  -2  -4 -13    0.06    1.09
   2   4  14  375.50   16.56
  -2  -4 -14  575.58   22.72
  -2  -4 -14  390.80   15.69
   2   4  15   16.74    5.18
  -2  -4 -15    3.34    1.92
  -2  -4 -15    0.55    0.49
   2   4  16   85.68    7.20
   2   4  17   80.92    7.90
   2   4  18  136.24   11.39
   2   4  19   43.97   11.05
   2   5 -14  130.98   15.16
   2   5 -13   43.14   14.91
  -2  -5  13   45.93   12.62
   2   5 -12  302.77   25.83
  -2  -5  12  373.22   20.73
   2   5 -11    5.03    4.43
  -2  -5  11   10.72    5.92
   2   5 -10   30.02   13.89
  -2  -5  10   34.66    7.12
   2   5  -9  103.74    8.75
  -2  -5   9  131.79   13.35
   2   5  -8    9.40    7.24
  -2  -5   8   10.97    4.17
   2   5  -7 1048.49   42.28
  -2  -5   7 1022.52   41.38
   2   5  -6   -0.20    4.31
  -2  -5   6    0.22    2.12
   2   5  -5  838.80   30.86
   2   5  -5  856.09   31.80
  -2  -5   5  876.18   31.10
   2   5  -4    5.54    4.27
   2   5  -4   -3.51    4.44
  -2  -5   4    7.08    3.55
   2   5  -3 1579.18   37.75
   2   5  -3 1580.55   39.61
  -2  -5   3 1664.76   41.95
  -2  -5   3 1624.96   41.11
   2   5  -2  369.85   18.88
   2   5  -2  454.41   27.79
  -2  -5   2  405.87   21.26
  -2  -5   2  435.19   23.30
   2   5  -1 1304.07   46.52
   2   5  -1 1314.01   47.29
  -2  -5   1 1378.91   48.66
  -2  -5   1 1348.33   47.46
   2   5   0  309.09   15.26
   2   5   0  230.15   17.03
  -2  -5   0  315.62   15.25
  -2  -5   0  261.99   19.90
   2   5   1 1117.20   31.56
  -2  -5  -1 1209.36   33.89
  -2  -5  -1  878.00   24.67
   2   5   2 3803.79   50.15
  -2  -5  -2 3845.13   49.65
  -2  -5  -2 3101.76   40.34
  -2  -5  -2 4046.70   52.77
   2   5   3  119.56   11.03
   2   5   3  154.32   12.98
  -2  -5  -3   91.05    8.16
  -2  -5  -3  181.62   14.28
   2   5   4  470.48   18.29
   2   5   4  613.86   23.67
  -2  -5  -4  510.35   19.86
  -2  -5  -4  684.56   26.06
   2   5   5    8.23    5.88
   2   5   5    8.54    4.47
  -2  -5  -5   16.79    8.13
  -2  -5  -5    8.46    3.25
   2   5   6  806.84   30.05
   2   5   6  674.50   26.70
  -2  -5  -6  864.65   32.41
  -2  -5  -6  735.40   28.15
   2   5   7    5.25    2.83
   2   5   7    3.20    3.81
  -2  -5  -7    0.56    2.42
  -2  -5  -7   -2.08    3.18
   2   5   8 1200.83   42.23
   2   5   8 1052.29   37.14
  -2  -5  -8 1287.37   44.81
  -2  -5  -8 1128.14   40.23
   2   5   9  353.44   17.06
   2   5   9  288.89   15.52
  -2  -5  -9  357.14   16.91
  -2  -5  -9  308.74   15.22
   2   5  10 1389.40   34.58
  -2  -5 -10 1613.49   39.13
  -2  -5 -10 1796.67   48.56
  -2  -5 -10 1608.97   39.60
   2   5  11   94.06    7.47
  -2  -5 -11  119.55    7.63
  -2  -5 -11  127.24    8.58
  -2  -5 -11  108.94    6.07
   2   5  12  495.33   23.29
  -2  -5 -12  557.67   26.68
  -2  -5 -12  656.34   26.51
  -2  -5 -12  545.49   20.84
   2   5  13  309.80   15.85
  -2  -5 -13  486.18   21.67
  -2  -5 -13  364.44   17.54
   2   5  14   -0.65    3.16
  -2  -5 -14    1.62    2.75
  -2  -5 -14    1.42    1.16
   2   5  15  582.66   27.38
  -2  -5 -15  787.16   37.65
  -2  -5 -15  601.10   10.99
   2   5  16   59.90   15.67
  -2  -5 -16  103.40    5.61
   2   5  17  166.75   12.89
   2   5  18    5.21    2.81
   2   5  19   88.30    7.31
   2   6 -13  104.97   20.29
   2   6 -12    1.05    1.99
  -2  -6  12    0.62    2.56
   2   6 -11  139.57   17.52
  -2  -6  11  154.82    9.42
   2   6 -10    9.07    5.79
  -2  -6  10    7.45    5.48
   2   6  -9  273.47   21.43
  -2  -6   9  351.33   23.10
   2   6  -8  259.05   20.11
  -2  -6   8  316.34   21.82
   2   6  -7  614.83   33.06
  -2  -6   7  679.55   36.14
   2   6  -6  409.56   26.09
  -2  -6   6  493.09   23.24
   2   6  -5    2.08    4.97
  -2  -6   5    7.81    6.67
   2   6  -4  724.83   26.79
  -2  -6   4  785.24   29.27
   2   6  -3   -0.64    1.69
   2   6  -3   -4.09    4.22
  -2  -6   3    2.23    1.81
   2   6  -2 1086.48   36.31
   2   6  -2 1012.07   33.23
  -2  -6   2 1115.74   34.54
   2   6  -1  320.82   17.28
   2   6  -1  381.43   20.21
  -2  -6   1  342.92   16.88
  -2  -6   1  373.38   19.47
   2   6   0  651.99   27.05
   2   6   0  687.10   26.98
  -2  -6   0  665.18   27.11
  -2  -6   0  689.20   27.41
   2   6   1  391.30   20.07
  -2  -6  -1  437.96   22.35
  -2  -6  -1  512.45   26.61
   2   6   2 2178.38   50.05
  -2  -6  -2 2395.81   55.09
  -2  -6  -2 1839.10    9.59
  -2  -6  -2 2422.54   17.00
   2   6   3 1401.13   39.19
  -2  -6  -3 1382.98   38.94
  -2  -6  -3 1149.90   31.82
   2   6   4  152.04   12.62
  -2  -6  -4  134.44   10.61
  -2  -6  -4  158.70   12.41
  -2  -6  -4  173.61   14.68
   2   6   5  688.40   26.24
   2   6   5  578.63   22.34
  -2  -6  -5  786.80   29.69
  -2  -6  -5  607.85   23.33
   2   6   6   11.50    9.21
   2   6   6   18.56    7.77
  -2  -6  -6    9.79    4.35
  -2  -6  -6   30.24    8.16
   2   6   7 1492.90   25.78
   2   6   7 1263.23   22.53
  -2  -6  -7 1640.54   29.60
  -2  -6  -7 1344.05   23.51
   2   6   8   79.73    6.25
   2   6   8   85.53   14.65
  -2  -6  -8   82.03    7.61
  -2  -6  -8   91.10    7.92
   2   6   9 1720.02   43.86
   2   6   9 1532.83   37.58
  -2  -6  -9 1801.36   44.03
  -2  -6  -9 1643.96   40.59
   2   6  10   57.71   10.35
   2   6  10   42.10    6.26
  -2  -6 -10   54.71    6.50
  -2  -6 -10   47.84    4.62
   2   6  11  691.51   28.96
  -2  -6 -11  734.21   31.23
  -2  -6 -11  942.71   36.24
  -2  -6 -11  812.90   29.07
   2   6  12   17.53    4.45
  -2  -6 -12   20.86    3.64
  -2  -6 -12   11.07    5.37
  -2  -6 -12   12.93    5.29
   2   6  13   30.37    8.11
  -2  -6 -13   46.57   11.42
  -2  -6 -13   34.56    5.79
   2   6  14  259.69   14.63
  -2  -6 -14  393.68   24.67
  -2  -6 -14  309.42   16.99
   2   6  15   58.91   12.40
  -2  -6 -15  100.38    5.73
  -2  -6 -15   53.29    7.91
   2   6  16  239.20   10.78
  -2  -6 -16  309.65   20.14
   2   6  17    2.95    4.88
  -2  -6 -17    8.63    3.44
   2   6  18  248.52   18.00
   2   6  19    3.75    3.00
   2   7 -13   13.55    5.49
   2   7 -12   67.21   13.51
  -2  -7  12   50.97   17.91
   2   7 -11   29.51    8.92
  -2  -7  11   35.69   12.39
   2   7 -10   51.16   15.26
  -2  -7  10   78.49   10.12
   2   7  -9    5.64    5.21
  -2  -7   9   -1.88    4.45
   2   7  -8  206.31   14.16
  -2  -7   8  249.11   15.15
   2   7  -7  268.48   23.14
  -2  -7   7  321.35   21.46
   2   7  -6  738.59   35.96
  -2  -7   6  878.73   48.20
   2   7  -5  167.18   18.23
  -2  -7   5  165.91    7.79
   2   7  -4  137.21    8.99
  -2  -7   4  158.80   11.47
   2   7  -3  139.94   16.06
  -2  -7   3  148.10    6.72
   2   7  -2   21.78    6.68
  -2  -7   2   37.66   13.48
   2   7  -1  532.25   22.71
  -2  -7   1  526.20   12.00
   2   7   0   -4.06    3.56
   2   7   0    0.94    4.19
  -2  -7   0    1.46    2.96
   2   7   1 1187.23   41.99
   2   7   1 1192.64   43.33
  -2  -7  -1 1348.87   49.44
  -2  -7  -1 1250.21   44.45
   2   7   2   15.70   10.45
  -2  -7  -2    5.76    4.60
  -2  -7  -2   24.65    5.59
   2   7   3 1055.97   38.07
  -2  -7  -3 1277.37   45.10
  -2  -7  -3  909.64   32.23
  -2  -7  -3 1219.59   43.39
   2   7   4 1069.68   38.18
  -2  -7  -4  848.50   30.86
  -2  -7  -4 1146.68   40.97
  -2  -7  -4 1046.47   39.05
   2   7   5  679.53   28.01
  -2  -7  -5  570.58   24.89
  -2  -7  -5  745.79   29.60
  -2  -7  -5  769.77   30.92
   2   7   6  281.59   15.24
   2   7   6  224.43   18.05
  -2  -7  -6  294.96   15.65
  -2  -7  -6  232.18   15.41
   2   7   7  175.08   16.01
   2   7   7  179.49   13.73
  -2  -7  -7  190.29   14.05
  -2  -7  -7  200.26   14.28
   2   7   8 1246.35    9.58
   2   7   8 1052.05   39.02
  -2  -7  -8 1344.21    9.11
  -2  -7  -8 1147.51   38.95
   2   7   9    3.38    3.73
   2   7   9    1.67    3.29
  -2  -7  -9    2.99    1.73
  -2  -7  -9    0.39    2.31
   2   7  10 1383.60   35.90
   2   7  10 1135.76   27.55
  -2  -7 -10 1351.93   33.24
  -2  -7 -10 1242.24   29.91
   2   7  11   27.32    7.90
   2   7  11   17.84    7.88
  -2  -7 -11   22.80    4.82
  -2  -7 -11   25.56    4.80
   2   7  12  751.09   24.11
  -2  -7 -12 1031.25   33.51
  -2  -7 -12  899.03   26.97
   2   7  13   48.07   11.23
  -2  -7 -13   73.92    9.69
  -2  -7 -13   49.44    6.99
   2   7  14  120.09   12.23
  -2  -7 -14  173.91   10.58
  -2  -7 -14  126.37    9.58
   2   7  15  214.83   20.22
  -2  -7 -15  313.19   13.93
  -2  -7 -15  233.91    9.19
   2   7  16  286.08   13.04
  -2  -7 -16  407.10   14.96
   2   7  17   14.98    7.37
  -2  -7 -17   11.52    3.14
   2   7  18   39.63   12.40
   2   7  19  140.63    8.59
   2   8 -12   54.75   16.11
  -2  -8  12   48.80   15.88
   2   8 -11   72.46   19.94
  -2  -8  11  110.10   11.78
   2   8 -10   31.32    6.40
  -2  -8  10   36.55   10.17
   2   8  -9  296.66   26.51
  -2  -8   9  360.67   18.06
   2   8  -8   -1.30    2.18
  -2  -8   8    3.92    2.68
   2   8  -7  905.85   51.91
  -2  -8   7 1120.08   62.10
   2   8  -6   67.92   15.11
  -2  -8   6  104.39   12.09
   2   8  -5  227.52   22.33
  -2  -8   5  292.09   17.98
   2   8  -4  124.54    8.62
  -2  -8   4  117.93   14.26
   2   8  -3  379.60   14.37
  -2  -8   3  455.21   21.82
   2   8  -2  236.37   16.68
  -2  -8   2  236.84   15.31
   2   8  -1  450.94   21.98
  -2  -8   1  547.89   20.80
   2   8   0  405.61   21.83
  -2  -8   0  459.79   21.69
   2   8   1   79.16   24.62
  -2  -8  -1  129.19   13.78
   2   8   2 2168.18   56.07
  -2  -8  -2 2333.99   55.89
   2   8   3   67.89   14.55
  -2  -8  -3  107.66    9.25
   2   8   4  603.10   26.06
  -2  -8  -4  721.57   27.72
   2   8   5   50.44   15.40
  -2  -8  -5   30.44   12.16
  -2  -8  -5   45.35   14.42
   2   8   6   20.51    8.11
  -2  -8  -6   21.24    6.97
  -2  -8  -6   20.86    4.31
   2   8   7  426.84   21.91
  -2  -8  -7  368.51   18.26
  -2  -8  -7  442.15   20.74
   2   8   8  642.77   21.77
   2   8   8  782.01   25.23
  -2  -8  -8  846.77   26.77
   2   8   9  423.13   17.70
   2   8   9  522.38   19.73
  -2  -8  -9  522.06   19.41
   2   8  10  590.06   22.55
   2   8  10  658.16   24.27
  -2  -8 -10  695.91   24.94
   2   8  11  161.70   11.01
   2   8  11  200.16   14.03
  -2  -8 -11  201.65   14.45
   2   8  12   11.77    5.24
  -2  -8 -12    9.26    3.87
   2   8  13  196.71   18.11
  -2  -8 -13  290.07   18.40
  -2  -8 -13  248.09   14.33
   2   8  14   45.16   10.00
  -2  -8 -14   57.65   14.14
  -2  -8 -14   31.25    8.71
   2   8  15  288.45   23.18
  -2  -8 -15  410.35   26.30
  -2  -8 -15  332.96   20.12
   2   8  16   59.02   12.09
  -2  -8 -16  100.57    6.22
   2   8  17  180.67    8.64
  -2  -8 -17  266.99   12.94
   2   8  18   65.32   15.08
   2   8  19  112.23    9.13
   2   9 -12   12.32    5.56
   2   9 -11   43.78   16.72
  -2  -9  11   78.53   16.39
   2   9 -10   13.85    4.72
  -2  -9  10   23.90    8.04
   2   9  -9  113.09   26.99
  -2  -9   9  155.59   14.23
   2   9  -8   96.70   22.79
  -2  -9   8  120.49   23.55
   2   9  -7   -6.16    6.37
  -2  -9   7   -0.76    5.15
   2   9  -6 1040.79   61.19
  -2  -9   6 1457.93   72.55
   2   9  -5  359.05   26.22
  -2  -9   5  466.96   22.14
   2   9  -4  265.29   14.49
  -2  -9   4  301.98   14.41
   2   9  -3    9.89    4.68
  -2  -9   3    6.49    4.24
   2   9  -2  474.09   22.80
  -2  -9   2  529.38   24.81
   2   9  -1    7.77    4.91
  -2  -9   1   13.38    4.21
   2   9   0  563.37   23.85
  -2  -9   0  732.76   32.33
   2   9   1  540.27   27.95
  -2  -9  -1  583.42   22.26
   2   9   2  694.70   26.08
  -2  -9  -2  866.61   32.86
   2   9   3  369.23   18.96
  -2  -9  -3  411.91   22.83
   2   9   4  289.07   15.23
  -2  -9  -4  398.14   19.87
   2   9   5  436.38   23.35
  -2  -9  -5  504.60   21.62
   2   9   6  179.85   17.20
  -2  -9  -6  114.67   16.85
   2   9   7 1377.39   34.28
  -2  -9  -7 1571.32   43.59
   2   9   8   29.82   15.50
  -2  -9  -8   58.14   15.95
   2   9   9  195.44   17.40
  -2  -9  -9  255.89   14.87
   2   9  10  235.98   11.60
   2   9  10  285.53   18.71
   2   9  11  313.24   14.74
   2   9  11  321.44   16.38
   2   9  12  141.04    7.91
   2   9  12  144.83   12.93
   2   9  13   56.85   15.15
  -2  -9 -13   67.08   11.11
   2   9  14  215.41    9.89
  -2  -9 -14  296.77   15.10
   2   9  15    4.62    3.26
  -2  -9 -15   -3.78    3.63
   2   9  16  286.17   16.00
  -2  -9 -16  356.53   21.88
   2   9  17   24.30    4.92
  -2  -9 -17   28.80    8.76
   2   9  18  162.38   19.57
  -2  -9 -18  208.72   18.23
   2   9  19    2.75    3.64
   2  10 -11    2.31    2.34
  -2 -10  11    5.62    5.81
   2  10 -10  253.26   28.78
  -2 -10  10  357.27   38.37
   2  10  -9    0.59    3.92
  -2 -10   9    3.47    3.43
   2  10  -8  145.53   20.46
  -2 -10   8  223.98   13.49
   2  10  -7  213.14   24.24
  -2 -10   7  344.98   32.59
   2  10  -6  421.84   38.92
  -2 -10   6  525.34   47.97
   2  10  -5  101.91   12.97
  -2 -10   5  140.19   25.21
   2  10  -4   66.72   13.66
  -2 -10   4   89.00   20.48
   2  10  -3  284.02   16.12
  -2 -10   3  424.71   30.10
   2  10  -2  153.29   13.28
  -2 -10   2  157.10   16.25
   2  10  -1 1888.54   64.78
  -2 -10   1 2244.74   75.98
   2  10   0   12.42    5.38
  -2 -10   0   34.32    6.90
   2  10   1  811.59   27.13
  -2 -10  -1  992.98   29.79
   2  10   2  149.87   12.62
  -2 -10  -2  143.33   16.88
   2  10   3  583.21   23.46
  -2 -10  -3  756.23   25.52
   2  10   4  583.34   24.72
  -2 -10  -4  611.53   23.84
   2  10   5  447.25   24.19
  -2 -10  -5  564.98   27.25
   2  10   6  390.99   22.66
  -2 -10  -6  429.03   20.59
   2  10   7   27.31   11.93
  -2 -10  -7   94.13   26.67
   2  10   8 1268.99   38.42
  -2 -10  -8 1423.55   27.73
   2  10   9  118.08   11.63
  -2 -10  -9  170.63   20.11
   2  10  10 1146.88   46.69
  -2 -10 -10 1267.68   46.51
   2  10  11   15.89    5.74
  -2 -10 -11   14.45    5.99
   2  10  12  268.21   20.12
   2  10  13   75.14   18.42
   2  10  13   76.37   15.55
   2  10  14   35.39   11.39
  -2 -10 -14   59.80   15.26
   2  10  15  539.29   29.79
  -2 -10 -15  695.63   45.70
   2  10  16   86.88   10.29
  -2 -10 -16  148.23    8.87
   2  10  17   93.47   11.76
  -2 -10 -17  139.92   17.50
   2  10  18   27.63    8.45
  -2 -10 -18   40.19   14.24
   2  10  19  178.68   13.75
   2  10  20   -0.75    2.46
   2  11 -11   34.27   12.90
  -2 -11  11   41.52   13.51
   2  11 -10    5.90    2.99
  -2 -11  10   -0.52    3.09
   2  11  -9  149.08   21.62
  -2 -11   9  213.56   26.06
   2  11  -8    1.13    7.67
  -2 -11   8    2.87    6.42
   2  11  -7  174.88   24.99
  -2 -11   7  264.05   18.76
   2  11  -6   39.33   13.79
  -2 -11   6   94.16   19.33
   2  11  -5  316.42   35.05
  -2 -11   5  445.03   19.80
   2  11  -4   38.41   11.46
  -2 -11   4   30.99   10.15
   2  11  -3   28.19   11.14
  -2 -11   3   71.22   16.05
   2  11  -2  236.03   29.71
  -2 -11   2  298.86   21.61
   2  11  -1    0.24    5.30
  -2 -11   1   -0.72    6.06
   2  11   0  713.61   34.32
  -2 -11   0  909.31   43.71
   2  11   1   -3.67    6.93
  -2 -11  -1   -2.31    6.00
   2  11   2 1065.43   39.19
  -2 -11  -2 1328.22   47.72
   2  11   3   20.84   11.51
  -2 -11  -3    4.52    6.63
   2  11   4  665.98   30.62
  -2 -11  -4  612.81   25.75
   2  11   5  143.87   12.20
  -2 -11  -5  150.43   35.99
   2  11   6  455.41   21.22
  -2 -11  -6  608.39   25.48
   2  11   7  218.40   20.23
  -2 -11  -7  246.34   25.19
   2  11   8  162.64   11.76
  -2 -11  -8  261.61   59.16
   2  11   9  700.80  160.57
  -2 -11  -9  728.07   32.94
   2  11  10   62.27   17.23
  -2 -11 -10  100.65    8.72
   2  11  11 1022.31   37.35
  -2 -11 -11 1182.27   41.54
   2  11  12    2.90    2.82
  -2 -11 -12    8.77    3.90
   2  11  13  406.76   18.49
  -2 -11 -13  440.51   21.71
   2  11  14    5.72    4.55
  -2 -11 -14   -0.24    4.81
  -2 -11 -15  301.14   13.61
  -2 -11 -15  301.55   19.49
  -2 -11 -16  173.44   10.58
  -2 -11 -16  210.19    9.34
  -2 -11 -17  182.31  107.90
  -2 -11 -18   10.93    5.76
  -2 -11 -19    4.06    3.89
   2  12 -10   64.10   23.61
  -2 -12  10   74.89   30.62
   2  12  -9   41.90   10.26
  -2 -12   9   59.85   20.14
   2  12  -8  105.78   27.83
  -2 -12   8  112.38   27.09
   2  12  -7    2.96    4.37
  -2 -12   7    4.29    2.65
   2  12  -6  274.61   21.23
  -2 -12   6  369.81   23.09
   2  12  -5    4.21    3.99
  -2 -12   5    5.62    4.82
   2  12  -4  236.68   28.57
  -2 -12   4  304.54   20.38
   2  12  -3   57.41   14.40
  -2 -12   3   58.27   13.35
   2  12  -2  425.18   25.05
  -2 -12   2  560.49   29.71
   2  12  -1  314.80   20.44
  -2 -12   1  523.19   27.81
  -2 -12   0 1131.57   44.13
   2  12   1  171.81   26.77
  -2 -12  -1  209.69   22.55
   2  12   2  184.42   14.50
  -2 -12  -2  249.03   14.16
   2  12   3  709.02   34.78
  -2 -12  -3  785.25   21.86
   2  12   4   79.34   20.75
  -2 -12  -4  114.65   11.36
   2  12   5  620.83   27.55
  -2 -12  -5  770.88   30.95
   2  12   6   16.18    5.42
  -2 -12  -6    6.73    4.81
   2  12   7  654.83   30.75
  -2 -12  -7  887.76   46.45
   2  12   8  322.32   16.57
  -2 -12  -8  354.09   21.66
   2  12   9  801.87   36.43
  -2 -12  -9 1035.34   38.34
   2  12  10  253.50   20.49
  -2 -12 -10  260.75   17.09
   2  12  11  258.58   16.94
  -2 -12 -11  362.08   31.52
   2  12  12  179.86   22.25
  -2 -12 -12  201.61   14.31
   2  12  13    4.39    3.45
  -2 -12 -13    1.75    3.76
   2  12  14  167.09   12.26
  -2 -12 -14  200.98   12.72
  -2 -12 -15  132.97   11.63
  -2 -12 -16 1031.74   71.08
  -2 -12 -17    6.59    3.51
  -2 -12 -17    9.87    4.69
  -2 -12 -18   81.75   14.28
  -2 -12 -18   82.11   13.94
  -2 -12 -19   67.94    8.45
  -2 -12 -19   52.69   17.28
  -2 -12 -20   29.16   11.05
   2  13  -9   75.14   24.60
  -2 -13   9   94.06   33.93
   2  13  -8   64.22   19.91
  -2 -13   8   97.07   27.55
   2  13  -7   78.47   22.98
  -2 -13   7   87.94   26.71
   2  13  -6    9.54    5.09
  -2 -13   6    6.84    6.42
   2  13  -5  487.81   36.79
  -2 -13   5  602.81   53.44
   2  13  -4   50.46   16.67
  -2 -13   4  120.74   21.53
   2  13  -3  227.15   14.71
  -2 -13   3  274.71   16.43
   2  13  -2    1.86    8.73
  -2 -13   2    2.92    8.16
   2  13  -1  393.23   23.04
  -2 -13   1  557.78   35.86
   2  13   0  157.15   13.57
  -2 -13   0  177.17    9.41
   2  13   1  292.92   31.10
  -2 -13  -1  424.07   35.26
   2  13   2  439.13   22.45
  -2 -13  -2  466.66   21.14
   2  13   3  508.98   29.02
  -2 -13  -3  664.33   35.47
   2  13   4  303.02   18.29
  -2 -13  -4  371.86   25.31
   2  13   5   85.70   10.95
  -2 -13  -5  119.07   12.01
   2  13   6  383.75   21.10
  -2 -13  -6  519.94   19.50
   2  13   7   65.94   16.48
  -2 -13  -7   22.19   11.69
   2  13   8 1080.29   43.40
  -2 -13  -8 1367.62   59.78
   2  13   9    9.01    4.69
  -2 -13  -9   -0.18    5.97
   2  13  10  220.55   12.06
  -2 -13 -10  329.58   29.27
   2  13  11  343.75   21.02
  -2 -13 -11  398.58   32.95
   2  13  12  115.04   19.37
  -2 -13 -12  173.89   14.62
   2  13  13  520.18   36.03
  -2 -13 -13  631.94   45.95
   2  13  14   64.78   14.77
  -2 -13 -14  101.28    9.56
   2  13  15  239.89   16.48
  -2 -13 -15  284.26   23.03
  -2 -13 -16   -1.20    5.34
  -2 -13 -16    2.88    3.26
  -2 -13 -17  269.21   24.19
  -2 -13 -17  246.33   31.50
  -2 -13 -18    2.90    3.14
  -2 -13 -18   -1.82    4.56
  -2 -13 -19  154.11    9.01
  -2 -13 -19  117.32   15.09
  -2 -13 -20   35.97   10.23
   2  14  -8    2.32    4.48
  -2 -14   8    9.87    4.17
   2  14  -7   59.86   17.41
  -2 -14   7   66.84   21.85
   2  14  -6   99.55    9.81
  -2 -14   6  113.18   29.46
   2  14  -5   69.39   13.36
  -2 -14   5  104.88   25.00
   2  14  -4  130.59   32.48
  -2 -14   4  184.23   11.12
   2  14  -3   16.63    9.97
  -2 -14   3   17.77   10.21
   2  14  -2  280.02   19.50
  -2 -14   2  379.33   24.14
   2  14  -1    8.46    6.99
   2  14   0  829.29   61.15
  -2 -14   0  992.41   69.65
   2  14   1   -0.36    7.31
  -2 -14  -1    7.09    6.33
   2  14   2  309.72   28.68
  -2 -14  -2  440.72   29.17
   2  14   3   79.27    7.63
  -2 -14  -3  122.57   28.11
   2  14   4  175.75   11.83
  -2 -14  -4  257.15   17.71
   2  14   5  422.94   30.70
  -2 -14  -5  508.73   25.44
   2  14   6   97.00   11.31
  -2 -14  -6  166.51   20.90
   2  14   7  553.26   44.72
  -2 -14  -7  685.58   30.01
   2  14   8   19.01   10.31
  -2 -14  -8   59.98    8.97
   2  14   9  659.13   29.92
  -2 -14  -9  843.03   43.20
   2  14  10    8.33    5.42
  -2 -14 -10    0.13    3.32
   2  14  11  363.02   29.60
  -2 -14 -11  490.41   30.08
   2  14  12   69.39   15.67
  -2 -14 -12   67.00   15.80
   2  14  13  227.41   19.77
  -2 -14 -13  340.41   16.18
   2  14  14   59.95   22.69
  -2 -14 -14   73.48   18.13
   2  14  15   50.75   10.32
  -2 -14 -15   88.09    8.77
   2  14  16  292.08   14.76
  -2 -14 -16  364.65   17.92
  -2 -14 -17   82.78   19.21
  -2 -14 -17   54.43   18.84
  -2 -14 -18  206.13   22.36
  -2 -14 -18  214.64   14.91
  -2 -14 -19   18.04    6.02
  -2 -14 -19   17.50    7.95
  -2 -14 -20   51.22   15.00
   2  15  -7    6.81    6.19
  -2 -15   7   -2.20    5.16
   2  15  -6  109.22   32.09
  -2 -15   6  142.20   41.02
   2  15  -5   36.43   11.34
  -2 -15   5   44.78   12.35
   2  15  -4  110.70   54.40
  -2 -15   4  187.78   16.81
   2  15  -3   26.55   12.11
  -2 -15   3   51.41   12.20
   2  15  -2    3.54    5.25
  -2 -15   2   12.98    8.17
   2  15  -1  279.64   50.87
  -2 -15   1  382.03   25.80
   2  15   0   -0.68    8.78
  -2 -15   0   10.23    6.71
   2  15   1  641.27   39.35
  -2 -15  -1  805.11   51.57
   2  15   2    9.30    7.15
  -2 -15  -2   11.96    5.70
   2  15   3  701.96   50.70
  -2 -15  -3  897.82   62.65
   2  15   4   32.71   11.67
  -2 -15  -4   30.45    8.84
   2  15   5  315.09   18.43
  -2 -15  -5  498.66   25.50
   2  15   6  110.60   23.06
  -2 -15  -6  159.32   15.78
   2  15   7   92.10   17.82
  -2 -15  -7  142.82   28.03
   2  15   8  628.12   53.35
  -2 -15  -8  789.08   52.90
   2  15   9  154.38   15.98
  -2 -15  -9  177.32    9.24
   2  15  10  388.81   29.18
  -2 -15 -10  549.51   16.56
   2  15  11    6.96    7.03
  -2 -15 -11   10.97    4.80
   2  15  12  469.42   53.27
  -2 -15 -12  648.40   48.84
   2  15  13    2.14    3.57
  -2 -15 -13   -3.04    7.01
   2  15  14  218.49   15.86
  -2 -15 -14  311.18   19.65
   2  15  15   27.03    7.06
  -2 -15 -15   18.87    5.01
   2  15  16   83.33    9.27
  -2 -15 -16  118.31   18.05
  -2 -15 -17  207.97   26.00
  -2 -15 -17  225.09   15.77
  -2 -15 -18  140.48   10.84
  -2 -15 -18  111.29   25.42
  -2 -15 -19   50.75   18.93
  -2 -15 -19   44.11   11.06
  -2 -15 -20    7.85    4.08
  -2 -15 -20    1.95    4.53
   2  16  -6   13.68    7.75
  -2 -16   6   12.59    6.93
   2  16  -5  174.99   43.44
  -2 -16   5  328.58   52.07
   2  16  -4    4.16    4.48
  -2 -16   4   10.69   11.64
   2  16  -3  126.58   17.79
  -2 -16   3  131.67   34.19
   2  16  -2   57.11   15.49
  -2 -16   2  116.51   14.82
   2  16  -1   72.52   18.53
  -2 -16   1  114.07   26.09
   2  16   0  243.00   29.93
  -2 -16   0  313.86   25.02
   2  16   1  131.11   12.00
  -2 -16  -1  197.13   16.29
   2  16   2  109.83   28.69
  -2 -16  -2  193.26   15.72
   2  16   3    4.32    5.14
  -2 -16  -3    1.00    3.34
   2  16   4  285.12   31.07
  -2 -16  -4  407.83   21.80
   2  16   5   20.20    9.00
  -2 -16  -5   27.80    9.27
   2  16   6  376.75   31.21
  -2 -16  -6  453.08   40.64
   2  16   7   74.04   15.02
  -2 -16  -7   98.47   25.72
   2  16   8  326.60   25.96
  -2 -16  -8  498.10   43.49
   2  16   9  151.77   29.22
  -2 -16  -9  202.85   16.27
   2  16  10  209.00   27.61
  -2 -16 -10  340.43   24.06
   2  16  11  197.75   16.91
  -2 -16 -11  236.48   23.36
   2  16  12   20.98    6.79
  -2 -16 -12   54.14   16.00
   2  16  13  172.63   39.92
  -2 -16 -13  256.95   20.51
   2  16  14    8.02    7.87
  -2 -16 -14    4.29    7.41
   2  16  15  244.64   32.51
  -2 -16 -15  314.12   29.72
   2  16  16   42.09   12.88
  -2 -16 -16   44.44   13.47
   2  16  17  360.98   28.68
  -2 -16 -17  499.89   36.39
  -2 -16 -18    1.48    3.75
  -2 -16 -18   -2.29    3.51
  -2 -16 -19   30.26    7.81
  -2 -16 -19    9.55    5.36
  -2 -16 -20   35.89   11.51
  -2 -16 -20   38.18   13.10
   2  17  -4   45.28   15.06
  -2 -17   4   80.78   13.17
   2  17  -3    9.44    5.03
  -2 -17   3    2.85    7.66
   2  17  -2   40.46   13.16
  -2 -17   2   59.19   19.74
   2  17  -1   78.67   18.92
  -2 -17   1   75.63   28.08
   2  17   0  110.53   34.84
  -2 -17   0  220.74   28.17
   2  17   1   72.53   17.82
  -2 -17  -1  122.69   19.56
   2  17   2   71.86   18.38
  -2 -17  -2  127.81   24.69
   2  17   3  181.25   15.99
  -2 -17  -3  252.27   20.10
   2  17   4  115.38   25.06
  -2 -17  -4  153.51   26.85
   2  17   5   74.88   16.05
  -2 -17  -5   83.86   17.15
   2  17   6    3.01    5.87
  -2 -17  -6   -1.77    8.10
   2  17   7  177.47   21.92
  -2 -17  -7  273.32   30.59
   2  17   8   57.18   12.38
  -2 -17  -8   87.71   14.21
   2  17   9  363.66   20.96
  -2 -17  -9  515.66   40.64
   2  17  10   10.58    9.85
  -2 -17 -10   14.69    6.12
   2  17  11   98.67   24.50
  -2 -17 -11  178.44   16.10
   2  17  12  101.76   11.03
  -2 -17 -12  140.51   12.08
   2  17  13   15.46    7.18
  -2 -17 -13   13.28    7.91
   2  17  14  163.54   18.23
  -2 -17 -14  266.20   19.38
   2  17  15    7.68    6.58
  -2 -17 -15   10.95    6.29
   2  17  16  169.15   17.77
  -2 -17 -16  227.00   22.83
   2  17  17    3.24    6.85
  -2 -17 -17    5.06    5.38
  -2 -17 -18  157.81   69.50
  -2 -17 -18  123.82   30.04
  -2 -17 -19    4.13    4.54
  -2 -17 -19   11.71    6.29
  -2 -17 -20  104.63   15.57
  -2 -17 -20   84.07   21.17
   2  18  -3   50.26   17.11
  -2 -18   3  103.96   13.74
   2  18  -2    0.89    6.56
  -2 -18   2    0.89    3.23
   2  18  -1   55.14   20.69
  -2 -18   1   98.45   27.61
   2  18   0    6.98    6.63
  -2 -18   0   10.32    3.90
   2  18   1  246.20   62.22
  -2 -18  -1  407.58   50.87
   2  18   2   -4.29    7.23
  -2 -18  -2    7.59    9.12
   2  18   3   54.63   15.67
  -2 -18  -3   85.78   22.91
  -2 -18  -4  108.58   24.53
   2  18   5   66.06   14.82
  -2 -18  -5   76.11   14.64
   2  18   6  135.41   18.92
  -2 -18  -6  218.57   18.36
   2  18   7   11.20    7.86
  -2 -18  -7   15.40   10.15
   2  18   8  224.19   19.21
  -2 -18  -8  309.17   36.48
   2  18   9   -0.63    8.47
  -2 -18  -9    8.91    7.78
   2  18  10  146.47   28.10
  -2 -18 -10  214.69   19.93
   2  18  11   -5.58    7.14
  -2 -18 -11   -2.79    8.37
   2  18  12  177.27   16.54
  -2 -18 -12  269.38   37.20
   2  18  13   47.45   11.91
  -2 -18 -13   55.84   13.35
   2  18  14   64.37   20.49
  -2 -18 -14  107.65   29.05
   2  18  15   46.44   17.21
  -2 -18 -15   55.25   12.66
   2  18  16   17.85    6.38
  -2 -18 -16   42.88    9.77
   2  18  17  154.74   21.67
  -2 -18 -17  226.62   14.49
  -2 -18 -18   42.60   12.28
  -2 -18 -19   31.96   16.48
  -2 -18 -19   39.91   13.05
  -2 -18 -20   -3.70    3.98
  -2 -18 -20    2.18    3.85
   2  19  -1   -2.88    6.90
  -2 -19   1    8.21    8.21
   2  19   0  108.51   37.48
  -2 -19   0  195.38   49.02
   2  19   1   11.24    8.10
  -2 -19  -1   24.47    8.52
   2  19   2   94.77   29.21
  -2 -19  -2  208.74   28.69
   2  19   3   -8.26    7.22
  -2 -19  -3    7.30    7.49
   2  19   4   77.69   19.68
  -2 -19  -4  114.94   29.01
   2  19   5   54.04   10.90
  -2 -19  -5   45.29   15.37
   2  19   6   86.55   30.68
  -2 -19  -6  110.52   26.82
   2  19   7   70.24   17.95
  -2 -19  -7   88.15   20.76
   2  19   8   13.34    6.71
  -2 -19  -8   18.66    8.70
   2  19   9  273.45   31.16
  -2 -19  -9  326.75   25.15
   2  19  10  144.90   33.34
  -2 -19 -10  185.35   36.48
   2  19  11   42.88    9.52
  -2 -19 -11   72.08   17.52
   2  19  12   -1.73    6.77
  -2 -19 -12    4.15    5.35
   2  19  13   65.22   16.56
  -2 -19 -13  104.55   13.60
   2  19  14   28.12    8.41
  -2 -19 -14   46.08   12.87
   2  19  15  101.54   23.79
  -2 -19 -15  181.48   31.68
   2  19  16   31.34   14.17
  -2 -19 -16   22.51    6.14
   2  19  17   41.69   13.83
  -2 -19 -17   81.80   22.79
   2  19  18   24.36    7.03
  -2 -19 -18   38.11   18.62
  -2 -19 -19   27.35   10.94
  -2 -19 -20   25.58    9.36
  -2 -19 -20   13.69    8.35
   2  20   1   51.27   15.03
  -2 -20  -1   61.93   22.42
   2  20   2   11.82    7.45
   2  20   3   37.42   12.33
  -2 -20  -3   67.36   24.33
   2  20   4    9.68    5.84
  -2 -20  -4   -7.91    9.47
   2  20   5   71.56   27.43
  -2 -20  -5  111.56   32.56
   2  20   6   11.08    7.38
  -2 -20  -6    9.34    8.36
   2  20   7  112.79   25.63
  -2 -20  -7  193.62   40.20
   2  20   8    3.25    6.23
  -2 -20  -8   15.16    8.56
   2  20   9  104.65   18.86
  -2 -20  -9   93.01   25.18
   2  20  10    8.16    6.07
  -2 -20 -10   16.36   14.10
   2  20  11   48.26   11.40
  -2 -20 -11   81.08   38.49
   2  20  12   59.81   15.42
  -2 -20 -12   84.43   22.52
   2  20  13    5.57    4.78
  -2 -20 -13   -1.26    6.23
   2  20  14  150.29   34.71
  -2 -20 -14  253.21  107.75
   2  20  15    9.58    5.67
  -2 -20 -15   18.24    6.58
   2  20  16   51.04   14.06
  -2 -20 -16   76.87   22.32
   2  20  17    2.89    3.25
  -2 -20 -17    7.19    5.18
   2  20  18   41.96   15.36
  -2 -20 -18   51.21   19.08
  -2 -20 -19   -1.06    4.91
  -2 -20 -19    3.14    3.74
   2  21   3   18.26   10.22
  -2 -21  -3   34.81   13.05
   2  21   4   25.24   10.28
  -2 -21  -4   34.90   14.63
   2  21   5    4.28    4.58
  -2 -21  -5    5.29    7.86
   2  21   6   87.85   31.15
  -2 -21  -6  163.96   28.06
   2  21   7    3.29   10.17
  -2 -21  -7   -7.87    7.27
   2  21   8  107.25   23.24
  -2 -21  -8  139.18   29.30
   2  21   9    1.86    9.00
  -2 -21  -9   14.90    9.13
   2  21  10  143.50   38.74
  -2 -21 -10  280.53   37.89
   2  21  11    6.14    6.66
  -2 -21 -11   -2.75    7.68
   2  21  12   53.15   21.85
  -2 -21 -12   72.52   22.64
   2  21  13   12.78    5.64
  -2 -21 -13   41.12   10.39
   2  21  14    5.79    4.30
  -2 -21 -14    5.26    3.64
   2  21  15   54.76   19.48
  -2 -21 -15  105.04   36.37
   2  21  16    7.45    4.96
  -2 -21 -16   11.24    6.48
   2  21  17   65.71   15.13
  -2 -21 -17   68.30   21.50
   2  21  18    0.60    6.62
  -2 -21 -18    6.84    4.13
   2  22   6   18.61    9.63
  -2 -22  -6   25.39    8.76
   2  22   7   78.91   20.93
  -2 -22  -7  107.23   26.76
   2  22   8   22.34   15.87
  -2 -22  -8   31.00   16.38
   2  22   9   47.05   14.33
  -2 -22  -9   56.49   15.97
   2  22  10   -0.45    8.24
  -2 -22 -10    5.94    6.12
   2  22  11   51.82   14.30
  -2 -22 -11   76.98   14.98
   2  22  12   11.27    8.50
  -2 -22 -12   10.89    5.58
   2  22  13   47.19   15.36
  -2 -22 -13   69.71   23.56
   2  22  14   16.32    8.18
  -2 -22 -14   15.85    8.48
   2  22  15   48.19   14.20
  -2 -22 -15   66.09   17.44
   3 -21 -12   55.42   24.24
   3 -21 -12   57.55   18.21
   3 -21 -11    0.39    3.90
  -3  21  11    9.62    7.79
   3 -21 -10   65.87   24.11
  -3  21  10   62.57   25.93
   3 -21  -9   12.20    8.09
  -3  21   9    8.26    7.89
   3 -21  -8   64.82   16.67
  -3  21   8   28.17   20.97
   3 -21  -7   88.72   25.93
  -3  21   7   15.62   13.93
   3 -21  -6   52.50   21.24
  -3  21   6   46.38   13.29
   3 -21  -5   64.19   23.51
  -3  21   5   54.53   15.90
   3 -20 -15  111.16   34.36
   3 -20 -14   49.51   26.64
   3 -20 -14   85.57   28.46
   3 -20 -13   42.32   24.83
   3 -20 -13   60.98   14.66
   3 -20 -12    3.92    5.78
   3 -20 -12    9.19    7.74
   3 -20 -11  228.34   35.00
   3 -20 -10   10.63    5.80
  -3  20  10    6.28    5.97
   3 -20  -9  107.95   29.25
  -3  20   9   79.66   17.01
   3 -20  -8   -5.17    6.93
  -3  20   8    6.72    5.42
   3 -20  -7   40.57   12.29
  -3  20   7   15.94   10.45
   3 -20  -6  174.46   30.76
  -3  20   6  137.30   33.23
   3 -20  -5  127.17   43.17
  -3  20   5  106.82   31.34
   3 -20  -4   69.47   21.68
  -3  20   4   51.33   20.08
   3 -20  -3   28.69   13.86
  -3  20   3   20.20   13.60
   3 -20  -2   86.65   25.13
  -3  20   2   24.66   11.87
   3 -20  -1    6.75    7.01
  -3  20   1   14.33    8.66
   3 -19 -16   14.81    8.85
   3 -19 -15   37.49    9.12
   3 -19 -15   45.73   13.88
   3 -19 -13   60.38   17.78
   3 -19 -13   86.44   17.95
   3 -19 -12   85.70   20.79
   3 -19 -12   60.15   16.63
   3 -19 -11   11.90   12.61
   3 -19 -10  104.57   15.52
  -3  19  10   57.85   21.42
   3 -19  -9   23.89   11.03
  -3  19   9   21.25   14.76
   3 -19  -8   80.75   40.94
  -3  19   8   44.88   14.31
   3 -19  -7   10.24    7.47
  -3  19   7    2.50    8.89
   3 -19  -6  281.20   39.55
  -3  19   6  187.78   34.01
   3 -19  -5    4.28    5.14
  -3  19   5   -1.59    7.62
   3 -19  -4   79.35   21.73
  -3  19   4   49.56   14.43
   3 -19  -3   58.03   22.35
  -3  19   3   38.57   11.53
   3 -19  -2   49.63   19.64
  -3  19   2   21.90   10.70
   3 -19  -1  128.75   29.99
  -3  19   1   56.00   19.47
   3 -19   0   89.90   25.21
  -3  19   0   57.51   16.43
   3 -19   1   23.15   15.65
  -3  19  -1   16.21    8.00
   3 -18 -17   18.91   10.94
   3 -18 -16   35.63   17.35
   3 -18 -15   15.29    7.78
   3 -18 -15   15.99   12.57
   3 -18 -14  400.93   19.09
   3 -18 -14  341.47   56.96
   3 -18 -13    2.62    3.64
   3 -18 -13   -2.40    9.04
   3 -18 -12  200.15   27.63
   3 -18 -12  187.54   43.15
   3 -18 -11   18.15    6.62
   3 -18 -11   -0.35    8.86
   3 -18 -10  103.66   24.77
  -3  18  10   69.85   20.79
   3 -18  -9   44.13   19.31
  -3  18   9   36.78   10.25
   3 -18  -8   99.17   37.15
  -3  18   8   73.65   25.37
   3 -18  -7   78.84   22.07
  -3  18   7   63.18   10.84
   3 -18  -6   -2.67    7.63
  -3  18   6   10.67    6.06
   3 -18  -5  475.15   29.56
  -3  18   5  289.61   54.75
   3 -18  -4   12.71    6.96
  -3  18   4   -0.67    7.91
   3 -18  -3  270.96   24.76
  -3  18   3  204.71   19.24
   3 -18  -2    4.60    6.27
  -3  18   2   12.50   10.39
   3 -18  -1  102.60   25.02
  -3  18   1   71.07   21.43
   3 -18   0   12.65    5.55
  -3  18   0    7.70    6.19
   3 -18   1   29.16   14.27
  -3  18  -1   21.79    8.22
   3 -18   2  123.79   44.70
  -3  18  -2   95.32   27.81
   3 -18   3   24.73    6.81
  -3  18  -3    6.52    5.98
   3 -17 -18   49.55   24.46
   3 -17 -17   59.29   15.45
   3 -17 -16   52.50   15.08
   3 -17 -15   70.90   28.50
   3 -17 -15   80.04   20.47
   3 -17 -14   -6.43    4.50
   3 -17 -14    2.62    5.86
   3 -17 -13  244.86   23.66
   3 -17 -13  210.99   28.10
   3 -17 -12   -5.38    5.66
   3 -17 -12    8.73    8.45
   3 -17 -11  226.64   17.72
   3 -17 -11  204.69   30.19
   3 -17 -10   15.12    5.78
  -3  17  10    7.15    3.44
   3 -17  -9  238.88   15.73
  -3  17   9  147.25   30.93
   3 -17  -8   97.34   19.98
  -3  17   8   20.38   13.11
   3 -17  -7  128.00   17.42
  -3  17   7   90.45   21.93
   3 -17  -6  411.26   29.20
  -3  17   6  288.93   29.98
   3 -17  -5  198.39   17.90
  -3  17   5  154.70   39.84
   3 -17  -4  292.09   28.77
  -3  17   4  164.71   38.41
   3 -17  -3   25.87    9.98
  -3  17   3   25.04   11.71
   3 -17  -2   94.60   16.49
  -3  17   2   55.12   18.26
   3 -17  -1   12.33    8.17
  -3  17   1    6.00    6.80
   3 -17   0  304.77   39.73
  -3  17   0  206.50   43.32
   3 -17   1    4.65    9.05
  -3  17  -1    2.17    4.08
   3 -17   2   89.17   30.77
  -3  17  -2   83.78   16.87
   3 -17   3  148.39   34.83
  -3  17  -3   56.99   25.86
   3 -17   4   77.50   28.84
  -3  17  -4   73.34   26.07
   3 -17   5   50.20   17.84
  -3  17  -5   28.66   11.21
   3 -16 -19   53.38   20.95
   3 -16 -18    3.33    2.67
   3 -16 -17   45.10   15.53
   3 -16 -16   36.00   10.45
   3 -16 -15   30.00   10.56
   3 -16 -15   39.02   12.60
   3 -16 -14  402.26   21.94
   3 -16 -14  353.83   28.91
   3 -16 -13  108.66   11.69
   3 -16 -13  126.54   28.06
   3 -16 -12  208.96   23.98
   3 -16 -12  228.12   55.03
   3 -16 -11   12.74    8.81
   3 -16 -11   28.79   15.27
   3 -16 -10  157.19   14.86
   3 -16  -9   14.12    9.62
  -3  16   9    2.37    9.60
   3 -16  -8  408.83   28.79
  -3  16   8  348.44   19.35
   3 -16  -7   56.92   13.51
  -3  16   7   17.64    9.09
   3 -16  -6  251.79   32.99
  -3  16   6  180.48   35.32
   3 -16  -5  274.50   48.17
  -3  16   5  137.47   36.37
   3 -16  -4  245.89   32.11
  -3  16   4  172.36   39.45
   3 -16  -3  267.77   35.72
  -3  16   3  147.29   29.17
   3 -16  -2   79.37   20.98
  -3  16   2   62.73   12.17
   3 -16  -1  182.03   18.07
  -3  16   1  123.51   23.50
   3 -16   0    4.28   12.19
  -3  16   0   10.38    8.15
   3 -16   1  245.09   21.88
  -3  16  -1  172.03   26.63
   3 -16   2   29.95   11.32
  -3  16  -2    7.82    4.15
   3 -16   3  335.82   43.88
  -3  16  -3  255.00   42.78
   3 -16   4   41.76   13.82
  -3  16  -4    8.55    7.07
   3 -16   5  144.02   44.76
  -3  16  -5   87.01   27.00
   3 -16   6    5.62    7.29
  -3  16  -6   -3.72    6.20
   3 -16   7    6.67    3.57
  -3  16  -7   -0.23    5.20
   3 -15 -19    3.21    3.52
   3 -15 -18   69.17   25.82
   3 -15 -17    9.72    5.78
   3 -15 -16  102.20   23.86
   3 -15 -15    0.97    3.30
   3 -15 -15    3.18    8.45
   3 -15 -14   45.88   14.89
   3 -15 -14   73.41   15.53
   3 -15 -13  221.28   13.06
   3 -15 -13  156.37   32.18
   3 -15 -12  102.17   12.89
   3 -15 -12  141.74   30.95
   3 -15 -11  138.82   12.83
   3 -15 -11  151.70   38.76
   3 -15 -10   28.27    8.06
   3 -15 -10   16.61   14.93
   3 -15  -9  321.07   27.69
  -3  15   9  226.54  137.35
   3 -15  -8   23.32    9.69
  -3  15   8   18.56    9.69
   3 -15  -7  162.33   34.97
  -3  15   7  121.82   24.75
   3 -15  -6  114.08   21.67
  -3  15   6   75.00   15.83
   3 -15  -5  512.97   42.48
  -3  15   5  396.86   50.18
   3 -15  -4   61.39   15.93
  -3  15   4   23.76    9.78
   3 -15  -3  187.63   19.97
  -3  15   3  159.73   25.96
   3 -15  -2  118.37   19.94
  -3  15   2   70.21   21.27
   3 -15  -1   42.03   12.95
  -3  15   1   14.78   11.07
   3 -15   0  318.84   33.10
  -3  15   0  222.50   33.92
   3 -15   1   60.12   17.62
  -3  15  -1   52.06   14.78
   3 -15   2  165.78   35.59
  -3  15  -2  124.63   28.32
   3 -15   3   -5.21    8.21
  -3  15  -3    5.13    6.34
   3 -15   4  349.32   44.35
  -3  15  -4  198.86   24.62
   3 -15   5    2.53    8.83
  -3  15  -5    5.37    2.84
   3 -15   6  110.93   14.66
  -3  15  -6   58.76   20.31
   3 -15   7   33.22   13.28
  -3  15  -7    3.74    4.09
   3 -15   8   43.19   21.35
  -3  15  -8   24.64    8.76
   3 -14 -20   23.33    9.44
   3 -14 -19    6.44    6.88
   3 -14 -18   33.73   15.19
   3 -14 -17   81.00   22.30
   3 -14 -16   18.93    8.47
   3 -14 -15  145.10   28.34
   3 -14 -14   21.74    6.13
   3 -14 -14   19.51   12.40
   3 -14 -13  349.43   12.87
   3 -14 -13  317.14   37.51
   3 -14 -12   -0.03    4.20
   3 -14 -12   -9.10    9.65
   3 -14 -11  149.76   14.22
   3 -14 -11  136.28   86.77
   3 -14 -10   36.56   10.51
   3 -14 -10   44.85   14.81
   3 -14  -9   34.60    8.72
   3 -14  -8  216.00   16.25
  -3  14   8  173.98   14.33
   3 -14  -7   22.48    8.04
  -3  14   7   21.56   10.16
   3 -14  -6  498.23   27.79
  -3  14   6  323.82   22.62
   3 -14  -5    4.14    3.68
  -3  14   5    7.87    5.69
   3 -14  -4  394.15   21.49
  -3  14   4  299.53   16.27
   3 -14  -3   12.72    6.92
  -3  14   3   11.52    5.04
   3 -14  -2  337.33   28.73
  -3  14   2  255.56   38.58
   3 -14  -1   94.85   22.28
  -3  14   1   72.07   17.07
   3 -14   0  154.50   36.88
  -3  14   0  108.60   22.75
   3 -14   1  363.24   34.39
  -3  14  -1  230.17   15.58
   3 -14   2  165.00   15.44
  -3  14  -2  127.36   27.86
   3 -14   3  449.87   43.18
  -3  14  -3  306.08   32.68
   3 -14   4   79.58   22.06
  -3  14  -4   69.39   17.45
   3 -14   5  172.56   46.93
  -3  14  -5  153.35   17.80
   3 -14   6    9.11    6.28
  -3  14  -6    6.02    4.17
   3 -14   7   41.18   18.45
  -3  14  -7   26.78   14.96
   3 -14   8   57.25   14.25
  -3  14  -8   25.28   10.14
   3 -14   9  118.43   33.76
  -3  14  -9   60.15   15.78
   3 -13 -20   -6.66    4.37
   3 -13 -19   86.49   23.04
   3 -13 -18   -1.83    6.24
   3 -13 -17   43.93   13.47
   3 -13 -16   64.08   19.93
   3 -13 -15   24.16   14.02
   3 -13 -14  198.97   10.33
   3 -13 -14  162.10   42.98
   3 -13 -13    1.78    2.55
   3 -13 -13    2.37    4.66
   3 -13 -12  251.02   12.87
   3 -13 -12  248.44   17.65
   3 -13 -11   11.88    5.11
   3 -13 -11    6.51    5.10
   3 -13 -10  563.08   22.28
   3 -13 -10  533.31   45.31
   3 -13  -9    1.36    2.26
   3 -13  -9    0.96    4.05
   3 -13  -8  140.93   14.28
  -3  13   8  117.17   23.21
   3 -13  -7  313.23   23.71
  -3  13   7  202.55   19.17
   3 -13  -6  168.79   25.92
  -3  13   6  149.53   14.38
   3 -13  -5  625.78   48.71
  -3  13   5  386.89   39.09
   3 -13  -4  160.87   14.43
  -3  13   4  143.46   17.81
   3 -13  -3  208.85   29.15
  -3  13   3  133.02   32.02
   3 -13  -2   73.13    9.99
  -3  13   2   54.60    9.64
   3 -13  -1  176.45   23.58
  -3  13   1  116.65    9.49
   3 -13   0   57.50   13.83
  -3  13   0   24.50   10.00
   3 -13   1  306.49   22.96
  -3  13  -1  222.66   37.69
   3 -13   2   42.18   12.19
  -3  13  -2    5.48    6.60
   3 -13   3  101.99   25.45
  -3  13  -3   88.47   24.44
   3 -13   4  134.22   31.71
  -3  13  -4  102.08   26.66
   3 -13   5   41.94    8.44
  -3  13  -5   36.81    9.64
   3 -13   6  140.08   33.84
  -3  13  -6   98.99   21.76
   3 -13   7   32.25    9.53
  -3  13  -7   29.75   10.06
   3 -13   8  102.95   13.24
  -3  13  -8   49.78   10.98
   3 -13   9   -4.65    7.88
  -3  13  -9    1.97    2.56
   3 -13  10   98.47   18.60
   3 -13  11    5.87    6.98
   3 -12 -19    5.39    6.99
   3 -12 -18   97.40   25.26
   3 -12 -17   15.16    5.81
   3 -12 -16  179.77   28.94
   3 -12 -15  115.21   21.29
   3 -12 -14   56.54   16.59
   3 -12 -14   56.75   15.92
   3 -12 -13  460.73   21.80
   3 -12 -13  488.65   33.30
   3 -12 -12  437.17   35.50
   3 -12 -12  449.70   40.51
   3 -12 -11  230.09   10.44
   3 -12 -11  203.05   23.04
   3 -12 -10   21.61    5.48
   3 -12 -10   33.17   12.11
   3 -12  -9  742.24   37.05
   3 -12  -9  667.57   58.55
   3 -12  -8    3.74    3.73
   3 -12  -7  901.75   30.58
  -3  12   7  713.75   46.98
   3 -12  -6   91.14    9.79
  -3  12   6   27.62   14.81
   3 -12  -5  655.48   35.74
  -3  12   5  536.23   36.33
   3 -12  -4  204.16   17.20
  -3  12   4  150.57   12.93
   3 -12  -3  388.94   33.17
  -3  12   3  354.29   17.62
   3 -12  -2  272.63   12.92
  -3  12   2  161.68   14.89
   3 -12  -1  221.93   22.38
  -3  12   1  177.44   23.32
   3 -12   0  775.12   28.12
  -3  12   0  519.28   31.62
   3 -12   1   78.01   21.82
  -3  12  -1   72.32   18.12
   3 -12   2  484.19   27.87
  -3  12  -2  324.23   16.59
   3 -12   3    1.13    4.02
  -3  12  -3   10.43    8.83
   3 -12   4  271.96   22.46
  -3  12  -4  200.56   28.84
   3 -12   5    4.10    8.28
  -3  12  -5   -2.47    6.18
   3 -12   6  116.67   30.46
  -3  12  -6   97.19   25.77
   3 -12   7    1.56    5.79
  -3  12  -7   -7.94    5.74
   3 -12   8    8.82    8.15
  -3  12  -8    1.37    4.69
   3 -12   9  199.81   45.05
  -3  12  -9  171.77   14.39
   3 -12  10   14.38    9.50
  -3  12 -10    5.22    5.84
   3 -12  11  165.25   29.19
   3 -12  12    4.60    3.43
   3 -11 -19   62.82   12.03
   3 -11 -18   24.40    8.60
   3 -11 -17   86.63   26.02
   3 -11 -16   -0.20    7.00
   3 -11 -15  349.36   25.20
   3 -11 -14  177.59    7.93
   3 -11 -14  133.93   83.87
   3 -11 -13  277.31   17.29
   3 -11 -13  242.67   26.34
   3 -11 -12  168.23   10.29
   3 -11 -12  167.41   25.58
   3 -11 -11  705.12   39.49
   3 -11 -10  325.16   17.46
   3 -11 -10  284.94   17.05
   3 -11  -9   77.20   15.77
   3 -11  -9   79.37   23.52
   3 -11  -8  843.28   48.84
   3 -11  -8  764.11   40.89
   3 -11  -7   81.81    7.25
  -3  11   7  106.83   30.23
   3 -11  -6  504.43   18.82
  -3  11   6  378.34   19.40
  -3  11   5  528.09   27.78
   3 -11  -4 1930.13   70.97
  -3  11   4 1635.96   59.01
   3 -11  -3   -4.35    5.69
  -3  11   3    7.57    6.38
   3 -11  -2  522.35   23.60
  -3  11   2  415.55   20.85
   3 -11  -1   11.52    5.28
  -3  11   1    9.27    4.14
   3 -11   0   41.82    8.54
  -3  11   0   15.71    8.28
   3 -11   1  618.35   29.81
  -3  11  -1  437.77   22.44
   3 -11   2   55.08   15.86
  -3  11  -2   40.19   10.77
   3 -11   3  225.01   33.80
  -3  11  -3  170.26   11.37
   3 -11   4    1.13    6.67
  -3  11  -4    2.96    7.40
   3 -11   5  443.93   37.43
  -3  11  -5  312.39   33.45
   3 -11   6   34.85   11.65
  -3  11  -6    7.56    9.05
   3 -11   7  340.03   19.98
  -3  11  -7  252.90   22.92
   3 -11   8   -6.98    7.90
  -3  11  -8    6.07    4.98
   3 -11   9  113.51   19.24
  -3  11  -9   76.16   16.59
   3 -11  10  139.24   14.85
  -3  11 -10   67.76   17.28
   3 -11  11   94.77   11.87
   3 -11  12   35.46   13.71
   3 -11  13   18.45    9.98
   3 -10 -19   53.14   10.37
   3 -10 -18  122.42   11.75
   3 -10 -16  272.99   20.82
   3 -10 -15   48.12   16.45
   3 -10 -14  212.92    9.99
   3 -10 -14  178.45   24.37
   3 -10 -13   44.89    5.34
   3 -10 -13   42.72   15.50
   3 -10 -12  739.91   39.29
   3 -10 -12  715.95   37.86
   3 -10 -11   15.06    7.56
   3 -10 -11    6.67    2.54
   3 -10 -11   25.50   10.41
   3 -10 -10  374.49   21.01
   3 -10 -10  379.69   26.04
   3 -10  -9  262.53   16.08
   3 -10  -9  227.97   14.40
   3 -10  -8   39.70    7.67
   3 -10  -8   44.45   10.89
   3 -10  -7 2240.40   76.08
   3 -10  -7 2001.05   75.60
   3 -10  -6  300.00   18.75
  -3  10   6  338.34   26.50
   3 -10  -5  956.79   31.37
  -3  10   5  762.55   25.71
   3 -10  -4   -0.98    5.97
  -3  10   4   -0.93    6.31
   3 -10  -3  541.08   22.49
  -3  10   3  412.10   19.49
   3 -10  -2   90.67    8.18
  -3  10   2   52.32   10.82
   3 -10  -1  794.40   33.45
  -3  10   1  665.15   28.71
   3 -10   0  294.63   17.85
  -3  10   0  191.89    9.37
   3 -10   1  718.05   33.56
  -3  10  -1  606.43   27.61
   3 -10   2 1134.99   53.45
  -3  10  -2  748.84   21.53
   3 -10   3  739.71   40.99
  -3  10  -3  597.04   47.47
   3 -10   4  571.26   35.40
  -3  10  -4  398.46   18.28
   3 -10   5  238.36   15.37
  -3  10  -5  186.02   14.70
   3 -10   6  383.39   19.63
  -3  10  -6  262.01   15.86
   3 -10   7   24.72    9.25
  -3  10  -7   11.46    9.67
   3 -10   8  130.65   11.95
  -3  10  -8   78.85   50.19
   3 -10   9   78.41   18.95
  -3  10  -9   40.92   11.07
   3 -10  10  338.84   38.83
  -3  10 -10  252.51   17.90
   3 -10  11   39.88   11.22
  -3  10 -11   10.51    6.47
   3 -10  12  111.27   35.71
   3 -10  13    9.76    5.80
   3 -10  14   30.89   11.13
   3  -9 -19    4.62    7.31
   3  -9 -18   77.70   27.06
   3  -9 -17    3.50    4.27
   3  -9 -16   17.18    7.81
   3  -9 -15  482.87   28.30
   3  -9 -14    7.82    7.20
   3  -9 -13  592.96   30.77
   3  -9 -13  535.98   33.67
   3  -9 -12   36.53    8.52
   3  -9 -12   18.40    5.36
   3  -9 -12   34.99   14.16
   3  -9 -11  739.07   23.27
   3  -9 -11  495.38   22.99
   3  -9 -11  650.33   35.03
   3  -9 -10   12.08    4.89
   3  -9 -10    6.44    3.53
   3  -9 -10   16.97    8.50
   3  -9  -9  210.50   13.72
   3  -9  -9  137.92    6.64
   3  -9  -9  207.06   11.63
   3  -9  -8  461.15   25.61
   3  -9  -8  376.01   21.37
   3  -9  -7  475.80   19.04
   3  -9  -7  533.84   23.68
   3  -9  -6  915.43   27.39
   3  -9  -6  841.98   26.84
   3  -9  -5  146.34   15.63
  -3   9   5  170.14   22.57
   3  -9  -4 1251.60   44.47
  -3   9   4  969.76   40.72
   3  -9  -3   82.90   20.88
  -3   9   3  121.57   14.95
   3  -9  -2  651.93   24.61
  -3   9   2  468.68   18.83
   3  -9  -1   99.10   12.80
  -3   9   1  119.06   11.12
   3  -9   0  158.32   11.99
  -3   9   0  124.15    9.21
   3  -9   1  591.91   28.17
  -3   9  -1  444.37   18.35
   3  -9   3  453.83   27.90
  -3   9  -3  296.22   23.17
   3  -9   4  379.02   32.35
  -3   9  -4  289.29   23.91
   3  -9   5  261.50   30.94
  -3   9  -5  172.03   12.07
   3  -9   6   98.05   18.76
  -3   9  -6   82.25   20.93
   3  -9   7  216.92   24.61
  -3   9  -7  149.59   20.29
   3  -9   8  104.83   24.09
  -3   9  -8   78.70   17.44
   3  -9   9  374.34   19.10
  -3   9  -9  237.75   19.17
   3  -9  10    8.12    6.05
  -3   9 -10   11.14    6.27
   3  -9  11  130.17   35.44
  -3   9 -11   99.02   18.00
   3  -9  12    9.42    3.83
   3  -9  13  246.73   32.56
   3  -9  14   17.47    9.89
   3  -9  15   35.36   11.33
   3  -8 -18    3.57    4.13
   3  -8 -17  107.68   15.39
   3  -8 -16   84.76   10.92
   3  -8 -15  366.61   24.29
   3  -8 -14  100.69   23.02
   3  -8 -13   42.85    4.56
   3  -8 -13   44.30    8.88
   3  -8 -12  261.54   16.98
   3  -8 -12  202.85   12.49
   3  -8 -12  260.20   32.44
   3  -8 -11  120.67    8.31
   3  -8 -11   91.74    4.12
   3  -8 -11  146.54   30.57
   3  -8 -10  771.13   36.07
   3  -8 -10  498.30   23.97
   3  -8 -10  694.70   34.86
   3  -8  -9   33.19    7.57
   3  -8  -9   27.16    2.93
   3  -8  -9   29.07   12.53
   3  -8  -8  396.40   20.59
   3  -8  -8  225.16   11.83
   3  -8  -8  361.35   84.87
   3  -8  -7   65.18    6.18
   3  -8  -7   71.72   24.73
  -3   8   7   65.98    4.29
   3  -8  -6 1892.83   44.17
   3  -8  -6 1879.46   48.10
  -3   8   6 1776.25   41.69
   3  -8  -5   91.21   11.10
   3  -8  -5   67.31   19.46
  -3   8   5   91.17   11.55
   3  -8  -4  540.52   22.53
  -3   8   4  529.12   22.09
   3  -8  -3  189.72   11.15
  -3   8   3  114.29   25.89
   3  -8  -2  328.12   22.13
  -3   8   2  310.32   24.91
   3  -8  -1  533.76   21.32
  -3   8   1  370.07   18.64
   3  -8   0   98.66   25.28
  -3   8   0  107.82   10.97
   3  -8   1 1572.36   45.66
  -3   8  -1 1225.52   12.09
   3  -8   2  149.84   20.49
  -3   8  -2  157.14   18.98
   3  -8   3  624.10   26.36
  -3   8  -3  467.43   19.40
   3  -8   4   14.15    6.22
  -3   8  -4    3.82    3.52
   3  -8   5  348.89   22.91
  -3   8  -5  263.74   16.71
   3  -8   6  184.36   13.42
  -3   8  -6   95.73    9.81
   3  -8   7  194.73   14.87
  -3   8  -7  162.51    9.90
   3  -8   8  117.43   23.88
  -3   8  -8   72.67   18.43
   3  -8   9    2.01    6.12
  -3   8  -9    7.34    4.32
   3  -8  10  994.63  585.29
  -3   8 -10  704.95   45.92
   3  -8  11  101.54   21.28
  -3   8 -11   76.45   17.52
   3  -8  12  265.80   27.04
   3  -8  13    5.55    3.68
   3  -8  14   52.51   14.39
   3  -8  15    9.72    8.68
   3  -7 -18   31.14   13.05
   3  -7 -17    5.66    4.61
   3  -7 -16  143.95   17.25
   3  -7 -15   64.87   14.01
   3  -7 -14  632.42   48.06
   3  -7 -13   39.62   11.10
   3  -7 -12  896.84   25.61
   3  -7 -12  639.44   19.43
   3  -7 -12  834.91   45.68
   3  -7 -11   95.69    4.94
   3  -7 -11   75.81    3.09
   3  -7 -11   83.89   20.29
   3  -7 -10  408.28   20.33
   3  -7 -10  299.61   14.83
   3  -7 -10  405.54   23.34
   3  -7  -9  254.60   15.10
   3  -7  -9  157.72    8.10
   3  -7  -9  213.08   12.11
   3  -7  -8   38.87    8.00
   3  -7  -8   22.13    4.75
   3  -7  -8   51.78   11.70
   3  -7  -7 1351.93   42.89
   3  -7  -7 1264.63   40.48
  -3   7   7 1192.64   37.06
   3  -7  -6    7.25    3.61
   3  -7  -6   12.53    7.11
  -3   7   6    1.82    1.73
   3  -7  -5 1936.10   47.55
   3  -7  -5 1874.95   46.16
  -3   7   5 1830.99   43.71
   3  -7  -4   -0.84    4.52
   3  -7  -4    0.58    5.88
  -3   7   4    1.03    2.57
   3  -7  -3  649.02   24.67
  -3   7   3  629.09   24.01
  -3   7   3  565.32   23.34
   3  -7  -2  164.45   20.59
  -3   7   2  145.44   11.80
  -3   7   2  113.88   20.05
   3  -7  -1  406.77   29.15
  -3   7   1  343.91   18.18
   3  -7   0   80.70   25.89
  -3   7   0   65.81   17.64
   3  -7   1  114.88    9.45
  -3   7  -1   82.55   10.42
   3  -7   2 2001.97   50.84
  -3   7  -2 1583.05   39.72
   3  -7   3  256.10   16.40
  -3   7  -3  253.89   15.09
   3  -7   4 1182.46   36.73
  -3   7  -4  923.26   26.56
   3  -7   5   75.01   23.85
  -3   7  -5   72.38   15.61
   3  -7   6  308.68   22.04
  -3   7  -6  245.34   17.51
   3  -7   7  259.35   18.43
  -3   7  -7  179.53   10.20
   3  -7   8  404.44   29.88
  -3   7  -8  320.81   19.44
   3  -7   9  115.15   26.33
  -3   7  -9   67.06   12.41
   3  -7  10   66.86   17.23
  -3   7 -10   48.22   11.12
   3  -7  11  397.96   33.73
  -3   7 -11  322.33   10.78
   3  -7  12   68.72   18.19
  -3   7 -12   34.25   12.72
   3  -7  13  189.91   12.44
   3  -7  14   -2.61    6.46
   3  -7  15  265.35   34.58
   3  -7  16    1.04    2.69
   3  -6 -18   33.45   14.16
   3  -6 -17   72.53   20.46
   3  -6 -16   11.57    4.29
   3  -6 -15  417.15   27.73
   3  -6 -14   19.47    9.11
   3  -6 -13  148.16   12.79
   3  -6 -12    8.09    7.64
   3  -6 -11  603.05   37.17
   3  -6 -10  347.18   15.96
   3  -6 -10  250.10   12.08
   3  -6 -10  314.31   21.71
   3  -6  -9  451.67   17.93
   3  -6  -9  325.58   13.31
   3  -6  -9  474.59   22.62
   3  -6  -8  288.24   14.12
   3  -6  -8  200.92    8.48
   3  -6  -8  256.29   59.48
   3  -6  -7  672.13   25.05
   3  -6  -7  473.49   16.98
   3  -6  -7  661.92   25.67
   3  -6  -6  778.61   29.18
   3  -6  -6  713.41   36.28
  -3   6   6  703.54   26.34
   3  -6  -5  539.64   20.79
   3  -6  -5  543.74   22.48
  -3   6   5  497.04   18.98
   3  -6  -4  438.35   20.68
   3  -6  -4  436.06   23.12
  -3   6   4  415.28   20.47
   3  -6  -3   91.17   13.67
   3  -6  -3  111.89   11.83
   3  -6  -3  112.26   16.91
  -3   6   3   86.48    4.11
   3  -6  -2  704.24   28.33
   3  -6  -2  576.48   23.46
  -3   6   2  661.56   26.18
  -3   6   2  629.04   27.09
   3  -6  -1  132.79   17.06
   3  -6  -1  233.28   26.04
  -3   6   1  166.57   14.71
  -3   6   1  214.25   15.76
   3  -6   0 1810.73   33.51
   3  -6   0 1514.54   26.39
  -3   6   0 1705.97   29.22
  -3   6   0 1598.74   28.57
   3  -6   1  232.71   18.77
   3  -6   1  133.14   14.81
  -3   6  -1  148.33   12.76
   3  -6   2 1255.99   43.71
   3  -6   2 1095.10   36.65
  -3   6  -2 1163.77   39.11
   3  -6   3  336.68   18.41
   3  -6   3  230.89   16.71
  -3   6  -3  238.70   18.70
   3  -6   4  922.35   33.87
   3  -6   4  809.12   29.93
  -3   6  -4  791.50   28.04
   3  -6   5  161.21   14.64
   3  -6   5  115.11    6.55
  -3   6  -5  118.35    5.59
   3  -6   6   67.06   14.85
   3  -6   6   35.79    5.45
  -3   6  -6   46.25   12.83
   3  -6   7  972.42   41.90
  -3   6  -7  827.90   29.73
   3  -6   8   -4.12    6.76
  -3   6  -8    5.20    3.28
   3  -6   9  546.81   27.65
  -3   6  -9  371.31   17.53
   3  -6  10  162.70   18.52
  -3   6 -10  115.24    7.81
   3  -6  11  603.78   46.24
  -3   6 -11  480.66   34.75
   3  -6  12   92.15   17.84
  -3   6 -12   50.04   12.57
   3  -6  13  239.33   15.65
   3  -6  14    6.01    4.57
   3  -6  15   -4.54    5.27
   3  -6  16  188.04   25.25
   3  -6  17    5.58    4.86
   3  -5 -17   44.17   12.74
   3  -5 -16  149.28   23.25
   3  -5 -15   50.87   14.60
   3  -5 -14  583.25   50.92
   3  -5 -13  411.86   27.77
   3  -5 -12  726.41   22.11
   3  -5 -11  336.22   36.42
   3  -5 -10  666.36   30.30
   3  -5  -9    7.05    1.21
   3  -5  -9    1.53    1.99
   3  -5  -8  673.90   23.49
   3  -5  -8  499.95   17.64
   3  -5  -8  633.31   25.63
   3  -5  -7  127.95    8.01
   3  -5  -7   88.89    4.45
   3  -5  -7  117.53   12.19
   3  -5  -6  546.94   20.57
   3  -5  -6  522.70   22.47
  -3   5   6  463.72   21.32
   3  -5  -5  520.44   21.24
   3  -5  -5  710.63   26.31
   3  -5  -5  682.77   28.66
  -3   5   5  623.52   23.58
   3  -5  -4 1029.13   36.81
   3  -5  -4 1187.93   42.80
   3  -5  -4 1196.51   43.57
  -3   5   4 1138.89   39.96
   3  -5  -3  514.75   21.34
   3  -5  -3  667.89   27.01
   3  -5  -3  650.09   26.38
  -3   5   3  603.18    5.57
   3  -5  -2  373.93   19.23
   3  -5  -2  426.27   22.23
   3  -5  -2  427.42   22.69
  -3   5   2  398.06   20.18
   3  -5  -1 1112.01   39.60
   3  -5  -1  938.98   33.14
  -3   5   1 1088.26   38.69
  -3   5   1  945.70   34.30
   3  -5   0  107.78   12.02
   3  -5   0  112.91   16.49
  -3   5   0  112.15   12.85
  -3   5   0   97.01    9.86
   3  -5   1 1393.46   50.51
   3  -5   1 1112.49   39.10
  -3   5  -1 1283.67   45.22
  -3   5  -1 1132.24   40.21
   3  -5   2 1042.08   38.44
   3  -5   2  736.09   28.93
  -3   5  -2  941.51   36.89
  -3   5  -2  777.05   30.94
   3  -5   3 1424.59   47.61
   3  -5   3 1292.29   44.06
  -3   5  -3 1280.92   10.57
   3  -5   4  486.10   26.15
   3  -5   4  354.78   16.55
  -3   5  -4  369.80   18.81
   3  -5   5 1002.49   36.27
   3  -5   5  927.63    9.89
  -3   5  -5  879.58   27.84
   3  -5   6  337.93   18.26
   3  -5   6  276.02   16.26
  -3   5  -6  259.74   15.64
   3  -5   7   60.78   14.89
   3  -5   7   60.75    5.92
  -3   5  -7   57.26    9.96
   3  -5   8  632.07   30.30
   3  -5   8  562.11   24.22
  -3   5  -8  499.15   22.59
   3  -5   9    6.25    4.44
   3  -5   9    8.79    4.53
  -3   5  -9    2.56    1.83
   3  -5  10  292.63   19.53
   3  -5  10  255.96   13.02
  -3   5 -10  230.33   13.34
   3  -5  11   27.57    9.91
  -3   5 -11    3.48    1.36
   3  -5  12  341.07   34.00
  -3   5 -12  265.22   19.87
   3  -5  13    9.70    4.25
  -3   5 -13    3.37    2.62
   3  -5  14  106.79   10.94
   3  -5  15  156.12   14.10
   3  -5  16   50.25   12.96
   3  -5  17   42.81   18.28
   3  -4 -17   -2.30    4.21
   3  -4 -16  175.85   13.34
   3  -4 -15   87.17   19.45
   3  -4 -14  272.20   18.92
   3  -4 -13   64.93   14.77
   3  -4 -12   10.23    7.16
   3  -4 -11  580.69   31.21
   3  -4 -10   40.05    8.07
   3  -4  -9  925.16   36.33
   3  -4  -8  100.74   12.67
   3  -4  -7  393.92   18.00
   3  -4  -7  285.04   12.92
   3  -4  -7  371.96   18.90
   3  -4  -6   21.93    3.54
   3  -4  -6   33.60   13.96
  -3   4   6   25.94    6.26
   3  -4  -5 2008.79   38.03
  -3   4   5 1865.70   30.90
  -3   4   5 1932.35   34.41
   3  -4  -4  301.64   16.78
   3  -4  -4  331.87   17.11
  -3   4   4  297.15   16.57
  -3   4   4  342.94   17.63
   3  -4  -3 2115.83   35.37
   3  -4  -3 2005.53   40.10
  -3   4   3 1981.19   33.48
   3  -4  -2  832.93   31.78
  -3   4   2  951.88   35.27
   3  -4  -1  524.31   24.84
   3  -4  -1  572.76   22.25
  -3   4   1  501.86   23.01
   3  -4   0 3830.75   50.35
   3  -4   0 3213.14   41.78
  -3   4   0 3772.81   48.55
  -3   4   0 3264.37   42.99
   3  -4   1 1020.55    8.73
  -3   4  -1 1002.41   12.51
   3  -4   2 2176.12   37.36
   3  -4   2 1868.17   32.06
  -3   4  -2 2109.60   35.26
  -3   4  -2 1828.64   30.94
   3  -4   3  125.39   10.76
   3  -4   3  147.10   13.63
  -3   4  -3  127.70   12.26
  -3   4  -3  157.41   12.76
   3  -4   4  404.92   23.01
   3  -4   4  337.81   18.36
  -3   4  -4  351.55   19.09
   3  -4   5   32.41   11.32
   3  -4   5   25.08    5.87
  -3   4  -5   22.27    7.11
   3  -4   6  613.71   24.48
   3  -4   6  568.57   21.84
  -3   4  -6  532.17   24.80
   3  -4   7 1773.66   42.71
   3  -4   7 1678.74   39.30
  -3   4  -7 1503.32   37.81
   3  -4   8  535.11   30.25
   3  -4   8  537.23   21.14
  -3   4  -8  477.49   19.36
   3  -4   9  624.64   32.29
   3  -4   9  584.16   27.32
  -3   4  -9  525.14   23.83
   3  -4  10  219.29   16.48
   3  -4  10  245.66    8.70
  -3   4 -10  203.82   16.03
   3  -4  11  659.64   43.30
   3  -4  11  624.54   35.78
  -3   4 -11  530.12   30.15
   3  -4  12   60.52   17.52
  -3   4 -12   41.75    8.72
   3  -4  13  272.70   18.81
  -3   4 -13  166.91   13.51
   3  -4  14    1.00    5.38
   3  -4  15   41.57    9.42
   3  -4  16  115.74   24.82
   3  -4  17   82.55   18.16
   3  -4  18   25.17    6.78
   3  -3 -17   30.88   11.26
   3  -3 -16   -1.41    4.25
   3  -3 -15  236.15   16.23
   3  -3 -14   43.69    9.51
   3  -3 -13  557.43   41.84
   3  -3 -12    6.55    5.12
   3  -3 -11  627.01   33.67
   3  -3 -10   21.00    6.94
   3  -3  -9  118.16    9.55
   3  -3  -8  164.14    9.47
   3  -3  -7   17.48   12.07
   3  -3  -6 2825.23   69.00
  -3   3   6 2771.74   66.98
   3  -3  -5  268.21   10.49
  -3   3   5  222.04   15.31
  -3   3   5  272.78    9.35
   3  -3  -4 1558.58   54.66
   3  -3  -4 1499.44   51.93
  -3   3   4 1491.48   52.27
  -3   3   4 1522.85   52.40
   3  -3  -3   12.66    6.99
   3  -3  -3   17.59    6.17
  -3   3   3   17.48    7.45
  -3   3   3   12.43    4.68
   3  -3  -2 1417.09   38.98
   3  -3  -2 1347.81   37.73
  -3   3   2 1415.34   38.57
   3  -3  -1 2784.50   36.43
   3  -3  -1 2595.39   34.62
   3  -3  -1 2228.24   29.63
  -3   3   1 2679.04   34.57
   3  -3   0   63.02    7.94
   3  -3   0   75.73   21.13
  -3   3   0   62.81    6.59
   3  -3   1  458.50    6.80
   3  -3   1  517.58   20.09
   3  -3   1  523.84   24.68
  -3   3  -1  512.17   23.58
   3  -3   2   -0.31    4.73
   3  -3   2   14.46    7.57
  -3   3  -2   12.29    6.64
  -3   3  -2    9.57    5.54
   3  -3   3 2825.62   37.14
   3  -3   4  588.56   27.22
   3  -3   4  550.38   21.63
  -3   3  -4  590.52   29.70
  -3   3  -4  567.34   24.46
   3  -3   5 2294.06   41.05
   3  -3   5 2010.86   33.46
  -3   3  -5 2341.03   40.67
  -3   3  -5 1943.64   34.43
   3  -3   6  110.59    9.23
   3  -3   6  127.32    9.55
  -3   3  -6  135.28   10.57
   3  -3   7  953.19   36.26
   3  -3   7  899.87   31.24
  -3   3  -7  789.18   30.91
   3  -3   8   35.65    8.10
   3  -3   8   21.64    5.67
  -3   3  -8   18.00    7.62
   3  -3   9  216.65   17.39
   3  -3   9  221.75   15.80
  -3   3  -9  194.05   12.61
   3  -3  10  290.23   19.11
   3  -3  10  275.79   17.71
  -3   3 -10  226.65   14.22
   3  -3  11  149.87   19.12
   3  -3  11  176.14    9.18
  -3   3 -11  139.90    8.65
   3  -3  12  317.42   30.18
   3  -3  12  304.30   19.54
  -3   3 -12  253.81   18.48
   3  -3  13   21.49    8.33
  -3   3 -13   23.21    6.54
   3  -3  14  188.84   16.66
   3  -3  15    0.06    5.11
   3  -3  16  212.43   24.11
   3  -3  18   83.83   10.90
   3  -2 -16   11.22    5.28
   3  -2 -15    3.94    3.06
   3  -2 -14  564.66   39.35
   3  -2 -13   66.21   15.70
   3  -2 -12  127.74   11.79
   3  -2 -11   46.71    8.19
   3  -2 -10  810.61   39.01
   3  -2  -9  568.81   23.42
   3  -2  -8  815.19   29.90
   3  -2  -7  477.15   23.69
   3  -2  -6  574.29   23.90
  -3   2   6  542.07   21.34
   3  -2  -5  852.91   36.49
  -3   2   5  796.55   31.66
   3  -2  -4  493.63   26.46
  -3   2   4  496.64   26.74
   3  -2  -3 1570.99   21.21
   3  -2  -3 1403.99   38.09
  -3   2   3 1562.62   36.48
  -3   2   3 1606.40   36.08
   3  -2  -2   42.90   14.95
   3  -2  -2   35.89    9.11
  -3   2   2   39.34    4.71
  -3   2   2   37.86    7.14
   3  -2  -1 2512.63   33.13
   3  -2  -1 2745.48   37.12
  -3   2   1 2632.84   33.93
  -3   2   1 2693.69   35.55
   3  -2   0   55.25   20.41
   3  -2   0   34.76    9.15
  -3   2   0   42.16    5.68
  -3   2   0   26.29    4.79
   3  -2   1 4857.05   62.96
   3  -2   1 4958.65   64.14
   3  -2   2  122.12   10.41
   3  -2   2  163.46   13.45
   3  -2   2  159.88   15.91
  -3   2  -2  188.92   19.40
   3  -2   3 1999.84   44.95
   3  -2   3 2182.18   50.47
   3  -2   3 2297.90   51.64
  -3   2  -3 2165.13   50.07
   3  -2   4 1859.82   43.78
   3  -2   4 1654.42   37.79
  -3   2  -4 1966.49   45.60
  -3   2  -4 1672.02   37.99
   3  -2   5  770.76   30.90
   3  -2   5  773.34   30.14
  -3   2  -5  817.59   32.37
  -3   2  -5  794.39   31.71
   3  -2   6  915.58   21.33
   3  -2   6  854.50   33.16
  -3   2  -6  892.19   35.50
  -3   2  -6  792.39   31.27
   3  -2   7   -5.84    5.65
   3  -2   7    0.79    1.74
  -3   2  -7    1.48    0.73
   3  -2   8 2388.89   58.01
   3  -2   8 2513.50   57.40
  -3   2  -8 2073.52   48.68
   3  -2   9    7.98    8.84
   3  -2   9    1.08    2.12
  -3   2  -9    3.50    1.92
   3  -2  10  734.88   30.16
   3  -2  10  825.42   30.60
  -3   2 -10  676.95   27.14
   3  -2  11   48.41    8.39
   3  -2  11   40.82    7.55
  -3   2 -11   31.68    5.75
   3  -2  12  397.08   27.88
   3  -2  12  374.36   21.12
  -3   2 -12  329.46   18.19
   3  -2  13   35.04    8.14
   3  -2  13   25.44    5.19
  -3   2 -13   22.75    4.77
   3  -2  14  182.02   19.93
   3  -2  15   79.21   18.31
   3  -2  16   -1.63    4.77
   3  -2  18    1.48    4.64
   3  -1 -16   68.09   18.98
   3  -1 -15   77.77   19.69
   3  -1 -14  113.79   22.64
   3  -1 -13 1040.43   72.33
   3  -1 -12  335.81   25.48
   3  -1 -11  240.57   15.89
   3  -1 -10  110.15   15.03
   3  -1  -9  569.69   26.57
   3  -1  -8    7.70    2.45
   3  -1  -7  704.53   27.20
   3  -1  -6  601.83   24.40
  -3   1   6  544.90   22.10
   3  -1  -5 1876.70   36.26
  -3   1   5 1725.98   34.78
   3  -1  -4 2156.63   38.79
  -3   1   4 2004.52   34.50
   3  -1  -3  268.66   12.19
   3  -1  -3  368.75   18.32
  -3   1   3  337.44   16.42
   3  -1  -2   93.24    8.58
   3  -1  -2  122.13   18.26
  -3   1   2  109.69    8.57
  -3   1   2  117.82    9.97
   3  -1  -1  816.43   30.42
  -3   1   1  909.42   33.47
   3  -1   0 5522.21   71.61
  -3   1   0 5374.56   68.11
   3  -1   1  781.60   30.62
   3  -1   1  686.66   27.65
  -3   1  -1  749.51   28.35
  -3   1  -1  709.05   29.82
   3  -1   2  383.78   18.70
   3  -1   2  431.33   20.67
  -3   1  -2  397.44   18.91
  -3   1  -2  448.98   21.05
   3  -1   3 3353.74   47.43
   3  -1   4 4108.95   52.38
  -3   1  -4 3866.24   49.92
   3  -1   5  146.19   12.49
   3  -1   5  155.97   12.93
   3  -1   5  112.66    9.02
  -3   1  -5  149.03   11.79
   3  -1   6  474.01   25.48
   3  -1   6  519.55   25.84
  -3   1  -6  529.82   27.27
  -3   1  -6  489.55   24.41
   3  -1   7 1096.24   40.92
   3  -1   7 1137.49   37.42
  -3   1  -7 1110.34   38.35
  -3   1  -7 1007.96   33.68
   3  -1   8   41.42    8.36
   3  -1   8   42.73    3.71
  -3   1  -8   37.16    4.12
   3  -1   9  992.45   33.31
   3  -1   9 1055.29   11.26
  -3   1  -9  906.29   27.99
   3  -1  10   -3.51    5.89
   3  -1  10    0.79    0.93
  -3   1 -10    1.83    1.27
   3  -1  11  797.06   37.17
   3  -1  11  921.35   33.54
  -3   1 -11  773.15   28.62
   3  -1  12   39.65    8.11
  -3   1 -12   28.17    5.09
   3  -1  13  455.38   23.20
   3  -1  13  440.38   19.51
  -3   1 -13  367.84   16.11
   3  -1  14  124.86   15.23
  -3   1 -14   90.47    3.75
   3  -1  15   70.08    9.01
   3  -1  16  153.13   10.55
   3  -1  17   52.73   12.21
   3  -1  18   69.71   14.33
   3  -1  19   14.88    7.36
   3   0 -16    5.33    3.77
   3   0 -15   35.61   11.09
   3   0 -14  162.74   10.57
   3   0 -13  372.17   21.43
   3   0 -12  122.40   14.67
  -3   0  12   96.85    2.51
   3   0 -11   21.95    5.67
  -3   0  11   16.84    1.68
   3   0 -10  224.82   24.75
   3   0  -9    3.01    2.97
  -3   0   9    0.22    0.77
   3   0  -8 1377.82   50.93
  -3   0   8 1110.35   39.25
   3   0  -7   10.88    7.68
   3   0  -6  617.62   25.87
  -3   0   6  609.36   24.15
   3   0  -5    6.66    7.19
  -3   0   5    3.12    1.30
  -3   0   5    4.71    3.14
   3   0  -4 1320.85   47.20
  -3   0   4 1295.53   46.26
   3   0  -3  864.54   36.26
  -3   0   3  855.74   32.16
   3   0  -2  188.59   15.01
   3   0  -2  243.41   19.51
  -3   0   2  246.00   18.42
   3   0  -1  417.68   19.22
   3   0  -1  545.81   23.49
  -3   0   1  478.83   18.24
   3   0   0   21.15   14.45
   3   0   0   21.26   21.59
  -3   0   0   32.31    5.01
  -3   0   0   30.83    7.13
   3   0   1  820.63   33.13
   3   0   1  964.23   39.88
  -3   0  -1  849.58   32.46
  -3   0  -1  957.30   36.14
   3   0   2  185.12   17.14
   3   0   2  210.23   25.08
  -3   0  -2  170.59   15.79
  -3   0  -2  220.06   19.60
   3   0   3 6271.96   80.00
   3   0   3 7535.12   96.28
   3   0   4 1202.91   32.81
   3   0   4 1001.74   34.06
  -3   0  -4 1185.80   33.73
  -3   0  -4 1095.60   31.98
   3   0   5  359.24   16.73
   3   0   5  349.22   17.04
   3   0   5  377.65   17.63
  -3   0  -5  367.03   17.58
   3   0   6  644.70   25.93
  -3   0  -6  684.19   28.70
   3   0   7   86.48   20.25
  -3   0  -7   88.98    6.09
   3   0   8 1594.67   39.50
  -3   0  -8 1624.47   41.91
   3   0   9 1879.44   46.03
   3   0  10   82.62   19.77
   3   0  11   17.26    9.88
   3   0  12  483.16   29.19
   3   0  13   51.63    7.72
   3   0  14  401.82   20.59
   3   0  15    0.97    4.75
   3   0  16  106.11   10.12
   3   0  17   46.99   10.81
   3   0  18  141.02    9.65
   3   0  19   43.29    7.84
   3   1 -15   -3.25    3.82
   3   1 -14  389.67   24.78
   3   1 -13    0.64    3.45
   3   1 -12  436.42   40.90
  -3  -1  12  324.24   20.04
   3   1 -11    7.05    2.49
   3   1 -11   11.35    7.95
   3   1 -10  186.99    7.77
   3   1 -10  220.37   16.47
   3   1  -9  229.90   13.48
   3   1  -9  255.31   17.73
  -3  -1   9  225.07    8.76
   3   1  -8   97.21    3.74
   3   1  -8   96.35   10.38
  -3  -1   8   97.14    3.90
   3   1  -7  519.16   12.38
  -3  -1   7  497.04   18.66
   3   1  -6   -1.84    4.90
  -3  -1   6    2.46    0.79
  -3  -1   6    1.98    1.00
   3   1  -5 3703.63   87.91
  -3  -1   5 2686.23   63.17
  -3  -1   5 3545.74   83.76
   3   1  -4  403.95   23.36
  -3  -1   4  294.43   15.36
  -3  -1   4  400.75   22.12
  -3  -1   4  390.26   19.75
   3   1  -3 1708.69   40.02
  -3  -1   3 1218.92   27.61
  -3  -1   3 1633.56   37.83
  -3  -1   3 1490.00    8.50
   3   1  -2 1343.42   40.59
   3   1  -2  977.08   26.71
  -3  -1   2 1374.07   38.05
  -3  -1   2 1030.92   28.27
   3   1  -1   13.60    9.71
   3   1  -1   13.70    7.02
  -3  -1   1   26.89    9.06
  -3  -1   1   12.26    7.26
   3   1   0 4299.79   55.36
  -3  -1   0 3136.42   40.05
  -3  -1   0 4249.01   56.62
   3   1   1 4141.33   53.68
   3   1   1 5570.57   73.40
  -3  -1  -1 5655.62   72.21
   3   1   2 2526.88   35.47
   3   1   2 3305.26   46.61
  -3  -1  -2 3319.17   44.31
   3   1   3  612.13   23.93
   3   1   3  476.59   20.13
  -3  -1  -3  596.57   22.70
  -3  -1  -3  516.18   20.68
  -3  -1  -4 3363.18   43.90
  -3  -1  -4 3837.13   48.85
   3   1   5  981.14   28.66
   3   1   5 1194.72   32.92
  -3  -1  -5 1063.02   29.88
  -3  -1  -5 1256.98   34.10
   3   1   6  290.57   15.22
  -3  -1  -6  339.33   16.65
   3   1   7   12.37    5.98
  -3  -1  -7   12.71    6.57
   3   1   8  550.31   22.54
  -3  -1  -8  611.23   23.80
   3   1   9   22.45    5.05
  -3  -1  -9   34.93    5.33
   3   1  10  346.44   18.26
   3   1  11  558.91   26.76
   3   1  12  383.07   20.38
   3   1  13  239.93   17.70
   3   1  14  310.01   20.12
   3   1  15  164.58   10.33
   3   1  16   24.63    8.86
   3   1  17  279.38   14.70
   3   1  18    1.70    3.97
   3   1  19  106.02   15.88
   3   2 -15   49.69   16.54
   3   2 -14   -1.65    4.15
   3   2 -13  550.40   24.33
   3   2 -12    6.63    3.69
  -3  -2  12   -1.01    1.50
   3   2 -11  200.74   14.18
  -3  -2  11  201.10    6.17
   3   2 -10   15.98    4.61
   3   2 -10   40.09    8.37
  -3  -2  10   19.66    6.25
   3   2  -9  317.04   16.06
   3   2  -9  339.53   24.74
  -3  -2   9  327.05   16.77
   3   2  -8  357.97   17.63
   3   2  -8  414.99   12.15
  -3  -2   8  380.59   18.64
   3   2  -7  603.53   25.79
   3   2  -7  686.76   34.20
  -3  -2   7  681.81   29.40
   3   2  -6  639.61   23.11
   3   2  -6  755.36   12.05
   3   2  -5  111.20   11.97
  -3  -2   5  108.66    6.93
  -3  -2   5  101.58    8.48
   3   2  -4 1351.01   45.46
  -3  -2   4 1262.16   42.00
  -3  -2   4  928.45   30.55
  -3  -2   4 1295.54   43.44
   3   2  -3   36.54    8.36
  -3  -2   3   33.59    5.39
  -3  -2   3   27.84    8.89
  -3  -2   3   40.16    4.22
   3   2  -2 1344.23   38.85
  -3  -2   2 1167.04   31.91
  -3  -2   2  949.32   26.06
  -3  -2   2 1296.95   35.99
   3   2  -1   24.69    2.40
   3   2  -1   60.38    9.65
  -3  -2   1   46.25    6.52
  -3  -2   1   64.34   11.89
  -3  -2   0 1238.77   28.62
  -3  -2   0 1673.85   38.47
   3   2   1    5.85    4.77
   3   2   1   14.24    4.69
  -3  -2  -1    9.02    5.37
  -3  -2  -1    8.35    4.61
   3   2   2 1791.52   41.22
   3   2   2 2468.31   56.41
  -3  -2  -2 1890.98   43.26
  -3  -2  -2 2496.48   56.19
   3   2   3  473.55   23.10
   3   2   3  352.10   17.73
  -3  -2  -3  476.94   22.13
  -3  -2  -3  370.89   18.44
   3   2   4   32.43    7.43
   3   2   4   26.22   16.89
  -3  -2  -4   39.17    9.31
  -3  -2  -4   30.69    4.52
   3   2   5 5059.85   64.21
   3   2   5 3980.47   57.03
  -3  -2  -5 5450.30   68.51
  -3  -2  -5 4359.23   56.35
   3   2   6 3465.44   43.70
  -3  -2  -6 3307.68   43.58
   3   2   7   28.98    8.58
  -3  -2  -7   33.49    7.99
   3   2   8  419.78   24.18
  -3  -2  -8  483.05   25.33
   3   2   9 2121.25   51.43
  -3  -2  -9 2594.51   61.77
   3   2  10  137.53    8.78
  -3  -2 -10  171.13    8.52
   3   2  11  663.39   32.36
   3   2  12    8.25   14.79
   3   2  13  108.30   10.10
   3   2  14  290.15   19.01
   3   2  15   34.45    9.61
   3   2  16  149.35   15.74
   3   2  17    1.96    2.36
   3   2  18  188.87   12.10
   3   2  19    6.87    3.84
   3   3 -15  130.90   17.25
   3   3 -14  125.73   19.35
   3   3 -13  272.42   20.55
   3   3 -12  295.01   25.33
   3   3 -11   45.18   10.60
  -3  -3  11   45.83   11.11
   3   3 -10  208.05   11.05
  -3  -3  10  201.35    7.74
   3   3  -9    0.27    0.93
   3   3  -9   -3.81    5.58
  -3  -3   9    2.30    2.05
   3   3  -8  764.14   35.85
   3   3  -8  818.59   42.29
  -3  -3   8  850.88   39.98
   3   3  -7   19.22    5.01
   3   3  -7   34.68    7.17
  -3  -3   7   31.86    8.14
   3   3  -6  886.82   24.71
   3   3  -6  934.30   31.65
  -3  -3   6 1028.96   29.63
   3   3  -5  383.97   19.04
   3   3  -5  440.43   21.82
  -3  -3   5  448.42   20.70
   3   3  -4 1375.38   46.30
  -3  -3   4 1386.38   46.02
  -3  -3   4 1393.39   46.80
   3   3  -3  258.39   29.82
  -3  -3   3  165.53   12.49
  -3  -3   3  239.16   17.46
  -3  -3   3  215.94   16.55
   3   3  -2  593.04   32.44
  -3  -3   2  429.48   22.49
  -3  -3   2  611.66   31.19
  -3  -3   2  581.91    5.80
   3   3  -1  109.08   15.72
  -3  -3   1   80.70    9.57
  -3  -3   1  108.41    9.04
  -3  -3   1   93.09    8.49
   3   3   0    9.82    5.66
   3   3   0    6.89    5.15
  -3  -3   0    6.20    4.88
  -3  -3   0    6.54    4.53
   3   3   1 1281.24   29.64
   3   3   1 1651.88   38.73
  -3  -3  -1 1296.66   29.74
  -3  -3  -1 1852.17   42.18
   3   3   2 1007.77   28.70
   3   3   2  793.83   23.39
  -3  -3  -2 1160.19   35.35
  -3  -3  -2  848.45   24.21
   3   3   3 1561.09   36.34
   3   3   3 1239.28   28.98
  -3  -3  -3 1752.92   39.77
  -3  -3  -3 1248.63   29.00
   3   3   4   10.68    4.81
   3   3   4   24.70    8.44
  -3  -3  -4   20.06    4.31
  -3  -3  -4   22.01    3.51
   3   3   5  457.33   18.71
   3   3   5  604.64   22.61
  -3  -3  -5  522.86   20.33
  -3  -3  -5  617.95   23.74
   3   3   6  309.23   14.59
   3   3   6  253.92   13.71
  -3  -3  -6  391.96   17.97
  -3  -3  -6  292.27   14.09
   3   3   7  135.77   10.08
   3   3   7  117.07   10.52
  -3  -3  -7  149.35   10.74
  -3  -3  -7  138.30   10.70
   3   3   8  163.90   11.46
   3   3   8  150.07   12.91
  -3  -3  -8  185.63   13.12
  -3  -3  -8  181.31   13.94
   3   3   9    7.02    4.51
  -3  -3  -9    4.58    3.17
   3   3  10 1054.99   34.46
  -3  -3 -10 1185.22   40.89
   3   3  11  351.95   19.92
   3   3  12  685.33   24.47
   3   3  13    2.50    3.89
   3   3  14  202.74   16.81
   3   3  15   99.93   12.08
   3   3  16   74.68    8.68
   3   3  17  239.77   14.68
   3   3  18  109.54    8.78
   3   3  19   93.33   20.71
   3   3  20   16.91    5.77
   3   4 -14   99.72    9.21
   3   4 -13  218.34   20.17
   3   4 -12  359.10   22.79
  -3  -4  12  295.42   24.13
   3   4 -11  124.57   10.14
  -3  -4  11  110.29   11.79
   3   4 -10    8.02    3.94
  -3  -4  10    8.21    5.88
   3   4  -9  399.54   18.12
   3   4  -9  431.95   26.36
  -3  -4   9  468.77   26.84
   3   4  -8    4.78    2.86
   3   4  -8    5.32    5.26
  -3  -4   8   10.36    4.84
   3   4  -7  654.82   27.44
   3   4  -7  696.09   32.42
  -3  -4   7  761.49   34.24
   3   4  -6   12.01    4.42
   3   4  -6   14.77    7.53
  -3  -4   6   20.25    4.65
   3   4  -5 1218.15   37.83
   3   4  -5 1277.53   40.67
  -3  -4   5 1377.28   44.12
   3   4  -4   12.03    5.03
   3   4  -4   22.71    8.35
  -3  -4   4   21.75    9.65
   3   4  -3  613.57   23.02
   3   4  -3  631.92   29.96
  -3  -4   3  677.13   27.53
  -3  -4   3  677.69   26.32
   3   4  -2  748.58   30.49
  -3  -4   2  536.38   22.25
  -3  -4   2  781.39   31.45
  -3  -4   2  714.62   28.96
   3   4  -1  550.63   28.39
  -3  -4   1  417.39   20.91
  -3  -4   1  576.05   29.03
  -3  -4   1  574.53   28.62
   3   4   0 1184.79   36.20
  -3  -4   0  846.05   23.53
  -3  -4   0 1259.19   34.79
  -3  -4   0 1035.72   29.75
   3   4   1  359.34   17.83
   3   4   1  297.53   15.98
  -3  -4  -1  397.23   18.75
  -3  -4  -1  284.96   13.85
   3   4   2  236.26   15.79
   3   4   2  327.47   16.70
  -3  -4  -2  235.83   14.64
  -3  -4  -2  342.28   16.23
   3   4   3  477.22   18.75
   3   4   3  598.46   23.65
  -3  -4  -3  497.97   19.68
  -3  -4  -3  648.80   24.56
   3   4   4 3937.22   50.76
  -3  -4  -4 5344.94   68.13
   3   4   5   55.49    4.16
   3   4   5   34.85    5.91
  -3  -4  -5   53.26    3.63
  -3  -4  -5   45.34   11.70
   3   4   6  216.08   15.74
   3   4   6  264.11   14.16
  -3  -4  -6  224.84   11.41
  -3  -4  -6  287.06   14.00
   3   4   7   99.52   10.40
   3   4   7   61.40    6.87
  -3  -4  -7   96.43    7.33
  -3  -4  -7   74.65    5.32
   3   4   8  917.41   32.02
   3   4   8  825.43   30.38
  -3  -4  -8 1073.63   37.30
  -3  -4  -8  962.09   34.60
   3   4   9 1102.73   37.08
   3   4   9  993.72   34.02
  -3  -4  -9 1346.38   44.16
  -3  -4  -9 1136.26   38.09
   3   4  10  432.61   18.98
  -3  -4 -10  535.68   21.27
  -3  -4 -10  599.47   22.80
  -3  -4 -10  557.04   20.93
   3   4  11  110.45    8.15
  -3  -4 -11  165.84    6.58
   3   4  12  209.36   11.19
  -3  -4 -12  288.23   11.43
  -3  -4 -12  242.41    9.80
   3   4  13  406.69   21.01
   3   4  14   19.87    4.87
   3   4  15  823.04   37.63
   3   4  16    6.30    5.76
   3   4  17  152.47   10.22
   3   4  18    2.52    4.10
   3   4  19   68.94   13.19
   3   4  20   21.89    8.79
   3   5 -14    1.21    3.74
   3   5 -13  239.36   23.67
   3   5 -12    2.51    4.40
  -3  -5  12    2.59    2.48
   3   5 -11  206.29   17.90
  -3  -5  11  191.54   14.46
   3   5 -10   11.51    7.48
  -3  -5  10   24.69    5.18
   3   5  -9   95.29   19.96
  -3  -5   9   99.62   19.04
   3   5  -8  504.65   23.93
  -3  -5   8  461.70   24.69
   3   5  -7  270.02   23.29
  -3  -5   7  344.98   21.74
   3   5  -6  708.14   27.05
   3   5  -6  728.18   39.00
  -3  -5   6  799.93   31.64
   3   5  -5    4.49    3.16
   3   5  -5   -1.67    4.73
  -3  -5   5    4.64    4.34
   3   5  -4 1665.61   39.62
   3   5  -4 1762.35   42.73
  -3  -5   4 1914.83   46.10
   3   5  -3   68.75   10.00
   3   5  -3   64.41   11.07
  -3  -5   3   74.84    6.90
   3   5  -2  807.38   27.01
  -3  -5   2  894.29   28.37
   3   5  -1  216.80   17.25
  -3  -5   1  182.99   13.34
  -3  -5   1  142.62   10.89
  -3  -5   1  202.84   17.36
   3   5   0  776.91   31.35
  -3  -5   0  593.02   23.65
  -3  -5   0  809.68   32.16
  -3  -5   0  838.33   32.87
   3   5   1  928.68   35.62
  -3  -5  -1  843.43   31.44
  -3  -5  -1  694.45   26.19
  -3  -5  -1 1020.76   28.73
   3   5   2 1263.96   35.38
   3   5   2  952.43   26.92
  -3  -5  -2 1326.29   36.55
  -3  -5  -2  972.24   27.30
   3   5   3  499.88   19.78
   3   5   3  702.79   27.22
  -3  -5  -3  502.39   19.28
  -3  -5  -3  723.53   27.20
   3   5   4  974.43   27.36
   3   5   4 1129.47   32.00
  -3  -5  -4  914.94   25.62
  -3  -5  -4 1311.74   36.86
   3   5   5 1235.11   29.11
   3   5   5 1456.29   33.64
  -3  -5  -5 1552.70    9.96
   3   5   6   45.54    6.79
   3   5   6   51.04    5.58
  -3  -5  -6   44.24    3.90
  -3  -5  -6   59.96    6.83
   3   5   7 1094.90   39.12
   3   5   7  843.81   30.19
  -3  -5  -7 1151.17   40.46
  -3  -5  -7  877.46   31.46
   3   5   8  211.82   15.21
   3   5   8  162.45   13.01
  -3  -5  -8  220.84   15.57
  -3  -5  -8  162.42   12.22
   3   5   9 1435.41   34.93
   3   5   9 1358.49   34.15
  -3  -5  -9 1589.84   37.84
  -3  -5  -9 1427.76   14.89
   3   5  10  172.81   13.16
   3   5  10  166.59   14.69
  -3  -5 -10  189.71   13.97
  -3  -5 -10  168.56   12.86
   3   5  11  457.04   18.81
  -3  -5 -11  603.89   22.94
  -3  -5 -11  562.27   20.78
   3   5  12   49.90    7.61
  -3  -5 -12   71.78    5.45
  -3  -5 -12   59.14    3.54
   3   5  13  245.84   14.60
  -3  -5 -13  322.69   19.05
  -3  -5 -13  270.57   15.59
   3   5  14  321.63   14.19
  -3  -5 -14  410.29   20.47
  -3  -5 -14  332.14   16.59
   3   5  15   31.23    5.78
  -3  -5 -15   21.31    4.68
   3   5  16  115.26    9.28
  -3  -5 -16  115.03    2.51
   3   5  17   22.70    5.71
   3   5  18  365.29   17.60
   3   5  19    2.03    3.21
   3   5  20  172.46   16.34
   3   6 -13    2.71    4.51
   3   6 -12  528.32   37.31
   3   6 -11   13.24    5.12
  -3  -6  11   18.51    8.02
   3   6 -10  141.38   21.62
  -3  -6  10  171.24   15.42
   3   6  -9   51.85    8.74
  -3  -6   9   41.33    9.67
   3   6  -8  195.89   22.72
  -3  -6   8  234.24    9.67
   3   6  -7  375.84   27.36
  -3  -6   7  404.35   24.47
   3   6  -6  550.61   30.31
  -3  -6   6  645.16   31.50
   3   6  -5  469.38   25.82
  -3  -6   5  500.04   22.94
   3   6  -4   50.46    7.41
  -3  -6   4   72.55   14.74
   3   6  -3  605.41   21.80
   3   6  -3  618.33   24.25
  -3  -6   3  660.20   23.99
   3   6  -2   24.77    8.27
   3   6  -2   15.80    7.40
  -3  -6   2   27.08   10.26
   3   6  -1  906.09   30.78
  -3  -6   1  954.84   30.22
   3   6   0  158.10   14.14
  -3  -6   0  142.83    6.65
  -3  -6   0  111.13    9.21
   3   6   1  722.66   30.49
  -3  -6  -1  517.39   20.91
  -3  -6  -1  697.63   30.03
  -3  -6  -1  717.88   28.52
   3   6   2  207.80   20.32
  -3  -6  -2  147.08   11.70
  -3  -6  -2  223.53   16.20
  -3  -6  -2  156.21   13.10
   3   6   3  781.44   31.08
  -3  -6  -3  687.58   26.95
  -3  -6  -3  861.33   34.43
  -3  -6  -3  883.32   34.50
   3   6   4 2235.14   37.59
   3   6   4 2894.84   49.67
  -3  -6  -4 2379.48   39.91
  -3  -6  -4 3128.19   53.97
   3   6   5   88.33    8.24
   3   6   5  104.00    9.43
  -3  -6  -5   94.86    7.90
  -3  -6  -5  115.78   12.02
   3   6   6  412.38   22.51
   3   6   6  327.88   18.76
  -3  -6  -6  437.84   22.47
  -3  -6  -6  358.08   18.94
   3   6   7  382.50   19.97
   3   6   7  338.47   18.54
  -3  -6  -7  424.47   22.11
  -3  -6  -7  350.47   18.97
   3   6   8  699.57   21.98
   3   6   8  617.19   20.56
  -3  -6  -8  778.19   24.66
  -3  -6  -8  629.75   21.28
   3   6   9   65.46    9.23
   3   6   9   64.64   14.86
  -3  -6  -9   72.28   10.15
  -3  -6  -9   69.24   14.57
   3   6  11   20.24    5.76
   3   6  11   22.40    4.63
  -3  -6 -11   16.00    2.75
   3   6  12  584.46   26.50
  -3  -6 -12  750.19   33.82
  -3  -6 -12  690.85   29.21
   3   6  13  180.76   12.65
  -3  -6 -13  226.95    7.24
  -3  -6 -13  182.08    7.01
   3   6  14  134.97    9.05
  -3  -6 -14  175.11   10.42
  -3  -6 -14  148.96    7.93
   3   6  15  437.49   25.25
  -3  -6 -15  580.58   25.48
  -3  -6 -15  522.86   20.66
   3   6  16  103.07   13.56
  -3  -6 -16  135.01    5.80
   3   6  17  197.76   14.09
   3   6  18   36.97    9.42
   3   6  19  111.43    8.59
   3   6  20   -3.14    2.99
   3   7 -13   35.16   14.20
   3   7 -12   85.70    8.67
   3   7 -11   61.26   20.03
  -3  -7  11   66.51   14.96
   3   7 -10   21.33   11.49
  -3  -7  10   19.62    6.85
   3   7  -9  159.52   21.86
  -3  -7   9  188.08   10.84
   3   7  -8   13.51    6.46
  -3  -7   8   15.53    4.74
   3   7  -7 1038.45   48.19
  -3  -7   7 1203.38   58.95
   3   7  -6   -5.17    6.51
  -3  -7   6   -2.53    4.69
   3   7  -5  525.05   35.32
  -3  -7   5  623.91   37.14
   3   7  -4  224.17   16.06
  -3  -7   4  241.73   15.06
   3   7  -3  433.72   18.70
  -3  -7   3  506.62  113.88
   3   7  -2  240.55   18.03
  -3  -7   2  224.95    7.02
   3   7  -1  293.43   18.63
  -3  -7   1  342.23   24.65
   3   7   0  586.82   24.01
  -3  -7   0  677.02   29.76
   3   7   1  117.73   15.11
  -3  -7  -1   97.06    7.76
  -3  -7  -1   82.45    6.34
   3   7   2 1134.55   41.00
  -3  -7  -2 1360.09   47.88
  -3  -7  -2 1020.43   36.46
   3   7   3  478.21   25.61
  -3  -7  -3  383.71   20.19
  -3  -7  -3  504.13   26.41
  -3  -7  -3  561.34   30.09
   3   7   4 1056.73   38.87
  -3  -7  -4  861.74   30.95
  -3  -7  -4 1109.30   40.63
  -3  -7  -4 1114.37   39.32
   3   7   5  186.17   17.45
   3   7   5  147.91   17.66
  -3  -7  -5  190.17   14.24
  -3  -7  -5  148.86   11.59
   3   7   6   54.85   14.27
   3   7   6   53.98    6.04
  -3  -7  -6   42.90   13.86
  -3  -7  -6   59.47    4.81
   3   7   7  234.15   18.54
   3   7   7  165.59   17.16
  -3  -7  -7  240.80   17.25
  -3  -7  -7  172.70   13.44
   3   7   8  186.24   13.96
   3   7   8  168.70   16.42
  -3  -7  -8  219.63   15.84
  -3  -7  -8  182.46   14.26
   3   7   9  945.68   32.42
   3   7   9 1122.78   37.51
  -3  -7  -9 1260.09   41.73
   3   7  10    8.32    5.32
   3   7  10   13.19    5.72
  -3  -7 -10   12.39    6.20
   3   7  11  476.00   21.53
   3   7  11  528.89   22.92
  -3  -7 -11  580.52   21.18
   3   7  12   62.59    7.77
   3   7  12   55.80    7.92
  -3  -7 -12   53.05    6.29
   3   7  13  578.57   23.12
  -3  -7 -13  759.23   33.64
  -3  -7 -13  686.54   26.10
   3   7  14   30.97    7.78
  -3  -7 -14   34.36    5.14
  -3  -7 -14   28.15    6.64
   3   7  15  120.93    8.93
  -3  -7 -15  146.06   13.15
  -3  -7 -15  112.38    6.35
   3   7  16  161.83    9.92
  -3  -7 -16  196.89    7.71
   3   7  17   62.43   14.29
  -3  -7 -17   73.57   13.11
   3   7  18  132.73   16.43
   3   7  19   77.63   10.93
   3   7  20   80.57   18.77
   3   8 -12   55.34   12.50
   3   8 -11  106.84   21.34
  -3  -8  11  101.08   25.24
   3   8 -10   71.56   18.05
  -3  -8  10   77.01   15.66
   3   8  -9   78.77   11.07
  -3  -8   9  100.03   10.55
   3   8  -8  307.00   32.34
  -3  -8   8  384.88   17.33
   3   8  -7   -2.71    7.15
  -3  -8   7   -2.18    4.85
   3   8  -6 1393.40   19.71
  -3  -8   6 1560.67   75.14
   3   8  -5    8.61    5.94
  -3  -8   5    8.79    4.76
   3   8  -4  449.75   21.45
  -3  -8   4  601.41   35.20
   3   8  -3   10.89    7.84
  -3  -8   3   20.12    6.91
   3   8  -2  358.02   16.60
  -3  -8   2  450.72   25.21
   3   8  -1  277.94   15.09
  -3  -8   1  299.10   18.09
   3   8   0  206.88   14.99
  -3  -8   0  285.08   16.62
   3   8   1 1078.13   35.74
  -3  -8  -1 1162.97   36.87
   3   8   2  631.86   25.38
  -3  -8  -2  750.80   30.02
   3   8   3 1286.77   44.15
  -3  -8  -3 1305.13   43.66
   3   8   4  110.77   13.24
  -3  -8  -4  171.98   21.38
   3   8   5 2168.02   54.27
  -3  -8  -5 2200.85   53.41
   3   8   6   25.37    7.12
   3   8   6   39.02   11.97
  -3  -8  -6   28.19    8.12
   3   8   7  912.62   31.41
   3   8   7 1124.54   39.22
  -3  -8  -7 1129.57   40.80
   3   8   8    5.06    4.62
   3   8   8   11.70    5.98
  -3  -8  -8   16.12    4.15
   3   8   9   82.22    8.56
   3   8   9   85.22    6.55
  -3  -8  -9  108.02    5.56
   3   8  10  705.63   31.81
   3   8  10  843.79   27.29
  -3  -8 -10  901.58   31.78
   3   8  11  242.94   21.41
   3   8  11  274.98   12.49
  -3  -8 -11  288.10   12.54
   3   8  12  315.34   14.32
   3   8  12  381.12   18.68
  -3  -8 -12  393.72   15.38
   3   8  13   55.95    7.04
   3   8  13   48.21   12.38
  -3  -8 -13   52.14    9.37
   3   8  14  353.13   22.45
  -3  -8 -14  503.49   20.56
  -3  -8 -14  434.82   15.57
   3   8  15   17.16    5.07
  -3  -8 -15   29.41    7.17
  -3  -8 -15   16.38    4.91
   3   8  16  386.84   24.69
  -3  -8 -16  496.72   29.60
   3   8  17    2.37    3.64
  -3  -8 -17    2.07    2.49
   3   8  18  152.71   18.79
   3   8  19    6.96    5.92
   3   8  20   24.68    8.97
   3   9 -12  120.98   26.41
   3   9 -11   -0.77    4.53
  -3  -9  11   -1.32    4.72
   3   9 -10  108.64   25.52
  -3  -9  10  143.52   19.00
   3   9  -9   92.00   22.70
  -3  -9   9   91.50   20.46
   3   9  -8  150.97   28.52
  -3  -9   8  212.05   23.56
   3   9  -7  427.86  252.66
  -3  -9   7  474.75   19.46
   3   9  -6  292.27   34.11
  -3  -9   6  409.40   36.75
   3   9  -5  437.99   23.79
  -3  -9   5  501.27   23.75
   3   9  -4   -0.95    6.79
  -3  -9   4    7.48    4.39
   3   9  -3  757.26   38.56
  -3  -9   3  888.87   42.83
   3   9  -2   13.44    7.66
  -3  -9   2    4.71    5.27
   3   9  -1 1129.71   40.48
  -3  -9   1 1280.73   43.48
   3   9   0  112.76   16.47
  -3  -9   0  110.86   23.73
   3   9   1  784.34   30.98
  -3  -9  -1  912.23   32.47
   3   9   2  664.46   41.87
  -3  -9  -2  645.51   26.24
   3   9   3 1609.45   45.15
  -3  -9  -3 1775.89   41.77
   3   9   4  536.01   21.89
  -3  -9  -4  583.08   22.10
   3   9   5   20.13    7.63
  -3  -9  -5   13.02    5.50
   3   9   6  132.94   17.60
  -3  -9  -6  159.79   13.22
   3   9   7    1.62    5.01
  -3  -9  -7    4.90    3.13
   3   9   8  610.09   22.58
   3   9   8  678.15   24.67
   3   9   9  135.51   14.05
   3   9   9  161.48    8.33
   3   9  10 1761.53   64.09
   3   9  10 1926.40   73.48
   3   9  11   -1.12    4.72
   3   9  11    7.57    7.22
  -3  -9 -11    1.18    3.53
   3   9  12  313.42   16.75
   3   9  12  352.95   17.59
  -3  -9 -12  367.17   17.74
   3   9  13   53.01    7.15
   3   9  13   67.02   12.10
  -3  -9 -13   61.85    6.25
   3   9  14   57.37   14.89
  -3  -9 -14   44.07    9.43
   3   9  15  321.81   19.72
  -3  -9 -15  462.06   23.58
  -3  -9 -15  379.30   17.71
   3   9  16    3.77    5.52
  -3  -9 -16   -0.55    2.70
   3   9  17  194.50   19.87
  -3  -9 -17  283.52   23.22
   3   9  18    2.64    3.72
  -3  -9 -18    1.98    2.02
   3   9  19  255.81   18.98
   3   9  20   -0.15    2.94
   3  10 -12   -3.68    3.64
   3  10 -11  118.13   34.85
   3  10 -10    1.84    3.99
  -3 -10  10   -1.04    3.48
   3  10  -9  206.70   16.18
  -3 -10   9  260.80   16.48
   3  10  -8    7.20    6.25
  -3 -10   8    6.28    4.23
   3  10  -7  219.50   16.98
  -3 -10   7  315.81   38.16
   3  10  -6  349.27   22.93
  -3 -10   6  409.04   19.81
   3  10  -5  307.30   23.12
  -3 -10   5  468.52   45.22
   3  10  -4  268.10   20.95
  -3 -10   4  307.58   25.00
   3  10  -3   93.03   30.22
  -3 -10   3  112.29    8.39
   3  10  -2  198.13   24.77
  -3 -10   2  265.46   13.21
   3  10  -1    0.96    3.01
  -3 -10   1    4.96    2.82
   3  10   0  688.17   18.85
  -3 -10   0  905.23   40.50
   3  10   1  250.12   14.39
  -3 -10  -1  242.04   16.94
   3  10   2 1399.79   52.93
  -3 -10  -2 1615.58   61.15
   3  10   3  223.65   26.64
  -3 -10  -3  221.80   25.41
   3  10   4  586.94   24.10
  -3 -10  -4  773.77   34.11
   3  10   6   22.54    7.07
  -3 -10  -6   48.28   15.84
   3  10   7 1157.71   38.59
  -3 -10  -7 1178.81   40.31
   3  10   8  253.89   17.80
  -3 -10  -8  330.87   24.34
   3  10   9  350.88   14.83
  -3 -10  -9  422.61   18.22
   3  10  10    6.11    4.35
   3  10  10    8.74    3.56
   3  10  11  912.34   35.63
   3  10  11 1046.57   42.47
   3  10  12   14.31    6.81
   3  10  12   28.13    5.05
   3  10  13  492.72   30.05
   3  10  13  579.59   27.85
   3  10  14   74.58   16.16
   3  10  14  107.76    7.92
   3  10  15  148.13   15.43
  -3 -10 -15  204.03    8.43
   3  10  16  205.76   15.09
  -3 -10 -16  286.64   21.43
   3  10  17  179.01   20.55
  -3 -10 -17  252.79   16.52
   3  10  18   55.33   13.05
  -3 -10 -18   83.34    8.65
   3  10  19   11.26    7.90
   3  10  20   51.67   12.01
   3  10  21    0.66    2.16
   3  11 -11    5.21    4.30
   3  11 -10   65.16   24.23
  -3 -11  10   75.12   22.45
   3  11  -9    4.85    4.40
  -3 -11   9    2.33    2.54
   3  11  -8  208.04   15.55
  -3 -11   8  256.77   23.41
   3  11  -7   12.96    6.44
  -3 -11   7    6.64    5.39
   3  11  -6  491.84   22.63
  -3 -11   6  594.07   27.95
   3  11  -5   43.70   20.03
  -3 -11   5   71.75   16.01
   3  11  -4  283.92   34.54
  -3 -11   4  376.48   27.07
   3  11  -3   76.69   13.40
  -3 -11   3   83.57   21.78
   3  11  -2    9.22    6.26
  -3 -11   2    9.61    6.61
   3  11  -1 1761.70   30.27
  -3 -11   1 1966.53   62.35
  -3 -11   0  438.89   26.43
   3  11   1  574.58   30.82
  -3 -11  -1  694.12   34.73
   3  11   2    8.47    4.80
  -3 -11  -2    7.28    6.76
   3  11   3 1201.71   43.76
  -3 -11  -3 1426.13   48.41
   3  11   4    5.71    5.80
  -3 -11  -4    3.41    3.42
   3  11   5  248.13   13.09
  -3 -11  -5  351.12   22.53
   3  11   6  340.30   17.91
  -3 -11  -6  380.28   16.05
   3  11   7  139.54   11.37
  -3 -11  -7  220.62   25.79
   3  11   8 1263.78   48.30
  -3 -11  -8 1337.17   51.47
   3  11   9  374.89   34.36
  -3 -11  -9  540.81   23.14
   3  11  11  302.17   17.41
  -3 -11 -11  383.48   18.94
   3  11  12  586.14   32.90
   3  11  13   28.02   11.28
   3  11  13   18.81    5.08
   3  11  14  150.94   15.62
   3  11  14  168.21   10.19
   3  11  15  152.44   12.20
   3  11  15  176.58   20.27
  -3 -11 -16  393.51   17.95
   3  11  17   38.73    9.38
  -3 -11 -17   59.30   13.79
   3  11  18   82.35   10.86
  -3 -11 -18  111.58   17.69
   3  11  19   69.21   19.64
   3  11  20   47.54   17.08
   3  11  21   66.16   17.68
   3  12 -10   14.26    7.41
   3  12  -9   78.96   26.72
  -3 -12   9  129.83   27.03
   3  12  -8    5.71    4.17
  -3 -12   8    3.74    3.60
   3  12  -7  295.54   23.38
  -3 -12   7  432.06   27.16
   3  12  -6    4.61    3.58
  -3 -12   6    2.77    4.14
   3  12  -5  447.22   28.57
  -3 -12   5  540.30   28.11
   3  12  -4   55.36   16.31
  -3 -12   4   54.08   17.73
   3  12  -3  397.44   35.42
  -3 -12   3  538.88   43.95
   3  12  -2  132.14   28.83
  -3 -12   2  136.99   11.17
   3  12  -1  100.44   21.64
  -3 -12   1  138.26   29.49
   3  12   0  551.49   38.00
  -3 -12   0  622.32   41.82
   3  12   1  159.70   14.11
  -3 -12  -1  235.63   14.16
   3  12   2  613.09   31.92
  -3 -12  -2  704.59   25.77
   3  12   3   41.38    9.63
  -3 -12  -3   71.47   16.34
   3  12   4 1086.95   43.09
  -3 -12  -4 1277.90   44.45
   3  12   5    5.43    6.01
  -3 -12  -5    8.82    4.92
   3  12   6  572.82   27.62
  -3 -12  -6  743.35   13.59
   3  12   7   58.76   15.27
  -3 -12  -7   64.80   15.61
   3  12   8  597.85   28.44
  -3 -12  -8  799.00   35.35
   3  12   9  108.14   26.18
  -3 -12  -9   83.05    8.68
   3  12  10  256.07   22.18
  -3 -12 -10  365.34   19.50
   3  12  11  510.36   30.59
  -3 -12 -11  560.89   28.49
   3  12  12   96.13   10.85
  -3 -12 -12  127.03   10.82
   3  12  13  603.29   21.24
  -3 -12 -13  654.97   31.80
   3  12  14    6.03    5.72
  -3 -12 -14   15.07    7.84
   3  12  15  230.23   14.97
  -3 -12 -15  269.36   25.05
   3  12  17  281.25   13.32
  -3 -12 -17  365.01   18.88
   3  12  18   10.72    5.86
  -3 -12 -18   21.97    5.36
   3  12  19   85.39    8.27
  -3 -12 -19   67.69   22.61
   3  12  20   29.69    7.95
   3  13  -9   15.76    8.24
  -3 -13   9   39.95   13.14
   3  13  -8   82.63   21.64
  -3 -13   8   71.29   22.71
   3  13  -7   45.91   13.54
  -3 -13   7   61.30   17.08
   3  13  -6  161.67   31.26
  -3 -13   6  223.65   23.63
   3  13  -5   23.97   11.00
  -3 -13   5   36.41   13.11
   3  13  -4  191.08   20.69
  -3 -13   4  213.23   14.90
   3  13  -3    5.92    3.22
  -3 -13   3   10.22    7.24
   3  13  -2  479.98   31.40
  -3 -13   2  623.80   37.72
   3  13  -1   -1.09    7.40
  -3 -13   1   -0.64    6.91
   3  13   0  372.80   22.66
  -3 -13   0  499.52   25.46
   3  13   1   35.19    8.56
  -3 -13  -1   22.70   11.31
   3  13   2  410.22   32.66
  -3 -13  -2  525.57   25.18
   3  13   3  213.19   17.31
  -3 -13  -3  247.75   20.20
   3  13   4   83.04   23.65
  -3 -13  -4  147.83   14.69
   3  13   5  358.09   24.80
  -3 -13  -5  404.90   21.87
   3  13   6    3.84    3.43
  -3 -13  -6    1.40    4.36
   3  13   7  601.21   33.90
  -3 -13  -7  792.29   48.35
   3  13   8   53.64   14.31
  -3 -13  -8   55.51   17.24
   3  13   9  787.50   32.56
  -3 -13  -9 1051.21   43.59
   3  13  10   11.07    7.03
  -3 -13 -10   -0.40    3.67
   3  13  11  390.45   18.07
  -3 -13 -11  499.14   24.05
   3  13  12   12.20    5.93
  -3 -13 -12   22.00    7.60
   3  13  13   37.18   10.16
  -3 -13 -13   64.42   15.54
   3  13  14   80.51    9.34
  -3 -13 -14  118.90   26.58
   3  13  15   18.17    6.30
  -3 -13 -15   16.94    9.88
   3  13  16  469.88   41.31
  -3 -13 -16  577.27   37.13
  -3 -13 -17   21.05    8.62
  -3 -13 -17   38.67   10.18
  -3 -13 -18  240.78   25.27
  -3 -13 -18  286.20   21.79
  -3 -13 -19    3.13    3.22
  -3 -13 -19    2.02    2.79
  -3 -13 -20   76.46   11.90
  -3 -13 -21   30.59   14.66
   3  14  -8   51.21   21.01
  -3 -14   8   69.68   21.91
   3  14  -7   37.46    9.28
  -3 -14   7   48.07   15.85
   3  14  -6   98.56   20.79
  -3 -14   6  121.45   33.32
   3  14  -5   73.06   13.61
  -3 -14   5   89.28   21.64
   3  14  -4   88.22   26.22
  -3 -14   4  166.01   14.00
   3  14  -3  101.17   19.80
  -3 -14   3  142.11   11.30
   3  14  -2   27.53   11.50
  -3 -14   2   44.72    9.77
   3  14  -1  133.63   28.90
  -3 -14   1  222.79   19.17
   3  14   0    1.69    5.83
  -3 -14   0   -6.32    6.45
   3  14   1  369.46   33.54
  -3 -14  -1  494.89   39.80
   3  14   2  212.90   25.05
  -3 -14  -2  247.23   11.60
   3  14   3  741.73   38.70
  -3 -14  -3 1011.07   50.93
   3  14   4  129.00   10.81
  -3 -14  -4  126.92    9.36
   3  14   5  351.26   23.93
  -3 -14  -5  449.01   22.13
   3  14   6  191.74   19.13
  -3 -14  -6  246.55   22.23
   3  14   7   14.62    4.73
  -3 -14  -7   47.38   15.83
   3  14   8  879.01   42.99
  -3 -14  -8 1087.99   50.60
   3  14   9  121.56   13.02
   3  14  10  253.43   17.40
  -3 -14 -10  324.89   20.77
   3  14  11  105.22   17.17
  -3 -14 -11  104.44   13.40
   3  14  12  467.78   28.84
  -3 -14 -12  722.03   36.41
   3  14  13  206.56   21.79
  -3 -14 -13  208.26   12.23
   3  14  14  477.59   35.81
   3  14  15   61.34   14.28
  -3 -14 -15   72.85   18.22
   3  14  16   32.08   13.99
  -3 -14 -16   73.42   17.21
   3  14  17  219.96   23.38
  -3 -14 -17  259.10   27.73
  -3 -14 -18   42.39   11.90
  -3 -14 -19   42.47   14.86
  -3 -14 -19   45.89   11.47
  -3 -14 -20    5.54    2.03
  -3 -14 -21  175.49   25.28
   3  15  -7   48.50   11.71
  -3 -15   7   48.89   17.78
   3  15  -6   12.47    6.66
  -3 -15   6    9.07    7.64
   3  15  -5  108.65   36.54
  -3 -15   5  179.36   45.45
   3  15  -4    4.65    4.46
  -3 -15   4    7.28    5.39
   3  15  -3   39.09   13.55
  -3 -15   3   70.07   13.64
   3  15  -2   95.28   27.93
  -3 -15   2  127.88   30.93
   3  15  -1    1.19    7.17
  -3 -15   1   13.26    9.71
   3  15   0  436.06   33.39
  -3 -15   0  580.79   37.58
   3  15   1   61.78   12.77
  -3 -15  -1   94.90   21.33
   3  15   2  204.89   14.00
  -3 -15  -2  264.06   15.79
   3  15   3    7.67    8.15
  -3 -15  -3   14.22    9.59
   3  15   4  279.83   36.18
  -3 -15  -4  394.43   26.23
   3  15   5   40.67   11.47
  -3 -15  -5   48.26   15.69
   3  15   6  130.79   12.64
  -3 -15  -6  178.75   15.79
   3  15   7  287.87   29.26
  -3 -15  -7  369.73   17.16
   3  15   8  121.68   21.82
  -3 -15  -8  193.10   12.20
   3  15   9  381.21   37.54
  -3 -15  -9  498.61   28.11
   3  15  10  115.87   12.56
  -3 -15 -10  181.15   16.38
   3  15  11  334.55   17.49
  -3 -15 -11  442.81   24.11
   3  15  12    0.77    3.82
  -3 -15 -12   11.39    8.01
   3  15  13  200.79   16.33
  -3 -15 -13  328.99   24.23
   3  15  14   17.22   10.22
  -3 -15 -14   31.34   13.93
   3  15  15  123.05    9.80
  -3 -15 -15  170.32   15.81
   3  15  16   89.38   17.08
  -3 -15 -16  104.99   24.64
   3  15  17  133.22   14.41
  -3 -15 -17  168.56   13.69
  -3 -15 -18  116.24   11.80
  -3 -15 -18   61.63   23.89
  -3 -15 -19   84.57   22.57
  -3 -15 -19   70.36   19.16
  -3 -15 -20   28.51    7.09
  -3 -15 -21   -2.96    4.10
   3  16  -5   -0.41    7.13
  -3 -16   5   -0.91    6.97
   3  16  -4   91.61   31.45
  -3 -16   4  155.90   33.97
   3  16  -3    4.74    6.54
  -3 -16   3    3.01    5.63
   3  16  -2   48.89   15.05
  -3 -16   2   59.88   24.93
   3  16  -1   50.54   14.51
  -3 -16   1   75.33   24.69
   3  16   0   98.50   16.90
  -3 -16   0  137.94   27.55
   3  16   1  182.65   16.10
  -3 -16  -1  200.77    9.16
   3  16   2   33.63   10.76
  -3 -16  -2   72.55   20.22
   3  16   3  363.59   23.33
  -3 -16  -3  480.95   20.59
   3  16   4   42.81   10.51
  -3 -16  -4   71.07   10.81
   3  16   5  299.52  177.01
  -3 -16  -5  476.73   16.78
   3  16   6    2.50    6.97
  -3 -16  -6    7.85    3.19
   3  16   7  184.07   17.90
  -3 -16  -7  238.10   18.11
   3  16   8   88.58   25.61
  -3 -16  -8  126.25   11.73
   3  16   9  215.78   26.37
  -3 -16  -9  329.21   27.75
   3  16  10   68.06   16.41
  -3 -16 -10  110.67   30.31
   3  16  11   93.91   17.41
  -3 -16 -11  159.37   10.93
   3  16  12  196.62   15.16
  -3 -16 -12  262.82   16.84
   3  16  13   15.49    6.60
  -3 -16 -13   13.93    8.21
   3  16  14  182.50   22.11
  -3 -16 -14  250.87   30.52
   3  16  15    7.43    7.52
  -3 -16 -15    3.62    5.46
   3  16  16   79.67   15.60
  -3 -16 -16  124.41   13.22
   3  16  17   -1.78    3.81
  -3 -16 -17    4.46    4.71
   3  16  18   78.44   12.80
  -3 -16 -18  120.67   21.34
  -3 -16 -19   22.30    6.28
  -3 -16 -19   13.92    6.60
  -3 -16 -20   35.13   11.71
  -3 -16 -20   34.39   10.18
   3  17  -4   15.22   10.13
  -3 -17   4   36.43   11.18
   3  17  -3   50.32   15.16
  -3 -17   3   72.16   20.13
   3  17  -2   -4.20    6.14
  -3 -17   2   -1.63    6.98
   3  17  -1   75.07   17.98
  -3 -17   1  115.66   30.75
   3  17   0   54.60   12.86
  -3 -17   0   48.81   11.70
   3  17   1  416.45   36.62
  -3 -17  -1  520.86   41.15
   3  17   2    4.54    5.37
  -3 -17  -2    4.10    5.36
   3  17   3   68.00   14.82
  -3 -17  -3   90.35   14.82
   3  17   4  127.70   32.78
  -3 -17  -4  164.12   11.03
   3  17   5   70.11   13.60
  -3 -17  -5  103.13   17.20
   3  17   6  135.65   13.15
  -3 -17  -6  190.28   11.74
   3  17   7    3.37    4.64
  -3 -17  -7    8.64    7.03
   3  17   8  229.37   17.36
  -3 -17  -8  347.81   19.88
   3  17   9   21.31   10.95
  -3 -17  -9   17.76    5.90
   3  17  10  291.60  176.44
  -3 -17 -10  403.82   31.83
   3  17  11    5.05    5.40
  -3 -17 -11    3.91    4.70
   3  17  12   79.38   16.94
  -3 -17 -12  111.71   19.98
   3  17  13   59.67   10.35
  -3 -17 -13   68.93   16.65
   3  17  14   -0.79    6.41
  -3 -17 -14   20.98    5.68
   3  17  15   91.36   22.07
  -3 -17 -15  150.89   14.60
   3  17  16    7.37    5.43
  -3 -17 -16    0.61    3.89
   3  17  17  214.48   21.62
  -3 -17 -17  299.34   28.05
   3  17  18    0.80    3.22
  -3 -17 -18    7.94    4.71
  -3 -17 -19   43.02   14.11
  -3 -17 -19   31.63   11.68
  -3 -17 -20    3.54    2.60
  -3 -17 -20   -0.93    5.23
  -3 -17 -21   41.37    9.40
   3  18  -2   11.28    8.01
  -3 -18   2   43.45   11.13
   3  18  -1   -1.24    3.52
  -3 -18   1    1.21    4.33
   3  18   0  163.71   43.61
  -3 -18   0  259.44   42.89
   3  18   1    6.59    5.98
  -3 -18  -1    6.07    7.36
   3  18   2  155.76   37.28
  -3 -18  -2  237.77   19.98
   3  18   3    9.92    4.69
  -3 -18  -3    3.07    5.01
   3  18   4  150.81   31.58
  -3 -18  -4  238.36   24.42
   3  18   5   12.36    9.75
  -3 -18  -5    4.08    5.47
   3  18   6   66.54   15.32
  -3 -18  -6   93.41   28.69
   3  18   7   24.08    7.68
  -3 -18  -7   54.14   12.78
   3  18   8   11.20    7.57
  -3 -18  -8   -4.03    8.18
   3  18   9  434.35   41.25
  -3 -18  -9  585.43   38.00
   3  18  10   60.33   12.65
  -3 -18 -10   68.40   16.77
   3  18  11  108.08   26.89
  -3 -18 -11  172.06   42.74
   3  18  12    5.83    3.97
  -3 -18 -12    8.24    7.43
   3  18  13  100.13   21.11
  -3 -18 -13  169.41   36.35
  -3 -18 -14   54.95   11.71
   3  18  15   91.84   17.43
  -3 -18 -15  126.96   27.33
   3  18  16    4.06    3.19
  -3 -18 -16   14.28    6.75
   3  18  17   10.75    6.75
  -3 -18 -17   26.43    9.71
   3  18  18   67.00   12.97
  -3 -18 -18   78.27   25.16
   3  18  19   13.65    6.19
  -3 -18 -19   -2.50    5.51
  -3 -18 -20   52.69   20.64
  -3 -18 -20   52.04   16.10
  -3 -18 -21    4.18    2.04
   3  19  -1   30.40   12.03
  -3 -19   1   35.04   12.01
   3  19   0   13.04    5.81
  -3 -19   0   27.95   11.67
   3  19   1  149.43   42.78
  -3 -19  -1  276.08   46.25
   3  19   2   54.58   19.48
  -3 -19  -2  103.49   26.73
   3  19   3   53.89   17.20
  -3 -19  -3   83.20   22.21
   3  19   4   -8.37    7.59
  -3 -19  -4   -7.19    8.17
   3  19   5   88.18   22.56
  -3 -19  -5  166.54   18.21
   3  19   6   20.43    6.41
  -3 -19  -6   30.43   14.81
   3  19   7  122.60   13.18
  -3 -19  -7  170.10   36.68
   3  19   8   96.59   13.62
  -3 -19  -8  101.19   26.16
   3  19   9  123.11   23.68
   3  19  10   50.19   11.89
  -3 -19 -10   98.27   18.58
   3  19  11   59.74   10.61
  -3 -19 -11   74.27   21.03
   3  19  12   56.46   12.58
  -3 -19 -12   76.43   22.14
   3  19  13    3.24    4.25
  -3 -19 -13    3.26    3.71
   3  19  14   90.03   23.10
  -3 -19 -14  116.87   39.67
   3  19  15   -0.85    3.71
  -3 -19 -15   -0.02    6.86
   3  19  16   55.92   15.59
  -3 -19 -16   69.25   23.37
   3  19  17   40.04   12.96
  -3 -19 -17   50.18   11.72
   3  19  18   71.68   21.97
  -3 -19 -18  149.38   20.33
   3  19  19    2.14    4.34
  -3 -19 -19    6.55    4.06
  -3 -19 -20    8.35    3.23
  -3 -19 -20   -0.15    4.64
  -3 -19 -21    5.36    3.87
   3  20   1   72.09   20.84
  -3 -20  -1  106.85   36.38
   3  20   2   47.05   17.17
  -3 -20  -2   69.64   15.99
  -3 -20  -3   63.41   17.60
   3  20   4   59.57   16.30
  -3 -20  -4   66.71   19.27
   3  20   5    8.60    4.58
  -3 -20  -5    2.51    6.77
   3  20   6  127.80   28.85
  -3 -20  -6  229.03   31.68
   3  20   7    2.48    3.56
  -3 -20  -7   -0.26    7.42
   3  20   8   69.97   19.49
  -3 -20  -8  116.44   32.58
   3  20   9   74.65   13.63
  -3 -20  -9   87.00   20.29
   3  20  10  267.59   34.34
  -3 -20 -10  400.69   43.61
   3  20  11   11.36    8.28
  -3 -20 -11   -1.45    7.46
   3  20  12   45.26   14.13
  -3 -20 -12   74.74   18.63
   3  20  13   59.00   11.85
  -3 -20 -13   50.92   21.85
   3  20  14    3.87    3.38
  -3 -20 -14   -1.40    6.20
   3  20  15  108.24   30.02
  -3 -20 -15  211.39   26.58
   3  20  16    6.62    5.61
  -3 -20 -16    0.28    3.74
   3  20  17   67.44   16.95
  -3 -20 -17  101.73   32.85
   3  20  18   -6.11    6.67
  -3 -20 -18   -3.56    5.49
   3  20  19   32.88    9.77
  -3 -20 -19   38.33   15.94
   3  21   4   16.46    9.88
  -3 -21  -4   53.28   13.57
   3  21   5   48.58   13.03
  -3 -21  -5   69.90   33.60
   3  21   6    6.67    6.25
  -3 -21  -6    8.98    7.33
   3  21   7  109.44   37.36
  -3 -21  -7  220.90   40.70
   3  21   8    4.44    9.56
  -3 -21  -8    9.04    5.75
   3  21   9  126.97   37.05
  -3 -21  -9  223.80   31.98
   3  21  10    8.17    7.51
  -3 -21 -10    5.02    4.83
   3  21  11   81.07   18.35
  -3 -21 -11  111.39   28.13
   3  21  12    2.71    5.68
  -3 -21 -12   15.10    6.57
   3  21  13   27.09   10.73
  -3 -21 -13   52.67   11.95
   3  21  14   76.65   22.33
  -3 -21 -14   91.86   28.53
   3  21  15   64.95   16.42
   3  21  16   47.28   14.60
  -3 -21 -16   40.81   18.65
   3  21  17    3.03    4.95
  -3 -21 -17   11.94    7.73
   3  21  18   57.58   16.71
  -3 -21 -18   52.91   22.37
   3  22   7   25.31   12.58
   3  22   8   43.92   12.14
  -3 -22  -8   47.89   26.36
   3  22   9   -4.16    9.12
  -3 -22  -9    4.91    5.73
   3  22  10  105.22   27.22
  -3 -22 -10  134.70   40.82
   3  22  11    9.92    6.86
  -3 -22 -11    7.74    4.96
   3  22  12   23.57   11.90
  -3 -22 -12   87.16   24.83
   3  22  13    6.38    4.46
  -3 -22 -13    4.86    4.76
   3  22  14   28.45   14.39
  -3 -22 -14   69.62   21.47
   3  22  15    7.49   10.69
  -3 -22 -15   29.53   13.08
   3  22  16   52.04   18.87
  -3 -22 -16   77.87   23.57
   4 -21  -9   89.73   40.88
   4 -21  -8    5.17    3.73
  -4  21   8   11.70    9.22
   4 -21  -7   12.55    7.25
  -4  21   7   10.87    5.68
   4 -20 -13   36.46   12.72
   4 -20 -13   29.46   14.41
   4 -20 -12   60.06   18.23
   4 -20 -12   89.42   20.92
   4 -20 -11    6.03    5.65
   4 -20 -11  -12.77    8.70
   4 -20 -10   85.86   29.61
   4 -20 -10   90.41   21.40
   4 -20  -9    7.46    5.72
   4 -20  -8  170.73   42.91
  -4  20   8  106.98   30.26
   4 -20  -7   12.06    8.51
  -4  20   7    3.38    7.84
   4 -20  -6  177.76   30.46
  -4  20   6   99.57   26.31
   4 -20  -5   18.95    9.40
  -4  20   5   10.17    7.80
   4 -20  -4   54.69   21.03
  -4  20   4   32.05   12.84
   4 -20  -3   63.00   16.85
  -4  20   3   49.82   16.18
   4 -20  -2    4.26    8.97
  -4  20   2   -0.40    5.23
   4 -19 -15   14.02   10.56
   4 -19 -14  132.87   34.12
   4 -19 -13    7.54    4.68
   4 -19 -13   20.47    6.87
   4 -19 -12   43.67   14.34
   4 -19 -12   54.53   12.06
   4 -19 -11  150.37   43.77
   4 -19 -11  160.10   32.91
   4 -19 -10   75.07   21.26
   4 -19 -10   78.64   25.69
   4 -19  -9   85.06   21.68
   4 -19  -9   63.11   20.65
   4 -19  -8   46.16   18.92
  -4  19   8   38.19   14.86
   4 -19  -7   40.51   13.01
  -4  19   7   23.19   11.69
   4 -19  -6   22.59    9.10
  -4  19   6   17.54   12.68
   4 -19  -5  267.85   42.82
  -4  19   5  182.89   34.72
   4 -19  -4   35.48   10.45
  -4  19   4    3.99    8.38
   4 -19  -3  357.18   46.16
  -4  19   3  136.94   37.47
   4 -19  -2   16.60    8.71
  -4  19   2    9.39    6.92
   4 -19  -1   67.98   25.74
  -4  19   1   55.90   14.03
   4 -19   0   49.01   19.79
  -4  19   0   14.86    7.17
   4 -19   1   16.56   11.02
  -4  19  -1    3.32    5.64
   4 -18 -16   14.68    6.58
   4 -18 -15   60.91   18.22
   4 -18 -14  -10.86    7.14
   4 -18 -13  116.60   20.19
   4 -18 -13  149.60   26.69
   4 -18 -12   28.81    8.28
   4 -18 -12   19.43   10.94
   4 -18 -11  106.71   33.45
   4 -18 -11  127.96   27.65
   4 -18 -10   81.26   21.02
   4 -18 -10   80.24   19.99
   4 -18  -9  247.84   21.54
   4 -18  -9  243.16   38.50
   4 -18  -8   39.64   11.13
  -4  18   8   24.02   14.15
   4 -18  -7   19.05    8.64
  -4  18   7   29.33   12.26
   4 -18  -6  320.92   30.32
  -4  18   6  164.05   37.38
   4 -18  -5   18.71   12.00
  -4  18   5   26.07   10.49
   4 -18  -4  100.28   34.38
  -4  18   4   94.63   13.75
   4 -18  -3    6.98    4.14
  -4  18   3    7.72    5.81
   4 -18  -2  118.00   21.87
  -4  18   2   81.44   39.00
   4 -18  -1   92.25   19.71
  -4  18   1   60.83   17.01
   4 -18   0  190.88   26.10
  -4  18   0  106.23   31.02
   4 -18   1    8.70    8.06
  -4  18  -1    1.32    5.22
   4 -18   2   28.32   15.08
  -4  18  -2   14.21   11.74
   4 -18   3   83.85   31.22
  -4  18  -3   57.15   21.84
   4 -17 -17   13.92   11.21
   4 -17 -16   17.13   15.26
   4 -17 -15   14.93    8.63
   4 -17 -14  136.53   44.04
   4 -17 -13   18.01    5.97
   4 -17 -13    3.54    6.52
   4 -17 -12  174.60   16.10
   4 -17 -12  199.92   36.09
   4 -17 -11    6.17    4.45
   4 -17 -11    3.42    6.31
   4 -17 -10  183.66   30.79
   4 -17 -10  190.85   36.48
   4 -17  -9    3.59    5.91
   4 -17  -8  150.84   39.15
  -4  17   8  158.71   15.88
   4 -17  -7   15.55    8.09
  -4  17   7    5.66    8.03
   4 -17  -6   16.70    9.29
  -4  17   6   11.69   12.58
   4 -17  -5  567.23   42.64
   4 -17  -4  177.58   45.06
   4 -17  -3  253.75   26.09
  -4  17   3  159.88   31.86
   4 -17  -2   79.91   20.04
  -4  17   2   74.82   26.61
   4 -17  -1  105.64   24.18
  -4  17   1   77.77   20.61
   4 -17   0    6.66    7.00
  -4  17   0    6.47    5.15
   4 -17   1   32.23    9.04
  -4  17  -1   13.82    6.56
   4 -17   2   36.60   15.01
  -4  17  -2   14.52   12.28
   4 -17   3   81.15   31.45
  -4  17  -3   50.76   14.48
   4 -17   4   76.60   28.87
  -4  17  -4   45.74   16.98
   4 -17   5   70.71   27.07
  -4  17  -5   47.96   14.98
   4 -16 -18   52.18   19.96
   4 -16 -17   13.17    9.49
   4 -16 -16   53.99   16.51
   4 -16 -15   14.67    8.71
   4 -16 -14   60.90   14.08
   4 -16 -13  142.46   14.30
   4 -16 -13  105.26   28.50
   4 -16 -12   29.76   10.07
   4 -16 -12   33.92   11.05
   4 -16 -11  301.35   15.61
   4 -16 -11  238.89   41.36
   4 -16 -10    6.83    7.80
   4 -16 -10   25.49    8.72
   4 -16  -9  324.26   29.78
   4 -16  -9  339.20   36.51
   4 -16  -8   47.83   10.72
   4 -16  -7  121.85   27.23
  -4  16   7   65.29   15.27
   4 -16  -6  166.02   30.00
  -4  16   6  106.42   35.42
   4 -16  -5  543.86   38.04
  -4  16   5  372.60   32.29
   4 -16  -4   92.20   19.84
  -4  16   4   60.31   11.54
   4 -16  -3  123.82   33.12
  -4  16   3  124.42   23.15
   4 -16  -2  106.65   23.96
  -4  16   2   62.23   25.03
   4 -16  -1   -5.03    7.59
  -4  16   1   -5.21    9.36
  -4  16   0  315.47   48.33
   4 -16   1   43.20   17.51
  -4  16  -1   53.75   11.51
   4 -16   2  181.67   56.81
  -4  16  -2  102.93   26.12
   4 -16   3    5.76    7.80
  -4  16  -3    3.64    2.45
   4 -16   4  286.31   41.69
  -4  16  -4  182.78   30.88
   4 -16   5   -5.30    8.00
  -4  16  -5    3.29    4.21
   4 -16   6   72.46   20.00
  -4  16  -6   35.49   13.96
   4 -15 -18   23.91   11.32
   4 -15 -17   40.32   15.61
   4 -15 -16   11.92    5.88
   4 -15 -15   48.98   17.81
   4 -15 -14   93.67   17.39
   4 -15 -13  441.60   33.24
   4 -15 -13  375.57   48.29
   4 -15 -12   31.66    7.58
   4 -15 -12   28.85   10.84
   4 -15 -11  176.04   10.73
   4 -15 -11  172.17   27.63
   4 -15 -10   27.74    9.79
   4 -15 -10   17.02    5.44
   4 -15  -9   27.63   11.93
   4 -15  -9   37.14    9.11
   4 -15  -8  140.00   17.03
   4 -15  -8  126.35   24.07
   4 -15  -7   30.28   11.27
  -4  15   7   46.51   13.17
   4 -15  -6  178.20   14.20
  -4  15   6  118.67   72.98
   4 -15  -5   65.81   13.95
  -4  15   5   43.42   14.94
   4 -15  -4  520.32   32.67
  -4  15   4  340.66   33.42
   4 -15  -3    5.37    7.09
  -4  15   3   -0.78    8.26
   4 -15  -2  243.91   29.13
  -4  15   2  163.33   35.03
   4 -15  -1   34.65   13.15
  -4  15   1    2.45    6.79
   4 -15   0   24.11    9.33
  -4  15   0   24.50    9.01
   4 -15   1   86.77   18.76
  -4  15  -1   62.64   14.19
   4 -15   2   16.70    7.18
  -4  15  -2   10.41    8.43
   4 -15   3  360.83   28.44
  -4  15  -3  218.89   23.60
   4 -15   4    3.63    8.63
  -4  15  -4    5.97    2.54
   4 -15   5  365.84   53.09
  -4  15  -5  220.72   37.28
   4 -15   6    0.60    9.16
  -4  15  -6   -3.36    6.31
   4 -15   7   55.32   14.33
  -4  15  -7   11.00    5.65
   4 -15   8   26.55   15.07
   4 -14 -19   39.35   17.42
   4 -14 -18   12.86    9.22
   4 -14 -17   50.10   18.33
   4 -14 -16   47.55   16.90
   4 -14 -15   21.37    8.85
   4 -14 -14  137.22   36.83
   4 -14 -13   -1.43    3.85
   4 -14 -13   -5.35    9.19
   4 -14 -12  323.88   22.21
   4 -14 -12  270.88   60.97
   4 -14 -11    6.39    4.97
   4 -14 -11   10.33    6.72
   4 -14 -10  100.73    9.52
   4 -14 -10  121.98   28.62
   4 -14  -9   38.58    9.74
   4 -14  -9   28.81    9.65
   4 -14  -8  280.52   21.16
   4 -14  -8  269.96   29.02
   4 -14  -7   18.99    8.78
   4 -14  -6   16.92    9.19
  -4  14   6   24.90   10.56
   4 -14  -5  265.33   21.17
  -4  14   5  187.23   34.57
   4 -14  -4    2.10    4.55
  -4  14   4    3.83    4.74
   4 -14  -3  475.07   51.22
  -4  14   3  338.39   40.05
   4 -14  -2    1.41    5.36
  -4  14   2    6.77    5.60
   4 -14  -1  112.21   26.60
  -4  14   1   81.99   20.33
   4 -14   0  119.29   20.74
  -4  14   0   76.38   20.79
   4 -14   1  341.23   27.21
  -4  14  -1  265.62   25.64
   4 -14   2   85.01   22.96
  -4  14  -2   56.63   16.37
   4 -14   3   95.03   25.88
  -4  14  -3   73.01   17.89
   4 -14   4  161.59   38.20
  -4  14  -4  101.35   23.65
   4 -14   5    5.44    5.49
  -4  14  -5    6.04    4.33
   4 -14   6  128.91   38.52
  -4  14  -6  109.44   24.50
   4 -14   7    6.75    8.37
  -4  14  -7    1.70    5.05
   4 -14   8   68.75   15.14
  -4  14  -8   47.71   11.81
   4 -14   9   11.91    7.96
   4 -13 -19   -0.69    5.38
   4 -13 -18   73.05   29.42
   4 -13 -17    6.67    7.44
   4 -13 -16   72.80   21.73
   4 -13 -15   89.67   24.43
   4 -13 -14   15.08    8.33
   4 -13 -13  391.56   25.51
   4 -13 -13  420.89   25.01
   4 -13 -12  142.00    8.10
   4 -13 -12  135.48   34.62
   4 -13 -11   84.43   13.08
   4 -13 -11   84.77   23.09
   4 -13 -10    2.29    3.68
   4 -13 -10    5.84    3.82
   4 -13  -9  182.36   12.50
   4 -13  -9  164.15   31.88
   4 -13  -8   16.67    7.60
   4 -13  -8    5.50    7.01
   4 -13  -7  478.50   38.45
   4 -13  -7  463.97   27.61
   4 -13  -6   74.21   13.72
  -4  13   6   50.19   11.23
   4 -13  -5  116.53    9.14
  -4  13   5  109.86   27.53
  -4  13   4  538.09   33.03
   4 -13  -3  830.69   51.73
   4 -13  -2   57.61    9.79
  -4  13   2   20.83    9.01
   4 -13  -1   55.36   12.79
  -4  13   1   52.91   11.35
   4 -13   0   73.51   20.28
  -4  13   0   43.03    9.79
   4 -13   1   13.58    9.44
  -4  13  -1    2.89    4.61
   4 -13   2  224.13   11.21
  -4  13  -2  165.72   12.96
   4 -13   3  122.81   25.66
  -4  13  -3   74.51   31.01
   4 -13   4  646.60   24.93
  -4  13  -4  469.18   35.37
   4 -13   5   61.82   15.80
  -4  13  -5   29.73    8.47
   4 -13   6  194.43   39.72
  -4  13  -6  119.90   28.27
   4 -13   7   34.55    9.05
  -4  13  -7   19.71    5.17
   4 -13   8   12.29    7.35
  -4  13  -8   -1.05    4.49
   4 -13   9   83.13   18.15
  -4  13  -9   44.37   15.99
   4 -13  10    5.14    6.45
   4 -12 -19  103.92   12.18
   4 -12 -18    6.24    5.00
   4 -12 -17  107.83   20.72
   4 -12 -16   14.59    6.62
   4 -12 -15  118.06   35.72
   4 -12 -14  103.79   23.38
   4 -12 -13  114.76    9.02
   4 -12 -13  113.45   34.86
   4 -12 -12  205.77   10.54
   4 -12 -12  210.55   30.54
   4 -12 -11   86.14   10.09
   4 -12 -11   99.79   32.15
   4 -12 -10  486.33   26.23
   4 -12 -10  432.96   27.52
   4 -12  -9  139.21   15.67
   4 -12  -9  146.51   39.28
   4 -12  -8  528.72   26.81
   4 -12  -8  464.76   25.07
   4 -12  -7   96.04   22.05
   4 -12  -7  101.79   30.15
   4 -12  -6  236.72   13.00
   4 -12  -6  178.93   13.96
   4 -12  -5  469.07   20.60
   4 -12  -4 1248.00   56.25
  -4  12   4 1012.89   43.20
   4 -12  -3  165.89   20.04
  -4  12   3   97.74   22.71
   4 -12  -2  358.03   28.09
  -4  12   2  330.14   33.81
   4 -12  -1  260.31   27.93
  -4  12   1  175.07   13.35
   4 -12   0   43.69   11.97
  -4  12   0   43.77   12.17
   4 -12   1 1029.39   62.35
  -4  12  -1  762.54   42.31
   4 -12   2  391.27   19.41
  -4  12  -2  307.68   21.86
   4 -12   3  269.36   29.79
  -4  12  -3  173.49   16.31
   4 -12   4   13.53    7.27
  -4  12  -4    6.13    5.28
   4 -12   5  169.04   36.89
  -4  12  -5  109.48   11.75
   4 -12   6   97.57   23.71
  -4  12  -6   63.94   18.30
   4 -12   7  217.93   18.46
  -4  12  -7  156.49   19.25
   4 -12   8   52.89   18.55
  -4  12  -8   31.26    8.55
   4 -12   9   25.58    9.13
  -4  12  -9   16.65    7.55
   4 -12  10   82.14   14.25
   4 -12  11   14.65    9.94
   4 -12  12   26.22   14.60
   4 -11 -19   21.20   10.97
   4 -11 -18  162.37   20.25
   4 -11 -17    2.83    4.41
   4 -11 -16  137.97   14.21
   4 -11 -15    3.97    5.28
   4 -11 -14  212.52   27.19
   4 -11 -13  198.33    9.31
   4 -11 -13  175.59   41.29
   4 -11 -12  625.76   43.85
   4 -11 -12  583.37   44.32
   4 -11 -11   37.60    7.44
   4 -11 -11   35.19   11.28
   4 -11 -10  298.16   17.08
   4 -11 -10  281.50   20.33
   4 -11  -9  192.21    9.47
   4 -11  -9  180.13   20.50
   4 -11  -8   22.99    5.17
   4 -11  -8   27.91   11.11
   4 -11  -7  924.62   45.40
   4 -11  -7  829.14   33.56
   4 -11  -6  106.14   14.68
   4 -11  -6  104.24   32.63
   4 -11  -5  840.32   39.18
  -4  11   5  677.01   33.94
   4 -11  -4   -0.49    6.95
  -4  11   4    4.64    7.16
   4 -11  -3  885.88   43.70
  -4  11   3  638.10   32.67
   4 -11  -2    9.19    8.20
  -4  11   2   14.83    6.55
   4 -11  -1  273.88   24.72
  -4  11   1  235.21   17.33
   4 -11   0   95.66   17.90
  -4  11   0   41.08    9.12
   4 -11   1  220.32   14.25
  -4  11  -1  182.40   38.65
   4 -11   2  490.61   26.21
  -4  11  -2  373.62   19.88
   4 -11   3   72.87   16.73
  -4  11  -3   62.58   16.13
   4 -11   4  835.64   47.38
  -4  11  -4  594.08   42.11
   4 -11   5   51.87   10.08
  -4  11  -5   38.37   12.42
   4 -11   6  619.61   49.60
  -4  11  -6  412.27   28.43
   4 -11   7    1.99    8.97
  -4  11  -7   12.17    7.26
   4 -11   8  114.80   25.17
  -4  11  -8   58.47   12.45
   4 -11   9   65.90   15.09
  -4  11  -9   35.73   11.34
   4 -11  10  113.55   15.19
  -4  11 -10   54.89   12.78
   4 -11  11   86.38   27.87
   4 -11  12   70.97   23.83
   4 -11  13   81.51   18.70
   4 -10 -19    0.14    3.43
   4 -10 -18   51.24   17.06
   4 -10 -17   33.67   10.35
   4 -10 -16   47.78   12.18
   4 -10 -15  185.52   15.89
   4 -10 -14   -0.72    7.46
   4 -10 -13  362.39   18.82
   4 -10 -12    0.80    2.09
   4 -10 -12   -6.80    8.67
   4 -10 -11  455.03   26.80
   4 -10 -11  437.89   26.04
   4 -10 -10    2.23    1.81
   4 -10 -10    3.71    6.16
   4 -10  -9  245.69   18.67
   4 -10  -9  240.97   21.90
   4 -10  -8  386.52   26.48
   4 -10  -8  380.44   22.22
   4 -10  -7  438.21   17.94
   4 -10  -7  456.33   18.86
   4 -10  -6  139.42   11.41
   4 -10  -6  121.04   24.36
   4 -10  -5    9.74    5.01
   4 -10  -5   -7.59    7.01
   4 -10  -4 1564.64   54.57
  -4  10   4 1195.49   44.25
   4 -10  -3   -1.29    6.89
  -4  10   3    6.39    5.04
   4 -10  -2 1190.04   42.25
  -4  10   2  918.43   34.16
   4 -10  -1   -4.93    6.06
  -4  10   1   14.01    8.61
   4 -10   0  376.40   21.89
  -4  10   0  290.39   26.28
   4 -10   1 1045.97   38.59
  -4  10  -1  678.08   49.15
  -4  10  -2  432.45   12.25
   4 -10   3  296.80   16.90
  -4  10  -3  266.03   17.37
   4 -10   4  222.80   14.06
  -4  10  -4  186.22   16.36
   4 -10   5  512.77   33.50
  -4  10  -5  361.43   20.09
   4 -10   6   23.90    9.66
  -4  10  -6   14.54    5.38
   4 -10   7  435.47   21.21
  -4  10  -7  326.44   17.63
   4 -10   8    3.64    3.30
  -4  10  -8    5.47    5.28
   4 -10   9  301.06   34.69
  -4  10  -9  250.31   18.16
   4 -10  10   18.05   10.65
  -4  10 -10   10.24    5.26
   4 -10  11  256.29   25.65
   4 -10  12   28.15   14.89
   4 -10  13  133.71   22.59
   4 -10  14   59.19   13.16
   4  -9 -19   59.94   21.41
   4  -9 -18    4.38    4.32
   4  -9 -17   96.54   26.63
   4  -9 -16   52.06   12.75
   4  -9 -15  221.21   30.77
   4  -9 -14  102.45   30.54
   4  -9 -13   -0.11    8.31
   4  -9 -12  563.31   38.58
   4  -9 -11   53.27    8.28
   4  -9 -11  109.39   24.47
   4  -9 -10  329.06   17.20
   4  -9 -10  200.27    9.39
   4  -9 -10  288.34   17.77
   4  -9  -9   13.63    3.24
   4  -9  -9    2.14    1.68
   4  -9  -9   13.37    6.96
   4  -9  -8  359.98   19.59
   4  -9  -8  325.51   20.16
  -4   9   8  265.51   20.02
   4  -9  -7  520.32   24.35
   4  -9  -6 1138.58   38.69
   4  -9  -6 1111.67   45.26
   4  -9  -5  317.56   13.42
   4  -9  -5  271.12   20.92
   4  -9  -4  214.74   13.83
   4  -9  -4  225.12   21.36
   4  -9  -3  962.56   31.58
   4  -9  -2  205.81   17.13
  -4   9   2  214.99   15.33
   4  -9  -1  266.24   19.69
  -4   9   1  164.81   26.27
   4  -9   0    7.48    5.70
  -4   9   0   -0.27    5.58
   4  -9   1  659.73   31.13
  -4   9  -1  523.16   23.67
   4  -9   2  323.62   20.94
  -4   9  -2  213.25   14.20
   4  -9   3  864.85   41.26
  -4   9  -3  697.30   33.19
   4  -9   4  162.29   29.35
  -4   9  -4   98.27   10.53
   4  -9   5  867.20   35.60
  -4   9  -5  687.77   27.05
   4  -9   6   84.01   14.21
  -4   9  -6   45.69   10.75
   4  -9   7  127.88   31.47
  -4   9  -7  106.09   17.62
   4  -9   8  123.54   26.37
  -4   9  -8   83.72   22.46
   4  -9   9   -0.35    7.16
  -4   9  -9    6.40    4.66
   4  -9  10  376.45   40.38
  -4   9 -10  322.80   18.39
   4  -9  11   -0.71    8.56
  -4   9 -11    1.03    2.53
   4  -9  12  317.95   24.79
   4  -9  13    3.35    7.21
   4  -9  14   51.42   20.18
   4  -9  15   14.34    6.85
   4  -8 -18   64.75   12.51
   4  -8 -17    8.14    4.70
   4  -8 -16  105.37   10.98
   4  -8 -15   63.99   12.73
   4  -8 -14  278.77   22.12
   4  -8 -13  343.50   29.79
   4  -8 -12  243.35    4.92
   4  -8 -12  212.71   27.31
   4  -8 -11   79.21    9.20
   4  -8 -11  132.02   13.89
   4  -8 -10  215.98   10.32
   4  -8 -10  305.38   29.13
   4  -8  -9  208.70   14.23
   4  -8  -9  304.05   21.94
   4  -8  -8    4.80    1.92
   4  -8  -8    2.17    4.24
  -4   8   8    3.39    2.86
   4  -8  -7 1001.67   38.45
   4  -8  -7  851.62   40.68
  -4   8   7  831.89   31.62
   4  -8  -6   -1.50    3.94
   4  -8  -6   -3.42    6.75
  -4   8   6    1.81    1.89
   4  -8  -5  549.04   24.94
   4  -8  -5  510.95   21.05
  -4   8   5  485.52   21.90
   4  -8  -4 1336.04   44.30
   4  -8  -4 1250.64   40.78
   4  -8  -3  592.21   23.03
   4  -8  -3  612.14   26.69
  -4   8   2  480.30   19.40
   4  -8  -1  732.70   27.92
  -4   8   1  641.67   16.42
   4  -8   0  311.60   19.37
  -4   8   0  218.21   13.96
   4  -8   1    0.01    3.30
  -4   8  -1    4.47    4.64
   4  -8   2 1656.11   65.19
  -4   8  -2 1330.41   55.06
   4  -8   3   18.20    4.95
  -4   8  -3   42.92   11.52
   4  -8   4  606.46   33.41
  -4   8  -4  473.43   12.70
   4  -8   5    7.62    6.17
  -4   8  -5   25.40    6.46
   4  -8   6   79.39   19.32
  -4   8  -6   51.30   13.74
   4  -8   7  316.38   29.90
  -4   8  -7  229.10   16.27
   4  -8   8  204.66   16.29
  -4   8  -8  165.44    8.13
   4  -8   9  176.19   19.71
  -4   8  -9   95.97   10.73
   4  -8  10  113.72   29.28
  -4   8 -10   97.58   15.72
   4  -8  11  158.77   14.15
  -4   8 -11  101.03   14.67
   4  -8  12  -12.20    8.22
   4  -8  13  213.20   20.31
   4  -8  14    7.36    5.16
   4  -8  15  145.83   23.83
   4  -7 -18   21.72    8.36
   4  -7 -17  139.74   17.41
   4  -7 -16   -0.90    5.29
   4  -7 -15  535.25   31.97
   4  -7 -14   -0.07    6.55
   4  -7 -13  282.25   23.10
   4  -7 -12  137.99   29.14
   4  -7 -11  461.18   17.61
   4  -7 -11  349.96   13.26
   4  -7 -11  466.05   24.35
   4  -7 -10  163.88    7.62
   4  -7 -10  106.90    4.85
   4  -7 -10  155.04   17.85
   4  -7  -9  424.83   22.38
   4  -7  -9  288.20   14.53
   4  -7  -9  387.51   23.87
   4  -7  -8  429.14   18.42
   4  -7  -8  593.48   26.91
   4  -7  -7   44.50   11.51
   4  -7  -7   61.94   14.53
  -4   7   7   35.45    5.72
   4  -7  -6 1007.96   30.54
   4  -7  -6  966.35   31.61
  -4   7   6  896.26   27.20
   4  -7  -5   41.19   13.53
   4  -7  -5   54.05   13.45
  -4   7   5   39.39   11.84
   4  -7  -4 1073.32   11.21
   4  -7  -4  998.72   12.33
  -4   7   4 1007.12   35.43
   4  -7  -3    9.99   16.98
   4  -7  -3    8.12    5.12
  -4   7   3    8.50    3.99
   4  -7  -2  220.36   10.26
   4  -7  -2  221.92   23.53
   4  -7  -1   18.65    7.26
  -4   7   1   12.24    6.53
   4  -7   0   71.87    8.63
  -4   7   0   83.86   20.33
   4  -7   1  528.61   20.62
  -4   7  -1  399.26   19.33
   4  -7   2  758.56   29.24
  -4   7  -2  699.82   27.43
   4  -7   3  224.06   17.87
  -4   7  -3  149.07   11.01
   4  -7   4  112.87   11.18
  -4   7  -4  100.96   15.49
   4  -7   5  211.78   12.36
  -4   7  -5  141.28   13.70
   4  -7   6  125.61   28.10
  -4   7  -6   85.80   10.37
   4  -7   7  268.29   15.75
  -4   7  -7  183.32   11.66
   4  -7   8    4.35    5.43
  -4   7  -8    0.34    3.99
   4  -7   9   84.50   23.99
  -4   7  -9   51.62   12.25
   4  -7  10  189.84   22.01
  -4   7 -10  124.56    7.97
   4  -7  11  459.29   34.76
  -4   7 -11  370.62   23.00
   4  -7  12  130.31   13.40
  -4   7 -12   83.76   12.21
   4  -7  13  129.96   14.88
   4  -7  14   64.18   11.89
   4  -7  15    2.97    7.46
   4  -7  16   40.11   13.62
   4  -6 -18    8.53    4.96
   4  -6 -17   47.31   12.43
   4  -6 -16   59.69   21.64
   4  -6 -15   33.81   16.06
   4  -6 -14  523.79   42.87
   4  -6 -13   14.56    7.98
   4  -6 -12  601.46   37.08
   4  -6 -11   42.12   10.71
   4  -6 -10  823.06   40.74
   4  -6  -9  161.10    5.97
   4  -6  -9  105.56    3.99
   4  -6  -9  146.89   22.96
   4  -6  -8  356.43   15.36
   4  -6  -8  255.62   10.69
   4  -6  -8  336.95   16.85
   4  -6  -7  684.12   29.14
   4  -6  -7  636.05   30.45
  -4   6   7  589.68   22.91
   4  -6  -6  791.19   14.30
   4  -6  -6  766.03   28.39
  -4   6   6  707.39   10.22
   4  -6  -5 1884.66   44.08
   4  -6  -5 1644.64   40.42
  -4   6   5 1675.15   38.79
   4  -6  -4  140.93    9.84
   4  -6  -4  153.46   22.81
  -4   6   4  124.80    9.78
   4  -6  -3 1210.59   40.56
   4  -6  -3  955.10   31.89
  -4   6   3 1138.28   38.35
   4  -6  -2  328.91   23.88
   4  -6  -2  335.48   17.20
  -4   6   2  310.34   23.89
   4  -6  -1 1098.27   35.02
   4  -6  -1 1051.53   33.97
  -4   6   1 1009.58   31.96
   4  -6   0  118.17   13.44
  -4   6   0  148.92   15.83
   4  -6   1  890.84   33.73
  -4   6  -1  713.07   23.99
   4  -6   3 1364.24   44.55
   4  -6   3 1105.76   35.45
  -4   6  -3 1212.73   39.61
   4  -6   4  349.55   19.05
   4  -6   4  256.98   15.33
  -4   6  -4  261.28   15.53
   4  -6   5  442.69   19.41
   4  -6   5  357.67   13.92
  -4   6  -5  398.00   16.55
   4  -6   6  484.69   24.47
   4  -6   6  386.16   18.62
  -4   6  -6  370.45   20.34
   4  -6   7  146.11   18.01
  -4   6  -7   99.86   10.10
  -4   6  -8  427.01   21.98
   4  -6   9   -4.91    7.21
  -4   6  -9   -0.34    2.75
   4  -6  10  484.35   39.52
  -4   6 -10  391.58   20.48
   4  -6  11    7.55    7.96
  -4   6 -11   -2.22    2.73
   4  -6  12  309.30   27.57
  -4   6 -12  216.17   13.17
   4  -6  13   53.91   10.90
   4  -6  14   82.44   12.32
   4  -6  15   91.25   19.56
   4  -6  16   70.92   14.64
   4  -6  17   82.98   11.51
   4  -5 -16  196.32   12.77
   4  -5 -15  151.17   26.85
   4  -5 -14  178.62   24.19
   4  -5 -13  420.95   29.79
   4  -5 -12   13.17   10.34
   4  -5 -11  703.04   32.84
   4  -5 -10    5.26    5.02
   4  -5  -9 1279.83   46.73
   4  -5  -8  107.25    3.20
   4  -5  -8  111.96    9.04
   4  -5  -7 1040.83   28.77
   4  -5  -7  760.30   21.08
   4  -5  -7 1030.51   34.67
   4  -5  -6  242.36   15.56
   4  -5  -6  218.97   16.10
  -4   5   6  230.45   13.39
   4  -5  -5 1168.05    9.92
   4  -5  -5 1065.82   35.36
  -4   5   5 1052.95   32.17
   4  -5  -4  906.90   28.62
   4  -5  -4  852.33   30.41
  -4   5   4  904.92   28.42
   4  -5  -3  315.62   26.48
   4  -5  -3  324.06   19.19
  -4   5   3  288.70   20.25
   4  -5  -2 1521.10   53.33
   4  -5  -2 1356.78   49.23
  -4   5   2 1506.30   52.96
   4  -5  -1  103.14    9.58
   4  -5  -1   86.58    9.58
   4  -5  -1  106.96   24.22
  -4   5   1   71.50   10.23
   4  -5   0 1268.39   45.34
   4  -5   0 1308.60   51.03
   4  -5   0 1044.11   39.32
  -4   5   0 1245.89   43.76
   4  -5   1   45.54   18.53
   4  -5   1   46.84   12.76
  -4   5  -1   32.96    5.17
   4  -5   2 1823.97   46.24
   4  -5   2 1499.80   36.33
  -4   5  -2 1536.55   37.98
   4  -5   3   17.99    5.40
   4  -5   3    1.67    2.15
  -4   5  -3   -2.89    4.77
   4  -5   4 1379.78   47.07
   4  -5   4 1112.80   37.12
  -4   5  -4 1152.41   38.83
   4  -5   5    6.49    3.28
   4  -5   5    7.81    3.56
  -4   5  -5    6.35    3.60
   4  -5   6  133.75    9.13
   4  -5   6  108.69    6.72
  -4   5  -6  107.75    5.57
   4  -5   7  591.60   26.72
   4  -5   7  478.80   20.11
  -4   5  -7  464.23   18.78
   4  -5   8  203.15   11.58
   4  -5   8  172.54    9.25
  -4   5  -8  166.79   13.62
   4  -5   9  252.66   28.49
   4  -5   9  207.50   14.28
  -4   5  -9  190.82   12.31
   4  -5  10   72.41   14.34
   4  -5  10   38.58    5.96
  -4   5 -10   59.31   12.03
   4  -5  11  798.66   42.31
  -4   5 -11  653.19   34.23
   4  -5  12    3.93    6.61
  -4   5 -12   -2.25    2.63
   4  -5  13  289.27   32.63
   4  -5  14   -3.12    5.93
   4  -5  15    5.16    3.96
   4  -5  16   50.20   16.21
   4  -5  17   10.69    8.04
   4  -5  18   97.15   15.99
   4  -4 -17   39.66   13.70
   4  -4 -16   -0.40    4.61
   4  -4 -15  187.38   13.73
   4  -4 -14   94.68   23.63
   4  -4 -13  330.17   26.40
   4  -4 -12  170.30   32.38
   4  -4 -11  407.88   27.20
   4  -4 -10  214.90   14.68
   4  -4  -9  159.70   23.10
   4  -4  -8  285.91   14.95
   4  -4  -7   63.20    2.27
   4  -4  -7  104.20   23.25
   4  -4  -6 1422.71   32.54
   4  -4  -6 1475.77   20.30
  -4   4   6 1439.50   32.75
   4  -4  -5   65.24    5.40
   4  -4  -5   85.68   11.95
  -4   4   5   64.41    5.03
   4  -4  -4  757.47   23.55
   4  -4  -4  741.72   30.61
  -4   4   4  719.04   27.61
   4  -4  -3 1603.46   27.98
   4  -4  -3 1654.75   32.84
  -4   4   3 1735.80   29.42
   4  -4  -2 2910.56   48.62
   4  -4  -2 2915.83   48.99
   4  -4  -1  158.73   11.97
   4  -4  -1  225.69   16.57
   4  -4  -1  209.90   16.19
  -4   4   1  230.47   16.37
   4  -4   0  305.76   23.66
   4  -4   0  299.54   16.86
   4  -4   0  311.96   24.13
  -4   4   0  310.94   20.34
   4  -4   1   51.78    5.97
   4  -4   1   57.34   22.68
   4  -4   1   75.65   17.76
  -4   4  -1   75.25    6.84
   4  -4   2  141.39   11.56
   4  -4   2  172.43   20.59
   4  -4   2  151.44   12.01
  -4   4  -2  146.26   11.70
   4  -4   3 2823.42   48.50
   4  -4   3 2417.62   41.14
  -4   4  -3 2489.32   42.32
   4  -4   4   32.18   11.34
   4  -4   4   19.48    3.43
  -4   4  -4   14.43    5.71
   4  -4   5 1213.05   41.59
   4  -4   5 1066.79   36.39
  -4   4  -5 1095.17   37.33
   4  -4   6    9.08    5.36
   4  -4   6    4.35    1.87
  -4   4  -6    4.42    3.86
   4  -4   7  565.24   23.80
   4  -4   7  560.52   21.58
  -4   4  -7  512.98   20.77
   4  -4   8  537.89   23.79
   4  -4   8  512.58   20.30
  -4   4  -8  456.46   19.00
   4  -4   9  494.14   24.88
   4  -4   9  479.67   24.48
  -4   4  -9  463.39   22.38
   4  -4  10  116.97   23.01
   4  -4  10   82.34    6.22
  -4   4 -10   82.06    8.44
   4  -4  11  230.69   21.69
   4  -4  11  175.42    9.69
  -4   4 -11  168.89    9.55
   4  -4  12  329.75   22.97
  -4   4 -12  229.38   19.24
   4  -4  13   16.70    8.57
  -4   4 -13   11.08    4.04
   4  -4  14  229.34   24.33
   4  -4  15    3.86    5.27
   4  -4  16  211.68   33.56
   4  -4  17    6.89    7.76
   4  -4  18  109.38   17.86
   4  -4  19   10.83    4.79
   4  -3 -17    7.24    5.84
   4  -3 -16  133.09   20.43
   4  -3 -15   13.42    4.98
   4  -3 -14  364.34   37.97
   4  -3 -13   -2.88    6.33
   4  -3 -12  197.41   21.57
   4  -3 -11  327.71   19.66
   4  -3 -10  959.89   37.70
   4  -3  -9  663.33   34.78
   4  -3  -8  268.37   18.22
   4  -3  -7  174.78   19.29
   4  -3  -6  117.25   11.76
   4  -3  -5 2201.03   51.51
   4  -3  -5 2540.62   61.93
  -4   3   5 2645.27   61.64
   4  -3  -4   65.96    9.83
   4  -3  -4   61.65    5.92
  -4   3   4   47.24   10.45
  -4   3   4   74.50    5.47
   4  -3  -3  580.38   31.81
   4  -3  -3  545.77   27.29
  -4   3   3  546.47   28.54
  -4   3   3  571.67   28.80
   4  -3  -2   -3.01    5.40
   4  -3  -2    3.12    0.87
  -4   3   2    0.91    1.70
  -4   3   2    1.24    1.72
   4  -3  -1 1962.09   33.43
   4  -3  -1 1976.02   33.83
  -4   3   1 2035.21   33.98
  -4   3   1 2065.67   34.24
   4  -3   0 1345.26   38.12
   4  -3   0 1279.79   35.73
  -4   3   0 1263.32   34.95
  -4   3   0 1363.61   37.52
   4  -3   1  194.26   15.29
   4  -3   1  174.28   14.39
   4  -3   1  203.18   21.15
  -4   3  -1  175.51   13.49
   4  -3   2 2787.24   47.45
   4  -3   2 2368.57   39.68
  -4   3  -2 2782.30   46.20
   4  -3   3  605.17   24.15
   4  -3   3  606.54   25.20
   4  -3   3  641.17   26.91
  -4   3  -3  600.44   30.50
   4  -3   4 1108.99   38.65
   4  -3   4 1323.40   47.38
   4  -3   4 1345.46   47.32
  -4   3  -4 1310.49   47.43
   4  -3   5  571.31   23.50
   4  -3   5  530.95   21.15
  -4   3  -5  566.46   22.26
   4  -3   6  663.17   27.45
   4  -3   6  559.11   21.35
  -4   3  -6  551.77   21.95
   4  -3   7   19.15    6.20
   4  -3   7   26.28    6.36
  -4   3  -7   31.03    7.41
   4  -3   8 1260.48   48.66
   4  -3   8 1217.76   44.63
  -4   3  -8 1111.15   42.98
   4  -3   9   37.20    7.79
   4  -3   9   31.24    6.42
  -4   3  -9   34.82    7.61
   4  -3  10  331.50   19.87
   4  -3  10  335.75   19.88
  -4   3 -10  297.15   15.95
   4  -3  11  167.49   16.32
   4  -3  11  150.65   10.51
  -4   3 -11  137.22   11.83
   4  -3  12  387.49   29.79
   4  -3  12  330.47   21.39
  -4   3 -12  292.69   20.88
   4  -3  13  318.24   24.03
  -4   3 -13  213.14   12.57
   4  -3  14  113.29   13.98
   4  -3  15  144.18   15.52
   4  -3  16    9.78    5.53
   4  -3  17  271.69   20.30
   4  -3  18    2.10    5.59
   4  -3  19  153.32   25.32
   4  -2 -17   33.04   14.61
   4  -2 -16   16.10    8.21
   4  -2 -15   64.84   17.42
   4  -2 -14    6.97    5.50
   4  -2 -13  468.38   33.02
   4  -2 -12    0.84    3.53
   4  -2 -11  506.33   29.96
   4  -2 -10  103.43   21.82
   4  -2  -9  428.91   25.51
   4  -2  -8  132.23   14.88
   4  -2  -7   56.90   17.47
   4  -2  -6 1276.18   44.39
   4  -2  -5 1589.34   17.70
   4  -2  -4  720.64   31.08
   4  -2  -4  563.68   22.06
  -4   2   4  663.42   26.87
  -4   2   4  708.06   27.22
   4  -2  -3  797.81   30.95
   4  -2  -3  974.79   39.24
  -4   2   3  954.00   10.96
   4  -2  -2  568.04    6.63
   4  -2  -2  638.41   26.43
  -4   2   2  663.54   26.06
   4  -2  -1   16.34    7.21
   4  -2  -1    9.78    4.11
  -4   2   1    6.73    6.23
  -4   2   1   10.92    6.38
   4  -2   0 1270.91   35.75
   4  -2   0 1164.45   32.38
  -4   2   0 1280.46   37.10
  -4   2   0 1218.71   33.66
   4  -2   1    7.03    5.72
   4  -2   1    6.30    4.69
  -4   2  -1    3.37    2.35
  -4   2  -1    5.25    4.49
   4  -2   2   54.98   13.69
   4  -2   2   48.11    5.43
  -4   2  -2   47.51    9.74
  -4   2  -2   51.97   14.99
   4  -2   3 1060.08   30.80
   4  -2   3 1075.41   30.11
   4  -2   3  944.50   26.35
  -4   2  -3 1054.43   30.29
   4  -2   4 1040.35   37.59
   4  -2   4 1137.99   40.93
   4  -2   4  997.41   34.96
   4  -2   5  663.25   26.50
   4  -2   5  767.46   31.79
   4  -2   5  793.92   33.01
  -4   2  -5  766.26   30.91
   4  -2   6  766.75   25.88
   4  -2   6  848.77   27.14
   4  -2   6  733.13   22.66
   4  -2   7  480.32   23.46
   4  -2   7  533.53   20.08
   4  -2   7  457.94   17.70
   4  -2   8    3.29    7.28
   4  -2   8    4.40    2.46
  -4   2  -8    4.92    1.94
   4  -2   9  917.37   28.63
   4  -2   9  977.49   27.05
  -4   2  -9  871.05   24.67
   4  -2  10    7.44    7.60
   4  -2  10    5.68    2.37
  -4   2 -10    2.98    1.86
   4  -2  11  522.87   29.39
   4  -2  11  531.77   18.25
  -4   2 -11  436.82   21.53
   4  -2  12  241.52   17.70
   4  -2  12  257.70   10.61
  -4   2 -12  198.46    9.00
   4  -2  13  306.73   23.09
   4  -2  14  221.86   15.08
   4  -2  15   71.22   14.48
   4  -2  16  139.48   12.12
   4  -2  17   28.90    8.38
   4  -2  18   67.40   10.00
   4  -2  19    2.82    4.92
   4  -1 -16   11.75    6.62
   4  -1 -15   27.70    9.66
   4  -1 -14  391.33   27.67
   4  -1 -13  193.71   36.32
   4  -1 -12  382.19   29.98
   4  -1 -11  166.82   12.22
   4  -1 -10  866.52   34.31
   4  -1  -9   48.29   10.27
   4  -1  -8 1229.00   44.91
   4  -1  -7    2.29    4.96
   4  -1  -6  343.75   20.98
   4  -1  -5   81.58   11.08
   4  -1  -4 1196.74    5.10
   4  -1  -4 1684.94   33.55
  -4   1   4 1536.14   54.11
   4  -1  -3  542.17   21.25
   4  -1  -3  714.84   30.17
  -4   1   3  702.64   27.13
  -4   1   3  677.85   28.15
   4  -1  -2  374.13   19.80
   4  -1  -2  485.68   25.76
  -4   1   2  452.96   22.89
  -4   1   2  474.09   24.13
   4  -1  -1 1101.63   31.26
   4  -1  -1  929.15   25.77
  -4   1   1 1070.24   29.71
  -4   1   1 1024.39   28.38
   4  -1   0 1721.62   40.17
   4  -1   0 1481.66   33.91
  -4   1   0 1781.38   40.56
  -4   1   0 1641.82   37.30
   4  -1   1  317.51   17.05
   4  -1   1  268.92   16.05
  -4   1  -1  323.84   15.50
  -4   1  -1  306.49   14.54
   4  -1   2  448.90   21.57
   4  -1   2  396.07   19.05
  -4   1  -2  447.86   20.87
  -4   1  -2  423.71   20.16
   4  -1   3 2634.49   35.57
   4  -1   3 2917.38   38.73
  -4   1  -3 2936.77   37.87
   4  -1   4    4.18    4.02
   4  -1   4   -2.48    4.86
   4  -1   4   -0.92    3.17
  -4   1  -4   -0.90    3.97
   4  -1   5 1024.51   35.81
   4  -1   5 1064.29   38.82
   4  -1   5 1097.63   38.85
  -4   1  -5 1033.88   36.65
   4  -1   6   29.14    5.89
   4  -1   6   48.22    9.80
   4  -1   6   46.59   10.05
  -4   1  -6   38.52   15.17
   4  -1   7  185.56   15.38
   4  -1   7  220.92   16.62
   4  -1   7  199.59   14.44
   4  -1   8 1085.71   35.88
   4  -1   8 1195.33   36.97
   4  -1   8 1172.16   36.31
   4  -1   9  119.23   10.78
   4  -1   9  124.38    5.11
   4  -1   9  123.98    5.33
   4  -1  10  403.34   19.79
   4  -1  10  429.52   15.45
   4  -1  11   10.19    8.00
   4  -1  12  395.79   18.27
   4  -1  13   28.57   10.21
   4  -1  14  373.76   32.34
   4  -1  15    5.28    4.86
   4  -1  16   85.39    9.80
   4  -1  17  222.69   15.82
   4  -1  18   51.55    9.44
   4  -1  19  214.06   27.79
   4  -1  20   18.06    8.40
   4   0 -16   57.13   21.93
   4   0 -15   17.08    7.82
   4   0 -14  379.79   29.13
   4   0 -13   36.39    9.65
   4   0 -12  432.62   52.23
   4   0 -11    8.28    5.39
   4   0 -10  182.53   16.52
   4   0  -9  147.83   21.68
   4   0  -8   61.09   14.55
   4   0  -7  395.72   19.00
   4   0  -6   39.05   12.75
   4   0  -5 2947.25   70.20
   4   0  -4  172.80   25.18
  -4   0   4  136.95    8.02
  -4   0   4  145.82   10.16
   4   0  -3 2453.81   42.74
   4   0  -3 1788.19   29.26
  -4   0   3 2461.17   42.56
  -4   0   3 2133.37   35.09
   4   0  -2    5.68    5.51
   4   0  -2    4.49    2.57
  -4   0   2    8.11    5.63
  -4   0   2    9.94    3.24
   4   0  -1  941.99   26.14
  -4   0   1 1049.80   28.89
  -4   0   1 1216.68   33.92
   4   0   0  667.01   25.07
   4   0   0  833.80   31.66
  -4   0   0  715.77   26.62
  -4   0   0  861.46   34.29
   4   0   1   81.78    6.27
   4   0   1   95.39    8.86
  -4   0  -1   92.02    8.94
  -4   0  -1  100.07    8.79
   4   0   2 1729.91   39.55
   4   0   2 2152.99   49.49
  -4   0  -2 1941.21   44.72
  -4   0  -2 2221.36   50.19
   4   0   3   37.27    5.75
   4   0   3   27.57    4.91
  -4   0  -3   41.71    4.21
  -4   0  -3   33.88    3.20
   4   0   4 3784.92   48.85
   4   0   4 2992.85   40.06
  -4   0  -4 3711.86   48.19
  -4   0  -4 3319.15   43.89
   4   0   5    1.59    2.23
   4   0   5    2.30    1.89
  -4   0  -5    3.41    2.29
  -4   0  -5    2.48    3.09
   4   0   6 3247.01   53.01
   4   0   6 3138.78   52.37
   4   0   6 3923.06   63.64
  -4   0  -6 3410.83   56.26
   4   0   7   10.79    1.94
   4   0   7    7.72    5.48
   4   0   7    5.94    2.14
  -4   0  -7    2.72    3.92
   4   0   8   15.93    5.91
   4   0   9 2311.77   56.90
   4   0  10  414.24   19.08
   4   0  11  618.18   28.61
   4   0  12   90.48    8.60
   4   0  13  606.28   15.38
   4   0  14   70.21   10.46
   4   0  15  298.93   21.00
   4   0  16    9.18    7.56
   4   0  17  158.56   18.72
   4   0  18    8.26    6.44
   4   0  19   50.62    8.84
   4   0  20   37.22   13.30
   4   1 -15   88.72   23.19
   4   1 -14    2.77    2.48
   4   1 -13  445.51   21.47
   4   1 -12   -0.60    4.71
   4   1 -11  333.41   22.32
   4   1 -10   17.43    6.38
  -4  -1  10   17.01    3.12
   4   1  -9  420.43   28.01
   4   1  -8  469.50   28.81
   4   1  -7  505.79   21.23
  -4  -1   7  363.47   13.78
   4   1  -6  266.93   17.67
  -4  -1   6  191.95   11.50
   4   1  -5   -0.72    5.04
  -4  -1   5    1.41    1.11
  -4  -1   5    1.24    1.03
   4   1  -4 1457.61   48.71
  -4  -1   4 1502.21    8.18
  -4  -1   4 1217.76    5.82
   4   1  -3   97.85   26.44
  -4  -1   3   56.31    3.61
  -4  -1   3   64.26    6.61
  -4  -1   3   62.55    4.99
   4   1  -2 1545.79   54.24
   4   1  -2 1098.40   38.58
  -4  -1   2 1532.97   53.59
  -4  -1   2 1229.20    8.41
   4   1  -1  340.40   18.43
   4   1  -1  244.56   11.86
  -4  -1   1  313.91   15.80
  -4  -1   1  265.92   12.61
   4   1   0  873.21   32.89
   4   1   0  680.94   25.53
  -4  -1   0  881.71   32.61
  -4  -1   0  741.68   27.71
   4   1   1 3219.49   43.56
   4   1   1 2510.60   33.40
  -4  -1  -1 3287.37   43.11
  -4  -1  -1 2708.95   35.37
   4   1   2  690.73   26.79
   4   1   2  589.53   22.80
  -4  -1  -2  757.59   28.41
  -4  -1  -2  633.35   23.81
   4   1   3 4881.04   62.76
  -4  -1  -3 4186.08   54.48
   4   1   4  763.48   28.86
   4   1   4  946.94   34.99
  -4  -1  -4  840.30   31.48
  -4  -1  -4  997.88   38.08
   4   1   5  791.72   30.31
   4   1   5 1051.87   29.22
  -4  -1  -5  897.99   25.98
  -4  -1  -5 1030.72    7.80
   4   1   6  963.59   37.17
   4   1   6  747.12   29.94
  -4  -1  -6  935.14   35.87
  -4  -1  -6  848.72   33.60
   4   1   7  418.27   23.16
   4   1   7  487.50   24.16
  -4  -1  -7  437.24   23.01
   4   1   8  992.00   35.05
  -4  -1  -8 1021.77   32.90
   4   1   9 1951.88   48.25
   4   1  10   18.59    7.74
   4   1  11  644.04   30.84
   4   1  12  143.03   12.87
   4   1  13   59.06    7.56
   4   1  14  405.85   21.14
   4   1  15   96.95   21.84
   4   1  16   60.00   12.71
   4   1  17   30.34    8.92
   4   1  18  227.91   15.28
   4   1  19    4.80    4.23
   4   1  20   89.21   15.27
   4   2 -15   41.23   13.83
   4   2 -14  208.05   17.59
   4   2 -13  161.33   25.12
   4   2 -12  204.71   26.59
   4   2 -11   15.55    8.26
   4   2 -10  153.50   11.60
  -4  -2  10  125.81    4.32
  -4  -2  10  100.47    3.02
   4   2  -9    2.00    6.14
  -4  -2   9    1.49    1.19
  -4  -2   9    4.19    2.05
   4   2  -8  411.92   29.94
  -4  -2   8  395.90   19.67
  -4  -2   8  279.04   14.84
   4   2  -7  140.43   11.90
  -4  -2   7  132.35    3.42
  -4  -2   7   90.67    3.34
   4   2  -6  142.79    9.25
  -4  -2   6   93.34    4.49
   4   2  -5 2082.38   49.03
  -4  -2   5 2109.29   49.30
  -4  -2   5 1543.42   35.57
   4   2  -4 2998.31   71.85
  -4  -2   4 2843.30   67.56
  -4  -2   4 2169.81   51.31
   4   2  -3  366.80   21.88
  -4  -2   3  279.06   13.31
  -4  -2   3  347.63   17.69
  -4  -2   3  329.78   16.00
   4   2  -2  698.69   29.04
  -4  -2   2  610.45   25.20
  -4  -2   2  506.07   20.23
  -4  -2   2  681.71   28.17
   4   2  -1  189.95    4.85
   4   2  -1  264.27   19.87
  -4  -2   1  189.63   13.90
  -4  -2   1  258.94   18.15
   4   2   0  398.16    5.72
   4   2   0  560.84   23.84
  -4  -2   0  410.25   19.07
  -4  -2   0  561.40   21.54
   4   2   1 2472.46   33.76
   4   2   1 3164.35   42.28
  -4  -2  -1 2432.29   32.13
  -4  -2  -1 3343.30   43.83
   4   2   2   -6.54    4.00
   4   2   2   -6.71    6.11
  -4  -2  -2    6.41    3.59
  -4  -2  -2   -0.49    3.64
   4   2   3 1377.95   32.00
   4   2   3 1728.93   39.85
  -4  -2  -3 1440.87   33.33
  -4  -2  -3 1799.83   41.22
   4   2   4  676.47   26.19
   4   2   4  910.53   34.00
  -4  -2  -4  735.87   27.75
  -4  -2  -4  937.56   34.98
   4   2   5  621.85   23.54
  -4  -2  -5  525.74   20.24
  -4  -2  -5  603.13   23.70
   4   2   6  314.11   23.57
   4   2   6  375.77   19.77
  -4  -2  -6  339.05   18.08
  -4  -2  -6  403.31   20.39
   4   2   7  104.73   18.34
  -4  -2  -7  129.79   11.67
  -4  -2  -7  124.86    8.83
   4   2   8 1008.59   35.48
   4   2   8 1171.50   37.91
  -4  -2  -8 1096.75   37.93
   4   2   9    1.55    1.97
   4   2  10 1016.83   33.94
   4   2  11   -2.09    5.15
   4   2  12  979.41   34.74
   4   2  13   29.71    8.11
   4   2  14  399.82   19.68
   4   2  15    9.53    7.04
   4   2  16    4.50    4.02
   4   2  17  242.56   25.51
   4   2  18    4.23    3.88
   4   2  19  104.44   16.51
   4   2  20   -1.87    4.30
   4   3 -15   36.43    9.13
   4   3 -14   41.41   19.19
   4   3 -13  221.76   12.37
   4   3 -12  228.85   29.63
   4   3 -11  285.02   24.70
  -4  -3  11  225.55    6.95
   4   3 -10   17.03    7.18
  -4  -3  10   18.60    5.48
   4   3  -9  578.75   35.51
  -4  -3   9  533.28   29.48
  -4  -3   9  359.49   16.51
   4   3  -8    3.91    3.09
  -4  -3   8    3.25    1.62
  -4  -3   8    4.62    2.69
   4   3  -7 1423.94   52.02
  -4  -3   7 1419.88   48.42
  -4  -3   7  969.09   33.75
   4   3  -6    0.28    5.69
  -4  -3   6    0.43    1.24
  -4  -3   6    0.26    1.61
   4   3  -5 1074.89   32.34
  -4  -3   5 1107.76   31.22
  -4  -3   5  780.98   21.90
   4   3  -4  805.16   33.14
  -4  -3   4  774.29    6.05
  -4  -3   4  588.84   20.47
   4   3  -3 1456.17   49.40
  -4  -3   3 1464.33   47.89
  -4  -3   3 1046.90   34.72
   4   3  -2  567.98   32.78
  -4  -3   2  395.64   20.76
  -4  -3   2  544.28   30.28
  -4  -3   2  511.47   25.79
   4   3  -1    4.75    5.62
  -4  -3   1    3.15    2.43
  -4  -3   1    9.47    5.15
   4   3   0 2708.12   45.28
   4   3   0 2016.75   33.83
  -4  -3   0 2889.26   47.45
  -4  -3   0 2077.91   34.36
   4   3   1 1219.35   34.08
   4   3   1  917.17   25.90
  -4  -3  -1 1288.12   35.52
  -4  -3  -1  947.71   26.41
   4   3   2  728.93   27.85
   4   3   2  520.42   20.17
  -4  -3  -2  728.30   27.37
  -4  -3  -2  559.10   21.81
   4   3   3  290.23   14.18
   4   3   3  398.83   19.30
  -4  -3  -3  317.59   15.02
  -4  -3  -3  414.77   19.60
   4   3   4 2095.54   47.78
   4   3   4 1578.57   36.50
  -4  -3  -4 2242.11   51.54
  -4  -3  -4 1692.76   38.73
   4   3   5  145.65   11.78
   4   3   5  102.75   10.22
  -4  -3  -5  142.44   11.00
  -4  -3  -5  109.86   11.12
   4   3   6 2827.16   46.41
   4   3   6 2128.74   39.12
  -4  -3  -6 2892.86   47.19
  -4  -3  -6 2372.07   39.84
   4   3   7   86.55    8.21
   4   3   7   60.07   14.01
  -4  -3  -7   95.83    3.82
  -4  -3  -7   83.45    6.24
   4   3   8  279.92   14.71
   4   3   8  253.74   16.01
  -4  -3  -8  344.27   17.74
  -4  -3  -8  302.41   17.38
   4   3   9 1378.30   36.56
   4   3   9 1654.77   38.78
   4   3  10  120.21    9.84
   4   3  11  426.43   18.98
   4   3  12  115.03   17.27
   4   3  13   95.61   10.53
   4   3  14   90.19   17.81
   4   3  15  246.66   18.04
   4   3  16  139.00   13.59
   4   3  17   59.15   14.31
   4   3  18  173.25   12.30
   4   3  19   95.58   20.32
   4   3  20   51.20   10.35
   4   4 -14    4.60    4.20
   4   4 -13  330.29   19.21
   4   4 -12    5.73    4.25
   4   4 -11  145.49   23.13
   4   4 -10   93.54   23.64
  -4  -4  10   81.60   14.65
   4   4  -9   10.06    6.60
  -4  -4   9    5.95    4.60
   4   4  -8  599.95   36.29
  -4  -4   8  645.88   37.02
  -4  -4   8  446.27   26.18
   4   4  -7   91.68    9.86
  -4  -4   7  110.81   11.79
  -4  -4   7   61.60    7.93
   4   4  -6  847.83   40.86
  -4  -4   6  880.88   33.90
  -4  -4   6  598.51   23.23
   4   4  -5    6.13    5.45
  -4  -4   5   10.89    5.79
  -4  -4   5    8.26    2.66
   4   4  -4 1324.53   42.52
  -4  -4   4 1354.20   42.36
  -4  -4   4  955.91   30.22
   4   4  -3    3.18    6.00
  -4  -4   3    2.69    2.95
  -4  -4   3    1.24    1.89
   4   4  -2  984.71   37.45
  -4  -4   2  973.19   30.57
  -4  -4   2  732.61   22.67
   4   4  -1   21.69   10.00
  -4  -4   1   17.30    4.56
  -4  -4   1   24.57    8.29
  -4  -4   1   20.63    9.25
   4   4   0   13.24    7.44
  -4  -4   0    6.30    3.08
  -4  -4   0    8.87    6.04
   4   4   1 2079.58   35.20
   4   4   1 2922.95   49.93
  -4  -4  -1 2154.46   35.94
  -4  -4  -1 3109.24   51.51
   4   4   2 1883.11   43.65
   4   4   2 1430.95   33.19
  -4  -4  -2 2155.33   49.07
  -4  -4  -2 1533.19   35.49
   4   4   3 1897.62   43.44
   4   4   3 1481.96   34.54
  -4  -4  -3 2021.67   46.22
  -4  -4  -3 1538.95   35.64
   4   4   4  959.48   27.62
   4   4   4 1167.27   34.75
  -4  -4  -4  994.89   28.04
  -4  -4  -4 1285.35   37.67
   4   4   5 2383.20   53.94
   4   4   6   83.37    8.28
   4   4   6   93.88    7.26
  -4  -4  -6   82.03    8.14
  -4  -4  -6  109.21   10.78
   4   4   7  997.51   35.92
   4   4   7  774.72   28.49
  -4  -4  -7 1093.11   38.25
  -4  -4  -7  872.07   11.54
   4   4   8   76.45    6.65
   4   4   8   65.06    7.58
  -4  -4  -8   82.72    6.60
  -4  -4  -8   63.97    6.54
   4   4   9   86.60   10.75
   4   4   9  117.76    7.61
  -4  -4  -9  142.79    9.32
   4   4  10 1245.54   30.97
   4   4  10 1434.87   32.82
  -4  -4 -10 1793.02   40.94
   4   4  11  842.01   29.16
   4   4  12  291.85   14.79
   4   4  13  112.10    8.57
   4   4  14  285.84   17.14
   4   4  15   38.14    9.33
   4   4  16  253.43   12.10
   4   4  17   66.49   16.23
   4   4  18  189.24   19.78
   4   4  19   25.85    7.43
   4   4  20   84.63    8.83
   4   4  21   23.80    6.11
   4   5 -14   77.58    9.43
   4   5 -13    3.48    1.83
   4   5 -12  559.47   31.23
   4   5 -11    2.66    4.97
   4   5 -10  183.35  110.55
  -4  -5  10  172.43    8.08
   4   5  -9  163.08   22.49
  -4  -5   9  149.35   12.49
   4   5  -8  250.30   28.84
  -4  -5   8  277.45    9.05
   4   5  -7  394.91   24.50
  -4  -5   7  411.74   25.37
  -4  -5   7  230.76   14.19
   4   5  -6  388.54   26.94
  -4  -5   6  464.98   17.77
  -4  -5   6  296.15   10.81
   4   5  -5  366.22   21.42
  -4  -5   5  426.68   11.49
  -4  -5   5  265.90   13.01
   4   5  -4   -3.79    5.06
  -4  -5   4    8.14    2.95
  -4  -5   4   -1.83    2.96
   4   5  -3 1709.32   42.45
  -4  -5   3 1801.15   42.22
  -4  -5   3 1270.23   30.17
   4   5  -2   -1.83    6.03
  -4  -5   2    1.29    1.76
  -4  -5   2   -2.91    2.90
   4   5  -1 1589.82   13.86
  -4  -5   1 1581.91   37.97
  -4  -5   1 1180.84   28.67
   4   5   0  354.93   22.91
  -4  -5   0  366.71   17.63
  -4  -5   0  313.03   15.36
   4   5   1 1107.41   40.67
  -4  -5  -1  860.48   30.63
  -4  -5  -1 1155.49   42.32
   4   5   2  809.19   30.12
   4   5   2 1084.90   38.93
  -4  -5  -2  826.70   29.30
  -4  -5  -2 1142.63   40.22
   4   5   3 1547.91   27.00
   4   5   3 1911.29   34.57
  -4  -5  -3 1545.23   26.58
  -4  -5  -3 2042.75   34.72
   4   5   4 2462.38   42.04
   4   5   4 1769.69   31.87
  -4  -5  -4 2507.01   41.61
  -4  -5  -4 1850.64   31.63
   4   5   5  508.49   26.12
   4   5   5  421.54   21.86
  -4  -5  -5  582.25   29.49
  -4  -5  -5  446.71   22.89
   4   5   6 1859.96   32.68
   4   5   6 1458.90   25.81
  -4  -5  -6 2070.40   37.53
  -4  -5  -6 1618.97   28.25
   4   5   7  129.61   12.99
   4   5   7  144.53   11.57
  -4  -5  -7  130.99   11.48
  -4  -5  -7  157.80   11.56
   4   5   8 1718.98   42.51
   4   5   8 1417.26   36.22
  -4  -5  -8 1918.94   46.28
  -4  -5  -8 1577.93   40.83
   4   5   9   16.74    6.01
   4   5   9   21.92    7.65
  -4  -5  -9   21.52    3.12
   4   5  10 1473.70   36.85
   4   5  10 1744.09   40.80
  -4  -5 -10 1955.11   45.80
   4   5  11   22.22    7.13
   4   5  11   23.67    5.63
  -4  -5 -11   22.18    4.37
   4   5  12  576.17   26.36
  -4  -5 -12  758.50   32.11
  -4  -5 -12  750.72   30.95
   4   5  13  139.53    8.67
  -4  -5 -13  188.47    5.43
  -4  -5 -13  152.02    4.59
   4   5  14   41.23    7.07
   4   5  15  625.89   23.36
   4   5  16   41.86    5.97
   4   5  17  304.40   10.79
   4   5  18    0.04    4.30
   4   5  19  128.75   18.89
   4   5  20    0.08    3.45
   4   5  21   33.33    7.66
   4   6 -13  132.25   20.18
   4   6 -12   21.18    8.11
   4   6 -11  175.42   22.09
   4   6 -10    0.47    6.23
  -4  -6  10   -0.63    2.92
   4   6  -9  156.10   15.04
  -4  -6   9  130.73   13.36
   4   6  -8   27.67   16.26
  -4  -6   8   40.77   11.68
   4   6  -7  753.15   44.21
  -4  -6   7  831.14   41.29
   4   6  -6   40.08   19.01
  -4  -6   6   55.00   14.49
   4   6  -5  225.21   21.63
  -4  -6   5  261.95   19.70
   4   6  -4  938.27   36.76
  -4  -6   4 1025.86   13.06
   4   6  -3  517.36   21.96
  -4  -6   3  557.24   22.03
  -4  -6   3  366.12   14.56
   4   6  -2  604.06   23.94
  -4  -6   2  665.14   24.50
  -4  -6   2  452.25   16.77
   4   6  -1   -0.03    5.88
  -4  -6   1    4.93    4.05
  -4  -6   1    2.12    3.31
   4   6   0  764.53   26.39
  -4  -6   0  808.67   28.16
  -4  -6   0  572.93   21.28
   4   6   1  384.03   27.14
  -4  -6  -1  306.72   21.62
  -4  -6  -1  284.85   14.34
   4   6   2 2550.34   45.16
  -4  -6  -2 1981.97   34.97
  -4  -6  -2 2762.34   49.32
   4   6   3   86.21   20.73
   4   6   3   51.78    7.22
  -4  -6  -3   65.49    6.90
  -4  -6  -3   46.32    4.29
   4   6   4 1420.97   26.72
   4   6   4 1786.21   32.43
  -4  -6  -4 1403.62   25.39
  -4  -6  -4 1886.72   34.31
   4   6   5  589.49   24.43
   4   6   5  473.27   26.56
  -4  -6  -5  647.65   26.12
  -4  -6  -5  466.50   16.80
   4   6   6  378.28   19.89
   4   6   6  316.49   17.69
  -4  -6  -6  416.35   21.33
  -4  -6  -6  316.20   22.77
   4   6   7 1228.55   43.85
   4   6   7  992.31   35.95
  -4  -6  -7 1372.25   48.31
  -4  -6  -7 1033.01   37.13
   4   6   8    4.87    5.35
   4   6   8    5.53    2.73
  -4  -6  -8    1.10    3.29
   4   6   9 1441.68   36.81
   4   6   9 1759.59   44.43
  -4  -6  -9 1930.27   47.06
[truncated: 1,156,109 more chars]
