# Supplementary material for: Dinuclear and tetranuclear group 10 metal complexes constructed from linear tetrasilane comprising both Si-H and Si-Si moieties
Source: Commun Chem. 2023 May 15;6:93. doi: 10.1038/s42004-023-00892-8 (PMC10185686; doi:10.1038/s42004-023-00892-8)
Supplement: Supplementary file 7 — Supplementary Data 5 [file 42004_2023_892_MOESM7_ESM.cif]

data_global
_audit_creation_date                               2022-09-13
_audit_creation_method                            'by CrystalStructure 4.3'
_audit_update_record                               ?

#==============================================================================
# PROCESSING SUMMARY (IUCr Office Use Only)

_journal_date_recd_electronic                      ?
_journal_date_from_coeditor                        ?
_journal_date_accepted                             ?
_journal_coeditor_code                             ?

#==============================================================================
# SUBMISSION DETAILS

_publ_contact_author_name                         'ENTER NAME'
_publ_contact_author_email                        'ENTER EMAIL ADDRESS'
_publ_contact_author_fax                          'ENTER FAX NUMBER'
_publ_contact_author_phone                        'ENTER PHONE NUMBER'
_publ_contact_letter
;
    ENTER TEXT OF LETTER
;
_publ_requested_journal                           'ENTER JOURNAL NAME HERE'
_publ_requested_category
                                               'CHOOSE FI FM FO CI CM CO or AD'
_publ_requested_coeditor_name                      ?

#==============================================================================
# TITLE AND AUTHOR LIST

_publ_section_title
;
    ENTER SECTION TITLE
;
_publ_section_title_footnote
;
    ENTER FOOTNOTE TO TITLE OF PAPER
;
loop_
_publ_author_name
_publ_author_footnote
_publ_author_address
' FIRST AUTHORS NAME '
;
  FIRST AUTHORS FOOTNOTES
;
;
  FIRST AUTHORS ADDRESS
;
_publ_section_synopsis
;
    ENTER SYNOPSIS
;

#==============================================================================
# TEXT

_publ_section_abstract
;
    ENTER ABSTRACT
;
_publ_section_comment
;
    ENTER TEXT
;
_publ_section_references
;
    ENTER OTHER REFERENCES

    Rigaku (2019). CrystalStructure. Version 4.3. 
    Rigaku Corporation, Tokyo, Japan.

    Sheldrick, G. M. (2014). Acta Cryst. (2014). A70, C1437.
    SHELXT Version 2014/5

    Sheldrick, G.M. (2008) SHELXL Version 2017/1, Acta Cryst. A64, 112-122.

    Rigaku (1998). REQAB. 
    Rigaku Corporation, Tokyo, Japan.

;
_publ_section_figure_captions
;
    ENTER FIGURE CAPTIONS
;
_publ_section_exptl_prep
;
    ENTER COMPOUND PREPARATION DETAILS
;
_publ_section_exptl_refinement
;
    ENTER SPECIAL DETAILS OF THE REFINEMENT
;

#==============================================================================
data_(PtH)2(NHC)Si4

#==============================================================================
# CHEMICAL DATA

_chemical_formula_sum                             'C92 H122 N8 Pt2 Si4'
_chemical_formula_moiety                          'C92 H122 N8 Pt2 Si4'
_chemical_formula_weight                           1842.55
_chemical_melting_point                            ?

loop_
_atom_type_symbol
_atom_type_description
_atom_type_scat_dispersion_real
_atom_type_scat_dispersion_imag
_atom_type_scat_source
  'C' 'C'  0.0033 0.0016 
;
International Tables for Crystallography
(Vol. C, Tables 4.2.6.8 and 6.1.1.4)
;
  'H' 'H'  0.0000 0.0000 
;
International Tables for Crystallography
(Vol. C, Table 6.1.1.4)
;
  'N' 'N'  0.0061 0.0033 
;
International Tables for Crystallography
(Vol. C, Tables 4.2.6.8 and 6.1.1.4)
;
  'Pt' 'Pt'  -1.7033 8.3905 
;
International Tables for Crystallography
(Vol. C, Tables 4.2.6.8 and 6.1.1.4)
;
  'Si' 'Si'  0.0817 0.0704 
;
International Tables for Crystallography
(Vol. C, Tables 4.2.6.8 and 6.1.1.4)
;
#==============================================================================
# CRYSTAL DATA
_space_group_crystal_system                        triclinic
_space_group_name_H-M_alt                         'P -1'
_space_group_name_Hall                            '-P 1'
_space_group_IT_number                             2
loop_
_space_group_symop_id
_space_group_symop_operation_xyz
1   '+X,+Y,+Z'
2   '-X,-Y,-Z'
#------------------------------------------------------------------------------
_cell_length_a                                     12.5743(17)
_cell_length_b                                     12.631(3)
_cell_length_c                                     17.132(3)
_cell_angle_alpha                                  89.617(13)
_cell_angle_beta                                   69.219(10)
_cell_angle_gamma                                  60.968(7)
_cell_volume                                       2178.3(8)
_cell_formula_units_Z                              1
_cell_measurement_reflns_used                      6356
_cell_measurement_theta_min                        3.19
_cell_measurement_theta_max                        27.48
_cell_measurement_temperature                      123
#------------------------------------------------------------------------------
_exptl_crystal_description                         platelet
_exptl_crystal_colour                              yellow
_exptl_crystal_size_max                            0.100
_exptl_crystal_size_mid                            0.050
_exptl_crystal_size_min                            0.020
_exptl_crystal_density_diffrn                      1.404
_exptl_crystal_density_meas                        ?
_exptl_crystal_density_method                     'not measured'
_exptl_crystal_F_000                               942.00
_exptl_absorpt_coefficient_mu                      3.298
_exptl_absorpt_correction_type                     multi-scan
_exptl_absorpt_process_details                    'REQAB (Rigaku, 1998)'
_exptl_absorpt_correction_T_min                    0.748
_exptl_absorpt_correction_T_max                    0.936

#==============================================================================
# EXPERIMENTAL DATA

_diffrn_ambient_temperature                        123
_diffrn_radiation_type                            'Mo K\a'
_diffrn_radiation_wavelength                       0.71075
_diffrn_measurement_device_type                   'Rigaku Saturn724'
_diffrn_measurement_method                         \w
_diffrn_detector_area_resol_mean                   7.111
_diffrn_reflns_number                              18232
_diffrn_reflns_av_unetI/netI                       0.1257
_diffrn_reflns_av_R_equivalents                    0.0929
_diffrn_reflns_theta_max                           27.473
_diffrn_reflns_theta_min                           3.188
_diffrn_reflns_theta_full                          25.242
_diffrn_measured_fraction_theta_max                0.960
_diffrn_measured_fraction_theta_full               0.979
_diffrn_reflns_Laue_measured_fraction_max          0.960
_diffrn_reflns_Laue_measured_fraction_full         0.979
_diffrn_reflns_point_group_measured_fraction_max   0.960
_diffrn_reflns_point_group_measured_fraction_full  0.979
_diffrn_reflns_limit_h_min                        -16
_diffrn_reflns_limit_h_max                         16
_diffrn_reflns_limit_k_min                        -16
_diffrn_reflns_limit_k_max                         14
_diffrn_reflns_limit_l_min                        -22
_diffrn_reflns_limit_l_max                         22
_diffrn_standards_number                           0
_diffrn_standards_interval_count                   .
_diffrn_standards_decay_%                          ?
_reflns_number_total                               9593
_reflns_number_gt                                  7101
_reflns_threshold_expression                       F^2^>2.0\s(F^2^)
_reflns_Friedel_coverage          0.000
_reflns_Friedel_fraction_max      .
_reflns_Friedel_fraction_full     .

#==============================================================================
# REFINEMENT DATA

_refine_special_details
;
    Refinement was performed using all reflections. The weighted 
    R-factor (wR) and goodness of fit (S) are based on F^2^.
    R-factor (gt) are based on F. The threshold expression of
    F^2^ > 2.0 sigma(F^2^) is used only for calculating R-factor (gt).
;
_refine_ls_structure_factor_coef                   Fsqd
_refine_ls_R_factor_all                            0.0807
_refine_ls_R_factor_gt                             0.0569
_refine_ls_wR_factor_ref                           0.1290
_refine_ls_wR_factor_gt                            0.1135
_refine_ls_number_restraints                       0
_refine_ls_hydrogen_treatment                      constr
_refine_ls_number_reflns                           9593
_refine_ls_number_parameters                       490
_refine_ls_goodness_of_fit_ref                     1.018
_refine_ls_weighting_scheme                        calc
_refine_ls_weighting_details
                   'w = 1/[\s^2^(Fo^2^)+(0.0483P)^2^] where P=(Fo^2^+2Fc^2^)/3'
_atom_sites_solution_hydrogens                     geom
_atom_sites_solution_primary                       direct
_atom_sites_solution_secondary                     difmap
_refine_ls_shift/su_max                            0.001
_refine_diff_density_max                           3.24
_refine_diff_density_min                          -1.97
_refine_ls_extinction_method                       none
_refine_ls_extinction_coef                         ?

#==============================================================================
# ATOMIC COORDINATES AND THERMAL PARAMETERS

loop_
 _atom_site_label
 _atom_site_type_symbol
 _atom_site_fract_x
 _atom_site_fract_y
 _atom_site_fract_z
 _atom_site_U_iso_or_equiv
 _atom_site_adp_type
 _atom_site_occupancy
 _atom_site_site_symmetry_order  
 _atom_site_calc_flag
 _atom_site_refinement_flags_posn
 _atom_site_refinement_flags_adp
 _atom_site_refinement_flags_occupancy
 _atom_site_disorder_assembly
 _atom_site_disorder_group
Pt1 Pt 0.58438(3) 0.26082(2) 0.73458(2) 0.02498(9) Uani 1 1 d . . . . .
Si1 Si 0.45219(18) 0.43674(15) 0.69275(11) 0.0214(4) Uani 1 1 d . . . . .
Si2 Si 0.55885(18) 0.43683(15) 0.54187(11) 0.0225(4) Uani 1 1 d . . . . .
N1 N 0.3888(6) 0.2054(5) 0.8688(3) 0.0263(13) Uani 1 1 d . . . . .
N2 N 0.4049(6) 0.1544(5) 0.7434(3) 0.0239(12) Uani 1 1 d . . . . .
N3 N 0.7618(6) 0.1733(5) 0.8331(4) 0.0275(13) Uani 1 1 d . . . . .
N4 N 0.7856(5) 0.0128(5) 0.7688(3) 0.0243(13) Uani 1 1 d . . . . .
C1 C 0.4491(6) 0.2050(5) 0.7848(4) 0.0238(14) Uani 1 1 d . . . . .
C2 C 0.7217(6) 0.1390(6) 0.7800(4) 0.0215(14) Uani 1 1 d . . . . .
C3 C 0.3064(7) 0.1563(6) 0.8791(5) 0.0286(16) Uani 1 1 d . . . . .
C4 C 0.3157(7) 0.1248(6) 0.7993(5) 0.0301(17) Uani 1 1 d . . . . .
C5 C 0.4086(7) 0.2544(6) 0.9363(4) 0.0297(17) Uani 1 1 d . . . . .
H2 H 0.463627 0.291208 0.908080 0.036 Uiso 1 1 calc R U . . .
C6 C 0.2791(9) 0.3599(7) 1.0050(5) 0.050(2) Uani 1 1 d . . . . .
H3 H 0.229034 0.325807 1.041957 0.060 Uiso 1 1 calc R U . . .
H4 H 0.225523 0.418732 0.977632 0.060 Uiso 1 1 calc R U . . .
H5 H 0.300440 0.402496 1.039291 0.060 Uiso 1 1 calc R U . . .
C7 C 0.4890(8) 0.1529(7) 0.9745(5) 0.0372(18) Uani 1 1 d . . . . .
H6 H 0.574025 0.091555 0.929281 0.045 Uiso 1 1 calc R U . . .
H7 H 0.439629 0.112865 1.002520 0.045 Uiso 1 1 calc R U . . .
H8 H 0.505258 0.188536 1.016511 0.045 Uiso 1 1 calc R U . . .
C8 C 0.2230(9) 0.1464(8) 0.9624(5) 0.045(2) Uani 1 1 d . . . . .
H9 H 0.275295 0.113425 0.996881 0.053 Uiso 1 1 calc R U . . .
H10 H 0.193353 0.090819 0.952620 0.053 Uiso 1 1 calc R U . . .
H11 H 0.145493 0.228425 0.992630 0.053 Uiso 1 1 calc R U . . .
C9 C 0.2513(9) 0.0678(7) 0.7743(5) 0.044(2) Uani 1 1 d . . . . .
H12 H 0.179368 0.130200 0.760055 0.053 Uiso 1 1 calc R U . . .
H13 H 0.214861 0.034742 0.821640 0.053 Uiso 1 1 calc R U . . .
H14 H 0.316905 0.000534 0.724450 0.053 Uiso 1 1 calc R U . . .
C10 C 0.4426(7) 0.1416(6) 0.6494(4) 0.0280(15) Uani 1 1 d . . . . .
H15 H 0.488625 0.188795 0.629317 0.034 Uiso 1 1 calc R U . . .
C11 C 0.3219(8) 0.1996(6) 0.6267(5) 0.041(2) Uani 1 1 d . . . . .
H16 H 0.246845 0.269583 0.672424 0.049 Uiso 1 1 calc R U . . .
H17 H 0.298349 0.137853 0.619783 0.049 Uiso 1 1 calc R U . . .
H18 H 0.342890 0.228728 0.573281 0.049 Uiso 1 1 calc R U . . .
C12 C 0.5417(8) 0.0080(6) 0.6021(5) 0.0383(19) Uani 1 1 d . . . . .
H19 H 0.497480 -0.039803 0.614680 0.046 Uiso 1 1 calc R U . . .
H20 H 0.615390 -0.027439 0.620439 0.046 Uiso 1 1 calc R U . . .
H21 H 0.576066 0.005387 0.540593 0.046 Uiso 1 1 calc R U . . .
C13 C 0.8524(6) 0.0697(6) 0.8560(4) 0.0262(15) Uani 1 1 d . . . . .
C14 C 0.8664(7) -0.0314(6) 0.8145(4) 0.0295(16) Uani 1 1 d . . . . .
C15 C 0.7226(8) 0.3049(6) 0.8554(5) 0.040(2) Uani 1 1 d . . . . .
H22 H 0.648816 0.356038 0.837056 0.048 Uiso 1 1 calc R U . . .
C16 C 0.6697(9) 0.3512(7) 0.9497(5) 0.045(2) Uani 1 1 d . . . . .
H23 H 0.743715 0.318366 0.967690 0.054 Uiso 1 1 calc R U . . .
H24 H 0.608709 0.323514 0.980646 0.054 Uiso 1 1 calc R U . . .
H25 H 0.622249 0.441722 0.962129 0.054 Uiso 1 1 calc R U . . .
C17 C 0.8379(9) 0.3235(7) 0.8041(6) 0.049(2) Uani 1 1 d . . . . .
H26 H 0.915054 0.269613 0.816936 0.058 Uiso 1 1 calc R U . . .
H27 H 0.811175 0.409926 0.819609 0.058 Uiso 1 1 calc R U . . .
H28 H 0.861147 0.302692 0.743093 0.058 Uiso 1 1 calc R U . . .
C18 C 0.9147(8) 0.0751(7) 0.9144(5) 0.0407(19) Uani 1 1 d . . . . .
H29 H 0.980852 -0.009023 0.914242 0.049 Uiso 1 1 calc R U . . .
H30 H 0.846117 0.114887 0.972330 0.049 Uiso 1 1 calc R U . . .
H31 H 0.958158 0.122797 0.894975 0.049 Uiso 1 1 calc R U . . .
C19 C 0.9502(7) -0.1642(6) 0.8156(5) 0.0352(18) Uani 1 1 d . . . . .
H32 H 0.990148 -0.170697 0.856526 0.042 Uiso 1 1 calc R U . . .
H33 H 1.020619 -0.207668 0.758584 0.042 Uiso 1 1 calc R U . . .
H34 H 0.894987 -0.201437 0.832276 0.042 Uiso 1 1 calc R U . . .
C20 C 0.7680(7) -0.0592(6) 0.7117(4) 0.0309(17) Uani 1 1 d . . . . .
H35 H 0.708053 0.001602 0.686948 0.037 Uiso 1 1 calc R U . . .
C21 C 0.6988(9) -0.1251(7) 0.7600(5) 0.042(2) Uani 1 1 d . . . . .
H36 H 0.616037 -0.065363 0.807607 0.050 Uiso 1 1 calc R U . . .
H37 H 0.757086 -0.189813 0.782145 0.050 Uiso 1 1 calc R U . . .
H38 H 0.678730 -0.162375 0.721489 0.050 Uiso 1 1 calc R U . . .
C22 C 0.9001(8) -0.1469(6) 0.6366(5) 0.0370(18) Uani 1 1 d . . . . .
H39 H 0.959228 -0.212965 0.657583 0.044 Uiso 1 1 calc R U . . .
H40 H 0.942040 -0.100648 0.609175 0.044 Uiso 1 1 calc R U . . .
H41 H 0.883385 -0.183144 0.595237 0.044 Uiso 1 1 calc R U . . .
C23 C 0.2734(7) 0.4792(5) 0.7206(4) 0.0267(16) Uani 1 1 d . . . . .
C24 C 0.1987(7) 0.4696(6) 0.7999(4) 0.0317(17) Uani 1 1 d . . . . .
H42 H 0.236509 0.448033 0.840922 0.038 Uiso 1 1 calc R U . . .
C25 C 0.0721(8) 0.4898(7) 0.8220(6) 0.050(3) Uani 1 1 d . . . . .
H43 H 0.024686 0.482616 0.876941 0.060 Uiso 1 1 calc R U . . .
C26 C 0.0156(8) 0.5206(6) 0.7630(6) 0.047(2) Uani 1 1 d . . . . .
H44 H -0.070056 0.532591 0.776619 0.056 Uiso 1 1 calc R U . . .
C27 C 0.0840(7) 0.5339(6) 0.6844(5) 0.0364(18) Uani 1 1 d . . . . .
H45 H 0.044586 0.556723 0.644293 0.044 Uiso 1 1 calc R U . . .
C28 C 0.2103(7) 0.5142(6) 0.6636(4) 0.0288(16) Uani 1 1 d . . . . .
H46 H 0.255583 0.524515 0.609230 0.035 Uiso 1 1 calc R U . . .
C29 C 0.4321(7) 0.5755(5) 0.7565(4) 0.0252(15) Uani 1 1 d . . . . .
C30 C 0.5409(8) 0.5761(6) 0.7594(4) 0.0318(17) Uani 1 1 d . . . . .
H47 H 0.627094 0.505854 0.729647 0.038 Uiso 1 1 calc R U . . .
C31 C 0.5282(9) 0.6754(7) 0.8042(5) 0.0375(18) Uani 1 1 d . . . . .
H48 H 0.604917 0.672699 0.804304 0.045 Uiso 1 1 calc R U . . .
C32 C 0.4033(9) 0.7788(7) 0.8489(5) 0.041(2) Uani 1 1 d . . . . .
H49 H 0.393505 0.847441 0.879789 0.049 Uiso 1 1 calc R U . . .
C33 C 0.2953(9) 0.7796(7) 0.8476(5) 0.044(2) Uani 1 1 d . . . . .
H50 H 0.209494 0.850052 0.878002 0.053 Uiso 1 1 calc R U . . .
C34 C 0.3071(8) 0.6801(6) 0.8029(4) 0.0338(17) Uani 1 1 d . . . . .
H51 H 0.229558 0.683240 0.803916 0.041 Uiso 1 1 calc R U . . .
C35 C 0.6715(7) 0.2718(6) 0.4775(4) 0.0270(15) Uani 1 1 d . . . . .
C36 C 0.7339(8) 0.1691(6) 0.5122(4) 0.0346(18) Uani 1 1 d . . . . .
H52 H 0.713439 0.180830 0.571631 0.042 Uiso 1 1 calc R U . . .
C37 C 0.8243(8) 0.0517(6) 0.4623(5) 0.039(2) Uani 1 1 d . . . . .
H53 H 0.864183 -0.015191 0.488133 0.046 Uiso 1 1 calc R U . . .
C38 C 0.8570(8) 0.0300(6) 0.3775(5) 0.040(2) Uani 1 1 d . . . . .
H54 H 0.919288 -0.051095 0.344020 0.047 Uiso 1 1 calc R U . . .
C39 C 0.7985(8) 0.1276(7) 0.3401(4) 0.0340(17) Uani 1 1 d . . . . .
H55 H 0.819986 0.113667 0.280641 0.041 Uiso 1 1 calc R U . . .
C40 C 0.7073(7) 0.2470(6) 0.3902(5) 0.0314(16) Uani 1 1 d . . . . .
H56 H 0.668684 0.313193 0.363488 0.038 Uiso 1 1 calc R U . . .
C41 C 0.6741(7) 0.4876(6) 0.5495(4) 0.0267(15) Uani 1 1 d . . . . .
C42 C 0.7966(8) 0.4032(6) 0.5526(4) 0.0330(17) Uani 1 1 d . . . . .
H57 H 0.826317 0.317576 0.544509 0.040 Uiso 1 1 calc R U . . .
C43 C 0.8746(8) 0.4418(7) 0.5670(5) 0.0388(19) Uani 1 1 d . . . . .
H58 H 0.956065 0.382456 0.569729 0.047 Uiso 1 1 calc R U . . .
C44 C 0.8366(8) 0.5653(7) 0.5775(5) 0.0364(17) Uani 1 1 d . . . . .
H59 H 0.891322 0.590807 0.587235 0.044 Uiso 1 1 calc R U . . .
C45 C 0.7170(7) 0.6513(7) 0.5737(4) 0.0333(17) Uani 1 1 d . . . . .
H60 H 0.689350 0.736541 0.580339 0.040 Uiso 1 1 calc R U . . .
C46 C 0.6386(7) 0.6123(6) 0.5601(4) 0.0272(15) Uani 1 1 d . . . . .
H61 H 0.557006 0.672402 0.557769 0.033 Uiso 1 1 calc R U . . .

loop_
 _atom_site_aniso_label
 _atom_site_aniso_U_11
 _atom_site_aniso_U_22
 _atom_site_aniso_U_33
 _atom_site_aniso_U_23
 _atom_site_aniso_U_13
 _atom_site_aniso_U_12
Pt1 0.02202(15) 0.01917(13) 0.02877(15) 0.00479(9) -0.00637(12) -0.00974(10)
Si1 0.0183(9) 0.0206(8) 0.0225(9) 0.0055(7) -0.0056(8) -0.0100(7)
Si2 0.0177(9) 0.0196(8) 0.0273(9) 0.0054(7) -0.0080(8) -0.0083(7)
N1 0.021(3) 0.023(3) 0.034(3) 0.007(2) -0.013(3) -0.010(2)
N2 0.026(3) 0.023(3) 0.027(3) 0.005(2) -0.011(3) -0.015(2)
N3 0.020(3) 0.020(3) 0.036(3) 0.002(2) -0.009(3) -0.007(2)
N4 0.017(3) 0.021(3) 0.028(3) 0.004(2) -0.002(2) -0.011(2)
C1 0.017(3) 0.017(3) 0.023(3) 0.003(2) -0.003(3) -0.003(2)
C2 0.009(3) 0.026(3) 0.019(3) 0.006(2) -0.001(3) -0.005(2)
C3 0.021(4) 0.025(3) 0.039(4) 0.009(3) -0.006(3) -0.016(3)
C4 0.014(3) 0.018(3) 0.048(4) 0.012(3) -0.007(3) -0.005(3)
C5 0.038(4) 0.026(3) 0.022(3) 0.005(3) -0.004(3) -0.020(3)
C6 0.049(6) 0.033(4) 0.040(4) 0.003(3) -0.005(4) -0.010(4)
C7 0.034(4) 0.043(4) 0.040(4) 0.013(3) -0.020(4) -0.020(4)
C8 0.042(5) 0.059(5) 0.041(4) 0.017(4) -0.018(4) -0.032(4)
C9 0.047(5) 0.045(4) 0.058(5) 0.016(4) -0.028(4) -0.033(4)
C10 0.025(4) 0.027(3) 0.029(4) 0.003(3) -0.007(3) -0.014(3)
C11 0.039(5) 0.027(4) 0.051(5) 0.006(3) -0.018(4) -0.013(3)
C12 0.037(5) 0.025(3) 0.042(4) -0.007(3) -0.021(4) -0.005(3)
C13 0.009(3) 0.027(3) 0.032(4) 0.006(3) -0.005(3) -0.004(3)
C14 0.027(4) 0.030(4) 0.035(4) 0.007(3) -0.018(3) -0.013(3)
C15 0.033(4) 0.018(3) 0.064(5) 0.006(3) -0.014(4) -0.013(3)
C16 0.047(5) 0.032(4) 0.058(5) 0.002(4) -0.021(4) -0.020(4)
C17 0.045(5) 0.035(4) 0.072(6) 0.009(4) -0.018(5) -0.028(4)
C18 0.033(4) 0.037(4) 0.049(5) 0.008(4) -0.020(4) -0.013(3)
C19 0.024(4) 0.026(4) 0.041(4) 0.006(3) -0.011(3) -0.004(3)
C20 0.027(4) 0.028(4) 0.027(4) 0.002(3) -0.004(3) -0.010(3)
C21 0.055(6) 0.035(4) 0.043(4) 0.013(3) -0.018(4) -0.029(4)
C22 0.038(5) 0.025(3) 0.037(4) -0.001(3) -0.014(4) -0.009(3)
C23 0.026(4) 0.012(3) 0.036(4) 0.004(3) -0.008(3) -0.008(3)
C24 0.022(4) 0.031(4) 0.030(4) 0.008(3) -0.001(3) -0.012(3)
C25 0.026(4) 0.040(4) 0.055(5) 0.018(4) 0.007(4) -0.012(4)
C26 0.020(4) 0.025(4) 0.087(7) 0.009(4) -0.011(4) -0.013(3)
C27 0.024(4) 0.033(4) 0.045(4) 0.004(3) -0.011(4) -0.012(3)
C28 0.026(4) 0.026(3) 0.029(4) 0.007(3) -0.010(3) -0.010(3)
C29 0.030(4) 0.018(3) 0.021(3) 0.010(2) -0.009(3) -0.009(3)
C30 0.038(4) 0.026(3) 0.033(4) 0.012(3) -0.009(3) -0.021(3)
C31 0.050(5) 0.037(4) 0.043(4) 0.014(3) -0.033(4) -0.026(4)
C32 0.060(6) 0.033(4) 0.037(4) 0.002(3) -0.030(4) -0.020(4)
C33 0.047(5) 0.034(4) 0.041(4) -0.004(3) -0.024(4) -0.009(4)
C34 0.032(4) 0.026(3) 0.035(4) 0.001(3) -0.017(3) -0.006(3)
C35 0.021(4) 0.025(3) 0.029(4) 0.001(3) -0.006(3) -0.011(3)
C36 0.037(4) 0.026(3) 0.027(4) 0.006(3) -0.009(3) -0.009(3)
C37 0.040(5) 0.025(4) 0.039(4) 0.013(3) -0.015(4) -0.009(3)
C38 0.034(5) 0.020(3) 0.049(5) 0.000(3) -0.010(4) -0.007(3)
C39 0.036(4) 0.044(4) 0.023(3) 0.004(3) -0.006(3) -0.026(4)
C40 0.033(4) 0.025(3) 0.045(4) 0.018(3) -0.021(4) -0.018(3)
C41 0.023(4) 0.028(3) 0.025(3) 0.006(3) -0.004(3) -0.013(3)
C42 0.033(4) 0.031(4) 0.030(4) 0.007(3) -0.007(3) -0.017(3)
C43 0.030(4) 0.037(4) 0.055(5) 0.017(4) -0.026(4) -0.016(3)
C44 0.032(4) 0.047(4) 0.042(4) 0.014(3) -0.021(4) -0.024(4)
C45 0.028(4) 0.036(4) 0.038(4) 0.008(3) -0.010(3) -0.021(3)
C46 0.022(4) 0.030(3) 0.026(3) 0.005(3) -0.013(3) -0.009(3)

#==============================================================================
_computing_data_collection
                                             'CrystalClear (Rigaku Inc., 2008)'
_computing_cell_refinement                         CrystalClear
_computing_data_reduction                          CrystalClear
_computing_structure_solution
                                      'SHELXT Version 2014/5 (Sheldrick, 2014)'
_computing_structure_refinement
                                      'SHELXL Version 2017/1 (Sheldrick, 2008)'
_computing_publication_material
                                          'CrystalStructure 4.3 (Rigaku, 2019)'
_computing_molecular_graphics                     'CrystalStructure 4.3'

#==============================================================================
# MOLECULAR GEOMETRY

_geom_special_details
;
 All esds (except the esd in the dihedral angle between two l.s. planes)
 are estimated using the full covariance matrix.  The cell esds are taken
 into account individually in the estimation of esds in distances, angles
 and torsion angles; correlations between esds in cell parameters are only
 used when they are defined by crystal symmetry.  An approximate (isotropic)
 treatment of cell esds is used for estimating esds involving l.s. planes.
;

loop_
 _geom_bond_atom_site_label_1
 _geom_bond_atom_site_label_2
 _geom_bond_distance
 _geom_bond_site_symmetry_2
 _geom_bond_publ_flag
Pt1 C1 2.061(7) . ?
Pt1 C2 2.077(7) . ?
Pt1 Si1 2.3352(18) . ?
Si1 C23 1.908(7) . ?
Si1 C29 1.931(7) . ?
Si1 Si2 2.454(2) . ?
Si2 C41 1.888(8) . ?
Si2 C35 1.904(6) . ?
Si2 Si2 2.445(4) 2_666 ?
N1 C1 1.367(8) . ?
N1 C3 1.408(8) . ?
N1 C5 1.464(9) . ?
N2 C1 1.361(8) . ?
N2 C4 1.398(8) . ?
N2 C10 1.493(8) . ?
N3 C2 1.347(9) . ?
N3 C13 1.424(8) . ?
N3 C15 1.494(8) . ?
N4 C2 1.369(8) . ?
N4 C14 1.403(9) . ?
N4 C20 1.480(9) . ?
C3 C4 1.376(10) . ?
C3 C8 1.488(10) . ?
C4 C9 1.474(10) . ?
C5 C7 1.515(10) . ?
C5 C6 1.539(9) . ?
C5 H2 1.0000 . ?
C6 H3 0.9800 . ?
C6 H4 0.9800 . ?
C6 H5 0.9800 . ?
C7 H6 0.9800 . ?
C7 H7 0.9800 . ?
C7 H8 0.9800 . ?
C8 H9 0.9800 . ?
C8 H10 0.9800 . ?
C8 H11 0.9800 . ?
C9 H12 0.9800 . ?
C9 H13 0.9800 . ?
C9 H14 0.9800 . ?
C10 C12 1.522(9) . ?
C10 C11 1.526(11) . ?
C10 H15 1.0000 . ?
C11 H16 0.9800 . ?
C11 H17 0.9800 . ?
C11 H18 0.9800 . ?
C12 H19 0.9800 . ?
C12 H20 0.9800 . ?
C12 H21 0.9800 . ?
C13 C14 1.368(9) . ?
C13 C18 1.493(10) . ?
C14 C19 1.490(9) . ?
C15 C16 1.505(11) . ?
C15 C17 1.533(10) . ?
C15 H22 1.0000 . ?
C16 H23 0.9800 . ?
C16 H24 0.9800 . ?
C16 H25 0.9800 . ?
C17 H26 0.9800 . ?
C17 H27 0.9800 . ?
C17 H28 0.9800 . ?
C18 H29 0.9800 . ?
C18 H30 0.9800 . ?
C18 H31 0.9800 . ?
C19 H32 0.9800 . ?
C19 H33 0.9800 . ?
C19 H34 0.9800 . ?
C20 C21 1.522(9) . ?
C20 C22 1.536(9) . ?
C20 H35 1.0000 . ?
C21 H36 0.9800 . ?
C21 H37 0.9800 . ?
C21 H38 0.9800 . ?
C22 H39 0.9800 . ?
C22 H40 0.9800 . ?
C22 H41 0.9800 . ?
C23 C24 1.396(9) . ?
C23 C28 1.408(10) . ?
C24 C25 1.386(11) . ?
C24 H42 0.9500 . ?
C25 C26 1.383(13) . ?
C25 H43 0.9500 . ?
C26 C27 1.376(11) . ?
C26 H44 0.9500 . ?
C27 C28 1.388(10) . ?
C27 H45 0.9500 . ?
C28 H46 0.9500 . ?
C29 C30 1.390(10) . ?
C29 C34 1.400(9) . ?
C30 C31 1.384(9) . ?
C30 H47 0.9500 . ?
C31 C32 1.388(11) . ?
C31 H48 0.9500 . ?
C32 C33 1.362(12) . ?
C32 H49 0.9500 . ?
C33 C34 1.393(10) . ?
C33 H50 0.9500 . ?
C34 H51 0.9500 . ?
C35 C40 1.389(9) . ?
C35 C36 1.409(10) . ?
C36 C37 1.384(9) . ?
C36 H52 0.9500 . ?
C37 C38 1.351(10) . ?
C37 H53 0.9500 . ?
C38 C39 1.383(11) . ?
C38 H54 0.9500 . ?
C39 C40 1.402(9) . ?
C39 H55 0.9500 . ?
C40 H56 0.9500 . ?
C41 C42 1.405(10) . ?
C41 C46 1.407(9) . ?
C42 C43 1.378(11) . ?
C42 H57 0.9500 . ?
C43 C44 1.383(10) . ?
C43 H58 0.9500 . ?
C44 C45 1.389(10) . ?
C44 H59 0.9500 . ?
C45 C46 1.380(10) . ?
C45 H60 0.9500 . ?
C46 H61 0.9500 . ?

loop_
 _geom_angle_atom_site_label_1
 _geom_angle_atom_site_label_2
 _geom_angle_atom_site_label_3
 _geom_angle
 _geom_angle_site_symmetry_1
 _geom_angle_site_symmetry_3
 _geom_angle_publ_flag
C1 Pt1 C2 96.1(3) . . ?
C1 Pt1 Si1 98.12(19) . . ?
C2 Pt1 Si1 162.41(19) . . ?
C23 Si1 C29 103.4(3) . . ?
C23 Si1 Pt1 117.03(19) . . ?
C29 Si1 Pt1 106.4(2) . . ?
C23 Si1 Si2 110.2(2) . . ?
C29 Si1 Si2 105.91(19) . . ?
Pt1 Si1 Si2 112.75(8) . . ?
C41 Si2 C35 105.5(3) . . ?
C41 Si2 Si2 108.4(2) . 2_666 ?
C35 Si2 Si2 107.2(2) . 2_666 ?
C41 Si2 Si1 99.3(2) . . ?
C35 Si2 Si1 110.1(2) . . ?
Si2 Si2 Si1 124.63(12) 2_666 . ?
C1 N1 C3 110.7(6) . . ?
C1 N1 C5 122.4(6) . . ?
C3 N1 C5 126.9(6) . . ?
C1 N2 C4 112.3(6) . . ?
C1 N2 C10 122.3(5) . . ?
C4 N2 C10 125.3(6) . . ?
C2 N3 C13 111.9(5) . . ?
C2 N3 C15 121.3(6) . . ?
C13 N3 C15 126.6(6) . . ?
C2 N4 C14 111.3(6) . . ?
C2 N4 C20 120.4(6) . . ?
C14 N4 C20 128.3(5) . . ?
N2 C1 N1 104.6(5) . . ?
N2 C1 Pt1 128.9(4) . . ?
N1 C1 Pt1 126.4(5) . . ?
N3 C2 N4 104.7(6) . . ?
N3 C2 Pt1 124.6(4) . . ?
N4 C2 Pt1 130.7(5) . . ?
C4 C3 N1 107.0(6) . . ?
C4 C3 C8 128.1(7) . . ?
N1 C3 C8 124.9(7) . . ?
C3 C4 N2 105.5(6) . . ?
C3 C4 C9 129.0(6) . . ?
N2 C4 C9 125.5(7) . . ?
N1 C5 C7 111.9(5) . . ?
N1 C5 C6 113.7(7) . . ?
C7 C5 C6 112.1(6) . . ?
N1 C5 H2 106.2 . . ?
C7 C5 H2 106.2 . . ?
C6 C5 H2 106.2 . . ?
C5 C6 H3 109.5 . . ?
C5 C6 H4 109.5 . . ?
H3 C6 H4 109.5 . . ?
C5 C6 H5 109.5 . . ?
H3 C6 H5 109.5 . . ?
H4 C6 H5 109.5 . . ?
C5 C7 H6 109.5 . . ?
C5 C7 H7 109.5 . . ?
H6 C7 H7 109.5 . . ?
C5 C7 H8 109.5 . . ?
H6 C7 H8 109.5 . . ?
H7 C7 H8 109.5 . . ?
C3 C8 H9 109.5 . . ?
C3 C8 H10 109.5 . . ?
H9 C8 H10 109.5 . . ?
C3 C8 H11 109.5 . . ?
H9 C8 H11 109.5 . . ?
H10 C8 H11 109.5 . . ?
C4 C9 H12 109.5 . . ?
C4 C9 H13 109.5 . . ?
H12 C9 H13 109.5 . . ?
C4 C9 H14 109.5 . . ?
H12 C9 H14 109.5 . . ?
H13 C9 H14 109.5 . . ?
N2 C10 C12 112.1(6) . . ?
N2 C10 C11 112.4(6) . . ?
C12 C10 C11 111.8(6) . . ?
N2 C10 H15 106.7 . . ?
C12 C10 H15 106.7 . . ?
C11 C10 H15 106.7 . . ?
C10 C11 H16 109.5 . . ?
C10 C11 H17 109.5 . . ?
H16 C11 H17 109.5 . . ?
C10 C11 H18 109.5 . . ?
H16 C11 H18 109.5 . . ?
H17 C11 H18 109.5 . . ?
C10 C12 H19 109.5 . . ?
C10 C12 H20 109.5 . . ?
H19 C12 H20 109.5 . . ?
C10 C12 H21 109.5 . . ?
H19 C12 H21 109.5 . . ?
H20 C12 H21 109.5 . . ?
C14 C13 N3 105.4(6) . . ?
C14 C13 C18 128.9(6) . . ?
N3 C13 C18 125.7(6) . . ?
C13 C14 N4 106.8(6) . . ?
C13 C14 C19 128.2(7) . . ?
N4 C14 C19 125.0(6) . . ?
N3 C15 C16 113.2(6) . . ?
N3 C15 C17 110.3(6) . . ?
C16 C15 C17 112.3(7) . . ?
N3 C15 H22 106.9 . . ?
C16 C15 H22 106.9 . . ?
C17 C15 H22 106.9 . . ?
C15 C16 H23 109.5 . . ?
C15 C16 H24 109.5 . . ?
H23 C16 H24 109.5 . . ?
C15 C16 H25 109.5 . . ?
H23 C16 H25 109.5 . . ?
H24 C16 H25 109.5 . . ?
C15 C17 H26 109.5 . . ?
C15 C17 H27 109.5 . . ?
H26 C17 H27 109.5 . . ?
C15 C17 H28 109.5 . . ?
H26 C17 H28 109.5 . . ?
H27 C17 H28 109.5 . . ?
C13 C18 H29 109.5 . . ?
C13 C18 H30 109.5 . . ?
H29 C18 H30 109.5 . . ?
C13 C18 H31 109.5 . . ?
H29 C18 H31 109.5 . . ?
H30 C18 H31 109.5 . . ?
C14 C19 H32 109.5 . . ?
C14 C19 H33 109.5 . . ?
H32 C19 H33 109.5 . . ?
C14 C19 H34 109.5 . . ?
H32 C19 H34 109.5 . . ?
H33 C19 H34 109.5 . . ?
N4 C20 C21 112.2(6) . . ?
N4 C20 C22 111.2(6) . . ?
C21 C20 C22 112.8(6) . . ?
N4 C20 H35 106.7 . . ?
C21 C20 H35 106.7 . . ?
C22 C20 H35 106.7 . . ?
C20 C21 H36 109.5 . . ?
C20 C21 H37 109.5 . . ?
H36 C21 H37 109.5 . . ?
C20 C21 H38 109.5 . . ?
H36 C21 H38 109.5 . . ?
H37 C21 H38 109.5 . . ?
C20 C22 H39 109.5 . . ?
C20 C22 H40 109.5 . . ?
H39 C22 H40 109.5 . . ?
C20 C22 H41 109.5 . . ?
H39 C22 H41 109.5 . . ?
H40 C22 H41 109.5 . . ?
C24 C23 C28 115.4(7) . . ?
C24 C23 Si1 120.3(6) . . ?
C28 C23 Si1 124.2(5) . . ?
C25 C24 C23 123.4(8) . . ?
C25 C24 H42 118.3 . . ?
C23 C24 H42 118.3 . . ?
C26 C25 C24 119.1(7) . . ?
C26 C25 H43 120.4 . . ?
C24 C25 H43 120.4 . . ?
C27 C26 C25 119.8(8) . . ?
C27 C26 H44 120.1 . . ?
C25 C26 H44 120.1 . . ?
C26 C27 C28 120.3(8) . . ?
C26 C27 H45 119.8 . . ?
C28 C27 H45 119.8 . . ?
C27 C28 C23 121.9(7) . . ?
C27 C28 H46 119.0 . . ?
C23 C28 H46 119.0 . . ?
C30 C29 C34 116.6(6) . . ?
C30 C29 Si1 121.7(5) . . ?
C34 C29 Si1 121.7(6) . . ?
C31 C30 C29 122.4(7) . . ?
C31 C30 H47 118.8 . . ?
C29 C30 H47 118.8 . . ?
C30 C31 C32 120.1(8) . . ?
C30 C31 H48 120.0 . . ?
C32 C31 H48 120.0 . . ?
C33 C32 C31 118.5(7) . . ?
C33 C32 H49 120.7 . . ?
C31 C32 H49 120.7 . . ?
C32 C33 C34 121.8(8) . . ?
C32 C33 H50 119.1 . . ?
C34 C33 H50 119.1 . . ?
C33 C34 C29 120.6(8) . . ?
C33 C34 H51 119.7 . . ?
C29 C34 H51 119.7 . . ?
C40 C35 C36 115.5(6) . . ?
C40 C35 Si2 121.1(5) . . ?
C36 C35 Si2 123.1(5) . . ?
C37 C36 C35 121.8(6) . . ?
C37 C36 H52 119.1 . . ?
C35 C36 H52 119.1 . . ?
C38 C37 C36 121.4(7) . . ?
C38 C37 H53 119.3 . . ?
C36 C37 H53 119.3 . . ?
C37 C38 C39 119.1(7) . . ?
C37 C38 H54 120.4 . . ?
C39 C38 H54 120.4 . . ?
C38 C39 C40 119.8(7) . . ?
C38 C39 H55 120.1 . . ?
C40 C39 H55 120.1 . . ?
C35 C40 C39 122.2(6) . . ?
C35 C40 H56 118.9 . . ?
C39 C40 H56 118.9 . . ?
C42 C41 C46 115.7(7) . . ?
C42 C41 Si2 121.4(5) . . ?
C46 C41 Si2 122.6(6) . . ?
C43 C42 C41 121.6(7) . . ?
C43 C42 H57 119.2 . . ?
C41 C42 H57 119.2 . . ?
C42 C43 C44 121.3(8) . . ?
C42 C43 H58 119.4 . . ?
C44 C43 H58 119.4 . . ?
C43 C44 C45 118.8(7) . . ?
C43 C44 H59 120.6 . . ?
C45 C44 H59 120.6 . . ?
C46 C45 C44 119.6(7) . . ?
C46 C45 H60 120.2 . . ?
C44 C45 H60 120.2 . . ?
C45 C46 C41 122.9(7) . . ?
C45 C46 H61 118.5 . . ?
C41 C46 H61 118.5 . . ?

loop_
 _geom_torsion_atom_site_label_1
 _geom_torsion_atom_site_label_2
 _geom_torsion_atom_site_label_3
 _geom_torsion_atom_site_label_4
 _geom_torsion
 _geom_torsion_site_symmetry_1
 _geom_torsion_site_symmetry_2
 _geom_torsion_site_symmetry_3
 _geom_torsion_site_symmetry_4
 _geom_torsion_publ_flag
C4 N2 C1 N1 1.2(7) . . . . ?
C10 N2 C1 N1 177.4(5) . . . . ?
C4 N2 C1 Pt1 178.1(4) . . . . ?
C10 N2 C1 Pt1 -5.8(9) . . . . ?
C3 N1 C1 N2 -0.7(7) . . . . ?
C5 N1 C1 N2 -179.2(6) . . . . ?
C3 N1 C1 Pt1 -177.6(4) . . . . ?
C5 N1 C1 Pt1 3.8(9) . . . . ?
C13 N3 C2 N4 0.5(7) . . . . ?
C15 N3 C2 N4 174.7(5) . . . . ?
C13 N3 C2 Pt1 177.6(4) . . . . ?
C15 N3 C2 Pt1 -8.2(8) . . . . ?
C14 N4 C2 N3 -0.5(7) . . . . ?
C20 N4 C2 N3 -178.6(5) . . . . ?
C14 N4 C2 Pt1 -177.4(4) . . . . ?
C20 N4 C2 Pt1 4.5(8) . . . . ?
C1 N1 C3 C4 -0.1(7) . . . . ?
C5 N1 C3 C4 178.4(6) . . . . ?
C1 N1 C3 C8 -178.1(7) . . . . ?
C5 N1 C3 C8 0.3(11) . . . . ?
N1 C3 C4 N2 0.8(7) . . . . ?
C8 C3 C4 N2 178.8(7) . . . . ?
N1 C3 C4 C9 178.8(7) . . . . ?
C8 C3 C4 C9 -3.2(13) . . . . ?
C1 N2 C4 C3 -1.3(7) . . . . ?
C10 N2 C4 C3 -177.3(6) . . . . ?
C1 N2 C4 C9 -179.4(7) . . . . ?
C10 N2 C4 C9 4.6(10) . . . . ?
C1 N1 C5 C7 -110.1(7) . . . . ?
C3 N1 C5 C7 71.6(9) . . . . ?
C1 N1 C5 C6 121.6(7) . . . . ?
C3 N1 C5 C6 -56.7(8) . . . . ?
C1 N2 C10 C12 106.9(7) . . . . ?
C4 N2 C10 C12 -77.5(8) . . . . ?
C1 N2 C10 C11 -126.2(7) . . . . ?
C4 N2 C10 C11 49.4(8) . . . . ?
C2 N3 C13 C14 -0.3(7) . . . . ?
C15 N3 C13 C14 -174.1(6) . . . . ?
C2 N3 C13 C18 -179.3(6) . . . . ?
C15 N3 C13 C18 6.9(10) . . . . ?
N3 C13 C14 N4 0.0(7) . . . . ?
C18 C13 C14 N4 179.0(6) . . . . ?
N3 C13 C14 C19 179.8(6) . . . . ?
C18 C13 C14 C19 -1.2(12) . . . . ?
C2 N4 C14 C13 0.3(7) . . . . ?
C20 N4 C14 C13 178.2(6) . . . . ?
C2 N4 C14 C19 -179.5(6) . . . . ?
C20 N4 C14 C19 -1.6(10) . . . . ?
C2 N3 C15 C16 131.7(7) . . . . ?
C13 N3 C15 C16 -55.0(9) . . . . ?
C2 N3 C15 C17 -101.6(8) . . . . ?
C13 N3 C15 C17 71.7(9) . . . . ?
C2 N4 C20 C21 -115.1(7) . . . . ?
C14 N4 C20 C21 67.2(9) . . . . ?
C2 N4 C20 C22 117.5(6) . . . . ?
C14 N4 C20 C22 -60.2(8) . . . . ?
C28 C23 C24 C25 1.4(10) . . . . ?
Si1 C23 C24 C25 -174.9(6) . . . . ?
C23 C24 C25 C26 0.3(12) . . . . ?
C24 C25 C26 C27 -1.7(12) . . . . ?
C25 C26 C27 C28 1.3(11) . . . . ?
C26 C27 C28 C23 0.6(10) . . . . ?
C24 C23 C28 C27 -1.8(9) . . . . ?
Si1 C23 C28 C27 174.3(5) . . . . ?
C34 C29 C30 C31 -1.3(10) . . . . ?
Si1 C29 C30 C31 179.4(5) . . . . ?
C29 C30 C31 C32 0.6(11) . . . . ?
C30 C31 C32 C33 0.1(11) . . . . ?
C31 C32 C33 C34 0.1(12) . . . . ?
C32 C33 C34 C29 -0.8(12) . . . . ?
C30 C29 C34 C33 1.4(10) . . . . ?
Si1 C29 C34 C33 -179.2(5) . . . . ?
C40 C35 C36 C37 -0.3(11) . . . . ?
Si2 C35 C36 C37 -174.3(6) . . . . ?
C35 C36 C37 C38 0.1(13) . . . . ?
C36 C37 C38 C39 -0.1(13) . . . . ?
C37 C38 C39 C40 0.4(12) . . . . ?
C36 C35 C40 C39 0.6(11) . . . . ?
Si2 C35 C40 C39 174.7(6) . . . . ?
C38 C39 C40 C35 -0.7(12) . . . . ?
C35 Si2 C41 C42 -32.3(6) . . . . ?
Si2 Si2 C41 C42 -147.0(5) 2_666 . . . ?
Si1 Si2 C41 C42 81.6(6) . . . . ?
C35 Si2 C41 C46 153.4(5) . . . . ?
Si2 Si2 C41 C46 38.8(6) 2_666 . . . ?
Si1 Si2 C41 C46 -92.6(5) . . . . ?
C46 C41 C42 C43 1.4(10) . . . . ?
Si2 C41 C42 C43 -173.2(5) . . . . ?
C41 C42 C43 C44 -1.2(11) . . . . ?
C42 C43 C44 C45 0.2(11) . . . . ?
C43 C44 C45 C46 0.4(11) . . . . ?
C44 C45 C46 C41 -0.2(11) . . . . ?
C42 C41 C46 C45 -0.7(10) . . . . ?
Si2 C41 C46 C45 173.8(5) . . . . ?


#==============================================================================
# Additional structures and associated data_? identifiers
# should be added at this point if there is more than one 
# structure analysis in the CIF.

_shelx_res_file
;
TITL (PtH)2(NHC)Si4
    shelxl.res
    created by SHELXL-2017/1 at 16:07:06 on 13-Sep-2022
CELL  0.71075 12.57430 12.63120 17.13220 89.61680 69.21860 60.96790
ZERR  1 0.00170 0.00280 0.00340 0.01270 0.01000 0.00730
LATT 1
SFAC C H N PT SI
UNIT 92 122 8 2 4
OMIT      8   0   5
OMIT      6   0   8
OMIT     12  -1   7
OMIT      0  -2   4
OMIT     -6  -4   5
OMIT     -6  -3   6
OMIT      1   6   1
OMIT      6   0   2
OMIT      6   6   2
OMIT    -10  -2   4
L.S. 20
FMAP 2
PLAN 25
WPDB -2
HTAB
BOND $H
CONF
LIST 4
TEMP -149.8
ACTA
SIZE 0.100 0.050 0.020
WGHT    0.048300
FVAR       0.33966
PT1   4    0.584376    0.260821    0.734580    11.00000    0.02202    0.01917 =
         0.02877    0.00479   -0.00637   -0.00974
SI1   5    0.452194    0.436736    0.692745    11.00000    0.01831    0.02060 =
         0.02253    0.00546   -0.00555   -0.00996
SI2   5    0.558850    0.436832    0.541866    11.00000    0.01767    0.01957 =
         0.02726    0.00542   -0.00795   -0.00835
N1    3    0.388798    0.205403    0.868844    11.00000    0.02104    0.02335 =
         0.03356    0.00680   -0.01288   -0.00954
N2    3    0.404862    0.154423    0.743357    11.00000    0.02622    0.02258 =
         0.02716    0.00482   -0.01107   -0.01527
N3    3    0.761751    0.173330    0.833126    11.00000    0.02017    0.01971 =
         0.03558    0.00169   -0.00862   -0.00714
N4    3    0.785600    0.012787    0.768769    11.00000    0.01748    0.02142 =
         0.02793    0.00441   -0.00224   -0.01056
C1    1    0.449059    0.205018    0.784797    11.00000    0.01744    0.01703 =
         0.02328    0.00262   -0.00317   -0.00264
C2    1    0.721676    0.138980    0.779989    11.00000    0.00886    0.02632 =
         0.01892    0.00648   -0.00061   -0.00512
C3    1    0.306374    0.156316    0.879142    11.00000    0.02087    0.02492 =
         0.03938    0.00870   -0.00579   -0.01576
C4    1    0.315664    0.124810    0.799281    11.00000    0.01376    0.01826 =
         0.04765    0.01192   -0.00687   -0.00466
C5    1    0.408575    0.254450    0.936304    11.00000    0.03796    0.02573 =
         0.02211    0.00487   -0.00383   -0.01974
AFIX  13
H2    2    0.463627    0.291208    0.908080    11.00000   -1.20000
AFIX   0
C6    1    0.279146    0.359945    1.005033    11.00000    0.04870    0.03316 =
         0.04009    0.00333   -0.00542   -0.01010
AFIX 137
H3    2    0.229034    0.325807    1.041957    11.00000   -1.20000
H4    2    0.225523    0.418732    0.977632    11.00000   -1.20000
H5    2    0.300440    0.402496    1.039291    11.00000   -1.20000
AFIX   0
C7    1    0.488974    0.152879    0.974531    11.00000    0.03398    0.04317 =
         0.03977    0.01294   -0.01990   -0.02024
AFIX 137
H6    2    0.574025    0.091555    0.929281    11.00000   -1.20000
H7    2    0.439629    0.112865    1.002520    11.00000   -1.20000
H8    2    0.505258    0.188536    1.016511    11.00000   -1.20000
AFIX   0
C8    1    0.223014    0.146400    0.962426    11.00000    0.04238    0.05923 =
         0.04130    0.01657   -0.01760   -0.03233
AFIX 137
H9    2    0.275295    0.113425    0.996881    11.00000   -1.20000
H10   2    0.193353    0.090819    0.952620    11.00000   -1.20000
H11   2    0.145493    0.228425    0.992630    11.00000   -1.20000
AFIX   0
C9    1    0.251305    0.067793    0.774259    11.00000    0.04712    0.04512 =
         0.05825    0.01616   -0.02751   -0.03264
AFIX 137
H12   2    0.179368    0.130200    0.760055    11.00000   -1.20000
H13   2    0.214861    0.034742    0.821640    11.00000   -1.20000
H14   2    0.316905    0.000534    0.724450    11.00000   -1.20000
AFIX   0
C10   1    0.442623    0.141556    0.649394    11.00000    0.02497    0.02731 =
         0.02860    0.00251   -0.00677   -0.01391
AFIX  13
H15   2    0.488625    0.188795    0.629317    11.00000   -1.20000
AFIX   0
C11   1    0.321874    0.199625    0.626689    11.00000    0.03929    0.02696 =
         0.05061    0.00612   -0.01840   -0.01294
AFIX 137
H16   2    0.246845    0.269583    0.672424    11.00000   -1.20000
H17   2    0.298349    0.137853    0.619783    11.00000   -1.20000
H18   2    0.342890    0.228728    0.573281    11.00000   -1.20000
AFIX   0
C12   1    0.541709    0.008041    0.602064    11.00000    0.03714    0.02544 =
         0.04170   -0.00664   -0.02088   -0.00515
AFIX 137
H19   2    0.497480   -0.039803    0.614680    11.00000   -1.20000
H20   2    0.615390   -0.027439    0.620439    11.00000   -1.20000
H21   2    0.576066    0.005387    0.540593    11.00000   -1.20000
AFIX   0
C13   1    0.852433    0.069705    0.855957    11.00000    0.00892    0.02675 =
         0.03171    0.00598   -0.00455   -0.00378
C14   1    0.866421   -0.031379    0.814514    11.00000    0.02673    0.03048 =
         0.03472    0.00698   -0.01817   -0.01316
C15   1    0.722606    0.304930    0.855434    11.00000    0.03288    0.01822 =
         0.06364    0.00581   -0.01395   -0.01325
AFIX  13
H22   2    0.648816    0.356038    0.837056    11.00000   -1.20000
AFIX   0
C16   1    0.669707    0.351165    0.949694    11.00000    0.04679    0.03196 =
         0.05776    0.00153   -0.02125   -0.02048
AFIX 137
H23   2    0.743715    0.318366    0.967690    11.00000   -1.20000
H24   2    0.608709    0.323514    0.980646    11.00000   -1.20000
H25   2    0.622249    0.441722    0.962129    11.00000   -1.20000
AFIX   0
C17   1    0.837897    0.323462    0.804140    11.00000    0.04451    0.03513 =
         0.07220    0.00911   -0.01818   -0.02821
AFIX 137
H26   2    0.915054    0.269613    0.816936    11.00000   -1.20000
H27   2    0.811175    0.409926    0.819609    11.00000   -1.20000
H28   2    0.861147    0.302692    0.743093    11.00000   -1.20000
AFIX   0
C18   1    0.914745    0.075051    0.914398    11.00000    0.03266    0.03730 =
         0.04912    0.00840   -0.02022   -0.01327
AFIX 137
H29   2    0.980852   -0.009023    0.914242    11.00000   -1.20000
H30   2    0.846117    0.114887    0.972330    11.00000   -1.20000
H31   2    0.958158    0.122797    0.894975    11.00000   -1.20000
AFIX   0
C19   1    0.950219   -0.164164    0.815565    11.00000    0.02383    0.02606 =
         0.04143    0.00632   -0.01080   -0.00440
AFIX 137
H32   2    0.990148   -0.170697    0.856526    11.00000   -1.20000
H33   2    1.020619   -0.207668    0.758584    11.00000   -1.20000
H34   2    0.894987   -0.201437    0.832276    11.00000   -1.20000
AFIX   0
C20   1    0.768022   -0.059214    0.711749    11.00000    0.02665    0.02830 =
         0.02654    0.00161   -0.00438   -0.01048
AFIX  13
H35   2    0.708053    0.001602    0.686948    11.00000   -1.20000
AFIX   0
C21   1    0.698808   -0.125052    0.760046    11.00000    0.05451    0.03499 =
         0.04283    0.01264   -0.01845   -0.02855
AFIX 137
H36   2    0.616037   -0.065363    0.807607    11.00000   -1.20000
H37   2    0.757086   -0.189813    0.782145    11.00000   -1.20000
H38   2    0.678730   -0.162375    0.721489    11.00000   -1.20000
AFIX   0
C22   1    0.900119   -0.146928    0.636641    11.00000    0.03794    0.02454 =
         0.03737   -0.00080   -0.01392   -0.00900
AFIX 137
H39   2    0.959228   -0.212965    0.657583    11.00000   -1.20000
H40   2    0.942040   -0.100648    0.609175    11.00000   -1.20000
H41   2    0.883385   -0.183144    0.595237    11.00000   -1.20000
AFIX   0
C23   1    0.273390    0.479234    0.720602    11.00000    0.02567    0.01186 =
         0.03647    0.00438   -0.00834   -0.00813
C24   1    0.198665    0.469581    0.799934    11.00000    0.02187    0.03134 =
         0.03047    0.00751   -0.00098   -0.01225
AFIX  43
H42   2    0.236509    0.448033    0.840922    11.00000   -1.20000
AFIX   0
C25   1    0.072063    0.489817    0.822007    11.00000    0.02632    0.03953 =
         0.05482    0.01808    0.00698   -0.01168
AFIX  43
H43   2    0.024686    0.482616    0.876941    11.00000   -1.20000
AFIX   0
C26   1    0.015644    0.520632    0.762983    11.00000    0.02026    0.02463 =
         0.08722    0.00870   -0.01127   -0.01304
AFIX  43
H44   2   -0.070056    0.532591    0.776619    11.00000   -1.20000
AFIX   0
C27   1    0.084030    0.533920    0.684430    11.00000    0.02448    0.03337 =
         0.04491    0.00377   -0.01104   -0.01226
AFIX  43
H45   2    0.044586    0.556723    0.644293    11.00000   -1.20000
AFIX   0
C28   1    0.210340    0.514162    0.663582    11.00000    0.02620    0.02607 =
         0.02881    0.00731   -0.01039   -0.01018
AFIX  43
H46   2    0.255583    0.524515    0.609230    11.00000   -1.20000
AFIX   0
C29   1    0.432134    0.575489    0.756529    11.00000    0.02986    0.01844 =
         0.02086    0.01009   -0.00891   -0.00892
C30   1    0.540901    0.576089    0.759442    11.00000    0.03830    0.02564 =
         0.03282    0.01168   -0.00928   -0.02095
AFIX  43
H47   2    0.627094    0.505854    0.729647    11.00000   -1.20000
AFIX   0
C31   1    0.528157    0.675358    0.804202    11.00000    0.05026    0.03703 =
         0.04336    0.01360   -0.03324   -0.02553
AFIX  43
H48   2    0.604917    0.672699    0.804304    11.00000   -1.20000
AFIX   0
C32   1    0.403331    0.778785    0.848936    11.00000    0.05971    0.03282 =
         0.03659    0.00156   -0.03041   -0.02045
AFIX  43
H49   2    0.393505    0.847441    0.879789    11.00000   -1.20000
AFIX   0
C33   1    0.295292    0.779624    0.847603    11.00000    0.04670    0.03402 =
         0.04093   -0.00377   -0.02382   -0.00891
AFIX  43
H50   2    0.209494    0.850052    0.878002    11.00000   -1.20000
AFIX   0
C34   1    0.307063    0.680116    0.802919    11.00000    0.03198    0.02592 =
         0.03471    0.00118   -0.01675   -0.00642
AFIX  43
H51   2    0.229558    0.683240    0.803916    11.00000   -1.20000
AFIX   0
C35   1    0.671497    0.271754    0.477461    11.00000    0.02131    0.02535 =
         0.02933    0.00113   -0.00628   -0.01114
C36   1    0.733940    0.169085    0.512242    11.00000    0.03708    0.02618 =
         0.02733    0.00576   -0.00930   -0.00948
AFIX  43
H52   2    0.713439    0.180830    0.571631    11.00000   -1.20000
AFIX   0
C37   1    0.824279    0.051658    0.462276    11.00000    0.04011    0.02487 =
         0.03929    0.01333   -0.01545   -0.00876
AFIX  43
H53   2    0.864183   -0.015191    0.488133    11.00000   -1.20000
AFIX   0
C38   1    0.856959    0.030022    0.377499    11.00000    0.03382    0.01961 =
         0.04879    0.00038   -0.01017   -0.00661
AFIX  43
H54   2    0.919288   -0.051095    0.344020    11.00000   -1.20000
AFIX   0
C39   1    0.798455    0.127554    0.340105    11.00000    0.03624    0.04396 =
         0.02273    0.00420   -0.00581   -0.02555
AFIX  43
H55   2    0.819986    0.113667    0.280641    11.00000   -1.20000
AFIX   0
C40   1    0.707279    0.246985    0.390183    11.00000    0.03319    0.02547 =
         0.04472    0.01837   -0.02129   -0.01785
AFIX  43
H56   2    0.668684    0.313193    0.363488    11.00000   -1.20000
AFIX   0
C41   1    0.674056    0.487579    0.549507    11.00000    0.02274    0.02759 =
         0.02455    0.00633   -0.00362   -0.01345
C42   1    0.796567    0.403250    0.552569    11.00000    0.03316    0.03096 =
         0.03041    0.00686   -0.00742   -0.01702
AFIX  43
H57   2    0.826317    0.317576    0.544509    11.00000   -1.20000
AFIX   0
C43   1    0.874577    0.441835    0.566981    11.00000    0.03024    0.03735 =
         0.05517    0.01701   -0.02590   -0.01618
AFIX  43
H58   2    0.956065    0.382456    0.569729    11.00000   -1.20000
AFIX   0
C44   1    0.836598    0.565277    0.577523    11.00000    0.03182    0.04665 =
         0.04224    0.01367   -0.02110   -0.02425
AFIX  43
H59   2    0.891322    0.590807    0.587235    11.00000   -1.20000
AFIX   0
C45   1    0.716996    0.651337    0.573665    11.00000    0.02807    0.03617 =
         0.03773    0.00814   -0.00965   -0.02051
AFIX  43
H60   2    0.689350    0.736541    0.580339    11.00000   -1.20000
AFIX   0
C46   1    0.638580    0.612324    0.560081    11.00000    0.02222    0.03044 =
         0.02650    0.00527   -0.01348   -0.00944
AFIX  43
H61   2    0.557006    0.672402    0.557769    11.00000   -1.20000
AFIX   0
HKLF 4


REM  (PtH)2(NHC)Si4
REM R1 =  0.0569 for    7101 Fo > 4sig(Fo)  and  0.0807 for all    9593 data
REM    490 parameters refined using      0 restraints

END

WGHT      0.0482      0.0000

REM No hydrogen bonds found for HTAB generation

REM Highest difference peak  3.241,  deepest hole -1.965,  1-sigma level  0.174
Q1    1   0.2436  0.2226  0.7944  11.00000  0.05    3.24
Q2    1   0.5376  0.3038  0.7071  11.00000  0.05    2.39
Q3    1   0.6787  0.1811  0.7586  11.00000  0.05    1.70
Q4    1   0.4759  0.5489  0.5694  11.00000  0.05    1.70
Q5    1   0.6005  0.2312  0.7349  11.00000  0.05    1.53
Q6    1   0.5193  0.2813  0.7824  11.00000  0.05    1.52
Q7    1   0.6642  0.3153  0.6923  11.00000  0.05    1.37
Q8    1   0.6378  0.2600  0.7872  11.00000  0.05    1.23
Q9    1   0.3758  0.0426  0.8374  11.00000  0.05    1.16
Q10   1   0.4761  0.3557  0.7164  11.00000  0.05    1.15
Q11   1   0.6578  0.2347  0.6863  11.00000  0.05    1.13
Q12   1   0.5373  0.1920  0.7882  11.00000  0.05    1.11
Q13   1   0.6182  0.0776  0.9279  11.00000  0.05    1.06
Q14   1   0.2683  0.0499  0.9914  11.00000  0.05    1.05
Q15   1   0.7109  0.0822  0.7721  11.00000  0.05    0.94
Q16   1   0.6841  0.1666  0.6748  11.00000  0.05    0.92
Q17   1   0.4828  0.2342  0.7398  11.00000  0.05    0.89
Q18   1   0.4773  0.3666  0.7936  11.00000  0.05    0.89
Q19   1   0.5138  0.4003  0.7366  11.00000  0.05    0.84
Q20   1   0.4443  0.2715  0.8469  11.00000  0.05    0.73
Q21   1   0.7832  0.3101  0.6094  11.00000  0.05    0.73
Q22   1   0.3957  0.4995  0.6972  11.00000  0.05    0.71
Q23   1   0.6397  0.2347  0.6428  11.00000  0.05    0.68
Q24   1   0.7803  0.3403  0.7218  11.00000  0.05    0.68
Q25   1   0.5712  0.2882  0.7456  11.00000  0.05    0.67
;

_shelx_res_checksum   23944

_shelx_hkl_file
;
   0   0   3  161.93   19.10
   0   0   3  194.00   34.72
   0   0  -3  234.17   49.78
   0   0  -3  183.41   12.44
   0   0   4 2863.86   51.57
   0   0   4 2663.28   50.09
   0   0  -4 2446.75   42.27
   0   0   5   63.16   30.51
   0   0   5   58.88   27.12
   0   0  -5   52.08   40.51
   0   0  -5   40.59    7.65
   0   0   6  802.54   30.78
   0   0   6  722.89   18.77
   0   0  -6  752.73   37.36
   0   0  -6  646.77   13.51
   0   0   7  661.09   32.26
   0   0   7  654.62   28.96
   0   0  -7  655.84   33.90
   0   0  -7  587.00   28.03
   0   0   8  237.41   10.22
   0   0  -8  243.82   40.83
   0   0  -8  239.72   19.20
   0   0   9  266.39   25.74
   0   0  -9  248.50   25.76
   0   0  -9  215.16   15.16
   0   0  10  572.54   11.72
   0   0 -10  568.12   39.17
   0   0 -10  426.35   11.45
   0   0  11  670.28   24.72
   0   0 -11  619.92   28.06
   0   0 -11  567.91   19.93
   0   0  12    9.10    7.35
   0   0 -12    5.98    9.28
   0   0 -12    5.40    7.93
   0   0  13  243.91   14.96
   0   0 -13  240.60   23.35
   0   0 -13  209.59   16.58
   0   0 -14    5.36   14.52
   0   0 -14   20.74   12.97
   0   0 -15  383.38   27.88
   0   0 -15  279.02   27.79
   0   0 -16   -5.94   19.97
   0   0 -16    1.04    4.98
   0   0 -17  232.99   67.19
   0   0 -18   22.32   16.66
   0   0 -19   81.53   30.69
   0   0 -20   43.98   18.67
   0   1 -20  222.35   70.71
   0   1 -19   23.03   21.03
   0   1 -18  220.73   50.13
   0   1 -17   17.42    9.46
   0   1 -16  658.04   52.11
   0   1 -16  440.72   30.62
   0   1 -15   19.84   16.73
   0   1 -15   -8.10    7.55
   0   1 -14  635.26   78.30
   0   1 -14  423.03   16.56
   0   1 -13   38.06   18.07
   0   1 -13   11.66    6.97
   0  -1  13    7.51    4.53
   0   1 -12  421.95   68.61
   0   1 -12  368.15   14.04
   0  -1  12  387.51   14.63
   0   1 -11   41.45   19.81
   0   1 -11   19.34    7.68
   0  -1  11   31.64    7.19
   0   1 -10  649.57   24.27
   0   1 -10  504.62   28.32
   0  -1  10  634.85   11.95
   0   1  -9 1167.30   32.01
   0   1  -9  967.01   33.52
   0  -1   9 1108.58   26.22
   0   1  -8   12.02   14.28
   0   1  -8    8.12    8.51
   0  -1   8   12.71    8.89
   0  -1   8    6.49    6.50
   0   1  -7   28.45   12.86
   0   1  -7   27.39   13.81
   0  -1   7   44.66   13.70
   0  -1   7   37.67    7.93
   0   1  -6  817.21   32.32
   0   1  -6  734.22   21.22
   0  -1   6  829.76   24.95
   0  -1   6  753.22   19.58
   0   1  -5 1489.39   45.68
   0   1  -5 1275.86   38.98
   0  -1   5 1585.82   46.64
   0  -1   5 1343.28   39.42
   0   1  -4 2486.71   46.66
   0   1  -4 2076.18   39.16
   0  -1   4 2508.00   44.02
   0  -1   4 2192.40   39.13
   0   1  -3 1417.90   43.77
   0   1  -3 1277.15   44.36
   0  -1   3 1497.26   45.90
   0  -1   3 1348.68   41.71
   0   1   2   17.67   10.70
   0   1   2   29.14   13.15
   0  -1  -2   25.68   14.73
   0  -1  -2   24.93   12.89
   0   1   3 1870.48   30.99
   0   1   3 1752.06   53.11
   0  -1  -3 1862.79   42.99
   0  -1  -3 1700.58   49.99
   0   1   4  114.91   13.26
   0   1   4  150.07   40.23
   0  -1  -4  127.42   47.56
   0  -1  -4  138.37   32.91
   0   1   5 2831.18   49.41
   0   1   5 2836.26   63.91
   0  -1  -5 2628.98   48.71
   0  -1  -5 2519.17   50.86
   0   1   6  326.36   17.59
   0   1   6  328.86   21.13
   0  -1  -6  322.35   23.90
   0  -1  -6  298.48   16.51
   0   1   7 1950.02   42.94
   0  -1  -7 1881.65   43.69
   0  -1  -7 1689.93   36.40
   0   1   8 2019.86   40.81
   0  -1  -8 1866.73   43.03
   0  -1  -8 1808.61   43.95
   0   1   9  238.95   12.38
   0  -1  -9  227.32   27.08
   0  -1  -9  176.74   11.38
   0   1  10  341.27   17.82
   0  -1 -10  335.13   24.54
   0  -1 -10  312.28   11.98
   0   1  11  173.23   13.44
   0  -1 -11  164.98   13.70
   0   1  12  479.97   18.05
   0  -1 -12  542.86   49.17
   0  -1 -12  416.06   20.73
   0  -1 -13    7.28   18.96
   0  -1 -13   -0.41    9.10
   0  -1 -14  264.57   27.83
   0  -1 -14  174.02   43.22
   0  -1 -15   22.81   16.74
   0  -1 -15    6.67    6.05
   0  -1 -16  165.13   46.16
   0  -1 -17   14.74   11.79
   0  -1 -18  174.40   41.91
   0  -1 -19   19.18   15.79
   0  -1 -20   88.03   33.06
   0   2 -20   46.66   26.33
   0   2 -19  410.02   26.55
   0   2 -18    2.09   15.35
   0   2 -17  257.30   30.50
   0   2 -16   22.68   14.37
   0   2 -15  863.72   33.49
   0   2 -15  602.31   15.69
   0   2 -14   -4.73   14.08
   0   2 -14    4.02    8.33
   0   2 -13  744.31   53.70
   0   2 -13  561.44   47.91
   0  -2  13  728.92   22.23
   0   2 -12  108.70   38.21
   0   2 -12   33.48   20.60
   0  -2  12   74.16   12.29
   0   2 -11  425.51   20.31
   0   2 -11  330.94   14.10
   0  -2  11  391.43   10.70
   0   2 -10   11.44   15.58
   0   2 -10   -0.57    7.22
   0  -2  10   11.07    5.90
   0   2  -9 1185.50   45.89
   0   2  -9  935.18   23.33
   0  -2   9 1230.87   28.46
   0  -2   9 1101.99   24.78
   0   2  -8 1008.55   34.18
   0   2  -8  810.13   30.85
   0  -2   8 1040.64   33.11
   0  -2   8  924.49   32.74
   0   2  -7   79.39   34.13
   0   2  -7  106.46   26.97
   0  -2   7   92.59   31.31
   0  -2   7   92.05    8.72
   0   2  -6    8.70    6.51
   0   2  -6   15.17    8.56
   0  -2   6   -0.68    6.87
   0  -2   6    0.32    6.10
   0   2  -5  119.89   26.34
   0  -2   5  125.43   14.44
   0  -2   5   77.49   22.54
   0  -2   5   98.43   17.12
   0  -2   4  164.64   14.29
   0  -2   4  129.61   11.45
   0   2  -3   53.35   25.26
   0  -2   3   33.57   15.73
   0  -2   3   78.75   34.83
   0  -2   3   44.57   17.28
   0   2  -2  295.54   56.04
   0  -2   2  368.87   38.46
   0  -2   2  343.45   18.55
   0   2  -1  948.42   31.51
   0  -2   1  990.87   31.91
   0  -2   1 1021.32   46.64
   0   2   0  948.81   30.44
   0   2   0  925.20   31.82
   0  -2   0  957.01   45.02
   0  -2   0  954.73   33.64
   0   2   1  456.09   26.66
   0   2   1  445.27   24.48
   0  -2  -1  512.99   61.29
   0  -2  -1  497.38   80.32
   0   2   2 2532.44   46.94
   0   2   2 2511.75   44.85
   0  -2  -2 2531.72   48.29
   0  -2  -2 2479.83   59.32
   0   2   3   -9.63   14.71
   0   2   3   -4.39    9.29
   0  -2  -3  -11.32   14.32
   0  -2  -3    3.22    6.83
   0   2   4 1170.92   36.47
   0   2   4 1267.80   38.97
   0  -2  -4 1160.84   57.57
   0  -2  -4 1205.75   39.38
   0   2   5  224.45   15.10
   0   2   5  233.63   14.83
   0  -2  -5  233.17   52.25
   0  -2  -5  210.44   12.65
   0   2   6 1530.12   29.70
   0  -2  -6 1473.46   33.28
   0   2   7  717.48   32.19
   0  -2  -7  595.17   25.10
   0  -2  -7  682.24   17.25
   0   2   8 1541.48   45.13
   0  -2  -8 1530.82   39.01
   0  -2  -8 1414.81   31.55
   0   2   9 1091.32   17.00
   0  -2  -9  980.18   53.75
   0  -2  -9 1011.13   30.28
   0   2  10  757.30   22.83
   0  -2 -10  725.28   32.19
   0  -2 -10  651.73   25.76
   0   2  11  394.21   12.26
   0  -2 -11  411.99   39.85
   0  -2 -11  385.62   27.41
   0  -2 -12  149.09   29.36
   0  -2 -12  143.25   29.32
   0  -2 -13  762.18   37.43
   0  -2 -13  706.81   23.10
   0  -2 -14    1.15   14.04
   0  -2 -14   16.03   11.84
   0  -2 -15  225.76   59.81
   0  -2 -15  170.71   26.93
   0  -2 -16   32.93   21.91
   0  -2 -17  312.48  107.69
   0  -2 -18   20.34   11.15
   0  -2 -19  104.00   36.60
   0   3 -20   55.51   21.61
   0   3 -19  110.22   24.38
   0   3 -18  136.04   36.45
   0   3 -17   10.59    7.74
   0   3 -16  385.79   57.47
   0  -3  16  320.62   41.13
   0   3 -15   10.78    8.64
   0  -3  15    7.38    8.67
   0   3 -14  599.88   23.84
   0  -3  14  620.48   20.26
   0   3 -13   28.57   17.97
   0  -3  13   20.04   10.68
   0  -3  13    8.53    7.12
   0   3 -12 1008.12   63.03
   0   3 -11  218.14   46.23
   0  -3  11  181.99   11.59
   0  -3  11  133.62    8.15
   0   3 -10  345.56   48.11
   0  -3  10  323.76   24.93
   0  -3  10  290.11   10.10
   0   3  -9  189.30   14.85
   0  -3   9  171.06   25.26
   0  -3   9  148.40   21.69
   0   3  -8  597.33   18.45
   0  -3   8  597.30   13.93
   0  -3   8  585.35   17.81
   0  -3   8  513.78   17.06
   0   3  -7 1390.27   30.33
   0  -3   7 1467.99   31.94
   0  -3   7 1405.25   34.88
   0  -3   7 1203.82   28.68
   0   3  -6  730.33   21.57
   0  -3   6  811.21   20.86
   0  -3   6  805.61   44.59
   0  -3   6  636.71   21.28
   0  -3   5 1482.84   26.47
   0   3  -4 1022.35   32.96
   0  -3   4 1008.90   29.68
   0  -3   4 1160.91   37.92
   0  -3   4 1001.51   52.54
   0   3  -3 2449.12   47.69
   0  -3   3 2784.86   48.21
   0   3  -2   48.11   15.90
   0   3  -2   33.34   14.60
   0  -3   2   29.75   19.83
   0  -3   2   36.81   28.59
   0   3  -1 1732.84   54.14
   0   3  -1 1760.38   56.93
   0  -3   1 1742.96   51.54
   0  -3   1 1812.46   25.60
   0   3   0  643.85   29.08
   0   3   0  634.27   29.05
   0  -3   0  636.86   29.12
   0  -3   0  667.62   31.52
   0   3   1 1666.92   56.58
   0   3   1 1681.24   50.24
   0  -3  -1 1689.46   52.03
   0  -3  -1 1686.05   53.82
   0   3   2  522.81   40.88
   0   3   2  505.19   23.47
   0  -3  -2  518.10   41.36
   0  -3  -2  527.05   29.19
   0   3   3 2428.09   57.66
   0   3   3 2328.70   43.29
   0  -3  -3 2353.07   56.53
   0  -3  -3 2409.56   46.84
   0   3   4  144.27   20.06
   0   3   4  158.46   13.96
   0  -3  -4  160.76   66.29
   0  -3  -4  159.27   47.70
   0   3   5  801.00   40.11
   0   3   5  830.56   18.25
   0  -3  -5  751.05   56.21
   0  -3  -5  828.17   24.81
   0   3   6    3.00    6.25
   0  -3  -6   -7.53   17.28
   0  -3  -6   27.10   16.82
   0   3   7 1840.77   38.18
   0  -3  -7 1722.12   57.99
   0  -3  -7 1776.53   38.26
   0   3   8  494.79   14.41
   0  -3  -8  463.82   55.79
   0  -3  -8  452.26   30.19
   0   3   9  734.41   33.82
   0  -3  -9  781.20   33.12
   0  -3  -9  725.08   23.47
   0  -3 -10  401.79   36.32
   0  -3 -10  480.57   36.14
   0  -3 -11  517.56   28.62
   0  -3 -11  449.71   24.50
   0  -3 -12  521.52   62.69
   0  -3 -12  486.91   28.63
   0  -3 -13  109.33   32.26
   0  -3 -13   89.26   19.56
   0  -3 -14  556.10   36.55
   0  -3 -14  426.68   28.08
   0  -3 -15   66.19   28.71
   0  -3 -15   28.38   11.37
   0  -3 -16  108.01   35.95
   0  -3 -17   18.18   23.52
   0  -3 -18  119.41   43.18
   0  -3 -19   10.61    7.72
   0   4 -20   29.21   16.36
   0   4 -19   81.42   29.19
   0   4 -18   47.81   22.44
   0   4 -17  180.66   45.41
   0   4 -16   14.26   14.44
   0  -4  16    1.93    5.99
   0   4 -15  301.93   57.05
   0  -4  15  278.64   33.70
   0   4 -14   -0.81   11.94
   0  -4  14   -1.97    8.32
   0   4 -13  462.15   35.95
   0  -4  13  405.24   34.72
   0   4 -12   30.04   20.25
   0  -4  12   27.78   20.56
   0   4 -11 1483.45   62.86
   0  -4  11 1404.66   67.47
   0   4 -10  124.63   13.06
   0  -4  10  115.66   32.55
   0  -4  10  135.70   38.66
   0  -4  10  105.13   15.50
   0   4  -9 1479.83   32.66
   0  -4   9 1550.52   38.37
   0  -4   9 1501.18   34.62
   0  -4   9 1302.35   30.08
   0  -4   8  175.99   31.34
   0  -4   8  154.75   14.76
   0  -4   8  192.79   29.46
   0  -4   8  130.03   12.89
   0  -4   7 2289.06   45.58
   0  -4   7 2252.90   45.38
   0  -4   7 2215.73   48.62
   0  -4   7 1884.98   40.80
   0  -4   6 1318.72   40.27
   0  -4   6 1189.81   37.04
   0  -4   6 1219.54   40.40
   0  -4   6 1005.12   33.07
   0   4  -5  630.67   30.35
   0  -4   5  732.70   30.86
   0  -4   5  715.69   60.23
   0  -4   5  645.07   28.10
   0   4  -4  176.77   17.68
   0  -4   4  173.13    8.84
   0  -4   4  177.30   12.18
   0  -4   4  214.27   18.97
   0   4  -3  547.17   23.87
   0   4  -3  484.45   24.24
   0  -4   3  533.90   24.18
   0  -4   3  497.49   28.30
   0   4  -2 3989.46   67.25
   0   4  -2 3713.40   73.75
   0  -4   2 3748.70   63.77
   0  -4   2 3755.81   67.24
   0   4  -1  281.48   14.75
   0   4  -1  236.25   17.62
   0  -4   1  286.31   16.56
   0  -4   1  273.75   21.23
   0   4   0 1711.81   32.44
   0   4   0 1635.76   31.40
   0  -4   0 1655.34   48.22
   0  -4   0 1683.97   41.27
   0   4   1  129.61   12.92
   0   4   1  120.59   11.06
   0  -4  -1  116.95   11.97
   0  -4  -1  116.39   16.53
   0   4   2 1231.01   41.70
   0   4   2 1173.58   31.89
   0  -4  -2 1162.75   31.88
   0  -4  -2 1178.02   34.32
   0   4   3  110.00   42.01
   0   4   3  105.94   23.87
   0  -4  -3  135.30   20.67
   0  -4  -3  128.42   31.01
   0   4   4 1449.90   47.61
   0   4   4 1427.11   17.36
   0  -4  -4 1332.13   46.02
   0  -4  -4 1495.45   47.60
   0   4   5  332.40   15.18
   0  -4  -5  294.75   25.30
   0  -4  -5  365.44   28.03
   0  -4  -6  516.93   35.97
   0  -4  -6  559.69   22.22
   0  -4  -7   -6.41   17.60
   0  -4  -7   -6.07   10.28
   0  -4  -8  794.63   33.15
   0  -4  -8  757.15   25.76
   0  -4  -9  405.85   28.80
   0  -4  -9  402.07   14.85
   0  -4 -10  146.27   54.77
   0  -4 -10  142.57   23.83
   0  -4 -11   -1.67   10.01
   0  -4 -11   27.09   10.51
   0  -4 -12   93.87   25.86
   0  -4 -12  100.29   16.77
   0  -4 -13   66.55   34.88
   0  -4 -13   73.71   19.20
   0  -4 -14  102.30   25.51
   0  -4 -14   71.20   20.13
   0  -4 -15  447.80   88.10
   0  -4 -15  371.18   33.28
   0  -4 -16  -10.12   24.76
   0  -4 -17  200.02   55.23
   0  -4 -18   17.10   24.56
   0  -5  19   -0.69   10.68
   0  -5  18   80.78   39.70
   0  -5  17   14.61    8.01
   0  -5  16  241.41   48.15
   0  -5  15   14.68   11.44
   0  -5  14  199.45   36.72
   0  -5  13  167.11   24.60
   0  -5  13  179.44   18.59
   0  -5  12  717.79   24.62
   0  -5  12  608.49   23.22
   0  -5  11   -4.73    8.41
   0  -5  11    6.80    6.36
   0  -5  11   -7.15   10.44
   0  -5  10  561.60   28.06
   0  -5  10  510.43   22.09
   0  -5  10  533.13   28.17
   0  -5   9    2.14    5.63
   0  -5   9    5.23    4.73
   0  -5   9  -12.37   10.31
   0  -5   8  335.84   10.65
   0  -5   8  306.04   12.39
   0  -5   8  278.07   24.42
   0  -5   7  343.76   19.02
   0  -5   7  287.18   11.73
   0  -5   7  321.30   46.53
   0  -5   6 1181.52   22.94
   0  -5   6 1010.04   19.61
   0  -5   6  977.67   25.99
   0  -5   5  536.69   10.44
   0  -5   5  478.64   13.45
   0  -5   5  490.58   20.72
   0   5  -4  768.75   12.15
   0   5  -4  692.86   32.66
   0  -5   4  798.88   16.55
   0  -5   4  763.22   41.73
   0   5  -3  729.28   10.74
   0   5  -3  641.09   18.31
   0  -5   3  724.38   16.88
   0  -5   3  756.70   54.94
   0   5  -2 1083.31   32.88
   0   5  -2  918.30   28.60
   0  -5   2 1005.32   25.90
   0  -5   2  967.74   50.85
   0   5  -1 1781.21   33.69
   0  -5   1 1795.30   33.18
   0  -5   1 1851.59   39.26
   0   5   0   87.92   21.85
   0  -5   0   81.37   29.36
   0  -5   0   57.10   28.79
   0   5   1  783.37   26.10
   0  -5  -1  756.56   20.39
   0  -5  -1  778.58   25.44
   0   5   2  112.32   37.36
   0  -5  -2   63.26   12.69
   0  -5  -2   66.45   47.52
   0   5   3 1404.43   33.77
   0  -5  -3 1319.22   31.24
   0  -5  -3 1420.50   36.86
   0  -5  -4    6.21    7.03
   0  -5  -4   13.54   13.68
   0  -5  -5 1444.61   35.52
   0  -5  -5 1483.85   53.85
   0  -5  -6  318.96   27.39
   0  -5  -6  328.45   18.41
   0  -5  -7  265.76   42.18
   0  -5  -7  301.72   36.85
   0  -5  -8   96.71   18.49
   0  -5  -8  133.30   35.92
   0  -5  -9  213.80   65.88
   0  -5  -9  215.93   18.84
   0  -5 -10  144.77   72.56
   0  -5 -10  239.85   20.09
   0  -5 -11  343.26   50.05
   0  -5 -11  347.89   42.67
   0  -5 -12  208.93   51.02
   0  -5 -12  207.91   23.57
   0  -5 -13  156.34   40.52
   0  -5 -13  124.75   23.32
   0  -5 -14  169.76   46.06
   0  -5 -14  106.81   34.83
   0  -5 -15  116.94   35.72
   0  -5 -16  332.80   86.41
   0  -5 -17   31.42   24.88
   0  -6  17  184.77   34.74
   0  -6  16   47.09   26.54
   0  -6  16   63.61   21.13
   0  -6  15  422.03   14.54
   0  -6  15  364.05   29.32
   0  -6  14   -1.79    7.97
   0  -6  14   18.55   10.80
   0  -6  13   52.64   22.47
   0  -6  13   66.35   22.45
   0  -6  12   14.52    9.24
   0  -6  12   10.31    6.20
   0  -6  12   21.23   16.23
   0  -6  11  379.62   12.04
   0  -6  11  352.82   12.74
   0  -6  11  310.42   19.21
   0  -6  10   11.58    5.07
   0  -6  10   11.00    5.05
   0  -6  10   26.04   23.24
   0  -6   9  467.94   15.87
   0  -6   9  413.67    9.77
   0  -6   9  394.75   18.61
   0  -6   8    9.71    5.95
   0  -6   8    1.76    1.85
   0  -6   8    4.80    8.68
   0  -6   7  585.75   14.28
   0  -6   7  513.56    7.36
   0  -6   7  512.79   21.73
   0  -6   6  347.47   13.08
   0  -6   6  324.62    9.23
   0  -6   6  331.22   19.02
   0  -6   5 2054.58   38.23
   0  -6   5 1808.39   34.38
   0  -6   5 1982.75   52.48
   0   6  -4  909.81   17.82
   0  -6   4  901.85   20.84
   0  -6   4  834.83   29.55
   0   6  -3  555.30   20.60
   0  -6   3  514.41   19.93
   0  -6   3  482.53   33.82
   0   6  -2  423.69   13.66
   0  -6   2  398.56   16.85
   0  -6   2  412.76   64.46
   0   6  -1 1051.02   24.07
   0   6   0  435.92   16.08
   0  -6   0  414.06   19.21
   0  -6   0  445.08   25.90
   0   6   1   71.02   18.07
   0  -6  -1   76.56   20.52
   0  -6  -1   64.39   31.58
   0   6   2  623.29   20.82
   0  -6  -2  601.62   20.81
   0  -6  -2  615.64   40.31
   0  -6  -3  -12.83   11.52
   0  -6  -3    3.85    9.33
   0  -6  -4  817.28   33.72
   0  -6  -4  849.48   24.88
   0  -6  -5  103.53   43.90
   0  -6  -5   71.94   35.89
   0  -6  -6 1774.11   77.68
   0  -6  -6 1894.30   30.65
   0  -6  -7  444.25   62.79
   0  -6  -7  461.38   31.18
   0  -6  -8  598.06   35.02
   0  -6  -8  636.31   33.54
   0  -6  -9   59.17   34.81
   0  -6  -9  106.71   27.56
   0  -6 -10  624.57   49.77
   0  -6 -10  631.30   34.03
   0  -6 -11  184.82   45.91
   0  -6 -11  145.32   42.35
   0  -6 -12  198.44   49.81
   0  -6 -12  159.59   30.22
   0  -6 -13   70.92   28.02
   0  -6 -13   47.96   14.79
   0  -6 -14   39.29   20.48
   0  -6 -14   30.18   12.09
   0  -6 -15   93.92   21.31
   0  -6 -16   24.31   22.12
   0  -7  16  335.13   24.30
   0  -7  15   14.40   14.62
   0  -7  14  955.59   30.89
   0  -7  14  880.13   41.63
   0  -7  13    3.10    7.04
   0  -7  13  -14.04   14.82
   0  -7  12  700.62   33.06
   0  -7  12  579.58   63.29
   0  -7  11   13.71    7.68
   0  -7  11   25.35   13.68
   0  -7  10  937.07   22.92
   0  -7  10  849.02   23.28
   0  -7  10  811.05   33.21
   0  -7   9   15.76    4.24
   0  -7   9    9.85    7.01
   0  -7   9   20.71   18.11
   0  -7   8  546.89    8.72
   0  -7   8  515.58    8.12
   0  -7   8  517.44   47.00
   0  -7   7  171.50    6.91
   0  -7   7  156.64    9.12
   0  -7   7  156.13   28.72
   0  -7   6  485.04    9.90
   0  -7   6  461.28    5.42
   0  -7   6  492.29   28.13
   0   7  -5  209.47    7.99
   0  -7   5  220.12   15.05
   0  -7   5  243.51   61.80
   0   7  -4 1323.84   29.10
   0  -7   4 1218.53   27.11
   0  -7   4 1181.34   33.97
   0   7  -3  482.66    9.19
   0  -7   3  453.78   16.05
   0  -7   3  472.27   23.55
   0   7  -2  524.25   14.45
   0  -7   2  466.33   25.48
   0  -7   2  468.05   29.68
   0   7  -1  170.24   24.35
   0  -7   1  143.65   13.31
   0  -7   1  173.20   25.81
   0   7   0  716.84   16.88
   0  -7   0  703.34   16.91
   0  -7   0  735.38   30.35
   0   7   1 1272.32   40.97
   0  -7  -1 1272.68   37.46
   0  -7  -1 1242.89   51.22
   0  -7  -2  118.24   38.32
   0  -7  -2  132.47   34.09
   0  -7  -3 1037.82   32.27
   0  -7  -3 1206.54   40.20
   0  -7  -4   27.53   13.17
   0  -7  -4   33.21   23.78
   0  -7  -5  799.13   32.88
   0  -7  -5  806.45   44.08
   0  -7  -6   15.17   18.89
   0  -7  -6   13.62   13.21
   0  -7  -7  385.68   28.96
   0  -7  -7  427.80   54.34
   0  -7  -8   31.60   20.51
   0  -7  -8   27.16   19.04
   0  -7  -9  123.67   36.11
   0  -7  -9  115.19   20.77
   0  -7 -10   41.75   23.93
   0  -7 -10   85.22   16.72
   0  -7 -11  225.44   37.23
   0  -7 -11  217.45   23.29
   0  -7 -12  165.88   61.13
   0  -7 -12  179.24   50.89
   0  -7 -13   65.58   35.80
   0  -7 -13   43.00   17.55
   0  -7 -14   72.79   32.83
   0  -7 -14   27.62   13.88
   0  -7 -15   15.43   16.39
   0  -8  16   64.59   26.78
   0  -8  15  217.23   17.73
   0  -8  14   13.64   11.77
   0  -8  13  809.43   39.05
   0  -8  12   23.48   21.78
   0  -8  11  653.02   45.33
   0  -8  10   55.92    7.05
   0  -8  10   52.92   36.04
   0  -8   9  906.49   41.37
   0  -8   8  108.80   28.72
   0  -8   7  342.72   33.05
   0  -8   6  138.32   51.42
   0   8  -5  406.38    6.64
   0  -8   5  355.63    6.52
   0  -8   5  397.78   23.21
   0   8  -4  205.91   18.92
   0  -8   4  165.09   17.14
   0  -8   4  191.69   77.63
   0   8  -3  998.95   46.79
   0  -8   3  912.47   43.07
   0  -8   3  968.68   49.04
   0   8  -2  392.25   11.34
   0  -8   2  378.92   18.35
   0  -8   2  371.59   24.85
   0   8  -1  260.52   19.50
   0  -8   1  242.06   12.95
   0  -8   1  252.30   64.53
   0   8   0  221.37   25.49
   0  -8   0  262.95   14.45
   0  -8   0  279.50   51.34
   0  -8  -1  272.33   27.55
   0  -8  -1  306.51   79.03
   0  -8  -2  583.56   20.15
   0  -8  -2  591.31   28.23
   0  -8  -3   -9.89   13.97
   0  -8  -3    4.73   12.10
   0  -8  -4  684.47   30.84
   0  -8  -4  705.25   33.22
   0  -8  -5   34.90   26.49
   0  -8  -5   38.05   19.13
   0  -8  -6  772.88   83.10
   0  -8  -6  894.59   44.69
   0  -8  -7   11.89    8.93
   0  -8  -7   -2.67   15.27
   0  -8  -8  722.45   35.37
   0  -8  -8  695.26   45.51
   0  -8  -9   26.58   27.10
   0  -8  -9   24.10   14.02
   0  -8 -10  179.45   47.28
   0  -8 -10  170.40   49.96
   0  -8 -11   26.44   21.13
   0  -8 -11    8.88   12.56
   0  -8 -12  254.24   32.79
   0  -8 -12  137.64   38.43
   0  -8 -13  101.40   34.41
   0  -8 -13  103.12   19.26
   0  -8 -14   89.37   32.69
   0  -9  16   44.06   26.96
   0  -9  15   72.74   19.77
   0  -9  14  405.51   41.40
   0  -9  13   95.87   25.63
   0  -9  12  682.35   36.59
   0  -9  11   20.18   16.85
   0  -9  10  550.59   73.15
   0  -9   9    6.06   11.95
   0  -9   8  777.33   63.24
   0  -9   7   84.46   46.61
   0  -9   6  260.36   26.09
   0   9  -5  225.98    8.94
   0  -9   5  214.56    5.75
   0  -9   5  271.19   72.92
   0   9  -4  596.78   27.03
   0  -9   4  510.07   22.35
   0  -9   4  559.49   43.53
   0   9  -3  613.38   22.69
   0  -9   3  514.79   27.00
   0  -9   3  675.66   42.39
   0   9  -2  103.42   27.41
   0  -9   2   92.88   14.72
   0  -9   2  110.26   34.60
   0   9  -1  376.93   14.51
   0  -9   1  375.44   14.99
   0  -9   1  384.54   29.14
   0  -9   0   95.21   21.33
   0  -9   0  101.52   27.15
   0  -9  -1  280.66   33.10
   0  -9  -1  333.64   40.37
   0  -9  -2  147.14   50.20
   0  -9  -2  139.28   27.91
   0  -9  -3  723.00   35.37
   0  -9  -3  803.13   62.41
   0  -9  -4   18.51   15.84
   0  -9  -4   18.22   18.29
   0  -9  -5  895.81   27.78
   0  -9  -5  978.85   34.68
   0  -9  -6    4.32   11.96
   0  -9  -6   22.55   14.37
   0  -9  -7  359.94  112.02
   0  -9  -7  423.68   38.89
   0  -9  -8   -8.71   20.66
   0  -9  -8  -13.44   15.93
   0  -9  -9  436.85   32.75
   0  -9  -9  289.09   61.24
   0  -9 -10   30.78   18.21
   0  -9 -10   25.78   20.97
   0  -9 -11  374.63   42.43
   0  -9 -11  331.82   27.02
   0  -9 -12   80.15   18.86
   0  -9 -12   64.97   18.39
   0  -9 -13  185.84   38.12
   0  -9 -13  108.80   45.29
   0 -10  16   16.82   13.42
   0 -10  15   88.21   50.08
   0 -10  14   21.14   13.76
   0 -10  13  306.39   48.36
   0 -10  12   28.19   13.16
   0 -10  11  587.70   30.10
   0 -10  10   37.57   22.26
   0 -10   9  536.10   34.82
   0 -10   8    5.66   11.62
   0 -10   7  849.55   54.72
   0 -10   6  136.20   35.01
   0 -10   5  437.71   27.97
   0 -10   4  243.41   18.46
   0 -10   4  281.24   80.80
   0 -10   3  551.65   27.64
   0 -10   3  560.34   40.19
   0 -10   2  300.49   19.86
   0 -10   2  353.58   52.24
   0 -10   1  424.70   13.90
   0 -10   1  528.59   30.53
   0 -10   0  693.88   48.09
   0 -10   0  739.30   86.09
   0 -10  -1  137.52   39.43
   0 -10  -1  150.15   32.12
   0 -10  -2   86.15   38.64
   0 -10  -2  123.58   35.95
   0 -10  -3   13.42   10.88
   0 -10  -3    2.81   10.39
   0 -10  -4  442.17   23.99
   0 -10  -4  435.44   29.06
   0 -10  -5   -7.99   18.04
   0 -10  -5    0.53   13.75
   0 -10  -6  152.63   56.03
   0 -10  -6  212.80   66.13
   0 -10  -7    0.85   15.27
   0 -10  -7   32.15   17.97
   0 -10  -8  301.97   36.69
   0 -10  -8  281.78   33.89
   0 -10  -9  -13.76   15.30
   0 -10  -9  -16.94   16.41
   0 -10 -10  302.43   28.46
   0 -10 -10  232.96   46.13
   0 -10 -11   11.23   12.30
   0 -10 -11  -22.52   14.75
   0 -11  16   97.56   31.46
   0 -11  15   11.71    9.87
   0 -11  14   82.25   35.61
   0 -11  13   12.74   11.26
   0 -11  12  199.32   64.82
   0 -11  11   -0.77    9.27
   0 -11  10  191.11   64.43
   0 -11   9  -14.22   19.84
   0 -11   8  251.84   79.09
   0 -11   7   -1.66   25.11
   0 -11   6  712.40   38.49
   0 -11   5   22.52   15.13
   0 -11   4  630.36   51.67
   0 -11   3   27.25   26.43
   0 -11   2  132.45   49.02
   0 -11   1  158.11   33.62
   0 -11   1  218.84   37.52
   0 -11   0   67.68   29.01
   0 -11   0  123.43   29.62
   0 -11  -1  295.40   45.48
   0 -11  -1  381.13  102.92
   0 -11  -2   24.89   10.90
   0 -11  -2   -0.68   18.21
   0 -11  -3  181.38   64.18
   0 -11  -3  221.69   59.89
   0 -11  -4    3.86    8.99
   0 -11  -4    3.04   10.14
   0 -11  -5  387.53   21.05
   0 -11  -5  430.11   57.36
   0 -11  -6   -0.26   14.56
   0 -11  -6   16.90   18.42
   0 -11  -7  119.37   63.98
   0 -11  -7  133.31   52.52
   0 -11  -8    2.47   17.27
   0 -11  -8   12.55   12.30
   0 -11  -9  231.44   47.90
   0 -11  -9  216.39   55.72
   0 -12  14    1.51   11.62
   0 -12  13   78.74   41.29
   0 -12  12   20.58   18.11
   0 -12  11  151.77   56.66
   0 -12  10   20.65   12.91
   0 -12   9  317.97   44.78
   0 -12   8   25.43   21.03
   0 -12   7  107.87   45.37
   0 -12   6   11.87   13.44
   0 -12   5  280.49   30.66
   0 -12   3  245.08   80.43
   0 -12   2   39.59   37.50
   0 -12   1  211.82   65.20
   0 -12   0  212.36   47.53
   0 -12  -1  177.35   53.34
   0 -12  -2  345.78   65.84
   0 -12  -3   47.90   23.46
   0 -12  -3   20.80   29.69
   0 -12  -4  258.07   19.01
   0 -12  -4  277.93   29.11
   0 -12  -5    2.13   13.12
   0 -12  -5   -3.23   17.73
   0 -12  -6  334.98   20.88
   0 -12  -6  268.55   73.88
   0 -12  -7   15.00    8.18
   0 -12  -7   11.10   13.35
   0 -13  12  171.18   64.88
   0 -13  11   10.51   17.58
   0 -13  10  235.39   87.79
   0 -13   9   -9.21   17.58
   0 -13   8  215.60   76.41
   0 -13   7   -4.16   23.24
   0 -13   6  293.79   71.20
   0 -13   5   32.64   18.77
   0 -13   4  267.22   89.69
   0 -13   3    8.95   16.17
   0 -13   2  120.14   42.39
   0 -13   1   27.65   28.14
   0 -13   0  151.20   52.45
   0 -13  -1  116.15   38.85
   0 -13  -2   43.69   20.75
   0 -13  -3  105.29   48.77
   0 -13  -4   38.36   28.05
   0 -14   8   19.02   26.13
   0 -14   7  186.36   51.03
   0 -14   6    9.23   23.00
   0 -14   5   68.39   25.16
   0 -14   4   13.50   14.35
   0 -14   3  170.47   36.16
   0 -14   2   40.93   33.60
   0 -14   1   53.65   28.68
   0 -14   0    8.19   16.06
   1 -13  -2   17.59   15.50
   1 -13  -1   82.87   22.56
   1 -13   0   21.84   11.73
   1 -13   1  104.05   22.46
   1 -13   2   29.67   36.06
   1 -13   3  242.90   41.10
   1 -13   4  161.61   32.83
   1 -13   5  104.93   27.50
   1 -13   6  103.31   32.15
   1 -13   7  118.13   35.23
   1 -13   8  207.08   66.27
   1 -13   9   23.73   18.49
   1 -13  10  236.84   35.77
   1 -13  11   43.81   26.15
   1 -12  -5  -12.47   11.23
   1 -12  -5   -7.27   17.73
   1 -12  -4  306.44   36.88
   1 -12  -4  338.88   36.75
   1 -12  -3   17.25   13.03
   1 -12  -2  198.27   44.85
   1 -12  -1    0.55   10.42
   1 -12   0  333.56   37.13
   1 -12   1   39.69   19.80
   1 -12   2  177.24   57.03
   1 -12   3  133.37   33.43
   1 -12   4  257.82   81.58
   1 -12   5  227.82   30.36
   1 -12   6  121.95   56.84
   1 -12   7  105.28   30.97
   1 -12   8   52.39   28.62
   1 -12   9  145.55   64.20
   1 -12  10   21.96   26.62
   1 -12  11  174.22   43.90
   1 -12  12   21.56   17.59
   1 -12  13  185.61   59.01
   1 -12  14   18.66   13.37
   1 -11  -8   41.14   26.60
   1 -11  -8    7.39   13.88
   1 -11  -7   27.42   26.89
   1 -11  -7   55.83   22.67
   1 -11  -6   55.79   27.90
   1 -11  -6   83.04   30.35
   1 -11  -5  307.06   50.37
   1 -11  -5  263.46   72.87
   1 -11  -4    8.66   17.94
   1 -11  -4  -12.59   18.42
   1 -11  -3  378.13   18.62
   1 -11  -3  337.11   94.11
   1 -11  -2   -3.74   11.63
   1 -11  -2   15.46   16.74
   1 -11  -1  485.93   17.92
   1 -11  -1  567.21   39.09
   1 -11   0   10.73    9.38
   1 -11   0   21.50   18.92
   1 -11   1  290.64   26.49
   1 -11   1  271.47   76.14
   1 -11   2   58.35   32.02
   1 -11   3   55.60   28.46
   1 -11   4   86.15   28.49
   1 -11   5  186.89   36.54
   1 -11   6  339.12   31.96
   1 -11   7    9.75   15.01
   1 -11   8  227.32   49.27
   1 -11   9  103.48   33.71
   1 -11  10  348.90   36.56
   1 -11  11   37.97   22.41
   1 -11  12  240.29   91.35
   1 -11  13   28.31   16.51
   1 -11  14  157.30   63.36
   1 -11  15    5.19   11.39
   1 -10 -10   48.85   41.18
   1 -10 -10   72.76   19.67
   1 -10  -9   61.73   30.08
   1 -10  -9   63.89   24.00
   1 -10  -8  102.05   32.76
   1 -10  -8   44.16   27.29
   1 -10  -7   10.16   15.26
   1 -10  -7   20.56   12.98
   1 -10  -6  111.12   31.76
   1 -10  -6  132.75   51.95
   1 -10  -5   97.45   24.84
   1 -10  -5   70.17   37.33
   1 -10  -4  423.38   24.22
   1 -10  -4  420.07   30.23
   1 -10  -3  -13.62   13.90
   1 -10  -3   -5.41   14.10
   1 -10  -2  164.21   33.45
   1 -10  -2  257.35   31.78
   1 -10  -1   -2.24   11.79
   1 -10  -1   12.64   20.62
   1 -10   0  506.02   24.45
   1 -10   0  556.90   41.44
   1 -10   1   24.43    7.81
   1 -10   1   44.10   24.81
   1 -10   2  445.28   15.57
   1 -10   2  438.72   47.70
   1 -10   3  196.24   27.00
   1 -10   3  182.14   44.04
   1 -10   4  470.34   13.82
   1 -10   4  499.62   67.09
   1 -10   5  464.40   34.36
   1 -10   6  297.74   71.17
   1 -10   7  471.89   44.12
   1 -10   8   78.63   40.44
   1 -10   9  345.02   34.01
   1 -10  10  145.58   48.96
   1 -10  11  312.30   87.84
   1 -10  12   86.62   32.65
   1 -10  13  234.81   79.07
   1 -10  14   26.23   10.83
   1 -10  15  177.34   84.27
   1 -10  16   -0.34   16.25
   1 -10  17  120.19   43.68
   1  -9 -11  141.42   55.53
   1  -9 -11  119.74   31.59
   1  -9 -10  151.57   45.48
   1  -9 -10  193.29   26.17
   1  -9  -9  117.16   35.47
   1  -9  -9  148.52   42.67
   1  -9  -8   85.40   42.48
   1  -9  -8   83.44   28.45
   1  -9  -7  208.05   66.84
   1  -9  -7  274.92   28.94
   1  -9  -6   41.22   17.99
   1  -9  -6   20.45   19.78
   1  -9  -5  161.68   62.50
   1  -9  -5  189.32   53.31
   1  -9  -4   38.07   22.91
   1  -9  -4   27.56   17.12
   1  -9  -3  481.39   24.50
   1  -9  -3  490.68   65.95
   1  -9  -2    2.83    5.06
   1  -9  -2   26.70   18.36
   1  -9  -1  545.44   29.96
   1  -9  -1  602.30   58.65
   1  -9   0   20.12   12.11
   1  -9   0   15.95   23.68
   1  -9   1 1293.98   40.93
   1  -9   1 1234.49   48.17
   1  -9   2    8.87    9.49
   1  -9   2   10.83   19.72
   1  -9   3  720.81   84.81
   1  -9   3  739.34   20.03
  -1   9  -3  727.92   25.98
   1  -9   4  215.90   16.11
   1  -9   4  207.29   75.29
   1  -9   5  279.81   30.11
   1  -9   5  304.18   52.72
   1  -9   6  179.75    9.95
   1  -9   6  175.56   62.23
   1  -9   7  227.44    8.95
   1  -9   7  230.84   73.77
   1  -9   8  460.70   37.18
   1  -9   9  125.55   58.50
   1  -9  10  551.76   49.17
   1  -9  11   81.07   38.55
   1  -9  12  578.07   81.01
   1  -9  13   -6.00   17.89
   1  -9  14  122.41   38.15
   1  -9  15   -3.41   16.07
   1  -9  16  234.68   46.91
   1  -9  17   -4.16   13.64
   1  -8 -13  139.44   41.88
   1  -8 -12   96.42   33.03
   1  -8 -12   71.13   20.04
   1  -8 -11  160.34   52.87
   1  -8 -11  219.32   30.81
   1  -8 -10  131.05   48.94
   1  -8 -10  129.02   39.91
   1  -8  -9  214.76   70.13
   1  -8  -9  246.65   56.26
   1  -8  -8  520.31   42.38
   1  -8  -8  417.72   49.01
   1  -8  -7  225.54   41.92
   1  -8  -7  199.99   65.76
   1  -8  -6  518.36   32.28
   1  -8  -6  477.15   57.00
   1  -8  -5  159.91   50.96
   1  -8  -5  158.35   48.82
   1  -8  -4  431.26   88.77
   1  -8  -4  450.04   31.38
   1  -8  -3   81.15   29.49
   1  -8  -3  112.61   29.50
   1  -8  -2  325.45   37.41
   1  -8  -2  400.10   34.93
   1  -8  -1  -12.95   12.51
   1  -8  -1    8.77    8.85
   1  -8   0  526.72   20.22
   1  -8   0  539.20   74.80
   1  -8   1   61.64   22.90
   1  -8   1   37.86   21.01
   1  -8   2  581.72   30.35
   1  -8   2  649.55   32.74
  -1   8  -2  651.83   28.23
   1  -8   3   -0.76   18.68
   1  -8   3   17.27    9.72
  -1   8  -3    2.32    4.68
   1  -8   4  749.65   38.25
   1  -8   4  732.54   23.37
  -1   8  -4  822.36   22.31
   1  -8   5   17.76   17.15
   1  -8   5    0.85    4.24
  -1   8  -5   -0.23    3.70
   1  -8   6  699.60   35.90
   1  -8   6  682.51   18.19
  -1   8  -6  706.97   14.95
   1  -8   7   96.70   10.68
   1  -8   7   70.18   13.03
   1  -8   7   72.74   31.00
   1  -8   8  224.97   11.56
   1  -8   8  190.09   14.39
   1  -8   8  253.64   86.78
   1  -8   9  379.01    8.39
   1  -8   9  364.80   35.45
   1  -8  10    9.20    5.36
   1  -8  10    3.30   13.26
   1  -8  11  442.96   80.61
   1  -8  12   13.66   21.51
   1  -8  13  543.18   29.57
   1  -8  14   25.64   17.21
   1  -8  15  229.76   39.10
   1  -8  16   -4.18   11.96
   1  -8  17  218.98   40.60
   1  -7 -14   95.17   33.30
   1  -7 -13  -17.97   21.66
   1  -7 -12  181.61   54.71
   1  -7 -12  163.60   31.23
   1  -7 -11   42.76   35.86
   1  -7 -11  114.74   17.81
   1  -7 -10  150.48   54.22
   1  -7 -10  141.64   45.83
   1  -7  -9   61.86   25.31
   1  -7  -9   32.12   12.93
   1  -7  -8  304.68   42.47
   1  -7  -8  304.07   20.05
   1  -7  -7  340.84   33.63
   1  -7  -7  355.00   31.04
   1  -7  -6   71.80   40.79
   1  -7  -6   92.38   27.21
   1  -7  -5  569.16   32.33
   1  -7  -5  571.22   59.17
   1  -7  -4    4.64    8.57
   1  -7  -4    9.95    7.82
   1  -7  -3  816.07   30.37
   1  -7  -3  777.04   31.40
   1  -7  -2   10.46   14.28
   1  -7  -2   13.65    9.74
   1  -7  -1 1064.20   54.13
   1  -7  -1  995.66   62.53
   1  -7   0  132.36   34.90
   1  -7   0  144.85   25.80
   1  -7   1  615.73   49.06
   1  -7   1  644.95   24.39
  -1   7  -1  636.48   16.95
   1  -7   2  -10.78   18.52
   1  -7   2    6.41    4.11
  -1   7  -2    5.63    7.90
   1  -7   3 1164.34   40.35
   1  -7   3 1151.50   31.75
  -1   7  -3 1227.55   36.65
   1  -7   4   43.20   28.80
   1  -7   4   80.95   23.04
  -1   7  -4   95.16   15.35
   1  -7   5  396.18   23.66
   1  -7   5  383.11   18.16
  -1   7  -5  408.31   11.14
   1  -7   6   46.21   24.94
   1  -7   6   60.95   20.53
  -1   7  -6   61.96   16.29
   1  -7   7  746.40   33.95
   1  -7   7  643.55   23.39
   1  -7   7  734.38   46.45
   1  -7   8  142.24   21.34
   1  -7   8  123.30    9.10
   1  -7   8  172.23   50.51
   1  -7   9  533.35   14.15
   1  -7   9  440.17    8.64
   1  -7   9  481.69   27.31
   1  -7  10  641.31   24.03
   1  -7  10  534.27   22.37
   1  -7  10  578.12   64.28
   1  -7  11  297.36   16.09
   1  -7  11  254.61   61.45
   1  -7  12  493.01   15.76
   1  -7  12  425.96   29.11
   1  -7  13  218.20   21.00
   1  -7  13  154.28   59.87
   1  -7  14  800.10   29.26
   1  -7  14  689.71   34.09
   1  -7  15   -3.57   14.03
   1  -7  16  348.92   19.15
   1  -7  17   11.03    8.49
   1  -6 -15  164.88   45.58
   1  -6 -14  -53.34   18.83
   1  -6 -13  134.16   34.54
   1  -6 -13  100.33   18.23
   1  -6 -12   11.02   10.44
   1  -6 -12    1.17    3.44
   1  -6 -11  272.72   89.38
   1  -6 -11  231.86   58.51
   1  -6 -10   81.23   23.59
   1  -6 -10   93.19   19.76
   1  -6  -9  154.15   29.98
   1  -6  -9  194.88   20.50
   1  -6  -8   50.47   23.13
   1  -6  -8   81.69   24.28
   1  -6  -7  584.01   36.61
   1  -6  -7  594.51   27.54
   1  -6  -6  368.26  103.60
   1  -6  -6  391.54   33.94
   1  -6  -5  294.05   84.64
   1  -6  -5  304.36   22.70
   1  -6  -4  861.10   41.99
   1  -6  -4  883.85   43.13
   1  -6  -3  119.31   31.42
   1  -6  -3  134.42   38.90
   1  -6  -2 1339.24   39.77
   1  -6  -2 1313.12   34.33
   1  -6  -1   33.44   10.53
   1  -6  -1   33.57   15.04
   1  -6   0 1619.90   41.07
   1  -6   0 1646.15   35.81
  -1   6   0 1735.34   46.70
   1  -6   1  134.83   59.55
   1  -6   1  155.67   17.08
  -1   6  -1  152.33   20.41
   1  -6   2 1052.63   33.56
   1  -6   2 1138.17   26.42
  -1   6  -2 1164.91   28.91
   1  -6   3   16.29   16.08
   1  -6   3   26.28   12.49
  -1   6  -3   15.06    7.86
   1  -6   4 1177.76   34.18
   1  -6   4 1215.89   34.80
  -1   6  -4 1312.57   26.95
   1  -6   5  264.31   26.04
   1  -6   5  275.97   19.88
  -1   6  -5  287.73    8.38
   1  -6   6  432.77   41.17
   1  -6   6  454.50   22.11
  -1   6  -6  431.72   11.73
   1  -6   7   55.15   15.93
   1  -6   7   41.73    8.91
   1  -6   7   37.29   18.32
   1  -6   8  409.73   23.76
   1  -6   8  343.98    8.42
   1  -6   8  363.69   21.40
   1  -6   9  195.79   23.65
   1  -6   9  172.84   11.51
   1  -6   9  172.99   60.51
   1  -6  10  384.01   26.35
   1  -6  10  333.67   10.41
   1  -6  10  323.80   37.51
   1  -6  11  563.51   17.89
   1  -6  11  431.07   17.69
   1  -6  11  432.14   25.63
   1  -6  12  432.49   25.23
   1  -6  12  318.22   11.00
   1  -6  12  315.81   50.55
   1  -6  13  278.15   10.90
   1  -6  13  230.04   69.98
   1  -6  14  281.81   33.19
   1  -6  14  222.99   65.47
   1  -6  15  337.63   37.76
   1  -6  15  320.57   50.44
   1  -6  16   62.47   18.60
   1  -6  16   34.78   22.49
   1  -6  17  174.55   19.94
   1  -6  17   88.76   35.35
   1  -5 -16  226.75   54.63
   1  -5 -15   22.84   20.93
   1  -5 -14  187.36   46.71
   1  -5 -13   36.70   37.18
   1  -5 -13    1.15    5.85
   1  -5 -12   87.81   35.59
   1  -5 -12  121.32   33.94
   1  -5 -11  -17.08   22.57
   1  -5 -11    6.78   10.75
   1  -5 -10  723.13   42.68
   1  -5 -10  653.97   36.42
   1  -5  -9  219.50   52.71
   1  -5  -9  219.21   43.71
   1  -5  -8  893.81   38.30
   1  -5  -8  874.01   31.28
   1  -5  -7  117.96   39.17
   1  -5  -7  131.22   30.08
   1  -5  -6 1045.44   47.79
   1  -5  -6 1058.48   47.22
   1  -5  -5  588.58   21.43
   1  -5  -5  561.11   20.07
   1  -5  -4  312.42   42.52
   1  -5  -4  338.66   61.02
   1  -5  -3  706.75   58.37
   1  -5  -3  681.51   29.65
   1  -5  -2   76.13   17.20
   1  -5  -2   77.07   31.48
   1  -5  -1  634.97   24.29
   1  -5  -1  653.43   26.06
  -1   5   1  648.96   23.05
   1  -5   0  640.17   23.83
   1  -5   0  676.19   21.54
  -1   5   0  700.11   17.09
   1  -5   1 1711.40   42.40
   1  -5   1 1773.22   41.66
  -1   5  -1 1749.29   36.82
   1  -5   2   77.43   45.24
   1  -5   2   75.71   32.89
  -1   5  -2   40.24   11.53
   1  -5   3 1127.95   41.69
   1  -5   3 1184.50   40.28
  -1   5  -3 1245.74   38.79
   1  -5   4  303.96   22.53
   1  -5   4  295.96   28.75
  -1   5  -4  330.34    9.28
   1  -5   5 1083.09   54.11
   1  -5   5 1195.21   28.20
  -1   5  -5 1173.85   25.36
   1  -5   6  416.65   37.69
   1  -5   6  478.90   20.38
  -1   5  -6  394.93   13.66
   1  -5   7 1353.77   33.02
   1  -5   7 1111.71   28.17
   1  -5   7 1105.55   28.47
   1  -5   8   44.65   23.90
   1  -5   8   72.37   12.20
   1  -5   8   82.17   19.23
   1  -5   9  192.27   10.26
   1  -5   9  139.42    7.90
   1  -5   9  154.53   25.66
   1  -5  10  114.18   11.63
   1  -5  10   67.28   24.74
   1  -5  10  112.52   35.98
   1  -5  11  117.54   27.21
   1  -5  11   76.35   26.07
   1  -5  11   65.55   39.54
   1  -5  12  212.92   24.30
   1  -5  12  176.50   42.48
   1  -5  13   13.05    6.47
   1  -5  13    5.81   12.37
   1  -5  14   64.15   21.61
   1  -5  14   67.04   28.83
   1  -5  15  158.81   31.45
   1  -5  15  114.75   27.58
   1  -5  16  418.07   44.51
   1  -5  16  318.19   53.49
   1  -5  17   12.72    8.53
   1  -5  17    8.36    8.96
   1  -5  18  110.40   46.28
   1  -5  19   12.09   13.79
   1  -4 -17  222.19   39.08
   1  -4 -16   24.72   23.00
   1  -4 -15  451.32  107.31
   1  -4 -14  -26.24   22.91
   1  -4 -13  277.20   89.14
   1  -4 -13  297.88   21.85
   1  -4 -12   -3.83   21.98
   1  -4 -12    2.40    8.05
   1  -4 -11  181.56   58.02
   1  -4 -11  174.41   36.64
   1  -4 -10   41.57   20.57
   1  -4 -10   60.01   16.30
   1  -4  -9  660.90   77.78
   1  -4  -9  646.82   26.23
   1  -4  -8  555.14   33.80
   1  -4  -8  511.51   14.96
   1  -4  -7  310.75   31.41
   1  -4  -7  326.42   17.28
   1  -4  -6  347.92   37.21
   1  -4  -6  349.24   17.08
   1  -4  -5  550.44   50.52
   1  -4  -5  474.30   23.05
   1  -4  -4  146.82   19.77
   1  -4  -4  174.32   44.72
  -1   4   4  124.53   36.47
   1  -4  -3  610.88   21.74
   1  -4  -3  658.84   55.75
  -1   4   3  623.48   31.54
   1  -4  -2  943.28   35.03
   1  -4  -2  925.45   33.68
  -1   4   2  929.06   41.79
  -1   4   2  871.25   18.33
   1  -4  -1  349.75   49.19
   1  -4  -1  329.52   39.05
  -1   4   1  302.53   18.70
  -1   4   1  311.01   25.27
   1  -4   0 1860.03   37.94
   1  -4   0 1822.97   38.69
  -1   4   0 1860.48   35.33
  -1   4   0 1835.71   37.81
   1  -4   1  279.47   21.35
   1  -4   1  283.86   22.88
  -1   4  -1  287.26   21.86
  -1   4  -1  271.09   21.23
   1  -4   2 1365.06   36.71
   1  -4   2 1262.07   45.20
  -1   4  -2 1431.09   36.69
  -1   4  -2 1284.57   40.88
   1  -4   3   16.92   15.02
   1  -4   3   26.90   16.96
  -1   4  -3   20.76   13.54
  -1   4  -3   28.60   20.22
   1  -4   4  844.74   13.09
   1  -4   4  766.68   55.08
  -1   4  -4  810.72   35.86
  -1   4  -4  736.61   25.75
   1  -4   5  201.59   26.53
   1  -4   5  268.87   17.81
   1  -4   5  158.65   14.90
  -1   4  -5  215.87    9.24
   1  -4   6 1907.61   38.38
   1  -4   6 1604.57   33.01
   1  -4   6 1676.05   40.80
   1  -4   6 1395.55   33.03
   1  -4   7  510.23   22.65
   1  -4   7  441.15   11.31
   1  -4   7  386.58   49.38
   1  -4   8  619.12   20.06
   1  -4   8  532.55   26.33
   1  -4   8  551.92   23.83
   1  -4   9  889.17   18.24
   1  -4   9  728.69   16.55
   1  -4   9  738.28   23.66
   1  -4  10  225.00   10.73
   1  -4  10  185.10   27.89
   1  -4  10  204.98   35.56
   1  -4  11  589.00   16.97
   1  -4  11  574.07   37.33
   1  -4  12  105.39   34.86
   1  -4  12   78.87   23.29
   1  -4  13  473.48   25.25
   1  -4  13  383.66   18.20
   1  -4  14   62.44   24.54
   1  -4  14   55.09   24.68
   1  -4  15  395.11   18.04
   1  -4  15  319.13   42.25
   1  -4  16   58.69   22.56
   1  -4  16   74.17   24.86
   1  -4  17  250.97   43.37
   1  -4  17  239.73   42.81
   1  -4  18    3.78    7.10
   1  -4  19   48.55   32.32
   1  -4  20    1.08   11.18
   1  -4  21  182.75   30.38
   1  -3 -18   91.38   48.72
   1  -3 -17   25.91   21.19
   1  -3 -16  208.28   31.46
   1  -3 -15    9.67   12.88
   1  -3 -14  433.68   61.21
   1  -3 -14  362.38   29.76
   1  -3 -13   -6.80   19.58
   1  -3 -13   -0.36    7.98
   1  -3 -12  540.13   34.71
   1  -3 -12  495.72   40.93
   1  -3 -11  128.78   42.28
   1  -3 -11   95.14   29.70
   1  -3 -10  198.29   26.27
   1  -3 -10  180.11   46.02
   1  -3  -9   44.65   38.93
   1  -3  -9   77.72   16.88
  -1   3   9   59.34   17.09
   1  -3  -8 1347.47   42.71
   1  -3  -8 1374.79   39.55
  -1   3   8 1319.06   43.80
   1  -3  -7  496.01   23.56
   1  -3  -7  499.99   17.41
  -1   3   7  490.30   28.93
   1  -3  -6  341.26   24.57
   1  -3  -6  326.24   17.63
  -1   3   6  299.63   13.00
   1  -3  -5  584.00   25.25
   1  -3  -5  617.26   38.99
  -1   3   5  574.73   31.24
   1  -3  -4 1517.10   40.20
   1  -3  -4 1657.61   40.24
  -1   3   4 1660.31   37.89
   1  -3  -3 1260.62   82.41
   1  -3  -3 1163.29   31.31
  -1   3   3 1228.38   32.26
  -1   3   3 1230.40   36.08
   1  -3  -2  113.78   63.03
   1  -3  -2  122.93   47.63
  -1   3   2  107.66   14.78
  -1   3   2  118.23   11.06
   1  -3  -1 3661.02   64.96
   1  -3  -1 3657.95   65.38
  -1   3   1 3977.32   70.06
  -1   3   1 3866.96   68.62
   1  -3   0  657.61   29.63
   1  -3   0  625.29   30.47
  -1   3   0  649.20   28.77
  -1   3   0  669.67   28.18
   1  -3   1 3452.73   61.04
   1  -3   1 3127.00   56.97
  -1   3  -1 3280.20   57.70
  -1   3  -1 3569.37   65.66
   1  -3   2 1444.60   43.83
   1  -3   2 1313.78   42.29
  -1   3  -2 1541.14   45.10
  -1   3  -2 1202.84   37.50
   1  -3   3 1801.25   37.94
  -1   3  -3 1747.67   18.15
  -1   3  -3 2009.94   14.31
   1  -3   4  -17.43   14.74
   1  -3   4   -0.73    3.47
   1  -3   4    8.35   10.77
  -1   3  -4   -0.23    6.26
   1  -3   5 1854.58   32.73
   1  -3   5 1538.58   31.09
   1  -3   5 1623.48   36.75
   1  -3   5 1347.74   27.93
   1  -3   6   13.26    8.93
   1  -3   6   25.87   11.63
   1  -3   6   -1.29   14.42
   1  -3   6   13.87   13.75
   1  -3   7 3373.06   66.24
   1  -3   7 3198.46   67.91
   1  -3   7 3218.39   67.14
   1  -3   7 2648.65   53.40
   1  -3   8  200.41   19.83
   1  -3   8  184.36   19.45
   1  -3   8  227.21   43.53
   1  -3   8  192.00   13.54
   1  -3   9 1008.83   22.75
   1  -3   9 1005.51   23.73
   1  -3   9  927.46   24.00
   1  -3   9  820.52   22.68
   1  -3  10  112.83   29.11
   1  -3  10  113.42   11.51
   1  -3  10  100.23   28.88
  -1   3 -10   94.97   46.10
  -1   3 -11  708.27   54.89
  -1   3 -12  687.71   34.78
  -1   3 -13   99.29   29.50
   1  -3  14  655.36   34.99
  -1   3 -14  671.04   24.82
   1  -3  15   19.90    8.07
  -1   3 -15   10.98   17.03
   1  -3  16  329.10   36.08
  -1   3 -16  272.76   62.33
   1  -3  17   18.05   13.63
  -1   3 -17   13.46   10.99
  -1   3 -18  141.23   40.94
  -1   3 -19  -16.71   16.24
  -1   3 -20   10.55   12.32
   1  -3  21    8.37   12.03
   1  -2 -18   29.65   19.38
   1  -2 -17  286.03   69.16
   1  -2 -16   18.36   18.48
   1  -2 -15  325.63   46.27
   1  -2 -14   47.18   26.53
   1  -2 -14   65.41   10.40
   1  -2 -13  904.17   89.60
   1  -2 -13  705.47   15.34
   1  -2 -12  100.76   44.57
   1  -2 -12  141.78   14.42
   1  -2 -11  788.00   55.55
   1  -2 -11  655.39   22.85
  -1   2  11  667.32   25.62
   1  -2 -10   64.49   20.33
   1  -2 -10   74.42   12.04
  -1   2  10   55.83   21.87
   1  -2  -9  861.72   36.27
   1  -2  -9  832.02   24.78
  -1   2   9  851.11   24.09
   1  -2  -8  306.51   64.94
   1  -2  -8  261.96   13.06
  -1   2   8  262.41   10.67
   1  -2  -7  289.10   58.61
   1  -2  -7  416.81   17.18
  -1   2   7  460.28   16.47
   1  -2  -6 1401.63   30.65
   1  -2  -6 1442.54   33.06
  -1   2   6 1421.50   17.80
   1  -2  -5  285.14   58.46
   1  -2  -5  298.43   14.52
  -1   2   5  304.09   16.02
   1  -2  -4 1064.68   34.46
   1  -2  -4 1019.86   27.45
  -1   2   4 1014.47   29.29
  -1   2   4 1034.86   26.63
   1  -2  -3 1341.36   45.85
   1  -2  -3 1293.16   39.71
  -1   2   3 1282.18   39.52
  -1   2   3 1309.75   42.11
   1  -2  -2 2409.11   44.10
   1  -2  -2 2517.78   47.58
  -1   2   2 2556.74   58.84
  -1   2   2 2415.68   44.53
   1  -2  -1  256.07   95.66
  -1   2   1  217.90   18.80
   1  -2   0 6485.46  113.27
   1  -2   0 6054.50  104.56
  -1   2   0 6323.56  106.82
  -1   2   0 6277.38  106.11
   1  -2   1 2556.92   56.00
   1  -2   1 2498.32   48.30
  -1   2  -1 2620.56   47.08
  -1   2  -1 2387.06   44.72
   1  -2   2 4209.72   75.60
   1  -2   2 4628.13   82.23
  -1   2  -2 4382.22   74.19
  -1   2  -2 4130.27   71.99
   1  -2   3 1367.55   46.04
   1  -2   3 1480.30   44.50
   1  -2   3 1120.32   37.10
  -1   2  -3 1455.93   42.47
   1  -2   4 1209.09   36.98
   1  -2   4  911.47   31.50
   1  -2   4 1095.56   57.86
  -1   2  -4 1085.30   32.57
   1  -2   5   -6.16    7.19
   1  -2   5   -0.03    4.94
   1  -2   5    3.24   12.14
  -1   2  -5   12.86   13.62
   1  -2   6  497.52   24.57
   1  -2   6  468.51   21.61
   1  -2   6  416.37   43.02
  -1   2  -6  318.77   21.92
   1  -2   7    0.11    5.39
   1  -2   7   33.74   14.27
  -1   2  -7    9.45    8.48
  -1   2  -7   21.62   12.63
   1  -2   8 1158.12   38.32
   1  -2   8  966.37   31.15
  -1   2  -8 1133.85   40.20
  -1   2  -8  911.27   32.56
   1  -2   9  265.32   26.90
   1  -2   9  230.99   14.73
  -1   2  -9  288.70   21.38
  -1   2  -9  264.60   22.85
   1  -2  10  742.57   15.69
  -1   2 -10  847.23   21.59
  -1   2 -10  699.77   43.02
   1  -2  11  257.76   13.36
  -1   2 -11  284.46   29.00
  -1   2 -11  244.62   19.44
  -1   2 -12  568.62   29.29
  -1   2 -12  388.66   28.27
  -1   2 -13  560.48   44.18
  -1   2 -13  454.93   21.49
  -1   2 -14  302.28   22.19
  -1   2 -14  198.02   46.41
  -1   2 -15  525.19   31.13
  -1   2 -15  372.50   28.09
  -1   2 -16   44.10   23.22
  -1   2 -16   17.04   12.79
  -1   2 -17  203.44   24.71
  -1   2 -17  162.40   15.45
  -1   2 -18   23.83    9.35
  -1   2 -19  176.65   55.67
  -1   2 -20    1.66    9.21
  -1   2 -21   44.74   16.63
   1  -1 -19   28.75   17.00
   1  -1 -18    9.63   17.05
   1  -1 -17  156.90   43.29
   1  -1 -16  142.16   33.67
   1  -1 -15   15.85   18.10
   1  -1 -14  299.22   31.76
   1  -1 -14  208.70   22.45
   1  -1 -12 1115.47   43.16
   1  -1 -12  884.77   27.21
  -1   1  12 1070.86   34.53
   1  -1 -11   32.02   18.50
   1  -1 -11    9.63    6.68
  -1   1  11   20.77   10.30
   1  -1 -10  636.74   31.78
   1  -1 -10  508.81   10.50
  -1   1  10  630.59   26.33
   1  -1  -9   46.84   25.41
   1  -1  -9   63.56    8.76
  -1   1   9   64.92   17.48
   1  -1  -8  916.13   30.81
   1  -1  -8  928.20   23.63
  -1   1   8  999.20   21.41
   1  -1  -7  189.94   57.23
   1  -1  -7  174.35   23.47
  -1   1   7  181.93   26.33
   1  -1  -6  667.23   24.89
   1  -1  -6  727.31   15.92
  -1   1   6  749.04   19.42
   1  -1  -5 1638.29   48.01
   1  -1  -5 1567.95   30.89
  -1   1   5 1700.58   34.98
  -1   1   5 1690.38   34.08
   1  -1  -4  538.14   28.81
   1  -1  -4  588.08   27.44
  -1   1   4  605.37   26.51
  -1   1   4  601.44   25.97
   1  -1  -3  301.86   24.00
   1  -1  -3  308.69   16.66
  -1   1   3  340.99   18.19
   1  -1  -2 2430.94   48.06
   1  -1  -2 2276.24   41.87
  -1   1   2 2320.77   46.64
  -1   1   2 2407.64   45.98
   1  -1  -1 1884.15  106.53
   1  -1  -1 1816.94   27.30
  -1   1   1 1887.86   73.49
  -1   1   1 1721.82   50.94
   1  -1   0  189.72   16.03
   1  -1   0  208.05   23.30
  -1   1   0  225.51   17.98
  -1   1   0  211.45   16.22
   1  -1   1 2346.73   41.56
  -1   1  -1 2338.89   42.22
  -1   1  -1 2650.64   46.44
   1  -1   2    7.87   11.96
   1  -1   2   26.60   13.46
  -1   1  -2   17.22    9.50
  -1   1  -2   16.97   10.93
   1  -1   3  157.04   41.09
   1  -1   3  108.24   14.07
  -1   1  -3  117.90   39.41
  -1   1  -3  137.83   54.49
   1  -1   4   58.40   25.44
   1  -1   4   41.87   17.55
   1  -1   4   64.02   25.75
  -1   1  -4   40.37   15.93
   1  -1   5 2507.31   45.36
   1  -1   5 2209.01   40.93
  -1   1  -5 2348.85   43.55
  -1   1  -5 2073.42   39.86
   1  -1   6  370.77   21.58
   1  -1   6  336.28   28.60
  -1   1  -6  377.37   23.54
  -1   1  -6  290.69   19.05
   1  -1   7  881.76   34.05
   1  -1   7  705.49   19.91
  -1   1  -7  822.24   25.34
  -1   1  -7  681.77   22.88
   1  -1   8   24.15    7.96
   1  -1   8    5.47    7.75
  -1   1  -8   23.52   18.15
  -1   1  -8   16.78   12.04
   1  -1   9 2220.12   43.85
   1  -1  10  129.33   15.84
  -1   1 -10  126.64   50.90
  -1   1 -10   74.07   36.98
   1  -1  11  291.83   25.02
  -1   1 -11  318.71   21.40
  -1   1 -11  321.50   41.60
   1  -1  12  205.09   10.11
  -1   1 -12  213.27   20.57
  -1   1 -12  200.53   22.19
  -1   1 -13  245.71   50.91
  -1   1 -13  141.81   41.29
  -1   1 -14  391.47   26.55
  -1   1 -15  390.70   31.05
  -1   1 -15  224.66   36.58
  -1   1 -16  685.22   33.47
  -1   1 -16  515.37   34.73
  -1   1 -17  103.10   19.53
  -1   1 -17   33.73   20.53
  -1   1 -18  318.52   62.82
  -1   1 -19   11.37    7.02
  -1   1 -20  356.94   32.75
  -1   1 -21  -14.87   17.46
   1   0 -19   92.62   19.37
   1   0 -18   29.30   18.97
   1   0 -17  109.68   25.99
   1   0 -16   31.29   16.05
   1   0 -15  345.48   65.34
   1   0 -14    8.97   18.28
   1   0 -14    1.01    3.32
   1   0 -13  223.13   47.57
   1   0 -13  151.07   22.83
   1   0 -12  117.30   33.62
   1   0 -12  120.44   13.65
  -1   0  12  116.87   22.68
   1   0 -11 1002.28   55.49
   1   0 -11  754.60   32.13
  -1   0  11  918.67   40.58
   1   0 -10   51.10   19.22
   1   0 -10   36.68   10.67
  -1   0  10   41.51   10.72
   1   0  -9  595.64   22.57
   1   0  -9  467.44   18.53
  -1   0   9  595.19   17.38
   1   0  -8   37.29    6.77
  -1   0   8   36.83   21.29
   1   0  -7 1314.92   45.07
   1   0  -7 1204.33   25.07
  -1   0   7 1382.24   43.00
   1   0  -6  207.01   20.36
   1   0  -6  185.05   10.79
  -1   0   6  224.11   17.32
  -1   0   6  232.33   17.14
   1   0  -5 3938.75   68.65
   1   0  -5 3637.23   61.27
  -1   0   5 4166.10   71.50
  -1   0   5 4229.51   69.41
   1   0  -4 4207.37   76.00
   1   0  -4 4023.86   68.86
  -1   0   4 4432.07   76.84
  -1   0   4 4426.64   74.22
   1   0  -3  951.79   68.66
   1   0  -3  939.90   29.77
  -1   0   3  973.03   57.68
  -1   0   3  943.14   27.90
   1   0  -2 1318.34   47.98
   1   0  -2 1291.77   40.45
  -1   0   2 1279.09   39.87
  -1   0   2 1354.25   58.34
   1   0   3   11.21    9.35
   1   0   3   15.30    8.64
  -1   0  -3    0.58   10.30
  -1   0  -3   10.84   12.33
   1   0   4 1239.49   38.01
   1   0   4 1314.34   40.59
  -1   0  -4 1272.62   42.15
  -1   0  -4 1118.90   37.54
  -1   0  -5  437.66   34.34
   1   0   6 3115.58   55.72
   1   0   6 2914.37   50.86
  -1   0  -6 2860.19   53.94
  -1   0  -6 2617.46   46.43
   1   0   7  242.27   18.21
   1   0   7  268.44   16.41
  -1   0  -7  267.15   36.88
  -1   0  -7  239.67   29.56
   1   0   8 1789.04   40.76
   1   0   8 1675.76   35.02
  -1   0  -8 1749.45   41.09
  -1   0  -8 1529.36   35.07
   1   0   9  163.66   12.69
  -1   0  -9  151.35   33.74
  -1   0  -9  120.02   14.08
  -1   0 -10  913.17   26.69
   1   0  11   19.04    8.07
  -1   0 -11   -2.51   15.21
  -1   0 -11    9.30    5.35
   1   0  12  256.27   14.03
  -1   0 -12  301.87   46.13
  -1   0 -12  282.78   18.59
  -1   0 -13  134.49   28.89
  -1   0 -13   99.11   13.48
  -1   0 -14  136.94   24.88
  -1   0 -14   89.56   14.15
  -1   0 -15  331.95   61.60
  -1   0 -15  268.94   42.78
  -1   0 -16   44.48   32.46
  -1   0 -16   36.51   20.41
  -1   0 -17  275.70   30.32
  -1   0 -17  133.44   31.32
  -1   0 -18   41.21   20.80
  -1   0 -19  238.02   31.57
  -1   0 -20   23.39    9.88
   1   1 -19   38.26   29.33
   1   1 -18   45.71   21.16
   1   1 -17   62.20   27.52
   1   1 -16  137.34   38.99
   1   1 -15  110.26   26.26
   1   1 -14  608.32   35.85
   1   1 -14  448.24   20.92
   1   1 -13   17.91   18.83
   1   1 -13    8.63    6.00
   1   1 -12  295.44   29.27
   1   1 -12  198.19   33.61
  -1  -1  12  255.04   16.87
   1   1 -11  109.39   27.72
   1   1 -11   89.30   15.23
  -1  -1  11  109.29   18.38
   1   1 -10 1317.52   40.14
   1   1 -10 1047.70   28.18
  -1  -1  10 1384.73   36.90
   1   1  -9   12.90   14.39
   1   1  -9   12.53    7.12
  -1  -1   9   13.61    7.35
   1   1  -8  643.65   25.96
   1   1  -8  527.47   13.86
  -1  -1   8  643.22   16.60
   1   1  -7  172.62   65.28
   1   1  -7  129.25   24.20
  -1  -1   7  209.15   39.93
  -1  -1   7  167.35   13.04
   1   1  -6  240.29   22.54
   1   1  -6  245.39   15.98
  -1  -1   6  299.12   31.61
  -1  -1   6  300.82   14.94
   1   1  -5  145.56   35.03
   1   1  -5  104.67    9.81
  -1  -1   5  165.25   48.98
  -1  -1   5  139.63    6.50
   1   1  -4 4039.93   71.50
   1   1  -4 3357.07   56.32
  -1  -1   4 4503.24   78.24
  -1  -1   4 3886.17   64.80
   1   1  -3 7107.87  121.98
  -1  -1   3 7423.95  126.15
  -1  -1   3 6627.54  109.87
  -1  -1   3 6139.33  101.63
   1   1  -2  676.36   28.06
  -1  -1   2  732.97   31.93
  -1  -1   2  662.83   24.20
   1   1   3 2369.10   53.12
   1   1   3 2334.96   41.83
  -1  -1  -3 2328.22   47.26
  -1  -1  -3 2162.32   43.26
   1   1   4  321.29   27.26
  -1  -1  -4  237.47   22.69
  -1  -1  -4  291.23   18.75
   1   1   5 2001.19   37.82
   1   1   5 1960.14   35.77
  -1  -1  -5 1916.54   38.81
  -1  -1  -5 1872.43   34.86
   1   1   6   38.12   14.99
   1   1   6   37.10   18.03
  -1  -1  -6    8.13   21.97
  -1  -1  -6   20.08    8.76
   1   1   7 1467.98   32.18
   1   1   7 1449.68   30.21
  -1  -1  -7 1475.28   41.99
  -1  -1  -7 1298.20   26.76
   1   1   8  274.66   15.48
  -1  -1  -8  268.02   35.61
  -1  -1  -8  269.02   17.47
   1   1   9  993.51   23.15
  -1  -1  -9  941.13   53.77
  -1  -1  -9  870.56   23.88
   1   1  10  108.85   30.04
  -1  -1 -10   63.79   30.70
  -1  -1 -10   80.15   12.76
   1   1  11  503.27   15.81
  -1  -1 -11  498.23   49.51
  -1  -1 -11  443.66   17.00
  -1  -1 -12  187.00   25.82
  -1  -1 -12  141.63   33.22
  -1  -1 -13   76.36   17.98
  -1  -1 -13   43.13   18.00
  -1  -1 -14  129.10   33.89
  -1  -1 -14  112.77   23.02
  -1  -1 -15  154.57   25.07
  -1  -1 -15   69.00   16.47
  -1  -1 -16  165.76   45.41
  -1  -1 -16  162.67   26.08
  -1  -1 -17  118.57   23.28
  -1  -1 -18   84.03   27.34
  -1  -1 -19    4.03   12.40
  -1  -1 -20   91.72   28.63
   1   2 -20  308.66   35.01
   1   2 -19  113.19   32.76
   1   2 -18  190.73   51.33
   1   2 -17  119.36   44.61
   1   2 -16  126.37   31.25
   1   2 -15  316.79   21.06
   1   2 -14  240.78   33.20
  -1  -2  14  153.66   32.57
   1   2 -13  739.62   35.23
   1   2 -12  102.52   28.84
   1   2 -12   54.28    9.95
  -1  -2  12   52.78   19.18
   1   2 -11  385.10   21.75
   1   2 -11  324.19   11.40
  -1  -2  11  406.68   11.19
   1   2 -10   29.00   13.61
   1   2 -10   26.68    7.55
  -1  -2  10   36.04   12.37
   1   2  -9  651.59   28.16
   1   2  -9  508.43   13.88
  -1  -2   9  611.85   16.43
   1   2  -8   -0.12    6.13
   1   2  -8    4.99    5.19
  -1  -2   8   -0.90    7.80
  -1  -2   8    3.14    5.63
   1   2  -7  670.22   18.11
  -1  -2   7  762.35   16.50
  -1  -2   7  663.17   18.12
  -1  -2   7  620.56   12.00
   1   2  -6   26.15    9.92
  -1  -2   6   33.32   21.49
  -1  -2   6   18.45    8.48
  -1  -2   6   12.33    5.42
   1   2  -5  876.48   28.22
  -1  -2   5  952.37   30.72
  -1  -2   5  920.60   30.84
  -1  -2   5  811.43   24.75
   1   2  -4  190.09   12.01
  -1  -2   4  218.73   14.14
  -1  -2   4  153.01    9.15
  -1  -2   4  154.47   11.02
   1   2  -3 1528.17   52.40
   1   2  -3 1504.76   51.99
  -1  -2   3 1585.47   52.53
  -1  -2   3 1532.88   45.18
   1   2  -2  648.67   31.02
   1   2  -2  599.61   27.66
  -1  -2   2  609.96   33.16
  -1  -2   2  632.77   31.91
   1   2  -1   29.70   14.17
   1   2  -1   30.34   12.48
  -1  -2   1   48.15    9.63
  -1  -2   1   38.60   17.64
   1   2   1  237.22   13.52
   1   2   1  245.73   39.24
  -1  -2  -1  236.13   22.89
  -1  -2  -1  251.17   17.59
   1   2   2 1348.00   41.96
   1   2   2 1499.91   47.70
  -1  -2  -2 1393.89   89.11
  -1  -2  -2 1460.14   47.34
   1   2   3 1324.32   41.75
   1   2   3 1363.87   40.83
  -1  -2  -3 1400.46   65.58
  -1  -2  -3 1318.93   41.89
   1   2   4 3092.31   55.53
   1   2   4 3246.65   57.38
  -1  -2  -4 2994.06   56.57
  -1  -2  -4 3012.28   55.17
   1   2   5   -0.85   10.52
   1   2   5    5.14    5.87
  -1  -2  -5  -14.41   12.66
  -1  -2  -5   10.49    7.96
   1   2   6 1920.74   37.85
   1   2   6 1996.99   41.20
  -1  -2  -6 1911.88   39.43
  -1  -2  -6 1858.62   35.98
   1   2   7  165.22   25.56
  -1  -2  -7  141.26   56.06
  -1  -2  -7  133.05   19.00
   1   2   8 1639.60   36.00
  -1  -2  -8 1555.35   39.32
  -1  -2  -8 1535.35   36.23
   1   2   9  295.94   24.50
  -1  -2  -9  304.08   35.44
  -1  -2  -9  295.99   20.49
   1   2  10  700.51   17.19
  -1  -2 -10  705.67   29.37
  -1  -2 -10  638.31   38.04
  -1  -2 -11   49.36   19.11
  -1  -2 -11   96.08   11.06
  -1  -2 -12  617.88   33.36
  -1  -2 -12  522.46   18.62
  -1  -2 -13  149.51   53.85
  -1  -2 -13  136.98   17.55
  -1  -2 -14    8.70   17.68
  -1  -2 -14   11.41    8.64
  -1  -2 -15  158.47   35.19
  -1  -2 -15  158.49   24.60
  -1  -2 -16   65.76   21.65
  -1  -2 -16   38.17   12.76
  -1  -2 -17  274.51   41.44
  -1  -2 -18   13.18   21.27
  -1  -2 -19  167.72   44.30
  -1  -2 -20   41.49   22.97
   1   3 -20   -6.01   14.59
   1   3 -19  285.15   28.38
   1   3 -18  118.98   23.93
   1   3 -17   83.55   27.14
   1   3 -16  117.69   37.93
   1   3 -15  129.81   41.71
   1   3 -14  240.03   60.40
  -1  -3  14  237.00   18.90
   1   3 -13  211.13   46.43
  -1  -3  13  153.70   37.42
  -1  -3  13  158.20   12.36
   1   3 -12  830.93   28.67
  -1  -3  12  864.25   32.80
  -1  -3  12  715.10   28.10
   1   3 -11    4.30   11.28
  -1  -3  11    5.28    5.79
  -1  -3  11   -2.35    5.33
   1   3 -10  442.86   19.02
  -1  -3  10  445.01   14.00
  -1  -3  10  377.45   13.85
   1   3  -9   43.09   21.51
  -1  -3   9   64.27   22.33
  -1  -3   9   33.19   23.14
  -1  -3   9   60.68   13.63
   1   3  -8  529.37   19.93
  -1  -3   8  517.52   18.01
  -1  -3   8  502.48   35.94
  -1  -3   8  423.78   14.98
   1   3  -7  367.08   19.90
  -1  -3   7  402.50   19.22
  -1  -3   7  369.47   28.04
  -1  -3   7  314.76   19.11
   1   3  -6  685.42   35.32
  -1  -3   6  720.62   31.25
  -1  -3   6  661.62   29.84
  -1  -3   6  613.47   18.21
   1   3  -5 1614.62   30.59
  -1  -3   5 1751.49   31.34
  -1  -3   5 1557.25   29.41
  -1  -3   5 1274.87   23.93
   1   3  -4  726.76   38.68
   1   3  -4  710.33   27.55
  -1  -3   4  752.24   30.05
  -1  -3   4  718.54   30.66
   1   3  -3  818.37   36.50
   1   3  -3  804.20   23.65
  -1  -3   3  823.03    9.64
  -1  -3   3  831.97   30.64
   1   3  -2 1744.54   53.03
  -1  -3   2 1611.07   51.37
   1   3  -1   27.57   12.00
   1   3  -1   36.23   31.16
  -1  -3   1   58.81   30.07
   1   3   0 1611.82   46.42
   1   3   0 1736.20   52.15
  -1  -3   0 1618.93   46.98
  -1  -3   0 1774.25   54.22
   1   3   1   18.59   16.16
   1   3   1   32.77   23.96
  -1  -3  -1   26.22   31.22
  -1  -3  -1   28.60   24.14
   1   3   2 2183.65   51.81
   1   3   2 2242.34   42.39
  -1  -3  -2 2062.63   57.50
  -1  -3  -2 2222.43   45.83
   1   3   3 1516.10   45.44
   1   3   3 1464.05   44.81
  -1  -3  -3 1407.59   44.37
  -1  -3  -3 1479.19   47.36
   1   3   4  641.81   27.41
   1   3   4  645.78   29.86
  -1  -3  -4  602.41   46.24
  -1  -3  -4  632.98   57.43
   1   3   5 1189.78   47.73
   1   3   5 1211.21   34.00
  -1  -3  -5 1117.38   38.32
  -1  -3  -5 1179.92   50.64
   1   3   6   59.13    9.46
  -1  -3  -6   64.38   26.30
  -1  -3  -6   39.95   16.60
   1   3   7 2766.09   55.67
  -1  -3  -7 2662.56   61.14
  -1  -3  -7 2616.45   63.98
   1   3   8    3.56    6.83
  -1  -3  -8    8.81    8.82
  -1  -3  -8   -7.54   10.13
  -1  -3  -9 1726.22   43.35
  -1  -3  -9 1641.30   40.93
  -1  -3 -10  402.82   17.35
  -1  -3 -11  825.49   72.92
  -1  -3 -11  757.53   37.65
  -1  -3 -12   23.09   24.66
  -1  -3 -12   46.74   12.05
  -1  -3 -13  644.31   41.37
  -1  -3 -13  541.88   21.22
  -1  -3 -14  126.82   40.76
  -1  -3 -14  140.84   16.70
  -1  -3 -15   87.92   33.35
  -1  -3 -15   60.62   14.17
  -1  -3 -16   67.71   31.68
  -1  -3 -16   52.39   15.41
  -1  -3 -17   55.13   29.81
  -1  -3 -18  135.67   40.07
  -1  -3 -19   19.55   13.25
   1   4 -20   29.28   12.52
   1   4 -19   20.22   18.40
   1   4 -17   46.58   20.71
   1   4 -16  166.61   18.92
   1   4 -15  198.06   21.61
  -1  -4  15  145.17   39.75
   1   4 -14  238.41   24.02
  -1  -4  14  244.49   32.54
   1   4 -13  366.16   31.50
  -1  -4  13  376.40   26.62
   1   4 -12  111.96   28.06
  -1  -4  12  106.53   28.27
  -1  -4  12   82.86   13.43
   1   4 -11 1089.96   46.19
  -1  -4  11 1233.92   51.95
  -1  -4  11  933.59   40.33
   1   4 -10    8.08    7.86
  -1  -4  10   -1.17    8.30
  -1  -4  10   -5.69    7.05
  -1  -4  10    8.91    6.36
   1   4  -9 1330.80   30.98
  -1  -4   9 1512.89   34.71
  -1  -4   9 1319.85   37.63
  -1  -4   9 1167.39   27.66
   1   4  -8   72.73   22.22
  -1  -4   8   78.61   33.44
  -1  -4   8   37.03   24.28
  -1  -4   8   41.28    8.90
   1   4  -7 2630.76   54.61
  -1  -4   7 2927.92   57.74
  -1  -4   7 2671.97   54.19
  -1  -4   7 2313.14   48.08
   1   4  -6  162.84   10.70
  -1  -4   6  184.44   19.06
  -1  -4   6  142.73   17.92
  -1  -4   6  161.28   14.40
   1   4  -5 2011.80   39.97
   1   4  -5 1906.29   34.94
  -1  -4   5 2152.33   36.65
  -1  -4   5 2039.22   38.32
   1   4  -4   26.79   11.35
  -1  -4   4   28.50   10.31
  -1  -4   4   21.76    8.23
  -1  -4   4   17.62   10.96
   1   4  -3 2140.25   40.71
  -1  -4   3 2081.53   40.53
   1   4  -2  296.46   17.61
  -1  -4   2  306.33   19.35
   1   4  -1  227.84   15.60
   1   4  -1  212.46   15.30
  -1  -4   1  209.73   20.84
  -1  -4   1  202.28   10.62
   1   4   0  168.20   19.62
   1   4   0  153.10   16.26
  -1  -4   0  136.17   23.61
  -1  -4   0  166.41   15.63
   1   4   1  250.77   13.79
   1   4   1  269.76   39.82
  -1  -4  -1  251.43   14.42
  -1  -4  -1  268.17   46.23
   1   4   2  158.05   11.12
   1   4   2  162.10   13.83
  -1  -4  -2  161.74   23.98
  -1  -4  -2  191.44   15.37
   1   4   3 1128.28   35.33
  -1  -4  -3 1035.13   30.08
  -1  -4  -3 1123.35   32.97
   1   4   4 1396.31   47.24
   1   4   4 1444.07   32.25
  -1  -4  -4 1389.29   32.30
  -1  -4  -4 1360.31   21.34
   1   4   5   66.36   21.31
   1   4   5   67.28   20.60
  -1  -4  -5   57.03   40.64
  -1  -4  -5   29.55   19.96
   1   4   6  880.36   15.84
  -1  -4  -6  836.16   24.56
  -1  -4  -6  855.06   20.29
  -1  -4  -7  125.02   34.61
  -1  -4  -7   60.25   17.11
  -1  -4  -8  878.97   33.11
  -1  -4  -8  914.20   44.57
  -1  -4  -9    7.52   11.84
  -1  -4  -9   12.58    7.50
  -1  -4 -10  600.96   66.24
  -1  -4 -10  566.32   25.76
  -1  -4 -11   16.51   15.18
  -1  -4 -11   24.41   12.88
  -1  -4 -12  750.50   65.76
  -1  -4 -12  729.21   30.98
  -1  -4 -13   -4.09   19.29
  -1  -4 -13    7.80    8.44
  -1  -4 -14  276.27   78.46
  -1  -4 -14  257.77   51.38
  -1  -4 -15   77.29   19.34
  -1  -4 -15   88.46   22.86
  -1  -4 -16   11.63   23.08
  -1  -4 -16   26.47   14.17
  -1  -4 -17  128.19   31.97
  -1  -4 -18    9.59   16.36
  -1  -4 -19  114.55   27.44
   1   5 -19  101.21   29.72
   1   5 -18    8.30   15.58
   1   5 -17  194.02   46.70
   1   5 -16  152.42   62.84
   1   5 -15   79.96   29.95
  -1  -5  15   74.50   23.31
   1   5 -14  313.67   25.02
  -1  -5  14  294.89   31.43
   1   5 -13  192.68   47.33
  -1  -5  13  169.48   25.44
   1   5 -12  408.49   18.75
  -1  -5  12  391.38   29.20
   1   5 -11  386.94   16.02
  -1  -5  11  429.73   15.91
  -1  -5  11  291.53   20.45
   1   5 -10 1041.70   42.85
  -1  -5  10 1151.53   36.55
  -1  -5  10 1076.08   34.83
  -1  -5  10  863.15   26.82
   1   5  -9  251.48   13.01
  -1  -5   9  262.26   21.13
  -1  -5   9  264.69   38.29
  -1  -5   9  193.71   27.78
   1   5  -8  779.96   16.02
  -1  -5   8  851.45   17.97
  -1  -5   8  828.07   20.25
  -1  -5   8  683.90   21.85
  -1  -5   7  426.87   14.01
  -1  -5   7  412.90   17.24
  -1  -5   7  298.18   18.12
   1   5  -6 1966.12   51.13
  -1  -5   6 2131.27   41.57
  -1  -5   6 2168.20   42.12
  -1  -5   6 2060.64   64.07
   1   5  -5  581.14   16.73
  -1  -5   5  617.84   10.34
  -1  -5   5  666.35    9.15
  -1  -5   5  632.81   47.40
   1   5  -4  841.33   41.86
  -1  -5   4  873.65   32.36
   1   5  -3  243.17   32.60
  -1  -5   3  278.63   24.93
   1   5  -2 1025.48   28.22
  -1  -5   2 1093.75   38.01
  -1  -5   2  987.22   23.46
   1   5  -1  371.23   19.47
   1   5  -1  369.47   40.77
  -1  -5   1  357.81   24.34
  -1  -5   1  394.23   29.68
   1   5   0  594.16   34.82
   1   5   0  549.40   28.70
  -1  -5   0  547.34   30.54
  -1  -5   0  583.64   32.06
   1   5   1 1777.02   32.88
   1   5   1 1702.70   34.72
  -1  -5  -1 1654.22   31.65
  -1  -5  -1 1801.98   40.86
   1   5   2   68.84   23.20
   1   5   2   93.85   38.01
  -1  -5  -2   45.27   12.49
  -1  -5  -2  100.13   34.22
   1   5   3 1331.83   42.86
  -1  -5  -3 1291.75   42.93
  -1  -5  -3 1144.28   45.96
   1   5   4  341.62   21.93
  -1  -5  -4  332.64   22.11
  -1  -5  -4  334.99   21.72
  -1  -5  -5 1491.08   34.69
  -1  -5  -5 1595.57   37.42
  -1  -5  -6   33.50   16.94
  -1  -5  -6   22.35   13.00
  -1  -5  -7  296.36   27.04
  -1  -5  -7  292.94   49.28
  -1  -5  -8  214.02   47.60
  -1  -5  -8  251.67   21.70
  -1  -5  -9  168.50   53.14
  -1  -5  -9  178.49   42.52
  -1  -5 -10   22.50   19.53
  -1  -5 -10   -0.75    6.14
  -1  -5 -11  628.15   66.46
  -1  -5 -11  537.69   21.70
  -1  -5 -12   31.40   19.66
  -1  -5 -12   10.35   13.19
  -1  -5 -13  405.57   37.66
  -1  -5 -13  329.35   19.74
  -1  -5 -14   32.02   22.78
  -1  -5 -14   25.03   14.53
  -1  -5 -15  391.38   80.44
  -1  -5 -15  289.14   26.19
  -1  -5 -16  111.95   31.37
  -1  -5 -16   54.45   21.24
  -1  -5 -17   80.68   43.90
  -1  -5 -18   12.75   24.37
   1   6 -17   17.94   15.61
   1   6 -16  172.47   16.04
   1   6 -15  105.96   13.43
  -1  -6  15   90.25   33.01
   1   6 -14   27.08   11.25
  -1  -6  14   14.36    8.52
   1   6 -13   71.69   14.19
  -1  -6  13   64.00   24.41
  -1  -6  12  347.36   28.08
  -1  -6  11  570.77   21.60
  -1  -6  11  546.26   26.76
  -1  -6  11  574.76   47.87
  -1  -6  10   12.54    7.29
  -1  -6  10   15.09    6.70
  -1  -6  10   11.73   11.22
  -1  -6   9 1197.06   36.00
  -1  -6   9 1189.64   32.56
  -1  -6   9 1027.34   32.53
  -1  -6   8   74.11   10.67
  -1  -6   8   60.09   14.63
  -1  -6   8   52.26   22.72
  -1  -6   7  601.81    8.66
  -1  -6   7  549.29    8.74
  -1  -6   7  519.36   20.10
  -1  -6   6   84.36   12.50
  -1  -6   5 1209.35   30.15
  -1  -6   4   -0.50   13.44
  -1  -6   3  782.70   25.06
   1   6  -2  220.52   14.09
  -1  -6   2  232.67    8.95
  -1  -6   2  195.66   27.21
   1   6  -1 1084.98   33.56
  -1  -6   1 1001.77   30.85
  -1  -6   1 1059.78   39.66
   1   6   0  675.59   15.34
  -1  -6   0  664.55   15.20
  -1  -6   0  693.37   25.91
   1   6   1 1363.66   42.25
  -1  -6  -1 1306.10   43.00
   1   6   2 2143.10   47.12
  -1  -6  -2 2092.02   43.99
  -1  -6  -2 2182.63   47.92
   1   6   3  542.68   42.76
  -1  -6  -3  485.55   29.61
  -1  -6  -3  506.99   25.87
  -1  -6  -4 1795.83   41.86
  -1  -6  -4 1915.87   49.41
  -1  -6  -5   89.87   35.50
  -1  -6  -5  115.10   23.79
  -1  -6  -6 1581.67   45.52
  -1  -6  -6 1699.51   53.63
  -1  -6  -7   28.45   18.83
  -1  -6  -7   30.75   17.25
  -1  -6  -8  503.56   26.07
  -1  -6  -8  497.61   22.66
  -1  -6  -9   12.43   14.84
  -1  -6  -9    4.25    6.14
  -1  -6 -10  633.22   32.44
  -1  -6 -10  587.13   19.08
  -1  -6 -11   -0.46   20.13
  -1  -6 -11   -0.89   10.64
  -1  -6 -12  529.00   63.12
  -1  -6 -12  499.57   36.79
  -1  -6 -13    2.04   22.52
  -1  -6 -13   13.32   13.51
  -1  -6 -14  274.88   86.17
  -1  -6 -14  247.35   20.04
  -1  -6 -15   12.00   22.16
  -1  -6 -15   17.39   16.22
  -1  -6 -16  276.84   57.62
  -1  -6 -17   46.75   34.98
  -1  -7  15  176.02   42.88
  -1  -7  14  822.37   37.74
  -1  -7  14  786.94   31.45
  -1  -7  13   74.39   26.42
  -1  -7  13   70.89   25.74
  -1  -7  12  541.29   12.99
  -1  -7  12  450.98   27.83
  -1  -7  11  173.17   22.12
  -1  -7  11  113.33   38.23
  -1  -7  10  579.10   15.09
  -1  -7  10  507.37   17.67
  -1  -7  10  478.91   22.09
  -1  -7   9  205.68    8.49
  -1  -7   9  177.49   14.12
  -1  -7   9  156.61   58.79
  -1  -7   8 1136.80   44.75
  -1  -7   8 1088.00   43.02
  -1  -7   8  991.50   51.36
  -1  -7   7   55.07   26.26
  -1  -7   6  888.93   25.06
  -1  -7   5   19.48   13.20
  -1  -7   4 2491.77   72.69
  -1  -7   3    1.64    1.13
  -1  -7   3    5.69    9.64
   1   7  -2 1166.94   23.16
  -1  -7   2 1069.15   21.85
  -1  -7   2 1091.78   31.16
   1   7  -1    2.27    4.45
  -1  -7   1    9.60    6.97
  -1  -7   1   16.89   10.41
   1   7   0 1431.04   31.19
  -1  -7   0 1400.95   40.08
  -1  -7   0 1403.37   39.91
   1   7   1  144.48   26.74
  -1  -7  -1  140.29   20.01
  -1  -7  -1  174.47   57.30
   1   7   2 1254.98   36.11
  -1  -7  -2 1160.95   29.83
  -1  -7  -2 1108.11   35.12
  -1  -7  -3  834.21   28.57
  -1  -7  -3  804.57   27.98
  -1  -7  -4  138.61   48.73
  -1  -7  -4  192.64   36.09
  -1  -7  -5 1020.74   52.91
  -1  -7  -5 1164.62   75.27
  -1  -7  -6  245.60   43.74
  -1  -7  -6  319.29   75.84
  -1  -7  -7  742.07   32.51
  -1  -7  -7  809.17   31.45
  -1  -7  -8    6.55   21.56
  -1  -7  -8   15.94   14.17
  -1  -7  -9  336.47   37.22
  -1  -7  -9  249.56   61.63
  -1  -7 -10   -8.45   22.94
  -1  -7 -10   10.50    8.54
  -1  -7 -11  506.15   58.47
  -1  -7 -11  384.68   34.15
  -1  -7 -12   28.34   20.10
  -1  -7 -12   61.64   21.66
  -1  -7 -13  179.85   62.06
  -1  -7 -13  140.16   17.62
  -1  -7 -14   15.51   17.51
  -1  -7 -14   20.40   12.15
  -1  -7 -15  146.69   40.91
  -1  -7 -15  135.75   22.31
  -1  -7 -16   24.90   19.45
  -1  -8  15  123.20   49.29
  -1  -8  14  123.01   50.94
  -1  -8  13  470.05   25.51
  -1  -8  12  122.11   35.91
  -1  -8  11  277.66   55.85
  -1  -8  10   29.69   28.37
  -1  -8   9  760.31   32.93
  -1  -8   8   25.42   22.29
  -1  -8   7  886.18   44.32
  -1  -8   6   25.64    8.96
  -1  -8   5  833.48   33.95
  -1  -8   4   -5.09   15.47
   1   8  -3 1454.47   37.13
  -1  -8   3 1201.88   30.28
  -1  -8   3 1275.11   42.20
   1   8  -2   13.06    9.27
  -1  -8   2   13.80    9.11
  -1  -8   2   24.62   18.56
   1   8  -1  425.75   27.43
  -1  -8   1  393.59   27.12
  -1  -8   1  455.26   63.23
   1   8   0   25.94    9.26
  -1  -8   0   38.54   11.07
  -1  -8   0   38.53   15.63
   1   8   1 1128.29   32.92
  -1  -8  -1  997.73   33.38
  -1  -8  -1 1060.78   38.68
  -1  -8  -2  140.24   20.39
  -1  -8  -2  201.91   75.08
  -1  -8  -3  326.38   36.53
  -1  -8  -3  334.86   33.86
  -1  -8  -4  120.25   38.38
  -1  -8  -4  155.85   23.58
  -1  -8  -5  219.12   45.38
  -1  -8  -5  233.49   64.20
  -1  -8  -6  376.94   32.22
  -1  -8  -6  411.93   37.25
  -1  -8  -7   95.85   18.50
  -1  -8  -7  116.79   30.73
  -1  -8  -8  389.40   34.96
  -1  -8  -8  393.13   35.23
  -1  -8  -9    9.60   17.42
  -1  -8  -9  -10.44   15.24
  -1  -8 -10  419.15  108.79
  -1  -8 -10  511.07   26.23
  -1  -8 -11    5.56   11.21
  -1  -8 -11    8.07    7.43
  -1  -8 -12  509.11   34.22
  -1  -8 -12  393.06   38.45
  -1  -8 -13   64.97   23.06
  -1  -8 -13   33.87   25.91
  -1  -8 -14   83.87   37.48
  -1  -8 -14   80.06   19.68
  -1  -8 -15    9.08   17.83
  -1  -8 -15    8.21   10.15
  -1  -9  15   72.28   28.47
  -1  -9  14  106.82   41.04
  -1  -9  13  122.42   42.26
  -1  -9  12  333.35   23.08
  -1  -9  11   -0.48   16.22
  -1  -9  10  289.31   52.57
  -1  -9   9   21.20   27.89
  -1  -9   8  683.40   56.29
  -1  -9   7   25.89   13.63
  -1  -9   6  613.78   58.38
  -1  -9   5   25.78   24.13
  -1  -9   4  794.45   36.08
   1   9  -3   14.55    4.87
  -1  -9   3   15.85    6.24
  -1  -9   3   35.85   18.04
   1   9  -2  699.94   16.51
  -1  -9   2  600.56   15.25
  -1  -9   2  571.84   72.83
   1   9  -1   62.20   14.25
  -1  -9   1   77.16   13.06
  -1  -9   1   98.17   18.75
   1   9   0   96.56   35.35
  -1  -9   0  119.36   33.20
  -1  -9   0  136.18   45.61
  -1  -9  -1  329.87   17.81
  -1  -9  -1  344.92   28.53
  -1  -9  -2  269.70   39.29
  -1  -9  -2  324.06   61.91
  -1  -9  -3  603.32   27.64
  -1  -9  -3  624.30   61.76
  -1  -9  -4  186.12   44.09
  -1  -9  -4  247.75   49.00
  -1  -9  -5  601.35   31.93
  -1  -9  -5  723.24   65.89
  -1  -9  -6  494.77   31.65
  -1  -9  -6  487.51   61.26
  -1  -9  -7  345.89   28.82
  -1  -9  -7  289.40   79.85
  -1  -9  -8  249.52   66.02
  -1  -9  -8  212.67   48.96
  -1  -9  -9  482.49   82.81
  -1  -9  -9  430.57   26.44
  -1  -9 -10   11.18   15.18
  -1  -9 -10    1.27   15.00
  -1  -9 -11  270.83   36.47
  -1  -9 -11  252.15   22.85
  -1  -9 -12    0.03   11.83
  -1  -9 -12   -2.80    9.73
  -1  -9 -13  238.47   88.11
  -1  -9 -13  270.11   40.27
  -1  -9 -14   18.82   19.37
  -1  -9 -14   41.69   16.82
  -1 -10  15   21.16   13.18
  -1 -10  14  186.68   41.41
  -1 -10  13   90.88   31.73
  -1 -10  12  320.31   28.67
  -1 -10  11  415.84   62.08
  -1 -10  10  108.74   37.43
  -1 -10   9  352.77   45.82
  -1 -10   8  145.51   53.60
  -1 -10   7  752.28   78.37
  -1 -10   6   -1.28   23.08
  -1 -10   5  628.46   32.98
  -1 -10   4   46.90   19.64
  -1 -10   3 1059.04   22.31
  -1 -10   3 1165.22   40.27
  -1 -10   2   54.61   17.46
  -1 -10   2  129.21   40.13
  -1 -10   1  556.54   18.23
  -1 -10   1  620.50   29.34
  -1 -10   0  167.11   13.96
  -1 -10   0  205.58   50.34
  -1 -10  -1  459.00   25.33
  -1 -10  -1  527.91   33.56
  -1 -10  -2   94.31   13.89
  -1 -10  -2  110.73   25.67
  -1 -10  -3  430.74   26.45
  -1 -10  -3  437.30   36.72
  -1 -10  -4  335.06   22.16
  -1 -10  -4  338.62   76.28
  -1 -10  -5  148.19   49.92
  -1 -10  -5  164.84   51.25
  -1 -10  -6  152.19   60.30
  -1 -10  -6  183.09   56.93
  -1 -10  -7  131.48   40.21
  -1 -10  -7  107.97   31.63
  -1 -10  -8  317.41   40.79
  -1 -10  -8  267.66   72.39
  -1 -10  -9   52.55   13.59
  -1 -10  -9   40.80   19.07
  -1 -10 -10  257.32   27.65
  -1 -10 -10  179.77   61.62
  -1 -10 -11   18.30   19.15
  -1 -10 -11    7.59   15.92
  -1 -10 -12  137.75   73.52
  -1 -10 -12  209.66   31.80
  -1 -11  15   80.10   39.57
  -1 -11  14   37.72   25.56
  -1 -11  13  140.25   61.37
  -1 -11  12   48.29   21.60
  -1 -11  11  339.59   52.37
  -1 -11  10  214.48   97.51
  -1 -11   9  232.81   83.70
  -1 -11   8  317.84   36.36
  -1 -11   7  150.49   53.35
  -1 -11   6  711.97   42.86
  -1 -11   5    3.38   11.31
  -1 -11   4  699.51   34.53
  -1 -11   3    5.20   21.09
  -1 -11   2  433.33   41.53
  -1 -11   1   -4.26    6.58
  -1 -11   1    8.86   15.87
  -1 -11   0  417.31   14.52
  -1 -11   0  546.24   29.78
  -1 -11  -1   68.51   23.99
  -1 -11  -1   85.22   26.43
  -1 -11  -2   84.50   26.29
  -1 -11  -2  114.66   32.42
  -1 -11  -3   65.65   20.02
  -1 -11  -3   62.13   33.26
  -1 -11  -4  157.21   44.56
  -1 -11  -4  186.69   73.01
  -1 -11  -5  214.76  100.49
  -1 -11  -5  213.98   49.98
  -1 -11  -6   19.73   20.77
  -1 -11  -6   37.86   18.60
  -1 -11  -7   48.25   21.76
  -1 -11  -7   60.98   29.02
  -1 -11  -8   18.13   16.15
  -1 -11  -8   48.13   23.69
  -1 -11  -9  199.66   46.70
  -1 -11  -9  169.38   43.29
  -1 -11 -10    5.91   11.99
  -1 -11 -10   13.14   13.49
  -1 -11 -11  123.86   41.12
  -1 -11 -11  146.87   25.61
  -1 -12  14   48.85   33.28
  -1 -12  13   24.84   23.01
  -1 -12  12   24.44   15.83
  -1 -12  11   53.66   25.66
  -1 -12  10  168.22   57.00
  -1 -12   9   45.61   24.40
  -1 -12   8   94.32   18.77
  -1 -12   7  132.39   42.00
  -1 -12   6   83.04   40.73
  -1 -12   5  275.84   98.42
  -1 -12   4    9.18   14.36
  -1 -12   3  325.15   84.87
  -1 -12   2   -2.19   11.83
  -1 -12   1  693.95  274.08
  -1 -12   0    9.61   21.39
  -1 -12  -1  530.26   42.39
  -1 -12  -2   22.66   13.93
  -1 -12  -2   44.82   29.56
  -1 -12  -3   99.24   36.42
  -1 -12  -3   60.51   33.67
  -1 -12  -4   34.23   17.88
  -1 -12  -4    3.72   20.03
  -1 -12  -5  122.52   29.21
  -1 -12  -5  128.81   38.63
  -1 -12  -6  128.44   58.78
  -1 -12  -6  159.79   51.95
  -1 -12  -7   15.90   16.23
  -1 -12  -7   -4.05   17.53
  -1 -12  -8   63.93   29.00
  -1 -12  -8  120.07   35.97
  -1 -12  -9   21.43   20.32
  -1 -12  -9   23.11   11.62
  -1 -13  13   29.91   22.31
  -1 -13  12   30.29   19.54
  -1 -13  11   16.40   16.41
  -1 -13  10  102.85   21.40
  -1 -13   9   34.17   16.81
  -1 -13   8  164.73   70.91
  -1 -13   7    1.84   11.89
  -1 -13   6  162.47   56.96
  -1 -13   5   57.65   23.00
  -1 -13   4  385.17   99.75
  -1 -13   3   -9.95   21.11
  -1 -13   1    1.85   10.11
  -1 -13   0  498.82  111.72
  -1 -13  -1   18.23   19.60
  -1 -13  -2  359.83   75.67
  -1 -13  -3   47.14   25.56
  -1 -13  -4  196.87   55.73
  -1 -13  -5   22.72   19.67
  -1 -13  -6   74.62   17.65
  -1 -14  10   45.25   30.27
  -1 -14   9  250.50   33.56
  -1 -14   8   45.89   31.71
  -1 -14   7  119.66   46.06
  -1 -14   6   56.42   30.70
  -1 -14   5   70.63   22.61
  -1 -14   4   21.04   19.31
  -1 -14   3  185.25   70.44
  -1 -14   2   21.54   12.64
  -1 -14   1   65.96   28.60
  -1 -14   0   -1.50   14.84
  -1 -14  -1  223.44   90.63
  -1 -14  -2   -4.71   20.19
  -1 -14  -3  153.02   48.09
   2 -13   2   -2.45   21.51
   2 -13   3  175.51   70.86
   2 -13   4   13.62   21.64
   2 -13   5   55.09   25.23
   2 -13   6  -16.29   22.89
   2 -13   7  224.67   87.64
   2 -13   8   34.53   36.67
   2 -12  -3   18.26   14.21
   2 -12  -2  138.67   66.61
   2 -12  -1   -1.67   21.73
   2 -12   0  227.98   81.95
   2 -12   1    6.95   14.61
   2 -12   2  168.60   44.80
   2 -12   3    6.92   13.80
   2 -12   4  314.08   95.50
   2 -12   5   20.95   15.69
   2 -12   6  168.92   31.47
   2 -12   7    9.17   16.13
   2 -12   8  193.46   74.18
   2 -12   9   13.66   22.19
   2 -12  10  164.98   66.92
   2 -12  11   85.20   34.41
   2 -12  12  119.29   45.72
   2 -12  13   42.44   34.44
   2 -11  -6  100.03   65.63
   2 -11  -6  116.35   61.70
   2 -11  -5  105.55   52.63
   2 -11  -5  121.20   59.09
   2 -11  -4   89.54   49.00
   2 -11  -4  123.64   36.86
   2 -11  -3  103.45   51.48
   2 -11  -3  166.11   28.74
   2 -11  -2   61.19   24.18
   2 -11  -2   84.95   20.90
   2 -11  -1  304.74   21.84
   2 -11  -1  245.66   63.20
   2 -11   0   33.21   11.86
   2 -11   0   41.95   24.39
   2 -11   1  518.79   41.26
   2 -11   2   37.02   23.03
   2 -11   3  326.14   36.72
   2 -11   4   -4.64   22.99
   2 -11   5  259.24   85.40
   2 -11   6   38.76   27.97
   2 -11   7  137.80   37.21
   2 -11   8    1.60   14.48
   2 -11   9  159.51   57.27
   2 -11  10   97.03   39.46
   2 -11  11   71.14   37.82
   2 -11  12   97.35   49.71
   2 -11  13   36.31   20.67
   2 -11  14   36.31   32.92
   2 -11  15   18.19   16.52
   2 -10  -8    5.94   11.63
   2 -10  -8   10.48    7.18
   2 -10  -7   49.79   23.81
   2 -10  -7   51.70   17.07
   2 -10  -6  -10.55   16.05
   2 -10  -6   23.13   16.27
   2 -10  -5  149.01   75.86
   2 -10  -5  197.59   56.33
   2 -10  -4  216.49   69.99
   2 -10  -4  212.80   52.01
   2 -10  -3  154.87   19.03
   2 -10  -3  167.37   45.45
   2 -10  -2  244.93   45.35
   2 -10  -2  325.94   83.81
   2 -10  -1  160.21   49.58
   2 -10  -1  232.94   96.33
   2 -10   0  296.50   42.80
   2 -10   0  370.54   34.41
   2 -10   1   18.54    9.33
   2 -10   1   -5.71   23.42
   2 -10   2  553.49   37.89
   2 -10   2  522.13   38.54
   2 -10   3    0.75    8.75
   2 -10   3    6.39    9.24
   2 -10   4  348.64   26.20
   2 -10   4  345.39   29.34
   2 -10   5  -16.27   23.40
   2 -10   6  463.25   34.05
   2 -10   7   54.83   32.05
   2 -10   8  180.33   47.74
   2 -10   9   36.82   25.56
   2 -10  10  265.66   66.41
   2 -10  11  250.53   31.28
   2 -10  12   45.64   28.02
   2 -10  13  117.33   43.58
   2 -10  14   91.16   25.06
   2 -10  15   62.52   33.57
   2 -10  16  106.72   22.80
   2 -10  17  194.31   30.11
   2  -9 -10   77.93   36.26
   2  -9 -10   90.80   32.12
   2  -9  -9    3.07    9.65
   2  -9  -9   12.34    6.73
   2  -9  -8  212.27   61.15
   2  -9  -8  188.11   58.24
   2  -9  -7   19.57   13.64
   2  -9  -7    9.56   10.38
   2  -9  -6  129.87   44.77
   2  -9  -6  120.32   29.40
   2  -9  -5   11.06    8.19
   2  -9  -5    6.57   14.58
   2  -9  -4  160.34   54.45
   2  -9  -4  194.34   54.87
   2  -9  -3  283.36   43.28
   2  -9  -3  284.53   29.83
   2  -9  -2  182.95   65.12
   2  -9  -2  160.82   44.58
   2  -9  -1  234.41   52.39
   2  -9  -1  234.52   27.62
   2  -9   0  288.69   51.35
   2  -9   0  283.37   69.77
   2  -9   1  723.22   35.94
   2  -9   1  744.95   48.49
   2  -9   2   -6.58    9.31
   2  -9   2   18.42   16.98
   2  -9   3  302.43   16.32
   2  -9   3  281.33   77.25
   2  -9   4   -2.69    7.48
   2  -9   4   -2.68   12.69
   2  -9   5  567.54   28.50
   2  -9   5  533.65   37.84
   2  -9   6   12.35    9.50
   2  -9   6   24.84   14.81
   2  -9   7  682.41   17.40
   2  -9   7  725.69   32.72
   2  -9   8  181.00   51.21
   2  -9   9  386.30   76.34
   2  -9  10   69.40   42.82
   2  -9  11  408.96   86.82
   2  -9  12  258.49   91.10
   2  -9  13   91.82   39.92
   2  -9  14   42.60   28.14
   2  -9  15   37.48   22.37
   2  -9  16   86.27   40.83
   2  -9  17   39.04   33.05
   2  -9  18   61.57   36.15
   2  -8 -12   -2.58   13.75
   2  -8 -11  192.44   67.60
   2  -8 -11  163.07   61.61
   2  -8 -10    0.55    8.80
   2  -8 -10    6.10    8.94
   2  -8  -9  331.46   74.72
   2  -8  -9  334.48   27.97
   2  -8  -8   19.93   16.71
   2  -8  -8   20.72   14.23
   2  -8  -7  272.15   91.71
   2  -8  -7  309.26   29.98
   2  -8  -6   60.87   28.78
   2  -8  -6   51.31   18.89
   2  -8  -5  146.34   57.14
   2  -8  -5  184.07   51.84
   2  -8  -4   80.31   19.88
   2  -8  -4  122.95   42.80
   2  -8  -3  193.35   49.20
   2  -8  -3  280.56   34.75
   2  -8  -2  429.36   48.76
   2  -8  -2  511.52   34.72
   2  -8  -1  280.85   47.38
   2  -8  -1  307.05   21.86
   2  -8   0  245.90   21.98
   2  -8   0  256.34   67.58
   2  -8   1  406.36   46.25
   2  -8   1  384.65   46.85
   2  -8   2  397.68   18.43
   2  -8   2  449.48   28.99
   2  -8   3   58.82   21.40
   2  -8   3  102.48   31.30
   2  -8   4  275.64   33.46
   2  -8   4  332.05   19.91
  -2   8  -4  310.64   20.80
   2  -8   5    0.30   12.34
   2  -8   5    2.22    4.61
  -2   8  -5    4.49    4.25
   2  -8   6  493.75   55.69
   2  -8   6  526.84   26.31
  -2   8  -6  545.43   20.61
   2  -8   7    7.09   16.03
   2  -8   7   -2.71    6.76
  -2   8  -7    2.44    2.81
   2  -8   8  916.94   28.55
   2  -8   8  812.36   65.54
   2  -8   9  333.13   18.16
   2  -8   9  290.12   37.58
   2  -8  10   74.55   28.05
   2  -8  10   48.29   29.95
   2  -8  11   39.52   14.24
   2  -8  11    4.76   15.14
   2  -8  12  317.57   42.44
   2  -8  13  240.98   83.05
   2  -8  14   43.11   21.00
   2  -8  15  162.48   59.62
   2  -8  16   18.59    9.99
   2  -8  17   63.84   23.77
   2  -8  18   31.25   16.84
   2  -7 -13   23.98   17.88
   2  -7 -12  129.69   52.45
   2  -7 -11   10.03   17.72
   2  -7 -11   20.90   16.42
   2  -7 -10  270.96   99.71
   2  -7 -10  259.05   64.33
   2  -7  -9   14.63   16.95
   2  -7  -9    7.33   13.64
   2  -7  -8  723.61   80.40
   2  -7  -8  716.92   22.25
   2  -7  -7  167.68   69.72
   2  -7  -7  156.43   42.89
   2  -7  -6  441.88   28.81
   2  -7  -6  475.93   33.69
   2  -7  -5   56.95   34.32
   2  -7  -5   31.12   16.17
   2  -7  -4  193.80   56.95
   2  -7  -4  204.02   58.89
   2  -7  -3  303.18   74.39
   2  -7  -3  346.32   83.71
   2  -7  -2  236.03   57.69
   2  -7  -2  235.60   70.00
   2  -7  -1  707.02   65.72
   2  -7  -1  751.15   36.09
   2  -7   0   49.87   23.58
   2  -7   0   39.20   16.10
   2  -7   1  526.98   39.86
   2  -7   1  562.58   33.71
   2  -7   2  598.19   54.75
   2  -7   2  565.05   36.37
   2  -7   3  497.67   75.40
   2  -7   3  534.29   47.01
  -2   7  -3  514.48   23.90
   2  -7   4   24.27   19.28
   2  -7   4   27.53   11.80
  -2   7  -4   24.01   13.97
   2  -7   5  486.97   29.91
   2  -7   5  539.96   26.80
  -2   7  -5  515.77   17.39
   2  -7   6  -11.27   19.54
   2  -7   6   11.85    8.63
  -2   7  -6    7.66    4.55
   2  -7   7  690.90   49.09
   2  -7   7  717.43   19.65
  -2   7  -7  724.38   19.17
   2  -7   8  -25.78   19.27
   2  -7   8    5.16    7.14
  -2   7  -8    5.97    3.51
   2  -7   9 1063.50   39.61
   2  -7   9  880.33   28.83
   2  -7   9  895.21   62.11
   2  -7  10  200.86   25.86
   2  -7  10  192.58   77.16
   2  -7  11  173.59   11.55
   2  -7  11  134.09   42.90
   2  -7  12   38.37   13.98
   2  -7  12   41.58   29.88
   2  -7  13  289.26   19.27
   2  -7  13  281.58   43.76
   2  -7  14  221.48   31.43
   2  -7  14  169.37   50.94
   2  -7  15   46.68   28.73
   2  -7  16  306.97   49.79
   2  -7  17   28.15   20.40
   2  -7  18  137.54   56.98
   2  -6 -14   38.07   28.80
   2  -6 -13   20.30   23.32
   2  -6 -12  107.26   46.78
   2  -6 -11  287.84   48.63
   2  -6 -11  269.61   21.12
   2  -6 -10   16.18   11.13
   2  -6 -10    2.46   10.98
   2  -6  -9  260.73   82.27
   2  -6  -9  307.77   25.69
   2  -6  -8   11.66   14.54
   2  -6  -8    4.31    6.06
   2  -6  -7  711.02   78.22
   2  -6  -7  705.31   36.73
   2  -6  -6  193.93   37.54
   2  -6  -6  159.10   35.07
   2  -6  -5  673.42   68.97
   2  -6  -5  638.58   51.14
   2  -6  -4  530.14   67.68
   2  -6  -4  557.76   54.93
   2  -6  -3  545.46   31.88
   2  -6  -3  542.05   24.31
   2  -6  -2  369.66   60.03
   2  -6  -2  356.46   24.78
   2  -6  -1  604.30   19.85
   2  -6  -1  591.79   24.03
   2  -6   0 1320.28   37.98
   2  -6   0 1332.95   42.41
   2  -6   1  117.64   58.29
   2  -6   1  120.82   71.65
   2  -6   2  246.38   26.86
   2  -6   2  230.48   16.77
  -2   6  -2  277.03   19.80
   2  -6   3  656.40   28.62
   2  -6   3  707.71   24.62
  -2   6  -3  747.83   17.69
   2  -6   4  673.57   29.27
   2  -6   4  731.88   26.02
  -2   6  -4  729.96   18.11
   2  -6   5   29.25   13.35
   2  -6   5   -1.18    8.08
  -2   6  -5   11.78    5.89
   2  -6   6  789.40   59.19
   2  -6   6  844.27   38.21
  -2   6  -6  899.85   26.60
   2  -6   7   24.91   13.33
   2  -6   7    8.85   10.39
  -2   6  -7   18.02    5.09
   2  -6   8  853.15   42.32
   2  -6   8  698.26   26.14
   2  -6   8  724.70   45.59
   2  -6   9    4.32    4.84
   2  -6   9   11.75    7.24
   2  -6   9   13.02   17.29
   2  -6  10 1138.57   34.12
   2  -6  10  937.19   24.30
   2  -6  10  915.20   36.92
   2  -6  11  232.43   14.07
   2  -6  11  162.97    9.96
   2  -6  11  225.45   62.28
   2  -6  12  453.75   20.39
   2  -6  12  413.51   28.95
   2  -6  13   85.58   25.13
   2  -6  13   73.02   38.23
   2  -6  14  442.05   30.24
   2  -6  14  305.19   64.78
   2  -6  15  214.12   35.19
   2  -6  15  188.52   57.80
   2  -6  16  232.27   27.93
   2  -6  16  192.35   56.16
   2  -6  17  251.41   16.75
   2  -6  17  182.93   17.26
   2  -6  18   40.40   21.83
   2  -5 -15   70.65   36.42
   2  -5 -14  151.19   47.55
   2  -5 -13   41.48   32.30
   2  -5 -12   90.26   26.13
   2  -5 -11  109.37   31.98
   2  -5 -11   66.88   19.83
   2  -5 -10  547.07   37.39
   2  -5 -10  480.74   50.36
   2  -5  -9    7.75    7.55
   2  -5  -9    4.49    6.54
   2  -5  -8  604.20   30.91
   2  -5  -8  598.83   56.41
   2  -5  -7   33.12   24.27
   2  -5  -7   42.51   15.81
   2  -5  -6 1084.71   36.17
   2  -5  -6 1064.71   37.76
   2  -5  -5   97.47   29.76
   2  -5  -5   91.05   21.25
   2  -5  -4  938.97   37.56
   2  -5  -4  977.27   38.48
   2  -5  -3  385.95   54.69
   2  -5  -3  398.94   22.30
   2  -5  -2  819.56   30.68
   2  -5  -2  747.95   43.98
   2  -5  -1  905.81   24.22
   2  -5  -1  951.70   34.34
   2  -5   0  897.81   29.96
   2  -5   0  982.80   27.91
   2  -5   1 2250.18   50.28
   2  -5   1 2353.53   47.70
  -2   5  -1 2459.16   50.23
   2  -5   2  700.92   34.92
   2  -5   2  708.07   24.86
  -2   5  -2  748.86   18.85
   2  -5   3  372.66   23.81
   2  -5   3  443.95   41.37
  -2   5  -3  420.96   14.63
   2  -5   4  486.17   44.70
   2  -5   4  546.02   26.48
  -2   5  -4  546.90   17.40
   2  -5   5  440.61   28.97
   2  -5   5  493.40   32.86
  -2   5  -5  467.19   17.05
   2  -5   6    2.06   11.64
   2  -5   6   10.73   12.24
  -2   5  -6   11.59    4.58
   2  -5   7  553.72   35.08
   2  -5   7  588.05   31.11
  -2   5  -7  542.36   11.55
   2  -5   8    5.32    7.60
   2  -5   8    2.98    3.00
   2  -5   8   -5.63   14.12
   2  -5   9  396.93   16.39
   2  -5   9  360.04    9.74
   2  -5   9  332.85   21.76
   2  -5  10   52.57   19.33
   2  -5  10   31.75   11.32
   2  -5  10   39.89   26.53
   2  -5  11  573.78   24.24
   2  -5  11  451.50   22.14
   2  -5  11  453.70   24.20
   2  -5  12   40.95    9.83
   2  -5  12   65.19   24.15
   2  -5  13  533.29   16.49
   2  -5  13  361.84   68.72
   2  -5  14   50.50   11.70
   2  -5  14   30.61   20.58
   2  -5  15  907.87   47.51
   2  -5  15  759.70   60.73
   2  -5  16  247.38   33.17
   2  -5  16  212.24   48.64
   2  -5  17   84.89   28.06
   2  -5  17   69.43   24.56
   2  -5  18  149.69   33.32
   2  -5  18   84.14   33.85
   2  -5  19   19.77   14.45
   2  -4 -16   70.52   35.15
   2  -4 -15  155.82   55.45
   2  -4 -14   59.91   33.71
   2  -4 -13  217.00   86.26
   2  -4 -12   34.33   23.43
   2  -4 -12   29.41   10.52
   2  -4 -11  141.94   42.86
   2  -4 -11   94.88   19.76
   2  -4 -10   33.62   14.78
   2  -4 -10   18.21   10.22
   2  -4  -9  449.53   65.44
   2  -4  -9  474.19   29.60
   2  -4  -8   15.47   20.23
   2  -4  -8    4.09    5.12
   2  -4  -7  623.25   32.25
   2  -4  -7  630.40   21.13
   2  -4  -6   22.63   19.54
   2  -4  -6    5.06    8.74
   2  -4  -5  697.61   30.86
   2  -4  -5  719.60   29.93
   2  -4  -4  165.16   60.36
   2  -4  -4  192.44   45.87
   2  -4  -3 1400.93   35.83
   2  -4  -3 1395.46   37.92
   2  -4  -2  286.34   19.85
   2  -4  -2  266.52   32.50
   2  -4  -1  516.71   19.99
   2  -4  -1  535.22   19.97
  -2   4   1  512.33   17.61
   2  -4   0  866.14   21.82
   2  -4   0  959.63   36.22
  -2   4   0  929.07   18.69
   2  -4   1  909.88   55.17
   2  -4   1 1033.33   64.56
  -2   4  -1 1082.62   36.12
   2  -4   2 2002.04   45.33
   2  -4   2 2169.36   48.00
  -2   4  -2 2254.37   47.25
   2  -4   3  111.91   15.68
  -2   4  -3  143.19   11.09
   2  -4   4 1448.77   38.68
   2  -4   4 1673.25   38.72
  -2   4  -4 1684.36   35.55
   2  -4   5   -3.92   17.50
   2  -4   5    2.13    5.78
  -2   4  -5    4.62    3.55
   2  -4   6 1250.97   70.94
   2  -4   6 1544.86   50.04
  -2   4  -6 1454.22   46.17
   2  -4   7   10.54    6.76
   2  -4   7   23.23   10.99
  -2   4  -7    7.42    5.46
   2  -4   8  711.40   21.86
   2  -4   8  615.76   29.04
   2  -4   8  618.82   23.55
   2  -4   9   -2.88    7.10
   2  -4   9    5.35    5.58
   2  -4   9   -2.47   15.08
   2  -4  10  441.02   16.02
   2  -4  10  388.21   14.79
   2  -4  10  395.76   22.22
   2  -4  11   -1.55    7.91
   2  -4  11   20.29   15.27
   2  -4  12  760.78   24.79
   2  -4  12  630.57   54.16
   2  -4  13  246.56   15.61
   2  -4  13  222.57   33.62
   2  -4  14  238.22   28.28
   2  -4  14  173.73   48.13
   2  -4  15   21.19   12.95
   2  -4  15   32.91   15.62
   2  -4  16  637.47   25.47
   2  -4  16  576.42   47.64
   2  -4  17  134.91   42.63
   2  -4  17  107.32   41.09
   2  -4  18   52.04   17.53
   2  -4  18   24.02   10.36
   2  -4  19   51.17   20.71
   2  -4  20   98.04   43.91
   2  -4  21  129.81   52.44
   2  -3 -17   62.30   34.49
   2  -3 -16  133.75   34.68
   2  -3 -15   86.74   32.49
   2  -3 -14  200.61   62.66
   2  -3 -13   34.54   25.96
   2  -3 -12  375.97   30.68
   2  -3 -12  330.48   15.21
   2  -3 -11   17.34   19.52
   2  -3 -11   15.58   10.94
   2  -3 -10  453.92   35.58
   2  -3 -10  387.22   19.94
   2  -3  -9   10.65   16.78
   2  -3  -9   18.88   10.28
   2  -3  -8 1022.70   80.66
   2  -3  -8 1004.57   56.66
  -2   3   8  924.35   39.20
   2  -3  -7   71.58   21.83
   2  -3  -7   26.09   12.16
  -2   3   7   38.12   12.17
   2  -3  -6  342.21   64.11
   2  -3  -6  298.35   29.27
  -2   3   6  297.46   14.47
   2  -3  -5   15.63   16.90
   2  -3  -5   28.39   14.08
  -2   3   5   27.57    8.37
   2  -3  -4 1131.96   37.04
   2  -3  -4 1090.36   29.80
  -2   3   4 1008.06   23.81
   2  -3  -3   84.77   31.69
   2  -3  -3   52.58   25.62
  -2   3   3   59.29   15.64
   2  -3  -2 1139.18   73.20
   2  -3  -2 1134.50   45.18
  -2   3   2 1104.53   41.12
  -2   3   2  994.36   32.47
   2  -3  -1 1075.13   35.26
   2  -3  -1 1010.77   32.09
  -2   3   1 1076.78   34.04
  -2   3   1  997.05   27.65
   2  -3   0 2416.60   46.42
   2  -3   0 2348.97   46.21
  -2   3   0 2413.70   44.04
  -2   3   0 2310.78   42.94
   2  -3   1 1673.33   49.73
   2  -3   1 1580.76   34.30
  -2   3  -1 1701.34   31.82
  -2   3  -1 1546.50   32.15
   2  -3   2 1332.39   54.74
   2  -3   2 1391.83   38.27
  -2   3  -2 1440.78   39.46
  -2   3  -2 1274.46   32.93
   2  -3   3  935.84   37.55
   2  -3   4  963.68   40.12
   2  -3   4 1112.47   30.02
   2  -3   4  758.30   27.83
  -2   3  -4 1117.43   28.19
   2  -3   5 1431.13   63.07
   2  -3   5 1638.34   36.34
   2  -3   5 1140.69   28.36
  -2   3  -5 1525.15   28.60
   2  -3   6  342.68   25.45
   2  -3   6  409.15   20.05
   2  -3   6  249.98   19.29
  -2   3  -6  322.53   11.05
   2  -3   7 4380.24   40.20
   2  -3   7 3501.34   79.43
   2  -3   8   14.35    7.87
   2  -3   8   22.31    8.25
   2  -3   8   18.11   14.64
   2  -3   9 1214.63   27.36
   2  -3   9  988.07   22.48
   2  -3  10   -1.74    9.35
   2  -3  10    7.36    7.01
  -2   3 -10   -3.35   16.86
   2  -3  11  754.18   23.83
   2  -3  12   18.67    8.90
  -2   3 -12   11.71   12.59
   2  -3  13  150.52   39.97
  -2   3 -13  105.45   27.86
   2  -3  14  210.23   22.53
  -2   3 -14  113.45   24.45
   2  -3  15  113.68   43.47
  -2   3 -15   76.05   20.29
   2  -3  16   46.52   22.57
   2  -3  16   26.45   12.68
   2  -3  17  252.07   65.41
   2  -3  17  156.63   51.52
   2  -3  18   95.23   51.01
   2  -3  18   92.36   33.44
   2  -3  19   26.42   13.70
   2  -3  20   85.14   30.19
   2  -3  21   21.72   11.93
   2  -2 -17   37.38   21.40
   2  -2 -16  164.13   41.09
   2  -2 -15  187.01   51.19
   2  -2 -14  167.34   44.10
   2  -2 -13  462.98   46.07
   2  -2 -12  230.89   71.99
   2  -2 -12  219.62   29.03
   2  -2 -11  967.46   50.77
   2  -2 -11  799.58   25.41
   2  -2 -10   36.06   19.01
   2  -2 -10   -0.52    6.72
  -2   2  10    6.12    6.34
   2  -2  -9  461.69   29.77
   2  -2  -9  430.94   15.70
  -2   2   9  446.03   15.68
   2  -2  -8    1.65   17.64
   2  -2  -8   11.79    9.90
  -2   2   8    2.89    4.27
   2  -2  -7 1213.61   65.10
   2  -2  -7 1174.45   26.30
  -2   2   7 1229.83   27.68
   2  -2  -6   19.46   26.60
   2  -2  -6   29.20   18.34
  -2   2   6   62.66   19.16
   2  -2  -5 1688.23   42.12
   2  -2  -5 1670.11   37.98
  -2   2   5 1631.92   37.98
   2  -2  -4  -14.20   17.97
   2  -2  -4   19.87   11.78
  -2   2   4    4.19    5.91
   2  -2  -3 2906.93   57.42
   2  -2  -3 2895.43   54.18
  -2   2   3 2841.74   53.18
  -2   2   3 2784.94   49.29
   2  -2  -2  733.56   38.59
   2  -2  -2  703.46   34.70
  -2   2   2  735.66   34.32
  -2   2   2  714.61   34.23
   2  -2  -1  133.99   56.58
   2  -2  -1  113.21   30.08
  -2   2   1  138.70   14.87
  -2   2   1  143.84   15.63
   2  -2   0  828.98   59.74
   2  -2   0  764.50   20.55
  -2   2   0  783.50   31.99
  -2   2   0  766.59   19.35
   2  -2   1  794.04   24.55
  -2   2  -1  791.07   16.77
   2  -2   2 1830.26   75.13
   2  -2   2 1383.20   44.58
   2  -2   2 1641.98   51.64
  -2   2  -2 1814.39   52.97
   2  -2   3 1992.69   40.31
   2  -2   3 2310.85   48.09
   2  -2   3 1721.47   34.01
  -2   2  -3 2262.78   44.16
   2  -2   4 3982.07   70.88
   2  -2   4 4484.06   77.25
   2  -2   4 3292.97   58.78
  -2   2  -4 4473.00   76.20
   2  -2   5  441.60   23.23
   2  -2   5  612.26   28.90
  -2   2  -5  556.36   25.70
  -2   2  -5  396.12   26.21
   2  -2   6 2190.81   40.66
   2  -2   6 1956.54   35.65
   2  -2   6 1769.78   35.13
  -2   2  -6 1648.76   37.50
   2  -2   7  925.14   29.10
   2  -2   7  836.54   23.91
   2  -2   7  662.29   22.04
  -2   2  -7  665.98   29.12
   2  -2   8 2454.64   50.39
   2  -2   8 2304.80   52.29
   2  -2   8 1974.44   57.42
  -2   2  -8 1885.43   62.08
   2  -2   9    4.08    8.35
   2  -2   9    6.15    6.52
   2  -2   9   -0.53    9.19
  -2   2  -9   -2.01   13.77
   2  -2  10 1050.01   43.05
  -2   2 -10  768.67   50.53
   2  -2  11   -4.54   10.71
  -2   2 -11   18.40   14.73
   2  -2  12  804.02   33.92
  -2   2 -12  630.28   44.16
  -2   2 -13  117.66   18.11
  -2   2 -13  120.70   29.82
  -2   2 -14  334.28   21.70
  -2   2 -14  241.23   29.15
  -2   2 -15  399.50   18.81
  -2   2 -15  326.61   38.01
  -2   2 -16   77.77   18.24
  -2   2 -16   19.30   10.18
  -2   2 -17  135.44   21.59
  -2   2 -17   44.73   23.90
  -2   2 -18  109.58   22.01
  -2   2 -18   75.53   20.43
   2  -2  20   13.69    9.90
   2  -2  21   63.97   38.16
   2  -1 -18   41.67   23.42
   2  -1 -17  285.41   50.82
   2  -1 -16   95.82   29.67
   2  -1 -15  248.28   59.70
   2  -1 -14  104.37   33.67
   2  -1 -13  439.22   69.67
   2  -1 -12  623.34   42.25
   2  -1 -12  473.13   21.20
   2  -1 -11  252.92   64.81
   2  -1 -11  223.61   10.04
  -2   1  11  205.57   19.06
   2  -1 -10  651.93   31.66
   2  -1 -10  510.66   15.65
  -2   1  10  597.44   14.71
   2  -1  -9  203.29   68.62
   2  -1  -9  182.88   27.60
  -2   1   9  175.74   17.63
   2  -1  -8  728.13   30.85
   2  -1  -8  657.80   17.46
  -2   1   8  668.20   11.34
   2  -1  -7   83.20   45.65
   2  -1  -7   82.50   10.67
  -2   1   7   82.20   17.94
   2  -1  -6 1161.31   32.85
   2  -1  -6 1169.93   24.94
  -2   1   6 1188.16   30.20
   2  -1  -5  183.49   37.10
   2  -1  -5  169.09   26.57
  -2   1   5  184.78   15.31
   2  -1  -4  962.48   26.37
  -2   1   4  886.60   22.55
   2  -1  -3  -16.84   15.07
   2  -1  -3   -1.70    7.28
  -2   1   3   -2.60   10.87
  -2   1   3    0.58    3.47
   2  -1  -2  134.53   17.44
   2  -1  -2  155.74   10.68
  -2   1   2  134.16   10.80
  -2   1   2  187.42   26.68
   2  -1  -1  972.72   37.54
   2  -1  -1  963.81   42.81
  -2   1   1  944.75   30.99
  -2   1   1  985.90   35.57
   2  -1   0   63.69   32.82
   2  -1   0   79.43   42.16
  -2   1   0   83.56   32.52
  -2   1   0   95.33   54.71
   2  -1   1 1719.11   64.56
   2  -1   1 1293.52   42.22
   2  -1   1 1547.87   52.22
  -2   1  -1 1654.98   52.95
   2  -1   2   16.63   15.95
   2  -1   2   45.98   28.96
  -2   1  -2   29.67   17.36
  -2   1  -2   62.92   25.51
   2  -1   3 1047.00   36.92
   2  -1   3 1322.66   43.95
  -2   1  -3 1287.00   39.04
   2  -1   4    8.79   16.05
   2  -1   4    1.48   13.70
  -2   1  -4   16.28   13.87
  -2   1  -4    2.19   18.59
   2  -1   5  671.50   28.97
   2  -1   5  835.01   35.42
  -2   1  -5  742.75   31.44
  -2   1  -5  650.04   23.74
   2  -1   6   13.39    9.22
   2  -1   6    6.40    9.70
   2  -1   6  -17.72   12.01
  -2   1  -6   -3.39   11.10
   2  -1   7 1246.58   32.10
   2  -1   7 1103.00   29.11
  -2   1  -7 1038.31   32.67
   2  -1   8  150.17   48.05
   2  -1   8  150.17   16.22
   2  -1   8  126.65   11.28
  -2   1  -8   85.26   20.37
   2  -1   9 2372.21   50.11
   2  -1   9 2170.00   46.30
  -2   1  -9 2383.82   74.64
  -2   1  -9 1909.09   42.56
   2  -1  10    6.64    8.38
  -2   1 -10   15.50    9.29
  -2   1 -10    2.10   12.84
  -2   1 -11 1397.62   56.65
  -2   1 -11 1087.46   28.48
  -2   1 -12   13.72   15.54
  -2   1 -12   33.67   19.28
  -2   1 -13  900.78   42.95
  -2   1 -13  825.04   40.80
  -2   1 -14   87.38   20.28
  -2   1 -14   87.38   29.87
  -2   1 -15  482.29   26.88
  -2   1 -15  409.49   21.87
  -2   1 -16  418.61   39.64
  -2   1 -16  318.67   53.37
  -2   1 -17  219.55   44.41
  -2   1 -17  150.22   25.05
  -2   1 -18   95.74   20.40
  -2   1 -18   22.54   10.69
  -2   1 -19  153.28   38.71
  -2   1 -20  106.30   33.12
  -2   1 -21   -0.49   18.36
   2   0 -18   42.79   19.94
   2   0 -17    0.23   18.61
   2   0 -16  224.40   33.50
   2   0 -15  126.60   34.17
   2   0 -14   18.29   27.19
   2   0 -13  128.61   31.08
   2   0 -13   85.07   18.48
   2   0 -12  189.90   50.65
   2   0 -12  200.26   10.37
   2   0 -11  506.60   48.82
   2   0 -11  408.86   11.83
  -2   0  11  527.34   15.50
   2   0 -10  181.26   31.69
   2   0 -10  129.21   23.46
  -2   0  10  149.65   14.49
   2   0  -9  811.12   32.14
   2   0  -9  722.16    9.39
  -2   0   9  886.48   24.86
   2   0  -8   46.66   21.95
   2   0  -8   47.25   13.06
  -2   0   8   44.90    8.90
   2   0  -7  588.21   42.47
   2   0  -7  548.08   17.35
  -2   0   7  584.64   19.27
   2   0  -6    0.38    9.31
   2   0  -6    0.43    2.64
  -2   0   6    0.83    2.33
   2   0  -5 3714.75   68.49
   2   0  -5 3493.33   58.39
  -2   0   5 3831.67   69.76
  -2   0   5 3561.35   59.29
   2   0  -4   -6.74   14.55
   2   0  -4   -3.41    3.43
  -2   0   4   -5.03   10.88
  -2   0   4   -3.35    3.15
   2   0  -3 2858.51   53.14
   2   0  -3 2878.43   51.23
  -2   0   3 2987.65   54.68
  -2   0   3 2567.51   43.77
   2   0  -2   -3.85    6.32
   2   0  -2  -21.40   20.96
  -2   0   2   -7.61   16.63
   2   0  -1  358.71   29.43
   2   0  -1  485.09   41.93
   2   0  -1  326.01   20.09
  -2   0   1  430.34   59.97
   2   0   0  194.16   46.01
   2   0   0  121.62   20.53
  -2   0   0   76.22   37.07
  -2   0   0   86.29   36.80
   2   0   1  273.84   23.64
   2   0   1  202.01   40.07
  -2   0  -1  204.74   24.74
  -2   0  -1  235.75   18.73
   2   0   2 3464.19   63.93
   2   0   2 2634.75   50.48
  -2   0  -2 3277.51   59.04
  -2   0  -2 2591.41   51.71
   2   0   3  352.08   24.33
   2   0   3  413.08   40.37
  -2   0  -3  437.72   32.57
  -2   0  -3  397.77   37.02
   2   0   4 1456.32   49.89
   2   0   4 1332.44   41.90
  -2   0  -4 1398.67   43.25
  -2   0  -4 1260.26   53.64
   2   0   5  838.27   19.57
   2   0   5  733.65   30.51
   2   0   5  638.93   27.85
  -2   0  -5  613.20   34.75
   2   0   6 2007.12   39.63
   2   0   6 1790.15   34.78
  -2   0  -6 1840.84   38.30
  -2   0  -6 1662.02   35.07
   2   0   7   57.18   27.21
   2   0   7   36.54   13.64
  -2   0  -7   46.93   36.21
  -2   0  -7   40.38   22.96
   2   0   8  631.65   25.78
   2   0   8  670.48   34.63
  -2   0  -8  645.40   45.16
  -2   0  -8  555.40   20.49
   2   0   9  105.63   11.91
  -2   0  -9  118.54   35.06
  -2   0  -9  120.60   38.03
   2   0  10  824.04   22.63
  -2   0 -10  835.56   51.26
  -2   0 -10  751.01   30.42
  -2   0 -11   17.38   11.80
  -2   0 -11   -1.75   11.94
  -2   0 -12  791.39   31.09
  -2   0 -12  707.36   29.21
  -2   0 -13    8.57   14.42
  -2   0 -13    7.59   11.07
  -2   0 -14  743.15   34.66
  -2   0 -14  553.51   54.66
  -2   0 -15   -0.99   20.13
  -2   0 -15   26.12   14.65
  -2   0 -16  540.53   76.54
  -2   0 -16  437.77   21.75
  -2   0 -17  268.30   43.91
  -2   0 -17  165.29   32.72
  -2   0 -18  257.49   29.10
  -2   0 -18  125.53   40.10
  -2   0 -19  125.83   31.76
  -2   0 -20   48.52   19.21
  -2   0 -21  170.43   63.31
   2   1 -19  168.67   33.90
   2   1 -18   37.66   26.50
   2   1 -17  115.64   26.48
   2   1 -16   34.76   25.78
   2   1 -15  200.62   69.30
   2   1 -14  431.49   35.33
   2   1 -13   33.45   20.52
   2   1 -12  126.47   32.97
   2   1 -12   49.67   14.59
  -2  -1  12   92.84   14.01
   2   1 -11  170.62   47.56
   2   1 -11  117.79   20.83
  -2  -1  11  141.05   11.82
   2   1 -10  497.08   25.70
   2   1 -10  374.23    7.91
  -2  -1  10  511.10    8.37
   2   1  -9  392.93   30.17
   2   1  -9  310.22    6.24
  -2  -1   9  396.79   10.16
   2   1  -8 1158.74   33.42
   2   1  -8  914.38   18.22
  -2  -1   8 1204.17   23.29
   2   1  -7  -10.31   12.57
   2   1  -7    3.76    3.50
  -2  -1   7    2.35    2.39
   2   1  -6 1369.49   49.88
   2   1  -6 1060.56   31.43
  -2  -1   6 1353.26   44.04
  -2  -1   6 1319.68   38.72
   2   1  -5   -2.16   13.10
  -2  -1   5   -5.15   12.00
   2   1  -4 5642.80   98.55
  -2  -1   4 5795.83   99.56
   2   1  -3  133.50   19.15
  -2  -1   3  159.92   19.59
   2   1  -2 9568.09  161.39
  -2  -1   2 9999.00   30.59
  -2  -1   2 7659.08   11.46
   2   1  -1  127.42   48.67
   2   1  -1   45.30    7.79
  -2  -1   1   86.37   41.43
  -2  -1   1   74.91   17.79
   2   1   0 2181.60   40.28
   2   1   0 2654.47   48.70
  -2  -1   0 2619.49   47.46
  -2  -1   0 2102.22   37.51
   2   1   1  124.38   20.32
   2   1   1  108.22   13.09
  -2  -1  -1  105.44   26.23
  -2  -1  -1  119.03   40.76
   2   1   2  305.66   17.60
   2   1   2  387.22   33.82
  -2  -1  -2  429.97   36.94
  -2  -1  -2  317.80   32.84
   2   1   3  182.55   14.22
   2   1   3  223.44   64.92
  -2  -1  -3  162.22   15.55
  -2  -1  -3  203.60   21.44
   2   1   4 1131.11   37.66
   2   1   4 1062.20   35.37
   2   1   4 1011.94   30.65
  -2  -1  -4 1004.70   51.88
   2   1   5 3025.54   56.71
   2   1   5 2759.81   49.94
  -2  -1  -5 2648.12   49.08
   2   1   6   63.76   10.41
   2   1   6   43.37   17.19
  -2  -1  -6   53.48   19.70
  -2  -1  -6   36.64   12.40
   2   1   7 1523.21   31.70
   2   1   7 1524.05   32.56
  -2  -1  -7 1478.61   32.98
  -2  -1  -7 1359.11   28.96
   2   1   8   83.99   24.36
  -2  -1  -8   91.84   20.95
  -2  -1  -8   83.18   17.53
   2   1   9  858.77   21.15
  -2  -1  -9  815.22   28.88
  -2  -1  -9  737.21   22.31
   2   1  10   81.71   18.50
  -2  -1 -10   91.46   44.65
  -2  -1 -10   79.90   22.46
  -2  -1 -11  372.05   20.62
  -2  -1 -11  296.68   21.43
  -2  -1 -12   28.89   18.73
  -2  -1 -12   -2.42   10.41
  -2  -1 -13  203.42   24.75
  -2  -1 -13  191.96   40.16
  -2  -1 -14  -24.04   16.06
  -2  -1 -14    4.82    9.03
  -2  -1 -15  144.46   23.64
  -2  -1 -15  108.24   24.69
  -2  -1 -16  100.44   27.01
  -2  -1 -16   71.40   15.49
  -2  -1 -17  170.47   26.38
  -2  -1 -17  104.43   17.32
  -2  -1 -18   65.90   27.82
  -2  -1 -18   22.47   10.21
  -2  -1 -19  110.13   40.34
  -2  -1 -20   48.89   19.79
  -2  -1 -21   91.40   23.13
   2   2 -19   11.11   18.17
   2   2 -18  290.80   73.80
   2   2 -17   37.88   29.44
   2   2 -16   94.35   21.42
   2   2 -15   17.19   16.84
   2   2 -14  474.67   57.04
   2   2 -13  365.19   38.60
  -2  -2  13  346.95    7.69
   2   2 -12  216.54   62.36
  -2  -2  12  206.18   11.53
  -2  -2  12  204.37    6.26
   2   2 -11  413.78   41.74
  -2  -2  11  372.37   14.27
  -2  -2  11  359.26   12.56
   2   2 -10  191.30   20.65
  -2  -2  10  179.01   12.00
  -2  -2  10  206.07    9.49
   2   2  -9  186.06   47.56
  -2  -2   9  146.08   17.27
  -2  -2   9  155.44    6.30
   2   2  -8  933.75   33.40
  -2  -2   8  852.00   16.69
  -2  -2   8  917.89   18.64
   2   2  -7 1052.70   36.91
  -2  -2   7 1128.57   49.89
  -2  -2   7 1016.78   30.67
  -2  -2   7 1030.51   31.05
   2   2  -6   66.67   37.61
  -2  -2   6  148.94   18.26
  -2  -2   6  124.07   12.44
  -2  -2   6  114.85    8.55
   2   2  -5 1551.49   32.28
  -2  -2   5 1619.15   33.55
  -2  -2   5 1516.23   26.19
  -2  -2   5 1301.18   21.69
   2   2  -4   79.50   29.86
  -2  -2   4   51.61   31.03
  -2  -2   4   59.04    5.63
  -2  -2   4   47.60   12.13
   2   2  -3 3194.65   57.91
  -2  -2   3 3285.37   58.53
  -2  -2   3 3369.88   57.29
   2   2  -2  280.98   39.55
   2   2  -2  359.90   23.56
  -2  -2   2  326.24   21.17
  -2  -2   2  339.95   14.94
   2   2  -1  964.92   31.27
   2   2  -1 1012.71   69.98
  -2  -2   1 1001.67   56.41
  -2  -2   1  904.68   44.77
   2   2   0   51.15   11.85
   2   2   0   54.18   22.69
  -2  -2   0   44.92   22.18
  -2  -2   0   57.95   16.39
   2   2   1  471.27   21.37
   2   2   1  571.91   44.47
  -2  -2  -1  534.59   22.63
  -2  -2  -1  509.43   29.57
   2   2   2  962.56   33.64
   2   2   2  942.96   40.06
   2   2   2  905.00   31.37
  -2  -2  -2 1041.92   50.74
   2   2   3 1069.25   34.95
   2   2   3 1098.88   35.22
  -2  -2  -3 1044.04   47.91
  -2  -2  -3 1098.53   39.58
   2   2   4 1573.60   48.45
   2   2   4 1710.12   50.50
  -2  -2  -4 1599.14   49.61
  -2  -2  -4 1642.39   25.92
   2   2   5 1294.81   39.92
   2   2   5 1273.14   39.25
  -2  -2  -5 1249.26   40.72
  -2  -2  -5 1204.86   39.73
   2   2   6 1301.92   34.26
   2   2   6 1329.75   42.37
  -2  -2  -6 1246.63   22.03
  -2  -2  -6 1229.04   18.67
   2   2   7  220.48   24.58
   2   2   7  205.07   27.86
  -2  -2  -7  222.70   36.24
  -2  -2  -7  228.20   31.55
   2   2   8  797.98   16.14
  -2  -2  -8  717.40   62.15
  -2  -2  -8  763.02   17.72
   2   2   9    4.00    7.85
  -2  -2  -9    4.26   15.88
  -2  -2  -9    5.10   12.52
  -2  -2 -10  363.36   65.50
  -2  -2 -10  275.22   16.96
  -2  -2 -11    6.88    9.19
  -2  -2 -11    8.22    4.20
  -2  -2 -12  497.22   22.17
  -2  -2 -13   42.70   24.71
  -2  -2 -13   45.39   13.94
  -2  -2 -14  143.52   25.17
  -2  -2 -14  111.78   24.69
  -2  -2 -15    4.86   12.86
  -2  -2 -15    7.37    7.86
  -2  -2 -16  187.55   31.20
  -2  -2 -16   84.31   41.11
  -2  -2 -17   42.03   27.14
  -2  -2 -17    2.49   10.03
  -2  -2 -18  115.17   29.15
  -2  -2 -18  111.06   18.95
  -2  -2 -19   87.03   29.29
  -2  -2 -20   39.72   13.85
   2   3 -19  174.41   48.64
   2   3 -18    2.95    8.11
   2   3 -17  512.40   47.63
   2   3 -16   18.21   12.00
   2   3 -15  278.62   32.23
   2   3 -14  147.18   29.80
   2   3 -13  325.54   23.47
  -2  -3  13  297.73   12.13
   2   3 -12  383.18   44.51
  -2  -3  12  316.76    9.79
  -2  -3  12  281.89   12.96
   2   3 -11  218.53   29.14
  -2  -3  11  200.80   12.57
  -2  -3  11  192.57    7.29
   2   3 -10  327.20   35.59
  -2  -3  10  324.69   16.03
  -2  -3  10  281.20   12.23
   2   3  -9  467.53   20.74
  -2  -3   9  440.10   17.07
  -2  -3   9  393.62    7.18
   2   3  -8  484.28   19.82
  -2  -3   8  492.56   17.14
  -2  -3   8  487.22   14.21
  -2  -3   8  432.63   12.12
   2   3  -7  224.75   17.25
  -2  -3   7  226.32   28.90
  -2  -3   7  208.50   14.97
  -2  -3   7  194.82   12.12
   2   3  -6  249.63   14.61
  -2  -3   6  285.98   35.96
  -2  -3   6  256.34   19.15
  -2  -3   6  220.95   20.74
   2   3  -5   27.44    8.30
  -2  -3   5   16.45    9.44
  -2  -3   5   18.52   10.47
  -2  -3   5   -0.12    4.74
   2   3  -4  323.93   16.55
   2   3  -4  333.96   18.85
  -2  -3   4  339.90   25.85
  -2  -3   4  336.26   25.76
   2   3  -3  549.25   23.39
   2   3  -3  556.34   23.54
  -2  -3   3  567.13   23.65
  -2  -3   3  602.93   37.76
   2   3  -2  662.45   25.97
  -2  -3   2  718.82   35.06
  -2  -3   2  729.27   31.91
   2   3  -1   10.19   10.52
   2   3  -1    9.45   14.06
  -2  -3   1   20.88   12.97
  -2  -3   1   15.16   16.99
   2   3   0 2614.21   48.10
  -2  -3   0 2620.28   49.37
  -2  -3   0 2483.35   42.60
   2   3   1  685.22   26.85
   2   3   1  784.80   33.02
   2   3   2 4118.23   77.63
   2   3   2 3689.39   63.36
  -2  -3  -2 3559.21   63.05
  -2  -3  -2 3947.07   70.02
   2   3   3 2145.96   40.14
   2   3   3 2494.35   45.54
  -2  -3  -3 2356.94   45.42
  -2  -3  -3 2218.45   46.04
   2   3   4 1049.88   39.64
   2   3   4 1098.13   34.41
  -2  -3  -4 1046.49   35.99
  -2  -3  -4 1075.76   37.04
   2   3   5 2796.59   50.13
   2   3   5 2954.08   54.58
  -2  -3  -5 2767.44   50.52
  -2  -3  -5 2693.05   49.74
   2   3   6 1047.89   30.22
   2   3   6 1089.92   28.26
  -2  -3  -6 1099.10   35.38
  -2  -3  -6 1001.60   29.42
   2   3   7 1232.79   46.34
  -2  -3  -7 1152.16   40.92
   2   3   8  688.06   14.43
  -2  -3  -8  669.89   28.21
  -2  -3  -8  630.69   21.65
  -2  -3  -9  951.76   65.31
  -2  -3  -9  933.87   19.19
  -2  -3 -10   28.26   17.63
  -2  -3 -10   19.57   12.69
  -2  -3 -11  685.97   77.73
  -2  -3 -11  613.17   30.96
  -2  -3 -12   56.97   31.78
  -2  -3 -12   49.69   15.01
  -2  -3 -13  638.68   35.54
  -2  -3 -13  551.49   23.21
  -2  -3 -14   19.35   15.21
  -2  -3 -14   25.56   11.56
  -2  -3 -15  316.48   84.02
  -2  -3 -15  224.56   16.90
  -2  -3 -16   66.46   44.22
  -2  -3 -16   51.86   15.74
  -2  -3 -17  344.53   44.44
  -2  -3 -17  144.38   37.62
  -2  -3 -18   89.48   41.63
  -2  -3 -19   25.55   15.41
  -2  -3 -20  -13.01   21.36
   2   4 -19   -3.07   14.15
   2   4 -18  162.87   42.24
   2   4 -17    0.48    6.13
   2   4 -16  287.53   40.17
   2   4 -15   37.05   16.40
   2   4 -14  471.99   25.59
   2   4 -13  136.45   33.81
  -2  -4  13  141.29   27.60
   2   4 -12  705.10   36.46
  -2  -4  12  744.67   24.37
  -2  -4  12  659.46   27.21
   2   4 -11  462.04   21.90
  -2  -4  11  405.44   15.13
  -2  -4  11  346.59   10.24
   2   4 -10  540.97   19.82
  -2  -4  10  528.97   14.98
  -2  -4  10  448.55   20.64
   2   4  -9  467.13   16.02
  -2  -4   9  483.37   14.79
  -2  -4   9  476.87   25.58
  -2  -4   9  401.20   10.76
  -2  -4   8  282.29    9.54
   2   4  -7 1099.15   26.58
  -2  -4   7 1234.58   36.06
  -2  -4   7 1202.87   26.93
  -2  -4   7  898.65   19.62
   2   4  -6   42.28   11.88
  -2  -4   6   35.75   17.27
  -2  -4   6   29.95   14.32
  -2  -4   6   20.62    8.96
   2   4  -5  375.69   23.95
   2   4  -5  408.22   21.77
  -2  -4   5  421.71   24.54
  -2  -4   5  420.30   36.05
   2   4  -4    1.32    4.65
   2   4  -4    2.09    4.57
  -2  -4   4   -0.42    4.20
  -2  -4   4   -6.06    9.04
   2   4  -3  719.72   31.21
   2   4  -3  741.77   32.84
  -2  -4   3  796.89   33.89
  -2  -4   3  776.64   36.84
   2   4  -2  313.01   29.19
   2   4  -2  313.00   15.87
  -2  -4   2  371.71   14.90
  -2  -4   2  343.14   41.99
   2   4  -1 1756.94   50.18
   2   4  -1 1545.82   43.85
   2   4  -1 1753.45   53.91
  -2  -4   1 1821.94   56.28
   2   4   0  343.92   16.39
   2   4   0  320.07   19.01
   2   4   0  377.24   20.41
  -2  -4   0  403.20   34.07
   2   4   1 2979.96   51.67
   2   4   1 3151.92   55.92
  -2  -4  -1 3096.38   57.60
  -2  -4  -1 2753.74   48.42
   2   4   2  129.40   13.76
   2   4   2  160.75   20.64
  -2  -4  -2  116.30   14.04
  -2  -4  -2  109.62   44.38
   2   4   3 3003.58   53.85
   2   4   3 3170.87   57.05
  -2  -4  -3 2770.48   50.02
  -2  -4  -3 3034.43   55.24
   2   4   4  487.84   24.22
   2   4   4  538.27   26.97
  -2  -4  -4  483.18   29.16
  -2  -4  -4  549.76   31.77
   2   4   5 1363.87   29.69
   2   4   5 1432.59   42.95
  -2  -4  -5 1302.48   34.42
  -2  -4  -5 1335.64   21.05
   2   4   6  762.48   19.94
  -2  -4  -6  695.15   25.94
  -2  -4  -6  777.83   21.42
  -2  -4  -7  870.50   25.81
  -2  -4  -8  524.42   24.97
  -2  -4  -8  565.15   23.34
  -2  -4  -9  217.53   69.39
  -2  -4  -9  199.83   19.86
  -2  -4 -10 1287.25   41.18
  -2  -4 -10 1224.82   41.16
  -2  -4 -11   38.31   16.90
  -2  -4 -11    7.58   12.22
  -2  -4 -12 1137.37   42.33
  -2  -4 -12 1001.43   62.00
  -2  -4 -13   28.24   13.45
  -2  -4 -13   39.62   20.11
  -2  -4 -14  489.00   29.75
  -2  -4 -14  392.50   17.61
  -2  -4 -15    6.40   14.58
  -2  -4 -15   13.55    6.54
  -2  -4 -16  129.63   35.44
  -2  -4 -16  136.58   15.85
  -2  -4 -17   -3.53   21.76
  -2  -4 -17   13.94   10.80
  -2  -4 -18  166.44   33.21
  -2  -4 -19   43.88   22.33
   2   5 -19   84.42   26.86
   2   5 -18   -3.57   14.28
   2   5 -17  252.71   20.24
   2   5 -16   17.63   10.65
   2   5 -15  216.04   50.15
   2   5 -14   79.62   19.91
   2   5 -13  606.02   39.29
  -2  -5  13  617.21   27.88
   2   5 -12  160.92   44.05
  -2  -5  12  192.28   29.08
   2   5 -11 1466.38   42.93
  -2  -5  11 1529.10   32.04
  -2  -5  11 1199.03   37.67
   2   5 -10  990.63   42.17
  -2  -5  10 1082.04   46.09
  -2  -5  10 1088.15   52.23
  -2  -5  10  854.15   38.21
   2   5  -9  581.46   21.71
  -2  -5   9  640.47   24.27
  -2  -5   9  568.44   13.00
  -2  -5   9  473.16   17.53
   2   5  -8  841.78   19.73
  -2  -5   8  907.89   18.11
  -2  -5   8  887.12   18.82
  -2  -5   8  727.04   15.34
   2   5  -7  850.95   19.28
  -2  -5   7  895.14   19.43
  -2  -5   7  849.51   23.15
  -2  -5   7  668.98   23.11
   2   5  -6 1422.80   30.10
   2   5  -6 1415.07   30.51
  -2  -5   6 1544.74   31.20
  -2  -5   6 1548.32   34.08
   2   5  -5   -9.02    7.30
   2   5  -5    3.49    3.53
  -2  -5   5    4.20    2.43
  -2  -5   5    5.04    5.37
   2   5  -4 1598.96   35.10
   2   5  -4 1539.11   30.38
  -2  -5   4 1777.76   34.52
  -2  -5   4 1686.85   42.04
   2   5  -3   52.95   12.73
  -2  -5   3   36.92   26.79
   2   5  -2 1315.25   36.85
  -2  -5   2 1312.62   36.57
   2   5  -1   45.72   14.28
   2   5  -1   36.25    9.90
   2   5  -1   21.39   18.34
  -2  -5   1   21.50   16.70
   2   5   0 1074.87   25.78
   2   5   0 1062.96   28.57
  -2  -5   0  974.47   23.84
  -2  -5   0 1099.22   57.89
   2   5   1   12.86   13.30
   2   5   1   26.25   16.97
  -2  -5  -1   19.89    7.67
  -2  -5  -1   20.53   15.55
   2   5   2  812.28   21.75
   2   5   2  843.67   26.33
  -2  -5  -2  769.74   25.03
  -2  -5  -2  843.02   29.41
   2   5   3  119.27   13.89
   2   5   3  125.93   40.51
  -2  -5  -3  136.84   46.37
  -2  -5  -3  140.14   52.13
   2   5   4 1092.56   36.68
  -2  -5  -4 1064.76   37.04
  -2  -5  -4  960.48   36.38
  -2  -5  -5  252.58   16.99
  -2  -5  -5  342.71   18.74
  -2  -5  -6  415.13   21.39
  -2  -5  -6  381.86   20.49
  -2  -5  -7  283.63   21.13
  -2  -5  -7  377.65   24.49
  -2  -5  -8  511.54   50.87
  -2  -5  -8  479.11   21.43
  -2  -5  -9  373.38   26.83
  -2  -5  -9  355.78   52.62
  -2  -5 -10    8.92   24.73
  -2  -5 -10   15.81    8.64
  -2  -5 -11  418.22   30.85
  -2  -5 -11  372.79   74.31
  -2  -5 -12  123.54   65.56
  -2  -5 -12  129.22   32.55
  -2  -5 -13  493.90   59.96
  -2  -5 -13  481.58   34.74
  -2  -5 -14    5.97   15.19
  -2  -5 -14   13.53   16.59
  -2  -5 -15  326.22  103.12
  -2  -5 -15  314.62   24.23
  -2  -5 -16   11.47   19.98
  -2  -5 -16   11.35    9.22
  -2  -5 -17  131.11   35.01
  -2  -5 -17  101.29   18.75
  -2  -5 -18   17.58   25.52
  -2  -5 -19  120.87   54.79
   2   6 -17   -4.33   11.49
   2   6 -16  158.23   41.86
   2   6 -15   13.07    9.99
   2   6 -14  269.53   18.26
  -2  -6  14  219.42   29.90
   2   6 -13  128.83   16.12
  -2  -6  13   88.69   29.64
   2   6 -12  308.68   17.68
  -2  -6  12  274.45   12.05
   2   6 -11   94.60   19.47
  -2  -6  11   51.60   17.07
  -2  -6  11   85.33   23.24
  -2  -6  11   63.31   14.56
   2   6 -10  557.28   19.62
  -2  -6  10  654.96   18.33
  -2  -6  10  638.49   20.09
  -2  -6  10  431.77   15.10
   2   6  -9  687.23   28.76
  -2  -6   9  760.49   29.05
  -2  -6   9  740.34   41.56
  -2  -6   9  513.46   23.14
   2   6  -8  302.94    9.84
  -2  -6   8  320.62   20.08
  -2  -6   8  313.17   29.17
  -2  -6   8  239.36   23.46
   2   6  -7  593.23   13.64
   2   6  -7  596.59    8.54
  -2  -6   7  691.00    9.05
  -2  -6   7  669.44   35.16
   2   6  -6  413.58   37.07
  -2  -6   6  513.17   16.16
  -2  -6   6  494.29   14.89
  -2  -6   6  462.01   39.83
   2   6  -5 1666.64   41.26
  -2  -6   5 1762.93   38.41
   2   6  -4   28.95   22.11
  -2  -6   4   36.41   21.81
   2   6  -3 2272.67   47.66
  -2  -6   3 2417.36   54.72
  -2  -6   2   47.82   21.78
   2   6  -1  618.66   12.24
   2   6  -1  626.34   14.90
  -2  -6   1  626.88   59.42
   2   6   0  170.07    9.68
  -2  -6   0  149.02    9.59
  -2  -6   0  217.52   70.79
   2   6   1 1486.89   16.92
  -2  -6  -1 1314.70   40.39
  -2  -6  -1 1458.26   50.54
   2   6   2  898.33   29.60
  -2  -6  -2  859.43   29.84
  -2  -6  -2  929.67   35.49
   2   6   3 1061.89   40.00
  -2  -6  -3 1041.02   36.64
  -2  -6  -3 1110.71   62.07
   2   6   4  576.04   30.01
  -2  -6  -4  575.38   22.42
  -2  -6  -4  667.77   38.57
  -2  -6  -5  234.28   28.50
  -2  -6  -5  237.41   54.90
  -2  -6  -6  247.22   51.88
  -2  -6  -6  288.27   22.79
  -2  -6  -7  353.25   23.64
  -2  -6  -7  331.88   47.56
  -2  -6  -8   54.34   15.09
  -2  -6  -8   54.81   24.49
  -2  -6  -9  399.71   56.34
  -2  -6  -9  389.62   33.47
  -2  -6 -10  501.00   59.57
  -2  -6 -10  553.36   33.83
  -2  -6 -11  196.43   52.00
  -2  -6 -11  170.12   40.54
  -2  -6 -12  851.94   46.01
  -2  -6 -12  756.71   46.20
  -2  -6 -13   12.61   20.82
  -2  -6 -13   43.84   26.91
  -2  -6 -14  334.99   99.58
  -2  -6 -14  293.75   20.48
  -2  -6 -15   21.18   15.88
  -2  -6 -15   15.69   15.17
  -2  -6 -16  161.39   60.75
  -2  -6 -16  195.09   18.74
  -2  -6 -17   -8.22   22.03
  -2  -6 -18   40.72   16.96
   2   7 -15  145.42   37.72
   2   7 -14   91.52   24.96
  -2  -7  14   82.78   27.67
   2   7 -13   83.54   20.09
  -2  -7  13   71.17   22.74
   2   7 -12   74.75   15.26
  -2  -7  12   80.28   19.34
  -2  -7  11  335.65   27.92
  -2  -7  10  222.36   20.58
  -2  -7  10  212.29   18.73
  -2  -7  10  227.65   41.03
  -2  -7   9  616.47   15.63
  -2  -7   9  624.46   18.33
  -2  -7   9  596.84   40.12
  -2  -7   8  652.47   24.01
  -2  -7   8  621.37   22.88
  -2  -7   8  590.34   35.74
  -2  -7   7  801.22   50.98
  -2  -7   6  439.95   19.00
  -2  -7   5  362.34   21.45
  -2  -7   4  881.41   22.01
  -2  -7   3  364.62   17.49
   2   7  -2 1434.89   26.67
  -2  -7   2 1334.70   35.52
   2   7  -1    8.98    4.13
  -2  -7   1    2.62    2.73
  -2  -7   1   -1.39   14.21
   2   7   0 2175.47   42.60
  -2  -7   0 1950.55   39.09
  -2  -7   0 2142.57   72.78
   2   7   1  649.70   18.90
  -2  -7  -1  621.26   22.50
  -2  -7  -1  660.22   32.12
   2   7   2 1196.78   30.70
  -2  -7  -2 1106.46   27.20
  -2  -7  -2 1166.24   34.35
   2   7   3  732.56   20.66
  -2  -7  -3  684.44   16.67
  -2  -7  -3  841.36   46.35
  -2  -7  -4  855.86   47.08
  -2  -7  -4  855.11   27.49
  -2  -7  -5  537.70   21.03
  -2  -7  -5  548.63   52.70
  -2  -7  -6  661.47   27.65
  -2  -7  -6  670.96   47.42
  -2  -7  -7  542.89   33.90
  -2  -7  -7  667.94   45.23
  -2  -7  -8  430.47   37.82
  -2  -7  -8  444.29   39.96
  -2  -7  -9  349.14  103.15
  -2  -7  -9  356.35   30.73
  -2  -7 -10   70.60   42.27
  -2  -7 -10   99.99   39.91
  -2  -7 -11  448.80   94.73
  -2  -7 -11  470.39   53.71
  -2  -7 -12   30.74   25.27
  -2  -7 -12   -0.58   12.11
  -2  -7 -13  195.70   30.03
  -2  -7 -13  167.83   23.04
  -2  -7 -14    7.65   12.08
  -2  -7 -14   31.67   12.88
  -2  -7 -15  181.99   72.93
  -2  -7 -15  178.37   42.09
  -2  -7 -16   18.69   18.11
  -2  -7 -16    7.98   16.77
  -2  -7 -17  240.29   52.13
  -2  -8  14  389.56   32.65
  -2  -8  13   80.06   22.30
  -2  -8  12  381.45   31.36
  -2  -8  11  138.45   23.72
  -2  -8  11  123.71   40.13
  -2  -8  10  189.10   10.60
  -2  -8  10  184.66   27.48
  -2  -8   9  365.24   29.09
  -2  -8   8  419.75   27.86
  -2  -8   7  516.47   21.54
  -2  -8   6  239.61   54.63
  -2  -8   5  502.69   35.14
  -2  -8   4  518.93   21.26
  -2  -8   3  829.00   42.80
   2   8  -2  267.42    8.58
   2   8  -2  273.62   14.78
  -2  -8   2  234.31   42.59
   2   8  -1 1029.62   15.39
  -2  -8   1  937.10   14.10
  -2  -8   1 1054.69   25.86
   2   8   0  120.53   23.83
  -2  -8   0  139.08   20.76
  -2  -8   0   86.81   43.39
   2   8   1 1841.80   47.82
  -2  -8  -1 1697.39   44.88
  -2  -8  -1 1859.61   66.53
   2   8   2   19.26    7.66
  -2  -8  -2   13.01    7.78
  -2  -8  -2   32.62   14.72
  -2  -8  -3 1231.98   50.55
  -2  -8  -3 1244.71   43.43
  -2  -8  -4   36.76   12.04
  -2  -8  -4   54.05   36.16
  -2  -8  -5  669.42   31.58
  -2  -8  -5  733.98   45.26
  -2  -8  -6  222.51   56.21
  -2  -8  -6  255.91   54.75
  -2  -8  -7  402.98   30.75
  -2  -8  -7  343.31   79.06
  -2  -8  -8  533.61   62.87
  -2  -8  -8  578.18   28.52
  -2  -8  -9   22.74   23.39
  -2  -8  -9    0.38   16.36
  -2  -8 -10  280.40   89.76
  -2  -8 -10  303.47   23.64
  -2  -8 -11   69.98   22.42
  -2  -8 -11   37.46   24.72
  -2  -8 -12  312.59  102.18
  -2  -8 -12  346.99   44.49
  -2  -8 -13  -11.65   23.20
  -2  -8 -13    0.46   13.97
  -2  -8 -14  165.24   43.38
  -2  -8 -14  113.50   32.61
  -2  -8 -15   34.08   18.62
  -2  -8 -15    5.88    6.92
  -2  -8 -16   72.37   40.16
  -2  -8 -16   71.19   29.06
  -2  -9  14   16.75   11.75
  -2  -9  13  279.03   52.08
  -2  -9  12   57.41   30.00
  -2  -9  11  218.37   43.70
  -2  -9  10  112.87   80.69
  -2  -9   9  166.20   63.52
  -2  -9   8  325.04   49.75
  -2  -9   7   71.77   22.95
  -2  -9   6  379.34   24.50
  -2  -9   5   32.90   16.13
  -2  -9   4  432.52   30.76
  -2  -9   3  170.14   50.55
   2   9  -2  971.42   40.12
   2   9  -2 1090.48   43.64
  -2  -9   2 1118.86   63.57
   2   9  -1   -5.61    5.43
  -2  -9   1   -0.89    5.75
  -2  -9   1   -1.29   18.06
   2   9   0  448.78   12.41
  -2  -9   0  412.36   22.81
  -2  -9   0  429.49   34.73
   2   9   1  153.48   28.70
  -2  -9  -1  155.86   17.87
  -2  -9  -1  167.49   51.45
  -2  -9  -2  726.75   35.52
  -2  -9  -2  814.80   48.56
  -2  -9  -3    9.93    6.46
  -2  -9  -3    2.48   10.18
  -2  -9  -4  373.53   17.69
  -2  -9  -4  439.35   42.75
  -2  -9  -5   27.16   13.79
  -2  -9  -5    4.97   10.23
  -2  -9  -6  549.30   28.13
  -2  -9  -6  588.90   32.01
  -2  -9  -7  156.75   43.36
  -2  -9  -7  177.42   27.40
  -2  -9  -8  324.69   41.36
  -2  -9  -8  310.65   81.62
  -2  -9  -9  500.59   48.05
  -2  -9  -9  524.52   98.24
  -2  -9 -10   55.28   24.72
  -2  -9 -10   24.09   16.03
  -2  -9 -11  220.51   72.46
  -2  -9 -11  235.58   46.61
  -2  -9 -12   42.01   29.78
  -2  -9 -12   51.90   19.96
  -2  -9 -13  576.49   52.34
  -2  -9 -13  383.88   54.28
  -2  -9 -14   -3.46   19.50
  -2  -9 -14   13.17   15.35
  -2  -9 -15   59.31   39.16
  -2  -9 -15   67.54   27.08
  -2 -10  14  233.48   30.56
  -2 -10  13   16.90   11.06
  -2 -10  12  298.32   18.34
  -2 -10  11   89.01   23.54
  -2 -10  10  105.31   51.56
  -2 -10   9  169.07   50.95
  -2 -10   8  314.15   28.92
  -2 -10   7  539.52   34.79
  -2 -10   6  190.26   56.85
  -2 -10   5  793.29   34.48
  -2 -10   4  137.39   45.51
  -2 -10   3  607.98   39.19
   2  10  -2   38.73    9.38
  -2 -10   2   33.47   20.56
   2  10  -1  396.96   18.08
  -2 -10   1  362.91   16.26
  -2 -10   1  389.68   30.33
   2  10   0    2.88    4.05
  -2 -10   0    9.76    6.90
  -2 -10   0    8.04   14.71
  -2 -10  -1  250.76   29.05
  -2 -10  -1  299.07   77.95
  -2 -10  -2   19.38    9.27
  -2 -10  -2  -11.49   20.03
  -2 -10  -3  582.50   24.33
  -2 -10  -3  550.64   74.34
  -2 -10  -4    0.26   12.06
  -2 -10  -4   30.03   31.18
  -2 -10  -5  332.04   41.10
  -2 -10  -5  405.03   27.87
  -2 -10  -6   23.41   17.08
  -2 -10  -6    2.08   10.37
  -2 -10  -7  204.79   75.78
  -2 -10  -7  332.85   59.89
  -2 -10  -8   17.23   13.24
  -2 -10  -8   14.56   21.44
  -2 -10  -9  255.25   77.95
  -2 -10  -9  323.40   49.08
  -2 -10 -10  182.32   63.94
  -2 -10 -10  260.02   68.99
  -2 -10 -11   30.27   10.75
  -2 -10 -11   61.22   25.67
  -2 -10 -12  151.67   45.44
  -2 -10 -12  113.31   26.44
  -2 -10 -13   36.06   27.82
  -2 -10 -13   42.75   21.80
  -2 -11  14    4.79    5.93
  -2 -11  13  208.53   41.74
  -2 -11  12   14.05   12.14
  -2 -11  11  428.60   25.55
  -2 -11  10  105.43   30.75
  -2 -11   9  237.70   66.04
  -2 -11   8   93.02   40.33
  -2 -11   7  332.41   28.38
  -2 -11   6  523.26   40.03
  -2 -11   5   83.34   48.28
  -2 -11   4  468.29   38.34
  -2 -11   3  176.42   63.25
  -2 -11   2  726.99   49.18
  -2 -11   1  120.40   13.95
  -2 -11   1  103.90   49.52
  -2 -11   0  712.30   30.81
  -2 -11   0  838.52   45.57
  -2 -11  -1   21.94   10.22
  -2 -11  -1   25.99   19.34
  -2 -11  -2  226.83   17.37
  -2 -11  -2  205.04   72.33
  -2 -11  -3   17.46    9.00
  -2 -11  -3   10.08   21.50
  -2 -11  -4  255.22   16.15
  -2 -11  -4  292.81   77.97
  -2 -11  -5   22.22   12.12
  -2 -11  -5   36.68   25.07
  -2 -11  -6  136.17   57.61
  -2 -11  -6  140.04   23.72
  -2 -11  -7   14.69   12.72
  -2 -11  -7   14.65   14.55
  -2 -11  -8  168.20   46.76
  -2 -11  -8  157.52   45.37
  -2 -11  -9   28.40   14.96
  -2 -11  -9   23.16   21.01
  -2 -11 -10   98.38   44.91
  -2 -11 -10  109.95   42.46
  -2 -11 -11  139.40   28.12
  -2 -11 -11   58.17   18.63
  -2 -11 -12   12.63   18.45
  -2 -11 -12   -7.71   16.04
  -2 -12  14  215.33   22.74
  -2 -12  13   26.58   18.12
  -2 -12  12  171.66   34.94
  -2 -12  11  -10.98   14.95
  -2 -12  10  319.66   22.71
  -2 -12   9   48.34   40.52
  -2 -12   8  261.58   31.26
  -2 -12   7   55.80   29.23
  -2 -12   6  442.80   36.27
  -2 -12   5  203.73   35.03
  -2 -12   4  117.95   33.19
  -2 -12   3  364.60   33.47
  -2 -12   2   36.86   32.87
  -2 -12   1  302.63   88.13
  -2 -12   0   42.61   23.94
  -2 -12  -1  646.66   33.72
  -2 -12  -2   -2.23    9.15
  -2 -12  -2    8.73   15.80
  -2 -12  -3  176.62   31.06
  -2 -12  -3  189.71   55.03
  -2 -12  -4   -1.92   11.49
  -2 -12  -4   21.98   28.21
  -2 -12  -5  423.56   43.26
  -2 -12  -5  418.69   39.48
  -2 -12  -6   64.94   17.27
  -2 -12  -6   67.09   24.49
  -2 -12  -7  152.27   22.65
  -2 -12  -7  158.46   38.98
  -2 -12  -8   38.56   18.51
  -2 -12  -8   35.87   33.84
  -2 -12  -9   77.99   29.70
  -2 -12  -9   47.68   23.09
  -2 -12 -10   18.74   14.99
  -2 -12 -10   25.89   20.63
  -2 -13  13   98.67   54.52
  -2 -13  12   11.53   11.86
  -2 -13  11   89.57   52.88
  -2 -13  10  -20.57   15.38
  -2 -13   9  211.63   86.90
  -2 -13   8   74.49   32.73
  -2 -13   7  131.88   49.43
  -2 -13   6    8.33   15.79
  -2 -13   5  213.48   92.46
  -2 -13   4  190.74   33.20
  -2 -13   3   54.81   36.46
  -2 -13   2  310.83  114.46
  -2 -13   1  170.00   31.58
  -2 -13   0  321.72  103.58
  -2 -13  -1  180.03   50.81
  -2 -13  -2  564.81   40.83
  -2 -13  -3    4.95   14.56
  -2 -13  -4  253.12   49.84
  -2 -13  -5  -10.03   20.19
  -2 -13  -6  285.92   53.95
  -2 -13  -6  327.98   67.17
  -2 -13  -7   46.67   18.76
  -2 -13  -7   33.08   17.94
  -2 -13  -8  136.76   47.42
  -2 -14  10   76.58   32.16
  -2 -14   9   11.89   17.59
  -2 -14   8  122.00   62.78
  -2 -14   7   32.95   24.88
  -2 -14   6  201.69   26.65
  -2 -14   5   28.69   28.80
  -2 -14   4  168.54   55.58
  -2 -14   3  106.27   43.36
  -2 -14   2   41.81   22.95
  -2 -14   1  164.64   54.37
  -2 -14   0   36.77   26.94
  -2 -14  -1  357.23  109.05
  -2 -14  -2   14.71   27.40
  -2 -14  -3  194.32   90.02
  -2 -14  -4   24.91   17.02
  -2 -14  -5   81.36   45.52
  -2 -15   6   36.94   24.42
  -2 -15   5   25.96   23.02
  -2 -15   4  -14.00   23.76
  -2 -15   3  120.83   49.10
  -2 -15   2   75.00   40.03
  -2 -15   1   -8.65   23.18
  -2 -15   0   56.49   22.82
   3 -12   0   98.55   45.62
   3 -12   1   74.60   34.93
   3 -12   2   36.66   23.30
   3 -12   3   72.41   41.81
   3 -12   4  197.65   30.96
   3 -12   5   41.14   30.14
   3 -12   6   84.01   29.12
   3 -12   7   26.03   20.65
   3 -12   8  262.38   92.05
   3 -12   9    6.91   13.18
   3 -12  10  285.67  112.51
   3 -12  11    5.21   19.98
   3 -11  -4  106.78   53.02
   3 -11  -4  129.04   47.51
   3 -11  -3   10.79   14.52
   3 -11  -3   18.48   17.13
   3 -11  -2   96.10   24.02
   3 -11  -2  103.53   21.79
   3 -11  -1   41.11   32.47
   3 -11  -1   83.49   26.88
   3 -11   0  151.70   46.52
   3 -11   1  226.02   35.55
   3 -11   2   -2.18   19.78
   3 -11   3   55.75   29.31
   3 -11   4   83.18   23.87
   3 -11   5  152.15   46.62
   3 -11   6    7.19    9.88
   3 -11   7  184.22   61.43
   3 -11   8   -2.31   22.04
   3 -11   9  194.38   29.78
   3 -11  10   12.71   20.95
   3 -11  11  224.06   78.19
   3 -11  12   28.87   11.99
   3 -11  13  174.67   45.92
   3 -11  14    7.15   12.85
   3 -10  -6   13.48   11.93
   3 -10  -6    8.79    8.94
   3 -10  -5  316.10   60.41
   3 -10  -5  370.45   30.94
   3 -10  -4   67.69   27.15
   3 -10  -4   31.78   28.40
   3 -10  -3  241.65   41.35
   3 -10  -3  231.55   69.19
   3 -10  -2   88.63   58.86
   3 -10  -2  117.06   44.70
   3 -10  -1  148.76   53.90
   3 -10  -1  221.06   52.00
   3 -10   0  238.94   17.83
   3 -10   0  191.26   56.82
   3 -10   1  208.71   35.49
   3 -10   1  171.95   58.35
   3 -10   2  286.10   39.95
   3 -10   2  327.07   36.23
   3 -10   3   20.61   14.67
   3 -10   3   15.23   14.82
   3 -10   4  138.22   27.35
   3 -10   4  177.08   38.90
   3 -10   5   30.93   21.27
   3 -10   6  393.79   30.42
   3 -10   7   -4.83   24.59
   3 -10   9   26.42   23.58
   3 -10  10  189.75   41.12
   3 -10  11    4.08   13.05
   3 -10  12  140.85   30.29
   3 -10  13   22.49   20.24
   3 -10  14   43.99   28.91
   3 -10  15   14.08   23.44
   3 -10  16  169.45   44.66
   3  -9  -8  135.05   60.46
   3  -9  -8  136.23   47.46
   3  -9  -7   -1.90    8.50
   3  -9  -7    0.28    6.24
   3  -9  -6  214.52   24.02
   3  -9  -6  166.44   50.16
   3  -9  -5    7.93    9.57
   3  -9  -5   18.03   14.56
   3  -9  -4  536.95   32.58
   3  -9  -4  533.30   55.41
   3  -9  -3   84.28   25.22
   3  -9  -3   65.84   33.13
   3  -9  -2  294.92   43.25
   3  -9  -2  352.81   34.63
   3  -9  -1   20.34   16.78
   3  -9  -1   29.72   18.01
   3  -9   0  439.25   26.72
   3  -9   0  438.84   36.17
   3  -9   1  253.52   22.09
   3  -9   1  266.10   34.83
   3  -9   2  265.90   46.83
   3  -9   2  272.28   68.41
   3  -9   3  345.93   43.68
   3  -9   3  326.60   45.94
   3  -9   4   81.25   26.83
   3  -9   4   52.84   27.43
   3  -9   5  341.51   30.08
   3  -9   5  312.63   87.15
   3  -9   6   99.31   36.32
   3  -9   6   93.44   27.73
   3  -9   7 1058.54   35.54
   3  -9   7 1058.28   47.16
   3  -9   8   34.88   23.05
   3  -9   9  234.24   84.48
   3  -9  10   20.08   18.95
   3  -9  11  265.36   74.27
   3  -9  12   -6.89   21.38
   3  -9  13  257.14  102.78
   3  -9  14   -2.55   20.41
   3  -9  15  114.28   41.09
   3  -9  16    8.51    9.40
   3  -9  17  249.90   58.43
   3  -8 -10   30.23   18.26
   3  -8  -9  148.53   40.47
   3  -8  -9  129.21   55.26
   3  -8  -8   18.65   15.99
   3  -8  -8   28.82   16.90
   3  -8  -7  264.98   82.00
   3  -8  -7  283.26   58.24
   3  -8  -6  -19.77   21.18
   3  -8  -6    4.41   16.56
   3  -8  -5  147.91   48.10
   3  -8  -5  150.57   31.55
   3  -8  -4   29.79   16.49
   3  -8  -4   21.58   14.32
   3  -8  -3  824.86   36.35
   3  -8  -3  839.71   51.57
   3  -8  -2   23.52   20.52
   3  -8  -2   26.10   27.26
   3  -8  -1  433.20   32.04
   3  -8  -1  481.47   54.90
   3  -8   0   14.45   14.10
   3  -8   0   11.28   17.89
   3  -8   1  865.28   45.85
   3  -8   1  806.77   48.37
   3  -8   2  230.87   24.78
   3  -8   2  237.51   58.90
   3  -8   3  284.79   22.69
   3  -8   3  302.77   79.06
   3  -8   4  259.28   40.07
   3  -8   4  233.04   56.58
   3  -8   5   15.87    9.91
   3  -8   5    9.49   17.33
   3  -8   6  403.63   21.27
   3  -8   6  376.16   28.56
   3  -8   7  244.14   35.39
   3  -8   7  255.63   81.67
   3  -8   8 1236.24   19.62
   3  -8   8 1093.07   54.70
   3  -8   9    1.11    6.75
   3  -8   9    6.26   11.06
   3  -8  10  321.40   17.96
   3  -8  10  332.26  110.06
   3  -8  11  -12.71   24.19
   3  -8  12  247.46   82.20
   3  -8  13   36.54   19.57
   3  -8  14  344.49   40.59
   3  -8  15   42.10   19.57
   3  -8  16   86.31   33.27
   3  -8  17   16.30   13.56
   3  -8  18  112.49   54.06
   3  -8  19    7.22   11.42
   3  -7 -12  138.83   58.40
   3  -7 -11   22.72   18.92
   3  -7 -10  163.82   64.65
   3  -7 -10  112.95   37.78
   3  -7  -9    8.60   13.09
   3  -7  -9    3.05   13.50
   3  -7  -8  411.89   47.00
   3  -7  -8  413.90   23.53
   3  -7  -7    4.19   14.08
   3  -7  -7    2.36    9.81
   3  -7  -6  378.94   29.74
   3  -7  -6  337.47   55.36
   3  -7  -5    5.87    7.48
   3  -7  -5    3.90   11.18
   3  -7  -4  274.73   90.54
   3  -7  -4  286.92   27.43
   3  -7  -3    9.31   12.76
   3  -7  -3   18.27   24.15
   3  -7  -2 1083.34   46.64
   3  -7  -2 1056.88   38.07
   3  -7  -1  169.16   50.78
   3  -7  -1  199.36   33.41
   3  -7   0  254.63   68.34
   3  -7   0  282.63   30.85
   3  -7   1  -15.69   13.65
   3  -7   1  -12.03   17.43
   3  -7   2  597.73   28.61
   3  -7   2  578.13   35.34
   3  -7   3   31.68   18.15
   3  -7   3   32.58   22.11
   3  -7   4  652.29   25.20
   3  -7   4  681.62   37.02
   3  -7   5  488.36   20.49
   3  -7   5  444.93   28.95
   3  -7   6   11.47   10.52
   3  -7   6   25.61   17.62
   3  -7   7  231.54   67.04
   3  -7   7  203.77   28.03
  -3   7  -7  222.00   11.23
   3  -7   8   59.69   36.79
   3  -7   8   96.18   23.02
  -3   7  -8   63.00   22.29
   3  -7   9 1140.31   38.50
   3  -7   9 1042.10   37.56
   3  -7  10   24.74   12.90
   3  -7  10   18.86   17.57
   3  -7  11  442.87   26.27
   3  -7  11  370.07   32.47
   3  -7  12    6.72    5.75
   3  -7  12   -1.88   20.91
   3  -7  13  504.94   16.34
   3  -7  13  422.17   74.89
   3  -7  14   19.79   15.27
   3  -7  15  506.02   71.49
   3  -7  16   70.11   22.72
   3  -7  17   99.98   32.64
   3  -7  18   14.67    7.20
   3  -7  19   62.18   34.58
   3  -6 -13   40.58   20.74
   3  -6 -12  203.15   27.93
   3  -6 -11  244.75   72.70
   3  -6 -10   23.00   14.63
   3  -6 -10    2.36    7.45
   3  -6  -9  295.92   70.30
   3  -6  -9  243.68   34.91
   3  -6  -8   47.27   36.82
   3  -6  -8   69.70   18.97
   3  -6  -7  806.59   45.14
   3  -6  -7  766.23   75.45
   3  -6  -6   12.56   14.60
   3  -6  -6    5.39    6.34
   3  -6  -5  773.67   45.11
   3  -6  -5  766.71   36.38
   3  -6  -4  170.14   51.45
   3  -6  -4  152.65   20.86
   3  -6  -3  243.39   35.64
   3  -6  -3  276.58   28.40
   3  -6  -2   47.70   26.99
   3  -6  -2   41.66   23.00
   3  -6  -1  820.86   30.15
   3  -6  -1  845.06   34.51
   3  -6   0  291.13   22.28
   3  -6   0  306.14   21.77
   3  -6   1  534.13   42.55
   3  -6   1  478.91   22.52
   3  -6   2  126.60   30.17
   3  -6   2   77.94   35.81
   3  -6   3  968.15   34.70
   3  -6   3  919.29   37.81
   3  -6   4  284.13   14.99
   3  -6   4  275.97   30.56
   3  -6   5  238.50   19.19
   3  -6   5  259.13   15.97
  -3   6  -5  291.85   12.96
   3  -6   6  972.47   48.31
   3  -6   6 1072.76   51.42
  -3   6  -6 1049.53   44.11
   3  -6   7   84.62   19.70
   3  -6   7  103.81   35.54
  -3   6  -7   94.94   18.00
   3  -6   8  274.38   86.12
   3  -6   8  339.72   16.93
  -3   6  -8  287.91   19.14
   3  -6   9  396.45   21.04
  -3   6  -9  328.48   10.84
   3  -6  10  793.97   26.81
   3  -6  10  603.71   23.78
   3  -6  10  695.15   47.69
   3  -6  11   98.25   28.68
   3  -6  11   98.11   68.98
   3  -6  12  341.02   21.01
   3  -6  12  310.90   50.91
   3  -6  13    8.71    7.14
   3  -6  13    6.40   12.62
   3  -6  14  480.08   23.34
   3  -6  14  383.96   69.82
   3  -6  15   85.25   33.89
   3  -6  15  100.11   31.90
   3  -6  16  518.95   37.65
   3  -6  16  465.11   27.31
   3  -6  17   93.79   33.42
   3  -6  18  114.54   53.62
   3  -6  19   61.53   32.31
   3  -5 -14   30.89   34.84
   3  -5 -13  138.13   54.34
   3  -5 -12   60.81   28.61
   3  -5 -11  305.87   88.00
   3  -5 -10  306.46   33.68
   3  -5 -10  212.13   33.92
   3  -5  -9   47.31   28.00
   3  -5  -9   66.73   15.90
   3  -5  -8  263.73   62.52
   3  -5  -8  284.47   23.68
   3  -5  -7   23.52   15.39
   3  -5  -7   33.81   20.64
   3  -5  -6  921.86   37.87
   3  -5  -6  867.70   26.35
   3  -5  -5   -1.37   21.07
   3  -5  -5   17.61   11.85
   3  -5  -4 1583.69   97.03
   3  -5  -4 1577.03   51.86
   3  -5  -3  179.58   40.88
   3  -5  -3  181.95   56.17
   3  -5  -2  948.04   65.34
   3  -5  -2  981.53   34.86
   3  -5  -1   48.69   27.40
   3  -5  -1   41.12   16.49
   3  -5   0 2104.23   27.34
   3  -5   0 1941.10   65.54
   3  -5   1 1101.55   29.07
   3  -5   1 1149.14   38.02
   3  -5   2 1436.98   35.36
   3  -5   2 1311.34   38.23
   3  -5   3  206.51   74.19
   3  -5   3  242.05   39.66
  -3   5  -3  202.58   33.83
   3  -5   4  958.68   47.21
   3  -5   4 1005.05   31.62
  -3   5  -4 1030.81   19.39
   3  -5   5  295.46   91.42
   3  -5   5  282.59   29.09
  -3   5  -5  325.61   14.23
   3  -5   6  466.75   25.19
   3  -5   6  536.46   21.06
  -3   5  -6  543.70   20.80
   3  -5   7  474.56   68.61
   3  -5   7  554.98   26.03
  -3   5  -7  529.37   16.25
   3  -5   8  347.58   24.19
   3  -5   8  400.41   22.96
  -3   5  -8  355.37   10.54
   3  -5   9  504.36   18.21
   3  -5   9  442.56   27.55
   3  -5  10  299.47   25.42
   3  -5  10  229.06   11.00
   3  -5  10  252.79   34.20
   3  -5  11  819.30   41.96
   3  -5  11  719.17   71.49
   3  -5  12   64.17   19.83
   3  -5  12   35.75   16.44
   3  -5  13  314.17   16.45
   3  -5  13  268.46   90.81
   3  -5  14   -2.47    9.12
   3  -5  14   -0.82   20.07
   3  -5  15  398.83   25.75
   3  -5  15  277.05   80.98
   3  -5  16   96.16   29.05
   3  -5  16   61.01   29.28
   3  -5  17  332.05   18.70
   3  -5  17  237.13   38.02
   3  -5  18  101.58   21.94
   3  -5  18   73.16   21.79
   3  -5  19   99.27   43.20
   3  -5  19   85.69   31.81
   3  -4 -15   39.47   25.08
   3  -4 -14   97.69   47.48
   3  -4 -13   96.11   23.08
   3  -4 -12  124.35   38.33
   3  -4 -11   54.55   23.42
   3  -4 -11   28.59    8.47
   3  -4 -10  455.44   59.09
   3  -4 -10  488.26   22.48
   3  -4  -9  394.71   81.64
   3  -4  -9  285.80   38.84
   3  -4  -8  154.35   29.33
   3  -4  -8  178.73   37.33
   3  -4  -7  293.11   34.29
   3  -4  -7  259.57   38.71
   3  -4  -6  129.77   35.06
   3  -4  -6  123.33   28.57
   3  -4  -5  884.16   44.29
   3  -4  -5  913.96   56.65
   3  -4  -4   16.26   16.12
   3  -4  -4    6.00   11.13
   3  -4  -3 1380.26   42.16
   3  -4  -3 1364.82   40.48
   3  -4  -2   21.18   17.98
   3  -4  -2   10.47   14.56
   3  -4  -1 1036.58   24.72
   3  -4  -1  990.52   24.27
   3  -4   0  338.82   24.26
   3  -4   0  336.75   23.55
   3  -4   1 1456.33   34.81
   3  -4   1 1571.11   67.26
   3  -4   2 1201.01   45.79
   3  -4   2 1325.92   32.46
  -3   4  -2 1365.68   40.15
   3  -4   3  991.03   30.66
   3  -4   3 1105.21   49.39
  -3   4  -3 1085.42   24.87
   3  -4   4  348.10   32.78
   3  -4   4  386.75   20.10
  -3   4  -4  381.90   12.43
   3  -4   5 1097.27   48.29
   3  -4   5 1161.63   26.40
  -3   4  -5 1170.80   27.76
   3  -4   6  834.43   45.01
   3  -4   6  943.83   23.32
  -3   4  -6  947.54   22.35
   3  -4   7  138.39   61.31
   3  -4   7  202.06   31.47
  -3   4  -7  187.83   12.71
   3  -4   8  795.27   79.30
   3  -4   8 1002.21   26.84
  -3   4  -8  924.24   19.67
   3  -4   9  151.88   29.37
   3  -4   9   96.77   23.27
   3  -4   9  115.98   40.55
   3  -4  10  364.74   13.93
   3  -4  10  304.59   48.70
   3  -4  11  133.45   27.39
   3  -4  11  103.69   32.85
   3  -4  12 1146.13   32.06
   3  -4  12  817.61   71.05
   3  -4  13  -14.42   10.59
   3  -4  13   17.43   16.88
   3  -4  14  231.62   33.55
   3  -4  14  160.72   60.51
   3  -4  15   24.03    9.42
   3  -4  15   11.28   10.34
   3  -4  16  781.38   31.39
   3  -4  16  563.77   31.50
   3  -4  17   43.70   15.35
   3  -4  17   40.57   15.44
   3  -4  18  164.65   60.68
   3  -4  18  158.93   56.71
   3  -4  19   32.16   16.03
   3  -4  19   20.42   10.61
   3  -4  20  159.36   21.68
   3  -4  21   21.70    9.71
   3  -3 -16   19.42   23.35
   3  -3 -15  114.65   45.11
   3  -3 -14   40.58   38.31
   3  -3 -13  158.85   40.79
   3  -3 -12  142.74   33.76
   3  -3 -11  181.87   55.19
   3  -3 -11  138.89   16.96
   3  -3 -10  265.66   90.01
   3  -3 -10  212.78   25.48
   3  -3  -9  213.36   54.29
   3  -3  -9  191.27   42.92
   3  -3  -8  202.23   68.05
   3  -3  -8  223.08   30.45
   3  -3  -7  136.41   46.72
   3  -3  -7  136.04   33.22
   3  -3  -6  197.75   26.08
   3  -3  -6  195.31   43.83
  -3   3   6  166.52   18.50
   3  -3  -5  217.90   28.17
   3  -3  -5  215.88   37.13
  -3   3   5  167.63   23.89
   3  -3  -4  769.52   52.41
   3  -3  -4  703.57   41.11
  -3   3   4  676.34   17.78
   3  -3  -3  119.34   60.65
   3  -3  -3  147.35   37.12
  -3   3   3  132.64   14.91
   3  -3  -2  819.98   84.12
   3  -3  -2  830.82   52.65
  -3   3   2  763.17   22.38
   3  -3  -1   30.17   23.51
   3  -3  -1   47.36   18.72
  -3   3   1   30.05   17.33
   3  -3   0  375.36   27.69
   3  -3   0  334.66   19.57
  -3   3   0  321.23   34.31
  -3   3   0  368.39   17.68
   3  -3   1  704.44   45.59
   3  -3   1  516.16   32.08
  -3   3  -1  768.72   25.83
  -3   3  -1  522.07   40.10
   3  -3   2 1286.03   44.48
   3  -3   2 1523.55   40.73
   3  -3   2 1068.73   20.43
  -3   3  -2 1505.68   47.65
   3  -3   3 2785.66   59.97
  -3   3  -3 2826.60   57.26
   3  -3   4 1518.67   50.76
   3  -3   4 1780.81   52.60
  -3   3  -4 1660.83   43.45
   3  -3   5  555.10   39.73
   3  -3   5  641.22   22.00
  -3   3  -5  578.90   12.55
   3  -3   6  349.89   59.78
   3  -3   6  391.95   44.36
  -3   3  -6  381.58   11.86
   3  -3   7  918.34   47.23
   3  -3   7 1029.50   26.12
  -3   3  -7  983.32   21.88
   3  -3   8  103.08   49.71
  -3   3  -8  187.74   12.34
   3  -3   9  526.54   13.24
   3  -3   9  393.81   10.85
  -3   3  -9  347.54   21.69
   3  -3  10   45.56   16.23
  -3   3 -10   15.10   14.92
   3  -3  11  446.84   16.02
  -3   3 -11  341.38   38.46
   3  -3  12  305.07   16.94
  -3   3 -12  200.12   22.06
   3  -3  13 1527.96   46.75
  -3   3 -13 1026.39   33.92
   3  -3  14    6.16   11.65
  -3   3 -14   32.45   11.21
   3  -3  15  164.51   46.48
  -3   3 -15  112.74   26.71
   3  -3  16   -2.75   12.49
  -3   3 -16   32.04   14.97
   3  -3  17  378.35   39.23
   3  -3  18   12.28   14.70
   3  -3  18   15.76   11.39
   3  -3  19  304.13   41.78
   3  -3  19  149.20   49.40
   3  -3  20   17.21   10.99
   3  -2 -16  120.86   42.98
   3  -2 -15   13.95   10.77
   3  -2 -14  182.05   81.04
   3  -2 -13  231.83   31.20
   3  -2 -12  131.71   40.45
   3  -2 -11  386.19   32.84
   3  -2 -11  299.91   27.01
   3  -2 -10  111.03   27.56
   3  -2 -10   85.84   23.34
   3  -2  -9  225.93   62.66
   3  -2  -9  200.25   23.13
  -3   2   9  174.27   15.56
   3  -2  -8  487.90   57.00
   3  -2  -8  418.67   22.50
  -3   2   8  355.98   24.42
   3  -2  -7  682.42   37.38
   3  -2  -7  633.74   38.31
  -3   2   7  582.03   23.40
   3  -2  -6   15.58   17.89
   3  -2  -6   51.97    9.75
  -3   2   6   37.19   10.88
   3  -2  -5  482.07   25.76
   3  -2  -5  488.67   17.30
  -3   2   5  435.49   14.36
   3  -2  -4  121.60   22.98
   3  -2  -4  140.02   16.12
  -3   2   4  146.54   27.32
   3  -2  -3 2545.16   57.08
   3  -2  -3 2562.34   61.90
  -3   2   3 2417.91   57.36
   3  -2  -2    5.25   11.55
   3  -2  -2    5.85   10.68
  -3   2   2    9.59    8.56
   3  -2  -1  931.05   35.44
   3  -2  -1  881.30   26.01
  -3   2   1  905.80   28.87
  -3   2   1  875.33   25.76
   3  -2   0   92.60   50.51
   3  -2   0  113.87   59.12
  -3   2   0  101.29   23.18
  -3   2   0  107.26   29.14
   3  -2   1 1070.69   31.67
   3  -2   1 1175.89   36.81
   3  -2   1  944.01   27.19
  -3   2  -1 1255.09   34.35
   3  -2   2   75.17   37.89
   3  -2   2  101.89   46.00
   3  -2   2   87.67   13.75
  -3   2  -2  107.40   14.02
   3  -2   3 2288.27   44.33
   3  -2   3 2635.48   50.67
   3  -2   3 1898.18   36.40
  -3   2  -3 2673.22   47.89
   3  -2   4 2375.74   45.34
   3  -2   4 2733.11   50.31
   3  -2   4 2015.46   39.10
  -3   2  -4 2685.59   50.51
   3  -2   5  749.67   30.26
   3  -2   5 1004.08   28.67
  -3   2  -5  980.94   25.25
  -3   2  -5  669.34   27.23
   3  -2   6  113.46   19.18
   3  -2   6   92.09   18.06
  -3   2  -6   99.47   13.70
  -3   2  -6   92.68   18.59
   3  -2   7 1275.04   47.55
  -3   2  -7 1084.34   34.87
  -3   2  -7  807.81   34.44
   3  -2   8 2049.05   44.39
   3  -2   8 1673.01   35.73
  -3   2  -8 1480.96   36.90
   3  -2   9  552.02   21.54
   3  -2   9  429.73   14.69
  -3   2  -9  349.36   24.01
   3  -2  10 1005.42   26.91
  -3   2 -10  725.24   48.56
   3  -2  11    4.77    7.36
  -3   2 -11   14.38    8.23
   3  -2  12  800.56   33.32
  -3   2 -12  561.93   43.03
   3  -2  13   25.04   16.85
  -3   2 -13    9.79    7.49
   3  -2  14  356.56   85.16
  -3   2 -14  212.55   62.39
   3  -2  15    9.89    6.60
  -3   2 -15    3.64   14.00
   3  -2  16   73.95   24.16
  -3   2 -16   58.32   22.56
   3  -2  17   -2.01   14.94
  -3   2 -17   -8.47   12.91
   3  -2  18  184.19   58.14
  -3   2 -18   76.13   22.14
   3  -2  19   20.60   15.08
  -3   2 -19    6.28    9.11
   3  -2  20  109.73   37.05
   3  -2  21   64.70   30.83
   3  -1 -17  314.15   41.69
   3  -1 -16    3.72   15.47
   3  -1 -15  294.72   91.12
   3  -1 -14   23.66   16.94
   3  -1 -13  385.86   34.67
   3  -1 -12   57.55   34.85
   3  -1 -11  497.04   32.99
   3  -1 -11  412.27    9.14
   3  -1 -10  359.52   32.56
   3  -1 -10  358.89    8.89
   3  -1  -9  231.83   72.20
   3  -1  -9  206.49   19.67
  -3   1   9  203.32   12.76
   3  -1  -8  741.58   40.65
   3  -1  -8  872.59   36.24
   3  -1  -7  659.90   31.37
   3  -1  -7  655.60   20.19
  -3   1   7  623.58   18.36
   3  -1  -6 1228.41   33.74
  -3   1   6 1224.37   26.25
   3  -1  -5    6.03   11.02
   3  -1  -5    8.24    4.10
  -3   1   5   -3.81    5.61
   3  -1  -4  659.45   28.53
   3  -1  -4  726.11   23.29
  -3   1   4  660.20   14.02
   3  -1  -3  177.19   21.20
   3  -1  -3  165.33   30.49
  -3   1   3  141.89   19.77
   3  -1  -2  923.97   81.72
   3  -1  -2  875.28   25.08
  -3   1   2  976.46   30.51
  -3   1   2  866.24   22.86
   3  -1  -1   30.82   20.73
   3  -1  -1   59.81   32.63
   3  -1  -1   18.50    7.65
  -3   1   1   43.67   18.14
   3  -1   0  868.39   30.51
   3  -1   0  941.06   47.94
   3  -1   0  728.46   24.41
  -3   1   0  941.48   31.59
   3  -1   1    5.63   18.92
   3  -1   1   20.14   16.97
   3  -1   1   17.95   11.13
  -3   1  -1   16.77   11.18
   3  -1   2  310.53   28.04
   3  -1   2  228.79   17.83
  -3   1  -2  312.31   26.67
  -3   1  -2  227.87   24.43
   3  -1   3 1073.69   34.36
   3  -1   3 1410.48   55.34
  -3   1  -3 1360.46   46.27
  -3   1  -3 1062.27   67.92
   3  -1   4 3169.52   57.40
   3  -1   4 4503.97   79.35
  -3   1  -4 4232.88   73.57
  -3   1  -4 3337.25   60.81
   3  -1   5 1179.59   25.64
   3  -1   5 1466.14   40.91
  -3   1  -5 1410.64   18.02
  -3   1  -5 1125.41   28.96
   3  -1   6  815.50   25.06
   3  -1   6 1204.05   35.92
  -3   1  -6 1115.30   43.62
  -3   1  -6  819.54   30.14
   3  -1   7  764.16   35.87
   3  -1   7  657.73   29.66
   3  -1   7  639.71   32.76
  -3   1  -7  652.06   28.78
   3  -1   8 1324.41   43.27
   3  -1   8 1121.04   37.11
   3  -1   8  951.05   33.35
  -3   1  -8  942.09   35.30
   3  -1   9 1333.00   31.27
   3  -1  10  372.21   20.76
  -3   1 -10  262.55   29.16
   3  -1  11 1016.96   34.18
  -3   1 -11  799.86   47.64
   3  -1  12   29.37   10.00
  -3   1 -12   25.81   12.40
   3  -1  13  476.21   55.76
  -3   1 -13  402.39   28.08
   3  -1  15  313.16   37.62
  -3   1 -15  213.14   19.48
   3  -1  16   75.60   32.16
  -3   1 -16   71.28   16.84
   3  -1  17  117.58   42.19
  -3   1 -17   96.78   17.78
   3  -1  18    9.41    9.66
  -3   1 -18    3.15    8.20
   3  -1  19  112.60   38.30
  -3   1 -19   66.08   26.38
   3  -1  20   24.45   14.29
   3  -1  21   59.56   30.47
   3   0 -18   75.24   21.06
   3   0 -17   27.86   13.64
   3   0 -16  460.21   38.24
   3   0 -15   10.62   10.24
   3   0 -14  295.59   71.86
   3   0 -13    2.67   13.54
   3   0 -12  763.38   41.07
   3   0 -11   68.87   19.16
   3   0 -11   40.18    7.58
   3   0 -10  742.79   31.81
   3   0 -10  583.51   13.52
  -3   0  10  711.15   16.43
   3   0  -9  222.45   59.00
   3   0  -9  156.19    5.76
  -3   0   9  176.60   13.60
   3   0  -8  569.92   46.48
   3   0  -8  519.47    9.83
  -3   0   8  569.34    8.74
   3   0  -7  497.12   25.16
   3   0  -7  438.20   10.84
  -3   0   7  462.71    7.17
   3   0  -6  324.32   30.62
   3   0  -6  335.46   11.52
  -3   0   6  308.96    9.68
   3   0  -5 1028.61   46.98
   3   0  -5  917.01   28.80
  -3   0   5  900.49   29.50
   3   0  -4    3.12   15.74
   3   0  -4    9.19    6.57
   3   0  -4   -0.57    4.41
   3   0  -3 1037.19   28.56
   3   0  -3 1119.80   51.35
   3   0  -3  839.63   21.33
  -3   0   3 1124.69   33.68
   3   0  -2   65.11   14.22
   3   0  -2  105.55   52.11
   3   0  -2   82.82   21.72
  -3   0   2  140.64   14.41
   3   0  -1 1558.46   28.68
   3   0   0   47.59   25.04
   3   0   0   13.68   13.97
  -3   0   0   64.06   35.98
  -3   0   0   40.66   25.13
   3   0   1  747.27   28.60
   3   0   1  963.16   42.04
  -3   0  -1  919.80   32.84
  -3   0  -1  721.84   32.38
  -3   0  -2  250.55   17.22
   3   0   3  134.38   14.46
   3   0   3  177.07   15.50
  -3   0  -3  174.75   13.78
  -3   0  -3  122.56   15.43
   3   0   4   52.04   11.09
   3   0   4   14.27   16.56
  -3   0  -4   40.46   15.14
  -3   0  -4   37.76   28.11
   3   0   5 1720.49   33.04
   3   0   5 2206.44   42.23
  -3   0  -5 2113.95   54.44
  -3   0  -5 1648.82   35.04
   3   0   6   23.03   15.72
   3   0   6   30.30   17.77
   3   0   6   28.60   11.05
  -3   0  -6    0.56   14.66
   3   0   7  907.47   30.61
   3   0   7  779.63   23.99
   3   0   7  700.88   22.81
  -3   0  -7  720.15   34.05
   3   0   8   64.40   39.45
   3   0   8   57.98   23.65
   3   0   8   70.12   15.64
  -3   0  -8   41.37   15.68
   3   0   9  604.11   40.25
   3   0   9  569.73   16.24
  -3   0  -9  529.37   26.68
   3   0  10 1044.86   28.00
  -3   0 -10  908.72   73.02
  -3   0 -11   38.75   18.98
  -3   0 -12 1194.14   70.62
  -3   0 -12 1068.27   36.64
  -3   0 -13   49.05   25.85
  -3   0 -13   80.59   15.26
  -3   0 -14  877.87   72.25
  -3   0 -14  770.08   28.00
  -3   0 -15   20.73   12.20
  -3   0 -15    7.71   13.20
  -3   0 -16  558.65   42.74
  -3   0 -16  408.77   19.58
  -3   0 -17   11.53   11.85
  -3   0 -17   44.70   18.17
  -3   0 -18  247.15   54.04
  -3   0 -18  167.08   27.58
  -3   0 -19   11.76   15.47
  -3   0 -19   -3.81   12.13
  -3   0 -20   58.93   31.16
   3   0  21   34.50   20.23
   3   1 -18    6.18    9.43
   3   1 -17   69.64   23.58
   3   1 -16   -5.80   20.68
   3   1 -15  232.11   48.71
   3   1 -14    4.63    7.68
   3   1 -13  238.07   31.41
   3   1 -12   18.83   12.47
   3   1 -11  576.61   74.73
   3   1 -10   45.91   26.41
   3   1  -9  605.93   28.13
   3   1  -8  441.79   24.76
   3   1  -7 1448.66   39.86
   3   1  -6 1113.02   30.96
   3   1  -5  945.28   35.75
  -3  -1   5  933.35   39.89
   3   1  -4 1890.93   30.99
   3   1  -4 2007.54   55.59
  -3  -1   4 1965.53   39.50
   3   1  -3  504.68   21.35
   3   1  -3  547.67   31.46
  -3  -1   3  557.27   27.54
   3   1  -2 1382.74   46.34
   3   1  -2 1156.79   33.40
  -3  -1   2 1434.18   44.89
  -3  -1   2 1009.58   30.28
   3   1  -1   -0.06    7.38
   3   1  -1   -2.87   24.04
  -3  -1   1   11.80   10.15
  -3  -1   1   -0.33    9.34
   3   1   1   78.30   10.07
   3   1   1   57.98   46.56
  -3  -1  -1   44.68   32.28
  -3  -1  -1   77.88   42.58
   3   1   2 2771.45   52.97
   3   1   2 2200.42   41.18
  -3  -1  -2 2222.15   43.36
  -3  -1  -2 2783.84   50.37
   3   1   3   33.04   25.78
   3   1   3   52.45   20.07
  -3  -1  -3   12.23   15.54
  -3  -1  -3   37.09   19.67
   3   1   4 2799.32   52.68
   3   1   4 2381.30   44.89
  -3  -1  -4 2773.52   51.43
  -3  -1  -4 2223.66   48.83
   3   1   5  356.66   22.16
   3   1   5  370.60   20.24
  -3  -1  -5  339.68   20.16
   3   1   6 2764.39   50.80
   3   1   6 2494.89   46.49
   3   1   6 2278.58   56.14
  -3  -1  -6 2157.21   54.17
   3   1   7  339.16   57.98
   3   1   7  283.86   17.20
   3   1   7  332.11   18.48
  -3  -1  -7  300.80   21.78
   3   1   8  213.82   12.30
  -3  -1  -8  207.52   20.05
   3   1   9   18.13    7.57
  -3  -1  -9    8.89   15.89
  -3  -1  -9   44.30   14.13
  -3  -1 -10  257.90   41.10
  -3  -1 -10  207.92   49.09
  -3  -1 -11  429.28   69.79
  -3  -1 -11  368.89   18.74
  -3  -1 -12  261.82   21.67
  -3  -1 -12  222.15   18.61
  -3  -1 -13  737.48   71.87
  -3  -1 -13  582.75   23.03
  -3  -1 -14  210.34   30.72
  -3  -1 -14  137.22   46.09
  -3  -1 -15  436.47   33.42
  -3  -1 -15  361.86   27.31
  -3  -1 -16   -0.61   17.71
  -3  -1 -16    2.47   13.15
  -3  -1 -17  477.63   53.04
  -3  -1 -17  377.38   24.40
  -3  -1 -18   -4.65   19.65
  -3  -1 -18   -1.55   11.45
  -3  -1 -19  275.44   73.40
  -3  -1 -19  153.71   58.90
  -3  -1 -20   -3.92   13.81
  -3  -1 -21  123.05   38.19
   3   2 -18  142.42   43.25
   3   2 -17   10.42   14.51
   3   2 -16  190.77   48.99
   3   2 -15   31.42   19.42
   3   2 -14  258.45   66.75
   3   2 -13    6.46    8.77
   3   2 -12  605.90   28.23
   3   2 -11    7.83    7.17
   3   2 -10  862.49   80.43
   3   2  -9   29.02   11.10
   3   2  -8  608.04   23.89
   3   2  -7  345.23   20.22
   3   2  -6  476.21   20.54
  -3  -2   6  471.51   44.29
   3   2  -5  979.13   43.67
  -3  -2   5 1010.91   37.91
   3   2  -4  251.99   28.99
  -3  -2   4  239.83   21.52
   3   2  -3 3080.88   64.77
  -3  -2   3 3126.93   57.31
  -3  -2   3 2462.38   41.30
   3   2  -2 1311.53   47.23
   3   2  -2 1114.44   33.98
  -3  -2   2 1358.39   43.94
  -3  -2   2  962.64   28.27
   3   2  -1  554.12   22.40
   3   2  -1  533.32   36.98
  -3  -2   1  575.26   31.19
  -3  -2   1  521.39   22.23
   3   2   0 3129.46   63.39
   3   2   0 2728.10   47.90
  -3  -2   0 2554.29   62.95
  -3  -2   0 3247.35   57.72
   3   2   1 6120.86  105.31
   3   2   1 5729.67   96.57
  -3  -2  -1 6598.46  111.49
  -3  -2  -1 5466.69  110.22
   3   2   2 1168.65   39.83
   3   2   2 1171.54   37.24
  -3  -2  -2 1137.56   35.46
  -3  -2  -2 1135.45   35.01
   3   2   3 2208.36   71.39
   3   2   3 2079.21   39.71
  -3  -2  -3 1980.24   39.88
  -3  -2  -3 2263.57   41.89
   3   2   4  346.79   30.67
   3   2   4  342.65   28.30
   3   2   4  394.81   21.20
  -3  -2  -4  363.86   24.49
   3   2   5  377.50   37.94
   3   2   5  326.30   23.13
   3   2   5  343.11   17.67
  -3  -2  -5  327.33   22.62
   3   2   6 1171.40   31.32
   3   2   6 1161.85   30.53
  -3  -2  -6 1092.83   32.78
   3   2   7  810.44   38.18
   3   2   7  796.15   24.48
  -3  -2  -7  785.88   28.10
  -3  -2  -7  752.99   33.08
   3   2   8   23.79   10.62
  -3  -2  -8   50.35   22.53
  -3  -2  -8   29.68   13.41
  -3  -2  -9  145.19   22.91
  -3  -2  -9  129.91   19.17
  -3  -2 -10  232.54   32.90
  -3  -2 -10  219.66   18.04
  -3  -2 -11   56.27   18.13
  -3  -2 -11   70.30   13.42
  -3  -2 -12  528.35   32.96
  -3  -2 -12  400.24   18.19
  -3  -2 -13   78.47   37.81
  -3  -2 -13   38.52   17.78
  -3  -2 -14  203.32   25.17
  -3  -2 -14  216.24   17.29
  -3  -2 -15  215.81   52.80
  -3  -2 -15  165.22   25.02
  -3  -2 -16  224.61   67.79
  -3  -2 -16  183.71   43.01
  -3  -2 -17  -24.72   21.05
  -3  -2 -17   -5.14   12.38
  -3  -2 -18  211.32   79.46
  -3  -2 -18  196.16   20.37
  -3  -2 -19   29.77   19.39
  -3  -2 -19   -1.86   11.74
  -3  -2 -20  203.57   47.25
  -3  -2 -21   18.78   13.37
   3   3 -18  -16.59   17.61
   3   3 -17  291.85   25.52
   3   3 -16   22.85   16.20
   3   3 -15  349.19   34.92
   3   3 -14   16.61   13.04
   3   3 -13  456.03   66.70
   3   3 -12   45.43   20.84
   3   3 -11  609.12   35.29
   3   3 -10   66.24   16.84
   3   3  -9  621.95   53.62
   3   3  -8  394.79   19.25
   3   3  -7  378.92   19.64
  -3  -3   7  359.26   19.67
   3   3  -6  331.05   45.64
  -3  -3   6  362.31   29.59
  -3  -3   6  341.07    7.49
  -3  -3   6  288.02    4.68
   3   3  -5  571.26   53.18
  -3  -3   5  521.20   13.34
  -3  -3   5  530.98   15.01
  -3  -3   5  409.14   12.76
   3   3  -4 1147.57   28.28
   3   3  -4 1193.17   49.98
  -3  -3   4 1177.39   35.58
  -3  -3   4 1223.88   28.77
   3   3  -3  283.62   16.86
   3   3  -3  329.83   41.58
  -3  -3   3  338.51   20.63
  -3  -3   3  305.32   19.04
   3   3  -2 5661.35   95.19
   3   3  -2 5288.97   90.77
  -3  -3   2 5652.56   95.99
  -3  -3   2 5399.14   91.15
   3   3  -1 1198.97   45.21
   3   3  -1 1068.12   32.48
  -3  -3   1 1258.29   39.35
  -3  -3   1 1019.51   32.70
   3   3   0 1167.75   39.33
   3   3   0 1200.61   37.59
  -3  -3   0 1151.25   36.26
  -3  -3   0 1140.08   36.96
   3   3   1  -21.88   12.38
   3   3   1   -3.41   13.55
  -3  -3  -1   -0.62    9.26
  -3  -3  -1   -2.37   13.92
   3   3   2 3848.30   67.73
   3   3   2 3580.39   63.05
  -3  -3  -2 3822.70   66.19
  -3  -3  -2 3512.21   62.29
   3   3   3  373.83   25.36
   3   3   3  282.48   44.82
   3   3   3  278.48   19.61
  -3  -3  -3  265.04   18.25
   3   3   4  958.60   37.74
   3   3   4  873.00   29.00
   3   3   4  943.76   30.40
  -3  -3  -4  950.91   32.38
   3   3   5   90.86   29.58
   3   3   5   86.20    9.23
  -3  -3  -5   41.42   22.54
  -3  -3  -5   56.32   14.32
   3   3   6 1681.50   34.48
   3   3   6 1698.53   37.21
  -3  -3  -6 1668.64   37.43
  -3  -3  -6 1628.27   39.57
   3   3   7  392.70   15.66
  -3  -3  -7  322.36   25.83
  -3  -3  -7  363.00   36.73
  -3  -3  -8 1204.40   43.69
  -3  -3  -8  987.35   35.49
  -3  -3  -9  625.15   27.76
  -3  -3  -9  633.21   22.85
  -3  -3 -10  198.40   24.78
  -3  -3 -10  175.63   27.16
  -3  -3 -11  390.83   28.27
  -3  -3 -11  392.82   20.86
  -3  -3 -12  114.38   25.91
  -3  -3 -12   80.51   24.77
  -3  -3 -13  372.31   32.39
  -3  -3 -13  337.36   17.96
  -3  -3 -14   29.80   22.25
  -3  -3 -14   33.13   17.31
  -3  -3 -15  110.84   23.46
  -3  -3 -15  141.06   24.05
  -3  -3 -16   43.75   23.11
  -3  -3 -16   79.07   17.68
  -3  -3 -17  136.13   33.05
  -3  -3 -17  101.47   15.66
  -3  -3 -18   -6.67   22.72
  -3  -3 -18   16.94   16.37
  -3  -3 -19  111.16   31.11
  -3  -3 -19   41.95   16.13
  -3  -3 -20  -15.09   20.04
   3   4 -18  146.84   40.30
   3   4 -17   20.12   10.80
   3   4 -16  193.29   42.08
   3   4 -15    3.52   10.92
   3   4 -14  496.89   34.34
   3   4 -13   34.28   11.37
   3   4 -12  735.07   24.34
   3   4 -11  120.22   25.11
  -3  -4  11   97.25    7.34
  -3  -4  11   82.89    7.65
   3   4 -10  597.53   27.97
  -3  -4  10  623.96   22.36
  -3  -4  10  530.69   20.88
   3   4  -9   89.54   32.86
  -3  -4   9   95.00   13.76
  -3  -4   9   86.43    7.12
   3   4  -8 1105.56   36.47
  -3  -4   8 1127.82   33.80
  -3  -4   8 1117.97   28.42
  -3  -4   8  859.46   20.45
   3   4  -7 1002.47   41.58
  -3  -4   7  998.95   29.83
  -3  -4   7 1006.02   20.69
  -3  -4   7  786.68   16.60
   3   4  -6  517.96   21.10
  -3  -4   6  511.39   20.88
  -3  -4   6  543.04   16.29
  -3  -4   6  358.96   17.18
   3   4  -5  271.52   20.24
   3   4  -5  289.91   16.85
  -3  -4   5  288.28   19.17
  -3  -4   5  301.59   10.83
   3   4  -4  278.77   22.00
   3   4  -4  310.45   39.22
  -3  -4   4  317.50   24.97
  -3  -4   4  300.20   16.84
   3   4  -3  837.69   22.68
   3   4  -3  778.37   34.79
  -3  -4   3  873.58   25.06
  -3  -4   3  895.08   24.79
   3   4  -2 1117.13   37.88
   3   4  -2 1140.85   29.71
  -3  -4   2 1208.49   29.20
  -3  -4   2 1109.39   28.58
   3   4  -1 1239.76   38.44
   3   4  -1 1180.99   35.55
  -3  -4   1 1259.26   37.31
  -3  -4   1 1271.86   44.92
   3   4   0  599.91   25.62
   3   4   0  694.86   42.68
  -3  -4   0  718.37   29.53
  -3  -4   0  562.68   27.36
   3   4   1 1767.27   57.53
   3   4   1 1732.97   50.98
  -3  -4  -1 1640.58   48.25
  -3  -4  -1 1760.37   53.51
   3   4   2    6.66    7.26
   3   4   2   -4.81    8.45
   3   4   2   -1.97    7.08
  -3  -4  -2  -13.37   13.08
   3   4   3 2900.19   53.40
   3   4   4   -5.39   10.34
   3   4   4   15.82    9.92
  -3  -4  -4   -4.73   13.56
  -3  -4  -4   13.02    9.95
   3   4   5 2631.88   48.77
   3   4   5 2551.47   47.88
  -3  -4  -5 2496.93   80.17
  -3  -4  -5 2518.81   47.84
   3   4   6  229.75   29.15
   3   4   6  328.50   20.58
  -3  -4  -6  302.37   18.88
  -3  -4  -6  247.49   26.34
  -3  -4  -7 2835.78   61.52
  -3  -4  -7 2811.64   58.82
  -3  -4  -8  173.11   22.64
  -3  -4  -8  175.11   47.23
  -3  -4  -9 1182.78   35.22
  -3  -4  -9 1012.61   29.66
  -3  -4 -10  244.28   17.84
  -3  -4 -11  286.02   18.37
  -3  -4 -11  328.05   25.19
  -3  -4 -12  284.25   51.53
  -3  -4 -12  302.16   22.93
  -3  -4 -13  215.75   26.61
  -3  -4 -13  187.92   18.09
  -3  -4 -14  719.45   40.71
  -3  -4 -14  631.42   46.93
  -3  -4 -15    2.75   19.31
  -3  -4 -15    0.47    7.43
  -3  -4 -16  215.27   58.99
  -3  -4 -16  272.73   19.61
  -3  -4 -17    1.57   20.90
  -3  -4 -17    3.54   12.30
  -3  -4 -18  153.19   44.90
  -3  -4 -18   95.41   39.99
  -3  -4 -19   11.52   10.27
  -3  -4 -20   95.49   30.37
   3   5 -18   36.24   16.41
   3   5 -17  330.65   29.28
   3   5 -16   77.83   15.75
   3   5 -15  238.81   57.40
   3   5 -14   17.86   11.99
   3   5 -13  781.73   26.94
   3   5 -12   16.55   11.60
  -3  -5  12    9.50    5.47
   3   5 -11 1186.13   39.30
  -3  -5  11 1206.08   34.78
  -3  -5  11  905.23   27.51
   3   5 -10  206.76   19.83
  -3  -5  10  194.99   18.58
  -3  -5  10  178.02   13.80
   3   5  -9  788.53   33.35
  -3  -5   9  836.97   37.15
  -3  -5   9  835.04   35.94
  -3  -5   9  645.58   27.89
   3   5  -8  199.50   19.38
  -3  -5   8  204.58   30.61
  -3  -5   8  223.49   16.02
  -3  -5   8  151.91   24.09
   3   5  -7  748.60   17.82
  -3  -5   7  827.48   20.04
  -3  -5   7  765.56   29.52
  -3  -5   7  597.16   17.43
   3   5  -6  330.00   13.36
   3   5  -6  342.91   20.09
  -3  -5   6  374.48   12.33
  -3  -5   6  385.12   23.01
   3   5  -5 1143.54   39.97
   3   5  -5 1203.67   37.35
  -3  -5   5 1305.80   40.97
  -3  -5   5 1201.79   38.46
   3   5  -4  349.40   21.11
   3   5  -4  356.12   17.41
  -3  -5   4  377.27   23.95
  -3  -5   4  414.25   19.97
   3   5  -3  649.17   29.05
   3   5  -3  713.42   34.33
  -3  -5   3  761.24   32.71
  -3  -5   3  725.55   38.55
   3   5  -2 1665.87   33.05
   3   5  -2 1765.50   31.27
  -3  -5   2 1758.45   30.70
  -3  -5   2 1759.01   36.18
   3   5  -1  670.92   48.67
   3   5  -1  767.12   36.53
  -3  -5   1  733.14   30.86
  -3  -5   1  677.44   36.56
   3   5   0 2302.59   40.65
   3   5   0 2008.68   35.24
   3   5   0 2201.76   45.24
  -3  -5   0 2203.94   44.15
   3   5   1  170.99    9.98
   3   5   1  142.03   12.03
   3   5   1  139.60   12.62
  -3  -5  -1  126.98   18.69
   3   5   2 1874.02   39.53
   3   5   2 2074.22   40.86
   3   5   3  180.84   25.83
   3   5   3  183.32   13.64
  -3  -5  -3  196.61   18.68
  -3  -5  -3  214.32   20.83
   3   5   4 1017.98   32.05
  -3  -5  -4  976.88   29.23
  -3  -5  -4  977.27   61.93
   3   5   5   26.09    9.85
  -3  -5  -5    8.52   13.01
  -3  -5  -5   35.69   18.87
  -3  -5  -6  341.03   20.23
  -3  -5  -6  361.61   22.25
  -3  -5  -7   37.43   23.22
  -3  -5  -7   71.74   19.35
  -3  -5  -8  925.47   27.54
  -3  -5  -8  888.32   24.32
  -3  -5  -9  272.27   72.78
  -3  -5  -9  292.33   24.98
  -3  -5 -10  828.06   43.69
  -3  -5 -10  701.94   32.56
  -3  -5 -11  508.80   33.12
  -3  -5 -11  536.74   27.10
  -3  -5 -12  446.58   45.06
  -3  -5 -12  412.35   34.64
  -3  -5 -13  437.09   36.02
  -3  -5 -13  362.59   23.26
  -3  -5 -14   50.10   19.56
  -3  -5 -14   61.78   17.63
  -3  -5 -15  474.86   37.15
  -3  -5 -15  395.75   21.87
  -3  -5 -16   -6.31   24.27
  -3  -5 -16    1.98    7.48
  -3  -5 -17  193.22   61.25
  -3  -5 -17  126.43   14.01
  -3  -5 -18   -2.48   25.46
  -3  -5 -18   15.12   12.99
  -3  -5 -19  171.64   38.27
   3   6 -17   58.90   21.96
   3   6 -16  101.44   22.84
   3   6 -15   24.85   12.90
   3   6 -14  333.73   32.18
   3   6 -13   10.50    9.06
   3   6 -12  336.25   30.24
  -3  -6  12  326.97   13.41
   3   6 -11    3.67    7.47
  -3  -6  11    4.29    5.49
   3   6 -10  923.68   27.60
  -3  -6  10  934.82   24.60
  -3  -6  10  969.30   24.51
  -3  -6  10  693.49   25.06
   3   6  -9  185.11   15.58
  -3  -6   9  176.50   29.68
  -3  -6   9  236.11   32.85
  -3  -6   9  141.31   12.07
   3   6  -8  545.14   14.75
  -3  -6   8  565.32   16.28
  -3  -6   8  563.41   14.23
  -3  -6   8  405.74   20.99
   3   6  -7  364.00   15.90
   3   6  -7  362.99   10.14
  -3  -6   7  394.66   10.41
  -3  -6   7  399.29   23.09
   3   6  -6  740.44   15.97
   3   6  -6  744.22   20.65
  -3  -6   6  841.64   13.83
  -3  -6   6  795.94   23.88
   3   6  -5 1412.80   31.75
   3   6  -5 1393.94   28.96
  -3  -6   5 1586.98   30.38
  -3  -6   5 1442.41   36.57
   3   6  -4  306.92   35.02
   3   6  -4  324.39   14.49
  -3  -6   4  392.87    9.85
  -3  -6   4  336.01   26.95
   3   6  -3  907.85   36.07
   3   6  -3  927.32   29.62
  -3  -6   3  889.75   11.18
  -3  -6   3  955.05   35.24
   3   6  -2  345.88   13.30
   3   6  -2  293.25    6.12
   3   6  -2  284.57   24.58
  -3  -6   2  314.99   22.03
   3   6  -1 1630.44   33.94
   3   6  -1 1476.79   29.47
   3   6  -1 1528.74   42.67
  -3  -6   1 1585.02   40.55
   3   6   0   44.66    7.77
   3   6   0   32.28   12.09
   3   6   0   32.11   10.57
  -3  -6   0   22.25   17.63
   3   6   1 1511.06   16.15
   3   6   1 1487.05   37.15
  -3  -6  -1 1618.54   44.70
   3   6   2   13.07    7.99
  -3  -6  -2   -4.46   10.15
  -3  -6  -2   -6.28   17.04
   3   6   3  631.00   15.67
  -3  -6  -3  613.94   36.95
   3   6   4   97.67   15.82
  -3  -6  -4   85.76   17.33
  -3  -6  -4  110.76   31.63
  -3  -6  -5 1230.73   57.08
  -3  -6  -5 1214.07   34.64
  -3  -6  -6   28.00   16.32
  -3  -6  -6   35.12   19.25
  -3  -6  -7  443.69   19.44
  -3  -6  -8    2.90   14.65
  -3  -6  -8   36.46   15.72
  -3  -6  -9 1126.42   52.30
  -3  -6  -9 1015.75   48.18
  -3  -6 -10  296.88   37.22
  -3  -6 -10  325.28   24.79
  -3  -6 -11  285.39   87.96
  -3  -6 -11  224.18   56.00
  -3  -6 -12  209.58   48.85
  -3  -6 -12  218.41   61.03
  -3  -6 -13  352.57   58.57
  -3  -6 -13  294.19   19.26
  -3  -6 -14   40.39   24.64
  -3  -6 -14   65.11   19.50
  -3  -6 -15  197.20   37.73
  -3  -6 -15  115.03   17.83
  -3  -6 -16  303.99   33.97
  -3  -6 -16  217.93   20.99
  -3  -6 -17   52.05   21.54
  -3  -6 -17   29.01   16.47
  -3  -6 -18  173.13   38.80
  -3  -6 -18  133.98   19.08
  -3  -6 -19   28.92   19.13
   3   7 -15   74.88   24.20
   3   7 -14    6.19    9.98
   3   7 -13  279.55   20.05
  -3  -7  13  282.80   13.72
   3   7 -12    5.18    5.13
  -3  -7  12    7.74    4.32
   3   7 -11  396.98   23.51
  -3  -7  11  379.30   15.10
  -3  -7  10   16.11    7.34
  -3  -7  10   17.57    7.87
   3   7  -9  493.48   28.19
  -3  -7   9  558.41   14.91
  -3  -7   9  539.34   19.65
   3   7  -8   36.65   11.00
  -3  -7   8   41.99    9.26
  -3  -7   8   39.92   14.05
   3   7  -7  561.30    9.82
  -3  -7   7  670.03   19.77
  -3  -7   7  605.99   20.56
   3   7  -6  173.21    4.89
  -3  -7   6  211.45    8.90
  -3  -7   6  231.34   17.14
  -3  -7   5  482.72   19.16
  -3  -7   4  974.46   21.55
  -3  -7   3  455.51   35.46
   3   7  -2 1243.10   22.60
  -3  -7   2 1220.23   29.61
   3   7  -1  266.85   13.55
   3   7  -1  247.23   11.23
  -3  -7   1  226.86   52.13
   3   7   0 2517.77   47.94
   3   7   0 2375.74   49.77
  -3  -7   0 2465.25   53.77
   3   7   1  106.74   12.02
  -3  -7  -1  103.70   34.32
   3   7   2  951.31   21.67
  -3  -7  -2  907.74   23.21
  -3  -7  -2 1009.17   35.42
   3   7   3   34.59   13.40
  -3  -7  -3   26.85   12.47
  -3  -7  -3   35.64   22.18
  -3  -7  -4  542.84   15.92
  -3  -7  -4  653.95   28.64
  -3  -7  -5   30.85   11.45
  -3  -7  -5   33.23   20.39
  -3  -7  -6  487.40   36.64
  -3  -7  -6  530.27   23.64
  -3  -7  -7  154.75   21.99
  -3  -7  -7  182.35   48.67
  -3  -7  -8  698.55   38.17
  -3  -7  -8  616.74   37.04
  -3  -7  -9  128.66   32.40
  -3  -7  -9  146.68   30.73
  -3  -7 -10  479.50   48.28
  -3  -7 -10  450.12   40.04
  -3  -7 -11  122.25   48.74
  -3  -7 -11  186.38   43.17
  -3  -7 -12  528.45   49.42
  -3  -7 -12  450.85   23.71
  -3  -7 -13  116.21   32.51
  -3  -7 -13  137.85   45.86
  -3  -7 -14  194.99   61.12
  -3  -7 -14  181.64   20.34
  -3  -7 -15   71.60   35.00
  -3  -7 -15   51.87   17.19
  -3  -7 -16  112.21   27.47
  -3  -7 -16   67.52   20.11
  -3  -7 -17  181.90   29.36
  -3  -7 -17  182.63   25.66
  -3  -7 -18   -3.51   22.60
  -3  -8  13  -10.45    8.28
   3   8 -12  150.51   26.17
  -3  -8  12  163.99   43.65
   3   8 -11    2.61    4.02
  -3  -8  11    9.72    4.90
  -3  -8  10  416.42   20.21
  -3  -8  10  432.44   29.23
  -3  -8   9   14.43    4.61
  -3  -8   9    9.51    3.39
  -3  -8   9   14.99    7.80
  -3  -8   8  871.63   28.84
  -3  -8   7   -5.25   12.75
  -3  -8   6 1192.38   51.53
  -3  -8   5  101.99   25.87
  -3  -8   4 1836.88   52.97
  -3  -8   3  643.98   21.31
   3   8  -2  836.21    9.63
  -3  -8   2  701.94   35.99
   3   8  -1  453.20   11.42
   3   8  -1  474.36   13.51
  -3  -8   1  470.74   37.86
   3   8   0  487.01   14.02
   3   8   0  476.87   11.43
  -3  -8   0  444.95   25.31
   3   8   1  915.04   17.59
  -3  -8  -1  834.33   17.23
  -3  -8  -1  974.33   29.54
   3   8   2    5.96    6.08
  -3  -8  -2    6.55    7.96
  -3  -8  -2   -5.19   16.00
   3   8   3  538.56   16.71
  -3  -8  -3  490.03   15.49
  -3  -8  -3  589.12   49.85
  -3  -8  -4   19.79   12.87
  -3  -8  -4   14.03   21.06
  -3  -8  -5  466.01   43.89
  -3  -8  -5  479.20   47.21
  -3  -8  -6   -0.15    9.03
  -3  -8  -6   -3.46   17.26
  -3  -8  -7  659.98   29.81
  -3  -8  -7  678.57   31.80
  -3  -8  -8  302.27   37.19
  -3  -8  -8  375.78   29.66
  -3  -8  -9  314.54   99.39
  -3  -8  -9  273.82   31.06
  -3  -8 -10   45.97   22.29
  -3  -8 -10  104.45   25.61
  -3  -8 -11  155.18   50.41
  -3  -8 -11  152.71   35.00
  -3  -8 -12  173.81   51.21
  -3  -8 -12  188.81   56.69
  -3  -8 -13  141.67   40.29
  -3  -8 -13  136.32   20.39
  -3  -8 -14  101.56   34.19
  -3  -8 -14   87.71   32.14
  -3  -8 -15  115.29   34.78
  -3  -8 -15   42.99   14.28
  -3  -8 -16   60.44   31.16
  -3  -8 -16   46.77   21.35
  -3  -8 -17    3.90   22.96
  -3  -8 -17    7.05    6.41
  -3  -9  13  200.32   44.20
  -3  -9  12    2.83    9.69
  -3  -9  11  259.10   24.83
  -3  -9  10   -2.70   11.66
  -3  -9   9  462.52   37.26
  -3  -9   8   75.11   22.31
  -3  -9   7  809.81   45.42
  -3  -9   6   26.41   22.35
  -3  -9   5  375.02   29.55
  -3  -9   4   21.63   18.76
  -3  -9   3  727.22   35.21
   3   9  -2  485.87    4.25
  -3  -9   2  403.17   44.10
   3   9  -1  242.88   13.22
   3   9  -1  238.61   17.58
  -3  -9   1  210.78   40.16
   3   9   0  279.37   20.09
   3   9   0  296.67   24.46
  -3  -9   0  355.04   29.52
   3   9   1  718.87   34.20
  -3  -9  -1  662.53   26.82
  -3  -9  -1  692.31   36.50
   3   9   2  599.92   29.52
  -3  -9  -2  602.53   26.39
  -3  -9  -2  627.24   50.52
  -3  -9  -3  123.97   44.25
  -3  -9  -3  114.40   34.89
  -3  -9  -4  820.41   60.70
  -3  -9  -4  932.22   36.58
  -3  -9  -5    2.55    6.88
  -3  -9  -5    3.62   12.36
  -3  -9  -6  428.04   35.03
  -3  -9  -6  437.78   29.28
  -3  -9  -7   87.71   23.19
  -3  -9  -7   94.50   24.83
  -3  -9  -8  464.68   52.34
  -3  -9  -8  527.16   33.38
  -3  -9  -9  138.47   81.59
  -3  -9  -9  172.24   24.82
  -3  -9 -10  141.75   39.44
  -3  -9 -10  138.20   27.95
  -3  -9 -11   25.65   25.07
  -3  -9 -11   33.72   17.01
  -3  -9 -12  141.73   34.85
  -3  -9 -12  161.29   28.40
  -3  -9 -13  122.09   34.63
  -3  -9 -13  174.10   24.67
  -3  -9 -14   31.65   14.71
  -3  -9 -14   38.58   21.69
  -3  -9 -15   70.44   20.03
  -3  -9 -15   60.59   16.79
  -3  -9 -16   16.64   22.98
  -3  -9 -16   25.65   10.04
  -3 -10  13   63.23   15.29
  -3 -10  12  422.13   32.08
  -3 -10  11   20.71   12.50
  -3 -10  10  160.98   53.06
  -3 -10   9   70.46   21.64
  -3 -10   8  505.75   31.73
  -3 -10   7   51.07   38.05
  -3 -10   6  472.56   40.48
  -3 -10   5   33.42   22.22
  -3 -10   4  153.36   62.52
  -3 -10   3   53.32   18.72
   3  10  -2  528.30    4.75
  -3 -10   2  478.28   49.35
   3  10  -1  647.48   14.81
   3  10  -1  629.77   23.68
  -3 -10   1  724.39   35.09
   3  10   0  255.21   23.94
   3  10   0  251.67   19.80
  -3 -10   0  294.19   80.08
   3  10   1  182.28   23.19
  -3 -10  -1  189.15   27.42
  -3 -10  -1  267.22   36.22
  -3 -10  -2  723.05   29.98
  -3 -10  -2  739.74   55.62
  -3 -10  -3  549.56   27.40
  -3 -10  -3  566.24   38.16
  -3 -10  -4  343.58   19.64
  -3 -10  -4  410.04   43.72
  -3 -10  -5  398.37   49.29
  -3 -10  -5  495.73   36.06
  -3 -10  -6   37.31   17.57
  -3 -10  -6  103.89   28.70
  -3 -10  -7  327.14   47.54
  -3 -10  -7  324.09   43.92
  -3 -10  -8    4.99    9.87
  -3 -10  -8   11.95   10.62
  -3 -10  -9  489.85   78.72
  -3 -10  -9  520.47   32.70
  -3 -10 -10   93.95   50.13
  -3 -10 -10  165.35   31.64
  -3 -10 -11  117.03   26.76
  -3 -10 -11   76.96   26.06
  -3 -10 -12   38.67   20.25
  -3 -10 -12   59.13   25.99
  -3 -10 -13   97.82   39.63
  -3 -10 -13  105.84   28.32
  -3 -10 -14  113.96   26.29
  -3 -10 -14  116.30   23.83
  -3 -11  13  112.82   46.57
  -3 -11  12   54.88   22.61
  -3 -11  11  430.66   30.80
  -3 -11  10   -5.13   15.96
  -3 -11   9  242.22   37.74
  -3 -11   8   23.73   18.82
  -3 -11   7 1053.60   36.57
  -3 -11   6   74.01   32.86
  -3 -11   5  697.30   53.41
  -3 -11   4  104.63   23.61
  -3 -11   3  223.22   85.83
  -3 -11   2  214.82   80.53
   3  11  -1  228.44   17.23
  -3 -11   1  205.44   85.08
   3  11   0  277.39   13.11
  -3 -11   0  330.99   26.36
  -3 -11  -1  138.61   20.26
  -3 -11  -1  234.03   31.89
  -3 -11  -2  182.52   25.89
  -3 -11  -2  181.55   52.62
  -3 -11  -3  408.00   18.67
  -3 -11  -3  414.25   50.93
  -3 -11  -4  217.81   16.55
  -3 -11  -4  285.14   60.27
  -3 -11  -5  155.86   38.86
  -3 -11  -5  175.73   35.65
  -3 -11  -6  483.56   58.15
  -3 -11  -6  501.35   60.35
  -3 -11  -7    9.32   14.22
  -3 -11  -7  -24.16   19.44
  -3 -11  -8  227.49   72.26
  -3 -11  -8  278.46   40.67
  -3 -11  -9   50.21   21.95
  -3 -11  -9   23.86   19.83
  -3 -11 -10  217.98   72.37
  -3 -11 -10  298.85   26.25
  -3 -11 -11    9.11   13.17
  -3 -11 -11   10.17   20.24
  -3 -11 -12   75.63   19.41
  -3 -11 -12  128.73   34.11
  -3 -11 -13    7.50   19.64
  -3 -11 -13   -2.49   21.19
  -3 -12  13  100.25   20.88
  -3 -12  12   98.16   26.51
  -3 -12  11  214.83   52.36
  -3 -12  10  374.33   62.42
  -3 -12   9   -2.33   15.44
  -3 -12   8  236.61   73.76
  -3 -12   7  -10.87   20.56
  -3 -12   6  746.72   66.39
  -3 -12   5   77.89   29.18
  -3 -12   4  345.66  111.64
  -3 -12   3  134.19   40.88
  -3 -12   2  242.63   32.13
  -3 -12   1   94.03   24.68
  -3 -12   0  272.13   33.11
  -3 -12  -1  486.71   18.99
  -3 -12  -1  564.36   80.40
  -3 -12  -2   -3.31    8.50
  -3 -12  -2   -5.42   20.05
  -3 -12  -3  234.12   19.18
  -3 -12  -3  178.29   63.19
  -3 -12  -4   48.38   19.28
  -3 -12  -4   32.59   20.99
  -3 -12  -5  172.63   37.78
  -3 -12  -5  161.88   73.23
  -3 -12  -6   -9.36   10.88
  -3 -12  -6  -11.39   22.30
  -3 -12  -7  266.27   18.52
  -3 -12  -7  224.40   28.92
  -3 -12  -8   -1.92   13.56
  -3 -12  -8    0.99   19.69
  -3 -12  -9  134.07   22.44
  -3 -12  -9  107.26   38.05
  -3 -12 -10    9.20   17.34
  -3 -12 -10   37.96   26.27
  -3 -12 -11  182.85   26.04
  -3 -12 -11  215.31   31.87
  -3 -13  13   77.18   38.97
  -3 -13  12   35.42   26.39
  -3 -13  11   94.12   48.26
  -3 -13  10   39.38   24.80
  -3 -13   9  360.73   36.62
  -3 -13   8   10.36    7.21
  -3 -13   7  238.44   29.21
  -3 -13   6    4.73   20.15
  -3 -13   5  485.87   49.18
  -3 -13   4   12.81   13.05
  -3 -13   3  580.65   43.07
  -3 -13   2  176.47   29.64
  -3 -13   1  208.24   35.91
  -3 -13   0  102.59   33.12
  -3 -13  -1  139.63   38.94
  -3 -13  -2  503.06   30.32
  -3 -13  -3   47.69   33.37
  -3 -13  -4  178.51   41.47
  -3 -13  -5    4.97    5.29
  -3 -13  -5   15.92   12.80
  -3 -13  -6  357.06   25.10
  -3 -13  -6  425.83   44.75
  -3 -13  -7  -14.00   12.49
  -3 -13  -7   13.40   15.36
  -3 -13  -8  176.25   18.83
  -3 -13  -8  142.19   50.60
  -3 -13  -9    1.01   12.35
  -3 -13  -9   33.54   16.98
  -3 -14  11   -1.54   13.90
  -3 -14  10   93.99   22.07
  -3 -14   9   64.96   23.67
  -3 -14   8  297.57   38.78
  -3 -14   7   -3.23   17.95
  -3 -14   6  175.15   71.10
  -3 -14   5   12.27   22.68
  -3 -14   4  409.03   34.27
  -3 -14   3   64.71   23.46
  -3 -14   2  354.97   56.04
  -3 -14   1   20.57   19.68
  -3 -14   0  288.02   48.34
  -3 -14  -1  182.30   28.32
  -3 -14  -2  248.97   89.14
  -3 -14  -3  366.27   94.38
  -3 -14  -4  122.32   38.24
  -3 -14  -5  133.91   54.15
  -3 -14  -6   47.78   20.88
  -3 -15   8    2.44    8.38
  -3 -15   7   98.72   67.67
  -3 -15   6   13.78   19.72
  -3 -15   5  107.22   44.35
  -3 -15   4   13.78   10.97
  -3 -15   3  254.14   31.00
  -3 -15   2   45.49   25.82
  -3 -15   1  160.33   30.47
  -3 -15   0   17.33   11.73
  -3 -15  -1  182.10   40.51
  -3 -15  -2   47.62   34.36
   4 -11  -1  -19.28   18.32
   4 -11   0  118.68   36.22
   4 -11   1    8.68   13.27
   4 -11   2   68.35   39.85
   4 -11   3    5.64   20.54
   4 -11   4  126.65   44.01
   4 -11   5   24.20   32.91
   4 -11   6   69.96   29.55
   4 -11   7  106.42   41.05
   4 -11   8  145.09   59.79
   4 -11   9  134.64   67.39
   4 -11  10  100.59   46.89
   4 -11  11  165.27   65.06
   4 -11  12    3.15   16.73
   4 -10  -4   15.69   14.32
   4 -10  -4   29.51   18.87
   4 -10  -3  263.13   42.00
   4 -10  -3  160.59   67.30
   4 -10  -2   12.89    9.39
   4 -10  -2   -3.56   11.79
   4 -10  -1  140.68   21.28
   4 -10  -1  106.57   42.37
   4 -10   0   10.83   13.34
   4 -10   0   24.17   18.91
   4 -10   1  315.13   43.30
   4 -10   1  281.02   63.36
   4 -10   2   52.29   12.44
   4 -10   2   34.82   21.98
   4 -10   3   96.36   48.45
   4 -10   3  117.62   32.52
   4 -10   4   26.59   18.03
   4 -10   5  178.75   57.21
   4 -10   6   93.94   34.54
   4 -10   7   80.32   54.81
   4 -10   8   80.55   42.04
   4 -10   9   47.20   25.68
   4 -10  10   33.21   26.23
   4 -10  11   49.18   33.28
   4 -10  12  144.51   50.56
   4 -10  13  -19.63   19.94
   4 -10  14  107.35   47.40
   4 -10  15   -4.08   20.20
   4  -9  -6  166.88   84.60
   4  -9  -6  128.04   53.37
   4  -9  -5  106.01   24.49
   4  -9  -5   72.94   27.09
   4  -9  -4  450.86   43.85
   4  -9  -4  321.63   43.26
   4  -9  -3   19.80   11.34
   4  -9  -3   24.24   16.15
   4  -9  -2  375.16   68.63
   4  -9  -2  334.66   86.02
   4  -9  -1    6.18    8.76
   4  -9  -1   17.06   16.85
   4  -9   0  416.56   25.64
   4  -9   0  376.34   46.60
   4  -9   1   -1.33   11.95
   4  -9   1   -8.22   19.24
   4  -9   2  585.15   37.75
   4  -9   2  509.09   74.43
   4  -9   3   76.33   42.54
   4  -9   3   49.95   30.79
   4  -9   4  100.45   38.33
   4  -9   4  134.88   32.95
   4  -9   5   18.26   12.58
   4  -9   5   34.89   26.60
   4  -9   6  223.83   45.44
   4  -9   6  258.88   86.54
   4  -9   7  235.22   23.21
   4  -9   7  174.33   55.12
   4  -9   8   26.97   28.50
   4  -9  10   76.23   43.92
   4  -9  11   89.41   44.66
   4  -9  12  125.26   40.69
   4  -9  13  159.52   52.92
   4  -9  14   38.74   19.76
   4  -9  15  160.20   50.87
   4  -9  16   11.90   14.54
   4  -9  17  166.20   60.87
   4  -8  -8  143.74   30.47
   4  -8  -8  101.55   34.43
   4  -8  -7  170.90   39.62
   4  -8  -7  188.23   38.17
   4  -8  -6   34.22   27.25
   4  -8  -6   43.86   20.05
   4  -8  -5   82.61   41.81
   4  -8  -5  108.11   38.30
   4  -8  -4  163.92   44.67
   4  -8  -4  162.48   39.82
   4  -8  -3  543.59   57.13
   4  -8  -3  568.08   47.53
   4  -8  -2  -15.53   18.19
   4  -8  -2    3.81   10.00
   4  -8  -1  251.36   45.54
   4  -8  -1  269.91   65.25
   4  -8   0    0.39   13.76
   4  -8   0   -3.31   19.15
   4  -8   1  379.54   54.10
   4  -8   1  402.20   35.31
   4  -8   2   -1.31    5.78
   4  -8   2    8.12   11.15
   4  -8   3 1065.50   26.91
   4  -8   3 1013.67   93.24
   4  -8   4  112.63   47.77
   4  -8   4  134.32   32.79
   4  -8   5  439.35   27.46
   4  -8   5  414.53   53.91
   4  -8   6  250.30   39.74
   4  -8   6  258.46   30.88
   4  -8   7  529.37   18.91
   4  -8   7  455.52   49.98
   4  -8   8  379.00   28.32
   4  -8   8  360.66   91.76
   4  -8   9   84.66   37.74
   4  -8   9  143.02   49.14
   4  -8  10  213.44   43.65
   4  -8  10  216.82   46.64
   4  -8  11   48.36   36.00
   4  -8  12   88.21   35.60
   4  -8  13   69.49   26.25
   4  -8  14  223.93   27.81
   4  -8  15  -10.31   19.79
   4  -8  16  158.30   50.88
   4  -8  17   -6.50   17.45
   4  -8  18  136.09   70.86
   4  -7 -10   -0.36   21.75
   4  -7  -9  102.55   29.06
   4  -7  -8  -11.46   19.45
   4  -7  -8    4.78    8.35
   4  -7  -7  107.62   55.33
   4  -7  -7  107.62   40.73
   4  -7  -6  363.19   32.16
   4  -7  -6  324.55   40.59
   4  -7  -5  -14.97   20.25
   4  -7  -5    4.84    7.08
   4  -7  -4  171.25   67.92
   4  -7  -4  146.98   45.95
   4  -7  -3  244.84   51.44
   4  -7  -3  249.35   70.98
   4  -7  -2  756.51   34.44
   4  -7  -2  674.84   70.01
   4  -7  -1   58.89   32.90
   4  -7  -1   45.04   25.64
   4  -7   0  450.81   52.32
   4  -7   0  479.15   41.83
   4  -7   1   11.14   12.34
   4  -7   1   10.04   11.50
   4  -7   2  875.54   30.07
   4  -7   2  825.43   62.76
   4  -7   3   -4.96   15.51
   4  -7   3  -13.51   21.83
   4  -7   4 1573.18   68.50
   4  -7   4 1426.28   61.90
   4  -7   5  364.01   23.90
   4  -7   5  349.71   39.84
   4  -7   6  368.66   24.52
   4  -7   6  322.09   30.21
   4  -7   7  105.26   39.28
   4  -7   7  149.34   41.47
   4  -7   8  536.34   28.18
   4  -7   8  490.51   35.31
   4  -7   9  230.38   24.86
   4  -7   9  227.78   48.89
   4  -7  10  220.44   37.33
   4  -7  10  185.40   30.96
   4  -7  11  368.83   26.25
   4  -7  11  348.72   99.70
   4  -7  12   36.96   16.12
   4  -7  12   55.14   39.81
   4  -7  13  358.86   32.69
   4  -7  13  302.85  100.64
   4  -7  14   14.35   21.74
   4  -7  15  246.46   44.00
   4  -7  16  -15.90   17.92
   4  -7  17   97.41   41.87
   4  -7  18    1.99   10.79
   4  -7  19  128.18   73.95
   4  -6 -11   88.57   33.44
   4  -6 -10  187.85   32.31
   4  -6  -9  191.28   49.15
   4  -6  -9  106.30   28.85
   4  -6  -8   49.71   23.18
   4  -6  -8   89.98   20.62
   4  -6  -7  119.46   43.77
   4  -6  -7   83.07   26.41
   4  -6  -6  122.89   36.22
   4  -6  -6   92.07   25.77
   4  -6  -5  554.44   54.97
   4  -6  -5  527.74   28.54
   4  -6  -4   -6.66   16.03
   4  -6  -4    9.41    8.47
   4  -6  -3  313.54   28.44
   4  -6  -3  331.23   28.03
   4  -6  -2  150.35   24.66
   4  -6  -2   96.68   16.81
   4  -6  -1  576.81   36.46
   4  -6  -1  572.79   27.69
   4  -6   0  102.97   47.63
   4  -6   0  106.16   30.43
   4  -6   1  598.07   35.18
   4  -6   1  576.89   37.16
   4  -6   2   78.91   44.91
   4  -6   2  100.13   31.74
   4  -6   3  502.22   24.34
   4  -6   3  489.06   42.86
   4  -6   4   21.22   15.52
   4  -6   4   21.25   21.99
   4  -6   5  962.06   30.87
   4  -6   5  885.53   39.85
   4  -6   6  147.17   21.44
   4  -6   6  132.47   27.75
   4  -6   7  534.19   26.33
   4  -6   7  486.93   58.11
   4  -6   8  119.10   42.82
   4  -6   8   76.11   37.28
   4  -6   9  720.35   31.40
   4  -6   9  639.56   36.02
   4  -6  10  530.14   22.45
   4  -6  10  416.62   38.42
   4  -6  11  266.23   15.37
   4  -6  11  201.73   30.15
   4  -6  12  415.23   23.21
   4  -6  12  307.94   52.45
   4  -6  13   78.04   26.01
   4  -6  13   96.38   36.59
   4  -6  14  488.45   31.83
   4  -6  14  471.55   33.76
   4  -6  15   21.11   11.03
   4  -6  15   16.83   21.18
   4  -6  16  360.80   31.64
   4  -6  16  356.63   32.01
   4  -6  17  -15.49   14.80
   4  -6  18   75.91   42.96
   4  -6  19   15.46   17.40
   4  -6  20   74.85   28.24
   4  -5 -13   84.16   44.65
   4  -5 -12   27.40   19.98
   4  -5 -11  454.32   48.51
   4  -5 -10  153.37   49.82
   4  -5  -9  474.61   63.31
   4  -5  -9  396.32   26.00
   4  -5  -8  227.68   37.16
   4  -5  -8  163.86   35.80
   4  -5  -7  285.94   89.76
   4  -5  -7  232.90   52.28
   4  -5  -6  266.86   80.19
   4  -5  -6  271.29   32.99
   4  -5  -5  263.51   76.89
   4  -5  -5  221.48   52.71
   4  -5  -4  722.75   41.53
   4  -5  -4  680.30   22.96
   4  -5  -3    6.76   16.25
   4  -5  -3    9.35   11.01
   4  -5  -2  323.22   71.01
   4  -5  -2  249.02   28.16
   4  -5  -1   64.18   25.54
   4  -5  -1   54.75   22.93
   4  -5   0  562.88   56.11
   4  -5   0  483.18   28.41
   4  -5   1   -4.69   15.99
   4  -5   1   12.86    8.59
   4  -5   2  632.55   51.43
   4  -5   2  609.38   26.80
   4  -5   3  108.48   34.18
   4  -5   3  127.08   37.37
   4  -5   4 1460.31   66.49
   4  -5   4 1287.26   43.46
   4  -5   5    6.47   13.83
   4  -5   5   13.59   13.78
   4  -5   7   22.68   10.42
   4  -5   7    8.19   18.84
   4  -5   8  608.79   22.63
   4  -5   8  515.88   33.97
   4  -5   9   36.45   10.24
   4  -5   9   30.60   20.34
   4  -5  10  888.47   28.58
   4  -5  10  722.85   70.56
   4  -5  11  273.18   28.39
   4  -5  11  224.28   59.72
   4  -5  12  169.39   45.80
   4  -5  12  169.96   47.77
   4  -5  13  341.03   18.36
   4  -5  13  256.88   82.80
   4  -5  14   60.69   25.71
   4  -5  14   89.56   25.51
   4  -5  15  581.15   25.80
   4  -5  15  408.50  121.11
   4  -5  16    5.28   11.89
   4  -5  16   -8.92   17.09
   4  -5  17  569.08   35.83
   4  -5  17  497.78   27.60
   4  -5  18   10.35   11.31
   4  -5  18    6.42   19.40
   4  -5  19  243.08   49.68
   4  -5  19  143.61   69.49
   4  -5  20   -0.66   12.80
   4  -4 -14  147.96   46.87
   4  -4 -13   15.74   23.65
   4  -4 -12  155.44   51.45
   4  -4 -11   -1.64   22.77
   4  -4 -10  512.75  102.15
   4  -4  -9   53.07   34.68
   4  -4  -9   48.89   18.40
   4  -4  -8  465.38   81.11
   4  -4  -8  381.37   39.80
   4  -4  -7  142.18   44.61
   4  -4  -7  167.23   35.49
   4  -4  -6  255.55   34.95
   4  -4  -6  213.23   41.95
   4  -4  -5  520.06   35.76
   4  -4  -5  481.82   44.32
   4  -4  -4  411.21   48.61
   4  -4  -4  365.95   14.90
   4  -4  -3 1174.19   54.52
   4  -4  -3 1105.86   59.22
   4  -4  -2   33.73   15.93
   4  -4  -2   44.04   24.39
   4  -4  -1 1713.70   50.47
   4  -4  -1 1662.06   52.55
   4  -4   0  115.79   47.14
   4  -4   0   50.38   19.65
   4  -4   1 1492.90   38.41
   4  -4   1 1450.17   43.97
   4  -4   2  196.64   26.04
   4  -4   2  190.92   22.12
   4  -4   3  538.19   41.75
   4  -4   3  493.54   24.44
   4  -4   4  118.25   42.43
   4  -4   4  126.03   55.74
   4  -4   5 1024.95   24.09
   4  -4   5  881.22   29.92
   4  -4   6  167.32   25.27
   4  -4   6  159.81   56.48
   4  -4   7  527.64   33.96
   4  -4   7  420.63   34.78
   4  -4   8  540.36   17.80
   4  -4   8  450.76   60.41
   4  -4   9  702.25   26.03
   4  -4   9  625.31   73.45
   4  -4  10  231.88   27.34
   4  -4  10  217.61   71.21
   4  -4  11  929.57   35.39
   4  -4  11  761.79   32.65
   4  -4  12  469.58   20.47
   4  -4  12  377.32   60.31
   4  -4  13  464.23   20.88
   4  -4  13  339.38   92.86
   4  -4  15   77.42   20.92
   4  -4  15   48.71   21.06
   4  -4  16  196.06   22.63
   4  -4  16  129.39   43.85
   4  -4  17   -1.90   11.70
   4  -4  17   -3.00   11.47
   4  -4  18  410.03   19.20
   4  -4  18  221.61   83.19
   4  -4  19    6.68    9.33
   4  -4  19  -11.66   12.44
   4  -4  20  134.42   66.75
   4  -4  20  116.85   47.62
   4  -4  21   10.07    6.70
   4  -3 -15   45.70   37.86
   4  -3 -14  -16.99   28.63
   4  -3 -13  253.92   78.49
   4  -3 -12    9.88   14.43
   4  -3 -11  178.69   63.49
   4  -3 -10  -14.29   22.49
   4  -3 -10    9.39    6.91
   4  -3  -9  639.40   89.09
   4  -3  -9  586.01   22.48
   4  -3  -8  -16.54   22.52
   4  -3  -8    4.59    8.13
   4  -3  -7  349.11   30.59
   4  -3  -7  341.68   42.55
   4  -3  -6  140.85   30.19
   4  -3  -6   44.78   20.30
   4  -3  -5  602.25   33.23
   4  -3  -5  553.20   41.29
   4  -3  -4  558.91   28.26
   4  -3  -4  510.93   16.41
   4  -3  -3  387.88   35.06
   4  -3  -3  339.64   37.83
   4  -3  -2 1262.42   36.72
   4  -3  -2 1237.12   33.21
   4  -3  -1   -3.35   16.56
   4  -3  -1   -6.20   12.68
   4  -3   0  842.28   26.81
   4  -3   0  792.37   55.99
   4  -3   1   27.15   14.97
   4  -3   1   40.42   30.14
   4  -3   2 2051.70   54.07
   4  -3   2 1895.17   41.85
   4  -3   3  384.80   30.79
   4  -3   3  420.57   26.02
   4  -3   4 1346.87   59.65
   4  -3   4 1546.89   39.10
  -4   3  -4 1404.59   31.60
   4  -3   5   75.00   57.48
   4  -3   5   74.48   47.25
  -4   3  -5   44.76   23.33
   4  -3   6  788.42   24.60
   4  -3   6 1003.39   47.09
  -4   3  -6  999.61   24.76
   4  -3   7   21.55   24.04
   4  -3   7   62.62   14.96
  -4   3  -7   38.00   11.15
   4  -3   8  816.31   19.83
   4  -3   8  718.95   26.46
   4  -3   9  560.91   26.51
   4  -3  10  245.41   28.50
  -4   3 -10  157.40   53.58
   4  -3  11  270.77   18.87
  -4   3 -11  183.21   58.52
   4  -3  12  414.40   49.59
  -4   3 -12  304.61   62.51
   4  -3  13  698.89   34.85
  -4   3 -13  480.17   33.76
   4  -3  14   38.70   13.44
  -4   3 -14   44.69   17.40
   4  -3  15   15.67   11.10
  -4   3 -15   -2.03   16.95
   4  -3  16   80.25   27.71
  -4   3 -16   85.25   21.68
   4  -3  17  398.84   23.73
  -4   3 -17  233.07   20.55
   4  -3  18   24.97   10.56
   4  -3  19  411.24   48.25
   4  -3  19  308.91   22.20
   4  -3  20    5.79   10.78
   4  -3  20   11.97    6.16
   4  -3  21  319.42   44.60
   4  -2 -15   21.40   14.20
   4  -2 -14  177.25   56.84
   4  -2 -13   -6.87   22.19
   4  -2 -12  363.22   98.26
   4  -2 -11   -8.69   20.32
   4  -2 -10  295.03   77.70
   4  -2 -10  272.86   13.36
   4  -2  -9  -14.36   20.28
   4  -2  -9    8.27    6.29
   4  -2  -8  482.49   29.26
   4  -2  -8  406.12   16.86
   4  -2  -7  131.71   50.46
   4  -2  -7  132.14   25.54
  -4   2   7   84.75   23.90
   4  -2  -6  229.05   63.69
   4  -2  -6  229.26   29.57
  -4   2   6  166.15   21.55
   4  -2  -5  100.03   37.93
   4  -2  -5  121.76   25.20
  -4   2   5   85.41   24.59
   4  -2  -4  436.24   48.48
   4  -2  -4  359.35   24.09
  -4   2   4  340.42   32.26
   4  -2  -3  426.41   27.83
   4  -2  -3  411.46   20.50
  -4   2   3  335.10   11.84
   4  -2  -2 1425.17   40.00
   4  -2  -2 1402.64   53.11
   4  -2  -2 1003.88   24.53
   4  -2  -1 1260.40   37.31
   4  -2  -1 1274.65   56.53
   4  -2  -1  961.41   25.73
   4  -2   0  459.62   41.88
   4  -2   0  408.55   44.93
   4  -2   0  306.00   24.30
   4  -2   1  936.24   40.72
   4  -2   1  938.39   35.81
   4  -2   1  780.02   28.77
   4  -2   2  600.10   35.96
   4  -2   2  658.73   26.13
   4  -2   2  486.09   19.02
  -4   2  -2  651.82   17.76
   4  -2   3 1702.39   40.89
   4  -2   3 2005.98   46.37
  -4   2  -3 1997.18   42.99
   4  -2   4   -1.90   16.21
   4  -2   4   24.81   13.47
  -4   2  -4    2.52    3.59
   4  -2   5 1699.45   38.53
  -4   2  -5 1667.96   37.07
  -4   2  -5 1216.52   39.38
   4  -2   6   48.72   27.54
  -4   2  -6   83.44   24.10
  -4   2  -6   46.26   26.61
   4  -2   7  582.77   23.19
  -4   2  -7  531.82   17.89
  -4   2  -7  393.22   22.81
   4  -2   8   24.46   17.45
  -4   2  -8   35.11   18.05
   4  -2   9  942.07   21.91
  -4   2  -9  613.20   24.57
   4  -2  10  565.57   17.87
  -4   2 -10  356.59   32.24
   4  -2  11   28.79   12.89
  -4   2 -11   20.33   13.28
   4  -2  12  539.21   40.55
  -4   2 -12  349.60   56.12
   4  -2  13  437.03   27.77
  -4   2 -13  230.09   45.17
   4  -2  14  305.96   46.88
  -4   2 -14  255.85   68.37
   4  -2  15  176.57   43.40
  -4   2 -15  104.98   22.06
   4  -2  16  163.78   42.24
  -4   2 -16   87.31   26.37
   4  -2  17   17.70   12.34
  -4   2 -17   32.31   21.41
   4  -2  18  326.29   41.73
  -4   2 -18  243.45   30.47
   4  -2  19    9.32    9.31
  -4   2 -19   10.40    6.95
   4  -2  20  170.24   57.94
  -4   2 -20   66.35   14.60
   4  -2  21   -9.84   16.12
  -4   2 -21    1.32   12.26
   4  -1 -16   20.86   27.21
   4  -1 -15  138.81   57.42
   4  -1 -14   15.69   23.14
   4  -1 -13  266.21   71.84
   4  -1 -12   12.57   24.78
   4  -1 -11  526.69   65.40
   4  -1 -10   60.43   28.62
   4  -1 -10   73.73   16.26
   4  -1  -9  209.91   59.25
   4  -1  -9  149.76   17.25
   4  -1  -8   10.40   13.83
   4  -1  -8   14.59    7.87
   4  -1  -7 1264.99   58.99
   4  -1  -7 1199.24   48.90
   4  -1  -6  352.52   99.95
   4  -1  -6  316.10   14.37
   4  -1  -5  323.99   53.50
   4  -1  -5  301.60   29.01
   4  -1  -5  211.82   20.84
   4  -1  -4  252.54   79.30
   4  -1  -4  215.28   28.48
   4  -1  -4  154.04   25.10
   4  -1  -3  695.49   32.10
   4  -1  -3  672.82   24.76
   4  -1  -3  508.54   15.25
   4  -1  -2  795.26   80.82
   4  -1  -2  733.85   22.35
   4  -1  -2  582.36   14.28
   4  -1  -1  789.23   75.67
   4  -1  -1  688.67   20.77
   4  -1  -1  555.77   13.49
   4  -1   0  818.07   30.61
   4  -1   0  931.11   36.06
   4  -1   0  702.42   21.75
  -4   1   0  888.45   28.46
   4  -1   1   16.55   13.83
   4  -1   1   34.98   18.61
   4  -1   1   14.34   10.64
  -4   1  -1   40.21   19.18
   4  -1   2  635.83   15.93
   4  -1   2  854.38   28.51
  -4   1  -2  861.11   25.17
   4  -1   3  193.37   14.06
   4  -1   3  320.19   34.09
  -4   1  -3  275.93   19.46
  -4   1  -3  174.47   31.10
   4  -1   4 2137.25   42.53
   4  -1   4 2985.97   58.61
  -4   1  -4 2873.37   51.90
  -4   1  -4 2184.38   46.12
   4  -1   5   13.62   13.10
   4  -1   5    7.01   10.32
  -4   1  -5    8.31    7.53
  -4   1  -5    4.83   14.95
   4  -1   6 1725.26   48.78
  -4   1  -6 1627.70   36.30
   4  -1   7   -0.97   12.92
  -4   1  -7   11.01   10.16
  -4   1  -7  -12.20   18.30
   4  -1   8 1571.83   60.17
  -4   1  -8 1132.68   22.35
   4  -1   9  264.86   68.59
  -4   1  -9  183.94   23.35
   4  -1  10  648.26   19.29
  -4   1 -10  405.17   21.20
   4  -1  11  400.45   20.54
  -4   1 -11  310.13   25.04
   4  -1  12  389.72   60.23
  -4   1 -12  193.73   47.65
   4  -1  13  477.20   52.64
  -4   1 -13  331.85   80.76
   4  -1  14  393.76   36.33
  -4   1 -14  259.70   31.59
   4  -1  15   99.17   39.89
  -4   1 -15   81.57   22.91
   4  -1  16   31.41   19.27
  -4   1 -16   73.11   19.29
   4  -1  17   70.61   27.99
  -4   1 -17   32.09   14.94
   4  -1  18    6.73   12.12
  -4   1 -18    2.08   13.40
   4  -1  19  148.93   43.52
  -4   1 -19   91.78   27.21
   4  -1  20   -1.49    6.73
  -4   1 -20   -9.57   13.77
   4  -1  21   54.97   21.26
   4  -1  22   -5.04   13.89
   4   0 -17  105.86   39.63
   4   0 -16  264.27   69.61
   4   0 -15   20.98   12.56
   4   0 -14  305.02   29.36
   4   0 -13   18.64   10.01
   4   0 -12  447.46   90.56
   4   0 -11   60.00   21.34
   4   0 -10 1203.34  100.00
   4   0  -9   29.92   31.86
   4   0  -9    7.03    2.87
   4   0  -8  713.61   44.19
   4   0  -8  614.18   22.51
   4   0  -8  528.03   19.53
   4   0  -7  101.62   56.94
   4   0  -7   90.91   12.46
   4   0  -7   77.00   13.67
   4   0  -6 1279.37   49.99
   4   0  -6 1195.09   24.34
   4   0  -6  937.94   21.54
   4   0  -5  265.32   76.65
   4   0  -5  235.15   15.11
   4   0  -5  169.82   15.16
   4   0  -4   13.80   12.19
   4   0  -4   15.90    6.94
   4   0  -4    6.63    4.25
   4   0  -3  792.77   48.56
   4   0  -3  693.24   21.72
   4   0  -3  558.97   12.61
   4   0  -2  193.88   18.99
   4   0  -2  242.92   23.40
   4   0  -2  174.51   26.43
   4   0  -1  548.71   42.91
   4   0  -1  458.07   39.48
   4   0  -1  452.39   22.70
  -4   0   1  631.77   35.60
   4   0   0   47.65   24.01
   4   0   0   61.25   25.54
  -4   0   0  125.43   44.51
  -4   0   0   62.12   29.48
   4   0   1 1537.08   36.50
   4   0   1 1217.23   35.16
  -4   0  -1 1177.85   49.20
  -4   0  -1 1554.10   30.75
   4   0   2  -11.46   14.73
   4   0   2    9.60    9.11
  -4   0  -2   10.64    6.23
  -4   0  -2   -3.09   15.27
   4   0   3  824.60   26.25
   4   0   3 1200.68   40.47
  -4   0  -3 1179.00   36.51
  -4   0  -3  893.69   33.48
   4   0   4  127.71    9.86
   4   0   4  201.45   20.58
  -4   0  -4  213.01   12.94
  -4   0  -4  151.12   20.90
   4   0   5 2158.34   71.98
  -4   0  -5 2093.27   49.91
   4   0   6   14.48   11.97
   4   0   6  -13.10   16.60
  -4   0  -6    4.18    6.28
  -4   0  -6   12.39   16.16
   4   0   7 2053.47   48.21
  -4   0  -7 1797.04   39.61
  -4   0  -7 1501.09   38.31
   4   0   8  215.86   67.90
  -4   0  -8  122.89   17.13
   4   0   9 1363.91   33.38
  -4   0  -9  964.66   28.71
   4   0  10  230.73   19.81
  -4   0 -10  185.02   21.62
   4   0  11  609.28   34.65
  -4   0 -11  398.04   24.91
   4   0  12  260.88   23.77
  -4   0 -12  205.87   23.06
   4   0  13  480.41   65.01
  -4   0 -13  339.14   21.69
   4   0  14  357.84   45.53
  -4   0 -14  270.09   35.43
   4   0  15  361.04   36.79
  -4   0 -15  261.71   20.73
   4   0  16  182.61   60.54
  -4   0 -16  126.06   34.09
   4   0  17   27.05   24.63
  -4   0 -17   46.21   24.62
   4   0  18  106.40   25.30
  -4   0 -18   61.27   20.75
   4   0  19   25.74   21.02
  -4   0 -19   40.41   18.87
   4   0  20  178.18   62.81
  -4   0 -20   86.39   19.24
   4   0  21  -11.71   18.46
   4   0  22  100.21   32.93
   4   1 -17   64.06   22.95
   4   1 -16   93.23   24.22
   4   1 -15  252.25   63.32
   4   1 -14   32.69   21.31
   4   1 -13  290.75   49.08
   4   1 -12   77.99   20.36
   4   1 -11 1308.59   38.27
   4   1 -10   15.89   14.70
   4   1  -9  886.27   31.50
   4   1  -8  212.62   23.00
   4   1  -7 1250.75   75.91
   4   1  -6   57.00   40.08
   4   1  -5 1515.98   53.19
   4   1  -5 1387.48   25.87
   4   1  -4  274.22   29.75
   4   1  -4  269.05   16.14
   4   1  -4  218.92    6.30
   4   1  -3  624.35   15.88
   4   1  -3  711.49   67.17
   4   1  -3  491.54    9.77
  -4  -1   3  682.00   34.41
   4   1  -2 1039.50   26.30
   4   1  -2 1146.15   36.47
   4   1  -2  907.75   22.63
  -4  -1   2 1225.55   37.89
   4   1  -1  847.93   21.67
   4   1  -1 1216.97   36.22
  -4  -1   1 1203.47   31.70
  -4  -1   1  860.28   23.26
   4   1   0  872.56   27.99
   4   1   0 1075.72   38.83
  -4  -1   0 1096.64   34.88
  -4  -1   0  873.94   29.43
   4   1   1  470.68   27.70
   4   1   1  349.59   32.20
  -4  -1  -1  467.36   37.81
  -4  -1  -1  321.24   19.89
   4   1   2 1635.55   32.51
  -4  -1  -2 1649.52   36.65
  -4  -1  -2 2113.23   40.45
   4   1   3  119.37   11.18
  -4  -1  -3  169.25   13.80
   4   1   4  500.62   22.93
   4   1   4  581.06   28.15
  -4  -1  -4  583.04   43.77
  -4  -1  -4  457.44   27.54
   4   1   5  164.65   10.60
   4   1   5  247.79   37.28
  -4  -1  -5  272.32   16.84
  -4  -1  -5  174.78   19.88
   4   1   6 1224.29   35.00
   4   1   6  983.58   27.96
  -4  -1  -6 1129.89   30.08
  -4  -1  -6  934.86   29.82
   4   1   7   14.24   15.79
   4   1   7   28.76   13.54
   4   1   7   35.47   13.69
  -4  -1  -7   29.22   18.16
   4   1   8 1072.34   37.39
  -4  -1  -8  858.77   39.56
   4   1   9   20.15   14.12
  -4  -1  -9   18.30   15.12
   4   1  10 1843.59   50.15
  -4  -1 -10 1242.79   54.30
   4   1  11  430.21   50.63
  -4  -1 -11  371.41   20.25
   4   1  12  941.51   32.51
  -4  -1 -12  699.06   29.25
   4   1  13  166.23   51.19
  -4  -1 -13  164.93   53.01
   4   1  14  600.96   69.80
  -4  -1 -14  460.30   32.97
   4   1  15  209.93   89.71
  -4  -1 -15  224.23   35.31
   4   1  16  414.22   67.22
  -4  -1 -16  312.43   24.54
   4   1  17  239.51   71.90
  -4  -1 -17  190.80   20.06
   4   1  18   12.52   18.42
  -4  -1 -18   10.09    6.99
   4   1  19  110.95   37.79
  -4  -1 -19   59.21   19.57
   4   1  20   16.70   10.22
  -4  -1 -20   22.38   13.05
   4   1  21  121.34   54.15
   4   2 -17   -2.08   17.67
   4   2 -16   84.94   43.40
   4   2 -15   29.96   21.47
   4   2 -14  197.28   27.99
   4   2 -13   10.18   10.51
   4   2 -12  350.34   86.82
   4   2 -11   45.55   21.60
   4   2 -10 1055.44   41.91
   4   2  -9   -9.96   18.30
   4   2  -8 1266.11   45.79
   4   2  -7   39.06   17.05
   4   2  -6 3309.09   44.00
   4   2  -5    0.75    7.68
   4   2  -4 3541.08   73.71
  -4  -2   4 3443.06   70.35
   4   2  -3  319.96   14.76
   4   2  -3  355.47   28.53
  -4  -2   3  348.12   23.94
  -4  -2   3  263.76   18.25
   4   2  -2 1214.65   28.27
   4   2  -2 1377.09   38.42
  -4  -2   2 1507.41   22.10
  -4  -2   2 1045.45   25.45
   4   2  -1  500.58   23.75
   4   2  -1  485.27   29.41
  -4  -2   1  532.60   26.13
  -4  -2   1  441.70   19.81
   4   2   0  403.81   27.87
   4   2   0  348.15   16.54
  -4  -2   0  399.25   20.83
  -4  -2   0  296.68   25.91
   4   2   1  889.87   28.42
   4   2   1  978.04   35.82
  -4  -2  -1  952.88   31.66
  -4  -2  -1  864.35   28.97
   4   2   2   30.61   22.87
   4   2   2   19.40   17.73
  -4  -2  -2   42.66   18.73
  -4  -2  -2   16.51   13.85
   4   2   3 1894.71   36.24
   4   2   3 2311.60   45.43
  -4  -2  -3 2229.61   40.72
  -4  -2  -3 1888.29   38.05
   4   2   4  363.35   16.75
   4   2   4  531.48   25.97
  -4  -2  -4  549.01   38.73
  -4  -2  -4  375.21   23.00
   4   2   5 1520.51   32.53
   4   2   5 1352.84   30.29
   4   2   6    3.94   12.15
   4   2   6   11.93   10.13
   4   2   6   -8.06   11.56
  -4  -2  -6    0.07   13.87
   4   2   7 1882.16   39.67
   4   2   7 1604.79   35.40
   4   2   7 1569.94   33.90
  -4  -2  -7 1516.22   35.48
   4   2   8   21.23   21.26
  -4  -2  -8    9.53   14.74
   4   2   9  411.30   64.39
  -4  -2  -9  345.78   17.54
   4   2  10   -4.38   14.99
  -4  -2 -10   41.11   15.39
  -4  -2 -11  535.99   25.16
  -4  -2 -12   96.31   27.03
  -4  -2 -12  122.32   34.78
  -4  -2 -13  309.00   87.23
  -4  -2 -13  234.38   22.04
  -4  -2 -14  178.83   61.27
  -4  -2 -14  192.91   53.70
  -4  -2 -15  375.10   41.18
  -4  -2 -15  337.40   22.89
  -4  -2 -16  444.31   59.40
  -4  -2 -16  350.73   74.75
  -4  -2 -17  155.59   40.47
  -4  -2 -17  110.17   18.58
  -4  -2 -18  384.34   63.08
  -4  -2 -18  240.39   57.63
  -4  -2 -19   29.72   17.28
  -4  -2 -19   15.60   13.52
  -4  -2 -20  140.25   33.40
  -4  -2 -20   37.89   17.34
   4   2  21   65.20   32.45
   4   3 -18   36.57   22.22
   4   3 -17  113.33   28.15
   4   3 -16   35.83   14.74
   4   3 -15   94.35   28.61
   4   3 -14  162.93   49.38
   4   3 -13  294.96   25.90
   4   3 -12   16.75   12.40
   4   3 -11  224.30   44.45
   4   3 -10   27.47   18.82
   4   3  -9  704.82   70.13
   4   3  -8   47.70   23.05
   4   3  -7 1274.34   38.27
   4   3  -6  518.37   23.52
   4   3  -5 2007.73   54.87
  -4  -3   5 1999.32   42.37
   4   3  -4  176.40   48.12
  -4  -3   4  151.51   28.94
  -4  -3   4  140.01   10.21
   4   3  -3 4188.57   79.35
  -4  -3   3 4333.77   80.79
   4   3  -2  827.68   26.93
   4   3  -2  718.84   34.71
  -4  -3   2  795.27   40.23
  -4  -3   2  730.29   18.97
   4   3  -1 2394.85   41.56
   4   3  -1 2606.89   48.48
  -4  -3   1 2594.91   46.21
  -4  -3   1 2190.44   37.83
   4   3   0  105.87   30.03
   4   3   0   99.35   44.14
  -4  -3   0   69.10   40.23
  -4  -3   0   88.75   28.81
   4   3   1 3216.89   57.77
  -4  -3  -1 2685.73   68.71
   4   3   2 3173.16   56.33
   4   3   2 3298.82   60.05
  -4  -3  -2 3306.85   58.39
   4   3   3  106.56    9.02
   4   3   3   96.52   48.84
  -4  -3  -3  159.23   15.25
  -4  -3  -3  129.48   42.38
   4   3   4  514.47   27.50
   4   3   4  464.54   22.70
  -4  -3  -4  418.61   31.57
  -4  -3  -4  443.80   21.49
   4   3   5   75.40   33.55
   4   3   5   43.55   17.23
   4   3   5   57.65   24.65
  -4  -3  -5   27.84   21.13
   4   3   6  888.04   34.23
   4   3   6  802.47   32.23
   4   3   6  852.97   26.67
  -4  -3  -6  821.13   29.71
   4   3   7  140.39   60.62
  -4  -3  -7  135.01   20.98
   4   3   8  467.09   69.28
  -4  -3  -8  448.28   21.47
  -4  -3  -9   53.94   24.32
  -4  -3  -9   53.31   26.11
  -4  -3 -10  198.31   25.26
  -4  -3 -10  179.05   21.05
  -4  -3 -11   41.09   21.98
  -4  -3 -11   80.27   22.05
  -4  -3 -12  897.30   60.24
  -4  -3 -12  663.88   23.32
  -4  -3 -13  158.89   47.21
  -4  -3 -13  144.93   15.59
  -4  -3 -14  240.61   57.05
  -4  -3 -14  180.55   21.78
  -4  -3 -15   39.60   26.20
  -4  -3 -15   25.61   15.92
  -4  -3 -16  348.22   46.31
  -4  -3 -16  288.70   20.41
  -4  -3 -17  100.78   38.23
  -4  -3 -17  120.30   20.71
  -4  -3 -18   56.88   24.74
  -4  -3 -18  104.50   18.06
  -4  -3 -19  193.17   32.41
  -4  -3 -19   95.48   32.38
  -4  -3 -20   48.06   23.66
  -4  -3 -20    9.66   12.58
  -4  -3 -21   99.68   32.80
   4   4 -18   26.76   15.73
   4   4 -17   72.99   26.00
   4   4 -16  131.36   22.82
   4   4 -15   38.38   19.29
   4   4 -14  132.49   29.03
   4   4 -13   18.86    9.52
   4   4 -12  415.62   19.64
   4   4 -11   39.49   13.36
   4   4 -10  317.48   35.17
   4   4  -9   30.07   16.05
   4   4  -8  735.71   26.13
   4   4  -7  156.69   43.67
   4   4  -6  417.38   31.69
  -4  -4   6  380.19   15.97
  -4  -4   6  369.91   11.27
  -4  -4   6  292.03    8.86
   4   4  -5  168.14   13.22
   4   4  -5  184.62   22.71
  -4  -4   5  191.75   27.76
  -4  -4   5  195.94   17.11
   4   4  -4 1676.38   33.93
   4   4  -4 1751.15   40.03
  -4  -4   4 1843.37   39.59
  -4  -4   4 1682.38   34.35
   4   4  -3  232.41   20.35
   4   4  -3  252.39   19.66
  -4  -4   3  246.81   19.48
  -4  -4   3  220.97   12.75
   4   4  -2 1672.54   31.22
   4   4  -2 1803.85   47.06
  -4  -4   2 1877.60   34.32
  -4  -4   2 1690.89   31.62
   4   4  -1 1464.28   27.87
   4   4  -1 1462.63   23.55
  -4  -4   1 1439.47   34.71
  -4  -4   1 1399.46   34.45
   4   4   0 1256.36   35.31
   4   4   0 1373.58   34.43
  -4  -4   0 1387.90   33.75
  -4  -4   0 1180.08   30.18
   4   4   1 1456.18   36.38
   4   4   1 1423.55   42.45
  -4  -4  -1 1449.23   43.84
  -4  -4  -1 1361.00   42.69
   4   4   2  149.92   12.78
   4   4   2  201.51   33.00
  -4  -4  -2  180.36   18.68
  -4  -4  -2  134.85   19.69
   4   4   3 2547.07   63.38
   4   4   3 2505.34   45.49
   4   4   4  577.86   43.11
   4   4   4  449.97   23.05
   4   4   4  497.67   28.26
  -4  -4  -4  442.10   28.31
   4   4   5 1333.50   33.09
   4   4   5 1451.15   32.52
  -4  -4  -5 1333.56   31.44
   4   4   6   96.58   41.07
   4   4   6   51.47   12.14
  -4  -4  -6   55.02   23.36
  -4  -4  -7 2845.08   87.47
  -4  -4  -7 2850.35   61.10
  -4  -4  -8    0.52   15.27
  -4  -4  -8    4.88    5.90
  -4  -4  -9 1607.02   40.33
  -4  -4  -9 1477.54   47.93
  -4  -4 -10   90.05   22.27
  -4  -4 -10  127.86   25.67
  -4  -4 -11  336.65   27.75
  -4  -4 -11  304.26   20.43
  -4  -4 -12    4.33   17.47
  -4  -4 -12   12.91   15.36
  -4  -4 -13  566.71   33.59
  -4  -4 -13  462.38   28.35
  -4  -4 -14  168.60   25.71
  -4  -4 -14  187.01   20.82
  -4  -4 -15  125.44   35.34
  -4  -4 -15  126.95   17.63
  -4  -4 -16   31.24   23.01
  -4  -4 -16   57.96   19.75
  -4  -4 -17  136.16   29.80
  -4  -4 -17   92.06   17.07
  -4  -4 -18   18.97   20.06
  -4  -4 -18   40.91   12.98
  -4  -4 -19   60.52   49.70
  -4  -4 -19   25.43   14.30
  -4  -4 -20   26.97   20.14
   4   5 -18  128.70   46.45
   4   5 -17  110.90   26.52
   4   5 -16  171.09   45.19
   4   5 -15  154.84   21.02
   4   5 -14  147.81   33.28
   4   5 -13  340.09   41.84
   4   5 -12  170.78   50.73
   4   5 -11  494.03   57.71
   4   5 -10   22.06   15.12
   4   5  -9  546.16   28.85
  -4  -5   9  530.95   20.10
  -4  -5   9  427.24   17.45
   4   5  -8    3.64    6.74
  -4  -5   8    4.60    4.34
  -4  -5   8    1.60    2.68
   4   5  -7  865.20   30.58
  -4  -5   7  843.06   30.91
  -4  -5   7  815.69   23.70
  -4  -5   7  625.87   18.15
   4   5  -6   74.22   18.34
   4   5  -6   80.87   12.49
  -4  -5   6   94.31   24.76
  -4  -5   6   92.31   18.82
   4   5  -5  821.59   19.02
   4   5  -5  870.43   43.02
  -4  -5   5  914.72   41.01
  -4  -5   5  839.75   33.05
   4   5  -4   81.02   24.58
   4   5  -4   65.86   33.20
  -4  -5   4   98.32   22.94
  -4  -5   4  106.84   29.99
   4   5  -3 1016.03   32.86
   4   5  -3 1060.60   41.10
  -4  -5   3 1115.75   34.96
  -4  -5   3 1046.82   37.00
   4   5  -2  526.38   17.10
   4   5  -2  567.93   46.07
  -4  -5   2  564.62   19.07
  -4  -5   2  567.18   21.38
   4   5  -1 1093.71   29.27
   4   5  -1 1286.62   34.99
  -4  -5   1 1276.24   30.42
  -4  -5   1 1119.54   30.38
   4   5   0  475.73   36.79
   4   5   0  452.63   24.17
  -4  -5   0  469.99   21.28
  -4  -5   0  484.76   27.66
   4   5   1  448.80   22.83
   4   5   1  522.54   25.37
  -4  -5  -1  499.71   34.53
  -4  -5  -1  457.30   28.03
   4   5   2  210.15   22.41
   4   5   2  201.01   20.64
   4   5   2  245.72   25.73
  -4  -5  -2  220.03   24.32
   4   5   3  829.91   16.05
   4   5   3  716.04   24.65
   4   5   3  750.51   35.00
  -4  -5  -3  701.95   38.94
   4   5   4 1732.50   38.73
   4   5   5  191.60   19.08
   4   5   5  157.51   14.84
  -4  -5  -5  163.81   57.05
  -4  -5  -6 1219.93   53.29
  -4  -5  -6 1252.10   43.70
  -4  -5  -7   -3.11   15.84
  -4  -5  -7  -12.10   15.66
  -4  -5  -8 1762.21   44.04
  -4  -5  -8 1739.28   46.23
  -4  -5  -9   12.39   17.74
  -4  -5  -9   15.54    9.76
  -4  -5 -10 1686.31   52.02
  -4  -5 -10 1592.91   49.87
  -4  -5 -11   68.42   43.91
  -4  -5 -11  167.01   45.88
  -4  -5 -12  291.79   73.39
  -4  -5 -12  296.02   23.15
  -4  -5 -13  173.42   41.18
  -4  -5 -13  183.89   21.21
  -4  -5 -14  353.78   36.32
  -4  -5 -14  323.80   24.00
  -4  -5 -15  252.62   70.26
  -4  -5 -15  307.49   20.83
  -4  -5 -16   -6.42   22.73
  -4  -5 -16   47.07   20.14
  -4  -5 -17   64.18   23.59
  -4  -5 -17   88.36   14.60
  -4  -5 -18  104.43   33.64
  -4  -5 -18   44.17   13.36
  -4  -5 -19   83.90   27.96
  -4  -5 -19   71.03   20.18
  -4  -5 -20   47.34   25.46
   4   6 -17  155.60   38.86
   4   6 -16   18.59   15.08
   4   6 -15  263.73   66.68
   4   6 -14  138.55   41.14
   4   6 -13  306.93   27.32
   4   6 -12  458.25   25.34
   4   6 -11  124.62   30.40
  -4  -6  11  122.68   21.51
   4   6 -10  662.86   26.49
  -4  -6  10  689.81   25.85
  -4  -6  10  555.07   18.47
   4   6  -9    0.03    9.40
  -4  -6   9   10.41    7.14
  -4  -6   9    1.58    3.36
   4   6  -8  866.53   37.97
  -4  -6   8  933.14   41.40
  -4  -6   8  912.76   38.86
  -4  -6   8  693.09   31.10
   4   6  -7   12.30    9.68
   4   6  -7    9.74    4.55
  -4  -6   7   16.29    9.13
  -4  -6   7   23.84   10.11
   4   6  -6 1579.03   38.55
   4   6  -6 1618.00   44.43
  -4  -6   6 1828.90   42.81
  -4  -6   6 1705.71   39.11
   4   6  -5   60.63   22.18
   4   6  -5   67.49   14.20
  -4  -6   5   67.80   20.22
  -4  -6   5  106.88   22.93
   4   6  -4 1397.88   30.57
   4   6  -4 1473.90   29.97
  -4  -6   4 1577.45   37.12
  -4  -6   4 1475.76   32.64
   4   6  -3  125.65   23.09
   4   6  -3  124.26   21.13
  -4  -6   3  134.28   22.85
  -4  -6   3  128.97   16.68
   4   6  -2 1297.48   42.00
   4   6  -2 1367.26   41.94
  -4  -6   2 1386.85   45.75
  -4  -6   2 1356.84   48.23
   4   6  -1  688.34   24.06
   4   6  -1  678.24   14.21
  -4  -6   1  659.36   22.41
   4   6   0 1404.98   48.11
   4   6   0 1146.19   35.44
   4   6   0 1279.04   44.15
  -4  -6   0 1317.51   52.98
   4   6   1  171.91   31.78
   4   6   1  157.43   22.66
  -4  -6  -1  171.46   23.20
   4   6   2  268.63   30.01
   4   6   2  188.04   19.21
  -4  -6  -2  203.90   19.93
   4   6   3   24.07   17.23
   4   6   3   33.15    8.76
  -4  -6  -3   41.36   17.88
   4   6   4  245.84   18.07
   4   6   4  228.98   26.79
  -4  -6  -4  222.38   22.84
  -4  -6  -5  716.28   23.77
  -4  -6  -5  816.41   28.26
  -4  -6  -6    8.78   12.16
  -4  -6  -6   11.07    4.36
  -4  -6  -7  509.55   36.83
  -4  -6  -7  598.55   59.71
  -4  -6  -8   17.42   15.70
  -4  -6  -8    7.18   16.88
  -4  -6  -9 1353.38   42.09
  -4  -6  -9 1379.75   44.38
  -4  -6 -10   24.91   16.97
  -4  -6 -10   13.19   16.36
  -4  -6 -11  532.98   32.50
  -4  -6 -11  585.48   39.92
  -4  -6 -12   18.48   19.58
  -4  -6 -12    1.78   15.62
  -4  -6 -13  425.37   44.53
  -4  -6 -13  381.00   30.52
  -4  -6 -14   67.49   30.60
  -4  -6 -14   87.06   29.61
  -4  -6 -15  247.21   44.21
  -4  -6 -15  180.88   24.61
  -4  -6 -16  205.10   68.16
  -4  -6 -16  178.72   21.92
  -4  -6 -17   92.84   35.87
  -4  -6 -17   38.85   14.48
  -4  -6 -18   88.82   22.98
  -4  -6 -18  154.61   22.02
  -4  -6 -19   58.30   29.93
  -4  -6 -19    7.69   12.33
   4   7 -15   64.87   15.68
   4   7 -14  166.77   49.76
   4   7 -13  123.60   33.25
   4   7 -12  146.52   34.15
   4   7 -11  121.89   16.85
  -4  -7  11   88.62   26.56
   4   7 -10  169.94   51.86
  -4  -7  10  185.54   28.70
   4   7  -9  561.17   25.14
  -4  -7   9  561.46   30.87
  -4  -7   9  606.53   27.13
  -4  -7   9  399.20   26.90
   4   7  -8   15.07    9.33
   4   7  -8   28.86   11.47
  -4  -7   8   22.72    9.77
  -4  -7   8   22.54   14.86
   4   7  -7  681.25   27.57
   4   7  -7  754.86   32.08
  -4  -7   7  886.98   33.33
  -4  -7   7  774.37   42.30
   4   7  -6   31.74   20.55
   4   7  -6   94.00   15.16
  -4  -7   6  116.30   17.16
  -4  -7   6   97.96   22.55
   4   7  -5 1646.07   44.24
   4   7  -5 1743.12   35.31
  -4  -7   5 1933.32   38.09
  -4  -7   5 1818.30   40.96
   4   7  -4  249.12   17.59
  -4  -7   4  264.61    7.91
  -4  -7   4  232.19   16.52
   4   7  -3  282.94   13.90
  -4  -7   3  295.88   13.90
  -4  -7   3  260.74   19.91
   4   7  -2  320.67   16.74
   4   7  -2  298.33   11.77
  -4  -7   2  349.63   37.79
   4   7  -1  443.44   14.31
   4   7  -1  366.48   10.38
  -4  -7   1  437.91   26.03
   4   7   0  634.10   17.88
   4   7   0  631.40   25.05
  -4  -7   0  647.33   27.51
   4   7   1 1310.65   34.99
   4   7   1 1147.37   24.89
  -4  -7  -1 1200.09   47.57
   4   7   2  697.16   34.76
   4   7   2  610.15   23.30
  -4  -7  -2  732.88   45.13
   4   7   3  193.27   21.89
   4   7   3  164.60   26.25
  -4  -7  -3  183.56   23.78
   4   7   4  200.44   26.34
  -4  -7  -4  228.89   28.87
  -4  -7  -4  251.70   21.06
  -4  -7  -5  411.97   16.93
  -4  -7  -5  431.09   64.99
  -4  -7  -6  438.05   32.84
  -4  -7  -6  524.69   30.80
  -4  -7  -7   23.61   16.87
  -4  -7  -7   13.72   15.88
  -4  -7  -8  280.93   80.01
  -4  -7  -8  289.94   18.84
  -4  -7  -9   85.06   49.11
  -4  -7  -9   71.66   26.74
  -4  -7 -10  714.59   35.32
  -4  -7 -10  676.32   43.08
  -4  -7 -11   -2.11   21.19
  -4  -7 -11   24.41   24.75
  -4  -7 -12  283.60   71.15
  -4  -7 -12  275.08   21.36
  -4  -7 -13    4.23   22.39
  -4  -7 -13  -21.58   16.17
  -4  -7 -14  318.80   76.20
  -4  -7 -14  257.01   24.90
  -4  -7 -15   11.88   18.55
  -4  -7 -15   14.61   10.16
  -4  -7 -16  257.66   32.34
  -4  -7 -16  228.55   22.12
  -4  -7 -17  151.68   59.19
  -4  -7 -17  212.47   23.21
  -4  -7 -18   71.73   21.31
  -4  -7 -18   47.25   20.95
   4   8 -13   36.45   13.14
   4   8 -12   27.20    8.09
   4   8 -11  325.72   21.51
  -4  -8  11  318.73   30.27
   4   8 -10  253.34   11.25
  -4  -8  10  265.30   22.88
   4   8  -9  119.09   19.27
  -4  -8   9  163.15   37.09
   4   8  -8  483.29   20.08
  -4  -8   8  581.83   23.38
  -4  -8   8  563.76   30.78
   4   8  -7   10.57    4.27
  -4  -8   7   22.42    6.02
  -4  -8   7   23.45   13.49
   4   8  -6  566.76   19.80
  -4  -8   6  658.11   23.16
  -4  -8   6  634.17   34.16
  -4  -8   5   44.47   21.35
  -4  -8   4  900.86   41.54
  -4  -8   3  134.83   43.48
   4   8  -2 1006.99   14.08
   4   8  -2  893.20   12.49
  -4  -8   2  994.71   27.80
   4   8  -1  363.52   11.77
   4   8  -1  340.37    8.86
  -4  -8   1  374.10   18.48
   4   8   0 1264.44   26.82
   4   8   0 1098.06   23.15
  -4  -8   0 1176.67   42.74
   4   8   2 1049.83   18.50
   4   8   2  941.34   16.46
  -4  -8  -2  994.00   58.53
   4   8   3  134.13   35.62
   4   8   3  151.03   10.87
  -4  -8  -3  182.35   33.90
  -4  -8  -4  392.58   15.08
  -4  -8  -4  414.49   63.93
  -4  -8  -5  395.70   19.17
  -4  -8  -5  405.76   26.85
  -4  -8  -6  177.60   46.06
  -4  -8  -6  144.91   21.94
  -4  -8  -7  512.56   39.84
  -4  -8  -7  635.17   31.27
  -4  -8  -8   20.94   17.82
  -4  -8  -8   19.06   16.41
  -4  -8  -9  370.05   39.79
  -4  -8  -9  354.62   89.57
  -4  -8 -10   20.78   17.32
  -4  -8 -10   13.78   14.64
  -4  -8 -11  243.74   91.09
  -4  -8 -11  269.42   73.34
  -4  -8 -12  -13.43   24.08
  -4  -8 -12   16.09   16.61
  -4  -8 -13  309.51   74.43
  -4  -8 -13  276.80   24.95
  -4  -8 -14   25.32   22.43
  -4  -8 -14   -2.62   15.93
  -4  -8 -15  172.02   31.43
  -4  -8 -15  137.39   22.57
  -4  -8 -16   -6.58   21.23
  -4  -8 -16   -0.76   15.56
  -4  -8 -17  167.64   69.39
  -4  -8 -17  182.12   23.30
  -4  -9  12   21.46   13.54
  -4  -9  11  267.87   20.82
  -4  -9  10  164.41   15.49
  -4  -9   9  280.13   18.07
  -4  -9   8  112.61   21.25
  -4  -9   7  934.36   39.91
  -4  -9   6  162.17   50.20
  -4  -9   5  595.51   48.98
  -4  -9   4  103.95   20.52
  -4  -9   3 1079.78   49.66
   4   9  -2   86.62    6.44
  -4  -9   2  154.96   25.69
   4   9  -1  500.60    8.59
   4   9  -1  441.52    8.52
  -4  -9   1  420.07   21.52
   4   9   0  187.32   11.73
   4   9   0  193.98   13.59
  -4  -9   0  170.02   57.02
   4   9   1  871.53   29.22
   4   9   1  781.18   23.25
  -4  -9  -1  806.60   33.55
   4   9   2  408.43   18.65
   4   9   2  374.83   26.35
  -4  -9  -2  470.52   31.71
  -4  -9  -3  662.15   28.61
  -4  -9  -3  674.44   35.07
  -4  -9  -4  663.52   37.92
  -4  -9  -4  729.66   44.46
  -4  -9  -5  194.94   47.36
  -4  -9  -5  175.88   23.27
  -4  -9  -6  493.93   28.61
  -4  -9  -6  541.81   42.60
  -4  -9  -7   94.06   33.84
  -4  -9  -7   82.64   38.50
  -4  -9  -8  727.97   32.65
  -4  -9  -8  739.57   31.48
  -4  -9  -9  -10.47   19.43
  -4  -9  -9   -2.42   17.44
  -4  -9 -10   89.69   28.65
  -4  -9 -10  125.48   27.13
  -4  -9 -11   42.35   27.36
  -4  -9 -11   32.37   13.90
  -4  -9 -12  198.53   84.92
  -4  -9 -12  190.15   52.56
  -4  -9 -13   37.64   23.49
  -4  -9 -13  -27.57   18.29
  -4  -9 -14  109.63   34.24
  -4  -9 -14   81.50   24.54
  -4  -9 -15   15.76   12.72
  -4  -9 -15   42.45   23.77
  -4  -9 -16   31.80   22.01
  -4  -9 -16   17.42   10.85
  -4 -10  12  289.23   25.13
  -4 -10  11  118.39   41.05
  -4 -10  10  238.48   19.11
  -4 -10   9  127.06   20.60
  -4 -10   8  319.61   27.36
  -4 -10   7   41.01   35.93
  -4 -10   6  785.67   33.36
  -4 -10   5    8.18   11.77
  -4 -10   4  235.98   35.47
  -4 -10   3    7.72   14.77
  -4 -10   2 1021.09   38.55
   4  10  -1   11.10    4.90
   4  10  -1   15.35    5.87
  -4 -10   1   46.70   17.75
   4  10   0  558.44   14.96
   4  10   0  505.23   17.14
  -4 -10   0  538.77   34.38
   4  10   1    5.24    4.87
   4  10   1    1.18    3.59
  -4 -10  -1   -0.62   18.99
   4  10   2 1006.86   25.88
   4  10   2  984.00   24.75
  -4 -10  -2  942.81   36.75
  -4 -10  -3  231.10   28.40
  -4 -10  -3  317.93   68.49
  -4 -10  -4  363.57   17.40
  -4 -10  -4  410.01   29.16
  -4 -10  -5  307.12   28.71
  -4 -10  -5  341.06   26.60
  -4 -10  -6   52.21   14.52
  -4 -10  -6   27.85   10.32
  -4 -10  -7  346.66   53.62
  -4 -10  -7  346.17   83.74
  -4 -10  -8  108.00   25.42
  -4 -10  -8  107.58   26.47
  -4 -10  -9  570.86   35.82
  -4 -10  -9  579.01   40.07
  -4 -10 -10   16.58   16.37
  -4 -10 -10   -6.46   19.08
  -4 -10 -11  209.58   58.66
  -4 -10 -11  161.17   42.24
  -4 -10 -12   10.11   19.91
  -4 -10 -12    7.59   13.33
  -4 -10 -13  194.75   64.80
  -4 -10 -13  280.63   29.14
  -4 -10 -14   34.12   21.92
  -4 -10 -14   23.73   17.94
  -4 -10 -15  142.39   29.79
  -4 -10 -15  142.09   26.62
  -4 -11  12  181.88   33.16
  -4 -11  11  445.75   26.16
  -4 -11  10  111.99   42.33
  -4 -11   9  353.19   27.18
  -4 -11   8   35.53   32.30
  -4 -11   7  622.69   49.98
  -4 -11   6  100.21   45.19
  -4 -11   5  552.51   35.70
  -4 -11   4  -10.72   18.26
  -4 -11   3  100.80   31.93
  -4 -11   2   87.74   31.73
   4  11  -1  777.07   17.64
  -4 -11   1  807.80   39.60
   4  11   0    7.15    4.78
  -4 -11   0   21.89   26.37
   4  11   1  603.90   19.73
  -4 -11  -1  575.32   37.72
   4  11   2   78.14   24.27
  -4 -11  -2   78.43   48.52
  -4 -11  -3  684.07   35.43
  -4 -11  -3  766.92   41.65
  -4 -11  -4   93.59   28.40
  -4 -11  -4  120.52   45.43
  -4 -11  -5  433.36   26.29
  -4 -11  -5  436.48   38.46
  -4 -11  -6  111.42   38.91
  -4 -11  -7  137.93   37.69
  -4 -11  -7  111.64   27.37
  -4 -11  -8  218.70   66.65
  -4 -11  -8  263.98   74.60
  -4 -11  -9  164.21   57.83
  -4 -11  -9  229.22   35.80
  -4 -11 -10  317.87   83.56
  -4 -11 -10  398.24   38.85
  -4 -11 -11   -9.26   15.50
  -4 -11 -11   -3.83    7.82
  -4 -11 -12  144.00   41.89
  -4 -11 -12  117.81   42.27
  -4 -11 -13   11.96   12.32
  -4 -11 -13   10.73   18.27
  -4 -11 -14  130.28   36.00
  -4 -11 -14  156.85   32.58
  -4 -12  12   26.00   12.16
  -4 -12  11  301.22   49.32
  -4 -12  10  283.76   37.38
  -4 -12   9   85.92   31.97
  -4 -12   8  235.08   99.51
  -4 -12   7    9.96   16.70
  -4 -12   6  541.79   85.73
  -4 -12   5   15.15   19.46
  -4 -12   4  451.14   31.04
  -4 -12   3   -5.83   14.23
  -4 -12   2  396.26   37.94
  -4 -12   1   41.78   24.36
  -4 -12   0  360.29   93.41
   4  12   1   84.04   24.31
  -4 -12  -1   70.75   28.94
   4  12   2  379.06   28.44
  -4 -12  -2  354.36   68.30
  -4 -12  -3  139.57   29.26
  -4 -12  -4  497.34   17.14
  -4 -12  -4  571.22   54.62
  -4 -12  -5   30.30   15.77
  -4 -12  -5   61.09   29.64
  -4 -12  -6  258.01   33.91
  -4 -12  -6  323.56   32.34
  -4 -12  -7  133.22   39.33
  -4 -12  -7  148.36   46.85
  -4 -12  -8  135.05   50.57
  -4 -12  -8  119.51   34.91
  -4 -12  -9  111.24   47.98
  -4 -12  -9   59.08   19.85
  -4 -12 -10   55.60   23.35
  -4 -12 -10   90.17   28.05
  -4 -12 -11  120.52   54.04
  -4 -12 -11  140.41   45.16
  -4 -12 -12    5.38    8.36
  -4 -12 -12   -9.23   18.46
  -4 -13  12   54.97   36.66
  -4 -13  11   23.21   22.82
  -4 -13  10  232.13   39.11
  -4 -13   9   87.49   37.15
  -4 -13   8   30.65   26.62
  -4 -13   7  233.96   24.56
  -4 -13   6   33.54   20.59
  -4 -13   5  586.78   37.46
  -4 -13   4   21.10   18.88
  -4 -13   3  639.11  253.05
  -4 -13   2   53.00   27.28
  -4 -13   1  297.50   37.01
  -4 -13   0   -5.21   20.29
  -4 -13  -1  294.75   86.98
  -4 -13  -2  130.65   34.97
  -4 -13  -3  100.93   40.02
  -4 -13  -4   11.65   18.99
  -4 -13  -5   82.69   38.35
  -4 -13  -5  157.47   25.34
  -4 -13  -6   19.58   17.02
  -4 -13  -6   59.95   37.19
  -4 -13  -7   53.33   13.01
  -4 -13  -7   90.34   35.87
  -4 -13  -8   39.92   23.83
  -4 -13  -8   25.29   19.17
  -4 -13  -9   82.42   18.91
  -4 -13  -9   88.11   28.81
  -4 -13 -10  144.79   26.55
  -4 -13 -10  170.05   26.84
  -4 -14  11   45.46   28.26
  -4 -14  10   28.61   20.86
  -4 -14   9  154.68   69.06
  -4 -14   8   82.26   43.45
  -4 -14   7   51.18   30.43
  -4 -14   6  136.39   50.54
  -4 -14   5   23.68   13.85
  -4 -14   4  520.45   30.12
  -4 -14   3   11.68   21.62
  -4 -14   2  550.21   44.80
  -4 -14   1    6.28   21.61
  -4 -14   0  304.38  111.27
  -4 -14  -1  -27.26   20.74
  -4 -14  -2  340.71   95.14
  -4 -14  -3  242.11   46.38
  -4 -14  -4  103.03   52.57
  -4 -14  -5   62.87   24.05
  -4 -14  -6   85.96   41.93
  -4 -14  -7  110.55   27.94
  -4 -14  -8   32.12   25.23
  -4 -15   8  120.24   53.42
  -4 -15   7   68.78   30.52
  -4 -15   6   49.27   31.53
  -4 -15   5   31.87   23.46
  -4 -15   4   34.19   19.50
  -4 -15   3  238.95   79.14
  -4 -15   2    7.48   16.12
  -4 -15   1  388.49   39.45
  -4 -15   0  -12.46   20.10
  -4 -15  -1  201.90   62.15
  -4 -15  -2   12.43   17.01
  -4 -15  -3  205.31   89.05
  -4 -15  -4   76.33   39.16
   5 -11   3   57.86   28.75
   5 -11   4  282.53   83.11
   5 -11   5  -10.61   20.46
   5 -11   6  182.34   52.26
   5 -11   7   -0.06   16.98
   5 -11   8  188.65   66.68
   5 -11   9   27.44   21.88
   5 -10  -1   75.48   34.56
   5 -10  -1  104.81   40.32
   5 -10   0   13.00   14.17
   5 -10   0   21.56   24.70
   5 -10   1  124.09   35.82
   5 -10   1  139.30   36.80
   5 -10   2    9.04   10.79
   5 -10   2   26.38   17.09
   5 -10   3  108.60   45.14
   5 -10   4   36.69   24.72
   5 -10   5  348.44   34.05
   5 -10   6    2.05   24.98
   5 -10   7  210.36   78.72
   5 -10   8  -18.96   24.49
   5 -10   9  242.70   91.42
   5 -10  10   11.14   13.77
   5 -10  11  186.71   71.79
   5 -10  12  102.34   34.20
   5 -10  13   41.89   40.79
   5 -10  14   24.69   28.84
   5  -9  -4  101.18   49.86
   5  -9  -4   88.59   44.88
   5  -9  -3   31.97   24.29
   5  -9  -3   42.26   24.98
   5  -9  -2  203.90   88.58
   5  -9  -2  213.13   73.43
   5  -9  -1   35.84   18.92
   5  -9  -1   18.74   19.04
   5  -9   0  146.51   58.39
   5  -9   0  146.74   65.34
   5  -9   1   27.71   15.39
   5  -9   1   14.93   20.57
   5  -9   2  604.72   74.86
   5  -9   2  461.66  103.20
   5  -9   3   -1.21   12.19
   5  -9   3    5.98   15.59
   5  -9   4  277.52   44.60
   5  -9   4  259.58   56.73
   5  -9   5   14.38    9.40
   5  -9   5   26.23   28.73
   5  -9   6  256.66   51.81
   5  -9   6  230.26   75.15
   5  -9   7    9.64   13.59
   5  -9   8   67.84   55.75
   5  -9   9   11.57   14.45
   5  -9  10  145.40   41.12
   5  -9  11  -29.92   21.15
   5  -9  12  169.17   86.18
   5  -9  13  110.74   32.41
   5  -9  14   37.75   21.21
   5  -9  15   49.55   23.54
   5  -9  16  111.56   47.39
   5  -8  -6   28.36   21.71
   5  -8  -6   67.32   34.31
   5  -8  -5   40.85   23.30
   5  -8  -5  -11.93   15.22
   5  -8  -4  206.38   41.95
   5  -8  -4  176.60   27.09
   5  -8  -3  107.57   41.44
   5  -8  -3  101.97   19.89
   5  -8  -2  199.54   36.74
   5  -8  -2  188.46   41.28
   5  -8  -1  247.16   78.07
   5  -8  -1  225.89   57.27
   5  -8   0   30.30   21.99
   5  -8   0   39.57   24.90
   5  -8   1  411.65   26.88
   5  -8   1  325.99   84.18
   5  -8   2   14.50   15.90
   5  -8   2    6.26   15.12
   5  -8   3  866.47   37.84
   5  -8   3  808.19   91.16
   5  -8   4    8.31   11.74
   5  -8   4   -4.52   22.58
   5  -8   5  534.07   30.66
   5  -8   5  522.53   56.02
   5  -8   6    6.52    9.07
   5  -8   6   -2.12   11.97
   5  -8   7  427.41   32.20
   5  -8   7  420.43   31.70
   5  -8   8   16.71   11.64
   5  -8   8   27.69   15.93
   5  -8   9  188.51   34.30
   5  -8   9  184.13   51.41
   5  -8  10    7.49    7.59
   5  -8  11  231.09   79.01
   5  -8  12   -0.37   23.18
   5  -8  13  182.22   62.15
   5  -8  14   41.47   21.53
   5  -8  15   54.33   24.03
   5  -8  16   30.04   21.13
   5  -8  17   64.19   34.86
   5  -7  -8    8.20   12.74
   5  -7  -7  236.94   96.39
   5  -7  -7  202.80   59.46
   5  -7  -6   66.13   24.75
   5  -7  -6   15.20    9.31
   5  -7  -5  149.46   46.34
   5  -7  -5  136.67   42.31
   5  -7  -4   29.58   21.62
   5  -7  -4    9.28   10.83
   5  -7  -3  224.30   86.78
   5  -7  -3  201.46   55.70
   5  -7  -2   83.37   37.31
   5  -7  -2   92.94   26.01
   5  -7  -1  158.23   37.55
   5  -7  -1   94.37   22.17
   5  -7   0  343.75   27.86
   5  -7   0  368.94   90.09
   5  -7   1   47.20   20.64
   5  -7   1   28.34   22.49
   5  -7   2  751.52   32.49
   5  -7   2  669.35   32.98
   5  -7   3    4.51   14.94
   5  -7   3   12.31    5.51
   5  -7   4 1274.86   30.26
   5  -7   4 1197.87   78.31
   5  -7   5   17.54   17.29
   5  -7   5   21.35   18.09
   5  -7   6  955.70   28.08
   5  -7   6  874.69   46.31
   5  -7   7   -0.07   13.26
   5  -7   7   -3.20   20.51
   5  -7   8  485.27   30.23
   5  -7   8  469.89   38.26
   5  -7   9   42.86   18.27
   5  -7   9   35.33   22.09
   5  -7  10  313.12   35.43
   5  -7  10  317.30   50.45
   5  -7  11   80.69   32.53
   5  -7  11   82.35   40.90
   5  -7  12  212.25   59.19
   5  -7  12  185.70   53.86
   5  -7  13   45.69   26.60
   5  -7  13   54.84   35.60
   5  -7  14   86.34   37.90
   5  -7  15   92.70   31.47
   5  -7  16   45.40   26.70
   5  -7  17   45.93   25.52
   5  -7  18   21.73   15.73
   5  -7  19   97.34   54.93
   5  -6 -10  238.80   98.06
   5  -6  -9    8.86   22.09
   5  -6  -8   80.53   38.72
   5  -6  -7  -20.18   23.54
   5  -6  -7   -2.85   11.05
   5  -6  -6  239.75   56.28
   5  -6  -6  239.20   40.46
   5  -6  -5  130.83   31.24
   5  -6  -5  117.28   16.78
   5  -6  -4  282.98   60.29
   5  -6  -4  328.59   38.70
   5  -6  -3   92.68   27.49
   5  -6  -3  105.64   27.21
   5  -6  -2  323.23   89.53
   5  -6  -2  302.94   43.37
   5  -6  -1  106.00   49.61
   5  -6  -1  184.94   43.38
   5  -6   0  320.82  104.67
   5  -6   0  343.57   33.45
   5  -6   1  250.26   46.54
   5  -6   1  214.02   62.56
   5  -6   2   35.05   18.23
   5  -6   2   25.26   16.01
   5  -6   3  563.26   26.63
   5  -6   3  544.53   28.88
   5  -6   4    4.74   10.04
   5  -6   4   14.82   22.39
   5  -6   5 1099.65   34.29
   5  -6   5 1034.48   40.65
   5  -6   6    2.58   16.48
   5  -6   6   12.35   21.59
   5  -6   7  608.26   71.73
   5  -6   7  634.25   45.17
   5  -6   8    0.89    7.84
   5  -6   8   -1.55   21.79
   5  -6   9  938.15   57.29
   5  -6   9  777.58  105.74
   5  -6  10  245.92   45.86
   5  -6  10  258.16   81.01
   5  -6  11  513.32   28.13
   5  -6  11  436.44   58.40
   5  -6  12  181.66   31.17
   5  -6  12  131.67   41.55
   5  -6  13  482.30   24.66
   5  -6  13  346.67   60.42
   5  -6  14  109.59   49.74
   5  -6  14  122.88   30.66
   5  -6  15   96.44   42.59
   5  -6  15   96.40   27.85
   5  -6  16   59.48   28.63
   5  -6  16   69.64   35.93
   5  -6  17   36.33   19.86
   5  -6  18   37.70   23.43
   5  -6  19   70.09   27.60
   5  -6  20   88.40   42.19
   5  -5 -11  252.83   48.47
   5  -5 -10    3.01   14.62
   5  -5  -9  349.78   70.92
   5  -5  -8   33.43   33.78
   5  -5  -8   -5.07    9.41
   5  -5  -7  204.53   59.38
   5  -5  -7  158.80   50.70
   5  -5  -6    4.12   23.56
   5  -5  -6   19.50   12.21
   5  -5  -5  124.70   25.87
   5  -5  -5  169.91   39.33
   5  -5  -4  156.58   49.21
   5  -5  -4  111.68   22.66
   5  -5  -3  436.96   49.20
   5  -5  -3  374.62   28.48
   5  -5  -2   75.82   24.37
   5  -5  -2  127.72   26.19
   5  -5  -1  427.98   36.75
   5  -5  -1  369.12   49.17
   5  -5   0  257.01   80.94
   5  -5   0  197.15   25.03
   5  -5   1  293.96   63.01
   5  -5   1  291.10   42.14
   5  -5   2  234.00   59.32
   5  -5   2  237.03   61.00
   5  -5   3   17.43   13.79
   5  -5   3    4.27   12.08
   5  -5   4  497.51   29.60
   5  -5   4  418.39   28.76
   5  -5   5  113.15   39.98
   5  -5   5   71.22   24.96
   5  -5   6  611.35   25.55
   5  -5   6  543.60   38.94
   5  -5   7   29.20   16.29
   5  -5   7   29.24   18.51
   5  -5   8  618.42   27.78
   5  -5   8  531.39   31.79
   5  -5   9   16.11    9.33
   5  -5   9    1.65   16.65
   5  -5  10  839.10   30.89
   5  -5  10  774.61   51.79
   5  -5  11  212.42   63.67
   5  -5  11  211.75   70.04
   5  -5  12  384.69   55.39
   5  -5  12  314.85   81.47
   5  -5  13  227.13   32.96
   5  -5  13  206.33   64.04
   5  -5  14  488.31   40.23
   5  -5  14  422.45  105.45
   5  -5  15  163.27   40.73
   5  -5  15  127.81   41.25
   5  -5  16  190.60   26.14
   5  -5  16  167.91   40.71
   5  -5  17  163.66   63.87
   5  -5  17  142.60   46.30
   5  -5  18   22.50   10.93
   5  -5  18   11.94   12.36
   5  -5  19  133.54   48.13
   5  -5  20   12.86   16.24
   5  -4 -12   81.20   40.57
   5  -4 -11   20.60   14.33
   5  -4 -10  270.40   69.76
   5  -4  -9  -27.08   21.36
   5  -4  -8  554.84   69.58
   5  -4  -8  500.19   20.97
   5  -4  -7   34.51   20.24
   5  -4  -7   52.01   19.39
   5  -4  -6  405.31  110.06
   5  -4  -6  434.33   31.43
   5  -4  -5   67.83   26.34
   5  -4  -5  115.74   27.22
   5  -4  -4  827.71   35.16
   5  -4  -4  698.85   28.03
   5  -4  -3  285.66   33.59
   5  -4  -3  280.41   30.90
   5  -4  -2  487.73   52.53
   5  -4  -2  435.10   42.77
   5  -4  -1  261.68   73.04
   5  -4  -1  213.43   21.07
   5  -4   0  933.59   48.93
   5  -4   0  858.71   74.37
   5  -4   1  346.27   29.31
   5  -4   1  374.88   28.32
   5  -4   2   41.67   12.66
   5  -4   2   46.03   23.61
   5  -4   4  210.21   70.20
   5  -4   4  208.69   25.17
   5  -4   5  586.46   27.54
   5  -4   5  512.23   35.19
   5  -4   6  261.14   57.01
   5  -4   6  220.67   61.26
   5  -4   7  740.25   33.49
   5  -4   7  624.16   43.32
   5  -4   8   43.66   24.77
   5  -4   8   18.39   17.09
   5  -4   9  548.37   49.55
   5  -4   9  470.72   66.98
   5  -4  10   21.65   12.48
   5  -4  10   30.18   17.43
   5  -4  11  661.99   37.64
   5  -4  11  512.63   55.51
   5  -4  12   95.53   34.33
   5  -4  12  127.05   29.59
   5  -4  13  397.20   40.28
   5  -4  13  389.90  107.04
   5  -4  14  192.90   49.92
   5  -4  14  182.67   58.89
   5  -4  15  420.20   24.85
   5  -4  15  311.18   78.20
   5  -4  16  123.23   35.05
   5  -4  16   38.92   22.08
   5  -4  17  187.00   40.55
   5  -4  17  130.59   36.05
   5  -4  18  163.04   43.87
   5  -4  18  142.33   35.07
   5  -4  19   53.00   26.81
   5  -4  19   32.81   13.52
   5  -4  20  122.29   42.24
   5  -4  20   43.21   19.62
   5  -4  21   32.09   18.86
   5  -4  21   10.84    8.39
   5  -3 -13   87.29   36.30
   5  -3 -12   40.79   30.15
   5  -3 -11  167.96   33.83
   5  -3 -10   76.73   34.93
   5  -3  -9  527.85   72.63
   5  -3  -8    5.94   17.56
   5  -3  -8    6.36    5.78
   5  -3  -7  678.17   37.67
   5  -3  -7  591.97   21.59
   5  -3  -6   43.15   30.62
   5  -3  -6   -2.44   10.00
   5  -3  -5  762.87   65.92
   5  -3  -5  767.03   39.50
   5  -3  -4  134.43   36.27
   5  -3  -4  104.20   20.04
   5  -3  -3 1046.54   66.73
   5  -3  -3  923.00   31.10
   5  -3  -2  761.28   59.19
   5  -3  -2  761.31   41.44
   5  -3  -1  505.47   44.75
   5  -3  -1  492.74   20.51
   5  -3   0  494.04   31.78
   5  -3   0  436.84   20.25
   5  -3   1  476.26   22.00
   5  -3   1  468.47   22.76
   5  -3   2  462.18   22.63
   5  -3   2  400.13   22.36
   5  -3   3   26.99   22.20
   5  -3   3   34.30   12.94
   5  -3   4  553.47   28.30
   5  -3   4  459.06   24.52
   5  -3   5   46.29   20.54
   5  -3   5   -0.71   17.69
   5  -3   6  756.53   25.35
   5  -3   6  644.96   30.39
   5  -3   7   -8.74   12.71
   5  -3   7    2.48    8.89
   5  -3   8 1101.29   39.92
   5  -3   8  900.99   57.71
   5  -3   9   35.89   17.57
   5  -3   9    9.62    8.40
   5  -3  10  784.17   37.82
   5  -3  11    5.49   11.72
  -5   3 -11    0.47    9.86
   5  -3  12  377.60   38.14
  -5   3 -12  229.05   26.97
   5  -3  13   -5.07   15.19
  -5   3 -13    8.71   21.16
   5  -3  14  441.77   59.47
  -5   3 -14  272.12   60.25
   5  -3  15   13.63   15.71
  -5   3 -15   18.57   20.12
   5  -3  16  325.70   47.00
  -5   3 -16  166.66   33.65
   5  -3  17  113.73   37.11
  -5   3 -17   62.18   31.56
   5  -3  18  132.07   39.46
  -5   3 -18   49.82   29.02
   5  -3  19  177.15   60.16
   5  -3  19  106.97   53.99
   5  -3  20   36.94   13.24
   5  -3  20   13.37   13.67
   5  -3  21   91.52   42.09
   5  -3  21   72.50   29.99
   5  -2 -14   79.06   31.14
   5  -2 -13   63.23   42.51
   5  -2 -12  308.80   81.23
   5  -2 -11   44.04   28.26
   5  -2 -10   71.30   40.07
   5  -2  -9  202.12   75.54
   5  -2  -8  325.60   37.50
   5  -2  -8  327.51   18.21
   5  -2  -7   97.25   25.40
   5  -2  -7   69.17   22.90
   5  -2  -6  847.34   38.07
   5  -2  -6  811.37   29.62
   5  -2  -6  548.77   18.99
   5  -2  -5   57.06   21.49
   5  -2  -5   34.80   12.61
   5  -2  -5   -0.57    5.39
   5  -2  -4  628.07   40.66
   5  -2  -4  526.22   28.79
   5  -2  -4  356.00   13.01
   5  -2  -3  106.41   27.85
   5  -2  -3   54.69   20.46
   5  -2  -2  938.15   29.16
   5  -2  -2  734.72   27.61
   5  -2  -1 1213.19   75.61
   5  -2  -1 1166.72   39.34
   5  -2   0  504.45   30.03
   5  -2   0  451.66   29.60
   5  -2   1  539.76   27.52
   5  -2   1  531.63   38.37
   5  -2   2  946.24   29.89
   5  -2   2  801.86   50.26
   5  -2   3  987.96   34.42
   5  -2   3  816.94   26.87
   5  -2   4  433.06   43.53
   5  -2   4  365.79   25.62
   5  -2   5 1107.59   36.39
   5  -2   5  988.10   30.99
   5  -2   6   -8.83   13.99
  -5   2  -6    8.27   18.00
   5  -2   7  510.01   23.60
  -5   2  -7  307.30   30.00
   5  -2   8   -0.48   13.59
  -5   2  -8   -2.91   19.93
   5  -2   9  850.88   23.84
  -5   2  -9  548.38   74.23
   5  -2  10   28.79   13.35
  -5   2 -10   24.84   18.99
   5  -2  11  324.04   20.78
  -5   2 -11  188.88   57.60
   5  -2  12   -1.86    8.13
  -5   2 -12   15.26   13.61
   5  -2  13  632.76   32.86
  -5   2 -13  377.96   40.62
   5  -2  14  187.75   46.23
  -5   2 -14   50.71   29.37
   5  -2  15  219.23   53.42
  -5   2 -15  120.50   46.00
   5  -2  16   15.53   17.45
  -5   2 -16   19.01   22.76
   5  -2  17  474.54   63.57
  -5   2 -17  227.59   68.63
   5  -2  18  150.09   38.33
  -5   2 -18  119.56   33.73
   5  -2  19  160.76   31.80
  -5   2 -19   74.19   30.53
   5  -2  20   92.30   29.65
  -5   2 -20   41.93   18.83
   5  -2  21   88.88   38.32
  -5   2 -21   45.11   20.29
   5  -2  22   96.09   43.20
  -5   2 -22   61.28   18.18
   5  -1 -15  118.75   37.63
   5  -1 -14   77.38   31.30
   5  -1 -13  119.77   30.79
   5  -1 -12   47.50   21.24
   5  -1 -11  353.63   48.04
   5  -1 -10   31.83   23.88
   5  -1  -9  200.32   53.43
   5  -1  -9  150.66   16.51
   5  -1  -8   39.86   20.95
   5  -1  -8   28.07   11.28
   5  -1  -7  698.31   45.86
   5  -1  -7  561.15   24.53
   5  -1  -7  409.54   16.12
   5  -1  -6    1.15   12.76
   5  -1  -6   -0.23    5.55
   5  -1  -6    0.52    2.83
   5  -1  -5  875.07   46.57
   5  -1  -5  880.02   41.79
   5  -1  -5  647.25   28.44
   5  -1  -4   44.36   19.11
   5  -1  -4    0.30    5.05
   5  -1  -4    6.23    6.56
   5  -1  -3  594.26   25.61
   5  -1  -3  577.39   14.69
   5  -1  -3  432.00   12.49
   5  -1  -2  -16.84   18.98
   5  -1  -2   -1.46    9.60
   5  -1  -2    7.21    6.66
   5  -1  -1 2662.06   59.01
   5  -1  -1 2490.98   23.55
   5  -1  -1 1998.64   37.04
   5  -1   0  220.15   28.82
   5  -1   0  221.32   22.90
   5  -1   0  192.12   22.46
   5  -1   1 1874.14   51.05
   5  -1   1 1624.06   38.02
   5  -1   1 1428.29   34.56
   5  -1   2 1014.25   79.89
   5  -1   2  876.31   61.54
   5  -1   2  727.72   27.86
   5  -1   3 1186.21   44.34
  -5   1  -3  793.55   34.26
   5  -1   4  510.20   29.60
  -5   1  -4  339.75   36.19
   5  -1   5  698.15   65.02
  -5   1  -5  456.62   30.46
   5  -1   6 1465.49   48.20
  -5   1  -6 1054.64   41.47
   5  -1   7  197.06   37.13
  -5   1  -7  127.72   57.27
   5  -1   8 2419.80   54.33
  -5   1  -8 1669.52   53.07
   5  -1   9   18.93   11.67
  -5   1  -9   31.41   19.10
   5  -1  10 1376.48   81.71
  -5   1 -10  960.76   32.36
   5  -1  11   20.62   15.52
  -5   1 -11   22.02   16.01
   5  -1  12  648.25   32.04
   5  -1  13   17.57   17.30
  -5   1 -13    9.28   19.94
   5  -1  14  547.40   54.17
  -5   1 -14  350.08   30.73
   5  -1  15   44.31   23.33
  -5   1 -15   31.72   19.66
   5  -1  16  240.37   29.11
  -5   1 -16  114.51   30.05
   5  -1  17   38.69   29.41
  -5   1 -17   10.94   15.95
   5  -1  18  204.99   59.97
  -5   1 -18  129.50   34.71
   5  -1  19   79.16   31.42
  -5   1 -19   76.06   24.89
   5  -1  20   65.08   22.34
  -5   1 -20   46.96   27.94
   5  -1  21   96.32   32.03
  -5   1 -21   24.07   20.82
   5  -1  22   58.34   18.26
   5   0 -15  143.48   55.16
   5   0 -14  141.01   29.01
   5   0 -13   57.74   25.03
   5   0 -12  175.16   55.93
   5   0 -11  145.47   51.02
   5   0 -10 1081.89   38.23
   5   0  -9    9.62   14.24
   5   0  -8  348.77   91.32
   5   0  -8  295.73    8.01
   5   0  -8  264.97    6.48
   5   0  -7  -12.88   19.59
   5   0  -7    9.84    4.33
   5   0  -7   -0.66    2.61
   5   0  -6 1127.82   55.66
   5   0  -6 1035.60   42.76
   5   0  -6  814.86   33.54
   5   0  -5   10.42   10.21
   5   0  -5   -0.50    3.32
   5   0  -5   -2.38    4.77
   5   0  -4  721.77   30.42
   5   0  -4  667.34   23.57
   5   0  -4  510.71   10.84
   5   0  -3   -0.40   20.33
   5   0  -3   10.09    6.70
   5   0  -3   10.54    8.76
   5   0  -2 1147.22   26.52
   5   0  -2  937.84   21.58
   5   0  -1  145.27   38.72
   5   0  -1   51.71   28.73
   5   0  -1   66.07   21.36
   5   0   0  690.10   30.60
   5   0   0  637.95   20.15
   5   0   0  528.69   31.89
   5   0   1  159.36   74.72
   5   0   1  148.09   16.69
  -5   0  -1  120.34   55.95
   5   0   2 1404.89   42.87
   5   0   2 1019.67   48.90
  -5   0  -2 1059.48   33.12
   5   0   3  307.34   19.18
   5   0   3  388.35   33.30
  -5   0  -3  326.96   21.22
  -5   0  -3  294.15   28.28
  -5   0  -4 2123.78   53.58
  -5   0  -4 1561.44   41.61
   5   0   5 2064.07   67.61
  -5   0  -5 1461.92   48.21
   5   0   6  387.89   23.45
  -5   0  -6  254.10   27.94
   5   0   7 1381.22   47.66
  -5   0  -7 1089.81   41.91
   5   0   8  257.27   21.25
  -5   0  -8  157.22   25.72
   5   0   9 1328.82   39.14
  -5   0  -9  965.63   34.07
   5   0  10    8.95   16.48
  -5   0 -10   22.41   22.18
   5   0  11  486.00   31.35
  -5   0 -11  319.94   30.23
   5   0  12    5.22    9.29
  -5   0 -12    8.17   18.04
   5   0  13  739.77   47.99
  -5   0 -13  579.49   37.97
   5   0  14   24.09   16.03
  -5   0 -14   31.81   19.21
   5   0  15  580.99   28.07
  -5   0 -15  392.44   40.76
   5   0  16  208.89   75.48
  -5   0 -16  177.22   23.28
   5   0  17  140.90   35.11
  -5   0 -17   44.56   17.89
   5   0  18   37.89   18.68
  -5   0 -18   24.23   21.01
   5   0  19   51.50   25.03
  -5   0 -19  128.82   20.20
   5   0  20   98.17   29.38
  -5   0 -20   26.69   15.68
   5   0  21   56.80   21.09
  -5   0 -21   26.36   17.21
   5   0  22   37.70   21.08
   5   1 -16  178.45   50.24
   5   1 -15   86.08   26.51
   5   1 -14  183.81   61.55
   5   1 -13  121.49   30.90
   5   1 -12  129.94   30.78
   5   1 -11  317.45   74.79
   5   1 -10  129.29   28.45
   5   1  -9 1026.60   35.21
   5   1  -8   29.61   18.51
   5   1  -7 1263.15   57.53
   5   1  -6  -21.16   17.60
   5   1  -6   -0.35    1.02
   5   1  -5 1619.12   42.62
   5   1  -5 1564.92   32.01
   5   1  -5 1258.40   25.12
   5   1  -4   21.90   15.05
   5   1  -4   31.79   10.86
   5   1  -4   56.23   10.32
   5   1  -3  856.62   30.72
   5   1  -3  835.77   19.02
   5   1  -3  662.44   14.31
   5   1  -2  105.94   46.15
   5   1  -2  132.32   29.18
   5   1  -2  140.27   19.80
   5   1  -1  947.01   38.35
   5   1  -1  721.58   29.09
  -5  -1   1  712.55   26.86
   5   1   0   83.25   22.42
   5   1   0   82.83   44.16
  -5  -1   0   85.61   24.39
  -5  -1   0   35.19   11.73
   5   1   1  416.34   60.41
   5   1   1  267.03   15.33
  -5  -1  -1  406.80   25.04
  -5  -1  -1  299.33   21.22
   5   1   2  109.43   27.81
   5   1   2   76.34   38.89
  -5  -1  -2   59.80   32.74
  -5  -1  -2  109.29   53.77
   5   1   3  975.54   27.62
   5   1   3 1370.77   39.75
  -5  -1  -3 1271.18   33.83
  -5  -1  -3  990.50   33.00
   5   1   4  175.04   13.94
   5   1   4  223.00   21.63
  -5  -1  -4  203.99   19.98
  -5  -1  -4  193.36   31.78
   5   1   5  278.01   20.74
   5   1   5  425.83   42.51
  -5  -1  -5  403.00   43.89
  -5  -1  -5  320.92   33.23
   5   1   6  697.90   37.00
  -5  -1  -6  582.44   39.71
   5   1   7    9.56   11.02
  -5  -1  -7   -1.71   17.09
   5   1   8  954.36   25.49
  -5  -1  -8  677.52   28.20
   5   1   9  285.59   43.99
   5   1  10 1739.54   47.27
  -5  -1 -10 1255.43   52.08
   5   1  11   42.78   23.61
  -5  -1 -11   21.07   12.78
   5   1  12 1107.99   36.79
  -5  -1 -12  790.15   33.44
   5   1  14  765.64   47.98
  -5  -1 -14  543.49   29.26
   5   1  15   20.30   19.98
  -5  -1 -15   20.99   15.94
   5   1  16  586.68   56.97
  -5  -1 -16  395.04   30.41
   5   1  17  110.64   28.17
  -5  -1 -17   72.36   17.89
   5   1  18   48.28   23.35
  -5  -1 -18   90.30   22.52
   5   1  19   61.70   21.04
  -5  -1 -19   23.20   12.21
   5   1  20  111.28   32.66
  -5  -1 -20   41.78   23.06
   5   1  21   88.72   28.71
  -5  -1 -21   16.12   23.40
   5   1  22   31.11   20.60
   5   2 -16   -5.53   20.99
   5   2 -15  186.45   30.75
   5   2 -14   75.57   23.05
   5   2 -13  163.67   43.18
   5   2 -12  131.91   38.45
   5   2 -11  160.65   44.22
   5   2 -10  694.37   79.74
   5   2  -9  186.52   48.09
   5   2  -8 1134.02   39.61
   5   2  -7  224.93   68.54
   5   2  -6 1511.91   45.84
   5   2  -5  178.89   27.67
   5   2  -4 1328.88   63.32
   5   2  -4 1154.25   22.65
   5   2  -4 1074.95   20.82
   5   2  -3   32.03   16.58
   5   2  -3   67.89   14.99
   5   2  -2  751.46   35.65
   5   2  -2  687.13   11.58
  -5  -2   2  630.82   14.07
   5   2  -1  293.57   16.78
   5   2  -1  374.53   37.90
  -5  -2   1  352.30   43.48
  -5  -2   1  284.28   20.57
   5   2   0  603.82   27.16
   5   2   0  809.14   24.65
  -5  -2   0  771.17   36.50
  -5  -2   0  607.31   30.49
   5   2   1  656.23   32.46
   5   2   1  761.61   46.81
  -5  -2  -1  744.23   34.75
  -5  -2  -1  581.68   28.94
   5   2   2  687.94   38.51
   5   2   2  945.74   30.56
  -5  -2  -2  984.59   29.60
  -5  -2  -2  705.68   25.73
   5   2   3 1314.68   27.20
   5   2   3 1684.49   57.35
  -5  -2  -3 1599.05   33.38
  -5  -2  -3 1282.01   32.55
   5   2   4  380.29   21.62
   5   2   4  463.59   28.27
  -5  -2  -4  527.93   44.92
  -5  -2  -4  372.53   27.85
   5   2   5  730.84   24.83
   5   2   5  811.06   50.82
  -5  -2  -5  822.08   25.82
  -5  -2  -5  732.30   29.01
  -5  -2  -6  305.89   57.60
   5   2   7 1862.85   44.81
  -5  -2  -7 1422.24   37.36
   5   2   8   10.63   10.66
  -5  -2  -8   24.69   17.77
   5   2   9 1060.85   31.30
  -5  -2  -9  853.68   29.78
   5   2  10  545.93   24.64
  -5  -2 -10  324.95   23.02
   5   2  11 1985.99   57.37
  -5  -2 -11 1499.82   50.33
   5   2  12   25.36   11.26
  -5  -2 -12  -15.14   17.29
   5   2  13  867.04   32.71
  -5  -2 -13  607.73   32.73
   5   2  14    8.78   14.03
  -5  -2 -14   14.45   10.29
   5   2  15  711.32   32.45
  -5  -2 -15  522.24   46.81
   5   2  16    2.98   11.14
  -5  -2 -16    7.23    8.30
   5   2  17  561.42   89.56
  -5  -2 -17  418.83   36.88
   5   2  18  116.30   45.56
  -5  -2 -18  139.60   21.03
   5   2  19   95.23   32.67
  -5  -2 -19   47.08   28.80
   5   2  20   18.91   17.52
  -5  -2 -20   29.91   15.54
   5   2  21  138.44   42.39
  -5  -2 -21   81.56   18.17
   5   3 -17   35.95   25.99
   5   3 -15   -2.23   13.94
   5   3 -14  297.43   34.06
   5   3 -13  113.48   29.83
   5   3 -12  124.63   32.05
   5   3 -11   87.67   25.31
   5   3 -10  245.47   39.12
   5   3  -9  583.62   60.82
   5   3  -8  261.28   53.80
   5   3  -7 1382.50   44.19
   5   3  -6  304.61   26.62
   5   3  -5 1618.59   52.57
   5   3  -4  339.20   27.77
   5   3  -4  269.63   14.19
  -5  -3   4  206.96    7.71
   5   3  -3 1907.41   37.53
   5   3  -3 2006.35   65.52
  -5  -3   3 2026.40   44.32
  -5  -3   3 1547.89   33.91
   5   3  -2   15.54    6.29
   5   3  -2   -3.13   16.96
  -5  -3   2    2.27   10.70
  -5  -3   2   27.93   10.05
   5   3  -1 1302.01   31.98
   5   3  -1 1491.15   34.31
  -5  -3   1 1543.08   31.79
  -5  -3   1 1156.40   23.79
   5   3   0  376.92   19.44
   5   3   0  367.25   35.05
  -5  -3   0  370.61   20.49
  -5  -3   0  327.37   19.62
   5   3   1 3793.38   64.41
   5   3   1 4665.45   99.83
  -5  -3  -1 4693.81   30.08
  -5  -3  -1 3559.62   61.63
   5   3   2 2276.49   66.97
   5   3   2 2135.55   38.77
   5   3   3  199.23   23.15
   5   3   3  132.57   11.01
  -5  -3  -3  204.03   15.08
  -5  -3  -3  128.26   16.67
   5   3   4  846.20   51.31
   5   3   4  770.06   23.65
  -5  -3  -4  858.28   25.75
  -5  -3  -4  758.94   50.65
   5   3   5  922.87   51.81
   5   3   5  710.99   36.56
  -5  -3  -5  859.61   26.55
  -5  -3  -5  770.11   30.14
   5   3   6  375.46   64.56
  -5  -3  -6  379.52   27.40
   5   3   7  210.50   22.06
  -5  -3  -7  141.77   19.07
   5   3   8 1324.86   35.48
  -5  -3  -8 1058.14   34.51
   5   3   9   -8.33   16.45
  -5  -3  -9   -4.99   16.08
   5   3  10  568.48   45.78
  -5  -3 -10  434.10   16.22
   5   3  11  141.92   51.96
  -5  -3 -11   65.88   15.31
   5   3  12  851.73   39.39
  -5  -3 -12  660.90   35.92
   5   3  13    9.07   15.80
  -5  -3 -13   16.14   11.35
   5   3  14  515.43   78.60
  -5  -3 -14  404.38   28.04
   5   3  15   44.34   25.39
  -5  -3 -15   55.29   24.54
   5   3  16  432.81  114.34
  -5  -3 -16  383.17   31.97
   5   3  17   38.83   26.28
  -5  -3 -17   29.36   14.34
   5   3  18  295.76   86.17
  -5  -3 -18  160.10   47.47
   5   3  19   67.24   28.44
  -5  -3 -19   59.79   13.82
   5   3  20  141.03   60.79
  -5  -3 -20   86.36   28.91
   5   3  21    4.59   22.17
  -5  -3 -21    0.39   12.40
   5   4 -17   72.52   36.71
   5   4 -16   30.88   17.14
   5   4 -15   99.54   43.05
   5   4 -14    1.40   15.49
   5   4 -13  259.67   57.82
   5   4 -12  157.42   20.59
   5   4 -11   44.72   15.15
   5   4 -10  114.37   31.46
   5   4  -9   31.10   17.03
   5   4  -8  565.30   56.38
   5   4  -7   32.37   24.47
   5   4  -6 1210.03   32.39
   5   4  -5   36.60   13.27
   5   4  -5   52.29   10.40
  -5  -4   5   33.73    9.48
   5   4  -4 2208.91   48.54
   5   4  -4 2119.35   40.06
   5   4  -3  347.95   10.67
   5   4  -3  328.06   19.80
  -5  -4   3  378.31   30.23
  -5  -4   3  293.84   11.14
   5   4  -2 3020.17   59.84
   5   4  -2 3028.42   63.62
  -5  -4   2 3244.61   64.93
  -5  -4   2 2692.28   53.49
   5   4  -1  471.50   11.87
   5   4  -1  534.03   33.44
  -5  -4   1  464.77   15.26
  -5  -4   1  449.99   24.39
   5   4   0  893.65   24.53
   5   4   0  965.49   31.34
  -5  -4   0  941.70   30.06
  -5  -4   0  846.27   37.68
   5   4   1  187.15   11.92
   5   4   1  255.27   19.77
  -5  -4  -1  246.05   29.60
  -5  -4  -1  191.09   16.07
   5   4   2 2193.04   42.28
   5   4   2 2486.72   64.50
  -5  -4  -2 2501.00   45.08
  -5  -4  -2 2013.29   40.68
   5   4   3  420.31   22.87
   5   4   3  397.64   29.73
  -5  -4  -3  386.39   36.35
  -5  -4  -3  398.59   26.03
   5   4   4  664.91   33.03
  -5  -4  -4  583.78   28.21
  -5  -4  -4  531.72   32.37
   5   4   5  605.42   21.54
   5   4   5  428.29   20.78
  -5  -4  -5  508.81   24.69
   5   4   6  465.78   24.27
  -5  -4  -6  283.03   23.63
   5   4   7  354.32   21.47
  -5  -4  -7  345.65   25.23
   5   4   8  204.56   66.63
  -5  -4  -8  182.75   22.27
   5   4   9 1087.59   28.72
  -5  -4  -9  922.15   26.31
   5   4  10   -8.99   17.93
  -5  -4 -10   -3.45   14.55
   5   4  11  328.64   43.31
  -5  -4 -11  272.38   39.05
   5   4  12  126.44   46.49
  -5  -4 -12  113.21   22.20
  -5  -4 -13  481.64   31.33
  -5  -4 -13  483.43   30.15
  -5  -4 -14   13.61   19.36
  -5  -4 -14   13.28   16.27
  -5  -4 -15  211.67   63.26
  -5  -4 -15  206.52   23.10
  -5  -4 -16   -6.70   19.65
  -5  -4 -16    4.66    9.41
  -5  -4 -17  116.74   31.06
  -5  -4 -17   84.48   24.68
  -5  -4 -18  -10.57   22.43
  -5  -4 -18    3.19   13.92
   5   4  19  179.50   85.00
  -5  -4 -19  176.40   20.94
   5   4  20   29.46   25.86
  -5  -4 -20   37.92   16.06
   5   4  21   37.08   38.66
   5   5 -17   16.26    9.32
   5   5 -16  274.72   32.68
   5   5 -15    8.60    5.02
   5   5 -14  200.53   53.80
   5   5 -13   30.91   23.09
   5   5 -12  209.20  105.80
   5   5 -11  200.77   39.79
   5   5 -10   61.68   20.39
   5   5  -9   76.13   30.41
   5   5  -8  256.85   20.34
   5   5  -7  545.67   54.24
  -5  -5   7  448.12    6.83
  -5  -5   7  401.07    6.35
   5   5  -6   19.99   14.55
   5   5  -6   19.00    7.08
  -5  -5   6   32.85    8.92
   5   5  -5  352.48   12.03
   5   5  -5  404.75   23.06
  -5  -5   5  380.04   37.06
  -5  -5   5  364.26    9.26
   5   5  -4   86.73   14.04
   5   5  -4  108.76   26.86
  -5  -5   4   97.15   21.72
  -5  -5   4   83.11   21.98
   5   5  -3  397.99   17.51
   5   5  -3  418.41   20.40
  -5  -5   3  456.27   28.13
  -5  -5   3  398.73   34.58
   5   5  -2   -5.10    6.18
   5   5  -2    5.26    7.44
  -5  -5   2   -1.24    9.13
  -5  -5   2    2.02    4.20
   5   5  -1  731.81   18.65
   5   5  -1  806.44   40.89
  -5  -5   1  801.97   16.33
  -5  -5   1  688.18   17.76
   5   5   0  230.66   11.06
   5   5   0  250.10   33.87
  -5  -5   0  258.30   19.00
  -5  -5   0  235.14   32.07
   5   5   1 1341.70   44.09
   5   5   1 1200.07   42.89
  -5  -5  -1 1277.45   39.85
  -5  -5  -1 1138.92   38.37
   5   5   2    8.93    8.73
   5   5   2   17.48   12.11
  -5  -5  -2    6.93    3.03
  -5  -5  -2    4.47    9.74
   5   5   3 2076.70   46.80
   5   5   3 2222.77   63.96
  -5  -5  -3 2078.43   52.60
  -5  -5  -3 1931.31   46.33
   5   5   4  646.43   20.31
   5   5   4  577.49   17.08
   5   5   5 1588.67   40.05
   5   5   5 1294.24   51.15
  -5  -5  -5 1281.80   28.09
   5   5   6  696.67   25.53
   5   5   7  262.46   32.15
  -5  -5  -7  173.65   19.74
   5   5   8  332.33   23.11
  -5  -5  -8  392.86   29.97
   5   5   9  432.19   35.34
  -5  -5  -9  239.65   33.32
  -5  -5 -10  649.88   27.69
  -5  -5 -11   12.38   18.57
  -5  -5 -11   26.07   16.04
  -5  -5 -12  281.21   75.08
  -5  -5 -12  262.74   32.85
  -5  -5 -13   13.65   19.68
  -5  -5 -13   21.92   16.98
  -5  -5 -14  642.43   38.70
  -5  -5 -14  585.72   37.20
  -5  -5 -15   13.57   14.31
  -5  -5 -15   28.82   16.58
  -5  -5 -16  241.72   61.93
  -5  -5 -16  270.38   22.11
  -5  -5 -17  -17.06   22.89
  -5  -5 -17   23.23   13.98
  -5  -5 -18  236.70   70.11
  -5  -5 -18  209.71   47.88
  -5  -5 -19   27.35   26.66
  -5  -5 -19    9.06   11.29
  -5  -5 -20  111.95   43.84
  -5  -5 -20   55.99   24.97
   5   6 -17  224.02   64.56
   5   6 -16    5.10   11.70
   5   6 -15  366.05   31.96
   5   6 -14    7.45    8.01
   5   6 -13  257.59   21.95
   5   6 -12   62.29   18.70
   5   6 -11  369.35   18.23
   5   6 -10  279.92   65.30
   5   6  -9  104.76   30.23
  -5  -6   9   77.02    8.81
  -5  -6   9   58.86    9.61
   5   6  -8  257.42   32.86
  -5  -6   8  245.39   13.26
  -5  -6   8  183.58   16.98
   5   6  -7  348.50   19.27
   5   6  -7  299.20   19.77
  -5  -6   7  340.30   12.42
   5   6  -6  971.02   28.65
   5   6  -6  996.09   37.31
  -5  -6   6 1098.80   32.47
  -5  -6   6  954.58   29.56
   5   6  -5   26.06    8.48
   5   6  -5   59.30   16.94
  -5  -6   5   26.62   15.19
  -5  -6   5   44.52   13.49
   5   6  -4 1051.49   24.55
   5   6  -4 1145.97   33.71
  -5  -6   4 1248.87   28.28
  -5  -6   4 1057.85   25.65
   5   6  -3    2.43    7.09
   5   6  -3    9.40    8.75
  -5  -6   3    3.59    4.54
  -5  -6   3    2.03    4.85
   5   6  -2  555.50   18.74
   5   6  -2  587.53   21.20
  -5  -6   2  646.22   19.95
  -5  -6   2  572.87   29.44
   5   6  -1    6.71    6.21
   5   6  -1   15.94   13.94
  -5  -6   1   17.51   11.19
  -5  -6   1    7.22    9.04
   5   6   0 1840.52   43.81
   5   6   0 2014.57   43.40
  -5  -6   0 1928.08   39.88
  -5  -6   0 1845.14   41.72
   5   6   1   12.11    7.66
  -5  -6  -1    5.53    6.37
  -5  -6  -1   21.50   12.19
   5   6   2  982.81   34.34
   5   6   2  762.07   12.67
  -5  -6  -2  873.02   34.39
   5   6   3   21.74   16.02
   5   6   3   37.22   12.30
  -5  -6  -3   69.69   16.01
   5   6   4 1256.28   29.24
   5   6   4 1056.13   25.54
  -5  -6  -4 1105.66   32.71
   5   6   5  313.73   33.88
  -5  -6  -5  333.10   23.60
   5   6   6  461.76   48.21
  -5  -6  -6  432.01   27.82
   5   6   7  396.66   20.41
   5   6   8  449.17   22.10
  -5  -6  -8  342.93   29.16
  -5  -6  -9  588.25   27.57
  -5  -6  -9  628.25   53.36
  -5  -6 -10  301.66   60.96
  -5  -6 -10  274.21   23.78
  -5  -6 -11  657.64   31.56
  -5  -6 -11  659.23   35.59
  -5  -6 -12   36.22   22.29
  -5  -6 -12   48.40   21.59
  -5  -6 -13  294.92   80.46
  -5  -6 -13  214.72   26.26
  -5  -6 -14   23.96   19.12
  -5  -6 -14   -4.06   16.84
  -5  -6 -15  314.97   91.66
  -5  -6 -15  289.84   70.47
  -5  -6 -16    8.16   21.08
  -5  -6 -16   18.29   15.02
  -5  -6 -17   54.94   30.56
  -5  -6 -17   75.27   17.90
  -5  -6 -18   -6.01   22.16
  -5  -6 -18   -1.41    7.24
  -5  -6 -19   99.96   53.54
  -5  -6 -19   83.42   22.89
  -5  -6 -20   29.27   31.94
  -5  -6 -20    7.50    5.48
   5   7 -15    4.23   11.35
   5   7 -14  316.75   38.61
   5   7 -13   30.90   11.70
   5   7 -12  320.10   35.35
   5   7 -11   59.63   28.13
   5   7 -10  768.12   47.06
  -5  -7  10  787.94   34.00
   5   7  -9  546.53   27.12
  -5  -7   9  557.25   23.37
   5   7  -8  234.51   15.27
  -5  -7   8  220.04   30.70
  -5  -7   8  228.61   16.68
   5   7  -7  448.39   16.67
   5   7  -7  508.40   17.11
  -5  -7   7  546.53   21.42
  -5  -7   7  548.03   29.70
   5   7  -6  333.27   20.82
   5   7  -6  380.62   23.76
  -5  -7   6  396.21   12.23
  -5  -7   6  361.29   16.49
   5   7  -5 1187.91   34.39
   5   7  -5 1282.20   38.57
  -5  -7   5 1346.38   36.26
  -5  -7   5 1293.26   36.16
   5   7  -4   15.77    9.12
   5   7  -4    5.70    3.70
  -5  -7   4   14.37    7.27
  -5  -7   4   18.01   10.34
   5   7  -3  547.37   14.70
   5   7  -3  571.98   13.17
  -5  -7   3  624.66   10.70
  -5  -7   3  578.48   17.42
   5   7  -2   16.04    9.22
  -5  -7   2   43.95    8.55
  -5  -7   2   32.69   21.32
   5   7  -1 1368.14   29.39
  -5  -7   1 1271.70   28.70
  -5  -7   1 1288.66   57.17
   5   7   0   -1.22    6.51
  -5  -7   0   13.10   16.22
   5   7   1 1452.55   32.09
   5   7   1 1194.37   26.21
  -5  -7  -1 1255.25   31.71
   5   7   2  145.97   25.91
   5   7   2  107.27    8.72
  -5  -7  -2  159.37   21.43
   5   7   3  818.49   24.10
   5   7   3  657.18   17.81
  -5  -7  -3  663.39   45.02
   5   7   4    5.30    7.16
   5   7   4    4.44    4.96
  -5  -7  -4   -9.79   15.26
   5   7   5 1585.49   37.53
  -5  -7  -5 1408.66   66.18
   5   7   6  281.02   33.39
  -5  -7  -6  291.42   25.00
   5   7   7  655.08   28.01
  -5  -7  -7  564.31   28.40
  -5  -7  -8  168.85   43.58
  -5  -7  -8  235.10   28.30
  -5  -7  -9  836.91   51.07
  -5  -7  -9  782.66   40.88
  -5  -7 -10  354.31   35.99
  -5  -7 -10  384.06   23.53
  -5  -7 -11  188.69   28.69
  -5  -7 -11  126.08   27.93
  -5  -7 -12   37.60   26.70
  -5  -7 -12   28.70   19.55
  -5  -7 -13    6.12   13.20
  -5  -7 -13   -4.57   17.38
  -5  -7 -14  188.03   55.32
  -5  -7 -14  157.24   41.24
  -5  -7 -15  -10.71   21.96
  -5  -7 -15   -4.25   17.15
  -5  -7 -16  377.31   58.06
  -5  -7 -16  348.21   23.32
  -5  -7 -17   85.45   26.42
  -5  -7 -17  102.47   22.24
  -5  -7 -18   63.24   35.41
  -5  -7 -18   88.29   17.45
  -5  -7 -19   65.00   30.22
  -5  -7 -19    7.26   13.71
   5   8 -12    7.53    9.43
   5   8 -11  475.62   22.72
   5   8 -10    6.35    5.63
  -5  -8  10    3.61    3.30
   5   8  -9  754.08   36.05
  -5  -8   9  783.51   35.39
   5   8  -8  224.59   20.40
  -5  -8   8  243.87   17.82
   5   8  -7  160.10   28.99
  -5  -8   7  180.04   20.42
  -5  -8   7  142.25   42.15
   5   8  -6  449.91   21.74
  -5  -8   6  458.82   20.33
  -5  -8   6  439.42   43.92
   5   8  -5  459.04   19.22
  -5  -8   5  505.25    8.43
  -5  -8   5  423.74   33.66
   5   8  -4  903.29   28.81
  -5  -8   4  946.54   23.95
  -5  -8   4  888.38   31.57
   5   8  -3    2.27    2.73
  -5  -8   3    5.80    2.71
  -5  -8   3  -17.92   11.09
   5   8  -2  936.27   30.11
   5   8  -2  795.99   20.85
  -5  -8   2  916.71   31.66
   5   8  -1    4.55    3.93
   5   8  -1   -1.46    4.34
  -5  -8   1    2.60   13.41
   5   8   0 1309.27   29.52
   5   8   0 1118.13   25.17
  -5  -8   0 1111.28   30.77
   5   8   1    8.29    7.99
   5   8   1   10.33    6.89
  -5  -8  -1   -6.38   14.07
   5   8   2 1568.67   43.55
   5   8   2 1329.70   30.51
  -5  -8  -2 1339.76   37.67
   5   8   3   96.17   29.45
   5   8   3   80.91   13.93
  -5  -8  -3  116.32   20.02
   5   8   4  802.59   34.61
  -5  -8  -4  711.09   36.17
   5   8   5   10.48    7.99
  -5  -8  -5   69.63   22.39
   5   8   6  734.86   34.43
  -5  -8  -6  663.83   40.28
  -5  -8  -7  243.87   34.47
  -5  -8  -7  335.32   39.94
  -5  -8  -8  105.83   32.62
  -5  -8  -8  126.15   37.48
  -5  -8  -9   21.85   17.92
  -5  -8  -9   60.79   27.92
  -5  -8 -10  605.34   34.03
  -5  -8 -10  614.78   29.73
  -5  -8 -11   97.75   24.03
  -5  -8 -11   78.70   25.09
  -5  -8 -12  291.56   31.90
  -5  -8 -12  271.79   27.16
  -5  -8 -13  457.95   39.88
  -5  -8 -13  547.42   40.25
  -5  -8 -14   -5.37   24.18
  -5  -8 -14    6.13   16.09
  -5  -8 -15  144.98   33.21
  -5  -8 -15  107.39   56.77
  -5  -8 -16  -10.84   22.20
  -5  -8 -16   20.58   13.85
  -5  -8 -17  333.23   51.93
  -5  -8 -17  285.05   26.57
  -5  -8 -18   20.00   10.07
  -5  -8 -18    8.70   15.25
  -5  -9  10  638.02   37.02
   5   9  -9    5.29    4.18
  -5  -9   9   19.13    7.19
   5   9  -8  463.83   16.70
  -5  -9   8  502.71   31.87
   5   9  -7  191.72   14.43
  -5  -9   7  264.52   23.31
   5   9  -6  267.18    5.99
  -5  -9   6  321.52    5.88
  -5  -9   6  283.35   30.67
   5   9  -5  353.97    4.28
  -5  -9   5  380.15   34.97
   5   9  -4  410.37    4.26
  -5  -9   4  415.46   40.06
   5   9  -3  642.18   23.49
  -5  -9   3  659.47   42.94
   5   9  -2   19.28   10.99
   5   9  -2   29.67    7.24
  -5  -9   2   14.20   18.27
   5   9  -1  952.63   39.27
   5   9  -1  803.25   12.28
  -5  -9   1  877.47   42.37
   5   9   0   54.51   13.21
   5   9   0   28.88    9.43
  -5  -9   0   28.92   17.74
   5   9   1 1427.53   47.29
   5   9   1 1297.33   34.59
  -5  -9  -1 1311.57   43.81
   5   9   2  103.05   24.16
   5   9   2   82.60   25.33
  -5  -9  -2  103.37   19.16
   5   9   3 1325.82   55.14
  -5  -9  -3 1199.75   55.60
   5   9   4  229.12   23.29
  -5  -9  -4  234.52   23.48
   5   9   5  474.80   35.25
  -5  -9  -5  296.33   24.47
   5   9   6   58.00   14.26
  -5  -9  -6   39.27   23.17
  -5  -9  -7  533.34   73.68
  -5  -9  -7  583.18   36.19
  -5  -9  -8  364.23   49.04
  -5  -9  -8  449.96   35.42
  -5  -9  -9  162.73   35.62
  -5  -9  -9  176.57   44.54
  -5  -9 -10  152.03   52.20
  -5  -9 -10  144.20   19.62
  -5  -9 -11  246.34   28.17
  -5  -9 -11  211.02   43.72
  -5  -9 -12  115.16   24.31
  -5  -9 -12   89.96   20.58
  -5  -9 -13  129.44   26.42
  -5  -9 -13   80.98   32.09
  -5  -9 -14  164.63   31.78
  -5  -9 -14  163.57   26.21
  -5  -9 -15  -14.07   22.18
  -5  -9 -15   10.01    6.93
  -5  -9 -16  -13.93   22.70
  -5  -9 -16   21.10   12.49
  -5  -9 -17   25.94   19.29
  -5  -9 -17   15.65   13.95
  -5 -10  10   66.77   24.07
  -5 -10   9  427.41   25.03
  -5 -10   8   14.01   12.91
  -5 -10   7  259.40   26.25
  -5 -10   6  354.11   51.49
  -5 -10   5  148.82   44.79
  -5 -10   4  135.65   55.93
  -5 -10   3  281.57   62.98
   5  10  -2  763.29   16.66
  -5 -10   2  768.84   45.30
   5  10  -1   53.24   10.65
   5  10  -1   25.62    6.83
  -5 -10   1   18.48   15.32
   5  10   0  536.53   16.50
   5  10   0  477.35   10.36
  -5 -10   0  487.00   29.94
   5  10   1    6.71   11.43
   5  10   1    7.79    4.58
  -5 -10  -1   -5.60   17.84
   5  10   2 1255.21   31.91
   5  10   2 1066.65   32.22
  -5 -10  -2 1099.38   63.80
   5  10   3   59.33   14.26
  -5 -10  -3   92.26   27.93
   5  10   4 1281.90   40.64
  -5 -10  -4 1088.10   42.26
   5  10   5  244.18   36.58
  -5 -10  -5  358.05   23.82
  -5 -10  -6  242.33   58.86
  -5 -10  -7   33.03   24.24
  -5 -10  -7   71.92   32.38
  -5 -10  -8  363.28   63.24
  -5 -10  -8  489.94   41.28
  -5 -10  -9  341.00   75.17
  -5 -10  -9  421.02   54.69
  -5 -10 -10   63.89   36.94
  -5 -10 -10   19.12   19.32
  -5 -10 -11  129.39   29.57
  -5 -10 -11  169.23   26.93
  -5 -10 -12   45.65   20.17
  -5 -10 -12   37.19   19.62
  -5 -10 -13  170.70   27.05
  -5 -10 -13  101.27   29.03
  -5 -10 -14   28.53   24.20
  -5 -10 -14   19.37   17.63
  -5 -10 -15   70.43   33.11
  -5 -10 -15  127.27   26.05
  -5 -10 -16   14.86   20.00
  -5 -10 -16   31.99   17.18
  -5 -11  10  395.96   25.75
  -5 -11   9   85.25   26.13
  -5 -11   8  157.97   58.02
  -5 -11   7  117.71   54.20
  -5 -11   6  141.68   51.01
  -5 -11   5  443.84   31.28
  -5 -11   4   85.42   29.50
  -5 -11   3  296.02   54.32
  -5 -11   2  663.19   53.65
   5  11  -1 1084.19   22.72
  -5 -11   1  934.59   37.61
   5  11   0  132.31   26.79
  -5 -11   0  118.05   33.55
   5  11   1  416.73   12.68
  -5 -11  -1  424.72   54.34
   5  11   2   75.18   14.64
  -5 -11  -2   29.55   25.28
   5  11   3  478.11   36.37
  -5 -11  -3  481.30   46.09
   5  11   4    7.62    9.21
  -5 -11  -4  -19.89   19.21
   5  11   5  355.95   30.79
  -5 -11  -5  336.46   26.69
  -5 -11  -6   17.47   16.53
  -5 -11  -7  209.69   69.09
  -5 -11  -7  279.37   33.34
  -5 -11  -8  103.73   33.70
  -5 -11  -8  143.93   31.74
  -5 -11  -9  333.58   48.17
  -5 -11  -9  315.46   30.45
  -5 -11 -10  376.56   37.87
  -5 -11 -10  368.72   44.53
  -5 -11 -11   67.36   21.31
  -5 -11 -11   63.95   23.48
  -5 -11 -12  157.30   62.11
  -5 -11 -12  180.71   44.44
  -5 -11 -13   52.81   30.50
  -5 -11 -13   55.15   27.50
  -5 -11 -14  123.75   37.60
  -5 -11 -14   91.03   48.06
  -5 -12  10   75.22   43.63
  -5 -12   9  396.91   24.66
  -5 -12   8   61.08   28.39
  -5 -12   7  191.00   76.08
  -5 -12   6  130.00   38.11
  -5 -12   5  140.13   49.26
  -5 -12   4  401.83   39.37
  -5 -12   3   45.38   19.29
  -5 -12   2  517.11   68.14
  -5 -12   1  136.32   48.48
  -5 -12   0  558.72   49.62
   5  12   1   15.39    9.11
  -5 -12  -1   25.77   19.57
   5  12   2  515.75   15.88
  -5 -12  -2  431.01  103.46
   5  12   3   24.17    8.97
  -5 -12  -3   18.26   20.20
   5  12   4  692.59   44.45
  -5 -12  -4  676.60   67.79
   5  12   5   12.96   11.76
  -5 -12  -5   12.18   17.91
   5  12   6  544.63   58.68
  -5 -12  -6  574.13   31.12
  -5 -12  -7    7.44   11.93
  -5 -12  -7   23.10   20.54
  -5 -12  -8  173.91   65.52
  -5 -12  -8  240.01   36.12
  -5 -12  -9   16.52   11.47
  -5 -12  -9   23.57   21.94
  -5 -12 -10  181.47   61.11
  -5 -12 -10  241.96   27.31
  -5 -12 -11  153.54   29.78
  -5 -12 -11  149.62   49.94
  -5 -12 -12   37.27   17.58
  -5 -12 -12   19.64   17.96
  -5 -12 -13   87.38   26.34
  -5 -12 -13  155.33   37.40
  -5 -13  10  320.54   49.76
  -5 -13   9   27.81   15.78
  -5 -13   8  164.46   70.89
  -5 -13   7   66.05   25.86
  -5 -13   6  135.79   46.36
  -5 -13   5  215.67   57.74
  -5 -13   4   18.93   20.15
  -5 -13   3  278.98   80.35
  -5 -13   2   63.60   22.53
  -5 -13   1  415.91   39.57
  -5 -13   0    7.26   16.86
  -5 -13  -1  395.26  106.24
  -5 -13  -2   14.69   22.81
  -5 -13  -3  163.22   86.74
   5  13   4    2.94    6.46
  -5 -13  -4    4.06   13.89
   5  13   5  409.65   31.02
  -5 -13  -5  309.20   80.32
   5  13   6   -0.12    7.96
  -5 -13  -6    3.69   21.08
  -5 -13  -7  160.09   30.14
  -5 -13  -8    5.18   12.30
  -5 -13  -8   13.66   11.46
  -5 -13  -9   98.69   33.66
  -5 -13  -9  116.43   27.94
  -5 -13 -10   13.73    8.64
  -5 -13 -10   44.56   31.49
  -5 -13 -11  123.65   48.70
  -5 -13 -11  126.29   27.21
  -5 -14  10   12.01   14.88
  -5 -14   9  221.66   38.84
  -5 -14   8   30.31   14.57
  -5 -14   7  156.39   73.18
  -5 -14   6   42.99   26.86
  -5 -14   5  159.52   61.98
  -5 -14   4  124.75   42.41
  -5 -14   3  153.85   26.28
  -5 -14   2  281.12   55.20
  -5 -14   1  -29.02   22.43
  -5 -14   0  131.48   51.02
  -5 -14  -1   28.23   21.45
  -5 -14  -2  186.45   91.32
  -5 -14  -3   16.90   22.07
  -5 -14  -4  148.19   36.80
  -5 -14  -5  -16.74   25.58
  -5 -14  -6  302.75   35.91
  -5 -14  -7    6.06   10.67
   5  14   8   90.73   37.90
  -5 -14  -8  145.75   31.66
  -5 -14  -9    6.99   22.75
  -5 -15   8  197.44   59.49
  -5 -15   7   32.32   19.69
  -5 -15   6   79.96   53.87
  -5 -15   5   31.17   18.90
  -5 -15   4  144.70   64.62
  -5 -15   3  132.73   48.57
  -5 -15   2   95.97   41.60
  -5 -15   1  318.93   33.92
  -5 -15   0   61.61   27.80
  -5 -15  -1  192.83   28.22
  -5 -15  -2   32.96   22.96
  -5 -15  -3  285.24   31.50
  -5 -15  -4   23.16   23.52
  -5 -15  -5  146.97   43.21
  -5 -15  -6   13.92   10.06
  -5 -16   3  128.65   66.23
  -5 -16   2   28.89   22.95
  -5 -16   1  121.63   52.39
  -5 -16   0  121.67   55.49
   6 -10   3  112.49   41.47
   6 -10   4  175.39   36.02
   6 -10   5  224.94   72.57
   6 -10   6   41.73   18.51
   6 -10   7  154.14   79.14
   6 -10   8   64.19   31.90
   6 -10   9  187.84   76.04
   6 -10  10   33.61   17.39
   6 -10  11  340.48  109.79
   6  -9  -2   25.63   19.28
   6  -9  -2   28.12   17.35
   6  -9  -1  226.67   32.23
   6  -9  -1  120.67   31.79
   6  -9   0   25.11   18.33
   6  -9   0   13.64   23.00
   6  -9   1  134.08   56.87
   6  -9   1  182.41   30.41
   6  -9   2  147.53   69.08
   6  -9   2  168.57   46.76
   6  -9   3   47.01   25.07
   6  -9   3   58.69   27.87
   6  -9   4   52.00   28.52
   6  -9   4   53.85   33.35
   6  -9   5  156.95   72.22
   6  -9   5  158.42   48.11
   6  -9   6  288.23   35.30
   6  -9   6  178.81   83.14
   6  -9   7  125.70   43.93
   6  -9   8   88.32   44.30
   6  -9   9   19.39   15.09
   6  -9  10  130.34   34.37
   6  -9  11   22.48   18.04
   6  -9  12  235.52   87.48
   6  -9  13   24.08   21.65
   6  -9  14  160.62   65.17
   6  -8  -4  122.95   58.28
   6  -8  -4  157.76   23.53
   6  -8  -3   37.91   17.21
   6  -8  -3    8.34    9.11
   6  -8  -2  205.64   93.88
   6  -8  -2  309.13   38.04
   6  -8  -1  144.26   26.08
   6  -8  -1  120.46   30.17
   6  -8   0  108.78   56.78
   6  -8   0  142.73   41.12
   6  -8   1   73.29   31.58
   6  -8   1  120.13   33.76
   6  -8   2  114.21   51.32
   6  -8   2  137.53   33.29
   6  -8   3  187.47   64.65
   6  -8   3  162.84   57.45
   6  -8   4    7.27    7.74
   6  -8   4    2.12    7.93
   6  -8   5   98.67   29.31
   6  -8   5  109.94   32.44
   6  -8   6   84.29   27.10
   6  -8   6   47.80   25.44
   6  -8   7   92.21   41.69
   6  -8   7   88.72   51.45
   6  -8   8   19.76   16.36
   6  -8   8    0.42   14.64
   6  -8   9  124.26   52.10
   6  -8   9  136.99   38.08
   6  -8  10   14.80   15.84
   6  -8  11  189.58   46.99
   6  -8  12   11.77   12.41
   6  -8  13  294.10   93.57
   6  -8  14   62.73   29.43
   6  -8  15  159.21   73.39
   6  -8  16    3.93   19.82
   6  -7  -6   12.70   17.70
   6  -7  -6  -14.84   10.54
   6  -7  -5  133.94   47.55
   6  -7  -5  103.01   47.46
   6  -7  -4   -8.00   20.11
   6  -7  -4   13.07   15.37
   6  -7  -3  358.18   48.74
   6  -7  -3  334.53   45.44
   6  -7  -2   14.30   12.12
   6  -7  -2   14.30   16.48
   6  -7  -1  330.60   71.47
   6  -7  -1  343.94   36.74
   6  -7   0   98.67   28.31
   6  -7   0   75.94   33.02
   6  -7   1  202.15   57.53
   6  -7   1  191.79   37.14
   6  -7   2  139.01   54.31
   6  -7   2  159.70   52.59
   6  -7   3  184.60   63.73
   6  -7   3  153.13   22.89
   6  -7   4  577.72   32.41
   6  -7   4  454.43  107.09
   6  -7   5   63.98   31.74
   6  -7   5   40.20   33.83
   6  -7   6  281.70   46.67
   6  -7   6  287.18   90.44
   6  -7   7   61.65   22.30
   6  -7   7   37.28   22.38
   6  -7   8  373.95   49.22
   6  -7   8  363.08   36.94
   6  -7   9   12.89   12.46
   6  -7   9   25.11   15.63
   6  -7  10  295.23   49.55
   6  -7  10  303.73   70.32
   6  -7  11   22.37   18.11
   6  -7  11    9.12   21.84
   6  -7  12  181.94   94.70
   6  -7  12  235.52   59.70
   6  -7  13   -3.94   21.79
   6  -7  14  258.53  105.44
   6  -7  15    6.74   13.55
   6  -7  16  135.20   44.17
   6  -7  17   -3.87   12.11
   6  -7  18   64.96   36.55
   6  -6  -8  119.27   50.28
   6  -6  -7   22.76   14.96
   6  -6  -6  257.83   88.23
   6  -6  -6  247.25   70.01
   6  -6  -5   -4.29   19.81
   6  -6  -5   34.98   17.73
   6  -6  -4  215.96   59.97
   6  -6  -4  141.92   34.52
   6  -6  -3   25.45   29.55
   6  -6  -3    9.79   12.49
   6  -6  -2  413.95   48.63
   6  -6  -2  311.36   29.96
   6  -6  -1   34.20   16.49
   6  -6  -1   32.60   16.16
   6  -6   0  413.14   68.74
   6  -6   0  362.35   88.58
   6  -6   1   62.89   26.15
   6  -6   1   27.16   21.23
   6  -6   2  634.42   32.99
   6  -6   2  574.37   52.54
   6  -6   3  463.89   44.30
   6  -6   3  427.58   24.94
   6  -6   4  242.04   72.90
   6  -6   4  235.35   63.05
   6  -6   5  656.76   31.43
   6  -6   5  602.90   30.46
   6  -6   6  167.97   66.80
   6  -6   6  140.51   34.94
   6  -6   7  275.61   95.68
   6  -6   7  317.22   33.87
   6  -6   8   92.90   33.84
   6  -6   8   85.33   27.76
   6  -6   9  631.72   45.51
   6  -6   9  690.60   37.40
   6  -6  10    8.22    7.66
   6  -6  10  -13.83   24.48
   6  -6  11  457.65   25.01
   6  -6  11  347.38  100.67
   6  -6  12  -14.29   14.16
   6  -6  12    3.18   26.18
   6  -6  13  260.73   24.94
   6  -6  13  164.61   59.00
   6  -6  14   -7.71   12.75
   6  -6  14    1.31   16.53
   6  -6  15  147.63   56.02
   6  -6  15  141.87   52.05
   6  -6  16   14.43   16.18
   6  -6  17  119.07   44.02
   6  -6  18   23.49   27.02
   6  -6  19   50.89   25.58
   6  -5  -9  136.78   46.36
   6  -5  -8   17.77   23.35
   6  -5  -7  232.62   88.68
   6  -5  -6   22.95   24.92
   6  -5  -6    4.72    6.51
   6  -5  -5  443.61  130.73
   6  -5  -5  390.97   50.09
   6  -5  -4   31.07   30.86
   6  -5  -4   60.03   26.64
   6  -5  -3  290.37   94.81
   6  -5  -3  255.41   34.21
   6  -5  -2   40.16   26.20
   6  -5  -2    4.49    4.26
   6  -5  -1  406.19   49.13
   6  -5  -1  439.30   29.13
   6  -5   0   66.74   29.33
   6  -5   0   63.85   26.75
   6  -5   1  234.43   84.59
   6  -5   1  192.39   64.35
   6  -5   2   17.32   18.87
   6  -5   2   17.34   20.25
   6  -5   3  147.89   34.99
   6  -5   3   38.73   28.99
   6  -5   4   32.48   17.43
   6  -5   4   43.45   18.84
   6  -5   5  693.24   72.48
   6  -5   5  699.62   36.75
   6  -5   6  518.79   27.08
   6  -5   6  589.11   93.48
   6  -5   7   85.65   49.66
   6  -5   7  126.08   45.14
   6  -5   8  585.73   33.71
   6  -5   8  508.51   28.96
   6  -5   9   91.86   35.54
   6  -5   9   34.54   22.43
   6  -5  10  874.81   46.12
   6  -5  10  846.38   53.85
   6  -5  11   23.05   18.32
   6  -5  11   43.56   23.03
   6  -5  12  535.64   28.21
   6  -5  12  406.34   96.32
   6  -5  13   10.72    8.78
   6  -5  13  -25.35   22.36
   6  -5  14  360.11   21.16
   6  -5  14  296.99   94.04
   6  -5  15   16.22    7.84
   6  -5  15    4.17   12.24
   6  -5  16  182.35   64.17
   6  -5  16  169.25   57.65
   6  -5  17   18.30    9.26
   6  -5  17   12.67   17.69
   6  -5  18   80.75   26.46
   6  -5  18   24.62   15.41
   6  -5  19    8.69   13.75
   6  -5  20   68.45   39.97
   6  -4 -11   93.23   54.93
   6  -4 -10  189.64   46.71
   6  -4  -9  107.76   37.80
   6  -4  -8  121.89   43.71
   6  -4  -7   59.66   23.00
   6  -4  -7   70.47   16.74
   6  -4  -6  382.04   88.85
   6  -4  -6  307.02   42.36
   6  -4  -5   11.91   16.62
   6  -4  -5   30.83   14.78
   6  -4  -4  550.39   34.99
   6  -4  -4  465.12   52.88
   6  -4  -3   -3.17   21.41
   6  -4  -3   12.55   10.30
   6  -4  -2  320.68   93.77
   6  -4  -2  262.49   57.74
   6  -4  -1   17.49   21.02
   6  -4  -1    5.57   15.08
   6  -4   0  554.62   92.11
   6  -4   0  484.02   61.28
   6  -4   1   42.88   20.73
   6  -4   1   18.49   16.85
   6  -4   2  419.95   51.37
   6  -4   2  438.40   62.54
   6  -4   3    7.56   20.26
   6  -4   3    6.20   15.40
   6  -4   4  633.57   30.53
   6  -4   4  545.39   28.44
   6  -4   5   48.99   18.16
   6  -4   5   43.94   23.84
   6  -4   6  535.76   30.86
   6  -4   6  463.91   35.13
   6  -4   7  460.94   33.13
   6  -4   7  344.33   24.92
   6  -4   8  169.32   60.20
   6  -4   8  164.38   49.55
   6  -4   9  302.73   26.30
   6  -4   9  237.14   52.58
   6  -4  10  148.13   52.95
   6  -4  10  171.33   37.93
   6  -4  11  675.83   29.40
   6  -4  11  515.65   40.19
   6  -4  12   -4.45   16.27
   6  -4  12   -5.46   21.07
   6  -4  13  818.98   38.91
   6  -4  13  581.72   37.35
   6  -4  14    0.82    9.19
   6  -4  14   -1.84   24.37
   6  -4  15  801.88   33.60
   6  -4  15  689.58   48.15
   6  -4  16   15.58   12.47
   6  -4  16   17.75   19.05
   6  -4  17  420.13   51.11
   6  -4  17  304.16   79.26
   6  -4  18   -2.66   12.12
   6  -4  18    2.87   15.72
   6  -4  19   92.73   37.76
   6  -4  19   77.72   30.47
   6  -4  20   22.21   11.18
   6  -4  20   10.27   15.41
   6  -4  21   37.58   15.75
   6  -3 -12   49.25   31.88
   6  -3 -11   34.22   28.69
   6  -3 -10  167.23   46.04
   6  -3  -9  221.49   38.93
   6  -3  -8   18.09   26.71
   6  -3  -7  438.02   64.71
   6  -3  -7  412.17   31.05
   6  -3  -6   48.38   17.03
   6  -3  -6   14.09   14.49
   6  -3  -5  718.99   36.28
   6  -3  -5  651.96   46.88
   6  -3  -4   32.62   12.95
   6  -3  -4   59.14   23.03
   6  -3  -3 1334.69   49.38
   6  -3  -3 1239.77   34.65
   6  -3  -2   31.28   29.40
   6  -3  -2   10.25   10.87
   6  -3  -1  635.61   29.44
   6  -3  -1  552.57   42.90
   6  -3   0   37.71   27.58
   6  -3   0   -8.82   13.66
   6  -3   1  956.21   72.58
   6  -3   1  866.29   60.06
   6  -3   2  137.61   55.76
   6  -3   2  157.96   41.79
   6  -3   3  444.92   60.94
   6  -3   3  347.38   36.38
   6  -3   4  262.37   31.87
   6  -3   4  202.78   67.64
   6  -3   5  574.41   45.74
   6  -3   5  477.76   71.08
   6  -3   6  330.85   35.76
   6  -3   6  316.61   92.68
   6  -3   7  433.09   41.13
   6  -3   7  318.34   85.07
   6  -3   8  507.90   22.73
   6  -3   9  640.19   65.75
   6  -3   9  549.03   37.54
   6  -3  10  288.51   72.51
   6  -3  10  216.42   57.13
   6  -3  11  414.88   53.25
   6  -3  12  634.12   45.07
  -6   3 -12  372.34   36.50
   6  -3  13   34.57   15.97
  -6   3 -13   14.84   23.17
   6  -3  14  600.03   25.10
  -6   3 -14  405.04   36.46
   6  -3  15   26.31   18.76
  -6   3 -15  -15.50   22.04
   6  -3  16  534.36   73.62
  -6   3 -16  235.17   62.49
   6  -3  17   16.51   14.13
  -6   3 -17    5.45   13.47
   6  -3  18  351.60   26.07
  -6   3 -18  200.11   29.02
   6  -3  19   30.81   17.61
   6  -3  19   10.08   13.68
   6  -3  20   69.50   30.15
   6  -3  20   30.69   17.63
   6  -3  21   11.09    8.31
   6  -3  21    9.17    9.29
   6  -2 -13  166.12   37.36
   6  -2 -12   57.79   30.60
   6  -2 -11  124.92   42.57
   6  -2 -10   81.23   25.08
   6  -2  -9  256.64   75.79
   6  -2  -8  373.75   37.72
   6  -2  -7  217.29   37.11
   6  -2  -7  167.84   40.37
   6  -2  -6  855.51   48.11
   6  -2  -6  705.33   31.68
   6  -2  -5   53.13   51.83
   6  -2  -5   85.53   22.58
   6  -2  -4 1008.92   77.74
   6  -2  -4  887.78   29.26
   6  -2  -3   41.89   27.47
   6  -2  -3   16.17   10.34
   6  -2  -2 1047.49   39.51
   6  -2  -2  956.86   27.93
   6  -2  -1    7.15   13.38
   6  -2  -1   -1.11   11.58
   6  -2   0  893.99   37.22
   6  -2   0  799.24   27.28
   6  -2   1   12.29   11.32
   6  -2   1   -6.78   14.32
   6  -2   2  783.61   43.08
   6  -2   2  652.62   44.08
   6  -2   3  213.51   29.86
   6  -2   3  160.18   51.87
   6  -2   4  322.45   26.35
   6  -2   4  296.93   26.83
   6  -2   5  232.15   28.21
   6  -2   5  191.08   21.29
   6  -2   6  314.85   58.32
   6  -2   6  252.02   27.45
   6  -2   7  903.70   54.43
  -6   2  -7  629.00   32.18
   6  -2   8  191.13   47.05
  -6   2  -8  108.88   31.53
   6  -2   9  789.23   30.73
  -6   2  -9  593.04   37.29
   6  -2  10  244.45   28.36
  -6   2 -10  129.68   28.10
   6  -2  11  140.36   41.93
  -6   2 -11  102.81   27.76
   6  -2  12  189.63   57.68
  -6   2 -12  118.24   33.21
   6  -2  13  268.41   35.28
  -6   2 -13  169.48   24.84
   6  -2  14  -16.01   19.60
  -6   2 -14    2.49   19.81
   6  -2  15  355.99   64.40
  -6   2 -15  200.37   53.19
   6  -2  16   19.97   22.35
  -6   2 -16   -1.13   17.07
   6  -2  17  698.35   28.32
  -6   2 -17  415.40   50.99
   6  -2  18   14.65   15.22
  -6   2 -18    3.72   19.89
   6  -2  19  261.16   68.86
  -6   2 -19  154.48   42.20
   6  -2  20   34.41   20.59
  -6   2 -20    9.99    8.06
   6  -2  21   86.85   43.97
  -6   2 -21   54.32   18.32
   6  -1 -14   62.65   24.26
   6  -1 -13   30.84   17.12
   6  -1 -12  128.09   39.93
   6  -1 -11   56.27   23.55
   6  -1 -10  204.47   30.93
   6  -1  -9  171.72   37.55
   6  -1  -8  247.28   76.56
   6  -1  -7  463.43   59.10
   6  -1  -7  431.44   15.67
   6  -1  -6  444.48   40.96
   6  -1  -6  380.47   28.53
   6  -1  -5  752.49   36.81
   6  -1  -5  726.52   31.18
   6  -1  -5  515.79   18.03
   6  -1  -4  286.07   77.02
   6  -1  -4  226.77   45.01
   6  -1  -4  165.46   11.64
   6  -1  -3  698.00   59.33
   6  -1  -3  644.79   28.09
   6  -1  -3  497.15   21.48
   6  -1  -2   63.02   40.41
   6  -1  -2   59.33   15.70
   6  -1  -2   30.58    8.88
   6  -1  -1 1316.76   81.10
   6  -1  -1 1081.58   34.02
   6  -1   0   -3.52   19.34
   6  -1   0    4.16    7.84
   6  -1   1 1187.45   38.30
   6  -1   1 1069.13   50.73
   6  -1   2    8.75   17.11
   6  -1   2   -3.88   14.18
   6  -1   3 1635.68   43.99
   6  -1   3 1434.37   72.07
   6  -1   4  327.47   36.67
  -6   1  -4  255.99   20.66
   6  -1   5  838.64   63.17
  -6   1  -5  550.24   28.03
   6  -1   6  514.31   36.86
  -6   1  -6  406.34   28.04
   6  -1   7  258.48   25.01
  -6   1  -7  120.85   38.61
   6  -1   8  725.52   22.72
  -6   1  -8  527.72   28.69
   6  -1   9   87.07   24.71
  -6   1  -9   40.96   26.31
   6  -1  10  869.24   57.31
  -6   1 -10  597.30   34.22
   6  -1  11  237.05   39.86
  -6   1 -11  110.89   50.49
   6  -1  12  168.04   51.00
  -6   1 -12  106.78   27.75
   6  -1  13  257.07   39.62
  -6   1 -13  167.04   43.36
   6  -1  14  976.60   34.70
  -6   1 -14  628.26   39.25
   6  -1  15    9.42   11.44
  -6   1 -15   -5.81   20.64
   6  -1  16  347.57   47.69
  -6   1 -16  248.39   65.67
   6  -1  17    1.27   10.79
  -6   1 -17    2.22   10.05
   6  -1  18  326.88   89.40
  -6   1 -18  197.36   35.41
   6  -1  19   -0.04    8.41
  -6   1 -19   19.16   13.97
   6  -1  20  193.60   63.22
  -6   1 -20  153.43   28.12
   6  -1  21    5.23    7.76
  -6   1 -21   36.68   19.93
   6  -1  22  147.23   80.94
  -6   1 -22   88.00   24.50
   6   0 -14   27.01   28.64
   6   0 -13   54.33   26.09
   6   0 -12   70.19   49.00
   6   0 -11  197.46   57.83
   6   0 -10  111.88   38.89
   6   0  -9  169.90   43.15
   6   0  -8  170.05   33.14
   6   0  -7  388.85   41.04
   6   0  -7  300.06   15.26
   6   0  -6  480.14   62.61
   6   0  -6  404.96   12.64
   6   0  -6  286.38   11.70
   6   0  -5  270.04   32.89
   6   0  -5  180.56   20.76
   6   0  -5  163.30    8.68
   6   0  -4  489.50   87.38
   6   0  -4  420.32   13.00
   6   0  -4  353.45   11.17
   6   0  -3  323.71   99.33
   6   0  -3  265.85   26.67
   6   0  -3  211.46   10.23
   6   0  -2 1276.26   97.67
   6   0  -2 1186.47   28.44
   6   0  -2  938.55   23.91
   6   0  -1   15.23   10.00
   6   0  -1  -10.35    9.81
   6   0  -1    6.31    8.09
   6   0   0 1756.74   46.48
   6   0   0 1649.11   36.96
   6   0   0 1330.94   31.35
   6   0   1   -5.00   20.81
   6   0   1    2.45    5.06
  -6   0  -2 1442.71   34.05
   6   0   3   14.22   13.75
  -6   0  -3    0.58   13.46
   6   0   4 2036.15   47.25
  -6   0  -4 1486.01   36.28
   6   0   5  984.25   71.21
  -6   0  -5  766.07   32.89
   6   0   6  852.30   41.46
  -6   0  -6  525.73   27.86
   6   0   7  429.72   27.47
  -6   0  -7  325.58   26.89
  -6   0  -8  441.27   27.97
   6   0   9 1190.36   32.87
  -6   0  -9  886.06   34.61
   6   0  10  620.86   38.88
  -6   0 -10  427.23   49.30
   6   0  11 1038.51   30.71
  -6   0 -11  655.68   33.53
   6   0  12  288.14   29.60
  -6   0 -12  173.68   51.68
   6   0  13  319.93   55.12
  -6   0 -13  260.85   23.48
   6   0  14   -4.22   19.83
  -6   0 -14    6.26   20.29
   6   0  15  392.62   87.24
  -6   0 -15  226.94   29.45
   6   0  16   13.94   11.55
  -6   0 -16    8.86   13.73
   6   0  17  199.26   52.79
  -6   0 -17  124.63   24.21
   6   0  18   -5.56   19.13
  -6   0 -18   11.60   12.91
   6   0  19  240.83   72.29
  -6   0 -19  207.04   22.82
   6   0  20   12.56    9.94
  -6   0 -20    3.49    5.75
   6   0  21  122.72   59.28
  -6   0 -21   86.40   29.29
   6   0  22   14.50    7.92
  -6   0 -22    8.35   13.18
   6   1 -15   -8.29   18.63
   6   1 -14  315.16   33.34
   6   1 -13   13.56   17.86
   6   1 -12  247.59   71.02
   6   1 -11   65.56   26.86
   6   1 -10  306.67   71.05
   6   1  -9  389.91   36.83
   6   1  -8   78.47   45.99
   6   1  -7  283.04   77.71
   6   1  -6   85.44   46.71
   6   1  -6   89.03   16.55
   6   1  -6   98.95    8.64
   6   1  -5  847.35   47.82
   6   1  -5  782.88   11.07
   6   1  -5  654.71   27.01
   6   1  -4   20.25   19.44
   6   1  -4    4.71    3.86
   6   1  -4    8.32    3.63
   6   1  -3  337.44   64.69
   6   1  -3  338.98   18.02
   6   1  -3  277.20    9.44
   6   1  -2   61.70   21.03
   6   1  -2   71.43   19.55
   6   1  -2   69.50    8.51
   6   1  -1 1034.10   23.98
   6   1   0   28.45   21.29
   6   1   0   -5.47    7.89
  -6  -1   0    4.08    2.38
   6   1   1 2099.42   50.76
   6   1   1 1483.13   32.45
  -6  -1  -1 1510.80   35.95
   6   1   2    8.60   10.11
   6   1   2   -8.37   11.21
  -6  -1  -2   -1.99   14.28
   6   1   3 2187.47   51.79
   6   1   3 1631.42   37.09
  -6  -1  -3 1612.37   38.19
   6   1   4    4.26    9.16
  -6  -1  -4    0.82   17.48
   6   1   5 2026.45   47.22
  -6  -1  -5 1472.68   39.68
   6   1   6  664.65   28.71
  -6  -1  -6  559.36   27.53
   6   1   7  982.89   32.01
  -6  -1  -7  677.57   30.09
   6   1   8   45.52   35.66
  -6  -1  -8   35.48   20.00
   6   1   9  523.96   47.57
  -6  -1  -9  372.61   67.87
   6   1  10  821.24   49.68
  -6  -1 -10  636.84   41.09
   6   1  11  571.56   53.96
  -6  -1 -11  369.23   85.93
   6   1  12  571.84   23.58
   6   1  13   87.05   29.40
  -6  -1 -13   47.61   20.44
   6   1  14  457.88   30.07
  -6  -1 -14  315.57   83.34
   6   1  15    9.82   19.96
  -6  -1 -15   -4.12   21.46
   6   1  16  423.55   56.15
  -6  -1 -16  305.37   31.73
   6   1  17   32.14   17.74
  -6  -1 -17   18.75   18.38
   6   1  18  150.54   38.53
  -6  -1 -18  112.65   27.66
   6   1  19   13.87   16.31
  -6  -1 -19  -25.75   15.58
   6   1  20  148.14   58.87
  -6  -1 -20   94.23   25.78
   6   1  21  -12.84   17.07
  -6  -1 -21   14.41   15.09
   6   1  22   30.54   24.60
  -6  -1 -22   46.43   13.66
   6   2 -15  288.60   43.31
   6   2 -14   13.92   14.18
   6   2 -13  305.85   66.89
   6   2 -12   -1.73   21.44
   6   2 -11  370.83   77.55
   6   2 -10  168.83   41.90
   6   2  -9  347.34   74.88
   6   2  -8  343.38   38.84
   6   2  -7  144.80   27.64
   6   2  -6  618.08   32.33
   6   2  -5  105.88   31.82
   6   2  -5   68.92    8.37
   6   2  -4 1145.99   44.46
   6   2  -4 1032.29   27.04
   6   2  -4  959.20   25.14
   6   2  -3   29.92   25.77
   6   2  -3    4.36    5.88
   6   2  -3    4.63    4.59
   6   2  -2  675.33   29.41
   6   2  -2  525.14   15.27
  -6  -2   2  464.61   37.62
   6   2  -1   56.83   30.14
   6   2  -1   45.33    8.22
  -6  -2   1   23.60   13.93
   6   2   0 1207.32   44.53
   6   2   0  993.87   31.36
  -6  -2   0  978.45   33.78
   6   2   1   -2.92   18.89
   6   2   1  -16.97    8.05
  -6  -2  -1    2.58    6.78
   6   2   2 1407.29   54.85
   6   2   2 1019.38   33.81
  -6  -2  -2 1022.02   43.29
   6   2   3   16.83   15.83
   6   2   3   30.87   19.24
  -6  -2  -3   52.81   21.59
   6   2   4   69.91   27.69
   6   2   4   57.50   14.13
  -6  -2  -4   64.50   36.63
   6   2   5   66.84   16.65
  -6  -2  -5  137.49   52.74
   6   2   6  960.84   26.27
  -6  -2  -6  675.38   28.18
   6   2   7  523.38   34.89
  -6  -2  -7  431.54   29.32
   6   2   8  891.14   29.55
  -6  -2  -8  611.12   30.11
   6   2   9  299.60   25.98
  -6  -2  -9  202.35   18.35
   6   2  10 1638.44   48.40
  -6  -2 -10 1024.66   54.35
   6   2  11  915.79   35.22
  -6  -2 -11  728.83   31.51
   6   2  12  493.24   62.22
  -6  -2 -12  355.65   60.16
   6   2  13  682.67   62.32
  -6  -2 -13  508.74   64.71
   6   2  14   81.46   25.57
  -6  -2 -14   38.52   20.68
   6   2  15  546.90   41.92
  -6  -2 -15  401.95   29.91
   6   2  16   83.63   32.02
  -6  -2 -16   64.36   17.72
   6   2  17  496.60   55.75
  -6  -2 -17  405.15   36.37
   6   2  18   21.37   18.55
  -6  -2 -18    7.68   14.88
   6   2  19  169.23   53.94
  -6  -2 -19  126.38   23.72
   6   2  20    6.70   14.50
  -6  -2 -20   -6.99   15.08
   6   2  21  159.28   58.04
  -6  -2 -21   55.69   16.83
   6   2  22   21.81   16.94
  -6  -2 -22    4.80   13.42
   6   3 -16   72.39   29.29
   6   3 -15   10.08   21.05
   6   3 -14  249.29   77.46
   6   3 -13  -10.64   20.66
   6   3 -12  218.22   57.09
   6   3 -11   13.31   16.10
   6   3 -10  618.75   73.99
   6   3  -9  138.27   36.08
   6   3  -8 1095.87   46.86
   6   3  -7  205.63   30.37
   6   3  -6 1324.35   64.83
   6   3  -5  401.96   53.29
   6   3  -4  648.18   52.01
   6   3  -4  542.14    9.50
   6   3  -4  537.97    8.01
   6   3  -3 1150.40   58.80
   6   3  -3 1017.82    9.83
  -6  -3   3  847.59   19.39
   6   3  -2   45.51   16.72
   6   3  -2   49.62   12.41
  -6  -3   2   30.15   11.05
   6   3  -1 1052.97   86.07
   6   3  -1  864.26   28.32
  -6  -3   1  775.29   19.60
   6   3   0  124.88   50.53
   6   3   0  131.31   14.36
  -6  -3   0  138.83   15.33
   6   3   1 1148.54   45.03
   6   3   1 1054.62   33.77
  -6  -3  -1  972.88   46.68
   6   3   2    0.03   11.93
   6   3   2   16.24   10.12
  -6  -3  -2   31.18   19.75
   6   3   3 1296.74   44.73
   6   3   3 1227.30   39.80
  -6  -3  -3 1135.66   39.14
   6   3   4   60.31   30.07
   6   3   4   48.16    9.80
  -6  -3  -4   56.81   25.02
   6   3   5  309.20   24.92
  -6  -3  -5  184.75   17.11
   6   3   6   35.98   21.15
  -6  -3  -6   12.94   17.45
   6   3   7 1014.04   31.30
  -6  -3  -7  727.09   30.72
   6   3   8  860.32   68.58
  -6  -3  -8  737.60   29.67
   6   3   9   63.95   36.61
  -6  -3  -9   58.59   19.11
   6   3  10  428.24   23.05
  -6  -3 -10  339.92   38.40
   6   3  11  360.08   32.71
  -6  -3 -11  246.36   58.39
   6   3  12  537.74   77.57
  -6  -3 -12  411.04   21.45
   6   3  13  219.04   64.06
  -6  -3 -13  164.25   22.51
   6   3  14  804.06   39.30
  -6  -3 -14  646.01   40.31
   6   3  15   53.76   25.58
  -6  -3 -15   29.51   19.48
   6   3  16  403.89   83.07
  -6  -3 -16  312.37   19.26
   6   3  17  126.15   38.72
  -6  -3 -17   22.86   17.04
   6   3  18  350.85  169.17
  -6  -3 -18  222.03   55.53
   6   3  19  -11.68   21.45
  -6  -3 -19  -10.87   16.04
   6   3  20  218.82   79.60
  -6  -3 -20  196.02   24.12
   6   3  21   14.75   14.16
  -6  -3 -21   -1.03   15.42
   6   4 -16    7.92   18.86
   6   4 -15  144.48   30.04
   6   4 -14   -0.61    8.71
   6   4 -13  329.00   24.26
   6   4 -12   10.55   11.62
   6   4 -11  172.55   25.22
   6   4 -10   -3.11   17.80
   6   4  -9 1020.23   46.51
   6   4  -8  122.00   41.83
   6   4  -7 1158.05   78.61
   6   4  -6  594.36   35.65
  -6  -4   5  577.57   14.54
   6   4  -4  137.60   48.11
   6   4  -4  137.66    8.70
  -6  -4   4  115.03   15.87
   6   4  -3 1305.12   57.41
   6   4  -3 1178.02   26.60
  -6  -4   3  896.89   22.23
   6   4  -2 1786.78   42.17
   6   4  -2 1861.37   40.87
  -6  -4   2 1520.42   32.15
   6   4  -1   -0.13   16.37
   6   4  -1    8.71    6.81
  -6  -4   1    2.59    8.78
   6   4   0 1381.43   42.51
   6   4   0 1512.23   50.57
  -6  -4   0 1566.00   48.63
  -6  -4   0 1267.16   30.35
   6   4   1  452.87   21.54
  -6  -4  -1  283.13   16.98
   6   4   2 3259.23   66.57
   6   4   2 3860.95   86.77
  -6  -4  -2 3648.54   80.45
  -6  -4  -2 3076.14   62.52
   6   4   3   66.27   17.32
   6   4   3   54.77   14.22
  -6  -4  -3   49.52   17.62
  -6  -4  -3   73.66   26.44
   6   4   4 1252.60   42.68
  -6  -4  -4 1114.77   42.40
   6   4   5  160.52   38.79
  -6  -4  -5  171.24   55.12
   6   4   6  189.66   69.10
  -6  -4  -6  136.97   63.77
   6   4   7   -8.10   15.84
  -6  -4  -7  -20.60   16.83
   6   4   8  304.33   52.02
  -6  -4  -8  191.58   19.73
   6   4   9  230.98   20.10
  -6  -4  -9  234.55   17.17
   6   4  10  332.30   25.59
  -6  -4 -10  227.37   24.70
   6   4  11  127.78   38.67
  -6  -4 -11   88.03   23.60
   6   4  12   84.92   45.01
  -6  -4 -12   14.31   15.54
   6   4  13  221.47   45.55
  -6  -4 -13  174.44   28.01
   6   4  14   21.15   11.43
  -6  -4 -14   29.35   29.30
   6   4  15  311.44   35.81
  -6  -4 -15  271.70   26.43
   6   4  16   24.66   16.35
  -6  -4 -16   19.70   13.69
   6   4  17  246.99   69.58
  -6  -4 -17  181.39   26.38
   6   4  18   18.54   23.15
  -6  -4 -18    9.14   15.41
   6   4  19  248.77   82.10
  -6  -4 -19  236.45   25.48
   6   4  20    8.69   10.13
  -6  -4 -20  -10.15   16.66
   6   4  21  149.26   78.92
  -6  -4 -21   68.23   32.30
   6   5 -16  133.79   38.18
   6   5 -15    2.05    7.42
   6   5 -14  205.44   22.17
   6   5 -13   -2.50   15.27
   6   5 -12  368.62   47.93
   6   5 -11   14.11   14.31
   6   5 -10  223.80   49.96
   6   5  -9    3.20   13.38
   6   5  -8  216.52   25.18
   6   5  -7   52.27   18.19
   6   5  -6  494.85   24.34
  -6  -5   6  336.42    5.23
   6   5  -5  399.10   51.47
   6   5  -5  367.51   12.40
  -6  -5   5  318.23    7.94
   6   5  -4  459.39   19.55
   6   5  -4  426.20   18.69
  -6  -5   4  370.08    9.97
   6   5  -3   61.44   32.93
   6   5  -3   80.31   21.03
  -6  -5   3   83.00   11.24
   6   5  -2  694.20   20.66
   6   5  -2  727.09   27.31
  -6  -5   2  799.52   27.23
  -6  -5   2  625.89   21.95
   6   5  -1 2521.81   49.49
   6   5  -1 2619.71   55.23
  -6  -5   1 2694.01   53.27
  -6  -5   1 2198.97   54.48
   6   5   0   -0.57    7.74
   6   5   0    2.90    6.89
  -6  -5   0   -8.78    8.82
  -6  -5   0    5.58    9.16
   6   5   1 1746.54   38.99
   6   5   1 1884.26   42.80
  -6  -5  -1 1872.32   39.56
  -6  -5  -1 1685.26   38.95
   6   5   2  143.98   13.95
   6   5   2  228.75   24.09
  -6  -5  -2  200.74   16.13
  -6  -5  -2  154.77   16.44
   6   5   3 2055.46   46.90
  -6  -5  -3 1948.88   42.02
  -6  -5  -3 1729.23   40.71
   6   5   4  109.11   28.92
  -6  -5  -4    7.82   16.78
   6   5   5 2745.63   76.72
  -6  -5  -5 2148.98   48.05
   6   5   6   -8.99   13.93
  -6  -5  -6    6.87   10.90
   6   5   7  451.63   55.49
  -6  -5  -7  260.02   18.53
   6   5   8   49.17   23.82
  -6  -5  -8   11.63   18.13
   6   5   9 1000.51   69.15
  -6  -5  -9  690.08   29.94
   6   5  10  330.98   41.00
  -6  -5 -10  313.45   24.74
   6   5  11  222.40   62.23
  -6  -5 -11  126.43   21.77
   6   5  12  181.96   62.79
  -6  -5 -12  141.24   36.93
   6   5  13  145.27   33.98
  -6  -5 -13   80.83   36.79
   6   5  14  114.64   47.88
  -6  -5 -14  139.53   27.07
   6   5  15   13.30   16.09
  -6  -5 -15   -6.35   17.29
   6   5  16  139.82   62.23
  -6  -5 -16  119.36   24.87
   6   5  17   -1.06   18.53
  -6  -5 -17   17.91   16.35
   6   5  18  150.39   51.64
  -6  -5 -18  146.87   30.07
   6   5  19   12.77    7.94
  -6  -5 -19    0.38   15.69
   6   5  20  240.18   84.26
  -6  -5 -20  159.10   23.91
   6   6 -16   12.60   11.31
   6   6 -15  179.30   52.80
   6   6 -14   16.28   17.33
   6   6 -13  222.15   39.24
   6   6 -12    4.14    7.41
   6   6 -11  585.81   52.62
   6   6 -10   -2.93   12.05
   6   6  -9  232.60   63.67
   6   6  -8   -1.81   11.55
   6   6  -7  339.47   16.52
  -6  -6   7  245.49    6.17
   6   6  -6  337.61   29.66
   6   6  -6  292.04   15.49
  -6  -6   6  309.16   10.02
   6   6  -5  297.89   28.38
   6   6  -5  282.32   19.71
  -6  -6   5  244.24   17.81
   6   6  -4  641.02   19.67
   6   6  -4  714.81   39.65
  -6  -6   4  698.20   24.62
  -6  -6   4  616.37   28.38
   6   6  -3  123.18   14.36
   6   6  -3  188.83   29.51
  -6  -6   3  183.27   17.95
  -6  -6   3  138.79   17.55
   6   6  -2  123.14   13.45
   6   6  -2  115.07   18.03
  -6  -6   2  115.16   29.31
  -6  -6   2  123.02   15.81
   6   6  -1  302.58   18.53
   6   6  -1  381.55   22.04
  -6  -6   1  386.48   17.62
  -6  -6   1  300.27   15.51
   6   6   0 1034.32   31.13
   6   6   0 1098.96   28.19
  -6  -6   0 1156.88   26.24
   6   6   1  717.22   48.21
  -6  -6  -1  670.40   19.16
  -6  -6  -2 1772.04   41.91
   6   6   3  250.53   32.89
  -6  -6  -3  212.81   21.26
  -6  -6  -3  138.37   36.15
   6   6   4 2615.62   54.65
  -6  -6  -4 2239.16   59.91
   6   6   5  103.23   30.53
  -6  -6  -5   25.94   18.00
   6   6   6 2112.33   59.57
  -6  -6  -6 1725.71   41.73
   6   6   7   -2.32   14.51
  -6  -6  -7    7.02   13.70
   6   6   8  815.65   50.61
  -6  -6  -8  666.65   31.61
   6   6   9   77.80   23.61
  -6  -6  -9   65.64   18.73
   6   6  10  601.42   39.67
  -6  -6 -10  476.93   33.42
   6   6  11  296.94   89.77
  -6  -6 -11  319.77   22.34
   6   6  12   37.84   16.68
  -6  -6 -12   33.95   17.17
   6   6  13  110.49   29.16
  -6  -6 -13  131.88   28.71
   6   6  14  207.44   70.89
  -6  -6 -14  166.63   23.78
   6   6  15  383.42   45.54
  -6  -6 -15  325.73   26.26
   6   6  16   39.63   23.86
  -6  -6 -16   11.59   18.70
   6   6  17  158.87   61.92
  -6  -6 -17  129.99   17.16
   6   6  18   32.34   26.28
  -6  -6 -18   26.45   16.20
   6   6  19   46.03   31.39
  -6  -6 -19   63.83   22.51
   6   6  20    9.03   11.69
  -6  -6 -20   20.67   12.88
   6   7 -15   45.18   15.52
   6   7 -14  327.27   47.92
   6   7 -13   21.45   14.56
   6   7 -12  251.02   42.43
   6   7 -11    2.81    7.12
   6   7 -10  998.19   25.81
   6   7  -9   79.87   19.57
  -6  -7   8  417.90   12.44
   6   7  -7  180.90   44.20
   6   7  -7  116.55   17.34
  -6  -7   7  158.55   16.88
   6   7  -6  357.71   10.31
   6   7  -6  471.05   28.72
  -6  -7   6  405.86   13.00
  -6  -7   6  388.78   18.05
   6   7  -5  487.56   16.37
   6   7  -5  566.64   44.32
  -6  -7   5  546.14   22.29
  -6  -7   5  507.36   23.02
   6   7  -4  645.71   26.31
   6   7  -4  763.33   29.47
  -6  -7   4  824.68   23.54
  -6  -7   4  694.14   23.66
   6   7  -3  421.35   27.25
   6   7  -3  439.45   14.98
  -6  -7   3  480.52   16.17
  -6  -7   3  447.28   15.78
   6   7  -2  499.87   14.29
  -6  -7   2  508.08   13.92
  -6  -7   2  448.22   18.20
   6   7  -1  261.31   26.98
  -6  -7   1  261.62   10.47
  -6  -7   1  268.44   17.16
   6   7   0  474.14   17.14
  -6  -7   0  439.32   11.61
  -6  -7   0  377.99   18.17
   6   7   1 1034.13   22.01
  -6  -7  -1  973.45   28.43
  -6  -7  -1  927.02   22.37
   6   7   2   -6.21   10.21
  -6  -7  -2    7.83    5.22
  -6  -7  -2    0.12    7.41
   6   7   3  741.42   19.71
   6   7   3  599.41   14.91
   6   7   4   30.03   16.28
  -6  -7  -4  -19.33   16.17
   6   7   5 1789.58   44.25
  -6  -7  -5 1423.08   36.66
   6   7   6    5.96   12.48
  -6  -7  -6    2.46    8.02
   6   7   7  814.30   56.44
  -6  -7  -7  726.70   40.10
   6   7   8    9.30   10.01
  -6  -7  -8   14.33   18.62
   6   7   9  688.48   34.16
  -6  -7  -9  620.40   40.76
   6   7  10   14.24    6.31
  -6  -7 -10   44.18   26.85
   6   7  11  652.42   33.73
  -6  -7 -11  489.02   54.90
   6   7  12  239.01   79.73
  -6  -7 -12  272.65   22.20
   6   7  13  110.73   36.00
  -6  -7 -13  101.71   30.42
   6   7  14   97.66   42.54
  -6  -7 -14  134.92   27.48
   6   7  15   94.94   31.48
  -6  -7 -15  131.53   27.63
   6   7  16  118.47   45.44
  -6  -7 -16  172.00   25.88
   6   7  17   21.60   21.82
  -6  -7 -17   20.12   23.60
   6   7  18   83.07   37.28
  -6  -7 -18   55.56   18.24
   6   7  19  -21.27   23.22
  -6  -7 -19  -20.09   17.22
   6   8 -12    3.56    9.07
   6   8 -11  410.31   38.87
   6   8 -10   19.38   13.48
   6   8  -9 1174.47   19.55
  -6  -8   9 1115.67   18.26
   6   8  -8   23.24   11.46
  -6  -8   8   69.27   11.72
   6   8  -7  436.96   19.26
   6   8  -7  358.82   23.45
  -6  -8   7  435.76   14.75
   6   8  -6   28.93   10.41
   6   8  -6   50.58   13.38
  -6  -8   6   42.58   10.01
  -6  -8   6   51.10   14.13
   6   8  -5  593.31   24.80
  -6  -8   5  591.11   20.49
  -6  -8   5  540.32   19.78
   6   8  -4  807.20   42.83
  -6  -8   4  823.94   30.82
  -6  -8   4  776.87   32.34
   6   8  -3  460.70   19.14
  -6  -8   3  456.68   19.26
  -6  -8   3  373.36   26.76
   6   8  -2  367.87   19.54
  -6  -8   2  383.51   11.57
  -6  -8   2  390.36   23.66
   6   8  -1  412.29   16.77
  -6  -8   1  412.59    8.93
  -6  -8   1  362.83   35.29
   6   8   0  442.14   12.89
  -6  -8   0  370.65   23.14
  -6  -8   0  404.42   24.89
   6   8   1  228.31   14.45
   6   8   1  168.56   10.74
  -6  -8  -1  177.05   48.06
   6   8   2  874.04   26.00
   6   8   2  738.57   23.07
  -6  -8  -2  790.43   33.31
   6   8   3  110.95   29.00
   6   8   3   74.42   23.19
  -6  -8  -3   74.19   22.07
   6   8   4  290.39   29.45
  -6  -8  -4  235.09   67.11
   6   8   5  237.61   19.59
  -6  -8  -5  145.05   47.87
   6   8   6 1340.54   61.58
  -6  -8  -6 1149.98   57.82
   6   8   7    8.50    7.92
  -6  -8  -7   49.01   27.01
   6   8   8  747.61   44.82
  -6  -8  -8  623.75   30.07
   6   8   9   13.91   12.37
  -6  -8  -9   17.34   14.79
   6   8  10  538.43   44.89
  -6  -8 -10  479.38  104.07
   6   8  11   27.14   21.93
  -6  -8 -11   36.32   17.64
   6   8  12  311.10   84.16
  -6  -8 -12  328.66   25.24
  -6  -8 -13  240.08   33.79
  -6  -8 -14  132.92   34.40
  -6  -8 -14   57.66   19.16
  -6  -8 -15  179.50   33.37
  -6  -8 -15  188.64   25.33
  -6  -8 -16   43.94   35.13
  -6  -8 -16   82.75   19.30
  -6  -8 -17  114.88   53.56
  -6  -8 -17  134.75   51.57
   6   8  18   32.18   20.16
  -6  -8 -18    7.42   16.19
   6   9  -9   -0.09    5.40
  -6  -9   9   -3.73    6.46
   6   9  -8  743.47   34.93
  -6  -9   8  689.57   32.27
   6   9  -7   76.62   20.35
  -6  -9   7   74.41   11.63
   6   9  -6  225.60   24.72
  -6  -9   6  248.39   18.07
   6   9  -5   69.97   14.19
  -6  -9   5   61.50   17.47
  -6  -9   5  101.96   31.48
   6   9  -4 1011.64   29.56
  -6  -9   4  993.33   26.09
  -6  -9   4  943.56   31.52
   6   9  -3  768.53   21.47
  -6  -9   3  717.65   10.24
   6   9  -2  975.73   43.41
   6   9  -2  775.34   32.17
  -6  -9   2  788.28   36.52
   6   9  -1  873.38   39.28
   6   9  -1  744.01   31.40
  -6  -9   1  821.12   40.92
   6   9   0  530.59   27.79
   6   9   0  421.22   11.04
  -6  -9   0  430.79   24.46
   6   9   1  454.32   18.85
   6   9   1  388.30   18.35
  -6  -9  -1  429.75   35.85
   6   9   2  432.86   22.74
   6   9   2  346.23   14.46
  -6  -9  -2  272.24   28.53
   6   9   3 1328.66   55.70
  -6  -9  -3 1324.89   59.11
   6   9   4   10.86    9.41
  -6  -9  -4   -5.56   18.95
   6   9   5  533.58   35.97
  -6  -9  -5  457.60   27.66
   6   9   6   36.91   14.98
  -6  -9  -6   -5.57   18.21
   6   9   7  745.69   49.47
  -6  -9  -7  732.41   35.56
   6   9   8   21.51   11.70
  -6  -9  -8   20.92   13.83
   6   9   9  580.74   33.15
  -6  -9  -9  517.53   33.99
   6   9  10   35.68   22.72
  -6  -9 -10   44.28   21.51
   6   9  11  444.49   67.46
  -6  -9 -11  389.89   30.40
  -6  -9 -12   14.02   17.50
  -6  -9 -12   15.95   17.16
  -6  -9 -13  451.26   37.69
  -6  -9 -13  484.32   46.25
  -6  -9 -14  153.23   41.77
  -6  -9 -14  163.34   62.72
  -6  -9 -15   93.11   41.34
  -6  -9 -15   41.64   17.18
  -6  -9 -16   26.24   23.41
  -6  -9 -16   44.36   20.28
  -6  -9 -17   25.06   20.96
  -6  -9 -17   11.83   14.06
  -6 -10   9  252.57   39.43
  -6 -10   8   33.53   13.93
  -6 -10   7  495.56   29.21
   6  10  -6   11.38    4.67
  -6 -10   6   30.78   17.02
   6  10  -5  248.24    7.54
  -6 -10   5  282.04   20.02
   6  10  -4   64.98   12.72
   6  10  -4   74.94    8.39
  -6 -10   4   96.38   28.38
   6  10  -3  926.18   26.17
   6  10  -3  815.05   24.55
  -6 -10   3  811.99   33.87
   6  10  -2  820.61   25.07
   6  10  -2  703.13   20.95
  -6 -10   2  806.96   68.11
   6  10  -1  753.97   20.30
   6  10  -1  638.71   15.21
  -6 -10   1  658.41   36.23
   6  10   0  880.18   24.32
   6  10   0  736.90   20.69
  -6 -10   0  820.45   49.95
   6  10   1  312.77   13.12
  -6 -10  -1  207.53   69.29
   6  10   2  714.46   20.45
   6  10   2  614.25   19.82
  -6 -10  -2  657.44   27.41
   6  10   3  142.96   33.51
  -6 -10  -3  118.42   28.89
   6  10   4 1414.05   45.51
  -6 -10  -4 1298.85   57.81
   6  10   5   13.75    9.60
  -6 -10  -5   30.10   19.06
   6  10   6  552.12   18.52
  -6 -10  -6  501.01   25.86
   6  10   7   80.87   23.95
  -6 -10  -7   28.13   18.28
   6  10   8  546.22   26.39
  -6 -10  -8  484.53   36.08
   6  10   9  -10.33   15.31
  -6 -10  -9   -9.13   22.18
   6  10  10  312.49   82.78
  -6 -10 -10  365.29   48.76
  -6 -10 -11   36.47   19.33
  -6 -10 -12  124.85   30.70
  -6 -10 -12  106.32   30.08
  -6 -10 -13   -8.68   18.55
  -6 -10 -13   19.02   12.08
  -6 -10 -14   93.77   44.16
  -6 -10 -14  170.70   26.89
  -6 -10 -15   30.12   21.28
  -6 -10 -15   47.87   29.14
  -6 -10 -16   45.63   25.74
  -6 -10 -16   55.13   20.10
  -6 -11   9    4.49    5.82
  -6 -11   8  165.76   54.96
  -6 -11   7   15.27   16.70
  -6 -11   6  399.98   51.50
  -6 -11   5   82.70   21.16
  -6 -11   4  224.36   29.75
  -6 -11   3    1.48   15.01
   6  11  -2  693.16   15.39
  -6 -11   2  633.76   47.25
   6  11  -1  162.44   21.51
  -6 -11   1  162.22   56.97
   6  11   0  351.93   16.75
  -6 -11   0  245.41   87.70
   6  11   1  207.23   24.91
  -6 -11  -1  228.70   56.36
   6  11   2   70.46   26.93
  -6 -11  -2   49.50   29.63
   6  11   3  198.63   55.83
  -6 -11  -3  230.11   66.96
   6  11   4   69.17   17.31
  -6 -11  -4   50.85   22.30
   6  11   5  821.42   37.77
  -6 -11  -5  774.55   42.67
   6  11   6    9.89    7.22
  -6 -11  -6   25.74   18.72
   6  11   7  573.08   20.86
  -6 -11  -7  499.97   34.21
   6  11   8    0.21    6.37
  -6 -11  -8   35.84   27.95
   6  11   9  292.20   22.01
  -6 -11  -9  296.42   36.39
   6  11  10  112.92   35.61
  -6 -11 -10  110.41   41.17
  -6 -11 -11  186.52   44.80
  -6 -11 -12   15.16   13.89
  -6 -11 -12   59.26   19.27
  -6 -11 -13  134.83   27.38
  -6 -11 -13   61.37   18.81
  -6 -11 -14   29.76   19.86
  -6 -11 -14   40.06   28.11
  -6 -11 -15   36.80   24.54
  -6 -11 -15  100.27   28.49
  -6 -12   9  287.36   40.76
  -6 -12   8   -1.33   10.52
  -6 -12   7  118.54   42.88
  -6 -12   6    9.73   14.94
  -6 -12   5  316.47   30.33
  -6 -12   4   92.89   25.51
  -6 -12   3  211.62   72.44
  -6 -12   2   26.26   14.89
  -6 -12   1  613.63   83.80
  -6 -12   0  203.52   88.32
   6  12   1  131.89   27.74
  -6 -12  -1   70.69   21.73
   6  12   2  101.45   30.00
  -6 -12  -2  142.91   29.20
   6  12   3  113.11   30.18
  -6 -12  -3   66.90   21.48
   6  12   4  242.92   37.78
  -6 -12  -4  241.38   34.78
   6  12   5   34.90   13.29
  -6 -12  -5   48.30   37.58
   6  12   6  806.56   22.09
  -6 -12  -6  710.01   56.48
   6  12   7   15.19   10.79
  -6 -12  -7  -35.93   20.45
   6  12   8  413.36   32.90
  -6 -12  -8  331.88   33.59
   6  12   9   -3.30   13.98
  -6 -12  -9   -2.73   22.71
   6  12  10  460.32   71.14
  -6 -12 -10  370.50   40.41
   6  12  11   57.32   26.03
  -6 -12 -11  169.95   27.78
   6  12  12  105.21   50.93
  -6 -12 -12  186.83   37.94
  -6 -12 -13   21.11   17.53
  -6 -12 -14   98.26   28.28
  -6 -13   9   -7.00   11.43
  -6 -13   8  310.15   49.13
  -6 -13   7   13.79   11.48
  -6 -13   6  385.85   51.82
  -6 -13   5   23.51   14.99
  -6 -13   4  328.62   94.43
  -6 -13   3  170.06   54.60
  -6 -13   2  154.22   38.70
  -6 -13   1  163.03   62.86
  -6 -13   0  176.62   49.69
  -6 -13  -1  144.89   38.67
  -6 -13  -2  175.82   41.92
  -6 -13  -3   52.76   20.92
   6  13   4  168.07   15.26
  -6 -13  -4  116.98   31.77
   6  13   5  299.19   30.50
  -6 -13  -5  266.77   51.00
   6  13   6   84.57   24.06
  -6 -13  -6   81.01   23.60
   6  13   7  560.18   28.55
  -6 -13  -7  496.52   33.48
   6  13   8   -3.74   12.80
  -6 -13  -8   -2.18   23.00
   6  13   9  145.82   32.74
  -6 -13  -9  134.09   28.31
   6  13  10   -6.65   15.09
  -6 -13 -10   50.97   21.34
   6  13  11  188.02   79.46
  -6 -13 -11  274.83   65.38
   6  13  12   22.99   15.47
  -6 -13 -12   23.57   15.50
  -6 -14   9  472.66   25.95
  -6 -14   8   18.78   11.66
  -6 -14   7  400.84   24.76
  -6 -14   6    1.20   13.51
  -6 -14   5  464.97   45.22
  -6 -14   4    1.88   11.16
  -6 -14   3  220.48   87.84
  -6 -14   2    7.03   10.41
  -6 -14   1   77.64   27.89
  -6 -14   0   26.43   29.17
  -6 -14  -1  272.78   95.76
  -6 -14  -2  121.36   43.92
  -6 -14  -3   -8.85   20.05
  -6 -14  -4   43.08   24.76
  -6 -14  -5   32.33   23.05
  -6 -14  -6  157.00   30.51
  -6 -14  -7   53.26   27.01
   6  14   8  155.57   42.39
  -6 -14  -8  246.66   34.93
   6  14   9   15.22    9.07
  -6 -14  -9   19.32   19.17
   6  14  10   56.03   21.98
  -6 -14 -10  109.54   28.89
  -6 -15   8  249.93   29.12
  -6 -15   7   18.74   18.01
  -6 -15   6  143.96   73.25
  -6 -15   5  -11.44   16.35
  -6 -15   4  367.33   33.38
  -6 -15   3    9.22   11.54
  -6 -15   1   66.84   23.72
  -6 -15   0   57.38   28.08
  -6 -15  -1   26.24   21.20
  -6 -15  -2  155.49   45.11
  -6 -15  -3  124.34   37.07
  -6 -15  -4   -0.85   16.12
  -6 -15  -5   81.99   29.53
  -6 -15  -6   20.17   25.29
  -6 -15  -7  106.84   37.41
  -6 -16   4    6.26   21.42
  -6 -16   3  310.70   44.82
  -6 -16   2    1.65   17.52
  -6 -16   1  209.01   54.21
  -6 -16   0   48.77   26.15
  -6 -16  -1  154.13   56.16
  -6 -16  -2   55.78   31.02
   7  -9   2    5.25    8.76
   7  -9   2  -10.07   18.53
   7  -9   3   55.80   27.06
   7  -9   3   37.14   18.79
   7  -9   4   11.76   17.18
   7  -9   4   24.74   18.14
   7  -9   5  121.66   46.97
   7  -9   6  113.76   38.46
   7  -9   7  179.18   74.06
   7  -9   8  139.34   22.48
   7  -9   9  113.45   52.86
   7  -9  10  114.27   59.07
   7  -9  11   71.41   37.60
   7  -9  12  153.55   59.93
   7  -8  -1   37.41   22.65
   7  -8  -1    6.06   15.98
   7  -8   0  109.33   49.54
   7  -8   0   99.98   38.42
   7  -8   1    7.82   13.23
   7  -8   1   24.09   24.74
   7  -8   2  193.50   86.94
   7  -8   2  225.39   71.19
   7  -8   3   21.17   13.34
   7  -8   3   38.63   26.64
   7  -8   4  142.77   32.74
   7  -8   4  103.79   48.49
   7  -8   5   11.55   13.80
   7  -8   5   79.18   25.37
   7  -8   6  114.43   65.01
   7  -8   6  136.28   78.23
   7  -8   7   48.78   26.60
   7  -8   7   55.01   26.98
   7  -8   8  137.63   56.06
   7  -8   8  152.37   56.60
   7  -8   9  106.33   44.91
   7  -8   9  130.88   60.43
   7  -8  10   43.99   24.88
   7  -8  11   82.04   51.36
   7  -8  12   75.43   37.45
   7  -8  13  130.29   48.94
   7  -8  14    8.64   22.44
   7  -8  15  100.23   39.86
   7  -7  -4   90.64   29.70
   7  -7  -4   30.93   15.08
   7  -7  -3  163.78   78.48
   7  -7  -3  119.88   48.75
   7  -7  -2   -1.01   11.28
   7  -7  -2   26.30   17.07
   7  -7  -1  443.44   45.11
   7  -7  -1  420.19   29.04
   7  -7   0   32.60   17.09
   7  -7   0   12.46   12.74
   7  -7   1  187.39   80.26
   7  -7   1  250.54   36.56
   7  -7   2  -16.74   17.15
   7  -7   2    3.80   13.38
   7  -7   3  290.80   86.03
   7  -7   3  395.76   37.31
   7  -7   4   23.10   11.86
   7  -7   4   18.00   15.32
   7  -7   5   64.64   25.22
   7  -7   5   58.01   28.48
   7  -7   6   32.27   19.00
   7  -7   6   11.59   23.14
   7  -7   7  149.32   49.66
   7  -7   7  170.97   43.41
   7  -7   8   35.32   17.94
   7  -7   8   47.51   26.12
   7  -7   9  101.08   48.03
   7  -7   9  157.13   44.00
   7  -7  10   38.32   19.53
   7  -7  10   57.53   15.98
   7  -7  11   67.81   33.52
   7  -7  11   86.97   44.56
   7  -7  12  121.32   55.27
   7  -7  12  162.64   40.23
   7  -7  13   39.35   28.60
   7  -7  14  125.21   48.84
   7  -7  15   24.92   22.96
   7  -7  16  132.32   53.93
   7  -7  17   28.99   28.67
   7  -6  -6   41.99   22.19
   7  -6  -5  149.67   28.24
   7  -6  -5   50.41   26.90
   7  -6  -4  100.29   37.94
   7  -6  -4   91.05   21.05
   7  -6  -3  104.09   31.28
   7  -6  -3  103.28   21.49
   7  -6  -2  342.39   50.15
   7  -6  -2  350.57   45.75
   7  -6  -1    4.57    9.50
   7  -6  -1   14.14   15.04
   7  -6   0  581.26   61.20
   7  -6   0  551.11   32.12
   7  -6   1    8.88   25.79
   7  -6   1    8.84    8.26
   7  -6   2  474.12   66.96
   7  -6   2  424.78   49.50
   7  -6   3   10.11   14.20
   7  -6   3   25.39   15.56
   7  -6   4  478.08   63.20
   7  -6   4  411.46   91.58
   7  -6   5    8.24   14.19
   7  -6   5   20.62   22.45
   7  -6   6  210.73   48.01
   7  -6   6  218.91   48.95
   7  -6   7   92.48   38.87
   7  -6   7   79.58   25.37
   7  -6   8  245.66   82.45
   7  -6   8  249.63   59.46
   7  -6   9  273.16   38.65
   7  -6   9  172.36   58.01
   7  -6  10  200.01   61.26
   7  -6  10  213.95   52.84
   7  -6  11  101.38   32.25
   7  -6  11   77.57   36.65
   7  -6  12  101.70   36.50
   7  -6  12  104.48   32.07
   7  -6  13   71.32   29.58
   7  -6  13   64.89   28.37
   7  -6  14  116.87   47.76
   7  -6  14   87.31   40.16
   7  -6  15  101.85   49.18
   7  -6  15   78.84   47.23
   7  -6  16   12.05   14.32
   7  -6  17   62.57   23.29
   7  -6  18   19.67   14.51
   7  -5  -8   72.54   62.22
   7  -5  -7   27.47   21.94
   7  -5  -6  246.97   33.60
   7  -5  -5  248.93   33.73
   7  -5  -5  132.38   43.46
   7  -5  -4   78.71   43.99
   7  -5  -4   57.73   19.21
   7  -5  -3   16.88   18.50
   7  -5  -3   26.40   14.91
   7  -5  -2   99.01   57.08
   7  -5  -2   90.21   26.02
   7  -5  -1  299.38   55.27
   7  -5  -1  212.49   54.66
   7  -5   0   15.10   22.21
   7  -5   0    3.93   11.36
   7  -5   1  443.86   49.50
   7  -5   1  441.46   30.98
   7  -5   2   27.26   17.95
   7  -5   2   -6.50   18.87
   7  -5   3  680.35  105.81
   7  -5   3  674.35   31.00
   7  -5   4   53.97   25.66
   7  -5   4   26.76   25.15
   7  -5   5  816.78   36.63
   7  -5   5  765.40   28.38
   7  -5   6  223.09   28.81
   7  -5   6  219.41   73.70
   7  -5   7  237.74   75.80
   7  -5   7  212.97   34.24
   7  -5   8  222.67   60.44
   7  -5   8  224.11   32.80
   7  -5   9  424.24   68.11
   7  -5   9  334.53   30.62
   7  -5  10  234.30   43.00
   7  -5  10  177.87   53.34
   7  -5  11  137.49   43.53
   7  -5  11  108.45   23.82
   7  -5  12   66.32   35.54
   7  -5  12   69.23   22.52
   7  -5  13   95.68   27.11
   7  -5  13   80.77   25.00
   7  -5  14  148.25   57.43
   7  -5  14  172.83   62.94
   7  -5  15   10.07   12.16
   7  -5  15   12.76   32.36
   7  -5  16  198.69   60.31
   7  -5  16  178.78   38.80
   7  -5  17    8.84   12.74
   7  -5  17   14.97   13.09
   7  -5  18   41.87   22.01
   7  -5  18   15.24   14.27
   7  -5  19   43.51   29.96
   7  -4  -9  165.56   37.92
   7  -4  -8  153.42   48.61
   7  -4  -7  233.32   39.03
   7  -4  -6  144.77   32.33
   7  -4  -5  321.31   91.27
   7  -4  -5  258.14   40.63
   7  -4  -4  172.82   45.89
   7  -4  -4  151.57   42.43
   7  -4  -3  141.91   58.03
   7  -4  -3  103.59   32.69
   7  -4  -2   62.00   31.19
   7  -4  -2   74.74   15.49
   7  -4  -1   37.90   26.52
   7  -4  -1   59.99   23.58
   7  -4   0  249.01   66.95
   7  -4   0  240.17   45.93
   7  -4   1   34.60   21.74
   7  -4   1   28.98   21.64
   7  -4   2  495.15   65.12
   7  -4   2  418.08   42.43
   7  -4   3   23.05   11.32
   7  -4   3    3.30   19.75
   7  -4   4  347.37   87.55
   7  -4   4  286.84   76.38
   7  -4   5    2.80   23.08
   7  -4   5  -14.14   19.55
   7  -4   6  976.84   39.20
   7  -4   6  843.72   46.58
   7  -4   7  234.16   82.77
   7  -4   7  186.51   70.75
   7  -4   8  296.80   72.22
   7  -4   8  215.80   58.86
   7  -4   9  288.78   85.26
   7  -4   9  344.37   31.29
   7  -4  10  835.33   51.88
   7  -4  10  650.29   54.31
   7  -4  11  530.07   72.03
   7  -4  11  475.32   30.99
   7  -4  12  142.39   49.83
   7  -4  12  153.34   34.87
   7  -4  13  214.81   59.86
   7  -4  13  200.21   63.49
   7  -4  14  114.07   33.65
   7  -4  14  113.44   29.63
   7  -4  15  177.97   68.04
   7  -4  15  169.34   46.82
   7  -4  16   12.59   13.57
   7  -4  16    9.57   17.73
   7  -4  17  439.64   28.50
   7  -4  17  229.32   73.81
   7  -4  18   22.53   16.23
   7  -4  18    0.01   12.75
   7  -4  19   65.66   26.81
   7  -4  19   43.66   21.01
   7  -4  20   -6.48   12.13
   7  -4  20    9.73   10.47
   7  -3 -10  263.19  102.71
   7  -3  -9   25.62   23.32
   7  -3  -8  437.88   34.35
   7  -3  -7  130.63   47.57
   7  -3  -6  370.24   23.72
   7  -3  -5  251.64   68.99
   7  -3  -5  229.26   37.75
   7  -3  -4  343.06   77.12
   7  -3  -4  322.50   27.86
   7  -3  -3  537.74  117.14
   7  -3  -3  509.90   65.79
   7  -3  -2   18.93   20.93
   7  -3  -2   20.57   11.59
   7  -3  -1   75.46   50.51
   7  -3  -1  127.64   18.96
   7  -3   0   32.48   31.31
   7  -3   0   47.82   19.65
   7  -3   1  612.32   76.54
   7  -3   1  504.77   28.61
   7  -3   2   81.23   47.70
   7  -3   2   52.96   29.04
   7  -3   3  581.21  101.61
   7  -3   3  557.69   52.62
   7  -3   4   68.92   40.07
   7  -3   4   42.98   26.95
   7  -3   5 1246.12   44.22
   7  -3   5 1096.91   36.93
   7  -3   6   17.31   18.43
   7  -3   6    9.88    8.46
   7  -3   7  916.27   83.87
   7  -3   7  788.09   72.59
   7  -3   8   16.03   20.29
   7  -3   8   20.22   11.64
   7  -3   9  463.44   30.93
   7  -3   9  386.58   30.15
   7  -3  10   36.95   24.07
   7  -3  10   -7.91   20.59
   7  -3  11  762.77   34.68
   7  -3  11  585.93   34.36
   7  -3  12  570.97   63.08
   7  -3  12  365.89  102.34
   7  -3  13  216.61   71.80
   7  -3  14  408.94   23.85
   7  -3  15  120.90   28.27
  -7   3 -15   54.22   26.81
   7  -3  16  494.21   66.97
  -7   3 -16  266.98   73.70
   7  -3  17   63.53   28.71
   7  -3  18  305.22   67.50
   7  -3  19    2.93   11.03
   7  -3  19   12.04    9.01
   7  -3  20  113.20   29.95
   7  -3  20   23.13   17.81
   7  -3  21    9.01    9.35
   7  -3  21    9.70    7.39
   7  -2 -11   77.95   57.78
   7  -2 -10  -12.75   26.49
   7  -2  -9  463.85   58.58
   7  -2  -8   63.90   33.13
   7  -2  -7  422.02  105.51
   7  -2  -6  181.54   55.37
   7  -2  -6  145.54   37.36
   7  -2  -5  387.82  112.02
   7  -2  -5  320.41   27.04
   7  -2  -4  392.48  107.42
   7  -2  -4  348.25   26.37
   7  -2  -3  459.43   43.51
   7  -2  -3  415.80   28.02
   7  -2  -2  641.37   35.10
   7  -2  -2  622.09   37.60
   7  -2  -1  181.21   27.29
   7  -2  -1  113.02   30.99
   7  -2   0  609.98   42.79
   7  -2   0  484.13   20.37
   7  -2   1  130.86   49.67
   7  -2   1  117.36   20.15
   7  -2   2 1549.35   71.39
   7  -2   2 1337.56   58.96
   7  -2   3   11.43   16.61
   7  -2   3   38.44   17.58
   7  -2   4  372.34   55.59
   7  -2   4  324.43   25.88
   7  -2   5   27.89   19.20
   7  -2   5   22.64   14.44
   7  -2   6  552.19   41.71
   7  -2   6  469.94   52.19
   7  -2   7  -16.53   20.56
   7  -2   7   -9.30   21.33
   7  -2   8  526.35   61.15
  -7   2  -8  408.22   33.74
   7  -2   9   36.16   28.40
  -7   2  -9   28.19   20.64
   7  -2  10  442.26   32.74
  -7   2 -10  307.43   29.16
   7  -2  11   27.11   13.24
  -7   2 -11   21.40   14.88
   7  -2  12  581.77   28.27
  -7   2 -12  380.93   35.27
   7  -2  13  201.33   46.02
  -7   2 -13  169.44   31.09
   7  -2  14  180.33   42.69
  -7   2 -14  103.41   34.71
   7  -2  15  493.10   64.59
  -7   2 -15  293.11   52.35
   7  -2  16  118.13   24.40
  -7   2 -16   59.75   21.49
   7  -2  17  432.04   61.11
  -7   2 -17  306.05   32.61
   7  -2  18   52.80   16.77
  -7   2 -18   16.26   21.17
   7  -2  19  281.23   89.14
  -7   2 -19  241.85   44.28
   7  -2  20  -10.18   17.83
  -7   2 -20  -23.56   19.25
   7  -2  21   85.44   36.43
  -7   2 -21   59.55   19.69
   7  -1 -12  109.01   68.20
   7  -1 -11  -14.25   24.88
   7  -1 -10   91.23   41.26
   7  -1  -9  -17.35   23.59
   7  -1  -8  302.82   82.61
   7  -1  -7  137.27   43.66
   7  -1  -6  283.56   37.41
   7  -1  -6  242.38   36.92
   7  -1  -5  161.30   51.40
   7  -1  -5  201.54   40.86
   7  -1  -4  289.32   85.18
   7  -1  -4  210.67   46.56
   7  -1  -3  743.90   39.30
   7  -1  -3  716.85   47.11
   7  -1  -2  485.92   20.21
   7  -1  -1  900.38   39.92
   7  -1  -1  830.55   42.55
   7  -1   0  141.65   55.70
   7  -1   0  115.70   34.29
   7  -1   1  671.77   40.37
   7  -1   1  643.24   29.85
   7  -1   2  207.54   73.59
   7  -1   2  193.92   48.30
   7  -1   3 1122.98   68.88
   7  -1   3  968.52   34.82
   7  -1   4  159.33   30.15
   7  -1   5  497.69   32.94
  -7   1  -5  308.09   22.67
   7  -1   6  207.42   23.76
  -7   1  -6  168.75   53.77
   7  -1   7  669.52   23.84
  -7   1  -7  439.77   26.29
   7  -1   8   48.80   21.36
  -7   1  -8   -1.45   18.85
   7  -1   9  572.00   27.16
  -7   1  -9  408.72   29.90
   7  -1  10  137.51   32.75
  -7   1 -10   88.26   31.99
   7  -1  11  364.90   35.50
  -7   1 -11  259.28   65.04
   7  -1  12   36.70   27.84
  -7   1 -12   34.51   35.06
   7  -1  13  401.11   55.09
  -7   1 -13  247.14   52.03
   7  -1  14  427.39   71.81
  -7   1 -14  282.39   53.22
   7  -1  15  121.32   34.43
  -7   1 -15   42.17   19.52
   7  -1  16  123.00   71.79
  -7   1 -16   92.27   31.30
   7  -1  17  294.58   84.75
  -7   1 -17  183.49   44.47
   7  -1  18  285.41   78.11
  -7   1 -18  179.99   87.95
   7  -1  19   23.38   15.23
  -7   1 -19   21.35   18.59
   7  -1  20  158.69   51.75
  -7   1 -20  124.51   27.50
   7  -1  21   23.76   16.29
  -7   1 -21   -8.91   18.73
   7   0 -13   37.26   27.27
   7   0 -12   15.42   14.15
   7   0 -11  105.69   24.83
   7   0 -10   -0.52   24.33
   7   0  -9  293.87   54.06
   7   0  -8   72.57   27.46
   7   0  -7  527.43   75.63
   7   0  -6  109.86   46.41
   7   0  -6  135.40   31.15
   7   0  -5  275.78   70.58
   7   0  -5  213.24   36.21
   7   0  -4  278.26   54.30
   7   0  -4  159.47   43.84
   7   0  -4  113.11   25.40
   7   0  -3  352.90   41.92
   7   0  -3  306.73   29.60
   7   0  -3  226.09   14.27
   7   0  -2  390.14   57.09
   7   0  -2  368.26   30.07
   7   0  -2  241.53    9.45
   7   0  -1  768.36   40.43
   7   0  -1  624.74   33.25
   7   0   0 1585.20   99.35
   7   0   0 1405.08   58.40
   7   0   1  236.63   32.07
   7   0   1  184.81   47.92
   7   0   2 1336.35   38.40
  -7   0  -2  941.55   41.30
   7   0   3  315.79   25.57
  -7   0  -3  190.81   50.23
   7   0   4 1442.02   41.05
  -7   0  -4 1063.24   46.38
   7   0   5   35.37   19.00
  -7   0  -5   18.36   19.61
   7   0   6 1308.04   83.76
  -7   0  -6  881.54   32.47
   7   0   7  172.75   24.64
  -7   0  -7  174.81   54.38
   7   0   8 1106.06   38.45
  -7   0  -8  684.41   32.46
   7   0   9  181.58   53.34
  -7   0  -9  118.21   50.42
   7   0  10  895.30   41.65
  -7   0 -10  548.66   61.20
   7   0  11  296.80   65.84
  -7   0 -11  223.44   60.42
   7   0  12  349.13   32.66
  -7   0 -12  281.32   69.38
   7   0  13   22.20   15.34
  -7   0 -13   15.71   13.31
   7   0  14  215.84   67.08
  -7   0 -14   77.55   25.58
   7   0  15  574.91   61.20
  -7   0 -15  349.15   31.47
   7   0  16  109.28   31.65
  -7   0 -16   36.27   28.18
   7   0  17  106.69   45.88
  -7   0 -17   75.82   36.61
   7   0  18  173.42   58.88
  -7   0 -18  137.17   30.50
   7   0  19  272.84   91.44
  -7   0 -19  236.98   30.49
   7   0  20   32.44   19.30
  -7   0 -20   14.32   16.57
   7   0  21  108.75   42.10
  -7   0 -21   66.49   24.47
   7   0  22   22.47   11.84
  -7   0 -22    6.77   15.33
   7   1 -13   19.07   23.30
   7   1 -12  261.92   85.55
   7   1 -11   -3.35   20.12
   7   1 -10  397.84   99.06
   7   1  -9   12.43   21.33
   7   1  -8  194.89   35.50
   7   1  -7    2.99   15.02
   7   1  -6  883.93   41.25
   7   1  -6  780.03   17.62
   7   1  -5  192.50   51.74
   7   1  -5  126.21   27.00
   7   1  -5  133.57    6.87
   7   1  -4  638.99   65.72
   7   1  -4  524.00   27.38
   7   1  -4  422.42   11.81
   7   1  -3  166.62   56.29
   7   1  -3  167.90   31.26
   7   1  -3  116.88   21.50
   7   1  -2  751.44   60.60
   7   1  -2  644.04   32.81
   7   1  -2  470.72   24.31
   7   1  -1  712.14   66.61
   7   1  -1  672.76   38.27
   7   1  -1  526.17   17.79
   7   1   0  489.40   32.11
   7   1   0  305.77   25.21
  -7  -1   0  311.46   15.09
   7   1   1  996.87   33.24
  -7  -1  -1  750.10   28.33
   7   1   2  265.52   38.80
  -7  -1  -2  156.44   48.67
   7   1   3  969.89   30.52
  -7  -1  -3  764.55   44.03
   7   1   4  452.09   61.35
  -7  -1  -4  201.23   33.09
   7   1   5 1505.84   47.31
  -7  -1  -5 1069.96   30.52
   7   1   6   98.98   61.65
  -7  -1  -6   15.82   13.18
   7   1   7  792.20   64.32
  -7  -1  -7  605.54   26.64
   7   1   8   61.35   26.82
  -7  -1  -8   36.87   29.67
   7   1   9  917.69   34.48
  -7  -1  -9  669.82   33.37
   7   1  10  412.71   30.43
  -7  -1 -10  346.17   56.16
   7   1  11  519.14   62.77
  -7  -1 -11  323.53   31.45
   7   1  12  327.61   46.52
  -7  -1 -12  236.96   55.70
   7   1  13   44.92   19.14
  -7  -1 -13   64.46   27.60
   7   1  14  344.45   88.86
  -7  -1 -14  221.68   71.02
   7   1  15   48.62   29.07
  -7  -1 -15   21.16   11.72
   7   1  16  345.59   95.41
  -7  -1 -16  234.28   36.64
   7   1  17   18.30   15.65
  -7  -1 -17    8.14   20.65
   7   1  18   44.90   27.05
  -7  -1 -18   24.66   24.09
   7   1  19   67.70   26.07
  -7  -1 -19   25.09   18.56
   7   1  20  167.82   61.53
  -7  -1 -20   96.82   34.71
   7   1  21    6.88   11.95
  -7  -1 -21   16.40   14.40
   7   1  22   79.21   30.23
  -7  -1 -22   64.14   24.64
   7   2 -14   24.47   13.63
   7   2 -13  309.66   29.23
   7   2 -12   33.19   28.52
   7   2 -11  302.67   30.39
   7   2 -10   23.05   21.82
   7   2  -9  641.32   95.80
   7   2  -8   -5.74   18.53
   7   2  -7  284.00   29.07
   7   2  -6   12.73   11.36
   7   2  -5  518.12   70.66
   7   2  -5  457.97   11.91
   7   2  -5  437.04    9.77
   7   2  -4  287.26   69.91
   7   2  -4  225.12   16.80
   7   2  -4  208.67   16.11
   7   2  -3   72.31   33.52
   7   2  -3  103.04   24.82
   7   2  -3   93.52   14.34
   7   2  -2  238.47   27.59
   7   2  -2  171.90   20.81
   7   2  -2  157.44    9.41
   7   2  -1  182.79   30.24
   7   2  -1  141.31   20.99
  -7  -2   1  147.91   14.78
   7   2   0  984.75   67.49
   7   2   0  779.60   17.60
  -7  -2   0  681.73   16.86
   7   2   1  523.15   40.40
   7   2   1  335.38   14.85
  -7  -2  -1  348.15   16.72
   7   2   2 1223.08   75.72
   7   2   2  906.96   23.11
  -7  -2  -2  857.82   25.27
   7   2   3  270.26   81.26
  -7  -2  -3  126.78   44.47
   7   2   4  546.99   30.33
  -7  -2  -4  435.43   20.56
   7   2   5  376.32   40.72
  -7  -2  -5  234.85   40.92
   7   2   6 1084.81   58.96
  -7  -2  -6  790.36   35.28
   7   2   7   33.28   22.69
  -7  -2  -7    0.96   16.99
   7   2   8  926.16   26.75
  -7  -2  -8  620.00   37.14
   7   2   9   -1.59   17.51
  -7  -2  -9   16.49    9.17
   7   2  10 1026.77   36.34
  -7  -2 -10  682.34   28.33
   7   2  11  196.14   26.46
  -7  -2 -11  153.21   35.76
   7   2  12  565.41   50.14
  -7  -2 -12  398.82   30.41
   7   2  13  140.76   44.51
  -7  -2 -13  147.33   32.64
   7   2  14   45.81   33.64
  -7  -2 -14   32.15   25.20
   7   2  15  246.54   48.30
  -7  -2 -15  223.06   45.61
   7   2  16  191.33   39.67
  -7  -2 -16   64.89   26.58
   7   2  17  455.26   65.23
  -7  -2 -17  379.47   34.10
   7   2  18    4.90   21.64
  -7  -2 -18   12.94   19.91
   7   2  19  114.58   39.24
  -7  -2 -19  106.07   26.23
   7   2  20   49.12   23.93
  -7  -2 -20   15.25   17.56
   7   2  21  126.15   38.22
  -7  -2 -21   87.97   37.60
   7   2  22   -1.76   17.88
  -7  -2 -22   14.18    8.76
   7   3 -14  178.67   53.08
   7   3 -13   30.88   29.32
   7   3 -12  320.78   30.83
   7   3 -11   49.57   29.34
   7   3 -10  463.81   31.55
   7   3  -9   19.98   27.39
   7   3  -8  453.95   53.84
   7   3  -7   12.30   24.30
   7   3  -6   19.92   17.44
   7   3  -5  265.99   92.60
   7   3  -5  213.27    3.87
   7   3  -4  489.83   49.16
   7   3  -4  453.40   14.27
   7   3  -4  434.48    9.87
   7   3  -3  342.36   23.08
   7   3  -3  297.39   18.77
  -7  -3   3  288.52   23.65
   7   3  -2  217.57   27.89
   7   3  -2  154.80   20.24
  -7  -3   2  150.32   36.26
   7   3  -1  646.44   34.02
   7   3  -1  544.41   12.37
  -7  -3   1  502.93   28.60
   7   3   0  517.27   27.90
   7   3   0  399.93   15.76
  -7  -3   0  368.57   18.63
   7   3   1  682.23   29.89
   7   3   1  571.04   18.81
  -7  -3  -1  555.64   24.03
   7   3   2  277.06   14.22
   7   3   3 1189.89   34.70
  -7  -3  -3  901.61   25.95
   7   3   4   23.57   17.28
  -7  -3  -4    1.96   13.97
   7   3   5  534.68   35.32
  -7  -3  -5  415.25   24.35
   7   3   6  357.74   24.07
   7   3   7 1776.78   55.00
  -7  -3  -7 1245.79   34.67
   7   3   8    7.02   12.78
  -7  -3  -8    5.28   17.46
   7   3   9  880.39   28.57
  -7  -3  -9  585.18   21.03
   7   3  10    1.59    8.96
  -7  -3 -10   12.15   19.84
   7   3  11 1341.78   60.98
  -7  -3 -11  839.44   41.01
   7   3  12  124.98   40.74
  -7  -3 -12  119.69   32.13
   7   3  13  817.70   39.02
  -7  -3 -13  569.48   32.19
   7   3  14   97.85   27.87
  -7  -3 -14  115.09   20.85
   7   3  15  319.43   91.06
  -7  -3 -15  208.16   42.19
   7   3  16   85.17   35.82
  -7  -3 -16   64.56   23.39
   7   3  17  330.77   64.39
  -7  -3 -17  162.53   53.64
   7   3  18  271.51   73.43
  -7  -3 -18  206.19   73.68
   7   3  19    7.04   15.25
  -7  -3 -19   21.00   17.51
   7   3  20  134.61   43.46
  -7  -3 -20  103.33   31.94
   7   3  21   18.11   13.30
  -7  -3 -21   -2.18   17.70
   7   4 -15   48.69   22.35
   7   4 -14   95.97   21.70
   7   4 -13  211.80   47.88
   7   4 -12   54.93   22.64
   7   4 -11  293.45   63.61
   7   4 -10   74.02   25.43
   7   4  -9 1076.44   61.18
   7   4  -8  110.59   48.00
   7   4  -7  936.15   35.95
   7   4  -6   24.97   18.14
   7   4  -5  754.25   38.18
   7   4  -5  659.33   22.72
   7   4  -4  105.18   31.47
   7   4  -4   89.27   13.24
  -7  -4   4   73.82   21.32
   7   4  -3 1462.22   46.20
   7   4  -3 1393.73   36.66
  -7  -4   3 1103.53   31.06
   7   4  -2  802.86   35.32
   7   4  -2  724.88   15.12
  -7  -4   2  626.86   15.84
   7   4  -1  548.86   16.53
  -7  -4   1  484.84   15.64
   7   4   0 1402.30   39.22
   7   4   0 1221.77   28.43
  -7  -4   0 1075.41   25.33
   7   4   1  309.14   25.57
   7   4   1  252.41   15.36
  -7  -4  -1  236.56   33.31
   7   4   2  239.31   49.14
   7   4   2  242.71   13.79
  -7  -4  -2  234.02   18.51
   7   4   3  596.08   25.98
  -7  -4  -3  438.24   21.37
   7   4   4  573.51   26.60
  -7  -4  -4  464.57   40.27
   7   4   5  272.21   38.66
  -7  -4  -5  134.49   21.20
   7   4   6  440.46   36.20
  -7  -4  -6  353.09   26.03
   7   4   7  121.64   47.13
  -7  -4  -7   47.62   15.98
   7   4   8 1055.37   49.29
  -7  -4  -8  755.55   27.88
   7   4   9    3.64   10.79
  -7  -4  -9   46.46   26.76
   7   4  10  555.21   43.74
  -7  -4 -10  389.72   28.83
   7   4  11   34.42   20.25
  -7  -4 -11   -2.98   21.74
   7   4  12  331.64   25.65
  -7  -4 -12  202.62   28.37
   7   4  13   10.64   11.56
  -7  -4 -13   -7.40   17.75
   7   4  14  485.28   55.11
  -7  -4 -14  301.40   23.08
   7   4  15   56.99   32.48
  -7  -4 -15   48.82   19.55
   7   4  16  193.60   38.95
  -7  -4 -16   95.77   20.30
   7   4  17  112.42   21.60
  -7  -4 -17  102.22   25.89
   7   4  18  206.29   47.99
  -7  -4 -18   49.98   18.12
   7   4  19  136.95   34.84
  -7  -4 -19   85.41   25.51
   7   4  20  -15.12   18.34
  -7  -4 -20    3.88   17.34
   7   4  21   59.16   26.96
  -7  -4 -21   71.18   31.46
   7   5 -15   20.31   13.67
   7   5 -14   -5.35   17.59
   7   5 -13  112.27   30.37
   7   5 -12  186.48   55.99
   7   5 -10  287.68   20.13
   7   5  -9   26.68   10.89
   7   5  -8  792.82   39.25
   7   5  -7  173.43   57.01
   7   5  -6 1747.77   84.44
   7   5  -5  112.56   33.10
   7   5  -5   89.64   14.32
  -7  -5   5   87.04   16.61
   7   5  -4 1238.11   56.15
   7   5  -4 1183.87   49.59
  -7  -5   4  914.28   38.28
   7   5  -3   12.72   13.77
   7   5  -3    5.52    3.96
  -7  -5   3    9.60    6.27
   7   5  -2 1695.19   46.75
   7   5  -2 1515.98   37.71
  -7  -5   2 1259.07   28.28
   7   5  -1  319.32   12.08
   7   5   0  366.99   21.67
   7   5   0  337.55   20.40
  -7  -5   0  278.13   12.86
   7   5   1  289.02   69.43
   7   5   1  231.20   13.57
  -7  -5  -1  240.94   19.11
   7   5   2  421.04   24.73
  -7  -5  -2  242.86   18.76
   7   5   3 1449.14   46.71
  -7  -5  -3 1118.23   29.13
   7   5   4   55.56   28.39
  -7  -5  -4   37.54   19.25
   7   5   6   55.63   28.87
  -7  -5  -6   24.97   16.95
   7   5   7  595.91   26.02
  -7  -5  -7  443.15   23.98
   7   5   8   13.89   17.38
  -7  -5  -8   39.21   20.93
   7   5   9  518.72   27.11
  -7  -5  -9  434.12   26.52
   7   5  10   13.24   14.43
  -7  -5 -10   33.90   23.42
   7   5  11  342.60   70.42
  -7  -5 -11  230.75   31.73
   7   5  12   -1.65   11.14
  -7  -5 -12    1.48   20.20
   7   5  13  445.15   36.49
  -7  -5 -13  358.18   26.88
   7   5  14    5.92    7.12
  -7  -5 -14   37.00   18.73
   7   5  15  205.46   56.84
  -7  -5 -15  132.01   26.77
   7   5  16   55.94   26.37
  -7  -5 -16   18.39    8.11
   7   5  17  206.15   47.89
  -7  -5 -17  138.92   23.19
   7   5  18   63.60   31.51
  -7  -5 -18   61.98   19.91
   7   5  19  127.88   41.82
  -7  -5 -19   41.96   17.07
   7   5  20  179.59   54.70
  -7  -5 -20  140.30   27.34
   7   5  21   45.22   21.42
  -7  -5 -21   18.47    9.15
   7   6 -15   84.86   24.41
   7   6 -14   19.89   10.69
   7   6 -13   78.86   26.81
   7   6 -12   43.29   23.06
   7   6 -11  221.75   98.82
   7   6 -10    8.54   11.08
   7   6  -9  426.62   56.00
   7   6  -7  274.49   23.05
   7   6  -6   55.32   13.59
  -7  -6   6   48.30   13.83
   7   6  -5  622.25   29.45
   7   6  -5  545.69   22.51
  -7  -6   5  469.33   13.25
   7   6  -4   11.61   15.30
   7   6  -4    5.72    4.93
  -7  -6   4   11.66    6.67
   7   6  -3  820.60   29.80
   7   6  -3  797.50   22.93
  -7  -6   3  688.03   21.59
   7   6  -2    9.91    9.82
   7   6  -2   -3.15    6.37
  -7  -6   2    4.12    5.66
   7   6  -1 1663.95   41.44
   7   6  -1 1517.77   35.40
  -7  -6   1 1301.59   34.58
   7   6   0  350.96   38.72
   7   6   0  310.28   20.53
  -7  -6   0  299.82   17.82
   7   6   1 1315.17   34.85
  -7  -6  -1  991.26   31.20
   7   6   2  934.70   51.51
  -7  -6  -2  756.02   21.67
   7   6   3  331.53   20.10
  -7  -6  -3  235.77   19.80
   7   6   4 1123.05   39.66
  -7  -6  -4  959.16   41.33
   7   6   5  237.77   32.66
  -7  -6  -5  147.11   37.87
   7   6   6 1219.77   33.95
  -7  -6  -6  940.45   67.66
   7   6   7   40.41   22.10
  -7  -6  -7    9.78   12.98
   7   6   8  901.36   32.00
  -7  -6  -8  732.86   33.24
   7   6   9   25.54   18.72
  -7  -6  -9   51.84   26.92
   7   6  10 1661.25   72.01
  -7  -6 -10 1287.94   60.26
   7   6  11   44.75   32.85
  -7  -6 -11   79.25   30.99
   7   6  12  527.68   48.39
  -7  -6 -12  342.24   24.61
   7   6  13  -20.97   19.49
  -7  -6 -13   10.47    9.62
   7   6  14  606.37   86.33
  -7  -6 -14  471.16   47.37
   7   6  15   10.44   20.47
  -7  -6 -15   55.99   27.99
   7   6  16  190.92   32.98
  -7  -6 -16  108.03   26.25
   7   6  17   57.06   34.12
  -7  -6 -17   54.66   19.38
   7   6  18  131.50   29.16
  -7  -6 -18   60.53   23.10
   7   6  19   12.60   16.94
  -7  -6 -19   48.92   18.87
   7   6  20   73.36   34.51
  -7  -6 -20    1.70   17.86
   7   7 -14  127.39   35.23
   7   7 -13   55.42   16.90
   7   7 -12  214.72   20.82
   7   7 -11   84.89   28.00
   7   7 -10  620.07   36.24
   7   7  -9    6.26   11.25
   7   7  -8  381.63   22.28
   7   7  -7    4.63    7.02
  -7  -7   7   -0.56    3.40
   7   7  -6  504.41   65.17
   7   7  -6  449.36   17.38
  -7  -7   6  400.35   11.30
   7   7  -5    2.12    7.53
   7   7  -5    4.60    3.59
  -7  -7   5   22.42    8.65
   7   7  -4  681.11   41.37
   7   7  -4  574.95   29.57
  -7  -7   4  567.20   24.72
   7   7  -3   92.68   20.65
   7   7  -3   72.28   18.76
  -7  -7   3   80.47   26.98
   7   7  -2 1070.98   43.37
  -7  -7   2  912.92   29.20
   7   7  -1    7.81   10.05
  -7  -7   1  -12.76   10.94
   7   7   0 1346.44   43.47
  -7  -7   0 1085.63   30.64
   7   7   1  424.98   17.11
  -7  -7  -1  413.73   18.08
   7   7   2 1079.74   40.35
  -7  -7  -2  855.36   23.95
   7   7   3  412.28   17.75
   7   7   4  974.59   22.48
  -7  -7  -4  731.65   23.62
   7   7   5 1601.77   56.11
  -7  -7  -5 1372.39   46.80
   7   7   6 1157.82   37.81
  -7  -7  -6  774.74   32.35
   7   7   7  977.39   35.33
  -7  -7  -7  863.31   42.15
   7   7   8   57.40   26.20
  -7  -7  -8   17.60   17.91
   7   7   9  502.62   24.84
  -7  -7  -9  413.12   34.09
   7   7  10   21.53   12.39
   7   7  11 1097.20   42.11
  -7  -7 -11  800.98   42.01
   7   7  12   75.89   34.49
  -7  -7 -12  101.96   27.71
   7   7  13  494.61   60.44
  -7  -7 -13  352.48   49.64
   7   7  14   -8.54   21.73
  -7  -7 -14   17.40   18.04
   7   7  15  406.73   31.89
  -7  -7 -15  312.50   32.02
   7   7  16   46.99   26.65
  -7  -7 -16   52.88   20.87
   7   7  17   88.88   27.67
  -7  -7 -17   31.16   20.16
   7   7  18   12.75   13.22
  -7  -7 -18   10.67   19.59
   7   7  19   34.93   25.73
  -7  -7 -19   -7.46   18.75
   7   8 -12  116.69   29.69
   7   8 -11  298.65   31.64
   7   8 -10  199.31   24.90
   7   8  -9  828.92   30.00
   7   8  -8    6.48   10.33
  -7  -8   8   13.85    6.66
   7   8  -7  513.99   28.79
  -7  -8   7  419.10   12.14
   7   8  -6   -1.43   10.11
   7   8  -6    2.96    1.65
  -7  -8   6    2.82    3.14
   7   8  -5  509.81   57.06
   7   8  -5  409.39   27.32
  -7  -8   5  478.92   20.81
   7   8  -4   94.93   21.80
  -7  -8   4   59.93   17.55
  -7  -8   4   99.21   23.58
   7   8  -3 1207.94   59.26
  -7  -8   3 1290.92   53.38
  -7  -8   3 1063.48   46.28
   7   8  -2  141.57   22.15
  -7  -8   2  119.15   15.09
  -7  -8   2  127.68   18.61
   7   8  -1  691.62   43.17
  -7  -8   1  664.63   26.25
  -7  -8   1  553.51   30.34
   7   8   0   20.99    9.96
  -7  -8   0    9.20    6.44
  -7  -8   0   17.11    9.04
   7   8   1  708.14   24.16
  -7  -8  -1  634.05   25.25
  -7  -8  -1  563.41   30.99
   7   8   2  214.76   52.14
  -7  -8  -2  225.22   38.44
   7   8   3  215.82   50.54
  -7  -8  -3  133.36   19.78
   7   8   4  119.47   31.14
  -7  -8  -4  139.50   44.95
   7   8   5  415.95   29.76
  -7  -8  -5  327.58   47.25
   7   8   6  757.26   53.15
  -7  -8  -6  723.26   36.21
   7   8   7  499.61   23.17
  -7  -8  -7  335.12   33.42
   7   8   8  556.61   28.35
  -7  -8  -8  454.87   27.92
   7   8   9   26.78   12.96
  -7  -8  -9    0.99   18.86
   7   8  10  259.36   65.09
  -7  -8 -10  273.52   31.77
   7   8  11   11.14   14.24
  -7  -8 -11    2.56   11.14
   7   8  12  666.42   52.73
  -7  -8 -12  557.64   43.58
   7   8  13   20.86   14.21
  -7  -8 -13   -2.65   17.56
   7   8  14  530.07   68.61
  -7  -8 -14  348.98   30.81
   7   8  15   89.01   40.28
  -7  -8 -15  113.56   30.82
   7   8  16  212.43   66.93
  -7  -8 -16  137.54   35.89
   7   8  17   49.19   16.81
  -7  -8 -17   45.12   20.96
   7   8  18  109.44   33.38
  -7  -8 -18   62.90   19.78
   7   8  19   51.48   22.83
  -7  -8 -19   78.07   24.80
   7   9 -10  106.42   50.24
   7   9  -9  174.36   33.44
   7   9  -8  681.66   28.87
  -7  -9   8  641.62   22.54
   7   9  -7    5.36    4.91
  -7  -9   7   -1.18    6.45
   7   9  -6  571.68   40.01
  -7  -9   6  471.65   18.93
   7   9  -5   14.99    9.32
  -7  -9   5   36.20   13.00
   7   9  -4 1217.78   53.68
  -7  -9   4 1236.96   34.78
  -7  -9   4 1048.19   36.04
   7   9  -3  139.31   29.50
  -7  -9   3  124.33   11.60
  -7  -9   3  162.90   19.05
   7   9  -2 1387.80   43.52
  -7  -9   2 1309.42   33.68
  -7  -9   2 1150.06   38.10
   7   9  -1  195.51   40.20
  -7  -9   1  156.35   20.52
  -7  -9   1  204.08   25.28
   7   9   0  123.32   26.10
  -7  -9   0   87.67   19.71
   7   9   1   32.87   14.74
   7   9   1   23.40    8.66
  -7  -9  -1   18.52   16.49
   7   9   2  483.13   21.54
  -7  -9  -2  404.11   30.97
   7   9   3  516.56   17.10
  -7  -9  -3  456.65   27.80
   7   9   4   56.29   21.32
  -7  -9  -4   47.68   16.02
   7   9   5  425.90   41.93
  -7  -9  -5  376.74   27.89
   7   9   6  216.72   55.79
  -7  -9  -6  171.01   46.90
   7   9   7  424.07   38.36
  -7  -9  -7  401.66   36.33
   7   9   8  492.67   22.76
  -7  -9  -8  321.14   24.98
   7   9   9  195.06   46.41
  -7  -9  -9  198.23   51.10
   7   9  10   35.60   14.22
  -7  -9 -10   21.48   21.62
   7   9  11  510.90   24.30
  -7  -9 -11  376.18   34.46
   7   9  12   -2.08   18.43
  -7  -9 -12   10.16   20.20
   7   9  13  521.75   52.85
  -7  -9 -13  383.74   28.28
   7   9  14   18.75   12.07
  -7  -9 -14   41.94   28.29
   7   9  15  279.19   79.17
  -7  -9 -15  209.37   22.24
   7   9  16  -12.63   19.49
  -7  -9 -16   47.36   22.18
   7   9  17  128.99   36.31
  -7  -9 -17  105.98   29.22
   7   9  18   35.73   19.60
  -7  -9 -18   29.42   11.52
  -7 -10   8  196.29   21.23
  -7 -10   7  606.47   30.73
   7  10  -6   19.46    6.81
  -7 -10   6   37.86   16.37
   7  10  -5  425.44   12.37
  -7 -10   5  425.62   16.95
   7  10  -4   -3.34    5.22
  -7 -10   4   -3.14   13.25
   7  10  -3  691.84   20.08
  -7 -10   3  655.24   26.55
   7  10  -2    4.12    5.37
   7  10  -2    1.60    3.21
  -7 -10   2   21.86   16.43
   7  10  -1 1809.69   26.30
   7  10  -1 1414.54   42.52
   7  10   0  347.44   20.20
   7  10   0  305.50   16.56
   7  10   1  445.67   38.28
   7  10   1  364.35   12.27
  -7 -10  -1  366.36   31.68
   7  10   2  253.66   37.55
  -7 -10  -2  313.01   31.52
   7  10   3  432.01   19.77
  -7 -10  -3  352.22   32.01
   7  10   4  503.17   20.66
  -7 -10  -4  487.51   47.56
   7  10   5  216.37   25.07
  -7 -10  -5  112.67   21.46
   7  10   6  881.97   26.12
  -7 -10  -6  732.50   35.62
   7  10   7  221.73   19.19
  -7 -10  -7  143.81   36.83
   7  10   8  567.83   38.87
  -7 -10  -8  438.63   31.84
   7  10   9  239.16   52.19
  -7 -10  -9  184.22   25.69
   7  10  10  343.13   35.38
  -7 -10 -10  331.14   31.74
   7  10  11   12.82   16.14
  -7 -10 -11    7.12   17.02
   7  10  12  244.28   63.45
  -7 -10 -12  207.06   91.19
   7  10  13   28.17   18.14
  -7 -10 -13   10.39   19.20
   7  10  14  179.80   41.13
  -7 -10 -14  144.72   31.13
   7  10  15   -6.05   19.60
  -7 -10 -15   20.96   10.84
   7  10  16  164.36   42.82
  -7 -10 -16  106.27   30.47
   7  10  17   40.78   23.06
  -7 -10 -17   29.34   25.83
  -7 -11   8   62.46   23.07
  -7 -11   7  326.32   20.56
  -7 -11   6  337.49   19.18
  -7 -11   5  111.36   41.81
  -7 -11   4  311.64   22.76
   7  11  -3   11.40    5.56
  -7 -11   3   27.44   15.47
   7  11  -2  309.26   23.43
  -7 -11   2  335.57   38.29
   7  11  -1    8.66    8.04
  -7 -11   1    7.38   19.13
   7  11   0  606.26   14.68
  -7 -11   0  482.34   62.41
   7  11   1  201.20   49.45
  -7 -11  -1  206.73   57.76
   7  11   2  297.52   32.71
  -7 -11  -2  248.74   30.04
   7  11   3  277.66   23.33
  -7 -11  -3  290.98   57.54
   7  11   4  348.18   47.21
  -7 -11  -4  308.16   77.11
   7  11   5  457.75   22.66
  -7 -11  -5  419.97   71.19
   7  11   6  159.76   41.65
  -7 -11  -6  118.22   32.91
   7  11   7  550.02   21.16
  -7 -11  -7  571.14   41.71
   7  11   8   96.87   20.68
  -7 -11  -8   37.65   16.17
   7  11   9  335.61   21.23
  -7 -11  -9  256.96   55.47
   7  11  10   17.45   13.74
  -7 -11 -10   -2.80   22.85
   7  11  11  191.74   53.76
  -7 -11 -11  172.22   30.67
   7  11  12   57.62   27.11
  -7 -11 -12   16.78   16.04
   7  11  13  165.71   52.21
  -7 -11 -13  168.02   25.75
   7  11  14   -4.30   18.31
  -7 -11 -14  -14.37   19.92
   7  11  15  139.33   46.21
  -7 -11 -15  126.82   23.71
   7  11  16   -0.43   16.42
  -7 -11 -16    2.05   10.53
  -7 -12   8   66.02   14.97
  -7 -12   7  122.56   44.76
  -7 -12   6  114.89   37.21
  -7 -12   5  413.99   60.77
  -7 -12   4   42.17   25.98
  -7 -12   3  211.40  110.16
  -7 -12   2   49.32   19.69
  -7 -12   1  224.42   59.61
   7  12   0    0.93    2.89
  -7 -12   0    3.98   12.36
   7  12   1  234.16   13.33
  -7 -12  -1  175.53   66.06
   7  12   2   17.71   11.52
  -7 -12  -2    5.29   23.44
   7  12   3  288.67   23.68
  -7 -12  -3  263.73   71.24
   7  12   4   90.85   26.24
  -7 -12  -4  128.15   33.63
   7  12   5  292.84   43.84
  -7 -12  -5  246.20   45.95
   7  12   6  421.77   53.29
  -7 -12  -6  416.06   57.51
   7  12   7  127.61   36.27
  -7 -12  -7   48.90   21.94
   7  12   8  253.60   49.55
  -7 -12  -8  322.56   31.98
   7  12   9  109.71   57.30
  -7 -12  -9   76.06   33.67
   7  12  10  253.06   58.24
  -7 -12 -10  263.91   48.70
   7  12  11   16.81   15.16
  -7 -12 -11    4.47   22.15
   7  12  12   87.44   29.96
  -7 -12 -12  103.83   28.39
   7  12  13   12.00   10.07
  -7 -12 -13   14.12   11.03
   7  12  14  111.87   41.46
  -7 -12 -14   49.44   23.12
  -7 -13   8  217.54   33.23
  -7 -13   7   30.03   13.87
  -7 -13   6  263.35   30.08
  -7 -13   5   18.36   11.30
  -7 -13   4  642.74  253.33
  -7 -13   3   22.55   16.16
  -7 -13   2  131.04   39.34
  -7 -13   1   56.84   28.53
  -7 -13   0  481.96   29.41
  -7 -13  -1    7.84   16.70
  -7 -13  -2  290.83   82.44
   7  13   3   19.48   10.08
  -7 -13  -3    1.64    9.53
   7  13   4  307.01   26.56
  -7 -13  -4  311.72  125.67
   7  13   5   55.92   15.21
  -7 -13  -5   95.01   23.49
   7  13   6  230.85   36.09
  -7 -13  -6  241.18   33.18
   7  13   7  169.25   53.01
  -7 -13  -7  201.63   33.47
   7  13   8   54.21   16.12
  -7 -13  -8   51.89   33.95
   7  13   9  163.88   50.42
  -7 -13  -9  138.94   41.68
   7  13  10   63.69   23.34
  -7 -13 -10   67.09   22.59
   7  13  11  393.04   52.74
  -7 -13 -11  329.39   84.29
   7  13  12   -1.48   15.38
  -7 -13 -12   29.84   23.14
  -7 -14   8   76.30   36.99
  -7 -14   7  125.54   49.48
  -7 -14   6   23.24   17.74
  -7 -14   5  296.66   32.73
  -7 -14   4   13.40   19.03
  -7 -14   3  346.22   59.29
  -7 -14   2   -8.47   18.89
  -7 -14   1  207.28   43.62
  -7 -14   0   19.62   20.21
  -7 -14  -1  414.40   34.66
  -7 -14  -2   17.91   32.17
  -7 -14  -3  191.76   42.21
  -7 -14  -4   19.83   11.64
  -7 -14  -5   72.39   31.62
  -7 -14  -6   34.14   22.03
   7  14   7  157.03   51.96
  -7 -14  -7   83.90   23.88
   7  14   8  102.88   35.47
  -7 -14  -8  154.57   56.98
   7  14   9   43.29   12.43
  -7 -14  -9   40.94   23.90
   7  14  10   52.14   21.84
  -7 -14 -10   91.46   40.13
  -7 -15   8   87.35   57.80
  -7 -15   7   64.45   38.40
  -7 -15   6  133.42   66.65
  -7 -15   5   18.55   13.74
  -7 -15   4  134.19   66.87
  -7 -15   3   12.19   17.90
  -7 -15   2  174.69   72.07
  -7 -15   1  -23.89   17.36
  -7 -15   0  102.51   35.87
  -7 -15  -1  -16.12   21.59
  -7 -15  -2  387.03   53.72
  -7 -15  -3   16.85   10.48
  -7 -15  -4  145.15   51.53
  -7 -15  -5   18.79   19.61
  -7 -15  -6   91.64   22.79
  -7 -15  -7   28.46   23.91
  -7 -15  -8   53.10   32.27
  -7 -16   4   16.44   22.72
  -7 -16   3  158.02   23.44
  -7 -16   2    5.64   17.25
  -7 -16   1  405.96   44.62
  -7 -16   0   10.36   12.40
  -7 -16  -1  246.79   37.58
  -7 -16  -2    7.48   23.00
  -7 -16  -3  276.68   67.09
   8  -8   2   84.04   34.72
   8  -8   2   51.08   23.67
   8  -8   3   10.08   15.16
   8  -8   3    5.80   11.33
   8  -8   4   81.04   24.20
   8  -8   4   68.21   34.25
   8  -8   5   24.74   20.94
   8  -8   5   -6.65   18.47
   8  -8   6  100.86   36.90
   8  -8   6  149.61   53.67
   8  -8   7   17.15    8.32
   8  -8   7  -11.89   22.80
   8  -8   8  133.00   44.69
   8  -8   9   18.88   14.28
   8  -8  10  191.67   33.59
   8  -8  11   18.25   18.91
   8  -8  12  191.92   77.60
   8  -7  -1  103.26   49.32
   8  -7  -1   77.86   51.39
[truncated: 176,657 more chars]
