# Supplementary material for: Dinuclear and tetranuclear group 10 metal complexes constructed from linear tetrasilane comprising both Si-H and Si-Si moieties
Source: Commun Chem. 2023 May 15;6:93. doi: 10.1038/s42004-023-00892-8 (PMC10185686; doi:10.1038/s42004-023-00892-8)
Supplement: Supplementary file 9 — Supplementary Data 7 [file 42004_2023_892_MOESM9_ESM.cif]

data_global
_audit_creation_date                               2022-09-13
_audit_creation_method                            'by CrystalStructure 4.3'
_audit_update_record                               ?

#==============================================================================
# PROCESSING SUMMARY (IUCr Office Use Only)

_journal_date_recd_electronic                      ?
_journal_date_from_coeditor                        ?
_journal_date_accepted                             ?
_journal_coeditor_code                             ?

#==============================================================================
# SUBMISSION DETAILS

_publ_contact_author_name                         'ENTER NAME'
_publ_contact_author_email                        'ENTER EMAIL ADDRESS'
_publ_contact_author_fax                          'ENTER FAX NUMBER'
_publ_contact_author_phone                        'ENTER PHONE NUMBER'
_publ_contact_letter
;
    ENTER TEXT OF LETTER
;
_publ_requested_journal                           'ENTER JOURNAL NAME HERE'
_publ_requested_category
                                               'CHOOSE FI FM FO CI CM CO or AD'
_publ_requested_coeditor_name                      ?

#==============================================================================
# TITLE AND AUTHOR LIST

_publ_section_title
;
    ENTER SECTION TITLE
;
_publ_section_title_footnote
;
    ENTER FOOTNOTE TO TITLE OF PAPER
;
loop_
_publ_author_name
_publ_author_footnote
_publ_author_address
' FIRST AUTHORS NAME '
;
  FIRST AUTHORS FOOTNOTES
;
;
  FIRST AUTHORS ADDRESS
;
_publ_section_synopsis
;
    ENTER SYNOPSIS
;

#==============================================================================
# TEXT

_publ_section_abstract
;
    ENTER ABSTRACT
;
_publ_section_comment
;
    ENTER TEXT
;
_publ_section_references
;
    ENTER OTHER REFERENCES

    Rigaku (2019). CrystalStructure. Version 4.3. 
    Rigaku Corporation, Tokyo, Japan.

    Sheldrick, G. M. (2014). Acta Cryst. (2014). A70, C1437.
    SHELXT Version 2014/5

    Sheldrick, G.M. (2008) SHELXL Version 2017/1, Acta Cryst. A64, 112-122.

    Rigaku (1995). ABSCOR. 
    Rigaku Corporation, Tokyo, Japan.

;
_publ_section_figure_captions
;
    ENTER FIGURE CAPTIONS
;
_publ_section_exptl_prep
;
    ENTER COMPOUND PREPARATION DETAILS
;
_publ_section_exptl_refinement
;
    ENTER SPECIAL DETAILS OF THE REFINEMENT
;

#==============================================================================
data_Pd2(CNtBu)

#==============================================================================
# CHEMICAL DATA

_chemical_formula_sum                             'C58 H60 N2 Pd2 Si4'
_chemical_formula_moiety                          'C58 H60 N2 Pd2 Si4'
_chemical_formula_weight                           1110.27
_chemical_melting_point                            ?

loop_
_atom_type_symbol
_atom_type_description
_atom_type_scat_dispersion_real
_atom_type_scat_dispersion_imag
_atom_type_scat_source
  'C' 'C'  0.0000 0.0000 
;
International Tables for Crystallography
(Vol. C, Tables 4.2.6.8 and 6.1.1.4)
;
  'H' 'H'  0.0000 0.0000 
;
International Tables for Crystallography
(Vol. C, Table 6.1.1.4)
;
  'N' 'N'  0.0000 0.0000 
;
International Tables for Crystallography
(Vol. C, Tables 4.2.6.8 and 6.1.1.4)
;
  'Pd' 'Pd'  0.0000 0.0000 
;
International Tables for Crystallography
(Vol. C, Tables 4.2.6.8 and 6.1.1.4)
;
  'Si' 'Si'  0.0000 0.0000 
;
International Tables for Crystallography
(Vol. C, Tables 4.2.6.8 and 6.1.1.4)
;
#==============================================================================
# CRYSTAL DATA
_space_group_crystal_system                        monoclinic
_space_group_name_H-M_alt                         'P 1 21/n 1'
_space_group_name_Hall                            '-P 2yn'
_space_group_IT_number                             14
loop_
_space_group_symop_id
_space_group_symop_operation_xyz
1   '+X,+Y,+Z'
2   '1/2-X,1/2+Y,1/2-Z'
3   '-X,-Y,-Z'
4   '-1/2+X,-1/2-Y,-1/2+Z'
#------------------------------------------------------------------------------
_cell_length_a                                     10.2968(4)
_cell_length_b                                     20.0349(9)
_cell_length_c                                     13.3501(6)
_cell_angle_alpha                                  90.0000
_cell_angle_beta                                   104.181(7)
_cell_angle_gamma                                  90.0000
_cell_volume                                       2670.1(2)
_cell_formula_units_Z                              2
_cell_measurement_reflns_used                      49441
_cell_measurement_theta_min                        0.59
_cell_measurement_theta_max                        15.66
_cell_measurement_temperature                      100
#------------------------------------------------------------------------------
_exptl_crystal_description                         plate
_exptl_crystal_colour                              yellow
_exptl_crystal_size_max                            0.100
_exptl_crystal_size_mid                            0.050
_exptl_crystal_size_min                            0.050
_exptl_crystal_density_diffrn                      1.381
_exptl_crystal_density_meas                        ?
_exptl_crystal_density_method                     'not measured'
_exptl_crystal_F_000                               1140.00
_exptl_absorpt_coefficient_mu                      0.968
_exptl_absorpt_correction_type                     multi-scan
_exptl_absorpt_process_details                    'ABSCOR (Rigaku, 1995)'
_exptl_absorpt_correction_T_min                    0.835
_exptl_absorpt_correction_T_max                    1.000

#==============================================================================
# EXPERIMENTAL DATA

_diffrn_ambient_temperature                        100
_diffrn_radiation_type                            'synchrotron'
_diffrn_radiation_wavelength                       0.41340
_diffrn_measurement_device_type                   'Rigaku R-AXIS IV'
_diffrn_measurement_method                         \w
_diffrn_detector_area_resol_mean                   5.814
_diffrn_reflns_number                              75994
_diffrn_reflns_av_unetI/netI                       0.0179
_diffrn_reflns_av_R_equivalents                    0.0367
_diffrn_reflns_theta_max                           15.570
_diffrn_reflns_theta_min                           1.089
_diffrn_reflns_theta_full                          14.362
_diffrn_measured_fraction_theta_max                0.992
_diffrn_measured_fraction_theta_full               0.990
_diffrn_reflns_Laue_measured_fraction_max          0.992
_diffrn_reflns_Laue_measured_fraction_full         0.990
_diffrn_reflns_point_group_measured_fraction_max   0.992
_diffrn_reflns_point_group_measured_fraction_full  0.990
_diffrn_reflns_limit_h_min                        -13
_diffrn_reflns_limit_h_max                         13
_diffrn_reflns_limit_k_min                        -26
_diffrn_reflns_limit_k_max                         26
_diffrn_reflns_limit_l_min                        -17
_diffrn_reflns_limit_l_max                         17
_diffrn_standards_number                           0
_diffrn_standards_interval_count                   .
_diffrn_standards_decay_%                          ?
_reflns_number_total                               6076
_reflns_number_gt                                  5831
_reflns_threshold_expression                       F^2^>2.0\s(F^2^)
_reflns_Friedel_coverage          0.000
_reflns_Friedel_fraction_max      .
_reflns_Friedel_fraction_full     .

#==============================================================================
# REFINEMENT DATA

_refine_special_details
;
    Refinement was performed using all reflections. The weighted 
    R-factor (wR) and goodness of fit (S) are based on F^2^.
    R-factor (gt) are based on F. The threshold expression of
    F^2^ > 2.0 sigma(F^2^) is used only for calculating R-factor (gt).
;
_refine_ls_structure_factor_coef                   Fsqd
_refine_ls_R_factor_all                            0.0175
_refine_ls_R_factor_gt                             0.0167
_refine_ls_wR_factor_ref                           0.0417
_refine_ls_wR_factor_gt                            0.0411
_refine_ls_number_restraints                       0
_refine_ls_hydrogen_treatment                      mixed
_refine_ls_number_reflns                           6076
_refine_ls_number_parameters                       305
_refine_ls_goodness_of_fit_ref                     0.963
_refine_ls_weighting_scheme                        calc
_refine_ls_weighting_details
           'w = 1/[\s^2^(Fo^2^)+(0.0153P)^2^+1.6564P] where P=(Fo^2^+2Fc^2^)/3'
_atom_sites_solution_hydrogens                     geom
_atom_sites_solution_primary                       direct
_atom_sites_solution_secondary                     difmap
_refine_ls_shift/su_max                            0.004
_refine_diff_density_max                           0.31
_refine_diff_density_min                          -0.43
_refine_ls_extinction_method                       none
_refine_ls_extinction_coef                         ?

#==============================================================================
# ATOMIC COORDINATES AND THERMAL PARAMETERS

loop_
 _atom_site_label
 _atom_site_type_symbol
 _atom_site_fract_x
 _atom_site_fract_y
 _atom_site_fract_z
 _atom_site_U_iso_or_equiv
 _atom_site_adp_type
 _atom_site_occupancy
 _atom_site_site_symmetry_order  
 _atom_site_calc_flag
 _atom_site_refinement_flags_posn
 _atom_site_refinement_flags_adp
 _atom_site_refinement_flags_occupancy
 _atom_site_disorder_assembly
 _atom_site_disorder_group
Pd1 Pd 0.41331(2) 0.49712(2) 0.40386(2) 0.01273(3) Uani 1 1 d . . . . .
Si1 Si 0.29642(3) 0.40406(2) 0.30891(2) 0.01501(6) Uani 1 1 d . . . . .
Si2 Si 0.48151(3) 0.40501(2) 0.50468(2) 0.01368(6) Uani 1 1 d . . . . .
N1 N 0.25975(10) 0.59708(5) 0.23408(7) 0.01863(19) Uani 1 1 d . . . . .
C1 C 0.32255(11) 0.56197(6) 0.29523(8) 0.0172(2) Uani 1 1 d . . . . .
C2 C 0.17089(12) 0.64324(6) 0.16434(9) 0.0193(2) Uani 1 1 d . . . . .
C3 C 0.06020(14) 0.60212(7) 0.09447(11) 0.0312(3) Uani 1 1 d . . . . .
H3A H -0.002820 0.631463 0.050778 0.037 Uiso 1 1 calc R U . . .
H3B H 0.015149 0.576138 0.136120 0.037 Uiso 1 1 calc R U . . .
H3C H 0.098619 0.572867 0.052547 0.037 Uiso 1 1 calc R U . . .
C4 C 0.25398(13) 0.68003(7) 0.10183(10) 0.0269(3) Uani 1 1 d . . . . .
H4A H 0.197680 0.710521 0.055065 0.032 Uiso 1 1 calc R U . . .
H4B H 0.292241 0.648384 0.063269 0.032 Uiso 1 1 calc R U . . .
H4C H 0.324380 0.704380 0.147764 0.032 Uiso 1 1 calc R U . . .
C5 C 0.11557(14) 0.69078(7) 0.23267(10) 0.0290(3) Uani 1 1 d . . . . .
H5A H 0.188226 0.714112 0.277915 0.035 Uiso 1 1 calc R U . . .
H5B H 0.066977 0.665853 0.272989 0.035 Uiso 1 1 calc R U . . .
H5C H 0.056639 0.722358 0.190173 0.035 Uiso 1 1 calc R U . . .
C6 C 0.11077(11) 0.42355(6) 0.28070(9) 0.0184(2) Uani 1 1 d . . . . .
C7 C 0.01956(13) 0.38522(7) 0.20873(10) 0.0275(3) Uani 1 1 d . . . . .
H7 H 0.050989 0.349885 0.176080 0.033 Uiso 1 1 calc R U . . .
C8 C -0.11716(13) 0.39866(8) 0.18477(10) 0.0339(3) Uani 1 1 d . . . . .
H8 H -0.175688 0.372513 0.136332 0.041 Uiso 1 1 calc R U . . .
C9 C -0.16630(13) 0.45058(8) 0.23251(11) 0.0312(3) Uani 1 1 d . . . . .
H9 H -0.257711 0.459496 0.216349 0.037 Uiso 1 1 calc R U . . .
C10 C -0.07890(14) 0.48929(7) 0.30454(12) 0.0289(3) Uani 1 1 d . . . . .
H10 H -0.111471 0.524273 0.337162 0.035 Uiso 1 1 calc R U . . .
C11 C 0.05833(12) 0.47581(6) 0.32825(10) 0.0224(2) Uani 1 1 d . . . . .
H11 H 0.116225 0.502180 0.376770 0.027 Uiso 1 1 calc R U . . .
C12 C 0.34906(11) 0.40322(6) 0.18289(9) 0.0175(2) Uani 1 1 d . . . . .
C13 C 0.46402(12) 0.36861(6) 0.17457(9) 0.0214(2) Uani 1 1 d . . . . .
H13 H 0.511856 0.343938 0.230543 0.026 Uiso 1 1 calc R U . . .
C14 C 0.50796(12) 0.37046(7) 0.08408(10) 0.0254(3) Uani 1 1 d . . . . .
H14 H 0.584137 0.346785 0.079871 0.030 Uiso 1 1 calc R U . . .
C15 C 0.43879(14) 0.40742(7) 0.00011(10) 0.0272(3) Uani 1 1 d . . . . .
H15 H 0.468864 0.409054 -0.060094 0.033 Uiso 1 1 calc R U . . .
C16 C 0.32415(14) 0.44203(6) 0.00656(10) 0.0263(3) Uani 1 1 d . . . . .
H16 H 0.276974 0.466793 -0.049546 0.032 Uiso 1 1 calc R U . . .
C17 C 0.28000(12) 0.43961(6) 0.09693(9) 0.0215(2) Uani 1 1 d . . . . .
H17 H 0.202837 0.462712 0.100267 0.026 Uiso 1 1 calc R U . . .
C18 C 0.37802(11) 0.35632(6) 0.57718(8) 0.0168(2) Uani 1 1 d . . . . .
C19 C 0.23945(12) 0.36456(7) 0.55828(9) 0.0231(2) Uani 1 1 d . . . . .
H19 H 0.196163 0.393492 0.506279 0.028 Uiso 1 1 calc R U . . .
C20 C 0.16478(13) 0.33031(8) 0.61578(10) 0.0292(3) Uani 1 1 d . . . . .
H20 H 0.072543 0.336443 0.601634 0.035 Uiso 1 1 calc R U . . .
C21 C 0.22681(13) 0.28736(7) 0.69353(10) 0.0289(3) Uani 1 1 d . . . . .
H21 H 0.176764 0.264692 0.731985 0.035 Uiso 1 1 calc R U . . .
C22 C 0.36460(14) 0.27815(7) 0.71408(10) 0.0276(3) Uani 1 1 d . . . . .
H22 H 0.407068 0.249159 0.766278 0.033 Uiso 1 1 calc R U . . .
C23 C 0.43864(12) 0.31224(6) 0.65668(9) 0.0221(2) Uani 1 1 d . . . . .
H23 H 0.530800 0.305750 0.671188 0.027 Uiso 1 1 calc R U . . .
C24 C 0.61701(11) 0.34923(6) 0.47957(8) 0.0159(2) Uani 1 1 d . . . . .
C25 C 0.62178(11) 0.27994(6) 0.49391(9) 0.0190(2) Uani 1 1 d . . . . .
H25 H 0.549823 0.258406 0.510533 0.023 Uiso 1 1 calc R U . . .
C26 C 0.73172(12) 0.24266(6) 0.48384(9) 0.0221(2) Uani 1 1 d . . . . .
H26 H 0.733469 0.196782 0.494742 0.027 Uiso 1 1 calc R U . . .
C27 C 0.83856(12) 0.27393(6) 0.45756(9) 0.0228(2) Uani 1 1 d . . . . .
H27 H 0.913100 0.249217 0.452390 0.027 Uiso 1 1 calc R U . . .
C28 C 0.83456(12) 0.34218(6) 0.43890(10) 0.0234(2) Uani 1 1 d . . . . .
H28 H 0.904891 0.362966 0.418825 0.028 Uiso 1 1 calc R U . . .
C29 C 0.72514(12) 0.37931(6) 0.45033(9) 0.0199(2) Uani 1 1 d . . . . .
H29 H 0.723548 0.425066 0.438353 0.024 Uiso 1 1 calc R U . . .
H1 H 0.3075(15) 0.3396(8) 0.3377(11) 0.026(4) Uiso 1 1 d . . . . .

loop_
 _atom_site_aniso_label
 _atom_site_aniso_U_11
 _atom_site_aniso_U_22
 _atom_site_aniso_U_33
 _atom_site_aniso_U_23
 _atom_site_aniso_U_13
 _atom_site_aniso_U_12
Pd1 0.01227(5) 0.01190(5) 0.01224(5) 0.00081(3) -0.00040(3) 0.00002(3)
Si1 0.01473(14) 0.01432(14) 0.01470(14) -0.00073(11) 0.00116(11) -0.00110(11)
Si2 0.01338(13) 0.01255(14) 0.01401(14) 0.00122(10) 0.00123(11) -0.00030(10)
N1 0.0190(5) 0.0179(5) 0.0176(5) 0.0015(4) 0.0016(4) 0.0011(4)
C1 0.0175(5) 0.0162(5) 0.0162(5) -0.0011(4) 0.0011(4) -0.0013(4)
C2 0.0204(5) 0.0190(5) 0.0166(5) 0.0048(4) 0.0008(4) 0.0052(4)
C3 0.0285(6) 0.0266(7) 0.0301(7) 0.0058(5) -0.0088(5) 0.0006(5)
C4 0.0267(6) 0.0319(7) 0.0222(6) 0.0096(5) 0.0063(5) 0.0057(5)
C5 0.0321(7) 0.0323(7) 0.0231(6) 0.0039(5) 0.0078(5) 0.0144(6)
C6 0.0166(5) 0.0209(5) 0.0164(5) 0.0027(4) 0.0017(4) -0.0019(4)
C7 0.0216(6) 0.0379(7) 0.0223(6) -0.0060(5) 0.0041(5) -0.0073(5)
C8 0.0195(6) 0.0571(9) 0.0223(6) -0.0011(6) -0.0003(5) -0.0112(6)
C9 0.0151(5) 0.0474(8) 0.0296(7) 0.0176(6) 0.0027(5) 0.0004(5)
C10 0.0240(6) 0.0259(6) 0.0391(8) 0.0094(5) 0.0123(6) 0.0045(5)
C11 0.0195(6) 0.0204(6) 0.0270(6) 0.0020(5) 0.0048(5) -0.0009(4)
C12 0.0183(5) 0.0158(5) 0.0176(5) -0.0029(4) 0.0029(4) -0.0040(4)
C13 0.0173(5) 0.0248(6) 0.0202(5) -0.0028(4) 0.0011(4) -0.0016(4)
C14 0.0171(5) 0.0323(7) 0.0276(6) -0.0076(5) 0.0074(5) -0.0048(5)
C15 0.0296(6) 0.0314(7) 0.0237(6) -0.0045(5) 0.0124(5) -0.0112(5)
C16 0.0344(7) 0.0230(6) 0.0207(6) 0.0036(5) 0.0056(5) -0.0038(5)
C17 0.0250(6) 0.0179(5) 0.0214(6) -0.0003(4) 0.0052(5) 0.0005(4)
C18 0.0182(5) 0.0159(5) 0.0159(5) -0.0005(4) 0.0032(4) -0.0025(4)
C19 0.0191(6) 0.0292(6) 0.0204(6) 0.0044(5) 0.0038(4) 0.0018(5)
C20 0.0184(6) 0.0434(8) 0.0262(6) 0.0039(6) 0.0060(5) -0.0029(5)
C21 0.0273(6) 0.0347(7) 0.0266(6) 0.0056(5) 0.0104(5) -0.0085(5)
C22 0.0289(6) 0.0280(6) 0.0260(6) 0.0106(5) 0.0066(5) -0.0004(5)
C23 0.0189(5) 0.0244(6) 0.0221(6) 0.0046(5) 0.0032(4) -0.0004(4)
C24 0.0156(5) 0.0165(5) 0.0136(5) -0.0004(4) -0.0001(4) 0.0010(4)
C25 0.0171(5) 0.0166(5) 0.0209(5) -0.0008(4) 0.0003(4) -0.0011(4)
C26 0.0233(6) 0.0163(5) 0.0240(6) -0.0012(4) 0.0005(5) 0.0038(4)
C27 0.0206(6) 0.0262(6) 0.0209(6) 0.0002(5) 0.0038(4) 0.0082(5)
C28 0.0203(6) 0.0272(6) 0.0239(6) 0.0045(5) 0.0079(5) 0.0030(5)
C29 0.0211(5) 0.0183(5) 0.0208(5) 0.0031(4) 0.0058(4) 0.0018(4)

#==============================================================================
_computing_data_collection                        'RAPID AUTO (Rigaku, ????)'
_computing_cell_refinement                        'RAPID AUTO'
_computing_data_reduction                         'RAPID AUTO'
_computing_structure_solution
                                      'SHELXT Version 2014/5 (Sheldrick, 2014)'
_computing_structure_refinement
                                      'SHELXL Version 2017/1 (Sheldrick, 2008)'
_computing_publication_material
                                          'CrystalStructure 4.3 (Rigaku, 2019)'
_computing_molecular_graphics                     'CrystalStructure 4.3'

#==============================================================================
# MOLECULAR GEOMETRY

_geom_special_details
;
 All esds (except the esd in the dihedral angle between two l.s. planes)
 are estimated using the full covariance matrix.  The cell esds are taken
 into account individually in the estimation of esds in distances, angles
 and torsion angles; correlations between esds in cell parameters are only
 used when they are defined by crystal symmetry.  An approximate (isotropic)
 treatment of cell esds is used for estimating esds involving l.s. planes.
;

loop_
 _geom_bond_atom_site_label_1
 _geom_bond_atom_site_label_2
 _geom_bond_distance
 _geom_bond_site_symmetry_2
 _geom_bond_publ_flag
Pd1 C1 2.0002(11) . ?
Pd1 Si2 2.2906(3) . ?
Pd1 Si1 2.4049(3) . ?
Pd1 Si2 2.4208(3) 3_666 ?
Pd1 Pd1 2.7468(3) 3_666 ?
Si1 C12 1.8897(12) . ?
Si1 C6 1.8963(12) . ?
Si1 Si2 2.8324(5) . ?
Si1 H1 1.344(15) . ?
Si2 C18 1.8786(12) . ?
Si2 C24 1.8808(11) . ?
N1 C1 1.1492(15) . ?
N1 C2 1.4634(14) . ?
C2 C5 1.5226(17) . ?
C2 C4 1.5238(17) . ?
C2 C3 1.5254(17) . ?
C3 H3A 0.9600 . ?
C3 H3B 0.9600 . ?
C3 H3C 0.9600 . ?
C4 H4A 0.9600 . ?
C4 H4B 0.9600 . ?
C4 H4C 0.9600 . ?
C5 H5A 0.9600 . ?
C5 H5B 0.9600 . ?
C5 H5C 0.9600 . ?
C6 C7 1.3975(17) . ?
C6 C11 1.3994(17) . ?
C7 C8 1.3915(18) . ?
C7 H7 0.9300 . ?
C8 C9 1.379(2) . ?
C8 H8 0.9300 . ?
C9 C10 1.383(2) . ?
C9 H9 0.9300 . ?
C10 C11 1.3967(18) . ?
C10 H10 0.9300 . ?
C11 H11 0.9300 . ?
C12 C17 1.3980(16) . ?
C12 C13 1.3996(16) . ?
C13 C14 1.3905(17) . ?
C13 H13 0.9300 . ?
C14 C15 1.386(2) . ?
C14 H14 0.9300 . ?
C15 C16 1.390(2) . ?
C15 H15 0.9300 . ?
C16 C17 1.3904(17) . ?
C16 H16 0.9300 . ?
C17 H17 0.9300 . ?
C18 C19 1.3966(16) . ?
C18 C23 1.4041(16) . ?
C19 C20 1.3930(17) . ?
C19 H19 0.9300 . ?
C20 C21 1.3788(19) . ?
C20 H20 0.9300 . ?
C21 C22 1.3898(19) . ?
C21 H21 0.9300 . ?
C22 C23 1.3860(17) . ?
C22 H22 0.9300 . ?
C23 H23 0.9300 . ?
C24 C25 1.4005(15) . ?
C24 C29 1.4029(16) . ?
C25 C26 1.3900(16) . ?
C25 H25 0.9300 . ?
C26 C27 1.3838(18) . ?
C26 H26 0.9300 . ?
C27 C28 1.3888(18) . ?
C27 H27 0.9300 . ?
C28 C29 1.3893(16) . ?
C28 H28 0.9300 . ?
C29 H29 0.9300 . ?

loop_
 _geom_angle_atom_site_label_1
 _geom_angle_atom_site_label_2
 _geom_angle_atom_site_label_3
 _geom_angle
 _geom_angle_site_symmetry_1
 _geom_angle_site_symmetry_3
 _geom_angle_publ_flag
C1 Pd1 Si2 166.14(3) . . ?
C1 Pd1 Si1 92.11(3) . . ?
Si2 Pd1 Si1 74.156(12) . . ?
C1 Pd1 Si2 84.92(3) . 3_666 ?
Si2 Pd1 Si2 108.737(10) . 3_666 ?
Si1 Pd1 Si2 176.398(10) . 3_666 ?
C1 Pd1 Pd1 137.02(3) . 3_666 ?
Si2 Pd1 Pd1 56.579(8) . 3_666 ?
Si1 Pd1 Pd1 130.688(9) . 3_666 ?
Si2 Pd1 Pd1 52.159(8) 3_666 3_666 ?
C12 Si1 C6 108.67(5) . . ?
C12 Si1 Pd1 105.10(4) . . ?
C6 Si1 Pd1 107.16(4) . . ?
C12 Si1 Si2 123.14(4) . . ?
C6 Si1 Si2 126.84(4) . . ?
Pd1 Si1 Si2 51.076(9) . . ?
C12 Si1 H1 102.9(6) . . ?
C6 Si1 H1 105.4(6) . . ?
Pd1 Si1 H1 126.7(6) . . ?
Si2 Si1 H1 75.6(6) . . ?
C18 Si2 C24 108.81(5) . . ?
C18 Si2 Pd1 126.17(4) . . ?
C24 Si2 Pd1 120.53(4) . . ?
C18 Si2 Pd1 113.63(4) . 3_666 ?
C24 Si2 Pd1 108.15(4) . 3_666 ?
Pd1 Si2 Pd1 71.263(10) . 3_666 ?
C18 Si2 Si1 97.67(4) . . ?
C24 Si2 Si1 101.09(4) . . ?
Pd1 Si2 Si1 54.767(9) . . ?
Pd1 Si2 Si1 125.988(13) 3_666 . ?
C1 N1 C2 173.70(12) . . ?
N1 C1 Pd1 173.88(10) . . ?
N1 C2 C5 106.35(9) . . ?
N1 C2 C4 107.86(10) . . ?
C5 C2 C4 111.60(11) . . ?
N1 C2 C3 107.74(10) . . ?
C5 C2 C3 111.78(11) . . ?
C4 C2 C3 111.23(11) . . ?
C2 C3 H3A 109.5 . . ?
C2 C3 H3B 109.5 . . ?
H3A C3 H3B 109.5 . . ?
C2 C3 H3C 109.5 . . ?
H3A C3 H3C 109.5 . . ?
H3B C3 H3C 109.5 . . ?
C2 C4 H4A 109.5 . . ?
C2 C4 H4B 109.5 . . ?
H4A C4 H4B 109.5 . . ?
C2 C4 H4C 109.5 . . ?
H4A C4 H4C 109.5 . . ?
H4B C4 H4C 109.5 . . ?
C2 C5 H5A 109.5 . . ?
C2 C5 H5B 109.5 . . ?
H5A C5 H5B 109.5 . . ?
C2 C5 H5C 109.5 . . ?
H5A C5 H5C 109.5 . . ?
H5B C5 H5C 109.5 . . ?
C7 C6 C11 117.01(11) . . ?
C7 C6 Si1 119.89(9) . . ?
C11 C6 Si1 123.10(9) . . ?
C8 C7 C6 121.55(13) . . ?
C8 C7 H7 119.2 . . ?
C6 C7 H7 119.2 . . ?
C9 C8 C7 120.32(13) . . ?
C9 C8 H8 119.8 . . ?
C7 C8 H8 119.8 . . ?
C8 C9 C10 119.63(12) . . ?
C8 C9 H9 120.2 . . ?
C10 C9 H9 120.2 . . ?
C9 C10 C11 119.94(13) . . ?
C9 C10 H10 120.0 . . ?
C11 C10 H10 120.0 . . ?
C10 C11 C6 121.55(12) . . ?
C10 C11 H11 119.2 . . ?
C6 C11 H11 119.2 . . ?
C17 C12 C13 117.59(11) . . ?
C17 C12 Si1 121.80(9) . . ?
C13 C12 Si1 120.51(9) . . ?
C14 C13 C12 121.15(12) . . ?
C14 C13 H13 119.4 . . ?
C12 C13 H13 119.4 . . ?
C15 C14 C13 120.32(12) . . ?
C15 C14 H14 119.8 . . ?
C13 C14 H14 119.8 . . ?
C14 C15 C16 119.50(12) . . ?
C14 C15 H15 120.2 . . ?
C16 C15 H15 120.2 . . ?
C15 C16 C17 119.97(12) . . ?
C15 C16 H16 120.0 . . ?
C17 C16 H16 120.0 . . ?
C16 C17 C12 121.46(12) . . ?
C16 C17 H17 119.3 . . ?
C12 C17 H17 119.3 . . ?
C19 C18 C23 117.14(11) . . ?
C19 C18 Si2 121.93(9) . . ?
C23 C18 Si2 120.85(9) . . ?
C20 C19 C18 121.30(12) . . ?
C20 C19 H19 119.3 . . ?
C18 C19 H19 119.3 . . ?
C21 C20 C19 120.39(12) . . ?
C21 C20 H20 119.8 . . ?
C19 C20 H20 119.8 . . ?
C20 C21 C22 119.58(12) . . ?
C20 C21 H21 120.2 . . ?
C22 C21 H21 120.2 . . ?
C23 C22 C21 119.91(12) . . ?
C23 C22 H22 120.0 . . ?
C21 C22 H22 120.0 . . ?
C22 C23 C18 121.67(11) . . ?
C22 C23 H23 119.2 . . ?
C18 C23 H23 119.2 . . ?
C25 C24 C29 117.40(10) . . ?
C25 C24 Si2 124.57(9) . . ?
C29 C24 Si2 117.92(8) . . ?
C26 C25 C24 121.44(11) . . ?
C26 C25 H25 119.3 . . ?
C24 C25 H25 119.3 . . ?
C27 C26 C25 119.87(11) . . ?
C27 C26 H26 120.1 . . ?
C25 C26 H26 120.1 . . ?
C26 C27 C28 120.05(11) . . ?
C26 C27 H27 120.0 . . ?
C28 C27 H27 120.0 . . ?
C27 C28 C29 119.79(11) . . ?
C27 C28 H28 120.1 . . ?
C29 C28 H28 120.1 . . ?
C28 C29 C24 121.38(11) . . ?
C28 C29 H29 119.3 . . ?
C24 C29 H29 119.3 . . ?

loop_
 _geom_torsion_atom_site_label_1
 _geom_torsion_atom_site_label_2
 _geom_torsion_atom_site_label_3
 _geom_torsion_atom_site_label_4
 _geom_torsion
 _geom_torsion_site_symmetry_1
 _geom_torsion_site_symmetry_2
 _geom_torsion_site_symmetry_3
 _geom_torsion_site_symmetry_4
 _geom_torsion_publ_flag
C12 Si1 C6 C7 53.77(11) . . . . ?
Pd1 Si1 C6 C7 166.85(9) . . . . ?
Si2 Si1 C6 C7 -139.33(9) . . . . ?
C12 Si1 C6 C11 -125.63(10) . . . . ?
Pd1 Si1 C6 C11 -12.55(11) . . . . ?
Si2 Si1 C6 C11 41.27(12) . . . . ?
C11 C6 C7 C8 0.47(19) . . . . ?
Si1 C6 C7 C8 -178.96(11) . . . . ?
C6 C7 C8 C9 -0.3(2) . . . . ?
C7 C8 C9 C10 0.0(2) . . . . ?
C8 C9 C10 C11 0.2(2) . . . . ?
C9 C10 C11 C6 0.0(2) . . . . ?
C7 C6 C11 C10 -0.30(18) . . . . ?
Si1 C6 C11 C10 179.12(10) . . . . ?
C6 Si1 C12 C17 25.88(11) . . . . ?
Pd1 Si1 C12 C17 -88.55(9) . . . . ?
Si2 Si1 C12 C17 -141.61(8) . . . . ?
C6 Si1 C12 C13 -157.64(9) . . . . ?
Pd1 Si1 C12 C13 87.92(9) . . . . ?
Si2 Si1 C12 C13 34.87(11) . . . . ?
C17 C12 C13 C14 0.08(17) . . . . ?
Si1 C12 C13 C14 -176.54(9) . . . . ?
C12 C13 C14 C15 0.59(19) . . . . ?
C13 C14 C15 C16 -0.76(19) . . . . ?
C14 C15 C16 C17 0.26(19) . . . . ?
C15 C16 C17 C12 0.42(19) . . . . ?
C13 C12 C17 C16 -0.59(17) . . . . ?
Si1 C12 C17 C16 175.99(9) . . . . ?
C24 Si2 C18 C19 -142.48(10) . . . . ?
Pd1 Si2 C18 C19 13.54(12) . . . . ?
Pd1 Si2 C18 C19 96.97(10) 3_666 . . . ?
Si1 Si2 C18 C19 -37.95(10) . . . . ?
C24 Si2 C18 C23 40.69(11) . . . . ?
Pd1 Si2 C18 C23 -163.29(8) . . . . ?
Pd1 Si2 C18 C23 -79.86(10) 3_666 . . . ?
Si1 Si2 C18 C23 145.22(9) . . . . ?
C23 C18 C19 C20 -0.17(18) . . . . ?
Si2 C18 C19 C20 -177.11(10) . . . . ?
C18 C19 C20 C21 0.3(2) . . . . ?
C19 C20 C21 C22 -0.3(2) . . . . ?
C20 C21 C22 C23 0.2(2) . . . . ?
C21 C22 C23 C18 -0.1(2) . . . . ?
C19 C18 C23 C22 0.10(18) . . . . ?
Si2 C18 C23 C22 177.08(10) . . . . ?
C18 Si2 C24 C25 11.90(11) . . . . ?
Pd1 Si2 C24 C25 -145.71(8) . . . . ?
Pd1 Si2 C24 C25 135.77(9) 3_666 . . . ?
Si1 Si2 C24 C25 -90.25(10) . . . . ?
C18 Si2 C24 C29 -164.11(9) . . . . ?
Pd1 Si2 C24 C29 38.28(10) . . . . ?
Pd1 Si2 C24 C29 -40.24(9) 3_666 . . . ?
Si1 Si2 C24 C29 93.74(9) . . . . ?
C29 C24 C25 C26 2.61(17) . . . . ?
Si2 C24 C25 C26 -173.42(9) . . . . ?
C24 C25 C26 C27 -1.00(18) . . . . ?
C25 C26 C27 C28 -1.52(18) . . . . ?
C26 C27 C28 C29 2.31(19) . . . . ?
C27 C28 C29 C24 -0.61(19) . . . . ?
C25 C24 C29 C28 -1.80(17) . . . . ?
Si2 C24 C29 C28 174.50(9) . . . . ?


#==============================================================================
# Additional structures and associated data_? identifiers
# should be added at this point if there is more than one 
# structure analysis in the CIF.

_shelx_res_file
;
TITL Pd4inter
    shelxl.res
    created by SHELXL-2017/1 at 11:40:40 on 13-Sep-2022
CELL  0.41340 10.29678 20.03488 13.35012 90.00000 104.18060 90.00000
ZERR  2 0.00043 0.00085 0.00056 0.00000 0.00730 0.00000
LATT 1
SYMM .50-X, .50+Y, .50-Z
SFAC C H N PD SI
DISP    Pd   -0.53127    2.57362      5996.12
DISP    Si    0.02685    0.02288        53.30
DISP    C    -0.00009    0.00047         1.09
DISP    N     0.00045    0.00097         2.27
DISP    H     0.00000    0.00000         0.64
UNIT 80 26 12 4 8
OMIT      0  10   2
OMIT      1   0   5
OMIT      1   0   3
OMIT      0   0   4
OMIT      2   6   4
OMIT      5   3   0
OMIT      3   4   5
OMIT      2   2   5
OMIT      6   6   4
OMIT     -5   1   1
OMIT     -4   6   2
OMIT      1   6   5
OMIT      3   4   0
OMIT      2   0   6
OMIT      2   0   0
OMIT     -2   2   5
OMIT     -3   2   6
OMIT     -3   7   5
OMIT      0   2   2
OMIT      1  10   2
OMIT     -2  16   2
OMIT      1   2   0
OMIT      3   6   5
OMIT      5   7   1
OMIT     -1  11   6
OMIT      2   3   7
OMIT      9  16   1
OMIT     -3   8   1
OMIT     -6   2   1
OMIT      5   4   2
OMIT      2   7   5
OMIT     -5   8   2
OMIT     -5  15   6
OMIT     -5   6   4
OMIT     -3   8   4
OMIT      1   8   3
OMIT      0   9   3
OMIT     -5   0   1
OMIT      0  16   0
OMIT      3   6   3
OMIT     -6   1   3
OMIT      4   8   0
OMIT      1   7   5
OMIT      1  16  11
OMIT      2  10   2
OMIT      5  11   0
OMIT     -1  11   8
OMIT      5   5   4
OMIT     -1   9   4
OMIT      2   4   6
L.S. 20
FMAP 2
PLAN 50
WPDB -2
HTAB
BOND $H
CONF
LIST 4
TEMP 23.0
ACTA
SIZE 0.100 0.100 0.100
WGHT    0.015300    1.656400
FVAR       0.36327
PD1   4    0.413312    0.497118    0.403855    11.00000    0.01227    0.01190 =
         0.01224    0.00081   -0.00040    0.00002
SI1   5    0.296423    0.404059    0.308912    11.00000    0.01473    0.01432 =
         0.01470   -0.00073    0.00116   -0.00110
SI2   5    0.481512    0.405014    0.504682    11.00000    0.01338    0.01255 =
         0.01401    0.00122    0.00123   -0.00030
N1    3    0.259747    0.597081    0.234077    11.00000    0.01896    0.01789 =
         0.01757    0.00150    0.00164    0.00112
C1    1    0.322545    0.561971    0.295226    11.00000    0.01746    0.01624 =
         0.01625   -0.00110    0.00113   -0.00133
C2    1    0.170892    0.643238    0.164342    11.00000    0.02036    0.01899 =
         0.01658    0.00477    0.00078    0.00525
C3    1    0.060202    0.602116    0.094472    11.00000    0.02851    0.02664 =
         0.03014    0.00578   -0.00879    0.00061
AFIX 137
H3A   2   -0.002820    0.631463    0.050778    11.00000   -1.20000
H3B   2    0.015149    0.576138    0.136120    11.00000   -1.20000
H3C   2    0.098619    0.572867    0.052547    11.00000   -1.20000
AFIX   0
C4    1    0.253983    0.680034    0.101828    11.00000    0.02675    0.03192 =
         0.02222    0.00957    0.00634    0.00570
AFIX 137
H4A   2    0.197680    0.710521    0.055065    11.00000   -1.20000
H4B   2    0.292241    0.648384    0.063269    11.00000   -1.20000
H4C   2    0.324380    0.704380    0.147764    11.00000   -1.20000
AFIX   0
C5    1    0.115573    0.690782    0.232666    11.00000    0.03212    0.03233 =
         0.02309    0.00386    0.00785    0.01440
AFIX 137
H5A   2    0.188226    0.714112    0.277915    11.00000   -1.20000
H5B   2    0.066977    0.665853    0.272989    11.00000   -1.20000
H5C   2    0.056639    0.722358    0.190173    11.00000   -1.20000
AFIX   0
C6    1    0.110766    0.423554    0.280702    11.00000    0.01663    0.02090 =
         0.01640    0.00270    0.00174   -0.00190
C7    1    0.019563    0.385216    0.208731    11.00000    0.02162    0.03792 =
         0.02230   -0.00603    0.00408   -0.00731
AFIX  43
H7    2    0.050989    0.349885    0.176080    11.00000   -1.20000
AFIX   0
C8    1   -0.117160    0.398662    0.184772    11.00000    0.01947    0.05705 =
         0.02226   -0.00109   -0.00035   -0.01117
AFIX  43
H8    2   -0.175688    0.372513    0.136332    11.00000   -1.20000
AFIX   0
C9    1   -0.166301    0.450576    0.232509    11.00000    0.01509    0.04744 =
         0.02958    0.01765    0.00267    0.00042
AFIX  43
H9    2   -0.257711    0.459496    0.216349    11.00000   -1.20000
AFIX   0
C10   1   -0.078903    0.489291    0.304538    11.00000    0.02398    0.02592 =
         0.03911    0.00935    0.01235    0.00451
AFIX  43
H10   2   -0.111471    0.524273    0.337162    11.00000   -1.20000
AFIX   0
C11   1    0.058332    0.475810    0.328247    11.00000    0.01954    0.02036 =
         0.02697    0.00196    0.00482   -0.00091
AFIX  43
H11   2    0.116225    0.502180    0.376770    11.00000   -1.20000
AFIX   0
C12   1    0.349060    0.403217    0.182894    11.00000    0.01834    0.01577 =
         0.01764   -0.00288    0.00287   -0.00397
C13   1    0.464021    0.368607    0.174571    11.00000    0.01732    0.02476 =
         0.02024   -0.00279    0.00112   -0.00164
AFIX  43
H13   2    0.511856    0.343938    0.230543    11.00000   -1.20000
AFIX   0
C14   1    0.507964    0.370461    0.084077    11.00000    0.01712    0.03230 =
         0.02764   -0.00762    0.00737   -0.00484
AFIX  43
H14   2    0.584137    0.346785    0.079871    11.00000   -1.20000
AFIX   0
C15   1    0.438788    0.407423    0.000109    11.00000    0.02965    0.03144 =
         0.02368   -0.00445    0.01243   -0.01117
AFIX  43
H15   2    0.468864    0.409054   -0.060094    11.00000   -1.20000
AFIX   0
C16   1    0.324146    0.442028    0.006561    11.00000    0.03443    0.02301 =
         0.02073    0.00362    0.00559   -0.00382
AFIX  43
H16   2    0.276974    0.466793   -0.049546    11.00000   -1.20000
AFIX   0
C17   1    0.280004    0.439610    0.096932    11.00000    0.02499    0.01788 =
         0.02145   -0.00027    0.00518    0.00054
AFIX  43
H17   2    0.202837    0.462712    0.100267    11.00000   -1.20000
AFIX   0
C18   1    0.378020    0.356322    0.577178    11.00000    0.01823    0.01586 =
         0.01589   -0.00051    0.00320   -0.00253
C19   1    0.239447    0.364562    0.558279    11.00000    0.01910    0.02917 =
         0.02042    0.00437    0.00383    0.00185
AFIX  43
H19   2    0.196163    0.393492    0.506279    11.00000   -1.20000
AFIX   0
C20   1    0.164779    0.330307    0.615777    11.00000    0.01835    0.04342 =
         0.02618    0.00394    0.00602   -0.00286
AFIX  43
H20   2    0.072543    0.336443    0.601634    11.00000   -1.20000
AFIX   0
C21   1    0.226811    0.287358    0.693532    11.00000    0.02735    0.03467 =
         0.02659    0.00559    0.01039   -0.00847
AFIX  43
H21   2    0.176764    0.264692    0.731985    11.00000   -1.20000
AFIX   0
C22   1    0.364600    0.278152    0.714081    11.00000    0.02887    0.02801 =
         0.02596    0.01056    0.00655   -0.00043
AFIX  43
H22   2    0.407068    0.249159    0.766278    11.00000   -1.20000
AFIX   0
C23   1    0.438639    0.312240    0.656679    11.00000    0.01890    0.02443 =
         0.02206    0.00464    0.00320   -0.00036
AFIX  43
H23   2    0.530800    0.305750    0.671188    11.00000   -1.20000
AFIX   0
C24   1    0.617012    0.349226    0.479568    11.00000    0.01562    0.01647 =
         0.01363   -0.00043   -0.00011    0.00102
C25   1    0.621780    0.279939    0.493910    11.00000    0.01711    0.01663 =
         0.02088   -0.00081    0.00027   -0.00110
AFIX  43
H25   2    0.549823    0.258406    0.510533    11.00000   -1.20000
AFIX   0
C26   1    0.731719    0.242655    0.483840    11.00000    0.02333    0.01630 =
         0.02401   -0.00118    0.00053    0.00380
AFIX  43
H26   2    0.733469    0.196782    0.494742    11.00000   -1.20000
AFIX   0
C27   1    0.838560    0.273926    0.457561    11.00000    0.02058    0.02617 =
         0.02093    0.00022    0.00383    0.00817
AFIX  43
H27   2    0.913100    0.249217    0.452390    11.00000   -1.20000
AFIX   0
C28   1    0.834556    0.342181    0.438905    11.00000    0.02031    0.02725 =
         0.02390    0.00451    0.00794    0.00299
AFIX  43
H28   2    0.904891    0.362966    0.418825    11.00000   -1.20000
AFIX   0
C29   1    0.725144    0.379311    0.450333    11.00000    0.02115    0.01825 =
         0.02075    0.00310    0.00580    0.00182
AFIX  43
H29   2    0.723548    0.425066    0.438353    11.00000   -1.20000
AFIX   0
H1    2    0.307519    0.339632    0.337741    11.00000    0.02598
HKLF 4


REM  Pd4inter
REM R1 =  0.0167 for    5831 Fo > 4sig(Fo)  and  0.0175 for all    6076 data
REM    305 parameters refined using      0 restraints

END

WGHT      0.0204      1.1638

REM No hydrogen bonds found for HTAB generation

REM Highest difference peak  0.312,  deepest hole -0.431,  1-sigma level  0.047
Q1    1   0.4949  0.4026  0.0571  11.00000  0.05    0.31
Q2    1   0.4787  0.3686  0.1244  11.00000  0.05    0.30
Q3    1   0.1959  0.2955  0.6392  11.00000  0.05    0.29
Q4    1   0.1401  0.6628  0.1969  11.00000  0.05    0.28
Q5    1   0.4066  0.3352  0.6199  11.00000  0.05    0.27
Q6    1   0.3263  0.4204  0.1381  11.00000  0.05    0.27
Q7    1   0.0656  0.4020  0.2530  11.00000  0.05    0.27
Q8    1   0.1162  0.6265  0.1282  11.00000  0.05    0.27
Q9    1   0.6688  0.3608  0.4562  11.00000  0.05    0.27
Q10   1   0.7711  0.3569  0.4500  11.00000  0.05    0.26
Q11   1   0.8223  0.3065  0.4418  11.00000  0.05    0.26
Q12   1   0.7808  0.2632  0.4676  11.00000  0.05    0.26
Q13   1   0.3182  0.4454  0.0609  11.00000  0.05    0.25
Q14   1   0.6210  0.3142  0.4797  11.00000  0.05    0.25
Q15   1  -0.1142  0.4607  0.2827  11.00000  0.05    0.24
Q16   1   0.0803  0.4466  0.3037  11.00000  0.05    0.23
Q17   1   0.5612  0.3694  0.4822  11.00000  0.05    0.23
Q18   1   0.4499  0.4461  0.4638  11.00000  0.05    0.23
Q19   1   0.8577  0.3103  0.4753  11.00000  0.05    0.23
Q20   1   0.2086  0.6624  0.1323  11.00000  0.05    0.23
Q21   1  -0.1281  0.4351  0.2038  11.00000  0.05    0.23
Q22   1  -0.0159  0.4780  0.3215  11.00000  0.05    0.23
Q23   1   0.2957  0.2824  0.6933  11.00000  0.05    0.23
Q24   1   0.4162  0.3959  0.1782  11.00000  0.05    0.22
Q25   1  -0.0487  0.3967  0.2067  11.00000  0.05    0.21
Q26   1   0.2042  0.3404  0.5802  11.00000  0.05    0.21
Q27   1   0.3190  0.3636  0.5703  11.00000  0.05    0.21
Q28   1   0.4026  0.4322  0.0103  11.00000  0.05    0.21
Q29   1   0.4286  0.4255 -0.1033  11.00000  0.05    0.20
Q30   1   0.1871  0.4149  0.2960  11.00000  0.05    0.20
Q31   1   0.3272  0.4041  0.2326  11.00000  0.05    0.20
Q32   1   0.6775  0.2646  0.4795  11.00000  0.05    0.20
Q33   1   0.3580  0.5532  0.3464  11.00000  0.05    0.18
Q34   1   0.4204  0.3723  0.5449  11.00000  0.05    0.18
Q35   1   0.3949  0.4974  0.4981  11.00000  0.05    0.17
Q36   1   0.3975  0.2955  0.6765  11.00000  0.05    0.17
Q37   1   0.3517  0.3861  0.6821  11.00000  0.05    0.17
Q38   1   0.5084  0.4984  0.4801  11.00000  0.05    0.17
Q39   1   0.5376  0.4698  0.4810  11.00000  0.05    0.16
Q40   1   0.5235  0.4451  0.5570  11.00000  0.05    0.16
Q41   1   0.3248  0.3631  0.3476  11.00000  0.05    0.15
Q42   1   0.2192  0.6213  0.2004  11.00000  0.05    0.15
Q43   1   0.2434  0.5660  0.2431  11.00000  0.05    0.14
Q44   1  -0.1625  0.3419  0.1425  11.00000  0.05    0.14
Q45   1  -0.1825  0.4878  0.2812  11.00000  0.05    0.14
Q46   1   0.7345  0.4538  0.4591  11.00000  0.05    0.14
Q47   1   0.8731  0.2705  0.4778  11.00000  0.05    0.14
Q48   1   0.4936  0.3890 -0.0789  11.00000  0.05    0.14
Q49   1   0.1407  0.6985  0.2980  11.00000  0.05    0.14
Q50   1   0.4477  0.4009 -0.0188  11.00000  0.05    0.13
;

_shelx_res_checksum   19945

_shelx_hkl_file
;
   0   0   1   -0.15    0.22
   0   0   1    0.09    0.30
   0   0  -1    0.06    0.35
   0   0  -1    0.64    0.25
   0   0  -1    0.53    0.23
   0   0   2  360.88    8.62
   0   0   2  350.73    8.43
   0   0   2  403.91    9.52
   0   0  -2  349.74    9.12
   0   0  -2  372.72    8.73
   0   0  -2  397.87    9.44
   0   0  -2  371.90    9.01
   0   0   3   -0.04    0.76
   0   0   3   -0.09    0.67
   0   0   3    1.42    0.60
   0   0   3   -0.10    0.74
   0   0  -3    1.29    0.97
   0   0  -3   -0.01    0.60
   0   0  -3    0.59    0.78
   0   0  -3    0.26    0.81
   0   0   4   50.10    2.01
   0   0   4   54.73    1.92
   0   0   4   52.71    1.97
   0   0   4   48.56    1.92
   0   0  -4   56.44    1.85
   0   0  -4   57.73    2.17
   0   0  -4   51.73    1.92
   0   0   5   -0.76    0.95
   0   0  -5   -0.15    1.00
   0   0  -5   -0.11    0.91
   0   0   6  303.23   10.63
   0   0   6  308.45    9.67
   0   0   6  317.24   10.09
   0   0  -6  312.61   10.76
   0   0  -6  325.04    9.99
   0   0  -6  316.00   10.25
   0   0   7   -0.42    1.22
   0   0   7   -0.12    0.81
   0   0   7   -0.44    1.14
   0   0   7    0.69    1.03
   0   0  -7   -0.15    1.02
   0   0  -7    1.57    1.05
   0   0  -7   -1.63    1.05
   0   0  -7    0.97    1.21
   0   0   8   59.92    3.28
   0   0   8   54.68    2.46
   0   0   8   58.02    2.82
   0   0   8   60.85    2.69
   0   0  -8   62.06    3.01
   0   0  -8   60.40    2.86
   0   0  -8   60.40    2.79
   0   0  -8   56.08    2.83
   0   0   9   -0.76    1.46
   0   0   9    0.63    0.94
   0   0   9    0.80    1.20
   0   0   9   -0.63    1.18
   0   0  -9    1.48    1.05
   0   0  -9   -1.72    1.16
   0   0  -9    0.29    1.21
   0   0  -9    0.96    1.31
   0   0  10 4042.35  377.18
   0   0  10 3958.59  352.17
   0   0  10 3968.26  357.57
   0   0  10 3712.82  333.42
   0   0 -10 3976.94  372.10
   0   0 -10 3884.07  344.76
   0   0 -10 3810.96  348.15
   0   0 -10 3948.33  359.08
   0   0  11    0.92    1.47
   0   0  11    0.60    1.47
   0   0  11    0.11    1.11
   0   0  11    0.83    1.14
   0   0  11   -0.29    1.31
   0   0 -11    0.16    1.44
   0   0 -11    1.68    1.59
   0   0 -11   -0.40    1.71
   0   0 -11   -0.22    1.64
   0   0  12  799.03   39.82
   0   0  12  729.72   34.30
   0   0  12  801.63   37.28
   0   0  12  748.83   34.58
   0   0 -12  788.85   39.03
   0   0 -12  790.87   35.69
   0   0 -12  813.07   38.80
   0   0 -12  829.55   39.17
   0   0  13    2.31    1.55
   0   0  13   -2.98    1.66
   0   0  13    2.29    1.61
   0   0 -13    0.74    1.33
   0   0 -13    4.23    2.00
   0   0 -13   -0.94    1.64
   0   0  14   96.57    5.45
   0   0  14   93.11    4.91
   0   0 -14  100.13    5.82
   0   0 -14  100.87    5.48
   0   0  15    0.11    1.59
   0   0  15    0.67    1.35
   0   0  15   -0.63    1.98
   0   0  15    1.19    1.60
   0   0 -15   -3.49    2.11
   0   0 -15    2.65    1.58
   0   0 -15    1.93    2.24
   0   0 -15    0.51    1.80
   0   0  16  130.86    7.51
   0   0  16  125.72    6.44
   0   0  16  128.39    6.74
   0   0  16  132.21    6.72
   0   0 -16  137.84    7.93
   0   0 -16  120.53    6.26
   0   0 -16  130.53    6.90
   0   0 -16  131.09    7.27
   0   1   0    0.39    0.13
   0  -1   0    0.33    0.13
   0  -1   0    0.53    0.19
   0   1   1 4130.66  292.15
   0   1   1 3948.57  267.85
   0   1   1 3584.20  247.27
   0   1  -1 4023.21  271.72
   0   1   1 4537.76  318.13
   0   1  -1 4056.78  283.79
   0   1  -1 4270.08  295.10
   0  -1   1 4054.43  273.21
   0  -1  -1 3873.12  275.71
   0  -1   1 4340.98  307.89
   0  -1  -1 4257.83  300.08
   0  -1  -1 4129.04  279.36
   0  -1  -1 3726.53  254.58
   0   1   2   58.09    1.73
   0   1  -2   65.43    1.60
   0   1   2   60.48    1.56
   0   1  -2   63.83    1.89
   0   1  -2   63.31    1.61
   0   1  -2   66.46    1.87
   0   1   2   57.05    1.48
   0  -1   2   62.44    1.89
   0  -1   2   62.29    1.74
   0  -1  -2   58.50    1.58
   0  -1   2   62.62    1.61
   0  -1   2   59.90    1.52
   0   1  -3   75.87    2.21
   0   1   3   74.75    2.13
   0   1  -3   73.77    2.50
   0   1   3   78.59    2.36
   0   1  -3   80.02    2.23
   0   1   3   72.64    1.99
   0  -1   3   68.33    2.27
   0  -1  -3   69.69    2.52
   0  -1   3   76.81    2.43
   0  -1  -3   75.20    2.16
   0  -1   3   77.58    2.09
   0  -1  -3   74.55    2.34
   0  -1  -3   71.91    2.05
   0   1  -4  661.17   22.35
   0   1   4  661.32   23.40
   0   1   4  660.89   21.07
   0   1  -4  705.22   22.35
   0   1  -4  668.76   21.57
   0  -1   4  608.38   20.91
   0  -1  -4  647.25   20.65
   0  -1   4  683.20   21.82
   0  -1  -4  661.37   22.27
   0  -1   4  690.97   23.72
   0  -1  -4  665.66   21.38
   0   1   5  728.88   27.07
   0   1  -5  759.08   28.80
   0   1   5  766.61   26.72
   0  -1   5  848.53   30.34
   0  -1  -5  821.11   31.00
   0  -1  -5  698.30   25.55
   0   1  -6   75.59    2.77
   0   1   6   69.84    3.00
   0   1  -6   75.19    3.19
   0   1   6   68.86    2.49
   0   1  -6   74.06    2.79
   0   1   6   71.02    2.80
   0  -1   6   77.36    3.01
   0  -1  -6   73.82    3.17
   0  -1   6   77.86    2.90
   0  -1  -6   67.92    2.47
   0  -1   6   73.26    2.68
   0  -1  -6   69.04    2.80
   0   1  -7  423.85   13.97
   0   1   7  401.10   14.95
   0   1  -7  434.93   14.80
   0   1   7  401.06   13.31
   0   1  -7  395.22   13.95
   0   1   7  395.84   13.81
   0   1  -7  370.15   13.83
   0  -1   7  396.81   13.90
   0  -1  -7  379.22   14.21
   0  -1   7  408.90   15.04
   0  -1  -7  425.60   13.91
   0  -1   7  402.91   13.63
   0  -1  -7  422.14   14.68
   0  -1   7  416.22   13.96
   0   1  -8   70.41    3.53
   0   1   8   71.28    3.68
   0   1  -8   74.65    3.13
   0   1   8   70.71    3.09
   0   1  -8   74.27    3.33
   0   1   8   73.25    3.32
   0   1  -8   66.93    3.27
   0   1   8   70.27    2.87
   0  -1   8   76.06    3.77
   0  -1  -8   72.73    3.43
   0  -1   8   67.59    3.05
   0  -1  -8   73.10    2.87
   0  -1   8   75.30    3.20
   0  -1  -8   70.63    3.10
   0  -1   8   72.66    3.24
   0  -1  -8   66.42    3.02
   0   1  -9  420.61   15.04
   0   1   9  411.72   16.73
   0   1  -9  349.51   13.84
   0   1   9  426.48   15.14
   0   1  -9  407.63   15.53
   0   1   9  400.39   15.18
   0   1  -9  392.56   15.89
   0  -1   9  376.44   14.39
   0  -1  -9  400.70   16.06
   0  -1   9  381.10   15.37
   0  -1  -9  385.34   13.86
   0  -1   9  412.44   14.92
   0  -1  -9  440.35   16.40
   0  -1   9  409.70   14.97
   0  -1  -9  362.73   13.95
   0   1 -10   38.84    2.61
   0   1  10   44.04    3.26
   0   1 -10   39.93    2.61
   0   1  10   42.98    2.54
   0   1 -10   41.78    2.54
   0   1  10   44.00    2.61
   0   1 -10   38.98    2.74
   0   1  10   44.23    2.42
   0  -1  10   37.91    2.84
   0  -1 -10   43.28    3.14
   0  -1  10   40.06    2.40
   0  -1 -10   44.13    2.69
   0  -1  10   37.71    2.68
   0  -1 -10   42.96    2.63
   0  -1  10   36.10    2.42
   0  -1 -10   40.33    2.44
   0   1 -11  977.56   51.70
   0   1  11  995.32   52.75
   0   1 -11 1043.70   50.28
   0   1  11 1078.27   51.80
   0   1 -11 1021.88   51.85
   0   1  11 1000.35   50.31
   0   1 -11 1079.46   54.59
   0   1  11 1027.93   49.14
   0  -1  11 1044.46   55.23
   0  -1 -11 1009.62   53.15
   0  -1  11 1015.90   49.78
   0  -1 -11 1045.67   50.24
   0  -1  11 1044.74   50.82
   0  -1 -11 1089.27   55.30
   0  -1  11  987.27   49.51
   0  -1 -11 1019.98   51.69
   0   1 -12    1.64    1.90
   0   1  12    0.95    1.88
   0   1 -12   -0.63    1.61
   0   1  12    3.72    1.28
   0   1 -12    1.83    1.56
   0   1  12    2.58    1.32
   0   1 -12    1.48    1.68
   0   1  12   -0.13    1.47
   0  -1  12   -0.69    1.58
   0  -1 -12    1.95    2.06
   0  -1  12    2.03    1.31
   0  -1 -12    1.16    1.61
   0  -1  12    0.82    1.65
   0  -1 -12    0.92    1.82
   0  -1  12    2.00    1.55
   0  -1 -12    2.01    1.62
   0   1 -13   31.58    2.69
   0   1  13   29.50    2.43
   0   1 -13   31.62    2.79
   0   1  13   35.39    2.93
   0   1  13   35.46    2.63
   0   1 -13   29.89    2.72
   0  -1  13   32.51    2.72
   0  -1 -13   38.19    3.12
   0  -1 -13   32.48    2.54
   0  -1  13   29.11    2.79
   0  -1 -13   34.96    2.74
   0  -1  13   34.15    2.94
   0  -1 -13   32.43    2.54
   0   1  14    1.65    1.51
   0   1  14    2.47    2.05
   0   1  14    4.52    1.43
   0   1 -14    3.58    1.87
   0   1 -14    5.99    2.21
   0  -1  14    6.94    2.14
   0  -1 -14    2.67    1.82
   0  -1  14    5.39    1.60
   0  -1 -14    0.09    1.87
   0   1 -15   65.03    4.48
   0   1  15   58.79    4.30
   0   1 -15   69.23    4.08
   0   1  15   62.34    3.80
   0   1 -15   66.40    4.40
   0   1  15   59.33    3.91
   0   1 -15   63.51    4.49
   0   1  15   64.94    3.85
   0  -1  15   66.56    4.95
   0  -1 -15   67.78    4.44
   0  -1  15   65.18    4.03
   0  -1 -15   67.78    4.10
   0  -1  15   55.96    3.69
   0  -1 -15   67.96    4.36
   0  -1  15   65.95    4.02
   0  -1 -15   63.01    4.30
   0   1 -16   16.61    2.51
   0   1  16   14.84    2.56
   0   1 -16   15.74    2.32
   0   1  16   18.05    2.17
   0   1 -16   19.06    2.52
   0   1  16   16.08    2.27
   0   1  16   18.15    2.40
   0  -1  16   19.18    2.23
   0  -1  16   17.22    2.35
   0  -1 -16   20.08    3.11
   0  -1  16   17.68    2.39
   0  -1 -16   16.71    2.53
   0  -1  16   15.73    2.12
   0  -1 -16   13.67    2.77
   0  -1 -16   18.24    2.58
   0   2   0 3724.19  247.57
   0   2   0 3851.33  253.70
   0   2   0 3985.45  267.92
   0  -2   0 3579.66  238.65
   0  -2   0 3492.45  228.01
   0  -2   0 3718.70  246.01
   0   2   1  295.26    6.04
   0   2   1  306.97    7.16
   0   2  -1  283.48    6.43
   0   2  -1  290.96    6.51
   0   2   1  287.62    6.20
   0  -2   1  283.03    6.43
   0  -2   1  286.38    5.72
   0  -2   1  294.13    6.56
   0  -2  -1  313.48    7.41
   0  -2  -1  307.15    6.61
   0   2  -2    8.19    0.84
   0   2   2    7.66    0.94
   0   2   2    6.83    0.60
   0   2   2    7.24    0.62
   0   2  -2    6.29    0.85
   0   2   2    6.27    0.89
   0   2  -2    6.64    0.46
   0   2  -2    6.48    0.85
   0  -2  -2    6.08    0.81
   0  -2   2    5.84    0.84
   0  -2   2    7.76    1.09
   0  -2  -2    6.02    0.74
   0  -2  -2    7.27    0.52
   0  -2   2    7.20    0.61
   0  -2  -2    5.62    0.59
   0   2  -3  125.36    3.45
   0   2  -3  125.58    3.10
   0   2   3  123.54    3.18
   0   2   3  133.70    3.83
   0   2  -3  112.63    3.37
   0   2   3  122.26    3.03
   0   2  -3  127.25    3.93
   0  -2   3  121.65    3.56
   0  -2   3  117.42    3.66
   0  -2  -3  121.17    3.12
   0  -2   3  116.34    3.15
   0  -2  -3  123.37    3.82
   0  -2  -3  130.06    3.16
   0   2  -4 1723.65   82.56
   0   2   4 1509.27   68.75
   0   2   4 1604.98   71.55
   0   2  -4 1649.51   74.00
   0   2  -4 1624.72   75.10
   0  -2   4 1539.75   69.93
   0  -2  -4 1564.01   70.93
   0  -2   4 1575.50   76.12
   0  -2  -4 1545.29   75.08
   0  -2   4 1489.18   72.46
   0  -2  -4 1545.34   69.72
   0   2   5    2.48    1.31
   0   2   5    2.32    0.77
   0   2   5    1.68    0.81
   0   2  -5    2.24    0.99
   0   2  -5    1.58    0.94
   0  -2   5    1.23    0.88
   0  -2  -5    2.01    1.28
   0  -2  -5    1.49    0.90
   0   2  -6 1383.07   64.35
   0   2   6 1328.62   66.47
   0   2  -6 1306.06   64.65
   0   2   6 1359.67   61.85
   0   2  -6 1378.71   67.15
   0   2   6 1290.64   62.19
   0  -2   6 1315.46   64.59
   0  -2  -6 1420.58   70.00
   0  -2   6 1380.24   62.54
   0  -2  -6 1381.05   62.30
   0  -2  -6 1309.67   63.95
   0  -2   6 1400.87   65.01
   0   2  -7  611.47   22.48
   0   2   7  623.60   24.81
   0   2  -7  665.35   23.83
   0   2   7  661.68   23.43
   0   2  -7  557.38   22.41
   0   2   7  609.86   23.09
   0   2  -7  589.66   23.24
   0  -2   7  624.74   23.70
   0  -2  -7  602.43   24.03
   0  -2   7  570.03   22.92
   0  -2  -7  611.81   21.99
   0  -2   7  653.06   23.74
   0  -2  -7  640.41   24.66
   0  -2   7  609.64   22.11
   0  -2  -7  587.41   21.76
   0   2  -8    2.98    1.50
   0   2   8   -0.27    1.32
   0   2  -8    3.97    1.11
   0   2   8    1.87    1.10
   0   2  -8    2.25    1.22
   0   2   8    3.02    1.15
   0   2  -8    2.20    1.43
   0   2   8    3.69    0.91
   0  -2   8    2.59    1.42
   0  -2  -8    2.96    1.22
   0  -2   8    2.05    1.25
   0  -2  -8    1.93    1.02
   0  -2   8    1.40    1.02
   0  -2  -8    1.08    1.14
   0  -2   8    3.47    1.43
   0  -2  -8    2.71    1.26
   0   2  -9  232.44    9.43
   0   2   9  231.48    9.74
   0   2  -9  245.22    8.71
   0   2   9  241.20    8.61
   0   2  -9  247.77    9.01
   0   2   9  236.35    9.14
   0   2  -9  236.97    9.43
   0   2   9  228.19    8.00
   0  -2   9  250.22    9.63
   0  -2  -9  256.71   10.16
   0  -2   9  240.03    8.70
   0  -2  -9  246.28    8.44
   0  -2   9  248.92    8.74
   0  -2  -9  252.17    9.59
   0  -2   9  250.84    9.31
   0  -2  -9  218.90    8.16
   0   2 -10 1820.57  117.13
   0   2  10 1929.68  124.14
   0   2 -10 1923.86  115.46
   0   2  10 1810.00  109.83
   0   2 -10 1987.05  119.87
   0   2  10 1865.78  115.84
   0   2 -10 1782.04  115.93
   0   2  10 1879.06  109.98
   0  -2  10 2169.93  134.94
   0  -2 -10 1792.07  116.66
   0  -2  10 1708.56  105.96
   0  -2 -10 1954.81  116.14
   0  -2  10 1847.89  111.10
   0  -2 -10 1934.70  122.14
   0  -2  10 1720.54  108.63
   0  -2 -10 1887.36  114.92
   0   2 -11   55.71    3.69
   0   2  11   54.67    3.65
   0   2 -11   57.71    3.38
   0   2  11   62.57    3.10
   0   2 -11   56.51    3.11
   0   2  11   50.16    3.38
   0   2 -11   55.26    3.52
   0   2  11   56.42    2.94
   0  -2  11   53.86    3.60
   0  -2 -11   60.61    3.63
   0  -2  11   51.62    3.05
   0  -2 -11   56.64    2.97
   0  -2  11   54.52    2.82
   0  -2 -11   56.77    3.38
   0  -2  11   51.43    3.35
   0  -2 -11   53.49    3.19
   0   2 -12  386.84   17.75
   0   2  12  388.72   17.97
   0   2 -12  399.92   16.38
   0   2  12  397.76   16.10
   0   2 -12  410.29   17.29
   0   2  12  395.02   16.64
   0   2 -12  380.31   17.24
   0   2  12  391.81   15.57
   0  -2  12  421.67   18.70
   0  -2 -12  402.10   18.00
   0  -2  12  380.11   15.81
   0  -2 -12  410.05   16.12
   0  -2  12  412.14   16.90
   0  -2 -12  390.94   17.53
   0  -2  12  401.01   17.00
   0  -2 -12  408.48   17.04
   0   2  13    2.84    1.69
   0   2 -13   -0.53    1.67
   0   2  13    0.93    1.55
   0   2 -13    0.41    1.80
   0   2 -13    1.20    1.43
   0  -2  13    1.97    1.55
   0  -2 -13    3.03    2.17
   0  -2 -13    0.84    1.68
   0  -2 -13   -0.17    1.72
   0  -2  13    1.11    1.57
   0  -2 -13    2.89    1.63
   0   2 -14  159.47    7.76
   0   2  14  166.95    8.39
   0   2 -14  174.33    8.69
   0   2  14  170.26    7.92
   0   2 -14  171.30    8.61
   0   2  14  167.43    7.26
   0  -2  14  160.49    7.51
   0  -2 -14  171.96    8.78
   0  -2 -14  173.08    7.81
   0  -2  14  163.97    8.23
   0  -2  14  161.38    7.17
   0  -2 -14  172.18    7.92
   0   2 -15   47.65    4.06
   0   2  15   49.99    4.41
   0   2 -15   52.06    3.70
   0   2  15   47.61    3.47
   0   2 -15   50.66    3.73
   0   2  15   47.52    3.74
   0   2  15   48.74    3.18
   0  -2  15   44.54    3.34
   0  -2  15   51.45    4.24
   0  -2 -15   49.38    3.64
   0  -2  15   49.34    3.52
   0  -2 -15   49.74    3.23
   0  -2 -15   50.60    3.79
   0  -2  15   41.98    3.51
   0  -2 -15   51.90    3.75
   0   2 -16  249.44   11.17
   0   2  16  261.86   13.61
   0   2 -16  272.01   13.10
   0   2  16  249.03   11.03
   0   2  16  252.19   11.42
   0   2  16  240.51   11.64
   0   2 -16  251.23   12.77
   0  -2  16  213.49   10.78
   0  -2 -16  230.51   12.81
   0  -2  16  262.75   13.31
   0  -2 -16  244.72   11.23
   0  -2  16  247.27   11.26
   0  -2 -16  261.93   12.84
   0  -2 -16  259.78   12.33
   0   3   0   -0.04    0.51
   0   3   0    0.51    0.64
   0   3   0   -0.32    0.70
   0   3   0   -0.20    0.52
   0  -3   0    0.32    0.66
   0  -3   0   -0.48    0.61
   0  -3   0    0.14    0.47
   0   3   1  543.12   15.17
   0   3  -1  577.52   16.70
   0   3   1  524.45   13.26
   0   3  -1  524.39   13.52
   0   3   1  539.62   15.20
   0   3  -1  508.87   14.08
   0   3   1  518.27   14.03
   0  -3   1  549.03   16.12
   0  -3  -1  514.11   14.37
   0  -3   1  495.00   13.75
   0  -3  -1  493.02   12.58
   0  -3  -1  560.19   15.58
   0  -3   1  529.32   14.14
   0  -3  -1  547.82   14.80
   0  -3   1  536.07   13.66
   0   3  -2    0.55    0.81
   0   3   2    0.92    0.71
   0   3   2    0.35    0.52
   0   3  -2    0.96    0.81
   0   3  -2    0.90    1.15
   0   3   2    1.10    0.51
   0   3  -2   -0.02    0.44
   0  -3   2    0.43    0.76
   0  -3  -2    0.83    0.54
   0  -3   2    0.13    0.74
   0  -3   2   -0.75    1.00
   0  -3  -2    0.95    0.68
   0  -3  -2    1.03    0.60
   0  -3   2    1.09    0.49
   0   3  -3 2672.78  153.71
   0   3   3 2578.62  164.00
   0   3   3 2693.79  155.30
   0   3   3 2780.14  162.22
   0   3  -3 2582.33  157.20
   0   3   3 2663.84  166.59
   0   3  -3 2653.62  164.09
   0   3  -3 2907.13  182.85
   0  -3   3 2658.76  169.10
   0  -3   3 2711.64  155.93
   0  -3  -3 2673.43  155.11
   0  -3   3 2558.70  158.23
   0  -3  -3 2676.00  155.83
   0   3   4  268.31    7.08
   0   3   4  280.02    7.48
   0   3  -4  262.57    7.02
   0  -3   4  252.75    8.27
   0  -3   4  269.59    8.07
   0  -3  -4  278.80    7.56
   0  -3   4  276.69    7.28
   0  -3  -4  266.63    7.20
   0   3   5 2048.01  111.03
   0   3   5 2234.12  128.93
   0   3  -5 2219.81  119.91
   0   3  -5 2001.55  117.71
   0   3  -5 2191.86  122.58
   0  -3   5 2223.24  124.38
   0  -3  -5 1980.05  119.47
   0  -3  -5 2096.23  122.97
   0  -3  -5 2010.45  110.69
   0   3  -6    0.25    0.84
   0   3   6    2.30    1.05
   0   3  -6   -0.09    1.29
   0   3   6   -1.57    1.00
   0   3   6   -0.18    1.13
   0   3  -6    0.45    1.04
   0  -3   6    1.32    1.05
   0  -3   6    0.92    1.19
   0  -3   6    1.01    0.90
   0  -3   6    1.10    1.23
   0  -3  -6    1.28    0.95
   0  -3  -6   -0.50    1.03
   0  -3  -6    0.04    1.15
   0   3  -7  519.92   18.12
   0   3   7  474.89   18.45
   0   3  -7  501.63   17.26
   0   3   7  519.25   17.66
   0   3  -7  517.27   19.47
   0   3   7  503.53   18.92
   0   3  -7  479.86   18.18
   0  -3   7  490.17   18.45
   0  -3  -7  454.74   17.98
   0  -3   7  465.27   17.84
   0  -3  -7  491.39   16.83
   0  -3   7  518.13   18.09
   0  -3  -7  501.48   18.76
   0  -3   7  510.06   17.33
   0  -3  -7  500.70   17.26
   0   3  -8   72.71    3.53
   0   3   8   73.16    3.46
   0   3  -8   73.58    3.16
   0   3   8   68.96    3.03
   0   3  -8   65.98    2.94
   0   3   8   67.02    3.12
   0   3  -8   63.18    3.46
   0   3   8   65.24    2.77
   0  -3   8   73.10    3.59
   0  -3  -8   67.27    3.55
   0  -3   8   70.13    2.94
   0  -3  -8   70.57    3.00
   0  -3   8   69.91    2.82
   0  -3  -8   73.91    3.59
   0  -3   8   61.90    3.18
   0  -3  -8   67.62    2.92
   0   3  -9  548.34   23.19
   0   3   9  537.67   23.25
   0   3  -9  564.98   22.18
   0   3   9  568.28   21.77
   0   3  -9  635.94   23.83
   0   3   9  544.37   22.49
   0   3  -9  590.07   24.74
   0   3   9  538.85   20.58
   0  -3   9  554.60   23.47
   0  -3  -9  537.29   23.18
   0  -3   9  540.51   21.59
   0  -3  -9  567.15   21.52
   0  -3   9  556.27   21.42
   0  -3  -9  538.69   22.68
   0  -3   9  643.20   25.25
   0  -3  -9  583.22   22.43
   0   3 -10   22.54    1.91
   0   3  10   17.63    2.12
   0   3 -10   22.10    2.11
   0   3  10   17.28    1.91
   0   3 -10   23.12    2.35
   0   3  10   20.29    2.06
   0   3 -10   24.46    2.03
   0  -3  10   23.92    2.29
   0  -3 -10   19.86    2.06
   0  -3  10   21.10    2.42
   0  -3 -10   18.76    1.86
   0  -3  10   22.01    2.10
   0  -3 -10   20.30    2.37
   0  -3  10   19.32    1.76
   0  -3 -10   19.19    1.88
   0   3 -11 1061.69   56.95
   0   3  11 1109.99   59.99
   0   3 -11 1077.20   54.36
   0   3  11 1125.60   55.61
   0   3 -11 1128.41   56.86
   0   3  11 1094.36   56.07
   0   3 -11 1111.76   59.59
   0   3  11 1036.50   50.69
   0  -3  11 1113.27   59.25
   0  -3 -11 1111.28   60.47
   0  -3  11 1108.43   55.11
   0  -3 -11 1103.17   54.06
   0  -3  11 1136.58   55.79
   0  -3 -11 1103.65   58.37
   0  -3  11 1008.40   53.66
   0  -3 -11 1111.61   55.77
   0   3 -12    6.27    1.62
   0   3  12    5.99    1.78
   0   3 -12    9.36    1.76
   0   3  12    8.48    1.78
   0   3 -12    7.03    2.15
   0   3  12    4.75    1.63
   0   3 -12    7.55    1.95
   0   3  12    8.47    1.68
   0  -3  12    8.50    1.72
   0  -3  12    5.94    2.15
   0  -3 -12    6.32    1.46
   0  -3  12    8.18    1.88
   0  -3 -12    6.19    1.84
   0  -3  12    6.13    1.54
   0  -3 -12    8.15    1.71
   0   3  13    0.28    1.23
   0   3 -13    0.44    1.70
   0   3 -13    3.34    1.99
   0   3  13    1.47    1.46
   0   3 -13   -0.86    1.74
   0  -3  13   -0.16    1.51
   0  -3 -13    2.35    1.50
   0  -3  13    0.51    1.59
   0  -3 -13    2.15    1.73
   0  -3 -13    1.41    1.56
   0   3 -14   32.82    2.86
   0   3  14   36.53    3.53
   0   3 -14   36.84    3.14
   0   3 -14   35.04    2.92
   0   3  14   37.56    2.92
   0   3 -14   39.60    3.61
   0   3  14   36.96    2.65
   0  -3  14   35.54    3.00
   0  -3 -14   39.95    3.34
   0  -3  14   36.21    3.12
   0  -3 -14   42.00    3.16
   0  -3  14   35.38    2.91
   0  -3 -14   42.27    3.58
   0  -3  14   38.33    3.45
   0  -3 -14   41.56    3.14
   0   3 -15  769.14   42.22
   0   3  15  835.98   45.42
   0   3 -15  785.12   39.75
   0   3  15  793.38   39.55
   0   3 -15  796.66   44.38
   0   3  15  724.15   39.13
   0   3  15  795.51   38.80
   0  -3  15  781.14   39.56
   0  -3  15  795.85   44.15
   0  -3 -15  791.09   43.02
   0  -3  15  779.67   41.41
   0  -3 -15  773.98   42.62
   0  -3  15  750.46   39.04
   0  -3 -15  784.10   40.72
   0   3 -16   13.15    2.29
   0   3  16   15.46    2.71
   0   3 -16   10.25    2.63
   0   3  16   13.44    2.47
   0   3  16   15.13    2.18
   0   3  16    9.55    2.30
   0   3 -16   11.54    2.09
   0  -3  16   10.69    2.21
   0  -3 -16   16.98    2.89
   0  -3  16   12.92    2.78
   0  -3 -16   12.85    2.46
   0  -3  16    8.66    2.04
   0  -3 -16   14.19    2.96
   0  -3 -16   10.14    2.22
   0   4   0  256.15    6.50
   0   4   0  254.88    6.61
   0   4   0  270.73    7.17
   0   4   0  248.74    5.90
   0  -4   0  250.01    6.47
   0  -4   0  260.40    6.59
   0  -4   0  235.37    5.79
   0  -4   0  268.71    7.18
   0   4   1 3825.84  302.46
   0   4  -1 4578.76  364.64
   0   4   1 4027.12  301.55
   0   4  -1 4056.71  311.20
   0   4   1 4444.96  346.40
   0   4  -1 4025.31  313.24
   0   4   1 4457.93  343.83
   0  -4   1 4037.77  309.59
   0  -4  -1 3873.41  305.82
   0  -4   1 4045.10  314.21
   0  -4  -1 4143.27  309.18
   0  -4   1 4369.86  351.63
   0  -4  -1 4358.25  341.03
   0  -4  -1 4256.03  331.01
   0  -4   1 4031.87  305.58
   0   4  -2   74.51    2.43
   0   4   2   75.94    2.72
   0   4   2   70.93    2.03
   0   4  -2   80.97    1.97
   0   4   2   82.02    2.33
   0   4   2   86.68    2.79
   0  -4   2   74.89    2.41
   0  -4   2   77.78    2.40
   0  -4   2   74.46    1.84
   0  -4  -2   76.60    2.64
   0  -4  -2   73.42    2.00
   0  -4   2   81.82    2.79
   0  -4  -2   85.99    2.87
   0  -4  -2   77.03    2.31
   0   4  -3   91.11    2.37
   0   4   3   88.52    3.21
   0   4   3   84.07    2.36
   0   4   3   91.63    2.57
   0   4  -3   87.32    2.97
   0   4  -3   93.63    2.83
   0  -4   3   91.45    2.35
   0  -4   3   90.05    3.31
   0  -4  -3   89.14    2.44
   0  -4   3   81.96    2.73
   0  -4  -3   92.17    2.64
   0   4  -4 1202.97   49.11
   0   4   4 1261.71   51.10
   0   4   4 1271.97   52.69
   0   4   4 1350.54   60.09
   0  -4   4 1203.20   53.85
   0  -4   4 1285.70   51.87
   0  -4   4 1279.09   55.36
   0  -4  -4 1273.18   52.09
   0  -4  -4 1304.51   53.25
   0   4   5  143.03    5.13
   0   4  -5  140.68    4.51
   0   4   5  140.62    4.80
   0   4  -5  128.17    4.61
   0   4  -5  142.47    4.98
   0   4  -5  134.70    3.99
   0  -4   5  131.44    4.44
   0  -4  -5  154.16    5.11
   0  -4  -5  140.40    4.97
   0  -4  -5  143.14    4.21
   0   4   6 1527.17   83.46
   0   4  -6 1533.17   84.75
   0   4   6 1639.16   80.66
   0   4  -6 1853.01   92.04
   0   4  -6 1602.92   85.18
   0  -4   6 1516.30   78.36
   0  -4   6 1601.37   86.67
   0  -4   6 1580.45   77.38
   0  -4   6 1499.80   80.14
   0  -4  -6 1602.02   78.86
   0  -4  -6 1656.35   88.31
   0  -4  -6 1625.74   88.49
   0   4  -7    5.04    1.33
   0   4   7    5.58    1.64
   0   4  -7    5.97    1.06
   0   4   7    5.63    1.16
   0   4  -7    4.31    1.16
   0   4   7    4.24    1.29
   0   4  -7    4.78    1.44
   0  -4   7    6.55    1.50
   0  -4  -7    5.05    1.33
   0  -4   7    3.73    1.09
   0  -4  -7    4.98    1.22
   0  -4   7    4.51    1.14
   0  -4  -7    6.50    1.30
   0  -4   7    4.91    1.11
   0  -4  -7    3.76    1.12
   0   4  -8  257.59    8.93
   0   4   8  243.29    9.54
   0   4  -8  266.69    8.97
   0   4  -8  255.58    9.86
   0   4   8  271.35   10.01
   0   4  -8  246.92    9.63
   0   4   8  242.88    8.03
   0  -4   8  257.02    8.62
   0  -4  -8  250.15    9.73
   0  -4   8  257.07    9.83
   0  -4  -8  259.17    8.55
   0  -4   8  257.82    9.12
   0  -4  -8  262.24    9.83
   0  -4   8  257.53    9.82
   0  -4  -8  263.37    8.78
   0   4  -9  244.78    8.93
   0   4   9  242.10    9.74
   0   4  -9  248.94    8.77
   0   4   9  244.37    8.59
   0   4  -9  248.88   10.19
   0   4   9  245.59    9.35
   0   4  -9  251.87   10.03
   0  -4   9  244.49    9.62
   0  -4  -9  243.02    9.73
   0  -4   9  252.33   10.07
   0  -4  -9  251.64    8.81
   0  -4   9  260.32    9.14
   0  -4  -9  267.66   10.53
   0  -4   9  246.54    8.58
   0  -4  -9  232.67    8.35
   0   4 -10  543.56   21.49
   0   4  10  524.59   22.94
   0   4 -10  514.50   20.65
   0   4  10  525.71   20.65
   0   4 -10  542.09   23.75
   0   4  10  494.04   21.14
   0   4 -10  540.94   23.27
   0  -4  10  513.20   21.79
   0  -4 -10  547.59   23.70
   0  -4  10  509.80   22.25
   0  -4 -10  553.93   21.24
   0  -4  10  511.88   21.03
   0  -4 -10  540.42   22.97
   0  -4  10  530.61   20.67
   0  -4 -10  505.31   20.53
   0   4 -11   14.24    2.14
   0   4  11   13.03    2.08
   0   4 -11   14.75    1.70
   0   4  11   13.20    1.84
   0   4 -11   14.79    1.83
   0   4  11   14.77    2.11
   0   4 -11   14.04    2.08
   0   4  11   15.56    1.49
   0  -4  11   15.81    2.24
   0  -4 -11   13.84    1.87
   0  -4  11   12.05    2.03
   0  -4 -11   12.04    1.64
   0  -4  11   14.01    1.87
   0  -4 -11   12.09    2.07
   0  -4  11   10.58    2.07
   0  -4 -11   13.14    1.94
   0   4 -12   51.92    3.05
   0   4  12   49.51    3.48
   0   4 -12   47.13    3.04
   0   4  12   54.67    3.22
   0   4 -12   48.95    3.67
   0   4  12   47.40    3.00
   0   4 -12   55.31    3.76
   0  -4  12   47.55    3.21
   0  -4  12   50.76    3.66
   0  -4 -12   52.66    3.14
   0  -4  12   44.97    3.31
   0  -4 -12   48.52    3.34
   0  -4  12   49.51    3.13
   0  -4 -12   50.07    3.10
   0   4  13   17.07    2.66
   0   4  13   15.77    2.20
   0   4  13   18.26    1.97
   0   4 -13   17.07    2.24
   0   4 -13   16.61    2.47
   0  -4 -13   15.40    2.03
   0  -4  13   17.08    1.72
   0  -4  13   14.94    2.27
   0  -4 -13   15.42    2.19
   0  -4 -13   20.66    2.16
   0   4 -14  240.35   10.19
   0   4  14  232.09   11.50
   0   4 -14  240.00   10.60
   0   4 -14  236.74   11.09
   0   4  14  222.89   10.73
   0   4 -14  237.17   11.36
   0   4  14  225.67    9.58
   0  -4  14  241.51   10.44
   0  -4 -14  239.86   11.95
   0  -4  14  229.08   10.90
   0  -4 -14  240.18   10.29
   0  -4  14  245.12   10.49
   0  -4 -14  244.83   11.81
   0  -4  14  253.57   12.27
   0  -4 -14  256.58   11.05
   0   4 -15   17.21    2.64
   0   4  15   16.72    3.03
   0   4  15   15.11    2.02
   0   4  15   14.12    2.36
   0   4  15   19.37    2.69
   0   4 -15   13.80    2.22
   0  -4  15   15.22    2.06
   0  -4  15   15.00    2.38
   0  -4 -15   13.14    2.91
   0  -4  15   14.56    2.79
   0  -4 -15   16.65    2.50
   0  -4 -15   14.41    2.30
   0   4 -16  746.44   37.01
   0   4  16  684.20   39.02
   0   4 -16  734.43   38.54
   0   4  16  704.49   35.53
   0   4 -16  663.94   38.00
   0   4  16  699.23   38.26
   0   4  16  705.25   34.43
   0   4 -16  722.21   39.88
   0  -4 -16  739.04   40.99
   0  -4  16  740.83   41.67
   0  -4 -16  733.14   35.96
   0  -4  16  719.84   35.87
   0  -4 -16  663.06   38.76
   0  -4  16  667.46   34.67
   0  -4 -16  712.68   37.52
   0   5   0   -0.03    0.83
   0   5   0    1.11    0.92
   0   5   0   -1.58    1.06
   0   5   0   -0.72    0.76
   0  -5   0   -0.46    0.73
   0  -5   0    0.14    0.87
   0  -5   0    0.46    0.62
   0  -5   0    0.51    0.86
   0   5   1 3848.40  300.53
   0   5  -1 4057.25  306.50
   0   5   1 3774.94  280.85
   0   5  -1 4088.39  326.49
   0   5   1 3939.65  306.56
   0   5   1 4076.77  314.88
   0   5  -1 3616.00  281.68
   0  -5   1 3824.67  290.83
   0  -5  -1 4133.53  319.66
   0  -5   1 3980.84  298.82
   0  -5   1 3869.76  299.29
   0  -5  -1 3981.45  311.02
   0  -5  -1 4403.70  339.32
   0  -5  -1 3923.93  290.80
   0   5   2  151.71    4.61
   0   5   2  146.80    4.60
   0   5  -2  144.67    3.73
   0   5   2  139.28    3.62
   0   5   2  155.38    4.28
   0  -5   2  139.59    4.01
   0  -5   2  143.42    4.26
   0  -5  -2  137.85    4.26
   0  -5  -2  150.81    3.81
   0  -5  -2  158.76    4.91
   0  -5   2  151.88    4.89
   0  -5  -2  150.50    4.26
   0   5  -3 2038.25  112.72
   0   5   3 2011.87  103.98
   0   5   3 2097.98  110.78
   0  -5   3 1996.90  101.80
   0  -5   3 2000.47  111.00
   0  -5  -3 2123.59  108.77
   0  -5  -3 2166.99  114.56
   0   5   4   31.15    2.00
   0   5   4   30.66    1.40
   0   5  -4   33.41    1.80
   0   5   4   30.76    1.40
   0   5  -4   27.34    2.16
   0   5  -4   32.65    1.28
   0  -5   4   32.65    1.37
   0  -5  -4   31.89    1.41
   0  -5  -4   33.79    2.17
   0   5  -5 2116.61  132.75
   0   5   5 2158.98  131.33
   0   5  -5 2233.43  128.94
   0   5   5 2202.25  132.48
   0   5  -5 2122.61  127.22
   0   5  -5 2164.31  118.25
   0  -5   5 1988.74  119.71
   0  -5   5 2035.84  120.31
   0  -5   5 2218.09  136.10
   0   5   6    8.22    1.05
   0   5   6    5.94    1.39
   0   5   6    8.52    0.98
   0   5  -6    5.60    1.38
   0   5  -6    5.88    1.06
   0   5   6    8.39    1.23
   0   5  -6    4.84    1.08
   0  -5   6   10.22    1.05
   0  -5   6    7.17    1.64
   0  -5  -6    7.40    1.46
   0  -5   6    8.68    1.43
   0  -5  -6    7.69    1.35
   0  -5   6    6.10    1.40
   0   5  -7  488.31   17.93
   0   5  -7  489.83   19.91
   0   5   7  484.91   16.95
   0   5  -7  474.04   18.43
   0   5   7  538.43   20.03
   0   5  -7  511.83   17.28
   0   5   7  493.58   16.57
   0  -5   7  475.79   17.76
   0  -5  -7  499.88   19.84
   0  -5   7  499.74   19.83
   0  -5  -7  496.37   17.13
   0  -5   7  488.92   16.67
   0  -5  -7  488.04   19.13
   0  -5   7  505.26   19.03
   0  -5  -7  499.80   17.04
   0   5  -8   -0.07    1.32
   0   5  -8    2.57    1.58
   0   5   8   -0.33    1.10
   0   5  -8    0.34    1.26
   0   5   8    0.12    1.00
   0   5  -8    0.69    1.08
   0   5   8    1.86    1.05
   0  -5   8    0.30    0.91
   0  -5  -8    1.76    1.62
   0  -5   8    0.76    1.59
   0  -5  -8    0.98    1.17
   0  -5   8    1.05    1.04
   0  -5  -8    0.63    1.58
   0  -5   8    1.48    1.05
   0  -5  -8    1.07    1.00
   0   5  -9  272.08   10.82
   0   5   9  278.28   11.51
   0   5  -9  278.08   10.07
   0   5   9  295.04   10.33
   0   5  -9  288.90   10.09
   0   5   9  282.50   11.17
   0   5  -9  296.80   12.02
   0   5   9  285.16    9.68
   0  -5   9  259.75   10.79
   0  -5  -9  283.88   11.33
   0  -5   9  291.02   10.61
   0  -5  -9  282.38    9.93
   0  -5   9  271.31    9.55
   0  -5  -9  280.00   11.51
   0  -5   9  262.58   10.75
   0  -5  -9  251.61    9.14
   0   5 -10   35.90    2.93
   0   5  10   34.38    2.50
   0   5 -10   31.97    2.34
   0   5  10   36.13    2.31
   0   5 -10   36.57    2.40
   0   5  10   33.34    2.27
   0   5 -10   34.07    3.07
   0   5  10   33.40    2.00
   0  -5  10   33.86    2.52
   0  -5 -10   32.98    2.83
   0  -5  10   40.24    2.53
   0  -5 -10   37.07    2.27
   0  -5  10   34.19    2.38
   0  -5 -10   38.97    2.73
   0  -5  10   33.96    2.51
   0  -5 -10   36.61    2.30
   0   5 -11  712.02   31.43
   0   5  11  682.73   33.43
   0   5 -11  721.83   30.70
   0   5  11  687.99   29.41
   0   5 -11  686.89   33.48
   0   5  11  700.86   32.65
   0   5 -11  703.09   33.19
   0  -5  11  673.56   32.04
   0  -5 -11  686.36   33.26
   0  -5  11  713.61   33.69
   0  -5 -11  696.80   30.08
   0  -5  11  684.64   30.34
   0  -5 -11  708.47   33.46
   0  -5  11  671.33   29.11
   0  -5 -11  676.36   29.69
   0   5 -12    2.72    1.52
   0   5  12    1.51    1.35
   0   5  12    1.27    1.21
   0   5 -12   -0.48    1.48
   0   5 -12    1.13    2.02
   0   5 -12    0.03    1.68
   0  -5  12    1.15    1.83
   0  -5  12    2.38    1.76
   0  -5 -12    4.96    1.69
   0  -5  12    1.11    1.75
   0  -5 -12    2.43    2.05
   0  -5  12    1.14    1.27
   0  -5 -12    4.37    1.60
   0   5  13   -2.12    1.55
   0   5  13   -1.00    1.68
   0   5 -13   -0.21    1.61
   0   5  13    1.93    1.62
   0   5  13    0.64    1.25
   0   5 -13    2.38    1.88
   0  -5  13    0.29    1.43
   0  -5 -13    0.09    1.49
   0  -5  13   -0.41    1.92
   0  -5 -13    0.30    1.33
   0  -5 -13    0.34    1.51
   0   5 -14   -0.66    1.59
   0   5  14   -0.86    2.04
   0   5 -14    3.67    1.85
   0   5 -14    1.19    2.11
   0   5  14   -1.79    1.53
   0   5 -14    3.30    1.67
   0   5  14   -0.38    1.13
   0  -5  14    1.23    1.43
   0  -5 -14    1.41    1.93
   0  -5  14   -0.16    1.66
   0  -5 -14    0.08    1.23
   0  -5  14    1.53    1.90
   0  -5 -14    1.46    1.51
   0  -5  14    2.25    1.77
   0  -5 -14    2.07    1.45
   0   5  15  761.53   40.36
   0   5  15  826.19   44.43
   0   5 -15  773.38   41.71
   0   5  15  767.48   38.26
   0   5 -15  785.59   39.02
   0   5  15  773.71   37.36
   0  -5  15  700.66   35.94
   0  -5 -15  822.05   45.14
   0  -5  15  782.84   43.78
   0  -5 -15  774.24   42.26
   0  -5 -15  756.47   38.41
   0   5 -16   -2.25    1.98
   0   5  16    2.17    2.63
   0   5 -16   -1.32    1.75
   0   5  16    2.50    1.96
   0   5 -16    0.57    2.01
   0   5  16   -1.89    1.83
   0   5 -16   -1.22    1.98
   0   5  16   -0.32    1.58
   0  -5  16    0.96    2.58
   0  -5 -16   -0.52    1.98
   0  -5  16   -0.62    1.64
   0  -5 -16    2.60    1.96
   0  -5  16   -1.81    1.78
   0  -5 -16    0.96    2.18
   0  -5  16   -0.57    1.86
   0  -5 -16   -0.94    1.91
   0   6   0  257.29    7.29
   0   6   0  244.23    7.00
   0   6   0  270.08    8.26
   0   6   0  250.28    6.70
   0  -6   0  241.81    7.16
   0  -6   0  244.77    7.06
   0  -6   0  246.23    6.75
   0  -6   0  276.48    8.49
   0   6   1  545.86   17.57
   0   6   1  545.99   17.69
   0   6   1  522.32   15.52
   0   6   1  555.50   17.96
   0   6  -1  504.71   15.68
   0   6  -1  545.55   17.30
   0   6  -1  535.53   16.44
   0  -6   1  550.98   16.59
   0  -6  -1  527.63   17.15
   0  -6  -1  518.51   15.45
   0  -6  -1  537.80   17.37
   0  -6   1  527.20   16.76
   0  -6  -1  547.00   18.04
   0   6  -2  306.88    9.46
   0   6   2  325.30    8.73
   0   6   2  345.09   10.06
   0   6  -2  322.99    8.91
   0  -6   2  325.78    8.75
   0  -6   2  325.74    9.68
   0  -6  -2  318.59   10.19
   0  -6  -2  313.97    8.58
   0  -6  -2  344.75   10.13
   0   6  -3  421.32   14.65
   0   6   3  370.36   10.52
   0   6   3  380.23   11.47
   0   6   3  412.59   13.39
   0   6  -3  389.03   10.48
   0  -6   3  417.04   12.70
   0  -6  -3  371.86   10.59
   0  -6  -3  403.91   13.23
   0  -6  -3  384.68   11.74
   0  -6   3  358.77   11.45
   0   6   4 6135.28  730.49
   0   6   4 6344.39  701.78
   0   6  -4 7133.19  852.92
   0   6   4 6161.54  746.58
   0   6  -4 6726.53  732.66
   0   6  -4 6456.57  750.61
   0   6  -4 7002.66  797.27
   0  -6  -4 6668.03  787.75
   0  -6   4 7178.90  853.86
   0  -6  -4 6936.71  816.45
   0  -6  -4 6581.71  742.12
   0  -6   4 6518.04  713.89
   0   6  -5   95.84    3.70
   0   6   5   88.37    3.65
   0   6   5   91.14    3.17
   0   6  -5   94.27    3.48
   0   6  -5  100.45    4.09
   0   6  -5   93.06    2.84
   0  -6   5   93.39    4.18
   0  -6  -5   98.59    3.93
   0  -6   5   91.57    3.41
   0   6  -6 3598.13  278.75
   0   6   6 3518.41  286.01
   0   6   6 3322.94  247.72
   0   6   6 3416.75  258.21
   0   6   6 3461.34  281.62
   0   6  -6 3259.62  263.45
   0   6  -6 3356.77  284.18
   0  -6   6 3349.10  262.58
   0  -6   6 3244.80  243.10
   0  -6   6 3440.93  283.81
   0  -6   6 3587.94  283.86
   0  -6  -6 3446.49  258.06
   0   6  -7  315.22   10.92
   0   6   7  297.15    9.67
   0   6  -7  313.21    9.99
   0   6   7  309.39   10.24
   0   6  -7  331.93   13.00
   0   6   7  311.39   11.68
   0   6  -7  301.79   11.11
   0  -6   7  326.30   11.36
   0  -6  -7  307.25   11.73
   0  -6   7  311.24   11.38
   0  -6   7  322.73   12.37
   0  -6  -7  325.94   12.25
   0  -6  -7  303.22    9.89
   0  -6   7  299.58    9.60
   0  -6  -7  321.93   10.40
   0   6  -8    2.11    1.05
   0   6   8    2.97    1.16
   0   6  -8    2.21    0.92
   0   6   8    2.04    1.19
   0   6  -8    2.52    1.56
   0   6   8    4.08    1.58
   0   6  -8    3.20    1.12
   0  -6   8    0.76    1.40
   0  -6  -8    2.22    1.78
   0  -6   8    2.47    1.24
   0  -6   8    1.90    1.31
   0  -6  -8    1.63    1.32
   0  -6  -8    2.23    1.08
   0  -6   8    1.79    1.09
   0  -6  -8    1.76    1.01
   0   6  -9   67.66    3.48
   0   6  -9   66.02    3.83
   0   6   9   68.63    3.26
   0   6  -9   72.90    3.83
   0   6   9   71.16    3.93
   0   6  -9   68.83    3.16
   0   6   9   64.51    2.85
   0  -6   9   71.64    3.54
   0  -6  -9   71.88    4.20
   0  -6   9   68.82    3.90
   0  -6  -9   63.77    2.97
   0  -6   9   65.90    3.03
   0  -6  -9   71.35    3.79
   0  -6   9   66.72    3.46
   0  -6  -9   64.57    2.92
   0   6 -10   61.79    3.34
   0   6  10   63.41    3.71
   0   6 -10   67.18    3.33
   0   6  10   62.73    3.22
   0   6 -10   66.26    3.27
   0   6  10   65.07    3.55
   0   6 -10   65.32    3.93
   0   6  10   62.38    2.86
   0  -6  10   58.67    3.42
   0  -6 -10   63.80    3.77
   0  -6  10   61.40    3.09
   0  -6 -10   63.31    3.08
   0  -6  10   61.28    3.08
   0  -6 -10   66.99    4.20
   0  -6  10   68.87    3.93
   0  -6 -10   60.12    3.15
   0   6 -11   36.89    3.08
   0   6  11   36.12    3.13
   0   6 -11   33.69    2.37
   0   6  11   32.58    2.33
   0   6 -11   32.70    2.19
   0   6  11   31.50    2.57
   0   6 -11   36.03    2.80
   0   6  11   33.15    2.24
   0  -6  11   35.45    2.97
   0  -6 -11   34.58    3.19
   0  -6  11   35.73    2.43
   0  -6 -11   35.17    2.44
   0  -6  11   33.80    2.40
   0  -6 -11   38.86    2.93
   0  -6  11   32.90    3.00
   0  -6 -11   34.67    2.57
   0   6 -12  181.65    8.82
   0   6  12  177.36    7.38
   0   6 -12  181.02    7.84
   0   6 -12  183.12    8.29
   0   6  12  172.49    6.91
   0   6 -12  179.57    7.45
   0  -6  12  177.08    8.30
   0  -6 -12  178.95    7.43
   0  -6  12  171.28    7.16
   0  -6  12  176.55    8.39
   0  -6 -12  184.34    7.70
   0   6  13   42.60    3.62
   0   6 -13   41.54    2.81
   0   6  13   44.06    3.06
   0   6 -13   48.84    4.01
   0   6  13   38.41    3.27
   0   6  13   43.45    2.60
   0  -6  13   40.02    2.92
   0  -6  13   41.10    2.94
   0  -6 -13   43.54    2.96
   0  -6  13   40.88    3.40
   0  -6 -13   46.42    3.85
   0  -6 -13   49.39    3.83
   0  -6 -13   50.36    3.17
   0   6 -14  356.26   15.83
   0   6  14  375.57   18.09
   0   6 -14  379.25   16.65
   0   6 -14  357.88   16.98
   0   6  14  366.90   16.90
   0   6  14  348.52   14.35
   0  -6  14  383.52   17.78
   0  -6  14  339.69   15.04
   0  -6 -14  332.95   16.88
   0  -6  14  347.94   17.04
   0  -6 -14  382.04   16.25
   0  -6  14  342.77   15.44
   0  -6 -14  360.07   17.50
   0  -6 -14  350.29   15.68
   0   6  15   16.86    2.38
   0   6  15   17.11    2.57
   0   6 -15   13.11    2.50
   0   6  15   13.46    2.23
   0   6 -15   15.85    2.13
   0   6  15   14.95    1.81
   0   6 -15   16.49    2.99
   0  -6 -15   16.74    2.66
   0  -6  15   15.75    2.98
   0  -6 -15   15.58    2.55
   0  -6  15   12.96    2.06
   0  -6 -15   16.72    2.06
   0   6 -16  743.65   41.16
   0   6  16  742.02   41.98
   0   6 -16  714.47   36.55
   0   6  16  724.72   36.46
   0   6 -16  695.74   37.22
   0   6  16  702.94   39.96
   0   6 -16  712.81   41.19
   0   6  16  711.91   34.63
   0  -6  16  723.31   39.92
   0  -6 -16  785.85   42.72
   0  -6  16  671.07   35.66
   0  -6 -16  752.97   37.28
   0  -6  16  682.24   35.21
   0  -6 -16  767.89   42.94
   0  -6  16  752.66   40.67
   0  -6 -16  689.45   36.51
   0   7   0    0.54    1.05
   0   7   0    0.21    0.64
   0   7   0    1.29    0.85
   0  -7   0    0.13    0.95
   0   7   1 2669.57  166.51
   0   7  -1 2780.50  180.87
   0   7  -1 2718.17  174.05
   0  -7   1 2694.42  172.01
   0  -7  -1 2854.60  187.54
   0   7   2    0.56    0.78
   0   7  -2    0.39    0.75
   0   7  -2    1.40    1.42
   0   7  -2    0.75    1.02
   0  -7  -2    3.40    0.89
   0  -7   2    0.82    0.80
   0  -7   2    0.40    0.62
   0   7   3   48.92    2.28
   0   7   3   53.59    1.98
   0   7  -3   54.00    2.13
   0   7   3   49.76    2.53
   0   7  -3   52.61    2.68
   0   7  -3   48.96    1.91
   0   7  -3   50.21    1.71
   0  -7   3   49.61    2.47
   0  -7  -3   54.90    2.49
   0  -7  -3   52.14    2.61
   0  -7   3   52.95    2.18
   0   7   4    1.24    1.30
   0   7  -4   -0.40    1.03
   0   7   4    1.55    1.04
   0   7  -4   -0.12    1.51
   0   7  -4   -0.25    0.69
   0  -7   4    1.17    0.73
   0  -7   4    0.31    1.27
   0  -7  -4    0.44    0.94
   0  -7  -4    0.90    1.34
   0  -7   4   -1.01    0.94
   0   7  -5 4503.67  419.46
   0   7   5 4288.52  409.61
   0   7   5 4467.35  396.23
   0   7  -5 4802.81  434.69
   0   7  -5 4509.48  389.12
   0   7  -5 4569.17  443.09
   0  -7  -5 4308.83  412.59
   0  -7   5 4690.31  452.24
   0  -7   5 4551.23  422.12
   0  -7  -5 4633.62  439.36
   0  -7  -5 4209.16  370.44
   0   7   6   12.39    1.27
   0   7   6   11.82    1.60
   0   7   6   11.97    1.16
   0   7  -6   10.24    1.83
   0   7  -6   10.58    1.68
   0   7   6   13.79    1.55
   0   7  -6   11.75    1.21
   0  -7   6   10.26    1.34
   0  -7   6   11.83    1.59
   0  -7   6   10.74    1.04
   0  -7   6   11.15    1.62
   0  -7  -6   13.37    1.80
   0  -7  -6   13.00    1.16
   0  -7  -6   12.25    1.53
   0  -7  -6   12.85    1.26
   0   7  -7  385.24   13.75
   0   7   7  397.53   15.27
   0   7   7  390.99   12.77
   0   7  -7  389.64   15.68
   0   7   7  377.62   12.86
   0   7   7  408.71   15.46
   0   7  -7  372.32   14.26
   0  -7   7  367.30   12.15
   0  -7   7  369.56   13.36
   0  -7   7  371.88   13.87
   0  -7  -7  378.89   12.78
   0  -7   7  346.72   14.49
   0  -7  -7  396.15   13.17
   0   7   8    3.58    1.20
   0   7   8    1.84    1.53
   0   7   8    2.60    0.99
   0   7  -8    1.98    1.01
   0   7  -8    2.49    1.35
   0   7  -8    3.99    1.74
   0   7   8    2.57    1.37
   0   7  -8    2.07    1.35
   0  -7   8    1.76    1.35
   0  -7  -8    4.05    1.42
   0  -7   8    3.23    1.32
   0  -7   8    4.67    1.43
   0  -7  -8    2.19    1.22
   0  -7  -8    1.30    0.95
   0  -7   8    1.67    0.98
   0  -7  -8    4.59    1.13
   0   7  -9  388.12   14.28
   0   7   9  355.44   12.61
   0   7  -9  360.71   12.68
   0   7   9  368.64   13.40
   0   7  -9  371.95   16.08
   0   7   9  333.51   13.90
   0   7  -9  367.23   15.07
   0  -7   9  345.05   13.52
   0  -7  -9  365.31   15.37
   0  -7   9  365.89   14.79
   0  -7   9  341.85   14.49
   0  -7  -9  365.90   15.43
   0  -7  -9  366.38   12.86
   0  -7   9  361.79   12.85
   0  -7  -9  357.61   12.96
   0   7 -10   26.66    2.46
   0   7  10   26.00    1.73
   0   7 -10   27.45    1.99
   0   7  10   25.07    1.98
   0   7 -10   28.70    2.67
   0   7  10   25.18    2.70
   0   7 -10   30.64    2.69
   0  -7  10   27.30    2.25
   0  -7 -10   27.37    2.39
   0  -7  10   27.05    2.59
   0  -7  10   31.87    2.74
   0  -7 -10   24.88    2.75
   0  -7 -10   31.52    2.09
   0  -7  10   27.04    1.93
   0  -7 -10   29.41    2.00
   0   7 -11  468.56   20.09
   0   7  11  456.82   21.19
   0   7  11  471.57   18.51
   0   7 -11  440.01   21.73
   0   7  11  497.18   19.79
   0   7  11  498.22   22.33
   0   7 -11  478.75   21.12
   0   7 -11  472.74   19.10
   0  -7  11  520.90   21.21
   0  -7  11  465.53   21.24
   0  -7  11  488.51   19.26
   0  -7 -11  489.31   22.15
   0  -7 -11  505.40   19.28
   0  -7  11  497.15   22.04
   0  -7 -11  475.60   19.20
   0   7 -12    8.67    2.03
   0   7  12    9.31    1.88
   0   7 -12    7.38    1.69
   0   7 -12    8.99    2.11
   0  -7  12    7.00    1.94
   0  -7 -12    9.55    2.30
   0  -7  12    8.01    1.57
   0  -7  12    8.71    2.27
   0  -7 -12    7.61    1.74
   0   7  13    4.82    1.91
   0   7 -13    0.95    1.65
   0   7  13    1.64    1.47
   0   7 -13    4.66    2.04
   0   7  13    3.55    1.83
   0   7  13    3.04    1.46
   0   7 -13    5.12    1.94
   0  -7  13    0.81    1.95
   0  -7 -13    4.10    1.80
   0  -7 -13    5.64    1.88
   0  -7  13    4.23    1.51
   0  -7 -13    4.79    1.82
   0  -7  13    4.63    1.72
   0  -7 -13    2.92    1.65
   0   7  14   22.73    2.50
   0   7  14   21.50    2.39
   0   7 -14   22.59    2.75
   0   7  14   20.61    2.13
   0   7 -14   26.17    2.71
   0   7 -14   19.18    2.25
   0  -7  14   22.14    2.34
   0  -7 -14   20.64    3.00
   0  -7  14   21.73    3.18
   0  -7 -14   26.06    2.36
   0  -7  14   21.69    2.69
   0  -7 -14   21.37    2.81
   0  -7 -14   21.17    2.27
   0   7 -15  556.55   26.38
   0   7  15  512.32   26.79
   0   7 -15  536.28   29.07
   0   7  15  475.73   24.68
   0   7 -15  514.07   24.23
   0   7  15  510.77   22.58
   0   7 -15  525.03   26.68
   0  -7 -15  529.34   27.43
   0  -7  15  518.86   26.85
   0  -7  15  530.35   27.67
   0  -7 -15  569.10   28.76
   0  -7  15  537.73   25.02
   0  -7 -15  501.58   23.97
   0   7 -16    1.28    1.76
   0   7  16    0.09    2.15
   0   7 -16   -1.63    1.42
   0   7  16    2.11    1.89
   0   7 -16   -1.79    1.58
   0   7  16    2.13    2.36
   0   7 -16    1.68    2.30
   0   7  16    1.05    1.59
   0  -7  16    2.51    2.46
   0  -7 -16   -3.25    1.97
   0  -7  16    1.65    2.16
   0  -7 -16   -0.53    1.31
   0  -7  16    1.67    1.58
   0  -7 -16   -3.07    2.12
   0  -7  16   -2.05    2.30
   0  -7 -16    0.29    1.77
   0   8   0 3897.97  320.80
   0  -8   0 3708.13  297.24
   0   8   1   18.87    1.75
   0   8  -1   16.19    1.37
   0   8  -1   15.83    1.83
   0  -8   1   17.71    1.62
   0  -8   1   17.09    1.22
   0  -8   1   17.47    1.23
   0  -8  -1   18.24    1.27
   0   8   2 1017.60   43.02
   0   8  -2  968.49   39.54
   0   8   2 1030.03   43.55
   0   8   2 1013.31   42.34
   0   8  -2  991.69   39.62
   0   8  -2 1058.38   46.86
   0  -8  -2  932.44   40.33
   0  -8   2 1018.28   41.14
   0   8   3    3.58    1.36
   0   8  -3    5.27    0.85
   0   8   3    5.00    0.91
   0   8   3    4.35    1.40
   0   8  -3    5.05    0.70
   0   8  -3    5.86    1.01
   0  -8   3    4.44    0.98
   0  -8   3    6.56    1.66
   0  -8  -3    4.05    1.44
   0  -8  -3    2.77    1.24
   0  -8   3    3.69    1.13
   0   8  -4 1001.10   38.79
   0   8   4 1025.03   46.15
   0   8  -4 1036.52   49.68
   0   8   4 1027.61   43.04
   0   8   4 1052.95   47.50
   0  -8   4  987.77   42.91
   0  -8   4 1052.56   49.50
   0  -8  -4 1043.12   47.03
   0  -8  -4  995.99   39.68
   0  -8   4 1003.02   44.02
   0  -8  -4 1095.91   49.14
   0  -8   4 1006.56   44.70
   0   8  -5  165.57    5.55
   0   8   5  140.91    5.50
   0   8   5  139.22    4.51
   0   8  -5  158.22    6.34
   0   8   5  152.14    5.89
   0   8   5  152.57    5.01
   0   8  -5  150.61    5.54
   0  -8   5  157.68    6.11
   0  -8  -5  146.02    4.62
   0  -8   5  156.66    5.70
   0  -8  -5  164.65    6.46
   0  -8  -5  151.48    5.08
   0  -8   5  171.57    5.79
   0   8  -6  789.69   33.76
   0   8   6  745.45   33.65
   0   8   6  776.27   29.91
   0   8  -6  822.38   33.74
   0   8  -6  845.88   38.58
   0  -8  -6  796.22   35.61
   0  -8   6  799.00   33.98
   0  -8   6  761.37   35.27
   0  -8  -6  818.04   36.97
   0  -8  -6  815.91   32.42
   0  -8  -6  816.50   30.94
   0   8   7  257.89    8.61
   0   8   7  245.57    9.51
   0   8   7  248.81    8.05
   0   8  -7  245.09    7.75
   0   8  -7  246.24    9.42
   0   8  -7  241.39   10.03
   0   8   7  263.18    9.96
   0   8  -7  240.44    8.67
   0  -8   7  259.20    9.12
   0  -8  -7  250.57    9.70
   0  -8   7  257.63    9.46
   0  -8   7  249.92   10.44
   0  -8  -7  238.09    9.61
   0  -8  -7  245.21    8.30
   0  -8   7  242.43    7.79
   0  -8  -7  250.15    8.29
   0   8  -8  123.58    4.88
   0   8   8  120.10    5.67
   0   8   8  129.82    4.65
   0   8  -8  121.59    5.92
   0   8   8  126.37    4.77
   0   8   8  129.63    5.77
   0   8  -8  129.07    5.38
   0   8  -8  132.31    4.69
   0  -8   8  131.46    4.59
   0  -8   8  127.07    5.77
   0  -8   8  135.13    5.65
   0  -8  -8  126.99    4.66
   0  -8   8  134.63    5.50
   0  -8  -8  122.27    4.54
   0   8  -9   93.44    4.37
   0   8   9  100.04    5.00
   0   8   9   88.64    3.67
   0   8  -9   96.18    5.26
   0   8   9   93.14    3.95
   0   8   9   88.54    4.61
   0   8  -9   87.65    4.29
   0   8  -9   89.14    3.69
   0  -8   9   85.07    4.15
   0  -8   9   82.40    4.45
   0  -8   9   91.73    3.64
   0  -8  -9   98.26    5.14
   0  -8  -9   94.81    3.77
   0  -8   9   92.79    4.51
   0  -8  -9   89.17    3.71
   0   8 -10  657.64   28.65
   0   8  10  629.90   25.96
   0   8 -10  684.14   28.10
   0   8  10  679.07   28.36
   0   8 -10  683.50   33.91
   0   8  10  681.80   31.81
   0   8 -10  674.17   31.32
   0  -8  10  693.37   30.56
   0  -8 -10  637.27   31.11
   0  -8  10  692.03   31.55
   0  -8  10  673.95   32.19
   0  -8 -10  680.51   32.42
   0  -8 -10  653.00   26.81
   0  -8  10  655.81   27.11
   0  -8 -10  674.23   27.90
   0   8 -11   -0.05    1.43
   0   8  11   -0.27    1.35
   0   8 -11   -0.33    1.73
   0   8  11    0.84    1.32
   0   8 -11   -1.80    1.84
   0   8 -11   -2.04    1.41
   0  -8  11   -1.89    1.21
   0  -8  11    0.77    1.72
   0  -8  11   -0.75    1.30
   0  -8 -11    1.62    1.84
   0  -8 -11   -0.85    1.21
   0  -8  11   -1.75    1.32
   0  -8 -11   -1.97    1.33
   0   8  12  282.06   11.32
   0   8  12  289.80   13.34
   0   8  12  267.25   10.59
   0   8 -12  296.02   13.88
   0   8 -12  285.63   12.94
   0   8  12  280.08   11.85
   0   8 -12  277.17   11.10
   0  -8  12  260.10   10.35
   0  -8  12  260.85   12.58
   0  -8 -12  266.00   12.47
   0  -8  12  270.17   12.36
   0  -8 -12  277.25   10.74
   0  -8  12  270.97   11.22
   0   8  13   55.81    4.10
   0   8  13   58.51    3.23
   0   8 -13   59.03    3.49
   0   8  13   60.66    3.57
   0   8  13   59.71    4.25
   0   8 -13   55.30    3.79
   0   8 -13   55.75    3.59
   0  -8  13   57.39    3.22
   0  -8  13   56.40    3.45
   0  -8 -13   55.54    3.91
   0  -8  13   54.49    3.69
   0  -8 -13   48.92    3.73
   0  -8 -13   53.26    3.25
   0  -8 -13   57.43    3.39
   0   8 -14  219.64    9.67
   0   8  14  200.44   10.20
   0   8  14  221.59    9.36
   0   8 -14  228.96   11.84
   0   8 -14  213.18    9.32
   0   8  14  197.37    9.60
   0   8 -14  223.01   10.88
   0  -8 -14  207.96   10.61
   0  -8  14  213.89    9.14
   0  -8  14  221.32   10.71
   0  -8 -14  212.33   11.07
   0  -8 -14  214.47    9.00
   0  -8  14  223.77    9.82
   0  -8 -14  219.32    9.72
   0   8 -15  107.79    5.68
   0   8  15  107.15    6.34
   0   8 -15  100.18    5.80
   0   8  15   99.49    5.38
   0   8  15   99.30    6.13
   0   8 -15   94.36    5.36
   0   8 -15   90.20    6.39
   0  -8  15   83.87    5.91
   0  -8 -15  114.05    6.41
   0  -8  15  103.61    6.12
   0  -8  15  100.55    5.49
   0  -8 -15  101.78    5.05
   0  -8 -15  107.80    6.65
   0  -8 -15  106.95    5.49
   0   9   0    0.96    1.26
   0   9   0   -0.51    0.98
   0   9   0    0.02    1.10
   0  -9   0    0.93    0.98
   0  -9   0   -0.19    1.23
   0  -9   0    0.15    0.94
   0   9   1 2658.35  179.49
   0   9   1 2714.94  185.58
   0   9  -1 3011.20  209.77
   0   9   1 2841.44  190.20
   0   9  -1 2752.79  177.89
   0  -9   1 2670.94  175.16
   0  -9   1 2677.11  190.31
   0  -9  -1 2509.24  171.25
   0  -9  -1 2717.85  172.87
   0  -9   1 2565.22  173.46
   0  -9  -1 2660.99  183.86
   0  -9   1 2717.67  176.57
   0   9   2   13.07    1.34
   0   9   2   14.85    1.51
   0   9  -2   14.40    1.57
   0   9   2   11.20    1.49
   0   9  -2   13.55    1.40
   0   9  -2   14.20    1.41
   0  -9   2   11.88    1.27
   0  -9  -2   10.71    1.57
   0  -9   2   12.16    1.04
   0  -9   2   12.47    1.23
   0  -9  -2   13.64    1.61
   0  -9  -2   14.56    1.68
   0  -9  -2   12.59    0.93
   0   9   3    3.03    1.40
   0   9   3    4.45    1.23
   0   9   3    4.32    0.90
   0   9  -3    4.34    0.97
   0   9   3    2.87    1.14
   0  -9   3    3.92    1.25
   0  -9   3    5.14    1.40
   0  -9  -3    2.51    1.19
   0  -9  -3    3.31    1.00
   0  -9   3    3.73    1.11
   0  -9  -3    4.29    1.34
   0  -9  -3    3.03    1.27
   0   9  -4    6.10    0.84
   0   9   4    2.63    1.47
   0   9   4    5.08    1.06
   0   9   4    5.61    1.05
   0   9  -4    6.07    1.26
   0   9   4    6.03    1.25
   0   9  -4    4.50    1.86
   0  -9   4    5.56    1.57
   0  -9   4    5.62    1.23
   0  -9  -4    5.35    1.01
   0  -9   4    6.88    1.38
   0  -9   4    5.52    1.19
   0  -9  -4    3.11    1.16
   0  -9  -4    4.38    1.23
   0  -9  -4    5.28    1.13
   0   9   5  581.22   24.19
   0   9   5  599.64   24.44
   0   9   5  613.34   21.55
   0   9  -5  638.23   27.70
   0   9   5  623.43   22.86
   0  -9   5  612.17   24.28
   0  -9   5  611.52   26.11
   0  -9   5  632.77   24.28
   0  -9  -5  617.90   21.63
   0  -9  -5  636.64   26.48
   0  -9  -5  630.30   23.80
   0  -9  -5  575.37   24.05
   0   9   6   21.24    2.19
   0   9   6   18.44    1.80
   0   9   6   18.18    1.40
   0   9  -6   18.21    1.86
   0   9  -6   17.69    1.52
   0   9   6   19.49    1.54
   0   9  -6   16.50    1.98
   0  -9   6   19.64    1.68
   0  -9  -6   18.62    2.01
   0  -9   6   16.73    1.14
   0  -9   6   17.96    1.91
   0  -9  -6   19.60    1.92
   0  -9  -6   20.06    1.66
   0  -9  -6   18.54    1.43
   0   9  -7  139.53    5.28
   0   9   7  144.17    6.02
   0   9   7  134.56    4.73
   0   9  -7  135.67    5.45
   0   9   7  145.35    5.19
   0   9  -7  129.99    6.42
   0   9  -7  137.34    4.55
   0  -9   7  138.79    5.54
   0  -9  -7  143.05    6.26
   0  -9   7  142.70    4.78
   0  -9   7  137.19    6.08
   0  -9  -7  148.53    6.37
   0  -9  -7  145.73    5.28
   0  -9   7  144.52    5.83
   0  -9  -7  138.33    5.01
   0   9   8  244.68    8.74
   0   9   8  261.37   10.70
   0   9   8  247.79    8.49
   0   9  -8  259.35    8.72
   0   9  -8  245.43    9.71
   0   9  -8  269.06   11.57
   0   9   8  263.61   10.65
   0   9  -8  271.27    9.98
   0  -9   8  256.04    9.84
   0  -9  -8  240.94   10.19
   0  -9   8  261.47   10.26
   0  -9   8  230.36   10.38
   0  -9  -8  255.63   10.89
   0  -9  -8  256.19    8.98
   0  -9   8  250.14    8.49
   0   9  -9  712.44   31.39
   0   9   9  722.72   34.05
   0   9   9  715.87   29.40
   0   9  -9  712.44   35.75
   0   9   9  768.38   31.84
   0   9   9  760.21   34.86
   0   9  -9  722.64   33.63
   0   9  -9  735.94   29.62
   0  -9   9  725.61   29.46
   0  -9   9  713.72   35.31
   0  -9   9  756.09   34.54
   0  -9  -9  745.32   30.79
   0  -9   9  703.81   31.83
   0  -9  -9  728.17   30.60
   0   9 -10    1.66    1.26
   0   9  10    2.15    1.50
   0   9  10    1.74    1.19
   0   9 -10   -0.79    1.74
   0   9  10    1.60    1.26
   0   9  10    2.63    1.83
   0   9 -10    3.58    1.86
   0   9 -10    1.39    1.35
   0  -9  10    3.03    1.30
   0  -9  10    3.11    2.12
   0  -9  10    0.22    1.22
   0  -9 -10    2.44    1.68
   0  -9 -10    1.63    1.24
   0  -9  10    0.20    1.66
   0  -9 -10    2.50    1.45
   0   9 -11 1067.49   60.38
   0   9  11  988.99   48.35
   0   9  11 1053.83   52.15
   0   9 -11 1106.55   53.31
   0   9 -11 1082.51   54.94
   0   9 -11 1052.04   56.73
   0  -9  11 1045.49   56.49
   0  -9  11 1049.37   51.29
   0  -9  11 1052.56   58.61
   0  -9 -11 1016.80   50.94
   0   9 -12   75.20    3.96
   0   9  12   72.56    3.63
   0   9 -12   73.08    4.68
   0   9  12   76.62    3.92
   0   9 -12   73.94    4.24
   0   9  12   66.40    3.99
   0  -9  12   72.90    4.87
   0  -9 -12   70.98    4.47
   0  -9  12   75.51    3.81
   0  -9  12   68.08    4.45
   0  -9 -12   76.65    4.99
   0  -9  12   77.17    4.00
   0  -9 -12   75.36    3.71
   0   9  13    0.33    1.67
   0   9  13   -2.42    1.44
   0   9 -13    2.46    2.03
   0   9  13    0.53    1.44
   0   9 -13    0.00    1.47
   0   9  13   -0.50    1.54
   0   9 -13    0.84    1.33
   0  -9  13   -1.22    1.88
   0  -9  13    0.51    1.45
   0  -9 -13    3.59    2.29
   0  -9 -13   -0.05    2.22
   0  -9 -13    0.94    1.59
   0   9 -14   33.51    2.86
   0   9  14   32.40    3.43
   0   9  14   30.87    2.63
   0   9 -14   31.00    3.51
   0   9 -14   35.51    2.91
   0   9  14   41.48    3.56
   0   9 -14   35.46    3.49
   0  -9  14   34.95    2.74
   0  -9 -14   30.65    3.46
   0  -9  14   31.92    3.36
   0  -9  14   34.99    3.48
   0  -9 -14   37.10    3.54
   0  -9  14   32.72    3.10
   0  -9 -14   36.09    2.69
   0   9 -15  267.75   11.74
   0   9  15  243.83   12.38
   0   9 -15  244.81   13.12
   0   9  15  232.26   11.01
   0   9  15  209.94   11.43
   0   9 -15  244.49   12.46
   0   9 -15  247.34   11.61
   0  -9  15  233.31   12.26
   0  -9 -15  238.64   12.20
   0  -9  15  248.08   12.84
   0  -9 -15  259.67   13.63
   0  -9  15  248.92   11.31
   0  -9 -15  254.29   11.31
   0  10   0 4093.02  360.00
   0  10   0 4161.39  363.78
   0  10   0 3995.88  338.24
   0  10   0 4405.09  397.14
   0 -10   0 4237.04  355.66
   0 -10   0 3925.77  346.18
   0 -10   0 4328.03  395.74
   0  10   1  159.41    5.72
   0  10  -1  151.65    5.24
   0  10   1  156.01    5.06
   0  10   1  169.51    6.25
   0  10   1  171.34    5.98
   0  10  -1  165.77    6.31
   0  10  -1  155.77    5.59
   0 -10   1  164.12    5.48
   0 -10   1  167.68    6.61
   0 -10  -1  162.44    5.90
   0 -10   1  155.85    5.60
   0 -10  -1  166.83    5.83
   0 -10  -1  175.63    6.50
   0 -10  -1  167.81    5.27
   0  10   2   31.46    2.13
   0  10  -2   31.07    1.96
   0  10   2   30.52    1.73
   0  10   2   33.63    2.17
   0  10   2   32.50    1.92
   0  10  -2   30.34    2.29
   0  10  -2   32.24    1.99
   0 -10   2   31.24    1.93
   0 -10   2   30.41    2.21
   0 -10  -2   32.16    2.03
   0 -10   2   30.11    2.05
   0 -10  -2   26.80    2.08
   0 -10  -2   30.83    1.97
   0 -10  -2   30.08    1.64
   0  10   3  203.87    7.45
   0  10  -3  199.78    6.93
   0  10   3  193.79    6.15
   0  10   3  210.08    7.22
   0  10   3  207.35    7.46
   0  10  -3  200.27    8.28
   0  10  -3  198.12    6.87
   0 -10   3  208.71    7.04
   0 -10   3  202.98    7.96
   0 -10  -3  201.52    7.36
   0 -10   3  197.48    6.97
   0 -10  -3  210.63    7.73
   0 -10  -3  225.16    7.78
   0 -10  -3  205.68    6.32
   0  10  -4  333.02   13.46
   0  10   4  317.29   12.14
   0  10   4  339.91   11.66
   0  10   4  323.08   10.36
   0  10  -4  344.90   11.93
   0  10   4  358.57   13.39
   0 -10   4  321.83   11.72
   0 -10   4  327.41   13.11
   0 -10  -4  363.90   13.29
   0 -10  -4  334.78   10.55
   0 -10   4  336.10   12.23
   0 -10  -4  350.98   13.09
   0 -10  -4  358.64   12.48
   0 -10   4  326.99   11.64
   0  10  -5    2.73    1.67
   0  10   5    3.39    1.19
   0  10  -5    0.71    0.89
   0  10   5    3.10    1.01
   0  10   5    2.79    1.27
   0  10   5    0.81    1.38
   0 -10   5    1.67    1.37
   0 -10   5    1.99    1.45
   0 -10  -5    2.41    1.59
   0 -10  -5    1.91    1.10
   0 -10  -5    2.67    1.33
   0 -10   5    2.18    1.09
   0 -10  -5    3.51    1.35
   0 -10   5    3.59    1.27
   0  10   6  187.44    7.37
   0  10   6  176.11    7.11
   0  10   6  190.24    6.28
   0  10  -6  176.17    6.82
   0  10  -6  192.22    6.83
   0  10   6  183.93    6.38
   0  10  -6  185.32    7.92
   0  10  -6  184.42    5.69
   0 -10   6  168.91    6.62
   0 -10  -6  181.29    5.97
   0 -10  -6  197.12    7.81
   0 -10   6  178.78    6.59
   0 -10  -6  187.70    7.86
   0 -10  -6  193.21    6.86
   0 -10   6  173.43    7.85
   0  10   7   26.44    2.26
   0  10   7   24.59    2.09
   0  10   7   25.48    1.69
   0  10  -7   23.60    1.96
   0  10  -7   25.57    1.94
   0  10   7   24.86    1.74
   0  10  -7   23.68    2.72
   0  10  -7   24.00    1.49
   0 -10   7   23.62    2.05
   0 -10  -7   29.13    1.81
   0 -10  -7   30.15    2.29
   0 -10   7   24.16    1.61
   0 -10  -7   24.40    2.38
   0 -10  -7   23.48    2.01
   0 -10   7   23.48    2.64
   0  10  -8   18.15    1.75
   0  10   8   15.23    1.78
   0  10   8   14.83    1.55
   0  10  -8   17.55    2.01
   0  10   8   15.72    1.68
   0  10  -8   18.36    2.37
   0  10  -8   16.65    1.53
   0 -10   8   14.42    1.71
   0 -10  -8   13.90    1.83
   0 -10   8   15.76    1.52
   0 -10   8   18.73    2.49
   0 -10  -8   12.26    2.59
   0 -10  -8   14.56    1.69
   0 -10   8   15.31    1.65
   0 -10  -8   15.11    1.70
   0  10   9   -0.42    1.31
   0  10   9   -2.00    1.49
   0  10   9    2.01    1.06
   0  10  -9    1.15    0.91
   0  10  -9   -0.02    1.18
   0  10  -9   -0.15    1.83
   0  10   9   -0.24    1.47
   0  10  -9    0.09    1.80
   0 -10   9    0.11    1.55
   0 -10  -9   -1.12    1.65
   0 -10   9    0.61    1.30
   0 -10   9    0.68    2.04
   0 -10  -9    0.83    2.13
   0 -10  -9   -0.44    1.37
   0 -10   9   -0.08    1.12
   0 -10  -9   -0.44    1.10
   0  10  10 1949.67  119.92
   0  10  10 1907.12  129.58
   0  10  10 1843.39  111.94
   0  10 -10 2068.93  130.64
   0  10 -10 1905.71  114.89
   0  10 -10 1852.28  123.94
   0  10 -10 1744.46  126.93
   0 -10  10 1771.25  123.48
   0 -10  10 1862.84  120.11
   0 -10 -10 1938.34  119.44
   0 -10  10 1919.11  127.17
   0 -10 -10 1893.40  116.94
   0  10 -11    3.22    2.38
   0  10  11    5.79    1.57
   0  10  11    8.40    1.87
   0  10 -11    6.91    1.37
   0  10  11    7.76    2.17
   0  10 -11    4.82    1.92
   0 -10  11    5.95    2.10
   0 -10  11    5.88    1.38
   0 -10 -11    6.60    1.46
   0 -10  11    4.27    2.12
   0 -10 -11    7.93    1.57
   0  10 -12  286.82   11.19
   0  10  12  279.41   13.23
   0  10  12  284.12   11.09
   0  10  12  287.17   11.46
   0  10  12  261.54   12.36
   0  10 -12  292.98   12.22
   0 -10  12  275.90   12.13
   0 -10  12  286.61   11.30
   0 -10 -12  296.53   13.85
   0 -10  12  262.21   12.13
   0 -10 -12  277.38   13.04
   0 -10 -12  292.53   11.48
   0 -10 -12  280.49   11.46
   0  10  13   70.63    3.81
   0  10 -13   75.97    4.94
   0  10  13   66.79    4.06
   0  10 -13   67.03    4.19
   0  10  13   70.82    4.74
   0  10 -13   72.37    4.85
   0  10 -13   72.13    3.76
   0 -10  13   62.45    4.17
   0 -10 -13   66.32    4.39
   0 -10 -13   76.86    5.25
   0 -10 -13   78.87    4.07
   0 -10  13   71.71    3.92
   0 -10 -13   73.54    4.08
   0  10 -14  151.60    7.11
   0  10  14  145.30    8.16
   0  10  14  152.92    6.81
   0  10 -14  150.26    8.10
   0  10 -14  152.83    8.71
   0  10  14  150.79    7.91
   0  10 -14  156.67    6.84
   0 -10  14  146.83    7.16
   0 -10 -14  172.81    8.95
   0 -10  14  157.11    8.11
   0 -10  14  149.93    7.92
   0 -10 -14  166.18    8.75
   0 -10 -14  143.23    6.55
   0 -10  14  149.30    6.73
   0 -10 -14  157.86    7.17
   0  10 -15    0.31    1.47
   0  10  15    3.04    1.85
   0  10 -15    3.20    2.00
   0  10  15    0.63    1.72
   0  10  15   -2.60    1.69
   0  10 -15   -0.42    2.01
   0  10 -15   -0.33    2.32
   0 -10  15    2.11    2.18
   0 -10 -15    1.15    2.03
   0 -10  15   -0.40    2.37
   0 -10  15    0.97    1.50
   0 -10 -15    1.86    1.51
   0 -10 -15   -0.87    2.47
   0 -10 -15   -2.30    1.27
   0  11   0   -0.11    1.17
   0  11   0   -0.07    1.23
   0  11   0    1.18    1.44
   0  11   0   -0.42    0.98
   0 -11   0   -0.06    1.24
   0 -11   0    0.33    1.15
   0 -11   0    0.53    0.93
   0 -11   0    0.21    1.39
   0  11   1 1457.50   74.21
   0  11  -1 1395.65   68.18
   0  11   1 1446.03   68.90
   0  11  -1 1375.43   68.99
   0  11   1 1485.02   75.35
   0  11   1 1472.45   76.85
   0  11  -1 1423.55   72.26
   0  11  -1 1397.59   75.59
   0 -11   1 1419.56   77.52
   0 -11   1 1325.29   65.27
   0 -11   1 1420.61   72.49
   0 -11  -1 1318.57   68.49
   0 -11  -1 1390.43   71.73
   0 -11  -1 1383.88   66.35
   0 -11  -1 1443.87   77.16
   0  11   2  109.85    4.55
   0  11  -2  114.72    4.20
   0  11   2  109.09    3.76
   0  11  -2  116.64    4.24
   0  11   2  111.55    4.53
   0  11   2  116.97    4.61
   0  11  -2  113.12    4.86
   0  11  -2  110.75    4.32
   0 -11  -2  111.35    4.53
   0 -11  -2  110.98    3.89
   0 -11   2  118.59    5.34
   0 -11  -2  107.48    4.61
   0 -11   2  107.29    3.98
   0 -11  -2  120.01    5.06
   0 -11   2  113.89    4.51
   0  11   3  404.82   15.41
   0  11   3  424.09   15.23
   0  11   3  387.68   13.11
   0  11  -3  411.82   15.04
   0  11   3  428.50   16.08
   0  11  -3  395.77   14.23
   0  11  -3  403.05   13.93
   0  11  -3  416.01   16.71
   0 -11  -3  377.37   14.53
   0 -11  -3  399.18   13.19
   0 -11  -3  433.08   16.45
   0 -11   3  392.51   13.90
   0 -11  -3  449.06   16.43
   0 -11   3  390.84   14.58
   0  11  -4   46.31    2.28
   0  11   4   45.99    2.59
   0  11   4   48.49    2.48
   0  11   4   45.03    2.20
   0  11  -4   48.25    2.44
   0  11   4   46.43    2.65
   0 -11   4   46.41    2.39
   0 -11   4   45.53    3.16
   0 -11   4   47.70    2.73
   0 -11  -4   45.90    2.04
   0 -11   4   43.30    2.63
   0 -11  -4   46.82    2.82
   0 -11  -4   44.66    2.78
   0 -11  -4   50.21    2.70
   0  11  -5  622.86   28.02
   0  11   5  602.46   25.86
   0  11   5  601.27   23.50
   0  11   5  640.80   23.25
   0  11  -5  608.66   24.30
   0  11   5  601.38   25.92
   0 -11   5  587.15   24.26
   0 -11   5  573.56   26.88
   0 -11  -5  640.96   26.81
   0 -11  -5  592.93   21.57
   0 -11   5  588.05   24.58
   0 -11  -5  643.72   27.60
   0 -11  -5  629.61   24.90
   0 -11   5  635.77   25.05
   0  11  -6   58.28    2.60
   0  11   6   60.01    3.26
   0  11   6   61.15    2.84
   0  11   6   57.46    2.64
   0  11  -6   63.26    2.57
   0  11   6   59.14    3.24
   0  11  -6   65.23    4.01
   0 -11   6   61.14    3.72
   0 -11   6   58.73    3.12
   0 -11  -6   62.15    2.67
   0 -11   6   68.81    3.20
   0 -11  -6   56.90    3.34
   0 -11  -6   67.22    3.36
   0 -11  -6   60.76    2.94
   0 -11   6   63.12    3.26
   0  11  -7    8.44    1.79
   0  11   7    9.38    1.91
   0  11   7    8.22    1.28
   0  11  -7    8.41    1.04
   0  11   7    7.70    1.42
   0  11   7    8.38    1.51
   0  11  -7   10.04    1.37
   0  11  -7   10.74    2.05
   0 -11   7    9.24    1.70
   0 -11   7    8.50    1.15
   0 -11  -7    9.04    1.39
   0 -11  -7   10.03    2.00
   0 -11   7    8.28    1.52
   0 -11  -7    8.23    1.83
   0 -11  -7    8.81    1.45
   0 -11   7   11.57    1.74
   0  11  -8  149.54    6.21
   0  11   8  167.49    7.46
   0  11   8  149.89    5.54
   0  11   8  164.03    6.24
   0  11  -8  151.02    7.37
   0  11   8  165.84    7.04
   0  11  -8  165.53    5.80
   0  11  -8  153.85    6.65
   0 -11  -8  176.43    7.58
   0 -11   8  160.18    6.63
   0 -11   8  165.41    8.08
   0 -11  -8  161.49    7.62
   0 -11  -8  171.92    6.68
   0 -11   8  156.31    5.62
   0 -11  -8  165.00    6.36
   0  11   9  495.82   20.04
   0  11   9  477.75   22.08
   0  11   9  535.22   20.60
   0  11  -9  531.07   22.24
   0  11  -9  525.91   19.54
   0  11  -9  517.98   24.73
   0  11  -9  506.14   22.21
   0 -11   9  502.78   23.75
   0 -11   9  505.57   22.26
   0 -11  -9  564.40   25.26
   0 -11  -9  537.96   21.39
   0 -11   9  478.66   20.71
   0 -11  -9  536.88   21.13
   0  11 -10    5.40    2.39
   0  11  10    3.66    1.51
   0  11  10    5.04    1.50
   0  11 -10    3.91    1.24
   0  11 -10    8.29    1.57
   0  11 -10    3.56    1.53
   0 -11  10    3.55    2.41
   0 -11  10    6.24    1.22
   0 -11 -10    2.30    1.52
   0 -11  10    3.24    1.42
   0 -11 -10    1.32    1.56
   0  11 -11 1328.88   75.40
   0  11  11 1279.82   78.03
   0  11  11 1338.16   71.23
   0  11  11 1391.30   74.96
   0  11  11 1362.12   80.70
   0  11 -11 1371.54   81.62
   0 -11  11 1256.20   72.02
   0 -11  11 1308.54   69.80
   0 -11  11 1285.28   80.76
   0 -11  11 1346.86   78.83
   0 -11 -11 1275.15   70.86
   0 -11 -11 1343.51   73.70
   0  11  12   33.96    3.06
   0  11  12   33.17    2.50
   0  11 -12   32.39    2.63
   0  11  12   33.31    2.75
   0  11 -12   29.74    3.36
   0  11  12   32.60    3.41
   0  11 -12   31.51    2.38
   0 -11  12   31.20    2.40
   0 -11 -12   28.37    3.03
   0 -11 -12   33.16    2.44
   0 -11  12   31.66    3.00
   0 -11 -12   34.41    2.40
   0  11  13    3.39    1.83
   0  11  13    6.11    2.36
   0  11  13    4.46    1.75
   0  11 -13    3.84    1.64
   0  11 -13    2.62    1.82
   0  11 -13   -0.60    2.29
   0  11  13    4.14    2.07
   0  11 -13    5.63    2.00
   0 -11  13    5.93    1.64
   0 -11 -13    3.45    1.63
   0 -11  13    3.62    2.04
   0 -11  13    4.15    2.46
   0 -11 -13    5.54    2.58
   0 -11 -13    2.97    1.52
   0 -11  13    3.81    1.49
   0 -11 -13    2.93    1.66
   0  11 -14    1.54    1.59
   0  11  14    1.35    1.47
   0  11 -14    1.96    1.60
   0  11 -14    3.92    2.40
   0  11  14   -2.37    2.06
   0  11 -14    0.04    1.53
   0 -11  14    0.07    2.20
   0 -11 -14    2.45    2.03
   0 -11  14    1.49    1.96
   0 -11  14   -0.79    2.26
   0 -11 -14    0.22    1.83
   0 -11 -14    1.45    1.62
   0 -11  14    1.91    1.61
   0 -11 -14    2.00    1.29
   0  11 -15  212.45   10.14
   0  11  15  219.34   11.43
   0  11 -15  221.82   10.00
   0  11  15  209.60    9.92
   0  11 -15  189.74   11.28
   0  11  15  203.87   10.28
   0  11 -15  211.55   11.22
   0 -11  15  217.49   10.17
   0 -11 -15  221.00   11.29
   0 -11  15  201.93   10.91
   0 -11  15  217.64   11.75
   0 -11 -15  220.74   11.56
   0 -11 -15  207.89    9.39
   0 -11  15  199.60    9.24
   0 -11 -15  207.50    9.80
   0  12   0 2482.74  170.24
   0  12   0 2502.36  171.85
   0  12   0 2520.48  181.58
   0  12   0 2546.54  167.83
   0 -12   0 2582.78  177.44
   0 -12   0 2523.06  173.37
   0 -12   0 2558.89  166.96
   0 -12   0 2626.63  187.66
   0  12  -1  219.86    8.01
   0  12   1  206.53    7.62
   0  12  -1  211.67    7.39
   0  12   1  207.65    6.91
   0  12   1  228.04    8.28
   0  12  -1  228.94    9.03
   0  12   1  223.36    8.44
   0  12  -1  226.76    7.98
   0 -12   1  239.26    9.24
   0 -12   1  205.31    7.71
   0 -12  -1  220.34    7.24
   0 -12   1  220.25    7.45
   0 -12  -1  211.62    8.00
   0 -12  -1  224.73    8.28
   0 -12   1  207.98    7.35
   0 -12  -1  227.59    8.88
   0  12   2  320.68   11.95
   0  12  -2  302.35   10.88
   0  12   2  322.53   10.67
   0  12  -2  325.23   11.39
   0  12   2  307.31   11.57
   0  12  -2  352.40   13.53
   0  12   2  310.09   11.80
   0  12  -2  308.89   11.43
   0 -12  -2  312.36   11.93
   0 -12  -2  322.66   10.57
   0 -12   2  326.41   11.98
   0 -12  -2  312.19   11.93
   0 -12   2  315.98   10.97
   0 -12  -2  328.79   12.32
   0 -12   2  309.87   10.63
   0  12   3   35.07    2.24
   0  12  -3   32.24    2.05
   0  12   3   32.40    1.88
   0  12  -3   29.86    1.85
   0  12   3   37.22    2.48
   0  12  -3   30.92    2.77
   0  12   3   30.38    2.12
   0  12  -3   31.83    2.23
   0 -12  -3   32.35    2.15
   0 -12  -3   32.63    1.90
   0 -12   3   33.88    2.37
   0 -12  -3   34.50    2.54
   0 -12   3   34.00    2.15
   0 -12  -3   37.74    2.56
   0 -12   3   30.66    1.83
   0  12  -4  403.12   14.61
   0  12   4  402.99   15.99
   0  12  -4  413.28   13.62
   0  12   4  397.37   13.97
   0  12   4  411.36   15.69
   0  12   4  479.43   18.48
   0  12  -4  420.89   15.61
   0 -12   4  432.66   18.14
   0 -12   4  435.37   16.55
   0 -12  -4  432.48   14.66
   0 -12  -4  415.56   16.60
   0 -12   4  442.33   16.95
   0 -12  -4  429.49   17.12
   0 -12   4  429.02   15.81
   0 -12  -4  430.74   16.61
   0  12  -5  129.83    4.81
   0  12   5  129.75    5.70
   0  12  -5  125.11    4.16
   0  12   5  128.94    4.66
   0  12   5  133.25    5.23
   0  12   5  126.30    5.47
   0  12  -5  118.80    4.70
   0  12  -5  126.44    6.08
   0 -12   5  122.53    4.96
   0 -12  -5  132.48    4.64
   0 -12  -5  137.87    5.77
   0 -12   5  132.58    6.03
   0 -12  -5  132.38    6.02
   0 -12   5  124.61    4.98
   0 -12  -5  131.95    5.20
   0 -12   5  128.19    5.44
   0  12  -6  407.87   16.07
   0  12   6  410.92   16.99
   0  12   6  407.70   15.30
   0  12   6  412.27   14.61
   0  12  -6  421.54   15.30
   0  12   6  407.57   16.96
   0  12  -6  419.69   14.25
   0  12  -6  407.00   18.89
   0 -12  -6  422.53   17.60
   0 -12   6  404.99   16.14
   0 -12   6  425.73   16.42
   0 -12  -6  433.51   18.24
   0 -12  -6  416.70   14.64
   0 -12  -6  428.53   16.58
   0 -12   6  419.48   17.06
   0  12  -7  137.54    5.29
   0  12   7  150.18    6.65
   0  12   7  142.23    5.62
   0  12   7  145.86    5.40
   0  12  -7  149.68    5.20
   0  12   7  142.50    6.24
   0  12  -7  138.95    7.00
   0 -12   7  159.96    7.60
   0 -12   7  140.58    6.16
   0 -12  -7  153.10    5.47
   0 -12   7  151.14    6.29
   0 -12  -7  143.36    6.65
   0 -12  -7  148.77    6.76
   0 -12  -7  143.77    5.91
   0 -12   7  145.12    6.28
   0  12   8  110.85    5.28
   0  12   8  113.04    5.76
   0  12   8  103.11    4.44
   0  12  -8  103.06    4.97
   0  12  -8  110.17    4.90
   0  12   8  108.78    4.46
   0  12  -8  106.75    6.03
   0  12  -8  109.12    4.11
   0 -12   8  114.59    5.29
   0 -12  -8  111.98    4.41
   0 -12  -8  106.98    5.23
   0 -12   8  113.80    4.31
   0 -12  -8  115.84    5.95
   0 -12  -8  122.64    5.17
   0 -12   8  112.15    6.19
   0  12  -9  529.02   20.12
   0  12   9  486.84   23.05
   0  12   9  516.68   20.22
   0  12   9  526.83   21.36
   0  12  -9  536.34   23.10
   0  12  -9  551.85   26.74
   0  12  -9  535.70   24.09
   0 -12   9  583.57   26.89
   0 -12   9  518.53   20.12
   0 -12   9  513.00   23.29
   0 -12  -9  519.54   24.57
   0 -12  -9  535.61   24.73
   0 -12  -9  516.78   20.99
   0  12 -10 1437.07   75.21
   0  12  10 1401.31   74.49
   0  12 -10 1405.10   84.31
   0  12  10 1439.16   77.89
   0 -12  10 1333.21   80.12
   0 -12  10 1261.12   80.91
   0 -12  10 1331.94   76.36
   0 -12 -10 1429.95   85.66
   0 -12  10 1341.46   71.82
   0 -12 -10 1298.31   74.63
   0 -12 -10 1448.43   78.83
   0  12 -11   12.48    1.98
   0  12  11   12.94    2.21
   0  12  11   10.27    1.63
   0  12 -11   10.28    1.76
   0  12  11   10.26    1.67
   0  12  11   11.89    2.00
   0  12 -11    8.97    1.60
   0 -12  11   10.30    1.46
   0 -12  11   10.30    1.85
   0 -12  11   13.78    2.36
   0 -12 -11   11.99    2.05
   0 -12 -11   11.62    1.69
   0 -12 -11   13.89    1.73
   0  12  12  245.57   11.81
   0  12  12  247.30   10.00
   0  12 -12  219.10    9.76
   0  12  12  261.56   10.74
   0  12 -12  230.50   11.67
   0  12  12  225.13   10.87
   0  12 -12  237.37    9.25
   0 -12  12  238.79   10.52
   0 -12  12  235.57   12.13
   0 -12 -12  242.41   11.61
   0 -12 -12  243.72   11.92
   0 -12 -12  239.76    9.85
   0 -12  12  224.62    9.10
   0 -12 -12  241.53    9.73
   0  12 -13    6.07    1.93
   0  12  13    4.17    2.36
   0  12  13    4.33    1.74
   0  12 -13    2.92    1.88
   0  12  13    2.82    1.78
   0  12  13    4.55    2.25
   0  12 -13    1.70    2.18
   0  12 -13    5.00    1.59
   0 -12  13    6.42    1.72
   0 -12  13    3.89    1.72
   0 -12  13    7.95    1.59
   0 -12 -13    4.64    2.55
   0 -12 -13    4.14    1.74
   0 -12  13    5.18    1.77
   0  12 -14  115.20    5.59
   0  12  14  117.84    7.02
   0  12 -14  117.00    6.52
   0  12 -14  103.64    6.64
   0  12  14  105.06    6.40
   0  12 -14  115.77    6.24
   0 -12  14   94.10    6.10
   0 -12 -14  103.91    6.18
   0 -12  14  116.51    6.04
   0 -12  14  110.41    6.44
   0 -12 -14  106.60    6.66
   0 -12 -14  110.46    5.60
   0 -12  14  106.96    5.25
   0 -12 -14  106.09    5.39
   0  13   0    0.14    1.10
   0  13   0   -1.44    1.38
   0  13   0    1.43    1.60
   0  13   0    1.00    1.08
   0 -13   0    0.99    1.10
   0 -13   0    0.43    1.37
   0 -13   0    1.22    1.13
   0 -13   0    0.83    1.33
   0  13  -1 1857.67  112.68
   0  13   1 1816.76  111.77
   0  13  -1 1900.42  109.74
   0  13   1 1903.28  108.50
   0  13   1 1825.68  113.73
   0  13  -1 1776.55  116.71
   0  13   1 1885.35  117.53
   0  13  -1 1822.15  110.33
   0 -13   1 2011.49  129.79
   0 -13   1 1861.53  113.64
   0 -13  -1 1895.95  107.67
   0 -13   1 1866.64  108.19
   0 -13  -1 1983.86  119.60
   0 -13  -1 1961.56  119.58
   0 -13   1 1883.66  111.44
   0 -13  -1 1988.11  124.79
   0  13   2  755.84   33.47
   0  13  -2  799.59   34.61
   0  13   2  757.12   30.56
   0  13  -2  768.57   32.01
   0  13   2  800.84   35.95
   0  13  -2  784.18   33.12
   0  13   2  768.14   34.66
   0  13  -2  812.89   38.08
   0 -13  -2  751.75   33.60
   0 -13   2  772.85   33.81
   0 -13  -2  789.44   31.32
   0 -13   2  762.30   32.07
   0 -13  -2  795.25   35.22
   0 -13   2  770.04   31.93
   0 -13  -2  797.62   36.12
   0 -13   2  766.04   37.59
   0  13   3   89.22    4.00
   0  13  -3   74.77    3.58
   0  13   3   81.43    3.23
   0  13  -3   85.53    3.60
   0  13   3   88.95    4.07
   0  13  -3   89.18    4.79
   0  13   3   83.85    3.87
   0  13  -3   86.65    4.08
   0 -13  -3   83.34    4.07
   0 -13  -3   87.61    3.41
   0 -13   3   88.49    4.15
   0 -13  -3   84.80    3.93
   0 -13   3   84.22    3.80
   0 -13  -3   91.89    4.29
   0 -13   3   79.56    3.42
   0  13  -4   12.85    1.57
   0  13   4   12.51    2.03
   0  13  -4   13.84    1.23
   0  13   4   13.19    1.44
   0  13   4   13.66    1.74
   0  13   4   15.35    1.87
   0  13  -4   13.71    1.62
   0 -13   4   14.90    2.13
   0 -13   4   12.11    1.50
   0 -13  -4   15.90    1.53
   0 -13  -4   17.38    2.13
   0 -13   4   14.24    1.75
   0 -13  -4   13.06    1.72
   0 -13   4   11.83    1.65
   0 -13  -4   15.43    2.03
   0  13  -5  762.46   31.53
   0  13   5  749.77   34.36
   0  13  -5  735.75   28.60
   0  13   5  728.19   29.38
   0  13   5  686.34   30.41
   0  13   5  774.00   35.41
   0  13  -5  675.30   30.01
   0  13  -5  784.51   38.69
   0 -13   5  753.47   33.43
   0 -13  -5  746.71   29.73
   0 -13  -5  743.49   34.11
   0 -13   5  721.61   36.30
   0 -13  -5  759.11   35.25
   0 -13   5  772.30   33.08
   0 -13  -5  797.15   35.06
   0 -13   5  770.77   34.72
   0  13  -6   88.65    3.75
   0  13   6  105.19    4.88
   0  13  -6   96.52    3.59
   0  13   6   96.73    3.97
   0  13   6   97.27    4.44
   0  13   6   96.44    5.01
   0  13  -6   98.98    4.38
   0  13  -6   88.69    5.30
   0 -13   6   98.36    4.34
   0 -13  -6   97.62    3.92
   0 -13  -6  101.19    4.71
   0 -13   6   95.00    5.20
   0 -13  -6   97.43    4.88
   0 -13   6   98.77    4.40
   0 -13  -6  106.04    4.71
   0 -13   6  106.25    4.81
   0  13  -7  690.69   29.34
   0  13   7  723.66   33.83
   0  13   7  692.34   29.90
   0  13   7  704.23   28.83
   0  13  -7  704.63   27.99
   0  13   7  703.06   33.70
   0  13  -7  656.89   33.96
   0 -13   7  724.37   35.70
   0 -13   7  723.92   33.01
   0 -13  -7  721.52   29.29
   0 -13   7  679.75   30.83
   0 -13  -7  685.15   33.74
   0 -13  -7  779.72   36.33
   0 -13  -7  759.11   33.53
   0 -13   7  702.82   32.60
   0  13  -8  554.31   22.49
   0  13   8  517.56   24.16
   0  13  -8  549.04   20.91
   0  13   8  548.30   21.70
   0  13   8  532.15   22.36
   0  13   8  566.14   25.61
   0  13  -8  598.41   25.03
   0  13  -8  550.50   27.36
   0 -13   8  527.15   23.60
   0 -13  -8  569.25   22.04
   0 -13  -8  555.29   25.68
   0 -13   8  520.65   25.70
   0 -13  -8  521.56   25.03
   0 -13   8  583.00   24.88
   0 -13  -8  587.95   24.54
   0 -13   8  562.55   25.42
   0  13  -9  792.09   42.16
   0  13   9  794.94   39.35
   0  13   9  750.95   33.19
   0  13   9  799.64   35.76
   0  13  -9  730.92   36.30
   0  13  -9  792.82   33.52
   0 -13   9  778.42   33.36
   0 -13   9  768.79   41.48
   0 -13  -9  799.37   37.21
   0 -13   9  824.22   40.03
   0 -13  -9  733.66   33.75
   0  13 -10   43.33    3.36
   0  13  10   43.62    3.41
   0  13  10   42.31    2.73
   0  13 -10   42.27    3.40
   0  13  10   45.43    2.94
   0  13  10   37.58    3.05
   0  13 -10   41.48    2.55
   0 -13  10   45.73    2.41
   0 -13  10   39.12    3.15
   0 -13  10   41.99    3.23
   0 -13 -10   46.89    3.36
   0 -13 -10   44.13    3.41
   0 -13 -10   47.45    3.08
   0 -13 -10   43.62    2.97
   0  13 -11  425.52   16.90
   0  13  11  431.44   20.56
   0  13  11  450.54   18.02
   0  13 -11  394.12   21.03
   0  13  11  466.72   19.13
   0  13 -11  435.07   18.94
   0 -13  11  408.09   16.26
   0 -13 -11  461.10   21.59
   0 -13  11  412.21   20.94
   0 -13  11  447.32   20.66
   0 -13 -11  405.62   20.73
   0 -13 -11  459.26   19.27
   0 -13  11  402.72   18.24
   0 -13 -11  440.50   18.08
   0  13  12   54.27    4.24
   0  13  12   56.05    3.22
   0  13 -12   55.69    3.24
   0  13  12   63.69    3.74
   0  13 -12   55.44    4.26
   0  13  12   53.60    4.27
   0  13 -12   56.20    3.91
   0  13 -12   48.51    3.48
   0 -13  12   56.92    3.61
   0 -13  12   48.75    2.93
   0 -13  12   48.99    3.89
   0 -13 -12   53.73    3.48
   0 -13 -12   58.74    4.30
   0 -13 -12   52.79    3.40
   0  13 -13   -0.15    1.55
   0  13  13    1.20    2.23
   0  13  13    0.45    1.44
   0  13 -13    2.47    1.54
   0  13 -13    1.09    2.23
   0  13  13   -0.87    1.97
   0  13 -13    1.10    1.58
   0 -13  13    0.69    1.68
   0 -13 -13    0.95    2.02
   0 -13  13    1.12    2.10
   0 -13  13   -0.69    1.94
   0 -13 -13   -1.49    2.32
   0 -13 -13    0.40    1.24
   0 -13  13    0.02    1.38
   0 -13 -13   -0.43    1.69
   0  13  14    2.79    2.35
   0  13  14    6.35    2.13
   0  13 -14    4.25    2.76
   0  13 -14    4.22    1.79
   0  13 -14    5.46    1.42
   0  13 -14    5.00    2.11
   0 -13  14    6.86    2.48
   0 -13  14    4.70    1.66
   0 -13  14    5.43    2.56
   0 -13 -14    1.47    2.19
   0 -13 -14    5.15    1.81
   0 -13  14    4.04    2.08
   0 -13 -14    3.86    1.85
   0  14   0 1090.81   53.64
   0  14   0 1065.33   52.04
   0  14   0 1078.10   57.05
   0  14   0 1090.98   50.41
   0 -14   0 1105.50   54.20
   0 -14   0 1070.15   52.94
   0 -14   0 1037.60   48.08
   0 -14   0 1116.34   58.62
   0  14  -1  214.62    8.46
   0  14   1  204.74    8.03
   0  14  -1  212.32    7.69
   0  14   1  212.96    7.40
   0  14   1  225.37    8.75
   0  14  -1  223.86    9.42
   0  14   1  208.38    8.54
   0  14  -1  204.02    7.88
   0 -14   1  207.91    8.96
   0 -14   1  192.62    7.90
   0 -14  -1  205.29    7.17
   0 -14   1  203.33    7.35
   0 -14  -1  214.18    8.41
   0 -14  -1  206.15    8.30
   0 -14   1  203.65    7.76
   0 -14  -1  226.10    9.22
   0  14   2  281.72   10.98
   0  14  -2  264.94   10.33
   0  14   2  256.33    8.89
   0  14  -2  251.02    9.25
   0  14   2  272.97   10.72
   0  14  -2  263.82    9.78
   0  14   2  268.97   10.84
   0  14  -2  255.77   10.89
   0 -14  -2  267.31   10.53
   0 -14   2  266.47   10.33
   0 -14  -2  262.37    8.99
   0 -14   2  268.10    9.84
   0 -14  -2  263.38   10.53
   0 -14   2  264.70    9.70
   0 -14  -2  283.18   11.56
   0 -14   2  266.74   11.76
   0  14   3    0.70    1.38
   0  14  -3    1.25    2.07
   0  14   3    2.17    1.17
   0  14  -3    1.40    1.29
   0  14   3    2.93    1.60
   0  14  -3    1.26    1.32
   0  14   3   -0.38    1.55
   0 -14   3    1.34    1.30
   0 -14  -3    2.56    1.39
   0 -14   3    0.82    1.47
   0 -14  -3    2.23    1.07
   0 -14   3    1.65    1.89
   0 -14  -3    1.20    1.57
   0 -14  -3    0.60    1.34
   0 -14   3    1.14    1.16
   0  14   4  701.98   32.07
   0  14  -4  725.38   30.73
   0  14   4  688.96   28.04
   0  14  -4  734.28   30.67
   0  14  -4  715.72   31.85
   0  14   4  703.05   30.91
   0  14  -4  714.89   35.12
   0 -14  -4  714.37   32.42
   0 -14   4  709.97   28.88
   0 -14  -4  724.41   28.93
   0 -14   4  709.18   34.57
   0 -14  -4  709.09   32.99
   0 -14   4  716.68   30.63
   0 -14  -4  734.84   33.18
   0 -14   4  739.94   32.78
   0  14  -5   31.73    2.08
   0  14   5   32.01    2.43
   0  14  -5   32.79    1.78
   0  14   5   31.70    2.12
   0  14   5   32.65    2.51
   0  14   5   37.27    3.04
   0  14  -5   34.00    2.58
   0  14  -5   33.07    2.87
   0 -14   5   27.29    2.15
   0 -14  -5   34.23    2.19
   0 -14  -5   37.68    2.51
   0 -14   5   26.28    2.67
   0 -14  -5   33.94    2.56
   0 -14   5   33.79    2.34
   0 -14  -5   36.75    2.71
   0 -14   5   35.42    2.65
   0  14  -6  970.93   47.56
   0  14   6 1086.64   56.91
   0  14  -6 1045.22   46.76
   0  14   6 1023.57   47.71
   0  14   6 1011.23   50.52
   0  14   6 1018.09   54.12
   0  14  -6 1039.50   51.31
   0  14  -6 1073.02   59.62
   0 -14   6 1073.42   54.42
   0 -14  -6 1054.11   48.50
   0 -14  -6 1058.47   55.49
   0 -14   6 1065.27   58.85
   0 -14  -6 1118.52   59.60
   0 -14   6 1080.52   53.17
   0 -14  -6 1068.36   54.52
   0 -14   6 1059.28   54.91
   0  14  -7   48.10    2.59
   0  14   7   46.99    3.16
   0  14  -7   50.06    2.45
   0  14   7   50.09    2.72
   0  14   7   44.80    2.89
   0  14   7   45.53    3.22
   0  14  -7   47.62    3.34
   0  14  -7   52.32    4.14
   0 -14   7   52.67    3.35
   0 -14  -7   49.37    2.56
   0 -14  -7   49.57    3.27
   0 -14   7   50.22    3.68
   0 -14  -7   49.15    3.35
   0 -14   7   52.86    3.10
   0 -14  -7   46.54    3.00
   0 -14   7   51.89    3.34
   0  14  -8    9.69    1.63
   0  14   8    9.23    1.79
   0  14  -8    8.62    2.17
   0  14   8    8.65    1.41
   0  14   8    7.62    1.44
   0  14  -8    7.29    1.16
   0 -14  -8    9.29    1.54
   0 -14   8    5.64    2.46
   0 -14  -8    9.21    2.32
   0 -14   8   10.50    2.05
   0 -14  -8    8.40    1.75
   0 -14   8    8.72    1.94
   0  14   9  134.25    5.54
   0  14   9  147.06    7.22
   0 -14   9  149.06    6.96
   0 -14   9  138.48    6.51
   0 -14  -9  152.28    7.04
   0 -14  -9  152.35    6.58
   0  14 -10  377.04   16.12
   0  14  10  354.46   17.00
   0  14  10  360.86   14.32
   0  14 -10  390.86   18.92
   0  14  10  388.28   15.50
   0  14 -10  370.87   16.91
   0  14  10  351.01   17.00
   0  14 -10  378.97   14.27
   0 -14  10  366.29   14.07
   0 -14  10  363.25   16.57
   0 -14 -10  372.40   17.60
   0 -14 -10  367.44   18.45
   0 -14  10  378.21   16.52
   0  14 -11    7.42    2.10
   0  14  11    4.85    2.39
   0  14  11    6.56    1.68
   0  14 -11    6.25    2.04
   0  14  11    5.23    1.74
   0  14  11    7.08    2.01
   0  14 -11    3.88    1.24
   0 -14  11    4.26    1.76
   0 -14  11    4.79    2.50
   0 -14  11    3.76    1.28
   0 -14 -11    2.01    2.19
   0 -14 -11    5.32    2.33
   0 -14 -11    6.56    1.58
   0 -14  11    6.32    2.21
   0 -14 -11    7.20    1.69
   0  14  12   90.97    5.39
   0  14  12   95.10    4.52
   0  14 -12   87.94    6.04
   0  14  12   99.19    5.06
   0  14 -12   92.03    4.29
   0  14 -12   89.69    5.40
   0  14 -12  101.98    4.99
   0 -14 -12   91.32    5.35
   0 -14  12   84.97    5.98
   0 -14 -12   85.50    6.04
   0 -14 -12   97.72    5.19
   0 -14  12   89.95    4.90
   0 -14 -12   92.80    4.77
   0  14 -13    1.74    1.59
   0  14  13    4.08    2.24
   0  14  13    0.93    1.44
   0  14 -13    2.83    2.03
   0  14 -13    0.04    1.58
   0  14  13    2.20    1.74
   0  14 -13    3.01    2.06
   0 -14  13    1.56    1.27
   0 -14 -13    0.55    1.71
   0 -14  13    3.65    2.39
   0 -14  13    2.66    2.34
   0 -14 -13    4.39    1.68
   0 -14  13    1.74    1.99
   0 -14 -13    3.12    1.61
   0  14 -14   34.39    3.37
   0  14  14   34.95    3.33
   0  14 -14   34.98    2.81
   0  14  14   38.97    3.18
   0  14 -14   30.55    3.65
   0  14  14   38.72    3.36
   0  14 -14   36.53    3.66
   0 -14  14   35.94    2.99
   0 -14 -14   40.18    3.96
   0 -14  14   36.02    3.38
   0 -14  14   29.87    3.74
   0 -14 -14   27.83    3.80
   0 -14 -14   32.94    2.77
   0 -14  14   34.25    2.54
   0 -14 -14   34.91    2.92
   0  15   0    0.61    1.40
   0  15   0   -0.04    1.60
   0  15   0    0.23    1.56
   0  15   0   -0.25    1.29
   0 -15   0    1.69    1.31
   0 -15   0    0.75    1.24
   0 -15   0   -0.54    1.14
   0 -15   0   -0.08    1.60
   0  15  -1  275.94   10.89
   0  15   1  271.84   11.10
   0  15  -1  272.59    9.98
   0  15   1  275.25    9.88
   0  15   1  301.25   11.78
   0  15  -1  292.70   12.29
   0  15   1  287.21   11.64
   0  15  -1  269.81   10.65
   0 -15   1  292.88   12.84
   0 -15   1  274.97   11.13
   0 -15  -1  295.05   10.58
   0 -15   1  283.38   10.23
   0 -15  -1  286.62   11.25
   0 -15  -1  281.82   11.23
   0 -15   1  267.24   10.39
   0 -15  -1  298.21   12.53
   0  15   2  289.22   11.55
   0  15  -2  289.76   12.47
   0  15   2  305.85   10.83
   0  15  -2  286.31   10.58
   0  15   2  281.52   11.46
   0  15  -2  279.54   11.09
   0  15   2  284.25   11.69
   0  15  -2  298.99   11.26
   0 -15  -2  290.36   11.65
   0 -15   2  284.28   10.61
   0 -15  -2  291.19   10.35
   0 -15   2  290.13   13.25
   0 -15  -2  299.30   12.20
   0 -15   2  271.26   11.17
   0 -15   2  289.48   10.85
   0 -15  -2  291.05   12.55
   0  15   3  113.44    5.44
   0  15  -3  108.08    4.80
   0  15   3  116.85    4.62
   0  15  -3  113.01    4.73
   0  15   3  121.81    5.63
   0  15  -3  112.99    4.72
   0  15   3  111.84    5.04
   0  15  -3  108.94    5.59
   0 -15  -3  119.10    5.41
   0 -15   3  110.88    5.13
   0 -15  -3  111.40    4.33
   0 -15   3  119.91    4.79
   0 -15  -3  115.56    5.47
   0 -15   3  121.88    4.94
   0 -15  -3  116.59    5.64
   0 -15   3  119.77    6.23
   0  15   4   22.13    2.32
   0  15  -4   19.19    1.99
   0  15   4   21.87    1.91
   0  15  -4   20.30    1.84
   0  15   4   20.26    2.09
   0  15  -4   21.19    2.96
   0  15   4   19.34    2.08
   0  15  -4   19.41    2.29
   0 -15  -4   20.84    2.50
   0 -15  -4   21.48    1.73
   0 -15   4   25.77    2.38
   0 -15  -4   21.01    2.16
   0 -15   4   20.49    1.83
   0 -15  -4   22.08    2.30
   0 -15   4   19.40    1.83
   0  15  -5 1589.50   89.27
   0  15   5 1648.93   99.40
   0  15  -5 1558.39   83.56
   0  15   5 1585.88   86.71
   0  15   5 1560.65   92.14
   0  15   5 1468.14   95.19
   0  15  -5 1590.10   91.63
   0 -15   5 1472.60   96.09
   0 -15   5 1562.11   93.52
   0 -15  -5 1564.22   86.10
   0 -15  -5 1581.30   95.85
   0 -15   5 1588.23   95.49
   0 -15  -5 1604.44   99.10
   0 -15   5 1638.09   93.60
   0 -15  -5 1559.84   93.74
   0  15  -6    2.56    1.34
   0  15   6    4.22    1.46
   0  15  -6    3.87    1.03
   0  15   6    2.52    1.37
   0  15   6    2.75    1.60
   0  15   6    0.87    1.74
   0  15  -6    8.10    1.93
   0  15  -6    3.65    1.71
   0 -15   6    4.62    1.52
   0 -15  -6    5.30    1.34
   0 -15  -6    1.83    1.81
   0 -15   6    3.16    1.79
   0 -15  -6    0.88    1.66
   0 -15   6    3.20    1.48
   0 -15  -6    6.97    1.71
   0 -15   6    3.84    1.34
   0  15  -7  530.59   22.99
   0  15   7  570.49   25.82
   0  15  -7  526.85   19.81
   0  15   7  510.67   20.46
   0  15   7  522.74   24.05
   0  15   7  520.17   21.90
   0  15  -7  505.60   25.57
   0  15  -7  522.26   21.57
   0 -15  -7  524.90   24.23
   0 -15   7  530.33   23.61
   0 -15   7  518.26   23.71
   0 -15  -7  530.56   24.93
   0 -15  -7  534.14   20.87
   0 -15  -7  536.71   23.46
   0 -15   7  516.72   25.84
   0  15   8   24.21    2.17
   0  15  -8   22.82    1.74
   0  15  -8   23.68    1.90
   0  15   8   24.01    2.19
   0 -15   8   24.23    2.59
   0 -15   8   27.24    2.65
   0 -15  -8   24.99    1.90
   0 -15  -8   27.79    2.30
   0  15  -9  171.71    6.41
   0  15   9  180.44    8.72
   0  15   9  165.48    6.96
   0  15   9  172.16    6.76
   0  15  -9  175.44    9.39
   0  15   9  177.00    8.56
   0  15  -9  163.86    6.88
   0 -15  -9  169.06    8.09
   0 -15   9  178.38    8.01
   0 -15  -9  168.28    8.55
   0 -15   9  174.31    8.07
   0 -15  -9  181.25    8.10
   0 -15   9  183.67    8.22
   0  15 -10    3.53    1.26
   0  15  10    3.14    2.26
   0  15  10    2.91    1.78
   0  15  10    4.12    1.38
   0  15 -10    5.62    1.68
   0  15  10    2.13    1.70
   0  15 -10    2.90    2.34
   0 -15 -10    4.97    1.88
   0 -15  10    4.11    1.90
   0 -15  10    4.77    1.75
   0 -15  10    8.24    2.53
   0 -15 -10    5.74    1.80
   0 -15 -10    3.41    2.41
   0 -15 -10    3.86    1.65
   0  15  11  133.92    7.37
   0  15  11  135.12    5.85
   0  15 -11  130.73    6.36
   0  15  11  134.68    6.11
   0  15 -11  120.12    7.75
   0  15  11  129.39    7.05
   0  15 -11  130.12    5.61
   0 -15  11  129.83    6.56
   0 -15  11  119.13    7.28
   0 -15 -11  134.11    7.14
   0 -15 -11  128.48    7.03
   0 -15 -11  129.65    6.19
   0 -15  11  130.98    5.36
   0 -15 -11  134.74    6.14
   0  15  12   40.37    2.96
   0  15  12   37.93    3.32
   0  15  12   37.40    2.74
   0  15 -12   39.18    2.52
   0  15 -12   41.89    3.72
   0  15 -12   37.10    4.13
   0  15  12   34.99    3.49
   0  15 -12   39.69    3.30
   0 -15  12   38.17    3.34
   0 -15 -12   38.41    3.84
   0 -15  12   35.83    3.49
   0 -15  12   34.09    3.54
   0 -15 -12   38.02    3.82
   0 -15 -12   35.49    2.87
   0 -15  12   36.14    2.61
   0 -15 -12   40.31    3.04
   0  15 -13    1.15    1.31
   0  15  13    3.16    2.29
   0  15 -13    2.00    2.54
   0  15 -13   -0.66    1.98
   0  15 -13   -2.52    1.83
   0 -15  13    1.57    2.16
   0 -15 -13    0.06    2.19
   0 -15  13    1.20    1.41
   0 -15  13   -0.29    1.98
   0 -15 -13    2.06    2.03
   0 -15 -13    0.95    1.73
   0 -15  13    1.30    2.02
   0 -15 -13    1.86    1.69
   0  16   0  189.77    7.74
   0  16   0  178.02    7.56
   0  16   0  188.75    8.26
   0  16   0  174.58    6.70
   0 -16   0  181.44    7.67
   0 -16   0  183.78    7.54
   0 -16   0  186.86    7.19
   0 -16   0  192.08    8.61
   0  16  -1   15.75    2.02
   0  16   1   19.07    2.35
   0  16  -1   18.11    1.91
   0  16   1   17.79    1.75
   0  16   1   16.80    2.21
   0  16  -1   15.68    2.12
   0  16   1   19.17    2.05
   0  16  -1   11.83    1.90
   0 -16   1   17.24    2.48
   0 -16   1   18.94    2.13
   0 -16  -1   22.10    1.95
   0 -16   1   16.08    1.57
   0 -16  -1   18.36    2.01
   0 -16  -1   16.92    2.25
   0 -16   1   18.36    1.99
   0 -16  -1   18.71    2.72
   0  16   2   77.94    4.05
   0  16  -2   86.22    4.99
   0  16  -2   85.04    3.88
   0  16   2   82.93    3.62
   0  16   2   79.91    4.35
   0  16  -2   85.72    4.27
   0  16   2   81.20    4.54
   0  16  -2   80.99    3.93
   0 -16   2   91.39    5.05
   0 -16   2   86.42    4.51
   0 -16  -2   82.88    3.77
   0 -16   2   85.70    4.09
   0 -16  -2   90.42    4.34
   0 -16  -2   84.23    4.57
   0 -16   2   82.29    3.84
   0 -16  -2   78.35    4.50
   0  16   3   71.23    4.04
   0  16  -3   70.46    3.84
   0  16   3   71.66    3.36
   0  16  -3   76.26    3.73
   0  16   3   74.01    4.13
   0  16  -3   80.32    3.80
   0  16   3   73.52    4.15
   0  16  -3   71.16    4.57
   0 -16  -3   73.68    4.25
   0 -16   3   75.82    3.89
   0 -16  -3   71.09    3.26
   0 -16   3   74.64    3.62
   0 -16  -3   70.65    4.10
   0 -16   3   69.48    3.34
   0 -16  -3   69.65    3.93
   0 -16   3   67.52    4.10
   0  16   4 1358.71   76.86
   0  16  -4 1250.70   67.72
   0  16   4 1329.87   68.08
   0  16  -4 1262.65   68.98
   0  16   4 1345.74   76.78
   0  16  -4 1322.28   80.78
   0  16   4 1339.39   75.30
   0  16  -4 1359.79   75.35
   0 -16  -4 1350.22   76.37
   0 -16  -4 1313.09   67.26
   0 -16   4 1293.68   73.10
   0 -16  -4 1342.08   77.69
   0 -16   4 1388.28   73.45
   0 -16  -4 1380.35   78.85
   0 -16   4 1222.56   64.81
   0  16  -5    3.97    1.47
   0  16   5    5.54    1.50
   0  16  -5    4.37    1.09
   0  16   5    4.64    1.37
   0  16   5    6.23    1.82
   0  16   5    4.54    1.58
   0  16  -5    4.97    1.37
   0 -16   5    2.76    1.97
   0 -16   5    7.03    1.93
   0 -16  -5    5.66    1.37
   0 -16  -5    5.26    1.88
   0 -16   5    6.42    1.82
   0 -16  -5    7.27    2.25
   0 -16   5    5.54    1.80
   0 -16  -5    4.81    2.09
   0  16  -6 1543.05   93.45
   0  16   6 1624.18  103.81
   0  16  -6 1585.28   89.06
   0  16   6 1611.93   92.93
   0  16   6 1569.41   99.65
   0  16   6 1767.75  111.84
   0  16  -6 1720.41  103.60
   0 -16   6 1698.32  115.71
   0 -16   6 1714.56  106.32
   0 -16  -6 1714.66   97.29
   0 -16  -6 1673.28  106.27
   0 -16   6 1629.38  103.71
   0 -16  -6 1698.92  111.01
   0 -16   6 1740.55  105.37
   0 -16  -6 1657.97  106.47
   0  16   7  149.90    6.66
   0  16   7  156.12    7.83
   0  16  -7  146.62    5.49
   0  16   7  164.97    6.35
   0  16  -7  151.19    6.25
   0 -16  -7  171.77    6.59
   0 -16   7  156.62    7.34
   0 -16  -7  173.21    8.03
   0 -16   7  165.05    7.52
   0 -16  -7  172.16    7.72
   0  16  -8   10.86    1.28
   0  16  -8    6.72    1.52
   0  16   8    6.06    1.56
   0  16  -8    8.76    2.42
   0  16   8    9.93    1.77
   0  16   8   10.50    1.85
   0  16  -8    9.30    2.20
   0 -16  -8   10.98    1.58
   0 -16  -8   11.07    1.96
   0 -16   8   10.28    1.97
   0 -16   8    9.02    1.82
   0 -16  -8    9.66    1.91
   0 -16   8    7.13    1.58
   0  16  -9   15.97    1.77
   0  16   9   17.97    2.72
   0  16   9   18.55    2.24
   0  16   9   18.41    2.03
   0  16  -9   18.61    1.72
   0  16   9   22.95    2.29
   0  16  -9   21.32    3.03
   0 -16   9   20.62    2.73
   0 -16   9   17.09    2.43
   0 -16  -9   17.78    1.81
   0 -16   9   20.37    2.21
   0 -16  -9   20.78    2.43
   0 -16  -9   18.23    2.38
   0 -16  -9   18.22    2.40
   0 -16   9   17.09    2.36
   0  16 -10  137.34    5.55
   0  16  10  133.56    7.07
   0  16  10  140.06    5.98
   0  16 -10  116.06    5.67
   0  16  10  145.17    6.39
   0  16  10  119.05    6.41
   0  16 -10  145.44    6.95
   0  16 -10  134.59    7.67
   0 -16  10  117.88    6.84
   0 -16  10  138.15    6.52
   0 -16 -10  125.05    7.01
   0 -16 -10  144.71    7.25
   0 -16 -10  140.26    6.54
   0 -16  10  141.07    6.86
   0 -16 -10  137.75    6.30
   0  16  11   59.16    4.23
   0  16 -11   56.54    3.29
   0  16  11   59.34    3.35
   0  16  11   66.98    3.97
   0  16  11   58.30    3.96
   0  16 -11   58.78    3.91
   0  16 -11   60.44    3.17
   0  16 -11   61.89    4.52
   0 -16  11   61.07    4.95
   0 -16 -11   54.38    4.15
   0 -16 -11   60.87    4.30
   0 -16 -11   57.82    3.87
   0 -16  11   58.04    4.26
   0 -16 -11   61.33    3.64
   0  16 -12   37.58    3.03
   0  16  12   44.88    4.15
   0  16  12   45.61    3.09
   0  16 -12   36.87    3.58
   0  16 -12   34.82    3.70
   0  16  12   36.80    3.58
   0  16 -12   46.11    2.89
   0 -16  12   41.40    3.14
   0 -16 -12   47.41    4.02
   0 -16  12   44.01    3.71
   0 -16  12   39.86    3.87
   0 -16 -12   37.95    3.51
   0 -16 -12   43.69    3.40
   0 -16  12   41.40    2.81
   0 -16 -12   36.00    2.87
   0  16 -13   80.92    4.09
   0  16  13   77.95    4.97
   0  16 -13   73.97    4.97
   0  16 -13   78.14    6.08
   0  16  13   71.68    5.24
   0  16 -13   66.65    4.56
   0 -16  13   67.86    4.92
   0 -16 -13   80.77    5.47
   0 -16  13   79.18    4.51
   0 -16  13   70.63    4.88
   0 -16 -13   74.60    5.13
   0 -16 -13   71.55    4.52
   0 -16  13   72.90    3.87
   0 -16 -13   78.33    4.50
   0  17   0   -0.39    1.46
   0  17   0    0.32    1.29
   0  17   0   -0.01    1.86
   0  17   0   -1.13    1.56
   0 -17   0   -1.74    1.75
   0 -17   0    1.50    1.60
   0 -17   0    0.28    1.35
   0 -17   0    0.64    1.54
   0  17  -1  150.89    6.66
   0  17   1  142.74    6.55
   0  17  -1  147.67    6.02
   0  17   1  144.17    5.72
   0  17   1  142.70    6.36
   0  17  -1  143.59    6.93
   0  17   1  140.48    6.83
   0  17  -1  128.00    5.83
   0 -17   1  139.65    7.22
   0 -17   1  147.35    6.52
   0 -17  -1  143.53    5.62
   0 -17   1  151.38    5.92
   0 -17  -1  145.96    6.43
   0 -17  -1  133.15    6.43
   0 -17   1  139.28    6.20
   0 -17  -1  145.36    7.04
   0  17  -2   22.22    2.40
   0  17   2   22.78    2.49
   0  17  -2   22.71    2.41
   0  17   2   21.11    1.97
   0  17   2   24.18    2.57
   0  17  -2   18.91    2.68
   0  17   2   21.73    2.61
   0  17  -2   22.82    2.19
   0 -17   2   24.05    2.77
   0 -17   2   22.92    2.42
   0 -17  -2   21.01    1.97
   0 -17   2   23.77    1.93
   0 -17  -2   22.82    2.13
   0 -17  -2   23.25    2.37
   0 -17   2   21.57    2.14
   0 -17  -2   19.89    2.56
   0  17   3  153.49    6.77
   0  17  -3  145.73    6.51
   0  17   3  142.48    5.68
   0  17  -3  149.84    6.49
   0  17   3  147.83    6.92
   0  17  -3  147.94    6.33
   0  17   3  145.28    6.63
   0  17  -3  153.25    7.62
   0 -17  -3  141.83    6.45
   0 -17   3  150.17    6.77
   0 -17  -3  143.53    5.76
   0 -17   3  154.15    6.53
   0 -17  -3  148.78    7.14
   0 -17   3  149.94    6.06
   0 -17  -3  149.29    6.88
   0 -17   3  142.44    7.36
   0  17   4    0.98    1.39
   0  17  -4   -1.14    1.78
   0  17   4    0.06    1.39
   0  17  -4    2.77    1.73
   0  17   4   -0.65    1.94
   0  17  -4    1.54    1.19
   0  17   4   -0.17    1.62
   0  17  -4    0.10    1.49
   0 -17  -4    1.49    1.72
   0 -17   4   -2.06    1.46
   0 -17  -4   -0.33    1.22
   0 -17   4    0.36    1.39
   0 -17  -4    2.61    1.97
   0 -17   4    1.58    1.18
   0 -17  -4    1.55    1.55
   0 -17   4    3.71    1.97
   0  17  -5 1263.26   67.49
   0  17   5 1250.62   71.58
   0  17  -5 1220.79   61.75
   0  17   5 1224.33   64.09
   0  17   5 1174.56   70.25
   0  17   5 1259.97   73.01
   0  17  -5 1270.91   68.75
   0 -17   5 1317.46   80.60
   0 -17   5 1227.11   69.31
   0 -17  -5 1298.26   66.23
   0 -17  -5 1306.67   74.87
   0 -17   5 1292.37   73.53
   0 -17  -5 1278.51   73.88
   0 -17   5 1330.41   72.37
   0 -17  -5 1251.44   73.74
   0  17  -6   15.65    1.75
   0  17   6   15.63    2.14
   0  17   6   17.32    2.39
   0  17   6   16.27    1.83
   0  17   6   14.66    2.24
   0  17  -6   12.82    1.44
   0 -17   6   14.84    2.21
   0 -17  -6   19.29    1.93
   0 -17  -6   13.78    2.72
   0 -17   6   13.41    2.22
   0 -17  -6   15.82    2.56
   0  17   7  163.78    7.45
   0  17  -7  178.72    9.56
   0  17   7  175.80    7.02
   0  17  -7  173.37    6.32
   0  17  -7  178.64    7.26
   0 -17   7  167.95    8.86
   0 -17  -7  178.77    7.08
   0 -17   7  164.21    7.44
   0 -17   7  161.65    7.77
   0 -17  -7  177.43    8.14
   0 -17   7  169.24    8.24
   0  17  -8   89.85    3.77
   0  17   8   80.63    5.04
   0  17   8   67.99    4.10
   0  17   8   84.77    4.11
   0  17  -8   77.29    4.08
   0  17   8   82.80    4.89
   0  17  -8   79.94    5.35
   0 -17   8   83.53    5.20
   0 -17   8   84.27    4.81
   0 -17  -8   81.84    4.05
   0 -17   8   92.86    4.74
   0 -17   8   90.01    4.92
   0 -17  -8   92.35    5.15
   0 -17  -8   76.59    4.41
   0 -17  -8   76.80    5.01
   0  17  -9   43.61    3.08
   0  17   9   47.17    3.65
   0  17   9   41.67    2.81
   0  17  -9   42.05    2.75
   0  17   9   37.91    3.00
   0  17   9   37.28    2.90
   0  17  -9   42.25    2.47
   0  17  -9   44.31    3.89
   0 -17  -9   46.91    3.46
   0 -17   9   40.90    3.64
   0 -17  -9   42.17    2.72
   0 -17  -9   46.27    3.73
   0 -17   9   45.22    3.37
   0 -17  -9   34.81    2.94
   0 -17   9   42.84    4.30
   0  17  10   38.77    3.49
   0  17  10   42.27    2.79
   0  17 -10   42.79    3.73
   0  17  10   33.05    3.39
   0  17  10   35.79    3.02
   0  17 -10   40.85    2.54
   0 -17  10   39.49    3.59
   0 -17 -10   43.26    2.72
   0 -17 -10   40.46    3.20
   0 -17 -10   46.28    3.51
   0 -17 -10   38.44    3.27
   0 -17  10   44.68    3.58
   0  17 -11   84.09    3.94
   0  17  11   94.56    5.37
   0  17 -11   89.59    4.62
   0  17  11   97.22    4.78
   0  17  11   96.55    4.91
   0  17  11   92.36    5.34
   0  17 -11   92.45    5.04
   0  17 -11   83.99    5.93
   0 -17  11   85.42    6.07
   0 -17 -11   93.74    5.64
   0 -17 -11   84.85    5.51
   0 -17  11   93.20    5.28
   0 -17 -11   88.23    5.18
   0 -17  11   90.50    5.53
   0 -17 -11   91.78    4.83
   0  17  12   28.34    2.86
   0  17  12   27.91    3.13
   0  17 -12   30.19    2.61
   0  17 -12   26.93    3.46
   0  17 -12   28.85    2.19
   0  17 -12   28.47    2.53
   0 -17  12   29.91    3.40
   0 -17  12   28.77    3.14
   0 -17  12   27.60    3.43
   0 -17 -12   28.14    3.13
   0 -17 -12   30.05    3.43
   0 -17 -12   27.62    3.00
   0 -17  12   29.62    2.80
   0 -17 -12   28.26    2.54
   0  18   0  732.75   35.48
   0  18   0  779.84   37.16
   0  18   0  742.57   37.92
   0  18   0  762.73   34.49
   0 -18   0  811.99   38.14
   0 -18   0  706.07   35.30
   0 -18   0  779.03   34.23
   0 -18   0  734.54   38.69
   0  18  -1    6.00    1.66
   0  18   1    6.64    1.79
   0  18  -1    6.04    1.78
   0  18   1    4.44    1.33
   0  18   1    8.49    1.79
   0  18  -1    5.94    1.90
   0  18   1    6.87    2.08
   0  18  -1    7.55    1.75
   0 -18   1    5.86    2.06
   0 -18   1    4.41    1.99
   0 -18  -1    6.63    1.68
   0 -18   1    6.66    1.54
   0 -18  -1    4.60    1.90
   0 -18  -1    7.75    1.95
   0 -18   1    4.70    1.80
   0 -18  -1    4.31    2.23
   0  18  -2  107.13    5.36
   0  18   2  105.73    5.17
   0  18  -2   94.16    4.78
   0  18   2  102.60    4.71
   0  18   2  101.93    5.38
   0  18  -2  100.39    5.76
   0  18   2   99.26    5.07
   0  18  -2  106.25    5.11
   0 -18   2  102.18    5.76
   0 -18   2  108.78    5.12
   0 -18  -2  107.35    4.63
   0 -18   2  100.21    4.68
   0 -18  -2  102.02    5.43
   0 -18  -2  104.43    5.52
   0 -18   2  106.28    4.95
   0 -18  -2  100.05    5.42
   0  18   3  160.91    7.28
   0  18  -3  154.84    7.12
   0  18   3  166.45    6.75
   0  18  -3  149.55    6.63
   0  18   3  160.56    7.55
   0  18  -3  153.81    6.89
   0  18   3  146.64    7.21
   0 -18   3  162.25    7.36
   0 -18  -3  150.27    6.88
   0 -18   3  172.34    6.95
   0 -18  -3  157.22    6.38
   0 -18   3  155.05    8.26
   0 -18   3  161.76    6.72
   0 -18  -3  155.55    7.68
   0 -18  -3  160.44    7.91
   0  18   4  345.23   15.27
   0  18   4  328.07   14.32
   0  18   4  360.72   13.91
   0  18   4  314.00   14.58
   0  18  -4  354.96   14.39
   0  18  -4  338.46   14.89
   0  18  -4  342.72   14.03
   0 -18   4  337.08   13.57
   0 -18  -4  359.16   15.35
   0 -18  -4  362.31   13.86
   0 -18  -4  341.27   15.21
   0 -18   4  362.35   15.17
   0 -18  -4  336.62   15.30
   0  18  -5   31.59    2.44
   0  18   5   34.56    3.16
   0  18  -5   30.68    3.52
   0  18   5   29.31    2.45
   0  18   5   29.56    2.90
   0  18   5   29.04    2.72
   0  18  -5   32.29    2.06
   0 -18  -5   36.89    2.25
   0 -18  -5   32.27    2.89
   0 -18   5   34.46    2.94
   0 -18  -5   29.96    2.91
   0 -18   5   35.55    3.10
   0  18   6  640.74   31.64
   0  18  -6  710.51   32.39
   0  18   6  707.74   31.14
   0 -18   6  721.24   36.33
   0 -18   6  716.44   35.03
   0 -18   6  724.04   38.54
   0 -18  -6  705.89   31.20
   0 -18   6  722.60   33.43
   0 -18  -6  727.45   36.37
   0  18  -7  192.11    8.23
   0  18   7  195.83    9.26
   0  18  -7  193.13    7.21
   0  18   7  189.96    7.67
   0  18   7  196.10    8.61
   0  18   7  193.52    9.22
   0  18  -7  190.06    8.41
   0  18  -7  184.34    9.61
   0 -18   7  175.55    9.39
   0 -18  -7  172.56    7.33
   0 -18   7  196.29    9.08
   0 -18   7  201.56    9.42
   0 -18   7  187.60    8.11
   0 -18  -7  174.51    8.43
   0 -18  -7  204.38    9.59
   0  18  -8   12.08    1.55
   0  18   8   11.96    2.19
   0  18  -8    9.83    1.49
   0  18   8    8.79    1.79
   0  18   8    8.53    1.80
   0  18   8   11.79    2.58
   0  18  -8   11.67    1.93
   0  18  -8   11.57    2.61
   0 -18   8   10.98    2.25
   0 -18  -8    9.58    1.63
   0 -18  -8   10.29    2.09
   0 -18   8    9.16    3.04
   0 -18  -8   10.46    2.34
   0 -18   8   12.23    2.29
   0 -18  -8    9.60    2.06
   0 -18   8   11.71    2.41
   0  18   9    2.97    2.32
   0  18   9    3.59    1.69
   0  18  -9    1.41    1.30
   0  18   9    3.03    2.17
   0  18   9    3.45    1.68
   0  18  -9    5.35    1.42
   0  18  -9    4.58    1.98
   0  18  -9    1.74    2.57
   0 -18  -9    2.89    2.26
   0 -18  -9    2.71    1.53
   0 -18  -9    3.42    2.19
   0 -18   9    3.11    1.71
   0 -18  -9    5.19    1.97
   0 -18   9    2.72    2.21
   0  18  10  668.76   34.48
   0  18 -10  642.29   27.66
   0  18  10  664.31   30.15
   0  18 -10  640.85   30.33
   0  18  10  637.83   33.56
   0  18  10  613.44   29.95
   0  18 -10  563.80   32.90
   0  18 -10  628.78   30.74
   0 -18 -10  699.92   31.10
   0 -18 -10  700.70   36.24
   0 -18  10  629.58   35.30
   0 -18 -10  653.25   35.09
   0 -18  10  711.46   34.29
   0 -18 -10  626.95   31.89
   0 -18  10  685.73   34.82
   0  18 -11    1.87    1.31
   0  18  11    1.52    1.87
   0  18 -11    3.57    1.51
   0  18  11    2.83    1.66
   0  18 -11    5.38    2.25
   0  18  11    4.00    1.67
   0  18 -11    3.23    2.10
   0 -18 -11    1.63    1.84
   0 -18  11    2.02    1.96
   0 -18  11    4.27    2.20
   0 -18 -11    3.91    2.45
   0 -18  11    0.39    1.84
   0 -18 -11    2.33    1.92
   0 -18  11    4.49    1.65
   0 -18 -11    0.94    1.82
   0  18  12   15.12    2.39
   0  18  12   18.55    2.63
   0  18 -12   18.80    2.18
   0  18  12   23.16    2.27
   0  18 -12   17.06    1.86
   0  18 -12   19.83    2.60
   0  18 -12   13.09    2.70
   0 -18  12   12.90    2.54
   0 -18  12   12.79    2.80
   0 -18 -12   17.34    2.68
   0 -18 -12   20.34    3.06
   0 -18 -12   15.32    2.56
   0 -18  12   15.71    2.38
   0  19   0    3.04    1.76
   0  19   0    0.89    1.38
   0  19   0    1.13    1.79
   0  19   0   -0.03    1.71
   0 -19   0    0.45    1.90
   0 -19   0   -0.51    1.67
   0 -19   0    1.35    1.12
   0 -19   0    0.46    2.45
   0  19  -1  629.84   29.87
   0  19   1  642.29   30.37
   0  19  -1  647.01   28.97
   0  19   1  633.60   27.68
   0  19   1  651.43   31.00
   0  19   1  570.74   30.08
   0  19  -1  646.45   30.07
   0 -19   1  658.40   30.69
   0 -19   1  676.44   34.16
   0 -19   1  687.41   31.64
   0 -19  -1  636.85   27.70
   0 -19   1  686.72   29.89
   0 -19  -1  651.53   30.74
   0 -19  -1  637.36   31.13
   0 -19  -1  647.27   32.70
   0  19   2   22.55    2.27
   0  19   2   19.68    2.66
   0  19  -2   21.63    2.18
   0  19   2   23.93    2.24
   0  19  -2   21.31    2.46
   0  19   2   20.75    2.83
   0  19  -2   23.62    2.17
   0 -19   2   19.49    2.06
   0 -19  -2   22.35    2.65
   0 -19  -2   24.21    2.05
   0 -19   2   21.33    2.41
   0 -19   2   23.16    2.38
   0 -19  -2   20.64    2.47
   0 -19  -2   20.15    2.50
   0  19   3   11.12    2.43
   0  19  -3    8.92    1.60
   0  19   3   11.71    1.90
   0  19   3   11.59    1.95
   0  19   3   14.33    2.48
   0  19  -3   10.88    1.66
   0  19  -3   12.24    2.22
   0 -19   3   11.75    1.93
   0 -19  -3    9.69    1.81
   0 -19  -3   12.47    2.31
   0 -19  -3   10.18    1.87
   0 -19  -3    9.01    1.96
   0  19   4  301.78   13.48
   0  19   4  264.90   12.70
   0  19   4  286.27   11.36
   0  19   4  290.56   13.31
   0  19  -4  308.24   13.26
   0  19  -4  286.77   12.13
   0  19  -4  269.26   13.49
   0 -19   4  306.32   12.17
   0 -19  -4  286.28   13.13
   0 -19   4  303.36   13.42
   0 -19  -4  297.97   13.88
   0 -19  -4  289.88   11.39
   0  19   5  377.45   17.31
   0  19  -5  346.99   18.22
   0  19   5  388.21   15.63
   0  19  -5  367.79   15.73
   0  19  -5  383.51   14.98
   0 -19   5  416.52   17.72
   0 -19  -5  402.80   15.82
   0 -19  -5  385.97   18.08
   0 -19   5  384.80   17.25
   0 -19  -5  385.93   17.97
   0 -19   5  416.14   18.73
   0  19  -6   50.87    3.47
   0  19  -6   49.45    2.76
   0  19   6   53.26    3.17
   0  19  -6   45.90    2.97
   0  19   6   56.87    4.20
   0  19   6   50.69    3.25
   0 -19   6   55.02    4.51
   0 -19   6   53.36    3.33
   0 -19  -6   53.31    3.08
   0 -19   6   51.09    3.72
   0 -19   6   51.23    3.52
   0 -19  -6   58.61    4.13
   0 -19  -6   54.05    4.12
   0  19  -7   62.52    3.51
   0  19   7   67.40    4.19
   0  19  -7   63.78    3.11
   0  19   7   67.65    3.63
   0  19   7   60.75    3.74
   0  19   7   63.65    4.06
   0  19  -7   58.98    4.15
   0  19  -7   61.10    4.62
   0 -19   7   67.43    4.27
   0 -19  -7   66.86    3.62
   0 -19  -7   63.28    4.49
   0 -19   7   60.80    4.59
   0 -19  -7   62.73    4.52
   0 -19   7   61.67    3.68
   0 -19  -7   59.11    4.32
   0 -19   7   65.39    4.39
   0  19  -8    3.11    1.79
   0  19   8    2.67    1.86
   0  19   8    2.70    1.71
   0  19  -8    0.23    1.24
   0  19   8    1.47    1.86
   0  19   8    0.46    1.85
   0  19  -8    2.95    1.28
   0  19  -8    0.63    2.12
   0 -19  -8    3.05    2.07
   0 -19   8    3.43    1.63
   0 -19  -8    1.00    1.43
   0 -19  -8    3.07    2.35
   0 -19   8    3.10    1.43
   0 -19  -8    4.97    1.91
   0 -19   8    3.31    2.42
   0  19   9  248.21   12.01
   0  19  -9  244.17    9.51
   0  19   9  245.84   10.60
   0  19  -9  251.18   10.88
   0  19   9  243.12   12.17
   0  19   9  232.19   11.02
   0  19  -9  268.38   14.62
   0  19  -9  271.98   12.51
   0 -19  -9  271.52   10.94
   0 -19  -9  263.00   12.57
   0 -19   9  246.18   13.32
   0 -19  -9  252.75   13.10
   0 -19   9  271.61   12.05
   0 -19  -9  270.39   12.81
   0 -19   9  246.85   12.06
   0  19 -10   12.74    1.77
   0  19  10   10.82    2.40
   0  19 -10    7.19    1.59
   0  19  10   11.86    1.92
   0  19 -10    7.11    2.43
   0  19  10   10.43    2.24
   0  19 -10    8.68    1.97
   0 -19 -10   13.21    2.42
   0 -19  10   11.58    2.71
   0 -19  10   10.42    2.62
   0 -19 -10   10.01    2.87
   0 -19  10   10.79    1.97
   0 -19 -10    8.45    2.26
   0 -19  10   14.74    2.16
   0  19 -11  475.87   22.18
   0  19  11  497.45   25.95
   0  19 -11  490.09   27.63
   0  19 -11  510.79   21.44
   0  19  11  485.45   24.98
   0 -19  11  460.99   26.69
   0 -19 -11  536.80   27.34
   0 -19  11  460.15   22.45
   0 -19 -11  501.08   26.93
   0 -19  11  525.34   26.28
   0 -19 -11  480.50   24.26
   0 -19  11  463.85   24.74
   0  20   0 1702.37  108.38
   0  20   0 1646.75  106.55
   0  20   0 1620.63   98.23
   0 -20   0 1624.75   97.96
   0 -20   0 1585.36  101.35
   0 -20   0 1548.01  100.16
   0  20  -1   35.10    2.84
   0  20   1   38.79    3.26
   0  20  -1   32.61    2.88
   0  20   1   34.97    2.84
   0  20   1   37.92    3.28
   0  20  -1   39.67    3.21
   0 -20   1   36.07    2.99
   0 -20   1   37.12    3.09
   0 -20  -1   39.02    2.84
   0 -20   1   37.25    3.10
   0 -20  -1   36.67    2.75
   0 -20  -1   38.03    3.20
   0 -20  -1   35.59    3.46
   0  20  -2   98.67    4.95
   0  20   2  113.23    5.50
   0  20   2  102.39    4.94
   0  20   2   95.07    5.36
   0  20  -2   99.46    5.23
   0  20  -2  104.71    5.79
   0  20  -2  102.40    5.37
   0 -20  -2  103.55    5.38
   0 -20   2   96.44    5.00
   0 -20   2  109.78    5.59
   0 -20  -2  106.88    5.79
   0 -20  -2  108.07    5.03
   0 -20  -2   97.06    5.51
   0  20   3  268.33   12.03
   0  20  -3  234.12   12.60
   0  20   3  261.21   10.43
   0  20   3  271.76   12.31
   0  20  -3  268.98   11.49
   0  20  -3  260.37   11.50
   0 -20   3  251.73   12.90
   0 -20  -3  260.06   10.34
   0 -20   3  247.29   10.53
   0 -20  -3  252.31   12.10
   0 -20   3  273.85   12.16
   0 -20  -3  260.08   12.83
   0  20  -4   71.36    3.95
   0  20   4   81.54    3.91
   0  20  -4   85.06    4.74
   0  20   4   76.90    4.95
   0  20  -4   83.79    5.44
   0 -20   4   78.70    4.12
   0 -20   4   80.27    5.57
   0 -20  -4   87.42    4.17
   0 -20  -4   76.92    4.94
   0 -20   4   81.55    4.58
   0 -20   4   85.35    4.62
   0 -20  -4   86.30    5.39
   0  20  -5   38.49    3.83
   0  20   5   36.68    2.64
   0  20  -5   38.67    3.33
   0  20   5   33.87    3.36
   0  20  -5   36.66    2.65
   0 -20  -5   34.97    2.83
   0 -20   5   37.96    3.24
   0 -20  -5   35.92    2.81
   0 -20  -5   35.12    3.04
   0 -20   5   37.03    3.34
   0  20  -6  121.99    5.82
   0  20   6  130.91    6.74
   0  20  -6  123.80    5.28
   0  20   6  120.75    5.49
   0  20   6  107.20    5.89
   0  20   6  120.08    6.75
   0  20  -6  131.83    6.17
   0 -20   6  121.13    6.92
   0 -20   6  123.86    6.09
   0 -20  -6  126.48    5.58
   0 -20  -6  109.74    6.38
   0 -20   6  125.26    6.49
   0 -20  -6  116.61    6.84
   0 -20   6  126.47    5.89
   0 -20  -6  120.67    6.99
   0  20  -7   56.24    3.12
   0  20   7   57.73    4.36
   0  20   7   50.82    3.31
   0  20  -7   56.91    3.37
   0  20   7   54.87    4.33
   0  20  -7   52.47    4.69
   0  20  -7   53.49    3.34
   0 -20   7   61.11    3.66
   0 -20  -7   57.18    4.23
   0 -20   7   43.66    4.29
   0 -20  -7   59.97    4.47
   0 -20  -7   62.77    3.55
   0 -20  -7   55.91    4.03
   0 -20   7   57.04    3.74
   0  20   8   23.70    2.79
   0  20  -8   21.94    1.99
   0  20   8   26.98    2.50
   0  20  -8   22.01    2.09
   0  20   8   19.33    2.93
   0  20  -8   19.87    3.09
   0  20  -8   21.35    2.83
   0 -20   8   26.60    2.51
   0 -20  -8   22.33    3.04
   0 -20   8   28.26    2.74
   0 -20  -8   27.51    3.14
   0 -20  -8   27.06    2.31
   0 -20  -8   25.42    3.08
   0 -20   8   24.94    3.06
   0  20  -9   -1.81    0.97
   0  20   9   -1.20    2.24
   0  20  -9    0.78    1.48
   0  20   9    2.46    1.73
   0  20  -9    0.07    1.98
   0  20   9   -2.56    1.74
   0  20  -9    0.07    2.50
   0 -20  -9    1.38    1.97
   0 -20   9    1.56    1.96
   0 -20   9    1.38    1.81
   0 -20  -9   -1.45    2.45
   0 -20   9   -0.38    2.03
   0 -20   9    0.93    1.61
   0  20  10  642.14   36.12
   0  20  10  675.91   36.67
   0  20 -10  701.85   39.69
   0  20 -10  602.32   31.63
   0  20 -10  703.93   31.06
   0  20 -10  651.32   31.85
   0 -20  10  608.44   37.53
   0 -20  10  721.08   35.17
   0 -20  10  701.04   36.97
   0 -20 -10  642.93   37.27
   0 -20 -10  693.72   38.00
   0 -20  10  656.10   36.63
   0  21   0   -0.50    1.36
   0  21   0    1.71    1.96
   0  21   0    0.58    1.86
   0  21   0   -0.13    1.91
   0 -21   0    2.71    1.93
   0 -21   0    1.49    1.95
   0  21  -1  442.49   21.59
   0  21   1  503.38   23.64
   0  21   1  477.23   20.90
   0  21   1  474.71   22.76
   0  21  -1  460.70   23.64
   0  21   1  458.96   22.45
   0  21  -1  509.65   23.97
   0 -21   1  504.05   23.32
   0 -21   1  486.61   22.65
   0 -21  -1  481.91   23.38
   0 -21   1  520.91   26.21
   0  21  -2  109.67    5.67
   0  21   2  105.81    5.77
   0  21   2  104.56    4.97
   0  21   2  108.51    6.01
   0  21  -2  110.95    5.94
   0  21  -2  105.45    6.18
   0 -21   2  111.44    5.68
   0 -21   2  103.63    6.77
   0 -21  -2  114.09    5.42
   0 -21   2  118.72    5.74
   0 -21  -2  106.52    5.92
   0 -21   2  114.73    6.12
   0  21  -3    1.27    1.41
   0  21  -3    1.85    1.62
   0  21   3   -0.27    1.51
   0  21   3    1.76    1.61
   0  21  -3    1.17    2.31
   0  21  -3    2.11    2.00
   0 -21  -3    4.01    1.42
   0 -21   3   -0.91    2.10
   0 -21   3    1.55    1.58
   0 -21   3    1.23    1.96
   0 -21   3    2.46    1.71
   0 -21  -3    0.09    2.16
   0 -21  -3    0.63    1.45
   0  21   4   42.81    3.18
   0  21   4   41.48    2.74
   0  21  -4   36.39    3.07
   0  21  -4   41.89    2.93
   0  21  -4   44.54    3.08
   0  21  -4   39.97    3.71
   0 -21   4   36.92    2.74
   0 -21  -4   38.32    2.78
   0 -21   4   43.37    3.96
   0 -21  -4   43.63    3.33
   0 -21   4   39.35    2.84
   0  21   5  366.48   17.23
   0  21   5  360.05   15.10
   0  21  -5  394.54   17.33
   0  21   5  372.56   17.84
   0  21  -5  352.45   16.07
   0  21  -5  356.16   18.41
   0 -21   5  377.00   16.36
   0 -21  -5  341.81   17.69
   0 -21   5  354.91   18.41
   0 -21  -5  379.34   17.72
   0  21   6   13.78    2.46
   0  21   6   11.99    2.03
   0  21  -6    9.05    2.43
   0  21   6   12.82    2.47
   0  21  -6   12.86    1.52
   0  21  -6   15.89    2.57
   0  21  -6   12.45    2.04
   0 -21  -6   12.06    2.38
   0 -21   6   16.26    2.92
   0 -21  -6   11.73    2.74
   0 -21  -6   12.26    1.90
   0 -21   6   12.04    2.05
   0  21   7   44.44    3.41
   0  21  -7   33.46    2.71
   0  21   7   41.28    3.09
   0  21  -7   38.25    3.58
   0  21   7   38.30    3.64
   0  21  -7   48.69    4.25
   0  21  -7   41.30    2.65
   0 -21   7   40.46    3.82
   0 -21  -7   47.45    3.83
   0 -21  -7   42.80    3.43
   0 -21   7   42.29    3.71
   0 -21   7   48.10    3.42
   0  21  -8   25.58    2.69
   0  21   8   27.78    3.40
   0  21   8   29.48    2.68
   0  21   8   29.40    2.42
   0  21  -8   17.30    2.92
   0  21   8   24.90    3.19
   0  21  -8   23.47    2.06
   0  21  -8   23.47    2.21
   0 -21   8   22.26    3.74
   0 -21   8   30.52    3.23
   0 -21   8   23.34    2.68
   0 -21  -8   23.11    3.39
   0 -21  -8   32.56    3.29
   0 -21   8   29.53    2.62
   0  21  -9  140.36    6.02
   0  21   9  146.55    7.82
   0  21  -9  136.79    6.54
   0  21  -9  143.96    8.47
   0  21   9  142.75    8.02
   0  21   9  140.87    7.29
   0  21  -9  149.70    7.58
   0 -21  -9  148.64    8.42
   0 -21   9  118.74    8.08
   0 -21   9  138.44    7.36
   0 -21  -9  139.68    7.98
   0 -21   9  154.45    8.14
   0 -21   9  156.88    7.44
   0  22   0 1515.74   93.55
   0  22   0 1326.71   90.05
   0 -22   0 1423.21   83.29
   0 -22   0 1371.67   87.76
   0 -22   0 1441.95   97.55
   0  22  -1   29.50    3.62
   0  22   1   29.07    2.84
   0  22  -1   29.53    2.96
   0  22   1   32.43    2.99
   0  22  -1   32.72    2.79
   0 -22   1   34.13    2.60
   0 -22   1   34.37    3.05
   0 -22  -1   30.04    3.21
   0 -22   1   32.77    3.40
   0 -22  -1   33.66    3.20
   0  22  -2   94.63    5.73
   0  22   2   98.56    5.50
   0  22  -2   97.45    4.93
   0  22   2   90.19    5.40
   0  22  -2   87.09    4.88
   0 -22   2   92.76    6.51
   0 -22   2   85.33    4.69
   0 -22  -2  104.82    5.87
   0 -22  -2   97.28    5.88
   0 -22   2   94.44    5.12
   0 -22  -2   91.62    5.81
   0  22   3   51.95    3.91
   0  22   3   50.08    3.99
   0  22  -3   50.04    3.82
   0  22  -3   46.36    3.46
   0  22  -3   46.29    4.36
   0 -22   3   40.98    3.45
   0 -22   3   45.05    3.15
   0 -22  -3   46.78    3.57
   0 -22   3   43.70    4.43
   0 -22  -3   46.93    3.94
   0  22   4  108.22    6.08
   0  22  -4  112.14    6.74
   0  22   4  116.22    5.18
   0  22   4  108.11    6.33
   0  22  -4  114.99    5.59
   0  22   4  112.65    6.13
   0  22  -4  102.53    5.47
   0 -22   4  113.32    6.84
   0 -22   4  103.11    5.26
   0 -22  -4  118.21    6.13
   0 -22   4  116.85    6.00
   0 -22  -4  108.06    6.84
   0  22   5   11.71    2.15
   0  22  -5    4.17    2.60
   0  22   5   12.16    2.56
   0  22   5   10.75    2.11
   0  22  -5    9.01    1.96
   0  22  -5   13.73    1.93
   0 -22   5   12.37    2.32
   0 -22  -5    8.04    2.56
   0 -22   5   11.65    2.79
   0 -22  -5   14.98    2.66
   0 -22  -5   11.28    2.56
   0  22   6  134.96    6.98
   0  22  -6  109.54    5.63
   0  22  -6  133.86    7.99
   0  22   6  114.23    6.45
   0  22   6  110.66    6.52
   0  22  -6  112.14    5.07
   0  22  -6  115.67    5.77
   0 -22   6  133.16    7.16
   0 -22  -6  123.50    6.99
   0 -22  -6  117.44    6.91
   0 -22  -6  118.75    7.26
   0 -22   6  125.43    6.21
   0  22  -7   14.54    1.93
   0  22   7   13.65    2.21
   0  22  -7   13.89    1.97
   0  22   7   15.81    2.63
   0  22   7   13.83    2.82
   0  22  -7   15.17    2.20
   0 -22   7   15.17    2.16
   0 -22  -7   19.20    2.42
   0 -22   7   12.64    3.06
   0 -22   7   15.54    2.17
   0 -22  -7   14.43    2.27
   0 -22   7   15.51    2.59
   0 -22  -7   16.80    2.43
   0  22  -8    8.58    2.31
   0  22   8   13.92    2.45
   0  22  -8    9.51    1.50
   0  22  -8    8.82    1.83
   0  22   8    9.38    2.20
   0  22   8    7.24    2.08
   0  22  -8    5.53    2.95
   0 -22  -8    7.95    2.36
   0 -22  -8   12.35    2.01
   0 -22   8   12.09    2.32
   0 -22   8   15.59    2.70
   0 -22  -8   13.10    2.56
   0 -22   8   10.93    2.01
   0 -22  -8   10.95    2.69
   0 -22   8    6.32    2.44
   0  23   0    0.71    1.86
   0  23   0    0.21    2.18
   0  23   0    0.11    1.85
   0  23   0    1.48    1.92
   0 -23   0   -0.84    1.45
   0 -23   0   -1.43    1.74
   0 -23   0    2.24    1.90
   0 -23   0    0.73    1.85
   0  23   1  463.61   22.54
   0  23   1  431.63   21.21
   0  23  -1  425.00   20.91
   0  23   1  476.36   20.66
   0  23   1  399.23   21.13
   0  23  -1  412.09   21.62
   0  23  -1  436.42   20.00
   0 -23   1  440.82   23.71
   0 -23   1  432.74   20.86
   0 -23   1  414.12   20.39
   0 -23  -1  464.75   21.95
   0 -23   1  454.36   20.30
   0 -23  -1  445.96   21.80
   0 -23  -1  448.44   19.76
   0 -23  -1  440.92   24.29
   0  23  -2   79.35    4.79
   0  23   2   87.84    5.50
   0  23  -2   81.86    5.82
   0  23   2   79.87    5.15
   0  23  -2   87.24    4.89
   0 -23   2   88.41    5.15
   0 -23   2   90.01    5.99
   0 -23  -2   84.24    4.29
   0 -23   2   92.19    4.97
   0 -23   2   89.58    5.10
   0 -23  -2   88.68    5.09
   0 -23  -2   86.87    5.76
   0  23  -3    3.82    1.79
   0  23   3    0.81    2.02
   0  23  -3    1.79    2.32
   0  23   3    3.14    2.28
   0  23  -3    2.43    1.72
   0  23   3    0.90    2.23
   0 -23   3    2.10    1.67
   0 -23  -3    2.18    1.88
   0 -23  -3    3.83    1.44
   0 -23   3    1.27    1.45
   0 -23   3    1.48    2.79
   0 -23   3    1.25    1.71
   0 -23  -3    2.14    2.56
   0  23   4    2.14    2.07
   0  23  -4    0.99    1.48
   0  23  -4    1.01    1.97
   0  23   4   -1.14    2.20
   0  23   4    1.28    2.36
   0  23  -4    2.38    1.54
   0 -23   4    1.42    1.44
   0 -23   4    3.09    2.52
   0 -23   4    0.81    1.70
   0 -23  -4    2.27    1.63
   0 -23   4    3.52    1.96
   0 -23  -4   -3.06    2.33
   0 -23  -4    3.33    1.76
   0 -23  -4    2.48    2.54
   0  23   5  251.67   12.02
   0  23  -5  248.85   11.81
   0  23   5  218.16   11.46
   0  23   5  248.29   12.14
   0  23  -5  240.16   12.97
   0  23  -5  244.68   11.13
   0  23  -5  244.90   11.70
   0 -23   5  258.29   11.85
   0 -23  -5  259.26   12.33
   0 -23   5  221.95   12.84
   0 -23   5  279.95   13.25
   0 -23  -5  254.77   12.70
   0 -23  -5  263.11   11.23
   0 -23  -5  257.73   13.42
   0  23  -6   16.97    1.90
   0  23   6   22.29    3.03
   0  23  -6   20.72    2.46
   0  23   6   20.17    2.86
   0  23   6   14.87    2.33
   0  23  -6   17.32    3.25
   0  23  -6   22.06    2.52
   0 -23   6   18.73    2.57
   0 -23  -6   21.31    2.47
   0 -23  -6   20.74    2.31
   0 -23  -6   23.13    2.75
   0 -23   6   22.16    2.92
   0 -23  -6   23.16    3.49
   0 -23   6   15.41    2.47
   0  23  -7   51.02    3.59
   0  23   7   55.89    4.14
   0  23   7   41.47    3.67
   0  23   7   48.49    3.32
   0  23  -7   52.67    4.09
   0  23   7   47.43    4.01
   0 -23   7   49.05    3.70
   0 -23   7   45.60    5.00
   0 -23   7   60.41    4.25
   0 -23  -7   54.60    3.52
   0 -23   7   63.56    4.51
   0 -23  -7   47.66    4.41
   0 -23  -7   55.53    4.23
   0 -23  -7   55.17    4.73
   0  24   0   48.42    3.70
   0  24   0   53.86    3.87
   0  24   0   57.34    4.57
   0  24   0   53.76    3.67
   0 -24   0   61.46    4.49
   0 -24   0   48.33    3.90
   0 -24   0   56.37    3.78
   0 -24   0   55.54    4.39
   0  24  -1   49.57    4.31
   0  24   1   53.88    4.31
   0  24  -1   50.36    4.03
   0  24   1   50.65    3.54
   0  24  -1   52.59    4.26
   0  24   1   51.44    4.35
   0  24  -1   50.66    3.77
   0 -24  -1   49.87    3.93
   0 -24   1   49.08    4.10
   0 -24  -1   54.32    3.65
   0 -24   1   52.20    4.32
   0 -24   1   54.09    3.68
   0 -24   1   49.19    3.98
   0 -24  -1   50.62    4.68
   0  24  -2   64.53    4.86
   0  24   2   73.89    4.86
   0  24  -2   73.30    4.57
   0  24   2   68.77    4.41
   0  24   2   66.19    4.89
   0  24  -2   75.05    5.37
   0  24   2   62.45    4.82
   0  24  -2   70.53    4.60
   0 -24   2   60.05    5.11
   0 -24   2   64.95    4.40
   0 -24  -2   72.65    4.28
   0 -24   2   74.66    4.54
   0 -24  -2   73.20    4.86
   0 -24   2   70.52    4.86
   0 -24  -2   77.55    5.74
   0  24  -3   24.33    3.04
   0  24   3   27.92    2.80
   0  24  -3   26.40    3.00
   0  24   3   29.25    3.06
   0  24   3   30.76    3.24
   0  24  -3   27.60    3.61
   0  24   3   27.46    3.35
   0  24  -3   24.90    2.68
   0 -24   3   27.36    3.54
   0 -24   3   26.43    3.24
   0 -24  -3   29.04    2.71
   0 -24   3   29.77    2.70
   0 -24  -3   23.64    2.59
   0 -24  -3   25.74    3.18
   0 -24   3   26.87    2.73
   0 -24  -3   21.14    3.50
   0  24  -4  221.55   11.20
   0  24   4  217.76   10.91
   0  24  -4  238.59   10.87
   0  24   4  238.25   10.71
   0  24   4  197.57   10.85
   0  24  -4  209.85   11.94
   0  24   4  201.69   11.06
   0  24  -4  208.23   10.26
   0 -24   4  201.94   11.79
   0 -24   4  215.51   10.68
   0 -24  -4  223.92    9.99
   0 -24   4  235.25   10.24
   0 -24  -4  228.40   10.88
   0 -24  -4  222.19   11.93
   0 -24   4  193.97    9.66
   0 -24  -4  215.76   11.94
   0  24   5   23.07    3.10
   0  24  -5   22.10    3.35
   0  24  -5   22.32    2.77
   0  24   5   27.25    2.76
   0  24   5   22.06    2.93
   0  24  -5   25.76    3.09
   0  24   5   22.22    3.26
   0  24  -5   21.90    2.31
   0 -24   5   24.38    3.64
   0 -24   5   20.94    2.96
   0 -24  -5   25.18    2.65
   0 -24   5   24.34    2.44
   0 -24  -5   23.43    2.73
   0 -24  -5   20.89    3.25
   0 -24   5   21.75    2.23
   0 -24  -5   23.50    3.23
   0  24  -6  408.56   19.14
   0  24   6  410.76   21.01
   0  24  -6  367.89   16.50
   0  24   6  410.30   18.18
   0  24  -6  370.59   21.19
   0  24   6  364.33   19.08
   0  24  -6  336.39   16.87
   0 -24  -6  427.11   21.32
   0 -24   6  443.86   21.40
   0 -24   6  402.77   20.64
   0 -24   6  365.59   21.22
   0 -24  -6  386.94   20.14
   0 -24  -6  392.78   17.40
   0 -24   6  431.99   19.61
   0 -24  -6  374.73   21.32
   0  25   0   -0.75    2.41
   0  25   0    0.72    2.18
   0  25   0   -0.98    2.15
   0 -25   0   -0.69    1.92
   0 -25   0    0.20    1.62
   0 -25   0    0.66    2.70
   0  25   1  112.86    6.83
   0  25   1  141.82    7.65
   0  25  -1  122.34    7.63
   0  25   1  147.36    7.13
   0  25   1  123.19    7.86
   0  25  -1  140.42    7.44
   0 -25   1  129.97    7.11
   0 -25   1  135.69    8.24
   0 -25   1  140.72    7.55
   0 -25  -1  146.00    7.10
   0 -25  -1  142.57    7.72
   0 -25   1  145.06    7.01
   0 -25  -1  141.74    8.91
   0  25  -2   45.49    3.89
   0  25   2   48.87    3.91
   0  25  -2   48.02    3.75
   0  25   2   48.21    3.52
   0  25   2   44.60    4.13
   0  25  -2   46.52    4.11
   0  25   2   44.64    4.39
   0  25  -2   52.33    3.86
   0 -25   2   38.33    3.99
   0 -25   2   47.73    3.80
   0 -25  -2   48.97    4.06
   0 -25   2   53.63    3.82
   0 -25  -2   46.80    4.02
   0 -25   2   47.95    4.07
   0 -25  -2   47.05    4.10
   0  25  -3   41.66    3.55
   0  25   3   47.58    3.86
   0  25  -3   38.69    3.18
   0  25   3   38.22    3.10
   0  25   3   30.14    3.38
   0  25  -3   38.85    3.82
   0  25   3   38.24    3.60
   0  25  -3   36.20    3.26
   0 -25   3   34.35    3.88
   0 -25   3   45.09    3.56
   0 -25  -3   40.31    3.25
   0 -25   3   36.37    3.21
   0 -25  -3   42.45    3.87
   0 -25  -3   37.48    3.71
   0 -25   3   28.17    2.86
   0 -25  -3   39.37    4.53
   0  25  -4    5.01    2.04
   0  25   4    6.04    2.00
   0  25  -4   -0.27    1.86
   0  25   4    2.57    1.61
   0  25   4    3.65    2.10
   0  25  -4    2.53    2.13
   0  25   4    0.18    2.24
   0  25  -4    4.33    1.92
   0 -25   4    6.26    2.96
   0 -25   4    1.18    2.26
   0 -25  -4    6.10    1.78
   0 -25   4    2.42    2.20
   0 -25  -4    1.63    2.18
   0 -25  -4    2.70    2.10
   0 -25   4    1.23    1.51
   0 -25  -4    0.88    2.78
   0  26   0   11.73    2.56
   0  26   0   10.86    2.81
   0  26   0    9.87    2.07
   0  26   0    9.71    2.26
   0 -26   0   12.84    2.24
   0 -26   0   11.93    2.66
   0 -26   0   12.31    3.54
   1   0 -17  404.31   20.92
   1   0 -17  386.12   18.23
   1   0 -17  397.65   19.81
   1   0 -17  373.36   18.76
  -1   0  17  425.73   21.46
  -1   0  17  400.79   18.81
  -1   0  17  364.22   18.54
  -1   0  17  369.88   16.91
   1   0 -16   -0.37    2.23
   1   0 -16   -1.36    1.32
   1   0 -16   -0.88    1.81
   1   0 -16    1.77    1.77
  -1   0  16    2.00    2.06
  -1   0  16    0.15    1.43
  -1   0  16   -2.84    1.69
  -1   0  16    1.60    1.59
   1   0 -15   98.27    5.72
   1   0 -15  107.05    5.25
   1   0 -15  109.41    5.75
  -1   0  15   98.20    6.24
  -1   0  15  104.78    5.64
  -1   0  15   98.46    5.53
  -1   0  15  105.70    5.27
   1   0 -14    1.16    2.08
   1   0 -14    0.63    1.63
   1   0 -14   -0.17    1.44
  -1   0  14    1.04    2.17
  -1   0  14    3.31    1.17
  -1   0  14   -1.40    1.86
  -1   0  14    2.07    1.38
   1   0 -13  833.52   39.87
   1   0 -13  838.64   42.81
   1   0 -13  845.84   42.24
  -1   0  13  831.01   40.68
  -1   0  13  885.85   43.01
  -1   0  13  827.71   39.07
   1   0 -12    1.79    1.90
   1   0 -12    0.60    1.65
   1   0 -12   -1.03    1.61
   1   0 -12    0.09    1.47
  -1   0  12    0.73    2.02
  -1   0  12   -0.88    1.72
  -1   0  12   -1.90    1.51
  -1   0  12   -0.37    1.06
   1   0 -11 1570.04   97.00
   1   0 -11 1621.14   92.90
   1   0 -11 1654.40   98.28
   1   0 -11 1647.94   95.90
  -1   0  11 1561.56   96.91
  -1   0  11 1592.80   92.35
  -1   0  11 1646.04   95.21
  -1   0  11 1548.93   88.13
   1   0 -10   -0.48    1.34
   1   0 -10    0.33    1.39
   1   0 -10   -0.75    0.97
   1   0 -10    1.83    1.34
  -1   0  10    0.10    1.59
  -1   0  10    0.12    1.12
  -1   0  10   -0.11    1.12
  -1   0  10    1.27    1.05
   1   0  -9   36.85    2.44
   1   0  -9   39.63    2.28
   1   0  -9   38.44    2.51
   1   0  -9   34.35    2.03
  -1   0   9   36.36    2.66
  -1   0   9   37.12    2.44
  -1   0   9   38.84    2.37
  -1   0   9   40.88    2.26
   1   0  -8   -0.30    1.16
   1   0  -8   -0.04    1.20
   1   0  -8    0.43    1.30
   1   0  -8    0.80    0.88
  -1   0   8    2.03    1.58
  -1   0   8   -1.16    1.01
  -1   0   8   -0.48    0.98
   1   0  -7 1447.36   76.66
   1   0  -7 1567.27   76.48
   1   0  -7 1510.79   75.50
  -1   0   7 1367.49   73.45
  -1   0   7 1457.45   73.12
  -1   0   7 1478.88   72.87
  -1   0   7 1479.59   70.86
   1   0  -6    1.89    1.26
   1   0  -6    0.65    1.07
   1   0  -6   -0.46    0.76
  -1   0   6    0.15    0.98
  -1   0   6   -0.50    0.95
  -1   0   6   -0.09    0.69
   1   0  -5 2094.73  122.49
   1   0  -5 2137.27  118.77
   1   0  -5 2204.06  118.03
  -1   0   5 1995.59  112.33
  -1   0   5 2152.98  113.93
   1   0  -4    0.07    0.66
   1   0  -4    0.43    0.78
   1   0  -4   -0.53    0.51
  -1   0   4    0.05    1.05
  -1   0   4    0.15    0.80
  -1   0   4    0.06    0.50
   1   0  -3   28.73    1.20
   1   0  -3   31.29    1.34
   1   0  -3   31.59    1.11
  -1   0   3   32.35    1.66
  -1   0   3   28.85    1.33
  -1   0   3   29.22    1.03
   1   0  -2    0.18    0.64
   1   0  -2    0.47    0.52
   1   0  -2    0.61    0.31
  -1   0   2    0.09    0.62
  -1   0   2   -0.02    0.50
  -1   0   2   -0.11    0.43
  -1   0   2    0.03    0.23
   1   0  -1 9633.99 1245.48
   1   0  -1 9307.58 1201.18
   1   0  -1 8252.57 1033.59
  -1   0   1 9999.00 1287.55
  -1   0   1 9498.30 1220.22
  -1   0   1 9654.91 1241.09
  -1   0   1 9223.00 1149.07
   1   0   0    0.21    0.17
   1   0   0    0.08    0.14
  -1   0   0    0.45    0.20
  -1   0   0    0.31    0.15
  -1   0   0   -0.13    0.32
  -1   0   0   -0.14    0.40
   1   0   1  378.13    8.74
   1   0   1  394.74    9.60
   1   0   1  398.15   10.01
  -1   0  -1  403.30    9.82
  -1   0  -1  401.79   10.08
   1   0   2   -1.05    0.68
   1   0   2   -0.26    0.51
   1   0   2    0.33    0.78
   1   0   2   -0.08    0.74
  -1   0  -2   -0.60    0.68
  -1   0  -2    0.07    0.37
  -1   0  -2   -0.58    0.76
   1   0   3    5.50    1.03
   1   0   3    6.87    0.74
   1   0   3    7.39    1.09
   1   0   3    6.73    0.90
  -1   0  -3    9.00    1.08
  -1   0  -3    7.70    0.73
  -1   0  -3    7.36    0.97
  -1   0  -3    8.56    0.99
   1   0   4    1.01    0.89
   1   0   4   -0.28    0.71
   1   0   4    0.38    0.97
  -1   0  -4   -0.10    0.77
   1   0   5   11.64    1.10
  -1   0  -5   10.41    1.38
  -1   0  -5   11.46    1.34
  -1   0  -5   12.18    1.51
   1   0   6    0.59    1.31
   1   0   6    1.06    0.81
   1   0   6    1.83    1.20
   1   0   6    0.35    1.08
  -1   0  -6    1.67    1.24
  -1   0  -6    0.31    0.90
  -1   0  -6   -0.24    0.97
  -1   0  -6   -1.18    0.92
   1   0   7  404.67   14.92
   1   0   7  396.69   13.08
   1   0   7  397.94   13.99
   1   0   7  384.39   13.58
  -1   0  -7  376.72   14.12
  -1   0  -7  392.59   12.83
  -1   0  -7  406.13   14.16
   1   0   8    0.36    1.46
   1   0   8    0.27    1.00
   1   0   8    0.12    1.21
   1   0   8    1.24    1.23
  -1   0  -8    0.78    1.50
  -1   0  -8    0.61    0.97
  -1   0  -8    0.28    1.07
  -1   0  -8    1.47    1.42
   1   0   9 3596.22  329.17
   1   0   9 3720.22  316.65
   1   0   9 3703.85  328.57
   1   0   9 3770.21  329.38
  -1   0  -9 3707.12  336.28
  -1   0  -9 3749.86  317.89
  -1   0  -9 4206.73  365.63
  -1   0  -9 3911.21  347.59
   1   0  10   -0.84    1.55
   1   0  10    0.49    1.32
   1   0  10   -2.33    1.63
   1   0  10   -1.10    1.55
  -1   0 -10    2.33    1.84
  -1   0 -10   -0.10    1.16
  -1   0 -10   -1.51    1.43
  -1   0 -10    3.24    1.68
   1   0  11  418.57   18.41
   1   0  11  462.10   17.92
   1   0  11  404.46   17.37
   1   0  11  421.20   17.40
  -1   0 -11  435.55   18.87
  -1   0 -11  437.37   17.30
  -1   0 -11  445.14   18.96
  -1   0 -11  436.60   18.63
   1   0  12    0.38    1.43
   1   0  12    0.67    1.48
   1   0  12    1.83    1.55
   1   0  12   -1.05    1.64
  -1   0 -12   -1.58    1.96
  -1   0 -12    0.37    1.54
  -1   0 -12    0.09    1.88
  -1   0 -12   -0.23    1.13
   1   0  13  167.73    7.34
   1   0  13  177.06    7.81
  -1   0 -13  176.38    7.60
  -1   0 -13  171.52    8.04
   1   0  14    1.51    1.82
   1   0  14    0.04    1.61
   1   0  14   -0.93    1.74
  -1   0 -14   -1.29    2.10
  -1   0 -14    2.50    1.62
  -1   0 -14    0.53    1.55
   1   0  15  245.21   12.26
   1   0  15  223.12    9.65
   1   0  15  218.26   10.34
   1   0  15  216.90    9.85
  -1   0 -15  217.46   10.67
  -1   0 -15  222.85    9.98
  -1   0 -15  215.92   10.53
   1   0  16    0.34    2.35
   1   0  16    1.41    1.88
   1   0  16    1.67    1.66
  -1   0 -16   -1.12    1.90
  -1   0 -16   -0.70    1.45
  -1   0 -16    1.07    2.34
  -1   0 -16   -0.02    1.64
   1   1 -17   -0.17    1.93
  -1   1  17    2.29    1.73
   1   1 -17    1.04    1.82
  -1   1  17    1.66    2.04
   1   1 -17    2.57    2.34
  -1   1  17   -0.28    1.71
   1   1 -17   -2.58    1.93
  -1   1  17    1.05    1.52
  -1  -1  17    1.52    2.40
   1  -1 -17    1.93    2.24
  -1  -1  17    0.06    1.83
   1  -1 -17    1.94    1.94
  -1  -1  17    0.60    1.76
   1  -1 -17   -1.89    2.01
  -1  -1  17    1.57    1.47
   1  -1 -17   -0.26    1.96
   1   1 -16   89.87    5.68
  -1   1  16   91.13    5.79
   1   1 -16   90.38    5.18
  -1   1  16   84.49    4.61
   1   1 -16   98.81    5.97
  -1   1  16   91.41    5.10
   1   1 -16   94.79    5.29
  -1   1  16   89.19    4.64
  -1  -1  16  111.30    6.15
   1  -1 -16   95.51    6.01
  -1  -1  16   95.44    5.01
   1  -1 -16   86.87    5.03
  -1  -1  16   80.26    4.94
   1  -1 -16   97.63    6.14
  -1  -1  16   88.45    4.91
   1  -1 -16   82.76    5.07
   1   1 -15    5.18    2.18
  -1   1  15    1.66    1.68
   1   1 -15    4.39    1.84
  -1   1  15    4.23    1.64
   1   1 -15    4.37    1.87
  -1   1  15    2.20    1.56
  -1   1  15    1.38    1.72
  -1  -1  15    1.36    2.17
  -1  -1  15    2.56    1.43
   1  -1 -15    1.08    1.89
   1  -1 -15    6.70    2.17
  -1  -1  15    3.30    1.71
   1  -1 -15    8.66    2.05
   1   1 -14    1.73    2.13
  -1   1  14    2.33    1.65
   1   1 -14    1.44    1.82
  -1   1  14    3.19    1.29
   1   1 -14    4.11    1.88
   1  -1 -14    0.48    2.31
  -1  -1  14    6.21    2.41
   1  -1 -14    0.86    1.41
  -1  -1  14    6.17    1.86
  -1  -1  14    4.39    1.84
  -1  -1  14    1.53    1.56
   1  -1 -14    6.81    2.07
   1   1 -13   58.67    3.26
  -1   1  13   58.79    3.54
   1   1 -13   63.44    3.92
  -1   1  13   62.36    3.85
   1   1 -13   64.87    3.88
  -1   1  13   64.21    3.44
  -1  -1  13   61.00    3.59
   1  -1 -13   67.86    4.10
  -1  -1  13   56.77    3.27
   1  -1 -13   60.35    3.62
   1   1 -12 1717.90  112.24
  -1   1  12 1776.54  116.52
   1   1 -12 1704.29  105.06
  -1   1  12 1723.39  105.31
   1   1 -12 1694.50  106.78
  -1   1  12 1769.03  109.75
   1   1 -12 2025.89  122.99
   1  -1 -12 1771.75  106.92
  -1  -1  12 1701.14  112.00
   1  -1 -12 1741.57  114.13
  -1  -1  12 1753.56  107.45
   1  -1 -12 1737.68  107.06
  -1  -1  12 1669.91  104.71
   1  -1 -12 1770.42  114.03
  -1  -1  12 1622.27   99.88
   1   1 -11    0.35    1.75
  -1   1  11    1.03    1.49
   1   1 -11    1.21    1.66
  -1   1  11   -0.59    1.27
   1   1 -11    0.39    1.57
  -1   1  11    1.63    1.58
   1   1 -11    1.36    1.30
  -1   1  11    0.31    1.14
  -1  -1  11    3.08    1.59
   1  -1 -11    0.70    1.55
  -1  -1  11    3.45    1.37
   1  -1 -11    0.19    1.71
  -1  -1  11    1.39    1.59
   1  -1 -11   -0.60    1.29
  -1  -1  11   -0.41    1.28
   1  -1 -11    2.10    1.45
   1   1 -10 1057.96   55.24
  -1   1  10 1120.25   54.46
   1   1 -10 1165.17   55.95
  -1   1  10 1116.45   54.31
   1   1 -10 1155.87   56.29
  -1   1  10 1119.57   51.16
  -1   1  10 1072.52   56.10
  -1  -1  10 1043.42   55.04
   1  -1 -10 1168.00   55.13
  -1  -1  10 1046.60   51.49
   1  -1 -10 1102.73   57.46
  -1  -1  10 1054.93   51.44
   1  -1 -10 1071.74   51.45
  -1  -1  10 1082.31   52.05
   1  -1 -10 1188.73   58.80
   1   1  -9   20.44    2.23
  -1   1   9   18.17    1.86
   1   1  -9   16.04    1.78
  -1   1   9   16.12    1.72
   1   1  -9   21.72    1.67
  -1   1   9   17.50    1.43
  -1   1   9   16.32    1.88
  -1  -1   9   17.93    2.01
   1  -1  -9   16.38    1.46
  -1  -1   9   17.69    1.67
   1  -1  -9   17.87    2.17
  -1  -1   9   19.81    1.73
   1  -1  -9   18.83    1.87
  -1  -1   9   19.02    1.55
   1  -1  -9   18.96    1.96
   1   1  -8   84.21    3.93
  -1   1   8   81.31    3.52
   1   1  -8   93.71    3.71
  -1   1   8   84.72    3.39
   1   1  -8   88.60    3.58
   1   1  -8   84.97    3.51
  -1   1   8   75.84    3.57
   1  -1  -8   84.28    3.70
  -1  -1   8   84.27    4.02
  -1  -1   8   92.21    3.77
   1  -1  -8   78.33    3.64
  -1  -1   8   76.77    3.24
   1  -1  -8   81.79    3.33
  -1  -1   8   83.13    3.26
   1   1  -7  107.94    4.47
  -1   1   7  109.69    4.14
   1   1  -7  115.53    4.05
  -1   1   7  107.33    3.52
   1   1  -7  115.58    4.07
  -1   1   7  107.01    3.92
   1  -1  -7  118.48    4.41
   1  -1  -7  113.34    4.17
  -1  -1   7  107.68    4.38
  -1  -1   7  114.83    3.97
   1  -1  -7  111.60    4.59
  -1  -1   7  113.91    4.18
   1   1  -6  614.17   24.18
  -1   1   6  680.58   24.85
   1   1  -6  703.37   24.94
  -1   1   6  658.78   21.99
   1   1  -6  655.88   23.54
  -1   1   6  669.37   24.01
   1  -1  -6  679.83   25.09
   1  -1  -6  671.50   22.76
  -1  -1   6  654.73   23.79
  -1  -1   6  666.86   25.55
   1  -1  -6  659.40   25.65
  -1  -1   6  680.86   23.86
   1  -1  -6  683.38   24.48
   1   1  -5    1.25    0.96
   1   1  -5    0.24    0.76
   1   1  -5    2.16    0.91
  -1   1   5    1.15    0.48
   1  -1  -5    3.22    1.24
  -1  -1   5    1.95    1.02
  -1  -1   5    2.10    0.87
  -1  -1   5    2.17    0.68
   1  -1  -5    1.32    0.54
   1   1  -4 1229.39   49.56
   1   1  -4 1198.30   46.10
  -1   1   4 1105.11   47.55
  -1   1   4 1201.53   49.01
  -1   1   4 1125.33   40.81
   1  -1  -4 1139.95   46.28
   1  -1  -4 1134.69   46.99
  -1  -1   4 1230.71   46.97
  -1  -1   4 1125.16   44.57
   1   1  -3 4036.60  322.42
   1   1  -3 4078.47  316.74
  -1   1   3 4391.39  341.66
   1   1  -3 4071.63  304.88
  -1   1   3 4066.68  315.19
  -1   1   3 4214.55  335.00
   1  -1  -3 4100.67  322.41
  -1  -1   3 4105.22  327.22
  -1  -1   3 4002.99  310.99
   1  -1  -3 4094.43  290.81
  -1  -1   3 4033.37  299.30
   1  -1  -3 3976.01  309.00
  -1  -1   3 4321.49  327.66
  -1   1   2 5058.42  425.85
  -1   1   2 4255.16  314.23
   1   1  -2 5393.28  424.78
   1   1  -2 5264.68  428.54
  -1   1   2 4325.98  369.32
   1  -1  -2 4870.07  405.72
  -1  -1   2 4836.51  411.18
   1  -1  -2 5145.62  433.97
  -1  -1   2 4882.48  385.75
   1  -1  -2 4784.67  403.19
  -1  -1   2 5184.07  427.12
  -1  -1   2 4682.73  389.77
  -1   1   1   23.75    0.56
  -1   1   1   25.74    0.78
  -1   1   1   25.69    0.84
  -1   1   1   25.79    1.08
   1  -1  -1   24.54    0.78
   1   1   0 3522.22  236.38
  -1   1   0 3877.02  262.40
   1   1   0 3177.26  193.84
   1   1   0 3695.25  239.06
  -1   1   0 3562.27  238.60
  -1   1   0 3659.92  214.03
  -1   1   0 3930.40  260.97
  -1   1   0 3761.28  244.40
  -1  -1   0 3528.24  236.31
  -1  -1   0 3921.90  251.68
   1  -1   0 3934.76  254.35
  -1  -1   0 3657.58  243.76
   1  -1   0 3938.25  261.53
   1   1   1   14.03    0.88
  -1   1  -1   13.46    1.07
   1   1   1   15.92    0.37
  -1   1  -1   15.06    0.68
   1   1   1   14.70    0.72
   1  -1   1   14.82    1.03
  -1  -1  -1   15.39    0.83
   1  -1   1   15.50    0.75
  -1  -1  -1   15.86    0.40
  -1  -1  -1   15.45    0.76
   1  -1   1   15.86    0.69
  -1   1  -2 2800.90  165.25
   1   1   2 2873.05  177.57
  -1   1  -2 2775.27  169.56
   1   1   2 2990.27  167.93
   1   1   2 2818.62  173.03
   1   1   2 2778.31  171.97
   1  -1   2 3014.11  183.02
   1  -1   2 2928.55  184.33
  -1  -1  -2 3100.85  189.41
   1  -1   2 2844.06  169.98
  -1  -1  -2 2869.05  161.54
   1  -1   2 3124.36  181.65
  -1  -1  -2 2750.74  170.62
  -1  -1  -2 2660.13  165.35
  -1   1  -3 2008.73  100.55
   1   1   3 1967.95  105.09
  -1   1  -3 1984.76  103.45
  -1   1  -3 2105.72  113.66
   1   1   3 2161.55  112.48
  -1   1  -3 1999.09  104.55
   1   1   3 1926.09  101.89
   1  -1   3 2400.39  125.80
  -1  -1  -3 2025.37  107.84
   1  -1   3 1924.97  100.92
  -1  -1  -3 2097.50  101.58
   1  -1   3 2105.30  104.86
   1  -1   3 2030.31  105.64
  -1  -1  -3 1939.83  103.26
   1   1   4   25.51    1.38
  -1   1  -4   27.68    1.37
   1   1   4   26.30    1.23
   1  -1   4   32.61    1.66
   1  -1   4   23.78    1.43
   1  -1   4   27.78    1.37
  -1  -1  -4   31.17    1.25
   1   1   5   41.35    1.95
  -1   1  -5   41.14    2.14
   1   1   5   45.04    2.24
  -1   1  -5   38.36    2.26
  -1   1  -5   42.31    2.07
   1  -1   5   39.77    1.95
  -1  -1  -5   44.71    1.80
  -1  -1  -5   40.71    1.97
  -1  -1  -5   40.99    2.04
  -1   1  -6  136.09    4.98
   1   1   6  131.13    5.00
  -1   1  -6  130.38    4.44
   1   1   6  138.27    4.30
  -1   1  -6  136.55    4.82
   1   1   6  145.96    4.91
  -1   1  -6  145.45    4.50
   1   1   6  132.41    4.60
   1  -1   6  136.58    4.88
  -1  -1  -6  132.76    5.12
   1  -1   6  139.86    5.10
   1  -1   6  143.42    4.42
  -1  -1  -6  133.66    4.67
   1  -1   6  136.19    4.53
  -1  -1  -6  143.18    5.07
  -1   1  -7  389.77   14.25
   1   1   7  353.48   13.25
  -1   1  -7  388.95   12.83
   1   1   7  376.24   12.25
  -1   1  -7  368.44   13.71
   1   1   7  378.22   13.24
  -1   1  -7  390.11   13.57
   1   1   7  368.85   12.84
   1  -1   7  375.04   12.43
  -1  -1  -7  386.75   14.14
   1  -1   7  360.06   12.90
  -1  -1  -7  352.91   11.51
   1  -1   7  386.95   13.92
   1  -1   7  396.07   13.56
  -1  -1  -7  394.71   13.93
  -1   1  -8 1436.35   76.00
   1   1   8 1365.19   73.93
  -1   1  -8 1358.55   67.92
   1   1   8 1378.03   67.52
  -1   1  -8 1335.46   69.56
   1   1   8 1399.04   72.06
  -1   1  -8 1426.13   76.42
   1   1   8 1393.40   70.92
   1  -1   8 1383.01   73.82
  -1  -1  -8 1368.50   74.33
   1  -1   8 1442.14   71.06
  -1  -1  -8 1430.11   69.68
   1  -1   8 1383.81   70.56
  -1  -1  -8 1398.30   73.40
   1  -1   8 1372.80   71.73
  -1  -1  -8 1399.20   73.40
  -1   1  -9    4.39    1.71
   1   1   9    3.84    1.59
  -1   1  -9    3.35    1.44
   1   1   9    4.43    1.43
  -1   1  -9    3.11    1.67
   1   1   9    1.01    1.38
  -1   1  -9    1.60    1.32
   1   1   9    2.90    1.30
   1  -1   9    2.34    1.81
  -1  -1  -9    2.79    1.77
   1  -1   9    2.32    1.35
  -1  -1  -9    3.07    1.43
   1  -1   9    1.94    1.26
  -1  -1  -9    1.55    1.66
   1  -1   9    4.01    1.47
  -1  -1  -9    3.33    1.38
  -1   1 -10 1746.81  114.05
   1   1  10 1879.89  121.58
  -1   1 -10 1826.18  109.14
   1   1  10 1905.23  113.09
  -1   1 -10 1852.11  115.08
   1   1  10 1891.34  116.66
  -1   1 -10 1796.19  116.19
   1   1  10 1839.48  112.29
   1  -1  10 2005.97  126.72
  -1  -1 -10 1779.44  115.15
   1  -1  10 1836.74  109.84
  -1  -1 -10 1823.43  107.78
   1  -1  10 1783.63  110.33
  -1  -1 -10 1899.18  120.31
   1  -1  10 1857.22  115.43
  -1  -1 -10 1869.40  117.92
  -1   1 -11    8.20    2.18
   1   1  11    9.79    1.95
  -1   1 -11    7.32    1.32
   1   1  11    7.58    1.60
  -1   1 -11    8.46    2.14
   1   1  11    8.09    1.71
  -1   1 -11    8.49    1.88
   1   1  11    8.44    1.74
   1  -1  11    7.69    1.59
  -1  -1 -11    9.22    1.81
   1  -1  11    9.07    1.74
  -1  -1 -11    8.67    1.78
   1  -1  11    7.10    1.51
  -1  -1 -11   10.23    1.68
   1  -1  11   10.30    1.94
  -1  -1 -11    9.00    1.93
  -1   1 -12   70.34    4.38
   1   1  12   65.23    3.90
  -1   1 -12   69.67    3.73
   1   1  12   68.98    3.66
  -1   1 -12   66.62    4.03
   1   1  12   69.26    3.69
  -1   1 -12   62.65    4.14
   1   1  12   67.72    3.78
   1  -1  12   70.70    4.12
  -1  -1 -12   68.83    4.17
   1  -1  12   60.25    3.53
  -1  -1 -12   67.16    3.64
   1  -1  12   61.46    3.72
  -1  -1 -12   69.67    4.21
   1  -1  12   63.95    3.56
  -1  -1 -12   78.15    4.16
  -1   1 -13   33.75    2.68
   1   1  13   31.50    2.70
   1   1  13   30.81    2.81
  -1   1 -13   36.90    2.77
  -1   1 -13   35.12    3.19
   1  -1  13   32.89    2.84
   1  -1  13   31.58    2.79
  -1  -1 -13   32.98    2.54
  -1  -1 -13   35.75    2.94
  -1  -1 -13   35.82    2.75
  -1   1 -14  100.58    5.80
   1   1  14  103.02    6.14
  -1   1 -14   99.25    5.64
   1   1  14   89.06    5.24
   1   1  14  103.24    5.32
   1  -1  14   97.95    6.22
   1  -1  14   94.89    5.38
  -1  -1 -14  105.06    5.83
  -1  -1 -14   99.23    5.03
  -1  -1 -14  106.98    5.89
   1  -1  14   97.39    5.05
  -1  -1 -14  105.87    5.94
  -1   1 -15   18.34    2.43
   1   1  15   19.68    3.04
   1   1  15   16.57    2.47
   1   1  15   15.68    2.49
  -1   1 -15   21.88    2.94
   1   1  15   19.57    2.76
  -1   1 -15   16.01    2.53
   1  -1  15   15.81    2.55
  -1  -1 -15   18.53    2.73
   1  -1  15   19.78    2.99
   1  -1  15   14.97    2.55
  -1  -1 -15   20.74    2.67
  -1   1 -16  127.74    6.84
   1   1  16  146.19    8.05
  -1   1 -16  151.20    8.06
   1   1  16  123.42    6.40
  -1   1 -16  145.13    8.32
   1   1  16  124.84    7.02
  -1   1 -16  149.01    8.19
   1  -1  16  141.89    7.49
  -1  -1 -16  145.54    7.94
   1  -1  16  137.83    8.40
  -1  -1 -16  142.51    6.74
   1  -1  16  140.01    7.07
  -1  -1 -16  149.52    8.22
   1  -1  16  130.45    6.76
  -1  -1 -16  137.46    7.68
   1   2 -17  242.09   13.00
  -1   2  17  233.98   11.12
   1   2 -17  248.50   11.27
  -1   2  17  254.77   13.44
   1   2 -17  224.22   11.58
  -1   2  17  238.43   10.42
  -1   2  17  205.13   11.13
  -1  -2  17  246.89   13.20
  -1  -2  17  251.99   11.55
   1  -2 -17  236.44   12.72
  -1  -2  17  224.20   10.91
   1  -2 -17  216.14   10.32
  -1  -2  17  237.47   10.85
   1  -2 -17  255.43   13.38
   1   2 -16   47.62    4.30
  -1   2  16   52.06    4.13
   1   2 -16   52.84    3.74
  -1   2  16   51.11    3.73
   1   2 -16   50.66    4.15
  -1   2  16   54.12    3.92
   1   2 -16   46.70    3.94
  -1   2  16   49.82    3.18
  -1  -2  16   50.28    3.82
   1  -2 -16   58.13    4.57
  -1  -2  16   45.46    3.64
   1  -2 -16   46.45    3.58
  -1  -2  16   46.92    3.13
   1  -2 -16   54.89    3.98
  -1  -2  16   50.98    3.64
   1  -2 -16   47.78    3.51
   1   2 -15  111.70    6.01
  -1   2  15  104.19    4.87
   1   2 -15  110.07    5.65
  -1   2  15  111.14    5.57
   1   2 -15  124.58    6.02
  -1   2  15  106.09    6.16
   1   2 -15  108.88    6.03
  -1   2  15  103.33    5.70
  -1  -2  15  110.44    6.19
   1  -2 -15  117.32    6.31
  -1  -2  15  101.80    5.72
   1  -2 -15  119.43    5.85
   1  -2 -15  110.89    5.72
  -1  -2  15  111.88    5.54
   1  -2 -15  101.47    6.07
   1   2 -14   89.05    5.25
  -1   2  14   83.75    4.13
   1   2 -14   77.78    4.51
   1   2 -14   89.18    4.95
  -1   2  14   84.09    5.39
  -1  -2  14   81.74    5.00
   1  -2 -14   83.96    4.43
  -1  -2  14   80.22    4.32
  -1  -2  14   72.57    4.30
  -1  -2  14   86.05    4.37
   1  -2 -14   80.85    4.78
  -1   2  13  115.96    5.65
   1   2 -13  112.57    5.38
  -1   2  13  109.94    4.70
   1   2 -13  114.61    5.82
   1   2 -13  111.52    5.59
  -1   2  13  124.14    5.43
   1  -2 -13  120.04    5.84
   1  -2 -13  108.97    5.26
  -1  -2  13  117.39    5.37
   1  -2 -13  117.81    6.20
  -1  -2  13  123.50    5.51
   1  -2 -13  119.29    5.51
   1   2 -12    8.06    1.65
  -1   2  12    7.45    2.37
   1   2 -12    4.68    1.74
  -1   2  12    7.18    1.92
   1   2 -12    5.29    1.74
  -1   2  12    7.96    2.03
   1   2 -12    6.71    1.82
  -1   2  12    7.05    1.34
  -1  -2  12    9.29    2.00
   1  -2 -12    6.78    2.30
  -1  -2  12    5.95    1.52
   1  -2 -12    7.30    1.50
  -1  -2  12    8.80    1.62
   1  -2 -12    6.65    2.07
  -1  -2  12    5.07    1.69
   1  -2 -12    9.35    1.52
   1   2 -11 1471.58   89.26
  -1   2  11 1483.10   84.38
   1   2 -11 1484.88   84.08
  -1   2  11 1516.34   87.50
   1   2 -11 1522.28   85.62
  -1   2  11 1463.25   78.35
  -1   2  11 1540.42   91.97
  -1  -2  11 1512.97   92.09
   1  -2 -11 1485.10   82.82
  -1  -2  11 1488.40   84.06
   1  -2 -11 1505.54   90.46
  -1  -2  11 1449.30   80.96
   1  -2 -11 1529.92   85.82
  -1  -2  11 1551.59   86.31
   1  -2 -11 1566.35   91.09
   1   2 -10   92.94    4.66
  -1   2  10  103.31    5.06
   1   2 -10  106.02    4.56
  -1   2  10   97.88    4.18
   1   2 -10   97.58    4.39
  -1   2  10   98.92    4.55
   1   2 -10   89.39    4.35
  -1   2  10   94.64    3.73
  -1  -2  10   97.12    5.04
   1  -2 -10   97.85    4.66
  -1  -2  10  100.77    4.47
   1  -2 -10   94.58    4.29
  -1  -2  10  101.61    4.21
   1  -2 -10   95.68    4.40
  -1  -2  10   94.28    4.11
   1  -2 -10   95.30    4.07
   1   2  -9    9.44    1.48
  -1   2   9    9.77    1.66
   1   2  -9   12.76    1.36
  -1   2   9   11.09    1.33
   1   2  -9   12.27    1.56
  -1   2   9   11.40    1.72
   1   2  -9   10.93    1.48
  -1   2   9   11.30    1.17
  -1  -2   9    9.96    1.99
   1  -2  -9   13.52    2.06
  -1  -2   9   10.60    1.38
   1  -2  -9   13.19    1.43
  -1  -2   9   10.92    1.55
   1  -2  -9   11.41    1.61
  -1  -2   9   12.25    1.47
   1  -2  -9   13.08    1.29
   1   2  -8   58.93    2.87
  -1   2   8   56.54    2.64
   1   2  -8   57.76    2.85
  -1   2   8   68.63    3.12
   1   2  -8   60.45    2.62
   1   2  -8   62.34    2.89
   1  -2  -8   59.03    3.03
   1  -2  -8   52.73    2.47
  -1  -2   8   56.80    2.80
   1  -2  -8   58.83    2.86
  -1  -2   8   54.85    2.55
  -1  -2   8   60.80    3.15
  -1  -2   8   57.67    2.68
   1   2  -7  811.91   34.89
  -1   2   7  820.45   33.40
   1   2  -7  844.41   34.16
  -1   2   7  799.65   29.71
   1   2  -7  869.07   33.72
  -1   2   7  893.22   36.49
   1   2  -7  786.60   32.97
   1  -2  -7  884.10   38.23
  -1  -2   7  860.77   34.84
   1  -2  -7  885.33   36.87
  -1  -2   7  829.82   32.09
  -1  -2   7  820.97   35.42
   1  -2  -7  830.74   33.12
   1   2  -6  299.62   10.25
  -1   2   6  327.60   10.41
   1   2  -6  306.70    9.90
  -1   2   6  307.10   10.78
  -1   2   6  322.42   10.09
   1  -2  -6  349.76   11.38
  -1  -2   6  276.25    9.76
   1  -2  -6  310.52    9.57
  -1  -2   6  318.03   10.03
   1  -2  -6  286.84    8.31
   1  -2  -6  314.95   11.06
  -1  -2   6  305.86    9.64
   1   2  -5 2297.62  142.80
   1   2  -5 2274.97  131.20
  -1   2   5 2392.39  140.91
  -1   2   5 2303.81  125.21
   1  -2  -5 2443.99  134.12
  -1  -2   5 2359.26  133.24
  -1  -2   5 2320.39  138.56
  -1  -2   5 2346.64  139.83
  -1   2   4   10.54    0.58
   1   2  -4   10.11    0.74
  -1   2   4    9.37    1.04
   1   2  -4   10.38    1.01
   1  -2  -4   10.64    0.63
  -1  -2   4    9.91    1.01
   1  -2  -4   12.01    1.28
  -1  -2   4    9.75    0.75
  -1  -2   4   10.46    1.11
   1  -2  -4    9.62    0.90
   1   2  -3 1401.43   63.19
  -1   2   3 1524.34   66.76
   1   2  -3 1476.70   56.85
   1   2  -3 1482.67   63.96
  -1   2   3 1506.84   66.49
  -1   2   3 1361.53   58.46
   1  -2  -3 1528.72   67.87
   1  -2  -3 1385.24   51.09
  -1  -2   3 1407.88   60.57
  -1  -2   3 1429.72   55.32
   1  -2  -3 1366.27   61.07
  -1  -2   3 1473.71   63.67
   1   2  -2  605.47   19.21
  -1   2   2  692.76   21.42
  -1   2   2  623.63   14.98
   1   2  -2  664.43   19.43
  -1   2   2  631.75   19.30
   1   2  -2  725.01   21.49
   1  -2  -2  676.76   16.30
  -1  -2   2  646.14   20.25
   1  -2  -2  645.37   20.41
  -1  -2   2  668.94   19.36
   1  -2  -2  686.11   20.47
   1  -2  -2  594.61   17.55
  -1  -2   2  658.19   19.90
  -1   2   1 6293.39  614.01
  -1   2   1 5723.04  532.93
   1   2  -1 5796.61  539.23
   1   2  -1 6031.36  576.81
  -1   2   1 5527.26  524.11
  -1   2   1 6315.05  578.64
   1  -2  -1 6329.40  579.29
  -1  -2   1 5869.44  570.15
  -1  -2   1 5870.85  543.79
   1  -2  -1 5780.83  545.74
  -1  -2   1 5995.85  574.95
   1  -2  -1 5884.15  547.10
   1   2   0   34.89    0.93
  -1   2   0   36.07    1.26
   1  -2   0   35.12    1.34
  -1  -2   0   34.74    1.26
  -1  -2   0   34.06    0.93
  -1  -2   0   37.11    1.21
   1  -2   0   32.04    1.17
  -1   2  -1   53.05    1.65
   1   2   1   51.30    1.70
  -1   2  -1   55.28    2.02
   1   2   1   56.58    1.73
   1   2   1   56.72    1.65
  -1   2  -1   50.88    1.15
  -1   2  -1   57.10    1.61
   1  -2   1   56.51    1.67
  -1  -2  -1   52.83    1.62
   1  -2   1   52.55    1.14
  -1  -2  -1   56.35    1.55
   1  -2   1   56.43    1.62
   1   2   2  628.52   20.48
  -1   2  -2  627.61   18.38
   1   2   2  651.04   17.04
  -1   2  -2  620.99   18.82
   1   2   2  694.72   21.32
  -1   2  -2  690.40   20.77
  -1  -2  -2  640.24   20.56
   1  -2   2  673.43   22.29
  -1  -2  -2  660.32   17.23
   1  -2   2  652.57   19.37
  -1  -2  -2  731.00   22.66
  -1  -2  -2  687.17   21.22
  -1   2  -3 1150.22   46.73
   1   2   3 1287.39   54.76
  -1   2  -3 1246.63   50.73
   1   2   3 1241.39   46.54
  -1   2  -3 1377.08   59.41
  -1   2  -3 1243.52   50.57
   1   2   3 1229.88   51.00
   1  -2   3 1274.25   55.14
  -1  -2  -3 1380.13   58.08
   1  -2   3 1271.63   51.47
  -1  -2  -3 1305.85   48.65
   1  -2   3 1125.25   46.15
  -1  -2  -3 1195.53   51.01
   1  -2   3 1249.91   51.13
  -1  -2  -3 1301.49   53.67
  -1   2  -4  212.84    6.45
   1   2   4  236.63    5.99
   1   2   4  235.57    7.02
   1   2   4  224.76    6.63
  -1   2  -4  227.78    6.37
   1  -2   4  210.86    6.45
  -1  -2  -4  231.34    5.91
   1   2   5 4092.08  347.14
  -1   2  -5 3954.78  330.61
   1   2   5 4150.43  347.13
  -1   2  -5 3942.14  340.45
   1  -2   5 4044.15  331.27
   1  -2   5 3918.16  333.72
  -1  -2  -5 3740.73  323.07
  -1  -2  -5 4172.84  326.54
  -1  -2  -5 4384.24  364.92
   1  -2   5 4024.82  325.65
  -1   2  -6  168.58    6.10
   1   2   6  150.85    5.68
  -1   2  -6  163.17    5.29
   1   2   6  149.22    4.56
  -1   2  -6  157.19    5.31
   1   2   6  149.45    5.15
  -1   2  -6  163.79    5.24
   1   2   6  144.46    4.96
   1  -2   6  164.96    5.67
  -1  -2  -6  143.01    5.45
   1  -2   6  150.87    5.37
   1  -2   6  158.64    5.03
  -1  -2  -6  167.33    5.83
   1  -2   6  163.21    5.21
  -1  -2  -6  144.44    5.22
  -1   2  -7  126.61    5.02
   1   2   7  139.81    5.50
  -1   2  -7  133.83    4.56
   1   2   7  134.38    4.46
  -1   2  -7  140.28    5.06
   1   2   7  134.81    4.87
  -1   2  -7  123.11    5.23
   1   2   7  126.04    4.57
   1  -2   7  143.36    5.35
  -1  -2  -7  130.51    5.00
   1  -2   7  124.42    4.31
  -1  -2  -7  125.15    4.27
   1  -2   7  132.62    4.86
  -1  -2  -7  126.89    4.91
   1  -2   7  138.78    5.34
  -1  -2  -7  127.55    4.74
  -1   2  -8   74.72    3.60
   1   2   8   79.95    3.86
  -1   2  -8   91.44    3.41
   1   2   8   84.27    3.29
  -1   2  -8   85.92    3.49
   1   2   8   85.99    3.84
  -1   2  -8   86.42    4.09
   1   2   8   79.71    3.51
   1  -2   8   83.02    3.81
  -1  -2  -8   73.55    3.60
   1  -2   8   87.84    3.56
  -1  -2  -8   83.59    3.29
   1  -2   8   83.61    3.61
  -1  -2  -8   84.31    3.74
   1  -2   8   87.39    3.92
  -1  -2  -8   81.41    3.67
  -1   2  -9 1532.21   87.64
   1   2   9 1530.96   89.02
  -1   2  -9 1592.47   85.02
   1   2   9 1676.35   87.19
  -1   2  -9 1508.49   83.56
   1   2   9 1567.18   88.17
  -1   2  -9 1605.07   92.46
   1   2   9 1506.62   82.50
   1  -2   9 1538.43   88.54
  -1  -2  -9 1560.52   91.18
   1  -2   9 1420.00   78.29
  -1  -2  -9 1558.78   81.95
   1  -2   9 1368.35   78.99
  -1  -2  -9 1595.69   89.63
   1  -2   9 1583.96   89.68
  -1  -2  -9 1608.27   89.94
  -1   2 -10  420.87   17.78
   1   2  10  418.78   18.16
  -1   2 -10  421.48   16.12
   1   2  10  426.06   15.90
  -1   2 -10  443.55   17.51
   1   2  10  427.63   17.33
  -1   2 -10  406.60   17.64
   1   2  10  412.58   16.33
   1  -2  10  429.13   18.01
  -1  -2 -10  423.78   18.31
   1  -2  10  406.84   15.55
  -1  -2 -10  428.76   15.99
   1  -2  10  408.04   16.34
  -1  -2 -10  431.78   17.72
   1  -2  10  421.06   17.46
  -1  -2 -10  425.25   17.38
  -1   2 -11   88.57    4.57
   1   2  11  102.00    5.07
  -1   2 -11  102.67    4.63
   1   2  11  103.50    4.45
  -1   2 -11  108.14    5.05
   1   2  11  102.26    4.91
  -1   2 -11  111.88    5.59
   1   2  11  110.80    4.93
   1  -2  11  103.91    5.23
  -1  -2 -11  100.51    5.23
   1  -2  11  102.85    4.77
  -1  -2 -11  112.82    4.60
   1  -2  11   94.99    4.87
  -1  -2 -11  103.79    5.17
   1  -2  11  103.03    5.02
  -1  -2 -11  112.07    5.15
  -1   2 -12    9.74    1.92
   1   2  12   12.82    2.19
  -1   2 -12   14.02    1.99
   1   2  12   11.43    1.78
  -1   2 -12   12.07    2.34
   1   2  12   12.87    2.16
  -1   2 -12   13.82    2.30
   1   2  12   11.89    2.03
   1  -2  12   14.26    2.18
   1  -2  12   14.79    2.33
  -1  -2 -12   11.80    1.92
   1  -2  12   11.37    1.74
  -1  -2 -12   12.95    2.28
   1  -2  12   10.96    1.94
  -1  -2 -12   12.93    2.10
  -1   2 -13  348.44   15.16
   1   2  13  284.20   11.84
   1   2  13  285.65   12.57
   1   2  13  280.88   11.93
  -1   2 -13  282.79   11.66
  -1   2 -13  287.21   12.37
   1  -2  13  285.46   12.34
  -1  -2 -13  282.93   13.01
  -1  -2 -13  287.14   11.46
   1  -2  13  277.37   11.76
  -1  -2 -13  290.11   12.97
   1   2  14   50.35    3.61
   1   2  14   54.02    3.95
  -1   2 -14   50.94    4.13
  -1   2 -14   53.79    3.98
   1   2  14   55.20    3.45
   1  -2  14   49.58    3.45
   1  -2  14   57.73    4.33
   1  -2  14   54.97    3.48
  -1  -2 -14   56.59    3.88
  -1  -2 -14   54.70    3.69
  -1  -2 -14   55.83    3.93
   1  -2  14   59.54    3.59
  -1  -2 -14   55.67    3.85
  -1   2 -15  451.97   20.74
   1   2  15  464.05   23.29
   1   2  15  454.91   21.06
   1   2  15  432.28   20.17
  -1   2 -15  454.61   22.59
   1   2  15  426.48   21.09
  -1   2 -15  460.30   22.78
   1  -2  15  453.65   20.88
  -1  -2 -15  435.17   22.11
   1  -2  15  462.76   23.61
   1  -2  15  442.25   20.43
  -1  -2 -15  449.94   21.96
  -1  -2 -15  459.81   22.74
  -1   2 -16   33.86    3.04
   1   2  16   37.82    3.54
  -1   2 -16   38.35    3.62
   1   2  16   35.93    2.89
  -1   2 -16   35.57    3.71
   1   2  16   30.92    3.28
  -1   2 -16   33.47    3.35
   1  -2  16   38.40    3.42
  -1  -2 -16   39.61    3.95
   1  -2  16   42.21    3.89
  -1  -2 -16   31.89    3.04
   1  -2  16   41.51    3.27
  -1  -2 -16   31.03    3.47
   1  -2  16   34.63    3.24
   1   3 -16  598.89   31.10
  -1   3  16  522.47   26.05
   1   3 -16  561.96   26.66
  -1   3  16  523.64   26.87
  -1   3  16  617.10   31.65
   1   3 -16  564.33   29.11
  -1   3  16  533.99   24.16
  -1  -3  16  546.96   29.23
   1  -3 -16  616.34   31.85
  -1  -3  16  550.13   27.14
   1  -3 -16  538.48   26.16
  -1  -3  16  525.10   25.36
   1  -3 -16  526.45   25.13
  -1  -3  16  555.14   27.03
   1  -3 -16  556.69   29.69
   1   3 -15   10.36    2.00
  -1   3  15   12.31    1.66
   1   3 -15   14.46    2.01
  -1   3  15   12.67    2.47
   1   3 -15   10.42    2.31
  -1   3  15    9.27    2.47
   1   3 -15   13.58    2.52
  -1   3  15   14.33    2.39
  -1  -3  15   10.57    2.23
   1  -3 -15   12.61    2.20
  -1  -3  15   11.15    2.12
   1  -3 -15   11.62    1.84
   1  -3 -15   13.29    2.03
  -1  -3  15   14.40    2.37
   1  -3 -15   10.84    2.72
   1   3 -14    2.52    2.13
   1   3 -14   -0.43    1.63
   1   3 -14   -0.86    1.80
  -1   3  14   -1.90    1.75
   1   3 -14    3.46    1.85
  -1   3  14   -0.02    1.22
  -1  -3  14   -0.30    1.76
   1  -3 -14    0.28    1.95
  -1  -3  14    0.71    1.41
   1  -3 -14    0.88    1.45
  -1  -3  14    1.28    1.50
  -1  -3  14    1.75    1.38
   1   3 -13   10.57    1.95
  -1   3  13   12.42    1.60
   1   3 -13   13.17    1.96
  -1   3  13   11.03    1.95
  -1   3  13   11.30    1.90
   1  -3 -13    9.60    2.35
   1  -3 -13   12.89    1.79
  -1  -3  13   12.95    1.96
   1  -3 -13   10.68    1.89
  -1  -3  13    6.73    1.93
   1  -3 -13   10.39    1.55
   1   3 -12  163.17    7.46
   1   3 -12  175.94    7.15
  -1   3  12  179.39    7.43
   1   3 -12  177.95    7.44
  -1   3  12  171.38    8.12
   1   3 -12  155.54    7.31
  -1   3  12  163.16    6.06
  -1   3  12  171.46    7.67
  -1  -3  12  177.42    8.05
  -1  -3  12  159.29    7.09
   1  -3 -12  166.21    6.78
  -1  -3  12  153.12    6.50
   1  -3 -12  179.46    7.84
  -1  -3  12  158.32    7.10
   1  -3 -12  173.37    6.95
   1   3 -11   28.44    2.43
  -1   3  11   24.74    2.84
   1   3 -11   27.23    2.24
  -1   3  11   26.81    2.40
   1   3 -11   30.40    2.29
  -1   3  11   23.62    2.13
   1   3 -11   29.11    2.31
  -1   3  11   26.60    1.91
  -1  -3  11   26.42    2.56
   1  -3 -11   26.45    2.82
  -1  -3  11   30.01    2.09
   1  -3 -11   25.93    1.99
  -1  -3  11   27.77    2.00
   1  -3 -11   29.50    2.37
  -1  -3  11   28.11    2.31
   1  -3 -11   30.19    2.06
   1   3 -10  501.17   21.33
  -1   3  10  458.46   20.10
   1   3 -10  496.97   19.57
  -1   3  10  501.89   19.76
   1   3 -10  525.99   20.11
  -1   3  10  503.33   20.63
   1   3 -10  512.18   21.22
  -1   3  10  484.97   17.42
  -1  -3  10  495.49   21.16
   1  -3 -10  481.78   20.98
  -1  -3  10  488.05   19.24
   1  -3 -10  479.82   18.83
  -1  -3  10  498.73   18.80
   1  -3 -10  522.08   21.88
  -1  -3  10  468.32   19.12
   1  -3 -10  516.50   19.13
  -1   3   9   21.10    1.91
   1   3  -9   20.20    1.67
  -1   3   9   24.31    2.04
   1   3  -9   22.02    1.81
  -1   3   9   18.49    1.36
   1   3  -9   20.11    1.86
   1  -3  -9   18.41    1.41
  -1  -3   9   20.39    2.22
  -1  -3   9   19.04    1.63
   1  -3  -9   17.91    2.33
  -1  -3   9   17.46    1.68
   1  -3  -9   21.94    1.86
  -1  -3   9   21.57    1.94
   1  -3  -9   23.51    2.17
   1   3  -8  204.13    7.84
  -1   3   8  212.85    7.38
   1   3  -8  214.90    7.66
  -1   3   8  217.22    7.87
   1   3  -8  232.78    7.57
   1   3  -8  208.86    7.91
  -1   3   8  203.70    8.00
   1  -3  -8  220.25    8.24
  -1  -3   8  221.41    8.49
  -1  -3   8  226.48    8.03
   1  -3  -8  222.12    8.72
  -1  -3   8  215.69    7.00
   1  -3  -8  212.86    7.23
  -1  -3   8  213.50    7.55
   1   3  -7    8.94    1.27
   1   3  -7   10.80    1.51
  -1   3   7   10.51    1.48
  -1   3   7    9.60    1.41
   1   3  -7    9.72    1.58
  -1   3   7    9.75    1.07
  -1   3   7    9.01    0.85
  -1  -3   7   10.71    1.28
  -1  -3   7   12.73    1.61
   1  -3  -7   11.09    1.57
  -1  -3   7   11.05    1.18
   1  -3  -7    8.83    1.22
  -1  -3   7   11.14    1.34
   1  -3  -7    9.61    0.88
   1   3  -6 2258.65  144.20
   1   3  -6 2339.23  142.23
  -1   3   6 2234.67  143.17
   1   3  -6 2351.70  135.90
  -1   3   6 2277.79  137.80
  -1   3   6 2387.15  148.52
  -1   3   6 2237.77  125.07
  -1  -3   6 2231.17  137.01
   1  -3  -6 2470.09  155.69
  -1  -3   6 2282.10  144.74
   1  -3  -6 2280.80  137.16
   1   3  -5  392.96   13.61
  -1   3   5  448.91   14.95
   1   3  -5  447.32   14.19
   1   3  -5  441.81   12.34
  -1   3   5  417.84   14.22
  -1   3   5  441.96   13.76
  -1   3   5  393.24   10.64
   1  -3  -5  427.48   11.55
  -1  -3   5  429.54   12.01
   1  -3  -5  432.30   14.83
  -1  -3   5  424.30   14.05
  -1  -3   5  408.25   14.02
   1   3  -4   21.55    0.87
   1   3  -4   22.98    1.60
  -1   3   4   21.84    1.12
   1  -3  -4   22.07    0.83
   1  -3  -4   22.01    0.81
  -1  -3   4   20.22    0.84
  -1  -3   4   22.62    1.53
   1   3  -3  614.41   20.75
   1   3  -3  682.65   22.65
  -1   3   3  702.45   23.22
  -1   3   3  647.68   17.24
  -1   3   3  590.06   18.52
  -1   3   3  624.27   20.67
  -1  -3   3  607.09   20.65
   1  -3  -3  603.21   20.22
   1  -3  -3  651.37   17.39
  -1  -3   3  619.57   19.67
  -1  -3   3  646.79   16.90
   1  -3  -3  634.88   19.53
   1  -3  -3  711.91   23.77
  -1  -3   3  678.68   22.45
   1   3  -2 6475.48  745.77
   1   3  -2 7081.62  785.95
  -1   3   2 7754.43  887.02
  -1   3   2 7223.96  808.55
   1   3  -2 6905.67  688.94
   1   3  -2 7368.71  839.07
  -1   3   2 7180.54  794.16
  -1   3   2 7229.38  766.95
   1  -3  -2 7271.32  813.34
   1  -3  -2 7499.85  797.23
  -1  -3   2 7011.01  779.01
   1  -3  -2 6773.11  753.30
  -1  -3   2 6713.50  670.74
  -1  -3   2 7958.27  897.66
   1   3  -1   96.48    2.85
   1   3  -1   94.07    2.25
   1   3  -1   99.54    1.73
   1   3  -1   94.80    2.82
  -1   3   1   90.91    2.32
   1  -3  -1   91.06    2.72
   1  -3  -1   99.38    2.46
  -1  -3   1  100.31    2.98
  -1  -3   1   93.51    1.70
   1   3   0  685.60   20.72
   1   3   0  683.23   17.43
   1   3   0  704.04   18.93
  -1   3   0  660.48   20.30
  -1   3   0  617.99   16.41
  -1   3   0  663.68   19.30
  -1   3   0  624.00   19.60
   1  -3   0  671.12   20.52
   1  -3   0  641.27   16.81
  -1  -3   0  676.84   18.37
  -1  -3   0  630.61   16.31
  -1  -3   0  664.23   20.24
   1  -3   0  642.44   20.08
  -1   3  -1   65.33    2.38
  -1   3  -1   64.88    1.88
   1   3   1   64.55    1.91
   1   3   1   66.59    2.14
  -1   3  -1   63.84    1.86
   1  -3   1   61.76    1.81
  -1  -3  -1   65.12    2.33
  -1  -3  -1   66.29    1.88
  -1  -3  -1   63.31    2.11
   1  -3   1   59.80    1.45
  -1   3  -2 2678.19  160.87
   1   3   2 2648.67  166.57
  -1   3  -2 2544.34  148.91
   1   3   2 2828.14  172.36
  -1   3  -2 2649.99  159.24
   1  -3   2 2696.93  161.94
   1  -3   2 3251.24  203.61
  -1  -3  -2 2655.80  167.21
   1  -3   2 2852.82  169.78
   1  -3   2 2677.54  155.81
  -1  -3  -2 2806.82  171.83
  -1  -3  -2 2666.19  162.40
  -1  -3  -2 2707.21  164.04
  -1   3  -3  509.37   15.32
   1   3   3  515.43   16.74
   1   3   3  501.85   15.45
   1   3   3  476.89   12.86
  -1   3  -3  501.95   15.27
   1  -3   3  489.87   14.75
   1  -3   3  545.64   16.27
   1  -3   3  563.95   18.55
   1  -3   3  524.74   15.83
  -1  -3  -3  511.87   16.59
  -1  -3  -3  487.43   15.25
  -1   3  -4 3997.50  321.39
   1   3   4 4023.88  306.32
   1   3   4 4209.18  343.91
   1   3   4 3918.07  314.23
  -1   3  -4 3937.51  335.58
   1  -3   4 3977.09  319.70
  -1  -3  -4 3925.23  298.47
  -1  -3  -4 3909.12  327.22
   1   3   5   37.64    2.10
   1   3   5   42.55    2.12
  -1   3  -5   44.67    2.04
  -1   3  -5   38.59    2.23
   1  -3   5   42.44    1.88
  -1  -3  -5   38.38    2.06
   1  -3   5   42.08    2.00
  -1  -3  -5   38.37    1.55
   1  -3   5   39.81    2.14
  -1  -3  -5   35.29    1.91
  -1   3  -6 2285.13  151.68
   1   3   6 2362.30  152.66
  -1   3  -6 2414.60  147.32
   1   3   6 2429.90  141.32
  -1   3  -6 2285.07  144.81
   1   3   6 2551.83  158.59
  -1   3  -6 2341.65  142.63
   1   3   6 2247.27  138.11
   1  -3   6 2343.33  148.28
  -1  -3  -6 2136.66  140.77
   1  -3   6 2336.48  151.53
   1  -3   6 2095.06  133.93
  -1  -3  -6 2367.33  150.43
   1  -3   6 2378.39  144.77
  -1  -3  -6 2285.37  142.11
  -1   3  -7   12.84    1.62
   1   3   7   10.46    1.51
  -1   3  -7   13.04    1.27
   1   3   7   14.26    1.34
  -1   3  -7   12.75    1.51
   1   3   7   13.42    1.67
  -1   3  -7   11.16    1.82
   1   3   7   13.00    1.30
   1  -3   7   10.45    1.64
  -1  -3  -7   10.38    1.48
   1  -3   7   12.62    1.20
  -1  -3  -7   13.83    1.18
   1  -3   7   13.02    1.50
  -1  -3  -7   14.17    1.77
   1  -3   7   12.48    1.42
  -1  -3  -7   12.91    1.57
  -1   3  -8  719.77   30.21
   1   3   8  641.87   28.59
  -1   3  -8  705.01   28.03
   1   3   8  682.05   26.30
  -1   3  -8  725.93   29.12
   1   3   8  642.31   27.66
  -1   3  -8  710.07   31.08
   1   3   8  687.50   27.59
   1  -3   8  722.56   30.50
  -1  -3  -8  654.72   28.78
   1  -3   8  780.55   30.23
  -1  -3  -8  703.87   26.69
   1  -3   8  691.44   27.55
  -1  -3  -8  721.27   30.50
   1  -3   8  722.78   30.69
  -1  -3  -8  674.48   27.96
  -1   3  -9   18.19    2.18
   1   3   9   15.43    2.20
  -1   3  -9   18.69    1.60
   1   3   9   17.61    1.55
  -1   3  -9   18.62    1.96
   1   3   9   15.58    1.76
  -1   3  -9   20.37    2.31
   1   3   9   17.01    1.71
   1  -3   9   18.18    1.86
  -1  -3  -9   17.79    1.95
   1  -3   9   18.36    1.57
  -1  -3  -9   17.62    1.74
   1  -3   9   16.49    1.88
  -1  -3  -9   17.62    2.17
   1  -3   9   20.06    2.02
  -1  -3  -9   15.55    1.98
   1   3  10  661.60   31.69
  -1   3 -10  692.67   29.48
   1   3  10  718.66   29.53
  -1   3 -10  673.98   31.02
   1   3  10  691.82   31.49
  -1   3 -10  698.82   33.01
   1   3  10  712.60   30.33
  -1   3 -10  756.62   32.24
  -1  -3 -10  685.73   32.32
   1  -3  10  736.17   30.72
  -1  -3 -10  702.27   29.14
   1  -3  10  650.31   28.74
  -1  -3 -10  697.11   31.91
   1  -3  10  736.93   33.07
  -1  -3 -10  759.76   33.11
  -1   3 -11    5.69    1.90
   1   3  11    2.16    1.72
  -1   3 -11    2.17    1.63
   1   3  11    3.40    1.53
  -1   3 -11    4.76    1.24
   1   3  11    1.44    1.36
  -1   3 -11    2.27    1.96
   1   3  11    1.67    1.59
   1  -3  11    2.40    1.63
  -1  -3 -11    2.64    1.69
   1  -3  11    3.60    1.39
  -1  -3 -11    4.34    1.45
   1  -3  11    3.91    1.66
  -1  -3 -11    1.44    1.85
   1  -3  11    4.30    1.62
  -1  -3 -11    3.35    1.65
  -1   3 -12    0.69    1.37
   1   3  12    0.24    2.08
   1   3  12    2.79    1.60
   1   3  12    0.79    1.50
  -1   3 -12    2.51    1.92
  -1   3 -12    2.05    1.98
  -1   3 -12    3.78    1.80
   1  -3  12    0.57    1.56
   1  -3  12   -0.49    1.97
  -1  -3 -12    2.34    1.49
   1  -3  12   -0.15    1.65
  -1  -3 -12    3.58    1.85
   1  -3  12    0.32    1.42
  -1  -3 -12    1.85    1.68
   1   3  13    9.91    2.67
   1   3  13   10.36    1.90
  -1   3 -13   13.52    2.44
   1   3  13   11.14    2.03
   1   3  13   12.20    1.99
  -1   3 -13   11.74    1.93
  -1   3 -13    8.18    2.13
   1  -3  13    9.39    2.14
   1  -3  13    8.93    2.12
  -1  -3 -13   12.14    2.03
  -1  -3 -13   10.77    2.53
  -1  -3 -13   14.78    2.11
  -1   3 -14  600.62   29.78
   1   3  14  549.34   29.09
   1   3  14  598.88   27.60
   1   3  14  587.99   29.23
   1   3  14  634.49   29.16
   1  -3  14  560.17   26.74
   1  -3  14  655.10   32.76
   1  -3  14  636.46   30.39
   1  -3  14  610.14   28.22
  -1  -3 -14  638.06   32.20
  -1  -3 -14  625.93   31.36
  -1  -3 -14  595.63   29.60
  -1   3 -15   17.00    2.58
   1   3  15   16.89    3.03
   1   3  15   17.34    2.66
   1   3  15   22.23    2.58
  -1   3 -15   14.98    2.63
   1   3  15   19.07    2.49
  -1   3 -15   19.69    2.63
  -1   3 -15   22.62    2.78
   1  -3  15   18.38    2.59
   1  -3  15   20.47    3.17
   1  -3  15   20.84    2.69
  -1  -3 -15   18.25    2.46
  -1  -3 -15   20.90    3.04
  -1  -3 -15   22.61    2.87
  -1   3 -16  124.51    6.22
   1   3  16  136.04    7.90
  -1   3 -16  122.94    7.02
   1   3  16  127.20    6.47
  -1   3 -16  132.89    7.91
   1   3  16  121.34    6.93
  -1   3 -16  125.75    7.42
   1  -3  16  125.56    7.00
  -1  -3 -16  133.83    7.46
   1  -3  16  124.88    7.24
  -1  -3 -16  126.98    6.34
   1  -3  16  120.57    6.16
  -1  -3 -16  118.42    6.96
   1  -3  16  112.50    6.38
   1   4 -16   24.76    3.20
  -1   4  16   25.08    2.74
   1   4 -16   26.11    2.96
  -1   4  16   26.72    2.95
  -1   4  16   26.50    2.37
  -1   4  16   22.73    3.14
  -1  -4  16   23.71    3.58
   1  -4 -16   23.83    3.22
  -1  -4  16   25.13    2.96
   1  -4 -16   27.34    2.66
  -1  -4  16   20.14    2.51
   1  -4 -16   25.37    2.59
  -1  -4  16   26.31    3.05
   1  -4 -16   24.82    3.45
   1   4 -15  270.35   13.07
  -1   4  15  264.80   11.94
   1   4 -15  273.34   12.33
  -1   4  15  272.80   12.34
  -1   4  15  279.62   13.40
   1   4 -15  250.63   12.84
  -1   4  15  261.60   10.60
  -1  -4  15  277.31   13.57
   1  -4 -15  270.50   13.59
  -1  -4  15  258.86   11.57
   1  -4 -15  253.73   11.44
  -1  -4  15  261.81   11.37
   1  -4 -15  256.81   11.58
  -1  -4  15  288.59   12.76
   1  -4 -15  264.63   13.08
   1   4 -14    6.07    2.28
  -1   4  14    5.36    1.96
   1   4 -14    9.38    2.08
   1   4 -14    9.30    1.91
   1   4 -14    5.73    2.10
  -1   4  14    8.18    2.50
  -1   4  14    6.77    1.26
   1  -4 -14    8.50    1.59
  -1  -4  14    7.43    2.42
  -1  -4  14    6.20    1.77
   1  -4 -14    6.38    1.87
  -1  -4  14    6.51    2.00
  -1  -4  14    3.01    2.06
   1   4 -13   92.25    5.22
  -1   4  13   80.74    3.72
   1   4 -13   85.20    4.36
  -1   4  13   89.15    4.56
  -1   4  13   92.48    4.95
   1  -4 -13   84.93    4.06
   1  -4 -13   87.08    5.17
   1  -4 -13   81.80    5.19
  -1  -4  13   88.56    4.46
  -1  -4  13   87.31    4.58
   1  -4 -13   83.98    4.37
   1   4 -12  132.95    6.45
   1   4 -12  130.02    5.90
  -1   4  12  129.98    5.59
   1   4 -12  126.25    5.66
  -1   4  12  137.82    6.57
   1   4 -12  139.36    6.64
  -1   4  12  124.10    4.95
  -1   4  12  137.08    6.53
  -1  -4  12  145.81    6.85
  -1  -4  12  135.49    6.17
   1  -4 -12  127.10    5.62
  -1  -4  12  133.64    5.57
   1  -4 -12  136.82    6.60
  -1  -4  12  127.00    5.89
   1  -4 -12  141.31    5.62
   1   4 -11  289.09   12.49
  -1   4  11  290.25   11.27
   1   4 -11  278.39   10.89
  -1   4  11  275.55   12.18
   1   4 -11  281.72   10.97
  -1   4  11  280.21    9.74
   1   4 -11  271.95   11.78
  -1   4  11  265.17   11.11
  -1  -4  11  271.20   10.73
   1  -4 -11  276.76   11.94
  -1  -4  11  287.83   10.65
   1  -4 -11  276.08   10.81
  -1  -4  11  279.47   11.32
   1  -4 -11  284.17   12.01
   1   4 -10  234.31    9.58
  -1   4  10  227.54    8.67
   1   4 -10  229.60    8.49
  -1   4  10  224.96    8.94
   1   4 -10  225.57    7.98
  -1   4  10  209.07    7.10
   1   4 -10  208.09    8.85
   1  -4 -10  216.13    7.73
  -1  -4  10  213.67    8.98
  -1  -4  10  228.48    8.84
   1  -4 -10  210.94    9.01
  -1  -4  10  226.21    8.05
   1  -4 -10  204.72    8.02
  -1  -4  10  219.56    8.75
   1  -4 -10  231.35    9.64
   1   4  -9   93.73    4.57
  -1   4   9   83.74    4.08
   1   4  -9   85.18    3.66
  -1   4   9   90.01    3.92
   1   4  -9   90.51    3.55
  -1   4   9   96.24    4.39
   1   4  -9   89.33    4.29
  -1   4   9   85.30    3.04
  -1  -4   9   86.79    4.29
   1  -4  -9   92.22    4.41
  -1  -4   9   89.15    3.81
   1  -4  -9   86.55    3.80
  -1  -4   9   87.43    3.42
   1  -4  -9   95.24    4.36
  -1  -4   9   89.00    4.04
   1  -4  -9   85.50    3.27
   1   4  -8    8.56    1.62
   1   4  -8    5.01    1.51
  -1   4   8    5.77    1.26
   1   4  -8    4.67    1.17
   1   4  -8    3.76    1.57
  -1   4   8    5.50    1.30
  -1   4   8    5.84    1.34
   1  -4  -8    4.46    1.43
  -1  -4   8    5.09    1.33
  -1  -4   8    6.11    1.45
  -1  -4   8    5.58    0.99
   1  -4  -8    4.82    1.31
  -1  -4   8    6.34    1.55
   1   4  -7 2139.45  137.01
   1   4  -7 2406.33  144.00
  -1   4   7 2129.11  137.64
   1   4  -7 2129.55  136.86
  -1   4   7 2070.53  135.83
  -1   4   7 2194.35  132.35
   1  -4  -7 2315.98  146.55
  -1  -4   7 2156.05  137.75
  -1  -4   7 2132.25  130.87
  -1  -4   7 2172.50  123.29
   1  -4  -7 2199.47  131.95
  -1  -4   7 2115.01  133.70
   1   4  -6   33.91    1.96
  -1   4   6   37.66    2.05
   1   4  -6   42.86    2.13
  -1   4   6   44.67    2.15
   1   4  -6   38.79    1.58
   1   4  -6   40.55    2.21
  -1   4   6   42.30    2.24
   1  -4  -6   39.38    1.82
  -1  -4   6   38.39    2.04
   1  -4  -6   45.59    2.52
   1  -4  -6   42.28    2.47
  -1  -4   6   36.31    2.23
   1   4  -5 2035.39  121.87
  -1   4   5 2100.28  118.24
   1   4  -5 2224.23  125.81
   1   4  -5 2189.89  113.59
  -1   4   5 2113.94  125.54
  -1   4   5 2094.38  126.51
   1  -4  -5 2030.02  105.32
   1  -4  -5 2075.64  106.88
   1  -4  -5 2162.82  129.09
  -1  -4   5 2244.46  127.14
   1  -4  -5 1988.57  120.05
  -1  -4   5 2129.62  125.93
   1   4  -4    4.00    0.48
   1  -4  -4    3.54    0.54
  -1  -4   4    2.66    0.89
  -1  -4   4    3.10    0.54
  -1  -4   4    2.83    1.15
   1   4  -3 3395.49  237.94
   1   4  -3 3100.40  185.16
   1   4  -3 3273.56  221.05
  -1   4   3 3101.44  206.45
  -1   4   3 3187.13  200.66
  -1   4   3 3245.91  223.51
   1  -4  -3 3040.01  203.11
  -1  -4   3 3137.02  220.37
   1  -4  -3 2919.79  204.33
  -1  -4   3 3222.88  228.21
  -1   4   2  425.04   12.35
   1   4  -2  446.63    9.79
   1   4  -2  446.33   12.39
   1   4  -2  407.74    8.61
  -1   4   2  425.20   11.25
   1   4  -2  487.74   14.77
  -1   4   2  442.31   12.33
   1  -4  -2  450.53   11.93
  -1  -4   2  411.39   12.88
   1  -4  -2  421.98   11.90
  -1  -4   2  452.75   13.54
   1  -4  -2  416.99   12.23
  -1  -4   2  459.68   12.64
   1  -4  -2  454.02   14.28
  -1  -4   2  452.10   14.03
  -1   4   1  192.33    5.50
  -1   4   1  205.61    5.24
   1   4  -1  182.89    4.42
   1   4  -1  189.60    3.87
  -1   4   1  188.52    4.61
   1  -4  -1  203.67    5.27
   1  -4  -1  178.25    4.40
  -1  -4   1  175.05    4.24
   1  -4  -1  193.30    5.53
  -1  -4   1  199.37    5.52
   1  -4  -1  185.31    4.70
  -1   4   0  551.68   16.35
   1   4   0  555.81   17.63
   1   4   0  592.04   18.31
   1   4   0  546.43   14.58
   1   4   0  599.69   16.40
  -1   4   0  623.53   19.36
  -1   4   0  569.76   15.53
  -1   4   0  581.60   18.22
   1  -4   0  635.24   19.55
   1  -4   0  567.37   17.95
   1  -4   0  597.82   17.33
  -1  -4   0  609.75   16.87
  -1  -4   0  542.47   14.49
   1  -4   0  565.89   15.47
   1   4   1 1392.72   64.13
  -1   4  -1 1490.92   66.38
   1   4   1 1574.54   66.92
  -1   4  -1 1541.75   71.28
   1   4   1 1452.45   64.44
  -1   4  -1 1526.62   65.76
   1  -4   1 1523.85   70.68
  -1  -4  -1 1386.34   53.37
  -1  -4  -1 1431.59   64.92
  -1  -4  -1 1598.31   68.20
   1  -4   1 1537.86   62.22
  -1  -4  -1 1465.69   65.23
   1  -4   1 1406.97   62.53
   1   4   2  815.31   24.82
   1   4   2  870.69   31.16
  -1   4  -2  912.37   34.80
  -1   4  -2  870.60   30.35
   1   4   2  888.67   31.23
  -1   4  -2  850.97   29.33
   1  -4   2  816.32   29.24
   1  -4   2  917.00   35.21
  -1  -4  -2  830.06   31.35
  -1  -4  -2  886.01   31.94
  -1  -4  -2  851.17   30.46
   1  -4   2  878.29   30.40
  -1   4  -3 4436.90  365.28
   1   4   3 4191.66  325.72
   1   4   3 4189.44  330.24
  -1   4  -3 4364.00  360.11
   1  -4   3 4396.27  361.56
   1  -4   3 4366.38  361.21
  -1  -4  -3 4487.09  374.08
   1   4   4    6.02    0.65
   1   4   4    5.74    1.13
   1   4   4    6.36    0.72
  -1   4  -4    3.95    1.14
   1  -4   4    5.11    1.14
   1  -4   4    6.99    1.35
  -1  -4  -4    6.39    1.39
  -1  -4  -4    6.35    0.98
   1  -4   4    6.81    1.07
   1   4   5 3784.55  335.79
  -1   4  -5 5200.08  448.91
   1   4   5 4312.03  369.97
  -1   4  -5 3924.99  335.51
  -1   4  -5 4164.03  347.89
   1  -4   5 3950.06  329.95
   1  -4   5 4104.29  363.91
  -1  -4  -5 4025.93  355.41
  -1  -4  -5 3792.87  306.72
  -1  -4  -5 4311.85  372.34
   1  -4   5 4722.71  388.92
  -1  -4  -5 3763.50  320.32
  -1   4  -6   74.51    3.15
   1   4   6   70.10    3.24
  -1   4  -6   77.52    2.87
   1   4   6   76.14    2.53
  -1   4  -6   77.51    3.78
   1   4   6   78.28    3.21
  -1   4  -6   83.42    3.14
   1   4   6   74.29    2.93
   1  -4   6   76.22    3.15
  -1  -4  -6   74.07    3.31
   1  -4   6   80.82    3.51
   1  -4   6   82.69    3.22
   1  -4   6   79.34    3.10
  -1  -4  -6   74.14    3.05
  -1   4  -7   39.52    2.26
   1   4   7   41.07    2.45
  -1   4  -7   44.13    2.30
   1   4   7   41.08    2.05
  -1   4  -7   43.40    2.32
   1   4   7   41.11    2.60
  -1   4  -7   45.43    2.81
   1   4   7   44.18    2.19
   1  -4   7   47.29    2.62
  -1  -4  -7   38.88    2.36
   1  -4   7   41.65    2.34
  -1  -4  -7   42.33    1.92
   1  -4   7   41.77    2.11
  -1  -4  -7   45.77    2.73
   1  -4   7   42.42    2.65
  -1  -4  -7   39.78    2.29
  -1   4  -8   12.16    1.70
   1   4   8   12.28    1.64
  -1   4  -8   11.96    1.72
   1   4   8   13.83    1.31
  -1   4  -8   12.73    1.33
   1   4   8   10.50    1.77
  -1   4  -8   16.05    1.88
   1   4   8   13.06    1.44
   1  -4   8   13.04    1.82
  -1  -4  -8   11.57    1.75
   1  -4   8   14.43    1.56
  -1  -4  -8   14.77    1.45
   1  -4   8   12.46    1.59
  -1  -4  -8   13.06    1.80
   1  -4   8   14.45    1.85
  -1  -4  -8   11.33    1.64
  -1   4  -9  695.44   30.72
   1   4   9  699.11   31.76
  -1   4  -9  707.22   29.25
   1   4   9  719.64   28.43
  -1   4  -9  726.10   30.05
   1   4   9  675.89   29.62
  -1   4  -9  706.88   32.82
   1   4   9  706.65   29.06
   1  -4   9  675.50   30.13
  -1  -4  -9  706.06   31.96
   1  -4   9  652.86   27.75
  -1  -4  -9  690.86   27.50
   1  -4   9  717.32   29.51
  -1  -4  -9  723.09   32.30
   1  -4   9  728.69   32.34
  -1  -4  -9  679.84   29.36
  -1   4 -10   11.05    2.03
   1   4  10   10.62    1.99
  -1   4 -10    8.59    1.54
   1   4  10   14.29    1.61
  -1   4 -10   10.23    1.62
   1   4  10   11.67    1.76
  -1   4 -10   12.59    2.11
   1   4  10   13.80    1.61
   1  -4  10    9.74    1.60
  -1  -4 -10   12.39    1.82
   1  -4  10   10.33    1.75
  -1  -4 -10   11.93    1.46
   1  -4  10    9.92    1.76
  -1  -4 -10   13.94    2.24
   1  -4  10   13.80    2.11
  -1  -4 -10   14.05    1.70
  -1   4 -11  394.74   17.15
   1   4  11  384.07   17.58
  -1   4 -11  387.74   15.51
   1   4  11  420.17   15.99
  -1   4 -11  437.29   17.32
   1   4  11  380.09   16.36
  -1   4 -11  407.23   18.53
   1   4  11  396.09   15.85
   1  -4  11  413.15   17.85
  -1  -4 -11  420.01   18.43
   1  -4  11  405.77   16.01
  -1  -4 -11  387.84   14.90
   1  -4  11  383.05   15.77
  -1  -4 -11  394.99   17.20
   1  -4  11  397.98   17.61
  -1  -4 -11  394.17   16.61
  -1   4 -12   -0.72    1.20
  -1   4 -12   -0.94    1.77
   1   4  12   -0.12    1.37
  -1   4 -12   -2.58    1.44
  -1   4 -12   -1.62    1.90
   1   4  12   -1.05    1.27
   1  -4  12    0.58    1.89
   1  -4  12    1.94    1.50
  -1  -4 -12    1.28    1.38
   1  -4  12    3.71    1.86
   1  -4  12    0.87    1.31
  -1  -4 -12    1.93    1.59
   1   4  13   56.81    3.98
   1   4  13   61.26    3.58
  -1   4 -13   70.16    4.63
   1   4  13   54.91    3.94
  -1   4 -13   62.34    3.88
   1   4  13   57.65    3.60
   1  -4  13   59.32    3.50
  -1  -4 -13   55.86    3.48
   1  -4  13   69.53    4.26
  -1  -4 -13   60.43    3.72
  -1  -4 -13   57.58    4.17
  -1  -4 -13   61.80    4.06
   1   4  14   10.91    2.13
   1   4  14   14.95    2.94
  -1   4 -14   11.25    2.44
   1   4  14   14.86    2.20
  -1   4 -14   13.57    2.17
   1   4  14   14.76    2.34
   1  -4  14   10.25    1.83
  -1  -4 -14   15.31    2.51
   1  -4  14   10.95    2.78
  -1  -4 -14   13.24    2.05
  -1  -4 -14   10.77    2.62
  -1  -4 -14   11.80    2.50
  -1   4 -15  626.01   30.55
   1   4  15  647.99   34.27
   1   4  15  627.78   30.03
  -1   4 -15  623.54   34.18
   1   4  15  666.52   32.90
  -1   4 -15  618.04   32.88
  -1   4 -15  662.79   33.83
   1  -4  15  601.90   30.89
  -1  -4 -15  664.39   35.56
   1  -4  15  649.87   34.27
   1  -4  15  582.28   28.75
  -1  -4 -15  612.36   32.08
   1  -4  15  596.83   30.25
  -1  -4 -15  632.69   32.13
  -1   4 -16    2.05    1.66
   1   4  16    2.08    2.52
  -1   4 -16    3.50    2.24
   1   4  16    6.58    2.00
  -1   4 -16    3.09    2.38
   1   4  16    2.22    1.96
  -1   4 -16    5.21    2.47
   1  -4  16    6.72    2.26
  -1  -4 -16    3.39    1.80
   1  -4  16    5.51    2.12
  -1  -4 -16    3.64    1.84
   1  -4  16    3.38    1.83
  -1  -4 -16    3.01    2.07
   1  -4  16    5.17    1.82
   1   5 -16 1063.40   64.84
  -1   5  16 1024.72   60.95
   1   5 -16 1034.42   59.24
  -1   5  16 1070.69   65.73
  -1   5  16 1064.99   60.39
  -1   5  16  973.23   52.47
   1  -5 -16 1148.52   67.96
  -1  -5  16 1098.77   68.59
  -1  -5  16 1112.00   61.99
   1  -5 -16 1032.31   58.36
   1  -5 -16 1120.20   67.63
   1  -5 -16 1067.70   60.34
   1   5 -15    3.34    2.42
  -1   5  15    2.87    2.03
   1   5 -15    3.15    2.09
  -1   5  15    1.68    1.87
   1   5 -15   -1.81    1.79
  -1   5  15    3.45    1.78
   1   5 -15    0.89    1.73
  -1   5  15    2.94    1.49
  -1  -5  15    1.05    1.84
   1  -5 -15   -0.86    1.76
  -1  -5  15    1.29    1.50
   1  -5 -15    2.53    1.74
  -1  -5  15    3.70    1.70
   1  -5 -15    1.06    2.47
  -1  -5  15    2.67    1.86
   1  -5 -15    1.22    1.68
   1   5 -14   28.31    3.04
   1   5 -14   22.28    2.89
   1   5 -14   25.22    2.74
   1   5 -14   24.47    2.51
  -1   5  14   20.43    1.79
  -1   5  14   23.82    2.47
  -1   5  14   22.17    2.55
   1  -5 -14   25.68    2.77
   1  -5 -14   22.37    2.23
  -1  -5  14   24.56    2.32
  -1  -5  14   23.86    2.21
  -1  -5  14   23.82    2.69
  -1  -5  14   21.66    2.67
   1  -5 -14   24.25    2.71
   1   5 -13   -1.86    1.63
  -1   5  13    0.37    1.24
   1   5 -13   -2.26    1.79
  -1   5  13   -0.34    2.05
  -1   5  13   -1.16    1.61
   1  -5 -13   -1.65    1.57
   1  -5 -13    0.73    1.23
  -1  -5  13    1.07    1.70
  -1  -5  13    0.28    1.41
  -1  -5  13    0.19    1.78
   1  -5 -13   -0.12    1.56
   1   5 -12   45.83    3.25
   1   5 -12   51.62    3.35
  -1   5  12   48.77    3.36
   1   5 -12   43.65    2.87
  -1   5  12   52.45    3.27
   1   5 -12   43.79    3.32
  -1   5  12   52.48    2.64
  -1  -5  12   46.71    3.13
   1  -5 -12   49.19    3.02
  -1  -5  12   49.81    2.89
  -1  -5  12   51.19    3.69
  -1  -5  12   46.15    3.32
   1  -5 -12   49.69    3.30
   1   5 -11   15.66    1.93
  -1   5  11   13.12    1.60
   1   5 -11   12.72    1.72
  -1   5  11   15.21    2.00
   1   5 -11   16.86    1.87
   1   5 -11   14.03    2.18
   1  -5 -11   13.15    2.35
   1  -5 -11   13.29    1.39
  -1  -5  11   14.91    2.38
  -1  -5  11   16.51    1.98
   1  -5 -11   15.42    2.09
  -1  -5  11   14.60    1.57
   1  -5 -11   15.75    1.79
  -1  -5  11   15.21    2.17
   1   5 -10  215.64    8.95
  -1   5  10  223.01    9.56
   1   5 -10  222.60    8.37
  -1   5  10  210.08    7.96
   1   5 -10  228.08    8.19
  -1   5  10  219.90    8.87
   1   5 -10  220.56    9.10
  -1   5  10  211.63    7.02
  -1  -5  10  219.49    9.01
   1  -5 -10  222.34    9.51
  -1  -5  10  220.16    8.64
   1  -5 -10  211.78    8.09
  -1  -5  10  219.50    7.68
   1  -5 -10  214.62    9.16
  -1  -5  10  224.97    9.13
   1  -5 -10  203.14    7.33
   1   5  -9    1.78    1.65
   1   5  -9    1.91    1.13
  -1   5   9    1.04    1.16
   1   5  -9    0.35    1.06
  -1   5   9    1.90    1.36
   1   5  -9   -0.03    1.53
  -1   5   9    1.89    0.84
  -1   5   9    2.66    1.60
  -1  -5   9    2.10    1.28
  -1  -5   9    1.69    1.38
   1  -5  -9    0.47    1.32
  -1  -5   9    1.98    0.95
   1  -5  -9    2.33    1.41
  -1  -5   9    3.42    1.40
   1  -5  -9    0.76    1.00
   1   5  -8  169.72    6.79
   1   5  -8  187.96    6.88
  -1   5   8  188.09    7.48
  -1   5   8  190.43    7.28
   1   5  -8  181.30    7.21
  -1   5   8  183.75    6.60
   1  -5  -8  190.69    7.75
  -1  -5   8  183.36    6.82
   1  -5  -8  187.05    6.47
  -1  -5   8  186.78    7.38
  -1  -5   8  186.26    7.35
   1   5  -7    4.80    1.28
  -1   5   7    2.71    1.21
   1   5  -7    3.84    1.45
  -1   5   7    4.99    1.56
  -1   5   7    3.64    1.18
   1   5  -7    3.30    1.30
  -1   5   7    1.64    1.45
  -1  -5   7    5.44    1.51
   1  -5  -7    2.41    0.69
  -1  -5   7    3.44    1.17
   1  -5  -7    2.90    1.55
   1  -5  -7    0.98    1.22
  -1  -5   7    4.33    1.50
   1   5  -6 4741.12  466.92
  -1   5   6 4540.60  424.58
   1   5  -6 4946.32  470.24
   1   5  -6 4824.21  431.46
  -1   5   6 4801.71  478.96
  -1   5   6 4920.18  483.30
   1   5  -6 5352.55  522.52
  -1   5   6 4808.74  453.76
  -1  -5   6 4893.97  479.51
   1  -5  -6 4843.60  429.29
   1  -5  -6 4778.70  473.79
   1  -5  -6 4985.96  442.78
  -1  -5   6 4663.96  419.43
   1  -5  -6 4770.40  481.99
  -1  -5   6 4726.89  466.77
   1   5  -5   89.36    3.67
   1   5  -5   89.33    3.49
   1   5  -5   84.38    2.34
  -1   5   5   89.19    3.09
  -1   5   5   93.30    3.85
  -1   5   5   87.85    3.00
  -1   5   5   90.74    3.67
   1  -5  -5   96.06    3.62
   1  -5  -5   88.52    2.47
   1  -5  -5   83.00    3.51
  -1  -5   5   86.45    3.26
  -1  -5   5   86.38    3.34
  -1  -5   5   82.86    2.35
   1  -5  -5   88.01    2.50
   1   5  -4   59.22    2.73
  -1   5   4   58.69    1.79
   1   5  -4   58.13    1.52
  -1   5   4   68.54    2.76
   1  -5  -4   58.30    2.50
  -1  -5   4   61.13    1.64
  -1  -5   4   63.84    2.37
   1  -5  -4   61.08    1.91
   1   5  -3  324.42    7.14
  -1   5   3  322.61    9.16
  -1   5   3  312.94    9.65
  -1   5   3  325.82    8.59
   1  -5  -3  343.37    9.03
  -1   5   2  111.06    3.24
   1   5  -2  115.49    3.71
  -1   5   2  120.96    3.33
   1   5  -2  116.37    3.25
  -1   5   2  112.97    3.47
   1  -5  -2  130.47    3.63
   1  -5  -2  112.69    3.33
  -1  -5   2  115.71    3.82
   1  -5  -2  130.05    4.36
  -1  -5   2  122.19    3.55
  -1  -5   2  120.79    2.57
   1  -5  -2  115.61    3.38
  -1  -5   2  120.95    4.02
  -1   5   1   77.94    2.41
   1   5  -1   80.51    2.89
  -1   5   1   76.30    2.73
   1   5  -1   74.57    2.22
   1   5  -1   80.74    1.99
  -1   5   1   87.61    2.82
  -1   5   1   78.27    2.35
   1  -5  -1   90.02    2.88
  -1  -5   1   76.13    2.84
   1  -5  -1   83.49    3.02
  -1  -5   1   82.61    2.37
   1  -5  -1   77.77    2.50
  -1  -5   1   83.59    2.95
   1  -5  -1   81.61    2.38
  -1   5   0  432.06   13.30
   1   5   0  435.30   13.51
  -1   5   0  446.14   13.78
   1   5   0  411.48   10.74
   1   5   0  449.78   13.70
  -1   5   0  407.41   11.13
   1  -5   0  406.35   12.51
   1  -5   0  430.93   12.18
  -1  -5   0  426.99   11.65
   1  -5   0  421.61   11.38
   1  -5   0  463.06   14.01
   1   5   1 2261.93  132.55
  -1   5  -1 2162.74  125.76
   1   5   1 2110.12  109.34
   1   5   1 2358.18  130.88
  -1   5  -1 2394.64  132.90
   1   5   1 2345.45  133.94
  -1   5  -1 2435.50  143.55
  -1  -5  -1 2119.42  109.78
   1  -5   1 2421.21  143.01
  -1  -5  -1 2389.99  132.97
   1  -5   1 2271.16  122.13
  -1  -5  -1 2518.20  143.21
   1  -5   1 2354.59  133.91
  -1   5  -2   85.20    2.68
   1   5   2   78.41    1.98
  -1   5  -2   80.21    2.84
   1  -5   2   91.34    2.53
  -1  -5  -2   81.34    1.99
  -1  -5  -2   88.46    3.00
   1  -5   2   79.60    2.38
  -1  -5  -2   81.11    2.74
   1   5   3   14.87    1.33
  -1   5  -3   10.91    1.06
  -1   5  -3   10.51    1.07
   1  -5   3   12.20    1.21
   1  -5   3   12.40    1.13
  -1  -5  -3   10.41    0.64
  -1  -5  -3   11.86    1.25
  -1  -5  -3   12.78    0.91
  -1   5  -4 8680.38 1115.95
   1   5   4 7399.33  869.88
   1   5   4 7904.20  999.72
   1   5   4 7641.24  904.23
  -1   5  -4 7330.82  911.25
   1  -5   4 7103.10  889.75
  -1  -5  -4 7271.02  939.35
   1  -5   4 7303.71  955.87
  -1  -5  -4 7735.97  979.93
   1  -5   4 7306.00  906.08
   1   5   5   17.20    1.67
   1   5   5   14.09    1.02
  -1   5  -5   17.87    1.87
  -1   5  -5   18.27    1.33
  -1   5  -5   18.50    1.54
   1  -5   5   19.10    1.92
   1  -5   5   18.64    1.52
   1  -5   5   18.69    1.36
  -1  -5  -5   17.30    1.51
  -1  -5  -5   13.90    1.45
  -1  -5  -5   16.02    1.53
  -1  -5  -5   15.04    1.42
  -1   5  -6  696.37   27.71
   1   5   6  731.26   30.09
  -1   5  -6  687.46   26.17
   1   5   6  720.19   25.45
  -1   5  -6  731.87   31.39
   1   5   6  777.98   30.90
  -1   5  -6  712.36   27.45
   1   5   6  688.72   26.26
   1  -5   6  663.22   26.65
  -1  -5  -6  678.24   28.64
   1  -5   6  745.71   31.25
   1  -5   6  757.06   28.87
   1  -5   6  733.70   27.45
  -1  -5  -6  702.33   26.93
  -1   5  -7  166.37    6.12
   1   5   7  181.19    6.84
  -1   5  -7  174.18    6.00
   1   5   7  182.22    5.67
  -1   5  -7  179.08    6.03
   1   5   7  188.08    6.86
  -1   5  -7  163.75    7.02
   1   5   7  180.87    6.22
   1  -5   7  179.85    6.61
  -1  -5  -7  179.25    7.18
   1  -5   7  176.52    6.21
  -1  -5  -7  177.64    5.57
   1  -5   7  177.18    6.11
  -1  -5  -7  161.70    6.59
   1  -5   7  181.58    7.31
  -1  -5  -7  176.70    6.25
  -1   5  -8  144.48    5.65
   1   5   8  158.17    6.67
  -1   5  -8  154.37    5.74
   1   5   8  151.71    5.09
  -1   5  -8  149.81    5.41
   1   5   8  146.36    6.06
  -1   5  -8  148.17    6.55
   1   5   8  141.30    5.15
   1  -5   8  141.84    5.71
  -1  -5  -8  144.60    6.26
   1  -5   8  140.43    5.48
  -1  -5  -8  143.41    4.90
   1  -5   8  140.21    5.28
  -1  -5  -8  138.42    5.81
   1  -5   8  145.73    6.09
  -1  -5  -8  145.25    5.40
  -1   5  -9   24.67    2.09
   1   5   9   26.29    2.42
  -1   5  -9   27.65    2.01
   1   5   9   27.07    1.97
  -1   5  -9   28.28    2.23
   1   5   9   25.29    2.18
  -1   5  -9   26.04    2.23
   1   5   9   29.66    2.08
   1  -5   9   24.74    2.11
  -1  -5  -9   29.35    2.67
   1  -5   9   27.88    1.98
  -1  -5  -9   26.12    1.79
   1  -5   9   26.29    2.09
  -1  -5  -9   28.62    2.63
   1  -5   9   28.78    2.33
  -1  -5  -9   28.33    2.15
  -1   5 -10  426.56   17.97
   1   5  10  397.56   17.58
  -1   5 -10  430.63   16.96
   1   5  10  445.03   16.38
  -1   5 -10  442.06   17.19
   1   5  10  419.54   17.64
  -1   5 -10  392.86   17.74
   1   5  10  424.67   16.35
   1  -5  10  405.45   17.69
  -1  -5 -10  427.05   18.26
   1  -5  10  446.01   17.39
  -1  -5 -10  434.54   16.05
   1  -5  10  422.09   16.67
  -1  -5 -10  448.21   18.63
   1  -5  10  388.10   17.46
  -1  -5 -10  428.75   17.29
  -1   5 -11   51.60    3.53
   1   5  11   50.38    3.55
  -1   5 -11   52.72    3.18
   1   5  11   50.17    2.85
  -1   5 -11   54.56    3.28
   1   5  11   48.22    3.36
  -1   5 -11   49.42    3.69
   1   5  11   51.92    2.95
   1  -5  11   52.47    3.28
  -1  -5 -11   52.69    3.48
   1  -5  11   53.84    2.91
  -1  -5 -11   48.74    2.83
   1  -5  11   50.23    2.97
  -1  -5 -11   47.33    3.33
   1  -5  11   50.85    3.12
  -1  -5 -11   48.05    3.17
  -1   5 -12    4.09    1.37
  -1   5 -12    5.17    1.79
   1   5  12    4.46    1.39
  -1   5 -12    5.74    1.81
  -1   5 -12    5.39    1.70
   1   5  12    5.30    1.61
   1  -5  12    7.31    2.05
   1  -5  12    3.45    1.78
  -1  -5 -12    2.54    1.51
   1  -5  12    3.47    1.70
   1  -5  12    4.30    1.90
  -1  -5 -12    4.13    1.68
   1   5  13    5.30    2.17
   1   5  13    5.55    1.67
  -1   5 -13    4.37    2.04
   1   5  13    4.53    1.81
  -1   5 -13    5.78    1.81
   1   5  13    7.19    1.81
   1  -5  13    1.91    1.78
  -1  -5 -13    2.17    1.58
   1  -5  13    5.36    2.10
  -1  -5 -13    7.04    2.16
  -1  -5 -13    5.28    2.42
  -1  -5 -13    5.96    1.87
   1   5  14  885.36   47.61
   1   5  14  912.53   51.17
  -1   5 -14  888.35   49.09
   1   5  14  912.92   46.14
  -1   5 -14  882.02   45.45
   1   5  14  869.45   44.66
   1  -5  14  850.71   44.11
  -1  -5 -14  928.15   51.87
   1  -5  14  902.64   51.81
  -1  -5 -14  884.72   44.38
  -1  -5 -14  876.27   49.23
  -1  -5 -14  964.83   50.64
  -1   5 -15   -0.50    1.41
   1   5  15    2.91    2.11
   1   5  15    3.21    1.91
  -1   5 -15    1.35    2.41
   1   5  15    2.20    2.25
  -1   5 -15   -2.59    2.33
  -1   5 -15    0.36    1.75
   1  -5  15    3.07    2.00
  -1  -5 -15    4.06    2.09
   1  -5  15   -2.22    2.12
   1  -5  15    0.61    1.78
  -1  -5 -15    0.54    2.31
   1  -5  15    0.64    1.65
  -1  -5 -15   -3.01    1.81
  -1   5 -16  407.85   18.68
   1   5  16  442.11   22.32
  -1   5 -16  379.65   20.03
   1   5  16  382.47   17.91
  -1   5 -16  400.65   21.49
   1   5  16  372.90   18.73
  -1   5 -16  433.14   21.45
   1  -5  16  388.28   19.64
  -1  -5 -16  416.44   21.66
   1  -5  16  420.24   22.30
  -1  -5 -16  418.71   18.94
   1  -5  16  435.68   19.77
  -1  -5 -16  424.09   22.21
   1  -5  16  356.70   18.09
   1   6 -16   22.12    3.24
  -1   6  16   22.78    3.25
   1   6 -16   20.53    2.72
  -1   6  16   22.29    3.07
   1   6 -16   27.41    2.97
  -1   6  16   22.72    2.90
  -1   6  16   22.30    2.04
  -1  -6  16   23.84    3.12
  -1  -6  16   23.21    2.41
   1  -6 -16   23.36    2.56
   1  -6 -16   24.75    2.76
   1  -6 -16   26.70    3.60
   1   6 -15  301.90   14.86
  -1   6  15  280.71   12.40
   1   6 -15  270.81   12.35
  -1   6  15  274.72   13.48
   1   6 -15  292.91   12.91
  -1   6  15  261.95   10.64
  -1   6  15  292.35   14.29
  -1  -6  15  276.83   13.45
   1  -6 -15  278.62   11.95
  -1  -6  15  252.22   12.05
   1  -6 -15  294.65   14.07
  -1  -6  15  279.00   12.13
   1  -6 -15  287.85   12.43
  -1  -6  15  313.41   14.45
   1  -6 -15  288.77   14.90
   1   6 -14   43.80    3.28
   1   6 -14   51.47    4.04
   1   6 -14   47.06    3.14
   1   6 -14   43.27    3.06
  -1   6  14   44.54    2.76
  -1   6  14   44.20    3.22
  -1   6  14   44.35    3.53
   1  -6 -14   50.61    3.72
   1  -6 -14   45.44    3.01
  -1  -6  14   42.89    3.14
  -1  -6  14   43.78    2.98
  -1  -6  14   47.69    3.73
  -1  -6  14   44.29    3.47
   1  -6 -14   44.55    3.60
   1   6 -13  322.16   14.36
  -1   6  13  297.43   11.27
  -1   6  13  288.56   12.23
   1   6 -13  317.33   13.09
   1   6 -13  309.57   14.63
  -1   6  13  294.18   13.62
  -1  -6  13  288.80   12.34
  -1  -6  13  306.49   12.17
   1  -6 -13  324.36   13.07
  -1  -6  13  289.78   13.36
   1  -6 -13  335.36   15.10
   1   6 -12    2.56    1.38
   1   6 -12    1.17    1.30
  -1   6  12   -0.16    1.87
   1   6 -12    1.88    1.47
  -1   6  12    1.50    1.21
   1   6 -12   -1.15    1.90
  -1   6  12    1.39    1.12
  -1  -6  12    0.13    1.83
   1  -6 -12    2.59    1.44
  -1  -6  12    0.60    1.16
   1  -6 -12    0.14    1.15
  -1  -6  12   -1.26    1.64
   1  -6 -12    0.22    1.99
   1   6 -11  224.41   10.18
  -1   6  11  236.13   10.24
   1   6 -11  230.21    9.31
  -1   6  11  251.27    9.70
   1   6 -11  245.43    9.13
  -1   6  11  225.66    9.64
   1   6 -11  239.44   10.64
  -1   6  11  228.12    7.96
  -1  -6  11  227.47   10.00
   1  -6 -11  235.86   10.28
  -1  -6  11  236.74    9.31
   1  -6 -11  235.96    9.26
  -1  -6  11  218.77    8.13
   1  -6 -11  248.82   10.59
  -1  -6  11  228.43    9.99
   1  -6 -11  224.24    8.25
   1   6 -10   33.96    2.50
   1   6 -10   40.25    2.56
   1   6 -10   41.96    2.32
  -1   6  10   44.75    3.22
   1   6 -10   39.18    2.94
  -1   6  10   42.83    2.66
  -1   6  10   40.94    2.87
  -1  -6  10   47.99    3.25
  -1  -6  10   37.35    2.51
   1  -6 -10   38.90    2.14
  -1  -6  10   43.93    2.24
   1  -6 -10   35.28    3.08
  -1  -6  10   43.48    3.09
   1   6  -9  106.69    4.90
   1   6  -9  111.66    4.69
   1   6  -9  112.33    4.16
  -1   6   9  102.23    4.64
  -1   6   9  110.56    4.27
   1   6  -9  113.14    5.28
  -1   6   9  111.20    4.59
  -1   6   9  114.72    5.05
   1  -6  -9  112.61    3.87
  -1  -6   9  113.15    4.59
  -1  -6   9  112.08    5.05
  -1  -6   9  112.71    3.98
   1  -6  -9  115.68    5.38
  -1  -6   9  109.92    4.86
   1   6  -8   72.41    3.78
   1   6  -8   66.70    3.39
   1   6  -8   62.78    3.16
   1   6  -8   68.00    2.67
  -1   6   8   77.97    3.70
  -1   6   8   70.98    2.97
  -1   6   8   65.55    3.62
  -1   6   8   72.96    3.23
   1  -6  -8   66.63    2.59
   1  -6  -8   73.95    3.73
  -1  -6   8   65.35    3.25
  -1  -6   8   63.94    3.25
  -1  -6   8   66.18    2.60
   1  -6  -8   73.44    3.58
  -1  -6   8   62.93    3.48
   1   6  -7 1354.05   74.00
  -1   6   7 1606.53   84.43
   1   6  -7 1446.29   74.13
  -1   6   7 1382.71   68.27
   1   6  -7 1464.73   80.82
  -1   6   7 1473.06   79.59
  -1   6   7 1464.95   73.54
   1  -6  -7 1386.77   76.89
   1  -6  -7 1525.14   83.27
  -1  -6   7 1429.30   76.60
  -1  -6   7 1418.67   77.63
   1   6  -6  185.62    6.89
  -1   6   6  178.66    6.17
   1   6  -6  179.35    6.33
  -1   6   6  190.36    7.17
   1   6  -6  191.91    7.20
  -1   6   6  200.07    7.16
  -1   6   6  192.70    5.95
   1  -6  -6  191.72    5.40
  -1  -6   6  180.41    6.61
  -1  -6   6  188.96    6.31
   1  -6  -6  187.37    7.00
  -1  -6   6  187.15    5.15
   1  -6  -6  192.08    7.25
  -1  -6   6  180.22    6.91
   1   6  -5 2198.24  141.02
  -1   6   5 2238.82  127.38
  -1   6   5 2318.31  146.42
  -1   6   5 2244.00  132.85
   1   6  -5 2401.83  155.45
  -1   6   5 2266.02  148.56
   1  -6  -5 2271.10  134.31
   1  -6  -5 2322.60  132.22
  -1  -6   5 2275.19  139.97
  -1  -6   5 2158.01  138.28
   1  -6  -5 2325.42  148.15
  -1  -6   5 2523.79  160.32
   1   6  -4  818.74   32.99
  -1   6   4  795.97   31.77
   1   6  -4  778.57   24.77
   1   6  -4  770.73   29.51
  -1   6   4  864.28   34.95
  -1   6   4  768.79   27.12
   1   6  -4  904.82   36.68
   1  -6  -4  841.82   30.42
   1  -6  -4  852.91   29.95
   1  -6  -4  854.43   33.69
  -1  -6   4  848.91   31.98
  -1  -6   4  779.31   25.03
  -1  -6   4  804.99   32.12
   1  -6  -4  927.29   36.99
  -1  -6   4  838.38   34.97
   1   6  -3  512.50   13.29
   1   6  -3  572.73   20.05
   1  -6  -3  561.41   17.31
  -1  -6   3  505.02   16.65
  -1   6   2    3.70    1.02
   1   6  -2    3.75    0.94
   1   6  -2    4.25    0.59
  -1   6   2    4.44    0.96
  -1   6   2    3.93    0.89
   1  -6  -2    3.00    1.07
  -1  -6   2    4.20    0.52
   1  -6  -2    5.39    1.04
   1   6  -1  264.07    7.05
   1   6  -1  258.96    8.03
  -1   6   1  261.27    7.47
   1   6  -1  288.01    7.09
  -1   6   1  289.81    8.63
  -1   6   1  268.23    7.59
   1  -6  -1  274.00    7.66
   1  -6  -1  296.95    8.78
   1  -6  -1  275.49    8.54
  -1  -6   1  272.62    6.93
  -1  -6   1  265.05    7.22
   1   6   0   30.93    1.31
   1   6   0   29.21    1.62
  -1   6   0   29.11    1.25
   1   6   0   31.06    1.38
  -1   6   0   29.97    1.57
  -1   6   0   27.62    1.36
  -1   6   0   30.17    1.82
   1  -6   0   27.20    1.35
   1  -6   0   29.26    1.63
   1  -6   0   31.15    1.80
  -1  -6   0   31.57    1.36
  -1  -6   0   33.21    1.38
  -1   6  -1  942.30   34.46
   1   6   1  922.34   31.84
   1   6   1  951.94   35.98
  -1   6  -1  996.30   38.79
   1  -6   1  923.57   33.85
  -1  -6  -1  933.69   32.12
  -1  -6  -1  987.80   37.47
   1  -6   1  993.26   38.48
  -1  -6  -1  991.40   38.97
  -1   6  -2  127.34    4.09
  -1   6  -2  143.02    4.99
   1   6   2  120.03    3.02
  -1   6  -2  130.47    3.74
   1  -6   2  122.77    3.61
   1  -6   2  129.16    3.76
  -1   6  -3 1219.01   51.83
   1   6   3 1256.75   58.36
  -1   6  -3 1215.37   53.51
   1   6   3 1321.66   59.61
  -1   6  -3 1184.01   51.34
   1  -6   3 1228.49   54.17
  -1  -6  -3 1330.67   61.24
  -1  -6  -3 1207.17   47.30
   1  -6   3 1331.98   63.17
   1  -6   3 1221.22   52.54
   1   6   4  148.97    4.00
   1   6   4  144.76    4.76
   1   6   4  161.68    5.44
  -1   6  -4  163.98    6.07
  -1   6  -4  166.17    5.12
   1  -6   4  164.67    5.18
  -1  -6  -4  149.51    5.37
  -1  -6  -4  160.71    5.42
   1  -6   4  152.40    5.78
   1   6   5 1944.69  102.53
  -1   6  -5 1919.53  111.59
  -1   6  -5 2186.58  134.48
   1   6   5 1985.30  119.30
  -1   6  -5 2037.96  113.21
  -1   6  -5 1972.78  113.67
  -1  -6  -5 2067.00  125.06
   1  -6   5 1897.36  110.06
   1  -6   5 1988.06  123.81
  -1  -6  -5 2074.04  123.91
  -1  -6  -5 1989.09  113.41
   1  -6   5 2013.81  112.11
  -1  -6  -5 2034.38  115.73
  -1   6  -6  131.26    4.41
   1   6   6  120.79    4.84
  -1   6  -6  128.28    4.70
   1   6   6  137.31    4.21
  -1   6  -6  136.17    4.81
  -1   6  -6  137.82    5.71
   1  -6   6  129.81    5.39
  -1  -6  -6  127.14    5.35
   1  -6   6  130.30    4.85
   1  -6   6  127.06    4.69
  -1  -6  -6  146.93    5.77
  -1  -6  -6  128.86    4.58
   1  -6   6  128.89    4.48
  -1  -6  -6  130.54    4.67
   1   6   7    9.43    1.10
   1   6   7    8.44    1.68
   1   6   7    8.85    1.01
  -1   6  -7    9.26    1.30
  -1   6  -7    8.03    1.58
  -1   6  -7    9.42    1.65
   1   6   7    9.89    1.74
  -1   6  -7    8.88    1.62
   1  -6   7    9.16    1.39
   1  -6   7    9.01    1.28
   1  -6   7    8.77    1.29
   1  -6   7    7.71    1.74
  -1  -6  -7    9.34    1.30
  -1  -6  -7    9.44    1.71
  -1  -6  -7    9.30    1.44
  -1   6  -8   -0.63    1.26
   1   6   8    1.25    1.62
  -1   6  -8   -0.37    1.10
   1   6   8   -0.34    0.91
  -1   6  -8   -0.04    1.10
   1   6   8   -0.41    1.22
  -1   6  -8    1.25    1.61
   1   6   8   -1.02    1.26
   1  -6   8   -0.67    1.36
  -1  -6  -8    0.30    1.20
   1  -6   8   -1.91    1.20
  -1  -6  -8    0.25    1.04
   1  -6   8    0.32    1.15
  -1  -6  -8    0.51    1.29
   1  -6   8   -0.05    1.63
  -1  -6  -8    2.35    1.19
  -1   6  -9  187.98    7.84
   1   6   9  200.53    8.87
  -1   6  -9  204.08    7.81
   1   6   9  202.06    6.96
  -1   6  -9  205.27    7.36
   1   6   9  203.40    8.40
  -1   6  -9  205.64    9.18
   1   6   9  197.22    7.40
   1  -6   9  193.48    7.96
  -1  -6  -9  202.54    8.52
   1  -6   9  200.25    7.79
  -1  -6  -9  197.55    6.98
   1  -6   9  191.04    7.22
  -1  -6  -9  194.51    8.19
   1  -6   9  190.79    8.45
  -1  -6  -9  196.38    7.53
  -1   6 -10   35.55    2.74
   1   6  10   37.00    3.12
  -1   6 -10   40.60    2.61
   1   6  10   38.74    2.42
  -1   6 -10   36.12    2.34
   1   6  10   31.94    2.46
  -1   6 -10   37.93    3.00
   1   6  10   36.65    2.48
   1  -6  10   39.56    2.93
  -1  -6 -10   39.40    2.94
   1  -6  10   42.63    2.77
  -1  -6 -10   39.27    2.41
   1  -6  10   34.78    2.36
  -1  -6 -10   37.61    3.10
   1  -6  10   34.52    2.89
  -1  -6 -10   37.68    2.47
  -1   6 -11  119.37    5.15
   1   6  11  106.33    5.68
   1   6  11  117.38    5.00
   1   6  11  121.65    5.02
  -1   6 -11  109.88    5.72
  -1   6 -11  117.50    5.78
  -1   6 -11  122.37    5.37
   1  -6  11  118.65    5.83
   1  -6  11  126.98    6.14
  -1  -6 -11  114.07    4.82
   1  -6  11  127.92    5.42
  -1  -6 -11  118.45    5.92
   1  -6  11  124.82    5.37
  -1   6 -12   33.02    2.40
   1   6  12   34.65    2.50
  -1   6 -12   35.28    3.13
   1   6  12   35.01    2.75
  -1   6 -12   34.30    3.19
   1   6  12   32.80    2.52
  -1   6 -12   35.07    2.67
  -1  -6 -12   32.38    2.76
   1  -6  12   31.16    2.87
  -1  -6 -12   31.75    2.46
   1  -6  12   38.82    3.31
   1  -6  12   34.69    2.59
  -1  -6 -12   34.87    2.75
   1   6  13  179.96    9.01
   1   6  13  196.82    8.30
   1   6  13  191.69    9.04
   1   6  13  189.01    8.18
  -1   6 -13  191.74    8.44
   1  -6  13  176.14    8.19
   1  -6  13  202.10    8.51
   1  -6  13  195.87    9.29
  -1  -6 -13  192.96    9.49
  -1  -6 -13  188.34    9.14
  -1  -6 -13  198.20    8.88
   1   6  14   19.14    2.49
   1   6  14   17.66    2.67
  -1   6 -14   20.41    3.05
   1   6  14   17.14    2.22
  -1   6 -14   15.88    2.18
   1   6  14   15.49    2.00
  -1   6 -14   16.04    2.83
  -1  -6 -14   20.74    2.81
   1  -6  14   14.12    2.65
  -1  -6 -14   14.66    2.24
  -1  -6 -14   14.53    2.40
   1  -6  14   19.90    2.23
  -1  -6 -14   16.30    2.23
  -1   6 -15  889.41   49.01
   1   6  15  987.47   56.56
  -1   6 -15  837.74   52.76
   1   6  15  897.08   47.38
   1   6  15  878.00   49.73
  -1   6 -15  908.40   52.63
  -1   6 -15  885.90   47.08
   1  -6  15  869.68   48.25
  -1  -6 -15  964.13   54.47
   1  -6  15  967.38   54.77
  -1  -6 -15  935.14   53.96
   1  -6  15  862.58   47.15
  -1  -6 -15  928.71   50.79
   1   7 -16  666.50   36.88
  -1   7  16  593.92   27.71
   1   7 -16  644.79   32.43
  -1   7  16  628.12   34.34
   1   7 -16  663.12   33.81
  -1   7  16  659.05   35.24
   1   7 -16  657.23   36.42
  -1   7  16  651.51   32.72
  -1  -7  16  736.59   39.10
   1  -7 -16  701.64   37.93
  -1  -7  16  669.32   33.47
   1  -7 -16  610.06   30.43
   1  -7 -16  705.15   34.30
  -1  -7  16  625.93   33.80
   1  -7 -16  699.79   38.62
   1   7 -15  126.93    6.96
  -1   7  15  122.75    6.28
   1   7 -15  119.93    6.27
  -1   7  15  131.10    6.63
   1   7 -15  125.15    6.20
  -1   7  15  121.92    5.29
  -1   7  15  129.46    7.35
  -1  -7  15  123.27    6.85
   1  -7 -15  120.44    5.89
   1  -7 -15  126.64    6.95
   1  -7 -15  143.61    7.90
  -1  -7  15  105.69    5.49
   1  -7 -15  129.48    6.41
  -1  -7  15  104.85    6.11
   1   7 -14    2.98    2.22
  -1   7  14    4.55    1.60
   1   7 -14    3.18    1.71
   1   7 -14    3.41    1.67
   1   7 -14    3.39    2.00
   1  -7 -14    1.75    2.06
   1  -7 -14    2.67    1.45
  -1  -7  14    2.49    2.03
  -1  -7  14    3.09    1.61
  -1  -7  14    4.67    1.56
   1  -7 -14    2.40    1.76
  -1  -7  14    3.97    1.54
   1   7 -13    7.10    2.30
  -1   7  13    1.72    2.11
   1   7 -13    2.89    1.88
   1   7 -13    2.91    1.61
  -1   7  13    2.17    1.83
   1   7 -13    3.98    2.01
   1  -7 -13    2.44    1.22
  -1  -7  13    2.18    1.73
   1  -7 -13    3.77    1.68
  -1  -7  13    2.14    1.59
   1  -7 -13    4.18    2.39
  -1  -7  13    3.95    1.76
   1   7 -12  546.62   25.57
   1   7 -12  575.21   24.01
   1   7 -12  564.45   27.56
  -1   7  12  557.01   23.20
  -1   7  12  575.98   24.49
   1  -7 -12  551.48   22.53
   1  -7 -12  560.56   26.90
   1  -7 -12  545.65   21.40
  -1  -7  12  560.12   26.20
  -1  -7  12  515.26   21.37
  -1  -7  12  558.49   26.23
   1   7 -11  162.89    7.30
   1   7 -11  156.52    6.93
   1   7 -11  171.92    6.51
  -1   7  11  175.47    6.73
   1   7 -11  169.63    8.24
  -1   7  11  164.01    6.92
  -1   7  11  181.96    8.33
  -1   7  11  175.49    7.93
  -1  -7  11  164.69    6.81
  -1  -7  11  163.67    7.41
  -1  -7  11  170.47    6.33
   1  -7 -11  172.86    8.13
  -1  -7  11  152.88    7.26
   1   7 -10  363.98   15.42
  -1   7  10  352.35   12.98
   1   7 -10  359.24   13.83
   1   7 -10  354.11   12.59
  -1   7  10  342.04   14.44
  -1   7  10  352.52   13.76
   1   7 -10  344.15   14.86
  -1   7  10  361.67   15.26
   1  -7 -10  344.98   14.76
   1  -7 -10  352.71   12.26
  -1  -7  10  351.54   13.83
  -1  -7  10  351.52   14.79
  -1  -7  10  346.29   12.17
   1  -7 -10  390.58   16.19
  -1  -7  10  330.02   14.30
   1   7  -9   10.91    2.14
  -1   7   9   14.04    1.46
   1   7  -9   13.25    1.80
   1   7  -9   12.70    1.28
  -1   7   9   11.07    1.67
  -1   7   9   14.12    2.10
   1   7  -9   13.50    1.83
  -1   7   9   12.56    1.76
   1  -7  -9   11.69    1.84
   1  -7  -9   12.94    1.24
   1  -7  -9   12.66    1.83
  -1  -7   9   10.29    1.56
  -1  -7   9   14.43    2.16
  -1  -7   9   12.72    1.26
   1  -7  -9   12.27    1.16
  -1  -7   9   11.83    2.14
   1   7  -8  483.16   19.61
  -1   7   8  451.12   16.94
   1   7  -8  462.18   15.54
  -1   7   8  496.05   19.93
   1   7  -8  512.94   20.93
  -1   7   8  488.64   19.82
  -1   7   8  451.15   16.12
   1  -7  -8  465.26   15.74
  -1  -7   8  489.40   19.44
  -1  -7   8  431.77   16.86
   1  -7  -8  460.46   19.29
  -1  -7   8  474.86   15.86
   1  -7  -8  514.91   20.91
  -1  -7   8  454.75   18.77
   1   7  -7  272.27   10.69
  -1   7   7  305.35   11.43
   1   7  -7  296.56   10.27
  -1   7   7  276.11    9.18
   1   7  -7  299.84   12.00
  -1   7   7  287.40   10.90
  -1   7   7  298.78   10.18
   1  -7  -7  291.47   11.47
   1  -7  -7  307.35   11.63
  -1  -7   7  279.27   10.54
  -1  -7   7  291.65   11.47
   1   7  -6 5223.01  541.30
  -1   7   6 5356.07  571.19
   1   7  -6 5205.01  484.64
  -1   7   6 5034.49  494.62
   1   7  -6 5202.41  553.35
  -1   7   6 5124.44  533.37
   1  -7  -6 4968.76  522.78
   1  -7  -6 5116.91  492.83
  -1  -7   6 5419.05  544.55
  -1  -7   6 5199.10  536.64
  -1  -7   6 4768.89  518.95
   1   7  -5  593.55   22.79
   1   7  -5  690.58   27.00
  -1   7   5  537.75   22.10
   1   7  -5  587.95   21.60
  -1   7   5  582.62   20.33
  -1   7   5  598.32   23.02
  -1  -7   5  607.28   23.33
   1  -7  -5  584.04   22.60
   1  -7  -5  626.62   20.80
  -1  -7   5  599.24   21.71
  -1  -7   5  582.81   17.83
   1  -7  -5  596.59   20.74
  -1  -7   5  614.27   24.30
  -1   7   4  399.31   12.47
   1   7  -4  408.72   14.93
   1   7  -4  421.09   13.60
  -1   7   4  363.29   13.01
  -1   7   4  390.58   11.76
   1  -7  -4  413.77   12.61
  -1  -7   4  367.00   13.02
   1  -7  -4  413.03   12.75
  -1  -7   4  414.21   14.38
   1  -7  -4  374.20   13.14
  -1  -7   4  401.89   13.03
   1  -7  -4  416.08   15.10
  -1  -7   4  437.31   15.56
   1   7  -3   71.92    2.08
  -1   7   3   70.86    3.03
   1   7  -3   77.20    2.66
  -1   7   3   75.19    2.57
   1   7  -3   77.30    3.36
   1  -7  -3   74.29    2.74
   1  -7  -3   71.17    2.68
   1  -7  -3   78.57    3.21
  -1  -7   3   72.06    3.11
  -1  -7   3   73.62    2.65
   1  -7  -3   68.84    2.41
  -1  -7   3   74.16    2.93
  -1  -7   3   75.44    3.20
   1   7  -2  706.16   22.44
  -1   7   2  695.71   25.04
  -1   7   2  718.64   27.50
  -1   7   2  767.28   27.08
   1  -7  -2  732.12   26.58
  -1  -7   2  710.36   26.74
  -1  -7   2  658.44   21.09
  -1   7   1  131.09    4.04
   1   7  -1  133.65    3.78
   1   7  -1  146.95    5.14
   1  -7  -1  151.53    4.96
   1  -7  -1  137.97    4.23
  -1  -7   1  135.68    3.66
   1   7   0  990.58   40.95
   1   7   0  975.72   35.89
   1   7   0 1063.67   40.14
  -1   7   0  949.82   36.79
   1  -7   0  966.57   37.12
   1  -7   0 1004.75   41.31
  -1  -7   0  999.84   36.68
  -1  -7   0 1009.11   38.49
  -1   7  -1    6.74    1.51
   1   7   1    6.38    0.82
  -1   7  -1    6.50    0.97
   1   7   1    9.37    1.22
   1  -7   1    4.97    1.11
  -1  -7  -1    7.24    1.32
   1  -7   1    6.60    1.14
  -1  -7  -1    8.32    0.82
  -1  -7  -1    7.97    1.13
   1  -7   1    6.96    0.90
   1   7   2    7.15    1.18
  -1   7  -2    7.75    1.07
   1   7   2    5.25    0.79
  -1   7  -2    5.10    1.33
  -1   7  -2    5.90    0.90
   1   7   2    7.14    1.15
   1  -7   2    8.23    1.56
   1  -7   2    5.20    1.29
   1  -7   2    6.18    1.00
  -1  -7  -2    7.57    0.73
   1  -7   2    6.04    0.95
  -1  -7  -2    9.42    1.21
  -1   7  -3   32.49    2.12
   1   7   3   26.61    1.87
   1   7   3   26.18    1.16
   1   7   3   31.28    1.90
   1   7   3   30.09    1.75
  -1   7  -3   29.34    1.67
  -1  -7  -3   28.60    1.24
   1  -7   3   30.66    2.11
  -1  -7  -3   28.45    1.74
   1  -7   3   29.74    1.53
   1   7   4 2741.17  196.05
   1   7   4 2665.90  167.87
  -1   7  -4 2975.89  217.38
   1   7   4 2792.34  189.08
   1   7   4 2778.27  196.35
  -1   7  -4 2745.39  187.95
   1  -7   4 2736.30  181.78
  -1  -7  -4 2795.57  199.83
   1  -7   4 2984.60  219.33
  -1  -7  -4 2740.36  197.31
  -1  -7  -4 2898.62  197.52
   1  -7   4 2698.01  185.23
  -1   7  -5    6.74    1.08
  -1   7  -5    7.53    1.14
  -1   7  -5    7.89    1.46
   1   7   5    7.94    1.50
  -1   7  -5    5.47    1.28
   1  -7   5    5.00    1.22
  -1  -7  -5    8.04    1.43
   1  -7   5    4.69    1.14
   1  -7   5    4.23    1.50
  -1  -7  -5    6.55    1.16
  -1  -7  -5    6.40    1.14
   1  -7   5    6.27    1.05
  -1  -7  -5    6.09    1.17
  -1   7  -6  820.79   33.20
  -1   7  -6  856.20   40.37
   1   7   6  843.51   32.76
   1   7   6  870.93   38.59
  -1   7  -6  856.35   36.67
  -1   7  -6  835.48   35.46
   1  -7   6  925.42   38.42
   1  -7   6  843.10   39.44
  -1  -7  -6  932.17   41.11
   1  -7   6  810.32   34.83
  -1  -7  -6  896.50   40.17
  -1  -7  -6  852.73   35.31
   1  -7   6  867.17   34.91
  -1  -7  -6  878.39   36.14
  -1   7  -7    1.17    1.24
   1   7   7   -0.22    1.06
   1   7   7    0.51    0.87
  -1   7  -7   -0.34    1.33
   1   7   7    0.26    0.97
  -1   7  -7    0.13    1.17
  -1   7  -7    0.39    1.09
   1  -7   7    2.08    1.08
  -1  -7  -7    3.38    1.26
   1  -7   7    1.24    1.09
   1  -7   7   -1.38    1.39
  -1  -7  -7   -0.40    1.32
  -1  -7  -7    1.01    1.21
   1  -7   7    0.62    0.92
  -1  -7  -7    0.94    1.19
   1   7   8  292.84    9.78
   1   7   8  282.17   11.50
   1   7   8  294.41    9.54
  -1   7  -8  298.21   10.35
  -1   7  -8  262.39   10.50
  -1   7  -8  302.47   12.55
   1   7   8  315.06   11.81
  -1   7  -8  303.28   10.80
   1  -7   8  260.05    9.87
   1  -7   8  279.34    9.99
   1  -7   8  302.76   11.40
   1  -7   8  291.49   12.07
  -1  -7  -8  284.28   10.15
  -1  -7  -8  271.69   11.26
  -1  -7  -8  283.22   10.45
   1   7   9   42.95    2.38
   1   7   9   42.03    2.83
   1   7   9   38.09    2.15
  -1   7  -9   39.73    2.34
  -1   7  -9   40.33    2.63
  -1   7  -9   42.08    3.26
   1   7   9   38.61    2.63
  -1   7  -9   37.36    2.47
   1  -7   9   39.12    2.72
  -1  -7  -9   38.54    3.14
   1  -7   9   35.59    2.39
   1  -7   9   37.58    2.67
  -1  -7  -9   36.18    2.79
  -1  -7  -9   39.53    2.51
   1  -7   9   39.87    2.55
  -1  -7  -9   37.87    2.59
  -1   7 -10  273.13   10.62
   1   7  10  281.81   12.49
  -1   7 -10  273.41   10.52
   1   7  10  298.48   10.80
  -1   7 -10  279.56   12.43
   1   7  10  286.02   11.62
  -1   7 -10  259.46   10.83
   1  -7  10  298.84   11.75
   1  -7  10  268.20   10.39
   1  -7  10  273.26   11.32
   1  -7  10  291.38   12.94
  -1  -7 -10  282.91   12.41
  -1  -7 -10  278.36   12.21
  -1  -7 -10  265.46   10.51
  -1   7 -11   12.13    1.94
   1   7  11   11.98    2.61
   1   7  11   12.33    1.90
   1   7  11   18.35    1.88
  -1   7 -11   12.54    2.43
  -1   7 -11   12.22    1.87
  -1   7 -11   12.91    1.92
   1  -7  11   10.91    2.11
   1  -7  11   12.44    1.92
  -1  -7 -11   13.80    1.75
   1  -7  11   13.60    1.92
  -1  -7 -11   12.63    2.05
   1  -7  11   14.66    1.96
  -1  -7 -11   11.33    1.90
   1   7  12    7.04    2.07
   1   7  12    6.08    2.07
   1   7  12    5.34    1.57
  -1   7 -12    5.92    2.13
   1   7  12    4.89    1.78
  -1   7 -12    5.30    1.67
  -1   7 -12    3.69    1.62
   1  -7  12    7.04    2.26
   1  -7  12    6.10    2.03
  -1  -7 -12    5.65    1.61
  -1  -7 -12    7.31    1.87
  -1  -7 -12    2.78    2.05
   1  -7  12    5.96    1.74
  -1  -7 -12    5.46    1.58
   1   7  13    9.73    2.44
   1   7  13    7.58    1.92
   1   7  13    9.37    1.81
  -1   7 -13    5.79    2.16
   1   7  13    5.99    2.09
  -1   7 -13    8.93    1.94
  -1  -7 -13    5.23    2.54
   1  -7  13    8.84    1.74
  -1  -7 -13    6.71    1.75
   1  -7  13    8.83    2.04
  -1  -7 -13    6.73    2.53
  -1  -7 -13    9.05    1.68
  -1   7 -14  806.14   41.63
   1   7  14  831.67   46.89
  -1   7 -14  943.01   47.41
   1   7  14  839.88   42.55
   1   7  14  837.48   45.92
  -1   7 -14  831.88   48.66
   1   7  14  857.86   43.27
  -1   7 -14  875.92   47.94
  -1  -7 -14  839.56   46.76
   1  -7  14  837.72   45.83
  -1  -7 -14  861.25   42.60
   1  -7  14  838.54   43.23
  -1  -7 -14  859.18   48.12
   1  -7  14  834.05   47.07
  -1  -7 -14  900.90   46.90
  -1   7 -15   12.14    2.20
   1   7  15   11.81    2.93
   1   7  15   16.48    2.40
  -1   7 -15   11.22    2.48
   1   7  15    8.65    2.60
  -1   7 -15   12.65    2.71
  -1   7 -15   12.07    2.23
   1  -7  15   13.57    3.04
  -1  -7 -15   14.50    2.81
   1  -7  15   11.49    2.67
   1  -7  15   13.52    2.03
  -1  -7 -15   13.00    2.83
   1  -7  15   10.55    2.29
  -1  -7 -15   14.00    2.37
   1   8 -16   26.83    3.15
  -1   8  16   22.91    2.96
   1   8 -16   25.39    2.95
   1   8 -16   26.82    2.66
  -1   8  16   22.36    2.58
  -1   8  16   25.70    2.62
   1   8 -16   21.84    3.24
   1  -8 -16   25.08    3.37
   1  -8 -16   19.12    3.00
   1  -8 -16   24.92    2.40
  -1  -8  16   28.27    2.67
   1  -8 -16   25.46    2.38
  -1  -8  16   26.36    3.41
  -1  -8  16   23.92    2.66
   1   8 -15  148.13    8.03
  -1   8  15  127.21    6.47
   1   8 -15  135.97    6.56
   1   8 -15  132.66    6.39
  -1   8  15  131.73    6.50
  -1   8  15  115.78    6.62
   1  -8 -15  129.56    7.76
  -1  -8  15  139.16    8.03
  -1  -8  15  126.49    6.77
   1  -8 -15  132.48    7.28
  -1  -8  15  126.55    6.12
   1  -8 -15  130.98    5.81
   1   8 -14   63.84    4.40
  -1   8  14   57.57    3.80
   1   8 -14   59.31    3.87
   1   8 -14   61.51    3.49
   1  -8 -14   57.87    4.17
   1  -8 -14   55.68    3.07
   1  -8 -14   61.18    3.33
  -1  -8  14   65.34    4.66
  -1  -8  14   55.40    3.50
  -1  -8  14   58.01    3.44
   1  -8 -14   65.67    4.64
  -1  -8  14   60.94    4.45
   1   8 -13  163.45    7.94
   1   8 -13  165.23    7.82
   1   8 -13  166.98    6.98
  -1   8  13  170.29    8.15
  -1   8  13  170.61    7.28
   1   8 -13  169.13    8.85
  -1   8  13  175.27    7.80
  -1   8  13  170.08    8.38
   1  -8 -13  164.19    6.50
  -1  -8  13  151.90    7.05
   1  -8 -13  164.42    6.74
  -1  -8  13  159.98    6.75
   1  -8 -13  183.40    8.81
  -1  -8  13  155.89    8.06
   1   8 -12   -1.10    1.18
  -1   8  12   -0.21    1.59
   1   8 -12    0.60    1.48
  -1   8  12    0.21    1.67
  -1  -8  12   -1.26    1.82
   1  -8 -12    1.22    1.15
  -1  -8  12    1.00    1.78
   1  -8 -12    1.56    0.98
  -1  -8  12    1.88    1.23
  -1  -8  12   -1.34    1.94
   1   8 -11  562.83   26.01
   1   8 -11  610.89   25.61
   1   8 -11  547.93   21.86
  -1   8  11  521.38   24.66
  -1   8  11  573.92   26.49
   1   8 -11  603.85   27.98
  -1   8  11  618.90   25.19
  -1   8  11  536.03   21.95
   1  -8 -11  524.15   20.95
   1  -8 -11  541.76   20.96
  -1  -8  11  532.80   23.32
  -1  -8  11  568.37   26.02
   1  -8 -11  565.30   26.35
  -1  -8  11  537.77   25.68
   1   8 -10  460.94   19.99
   1   8 -10  429.07   19.57
   1   8 -10  436.13   18.09
   1   8 -10  440.23   16.09
  -1   8  10  471.97   20.15
  -1   8  10  452.91   17.22
  -1   8  10  409.50   18.40
  -1   8  10  454.09   18.13
   1  -8 -10  433.65   15.86
   1  -8 -10  460.25   20.40
  -1  -8  10  452.56   18.30
  -1  -8  10  453.24   19.73
  -1  -8  10  456.91   16.49
   1  -8 -10  470.50   20.93
  -1  -8  10  464.39   20.28
   1   8  -9  205.00    8.63
   1   8  -9  207.91    8.91
   1   8  -9  196.95    7.88
   1   8  -9  207.42    6.99
  -1   8   9  206.48    8.85
  -1   8   9  207.95    7.53
  -1   8   9  212.92    8.93
  -1   8   9  201.22    7.60
   1  -8  -9  199.37    6.72
   1  -8  -9  206.07    8.93
  -1  -8   9  184.64    7.36
  -1  -8   9  189.48    8.06
   1  -8  -9  207.76    8.82
  -1  -8   9  208.13    8.83
   1   8  -8  234.26    9.32
  -1   8   8  223.52    7.82
   1   8  -8  253.10    9.23
   1   8  -8  242.99    7.71
  -1   8   8  246.26    9.94
  -1   8   8  251.32   10.22
   1   8  -8  239.81   10.31
  -1   8   8  257.39    9.11
  -1  -8   8  249.03    9.90
   1  -8  -8  255.63    8.27
   1  -8  -8  245.20   10.18
   1  -8  -8  242.74    7.90
  -1  -8   8  229.25    7.22
   1  -8  -8  252.57   10.26
  -1  -8   8  244.86   10.14
   1   8  -7 1047.99   51.91
  -1   8   7 1073.79   54.29
   1   8  -7 1102.79   51.21
   1   8  -7 1119.18   57.77
  -1   8   7 1131.30   55.11
  -1   8   7 1087.84   49.61
  -1   8   7 1064.11   47.38
   1  -8  -7 1021.21   43.63
  -1  -8   7 1105.81   51.27
  -1  -8   7 1040.05   51.21
   1  -8  -7 1083.28   53.96
  -1  -8   7 1063.09   54.98
   1   8  -6  161.17    6.33
  -1   8   6  161.22    6.55
  -1   8   6  155.25    6.20
  -1   8   6  157.02    5.36
   1   8  -6  167.01    7.01
  -1  -8   6  161.33    6.02
   1  -8  -6  153.57    5.24
   1  -8  -6  158.22    6.43
  -1  -8   6  159.51    5.90
  -1  -8   6  169.41    4.72
   1  -8  -6  156.43    6.14
  -1  -8   6  177.30    7.11
   1   8  -5 2508.97  173.40
   1   8  -5 2656.45  189.48
  -1   8   5 2536.23  163.91
   1   8  -5 2586.58  170.81
  -1   8   5 2566.69  177.18
   1  -8  -5 2509.97  161.98
  -1  -8   5 2618.03  180.40
   1  -8  -5 2591.80  179.78
   1  -8  -5 2639.37  188.68
  -1  -8   5 2634.33  175.37
  -1  -8   5 2538.50  181.59
  -1   8   4  463.30   15.23
   1   8  -4  486.86   18.59
   1   8  -4  475.17   16.42
  -1   8   4  459.77   16.81
   1   8  -4  494.30   14.49
  -1   8   4  453.85   17.33
  -1  -8   4  463.30   17.06
   1  -8  -4  438.33   14.66
  -1  -8   4  455.58   16.99
   1  -8  -4  487.72   17.59
  -1  -8   4  474.81   16.07
   1  -8  -4  496.79   18.68
  -1  -8   4  517.01   19.54
  -1   8   3  194.80    5.90
   1   8  -3  174.51    6.00
  -1   8   3  195.87    6.45
   1   8  -3  186.44    5.88
  -1   8   3  184.18    6.54
   1   8  -3  195.96    7.24
   1  -8  -3  196.38    6.44
  -1  -8   3  184.77    6.40
   1  -8  -3  179.55    6.77
  -1  -8   3  192.32    5.91
   1  -8  -3  179.72    5.57
  -1  -8   3  195.86    7.31
   1   8  -2  275.30    9.04
  -1   8   2  241.88    7.36
   1   8  -2  256.31    7.01
  -1   8   2  268.56    9.00
  -1  -8   2  261.49    8.92
   1  -8  -2  265.63    7.88
  -1  -8   2  257.72    7.73
   1  -8  -2  274.16    9.37
  -1  -8   2  292.97   10.18
   1   8  -1 1487.43   75.74
  -1   8   1 1496.88   71.63
   1   8  -1 1645.95   84.74
  -1   8   1 1455.30   70.66
  -1   8   1 1606.29   81.33
   1  -8  -1 1593.40   75.42
  -1  -8   1 1509.08   76.80
  -1  -8   1 1562.49   72.12
   1   8   0  121.46    4.35
  -1   8   0  127.09    4.07
   1   8   0  125.34    3.70
   1   8   0  128.63    4.48
  -1   8   0  124.58    3.92
  -1   8   0  139.77    4.91
  -1  -8   0  123.65    4.57
  -1  -8   0  129.47    3.99
  -1  -8   0  127.70    4.59
   1  -8   0  128.95    4.01
   1   8   1  942.01   39.15
  -1   8  -1  969.59   41.46
   1   8   1  886.35   32.47
   1   8   1  968.90   39.60
  -1   8  -1  876.13   34.09
  -1   8  -1  948.62   37.07
   1  -8   1  912.04   39.17
   1  -8   1  866.17   34.38
  -1  -8  -1 1006.72   41.26
  -1  -8  -1  865.76   36.57
   1   8   2  353.02   12.23
   1   8   2  360.57   10.15
  -1   8  -2  369.62   13.49
   1   8   2  356.21   11.81
   1   8   2  375.29   12.52
  -1   8  -2  360.50   11.12
   1  -8   2  372.83   11.85
   1  -8   2  346.37   13.01
  -1  -8  -2  351.52    9.86
  -1  -8  -2  361.57   12.11
  -1  -8  -2  383.60   13.18
   1   8   3   66.52    3.04
   1   8   3   71.30    2.19
   1   8   3   74.90    3.02
   1   8   3   71.77    2.84
  -1   8  -3   81.15    3.63
  -1   8  -3   73.89    2.86
  -1  -8  -3   80.40    3.27
  -1  -8  -3   73.87    3.18
  -1  -8  -3   73.66    3.15
   1   8   4   12.78    1.40
   1   8   4   13.07    1.34
  -1   8  -4   13.74    1.40
  -1   8  -4   13.76    1.35
   1   8   4   15.00    1.60
   1  -8   4   16.83    1.48
   1  -8   4   14.25    1.28
   1  -8   4   16.16    1.66
  -1  -8  -4   16.41    1.86
  -1  -8  -4   14.55    1.58
   1   8   5  560.76   21.23
   1   8   5  568.00   22.19
  -1   8  -5  518.87   18.03
  -1   8  -5  498.03   18.53
  -1   8  -5  539.05   19.85
   1   8   5  553.59   19.75
  -1   8  -5  550.57   22.71
   1  -8   5  542.45   18.77
   1  -8   5  511.49   18.86
  -1  -8  -5  511.10   16.37
  -1  -8  -5  511.05   20.47
   1  -8   5  561.96   20.51
  -1  -8  -5  568.40   21.75
  -1  -8  -5  540.50   19.63
   1  -8   5  466.68   20.00
  -1   8  -6  427.86   15.74
   1   8   6  421.42   13.58
  -1   8  -6  466.05   15.81
   1   8   6  435.08   14.44
  -1   8  -6  459.07   19.32
   1   8   6  464.61   17.87
  -1   8  -6  413.43   15.56
   1  -8   6  461.73   16.99
  -1  -8  -6  439.29   17.67
   1  -8   6  421.37   15.65
   1  -8   6  465.08   19.22
  -1  -8  -6  436.26   17.58
  -1  -8  -6  463.54   16.51
   1  -8   6  438.13   15.17
  -1  -8  -6  436.76   15.82
  -1   8  -7   22.70    1.71
   1   8   7   22.75    1.53
  -1   8  -7   23.87    1.73
   1   8   7   23.29    1.45
  -1   8  -7   19.50    2.46
   1   8   7   22.16    1.98
  -1   8  -7   23.42    2.00
   1  -8   7   24.04    2.15
  -1  -8  -7   24.61    2.18
   1  -8   7   22.91    1.85
   1  -8   7   23.81    2.13
  -1  -8  -7   24.14    2.14
  -1  -8  -7   23.88    1.89
   1  -8   7   23.93    1.68
  -1  -8  -7   25.73    1.97
  -1   8  -8   58.40    3.22
   1   8   8   62.29    3.52
   1   8   8   67.78    2.72
  -1   8  -8   59.50    3.31
   1   8   8   68.77    3.00
  -1   8  -8   69.58    3.87
  -1   8  -8   68.73    3.12
   1  -8   8   66.30    3.16
  -1  -8  -8   69.64    3.62
   1  -8   8   67.35    3.04
   1  -8   8   68.30    4.15
  -1  -8  -8   69.84    3.78
  -1  -8  -8   68.24    3.08
   1  -8   8   66.07    3.43
  -1  -8  -8   73.61    3.41
   1   8   9 1333.99   65.85
   1   8   9 1208.72   70.10
   1   8   9 1284.02   62.18
  -1   8  -9 1284.03   65.31
  -1   8  -9 1267.26   69.45
  -1   8  -9 1297.45   77.10
   1   8   9 1218.78   69.17
  -1   8  -9 1357.12   71.25
   1  -8   9 1341.30   70.51
   1  -8   9 1248.25   64.23
   1  -8   9 1282.16   70.43
   1  -8   9 1261.82   72.55
  -1  -8  -9 1274.42   65.64
  -1  -8  -9 1416.51   78.71
  -1  -8  -9 1348.41   69.97
   1   8  10    3.34    1.19
   1   8  10    3.97    2.10
   1   8  10    3.69    1.27
  -1   8 -10    1.57    1.33
  -1   8 -10    3.96    1.65
  -1   8 -10    3.07    2.10
   1   8  10    3.03    1.59
  -1   8 -10    2.17    1.22
   1  -8  10    2.45    1.22
  -1  -8 -10    4.43    2.07
   1  -8  10    2.79    1.77
   1  -8  10    2.71    1.99
  -1  -8 -10    2.61    1.68
  -1  -8 -10    4.68    1.30
   1  -8  10    3.06    1.33
  -1  -8 -10    3.47    1.63
  -1   8 -11  516.16   25.06
   1   8  11  506.13   19.50
   1   8  11  529.41   20.78
  -1   8 -11  497.84   20.45
  -1   8 -11  493.14   21.32
  -1   8 -11  468.82   21.26
   1  -8  11  492.98   23.51
   1  -8  11  494.02   20.62
  -1  -8 -11  495.50   20.41
   1  -8  11  491.92   21.78
  -1  -8 -11  474.97   20.22
   1   8  12   35.79    2.51
   1   8  12   32.16    2.95
   1   8  12   37.34    2.51
  -1   8 -12   32.50    3.00
   1   8  12   32.94    3.06
  -1   8 -12   37.66    2.89
   1  -8  12   36.86    2.88
   1  -8  12   36.13    2.67
   1  -8  12   36.04    2.96
  -1  -8 -12   38.85    3.10
   1  -8  12   34.13    2.84
  -1  -8 -12   38.33    3.17
  -1  -8 -12   34.11    2.66
  -1  -8 -12   36.07    2.82
   1   8  13  215.73   10.51
   1   8  13  204.82    8.18
  -1   8 -13  179.81    9.88
   1   8  13  205.76    8.62
  -1   8 -13  214.08    9.27
   1   8  13  200.17    9.16
  -1   8 -13  197.53    8.62
  -1  -8 -13  201.20    9.84
   1  -8  13  199.22    8.65
  -1  -8 -13  184.16    9.51
  -1  -8 -13  204.67    8.51
   1  -8  13  193.29    8.81
  -1  -8 -13  208.88    9.37
  -1   8 -14   34.52    3.03
   1   8  14   30.10    2.98
  -1   8 -14   30.67    3.62
   1   8  14   32.82    2.61
   1   8  14   33.06    2.91
  -1   8 -14   35.86    3.10
  -1   8 -14   33.40    2.92
   1  -8  14   32.79    3.20
  -1  -8 -14   30.72    2.93
   1  -8  14   31.21    3.11
  -1  -8 -14   36.27    3.75
   1  -8  14   34.72    2.66
  -1  -8 -14   32.92    3.08
   1   8  15  223.58   11.19
   1   8  15  233.59   12.38
  -1   8 -15  229.54   11.39
  -1   8 -15  232.11   10.57
  -1   8 -15  204.67   11.90
   1  -8  15  231.28   10.47
   1  -8  15  222.79   11.64
  -1  -8 -15  234.27   11.95
   1  -8  15  220.35   11.53
  -1  -8 -15  241.81   12.79
   1  -8  15  211.11   10.31
  -1  -8 -15  223.02   10.92
   1   9 -16  123.82    7.54
  -1   9  16  137.55    6.57
   1   9 -16  126.24    6.70
   1   9 -16  128.02    6.38
  -1   9  16  127.03    7.00
  -1   9  16  134.37    6.89
   1   9 -16  124.00    7.70
   1  -9 -16  131.65    7.83
  -1  -9  16  142.16    8.26
   1  -9 -16  126.33    6.15
  -1  -9  16  133.03    7.16
   1  -9 -16  125.55    6.21
  -1  -9  16  121.09    5.81
   1  -9 -16  123.28    7.95
   1   9 -15   56.67    4.31
  -1   9  15   60.24    3.73
   1   9 -15   55.00    3.85
   1   9 -15   53.88    3.51
  -1   9  15   54.89    3.81
  -1   9  15   45.38    3.61
   1   9 -15   52.72    4.42
  -1   9  15   58.27    4.72
   1  -9 -15   52.95    4.61
   1  -9 -15   52.27    3.38
   1  -9 -15   57.93    3.99
  -1  -9  15   56.50    3.72
  -1  -9  15   55.23    4.01
  -1  -9  15   50.53    3.34
   1  -9 -15   54.76    3.16
  -1  -9  15   53.91    4.17
   1   9 -14   15.67    2.21
   1   9 -14   10.73    1.88
   1   9 -14   16.45    2.10
  -1   9  14   18.29    2.48
  -1   9  14   13.84    2.05
   1  -9 -14   16.09    1.72
   1  -9 -14   11.91    1.66
   1  -9 -14   13.63    2.54
  -1  -9  14   16.00    2.01
  -1  -9  14   16.48    1.90
  -1  -9  14   16.75    2.46
   1   9 -13    1.20    2.07
   1   9 -13    0.25    1.64
   1   9 -13    0.69    1.48
  -1   9  13    0.79    1.37
  -1   9  13    4.12    2.24
   1   9 -13    0.65    1.92
  -1   9  13   -2.27    2.13
  -1   9  13    0.78    1.58
   1  -9 -13    1.79    1.24
   1  -9 -13    0.55    1.59
  -1  -9  13    1.06    1.95
  -1  -9  13    0.65    1.87
  -1  -9  13    1.07    1.13
   1  -9 -13    3.45    1.45
  -1  -9  13    5.89    1.88
   1   9 -12 1400.03   89.58
   1   9 -12 1325.33   80.65
   1   9 -12 1533.67   82.82
  -1   9  12 1425.80   87.16
  -1   9  12 1347.36   76.04
  -1   9  12 1460.36   90.70
  -1   9  12 1514.18   86.29
   1  -9 -12 1401.07   76.75
   1  -9 -12 1394.30   87.73
  -1  -9  12 1312.66   78.18
  -1  -9  12 1464.90   89.49
  -1  -9  12 1412.78   76.60
   1  -9 -12 1438.28   77.55
  -1  -9  12 1410.19   89.00
   1   9 -11   -0.24    1.74
   1   9 -11    2.26    1.75
   1   9 -11    0.57    1.01
   1   9 -11    0.09    1.52
  -1   9  11    3.57    1.43
  -1   9  11   -1.93    1.44
  -1   9  11    0.68    1.43
   1  -9 -11    0.13    2.06
   1  -9 -11   -1.68    1.04
  -1  -9  11   -1.88    1.85
   1  -9 -11   -0.01    1.01
  -1  -9  11    0.24    1.18
  -1  -9  11   -0.21    1.79
   1   9 -10  331.82   14.56
  -1   9  10  353.46   13.28
   1   9 -10  362.81   14.40
   1   9 -10  341.68   12.19
  -1   9  10  365.85   15.49
  -1   9  10  353.07   15.22
   1   9 -10  393.89   17.20
  -1   9  10  368.02   14.20
   1  -9 -10  346.75   12.44
   1  -9 -10  355.91   12.87
   1  -9 -10  365.69   16.14
  -1  -9  10  336.58   14.18
  -1  -9  10  344.22   15.13
   1  -9 -10  353.79   15.72
  -1  -9  10  342.50   15.66
   1   9  -9   71.97    3.88
  -1   9   9   71.50    3.41
   1   9  -9   66.79    3.66
   1   9  -9   67.97    2.92
  -1   9   9   73.17    3.87
  -1   9   9   77.26    4.16
   1   9  -9   73.95    4.31
  -1   9   9   75.77    3.67
  -1  -9   9   67.95    3.98
   1  -9  -9   78.11    3.21
   1  -9  -9   66.94    3.77
   1  -9  -9   72.56    3.05
  -1  -9   9   71.06    2.98
   1  -9  -9   72.14    4.23
  -1  -9   9   66.75    4.24
   1   9  -8   23.87    2.25
   1   9  -8   29.47    2.72
   1   9  -8   28.16    2.14
   1   9  -8   23.34    1.49
  -1   9   8   21.95    2.16
  -1   9   8   25.18    1.88
  -1   9   8   21.90    2.32
  -1   9   8   28.69    2.19
   1  -9  -8   26.71    1.61
   1  -9  -8   23.87    2.46
  -1  -9   8   25.23    1.96
  -1  -9   8   24.02    2.00
  -1  -9   8   23.13    1.42
   1  -9  -8   27.11    1.74
  -1  -9   8   23.88    2.53
   1   9  -7   24.02    2.36
  -1   9   7   25.96    2.29
  -1   9   7   25.87    1.54
  -1   9   7   21.39    1.97
  -1   9   7   24.87    1.83
   1   9  -7   25.88    2.40
  -1  -9   7   23.56    2.08
   1  -9  -7   26.82    2.30
   1  -9  -7   24.64    1.64
  -1  -9   7   28.46    2.17
   1  -9  -7   27.14    2.40
   1  -9  -7   27.71    1.89
  -1  -9   7   25.57    2.61
   1   9  -6 2154.82  141.25
  -1   9   6 2114.77  125.07
  -1   9   6 2058.17  125.36
   1   9  -6 2095.65  132.40
   1   9  -6 2324.32  155.72
  -1   9   6 2160.09  141.34
   1  -9  -6 2175.96  130.91
  -1  -9   6 2153.60  140.52
   1  -9  -6 2202.86  148.87
  -1  -9   6 2182.51  136.67
   1  -9  -6 2193.88  143.96
  -1  -9   6 2147.08  146.09
  -1   9   5  210.10    6.87
   1   9  -5  237.92    8.97
   1   9  -5  217.94    7.34
   1   9  -5  211.29    5.62
  -1   9   5  213.15    6.70
  -1   9   5  212.66    7.89
  -1   9   5  215.68    8.11
  -1  -9   5  202.61    7.74
   1  -9  -5  221.51    8.66
   1  -9  -5  212.94    6.84
  -1  -9   5  209.33    7.20
   1  -9  -5  200.56    7.69
  -1  -9   5  217.62    8.11
  -1  -9   5  223.08    8.50
  -1   9   4   24.44    1.52
  -1   9   4   24.39    1.47
   1   9  -4   22.40    1.61
   1   9  -4   21.57    1.00
  -1   9   4   23.42    1.93
   1   9  -4   23.31    1.20
   1   9  -4   24.28    2.17
  -1   9   4   23.17    1.82
  -1  -9   4   22.10    1.86
  -1  -9   4   24.94    1.80
   1  -9  -4   24.60    1.46
  -1  -9   4   24.93    1.71
   1  -9  -4   27.25    1.74
   1  -9  -4   24.65    1.94
  -1  -9   4   24.34    2.31
  -1   9   3   31.84    1.66
   1   9  -3   32.71    2.10
  -1   9   3   35.53    2.17
   1   9  -3   33.14    1.78
  -1   9   3   33.58    1.95
   1   9  -3   34.70    1.56
   1   9  -3   36.25    2.56
  -1   9   3   31.76    1.87
  -1  -9   3   34.89    2.26
   1  -9  -3   37.62    2.23
  -1  -9   3   32.86    2.02
   1  -9  -3   32.09    1.80
  -1  -9   3   35.00    1.42
   1  -9  -3   33.47    2.30
  -1  -9   3   38.06    2.53
   1   9  -2 2564.35  153.72
   1   9  -2 2462.98  162.08
  -1   9   2 2676.54  171.85
   1   9  -2 2336.89  146.51
  -1   9   2 2410.99  150.31
  -1   9   2 2518.62  160.48
  -1   9   2 2560.29  170.89
   1  -9  -2 2464.06  165.72
  -1  -9   2 2520.19  166.20
  -1  -9   2 2456.70  153.48
   1  -9  -2 2325.93  150.79
   1  -9  -2 2493.37  154.53
  -1  -9   2 2522.67  173.10
  -1   9   1   68.15    2.72
   1   9  -1   61.35    2.89
  -1   9   1   70.36    3.04
   1   9  -1   64.75    2.34
  -1   9   1   71.70    2.90
   1   9  -1   72.24    3.49
   1  -9  -1   67.78    2.54
  -1  -9   1   65.77    3.08
   1  -9  -1   66.68    2.79
  -1  -9   1   68.83    2.56
   1  -9  -1   71.64    3.15
  -1  -9   1   64.03    2.47
   1  -9  -1   66.73    2.93
   1   9   0 2189.91  132.50
  -1   9   0 2152.15  132.88
   1   9   0 2170.87  133.12
  -1   9   0 2131.08  130.02
  -1   9   0 2183.76  126.22
   1  -9   0 2242.88  138.55
  -1  -9   0 2154.88  119.27
  -1  -9   0 2175.63  125.49
  -1  -9   0 2112.55  129.71
  -1  -9   0 2087.34  130.61
   1  -9   0 2107.37  122.44
   1   9   1   12.63    1.64
  -1   9  -1   10.88    1.70
   1   9   1   13.47    1.36
   1   9   1   13.48    1.57
  -1   9  -1   12.62    1.14
  -1   9  -1   10.71    1.41
   1  -9   1   11.45    1.41
   1  -9   1   12.01    1.20
  -1  -9  -1   13.34    1.44
  -1  -9  -1   11.91    1.61
   1   9   2   32.87    2.25
  -1   9  -2   34.08    2.28
   1   9   2   32.76    2.00
   1   9   2   33.00    2.11
  -1   9  -2   31.95    1.96
   1  -9   2   32.31    2.27
  -1  -9  -2   32.21    2.12
   1  -9   2   33.87    2.04
  -1  -9  -2   32.93    2.24
  -1  -9  -2   30.29    2.14
   1   9   3  118.29    4.89
   1   9   3  133.32    4.78
  -1   9  -3  122.99    4.44
   1   9   3  122.36    4.48
  -1   9  -3  134.26    5.67
   1  -9   3  124.66    4.41
  -1  -9  -3  131.17    4.74
  -1  -9  -3  133.77    4.94
   1  -9   3  130.56    4.54
   1   9   4 1617.70   89.29
  -1   9  -4 1512.98   79.86
   1   9   4 1584.67   85.63
   1   9   4 1566.62   82.08
  -1   9  -4 1630.15   84.70
  -1   9  -4 1561.40   78.25
   1  -9   4 1576.52   91.25
   1  -9   4 1504.25   79.19
  -1  -9  -4 1716.15   93.33
  -1  -9  -4 1514.37   85.26
  -1  -9  -4 1566.74   83.53
  -1   9  -5  377.49   13.25
   1   9   5  358.43   13.97
  -1   9  -5  386.59   12.64
  -1   9  -5  379.86   13.33
   1   9   5  401.03   14.94
   1   9   5  350.96   12.38
  -1   9  -5  335.53   14.19
   1  -9   5  381.84   13.83
  -1  -9  -5  367.53   11.23
   1  -9   5  371.46   12.41
   1  -9   5  393.66   15.93
  -1  -9  -5  378.11   14.38
  -1  -9  -5  370.48   13.15
   1  -9   5  370.70   13.12
  -1   9  -6    9.80    1.26
   1   9   6    6.83    1.72
   1   9   6    9.16    1.11
  -1   9  -6    9.30    2.05
  -1   9  -6    8.95    1.47
   1   9   6    7.88    1.44
  -1   9  -6    9.26    1.35
   1  -9   6    8.54    2.05
   1  -9   6    8.63    1.26
   1  -9   6    7.04    1.53
  -1  -9  -6    8.55    1.67
  -1  -9  -6    8.02    1.49
   1  -9   6    8.34    1.27
   1   9   7    6.18    0.99
   1   9   7    7.23    1.81
   1   9   7    6.57    1.05
  -1   9  -7    5.32    1.26
  -1   9  -7    6.96    1.42
  -1   9  -7    7.21    2.09
   1   9   7    4.82    1.59
  -1   9  -7    6.52    1.36
   1  -9   7    5.36    1.28
  -1  -9  -7    6.90    1.55
   1  -9   7    7.08    1.37
   1  -9   7    6.66    1.89
  -1  -9  -7    6.42    1.38
  -1  -9  -7    6.47    1.17
   1  -9   7    7.37    1.19
  -1  -9  -7    6.18    1.28
  -1   9  -8  756.68   33.30
  -1   9  -8  710.52   36.00
  -1   9  -8  710.67   30.81
  -1   9  -8  752.17   30.41
   1  -9   8  724.38   31.90
  -1  -9  -8  732.26   33.95
   1  -9   8  714.94   29.65
   1  -9   8  716.32   35.03
  -1  -9  -8  723.63   34.88
  -1  -9  -8  742.55   31.48
   1  -9   8  704.07   30.95
  -1  -9  -8  775.58   32.52
   1   9   9    5.48    1.43
   1   9   9    5.19    2.08
   1   9   9    3.83    1.21
  -1   9  -9    5.65    1.54
  -1   9  -9    4.19    1.80
  -1   9  -9    5.19    1.59
   1   9   9    4.13    1.50
  -1   9  -9    1.34    1.79
   1  -9   9    4.62    1.31
  -1  -9  -9    3.13    1.67
   1  -9   9    5.37    1.51
   1  -9   9    6.70    2.14
  -1  -9  -9    4.88    1.84
  -1  -9  -9    4.92    1.39
   1  -9   9    3.21    1.45
  -1  -9  -9    2.35    1.66
  -1   9 -10 1381.08   72.76
   1   9  10 1375.80   80.78
   1   9  10 1318.66   67.24
  -1   9 -10 1353.32   77.84
   1   9  10 1317.40   69.13
  -1   9 -10 1232.85   78.56
  -1   9 -10 1400.45   75.94
   1  -9  10 1333.20   71.26
   1  -9  10 1290.58   78.42
   1  -9  10 1402.50   79.18
  -1  -9 -10 1332.17   71.56
   1  -9  10 1333.82   75.06
  -1  -9 -10 1324.32   72.25
   1   9  11   21.79    2.63
   1   9  11   18.19    1.88
   1   9  11   20.95    1.87
  -1   9 -11   23.34    1.99
  -1   9 -11   21.87    2.19
  -1   9 -11   20.54    2.98
   1  -9  11   19.26    2.10
   1  -9  11   22.82    2.37
  -1  -9 -11   21.08    2.31
  -1  -9 -11   20.04    2.01
   1  -9  11   20.42    2.17
  -1  -9 -11   25.29    2.39
  -1   9 -12    2.26    2.00
   1   9  12    3.57    1.67
   1   9  12    0.17    1.29
  -1   9 -12   -0.88    1.89
   1   9  12   -0.47    1.48
   1   9  12    2.90    1.43
  -1   9 -12    3.81    1.58
   1  -9  12    2.13    1.60
   1  -9  12    1.74    1.85
   1  -9  12    3.57    1.77
  -1  -9 -12    0.14    1.88
  -1  -9 -12    0.36    2.10
  -1  -9 -12    2.32    1.55
  -1  -9 -12    3.62    1.56
   1   9  13  114.94    6.70
   1   9  13  120.35    5.15
  -1   9 -13  130.04    7.34
   1   9  13  121.71    5.59
  -1   9 -13  118.65    5.90
   1   9  13  119.63    6.13
   1  -9  13  105.58    6.20
  -1  -9 -13  121.33    6.71
   1  -9  13  108.01    5.36
  -1  -9 -13  115.62    6.47
  -1  -9 -13  121.54    5.61
   1  -9  13  103.91    5.58
  -1  -9 -13  128.48    5.94
  -1   9 -14  273.42   12.02
   1   9  14  276.54   13.72
   1   9  14  266.23   10.91
  -1   9 -14  260.17   12.41
   1   9  14  265.44   11.71
   1   9  14  250.41   12.16
  -1   9 -14  265.81   11.84
  -1   9 -14  252.25   13.26
  -1  -9 -14  256.77   13.04
   1  -9  14  262.63   12.13
   1  -9  14  245.45   12.55
  -1  -9 -14  254.09   13.40
  -1  -9 -14  256.58   11.29
   1  -9  14  261.93   12.98
  -1  -9 -14  297.93   12.95
   1   9  15   14.21    2.59
   1   9  15   14.10    2.66
  -1   9 -15   16.17    2.80
  -1   9 -15   17.92    2.50
  -1   9 -15   18.15    3.02
   1  -9  15   20.63    2.12
   1  -9  15   19.23    2.70
  -1  -9 -15   18.98    3.02
   1  -9  15   15.32    2.95
  -1  -9 -15   17.87    3.33
  -1  -9 -15   16.77    2.16
   1  -9  15   17.31    2.55
   1  10 -15  165.19    9.01
   1  10 -15  153.66    7.80
   1  10 -15  159.73    7.35
  -1  10  15  157.17    8.55
   1  10 -15  155.98    8.74
  -1  10  15  153.67    7.53
  -1  10  15  148.57    8.41
  -1 -10  15  168.53    9.04
  -1 -10  15  168.96    7.93
   1 -10 -15  150.92    6.91
  -1 -10  15  145.84    6.71
   1 -10 -15  174.65    9.50
  -1 -10  15  150.56    8.55
   1  10 -14   10.05    2.06
   1  10 -14    7.97    2.33
   1  10 -14    7.37    1.54
  -1  10  14    6.31    2.53
  -1  10  14    7.18    2.35
   1  10 -14    8.95    2.65
  -1  10  14    7.45    1.79
   1 -10 -14    8.15    2.60
   1 -10 -14    8.90    1.68
  -1 -10  14    8.44    1.96
   1 -10 -14    7.81    1.38
  -1 -10  14    9.85    2.53
   1  10 -13  273.12   12.90
  -1  10  13  271.38   11.01
   1  10 -13  272.70   12.15
   1  10 -13  285.92   11.38
  -1  10  13  276.88   13.01
  -1  10  13  275.44   13.21
   1 -10 -13  276.71   13.34
  -1 -10  13  275.25   13.44
   1 -10 -13  275.34   10.95
   1 -10 -13  283.24   10.92
  -1 -10  13  255.33   11.52
  -1 -10  13  261.34   10.39
   1 -10 -13  287.87   13.96
  -1  10  12    2.66    1.52
   1  10 -12    2.39    1.53
   1  10 -12    1.06    1.27
  -1  10  12   -2.46    2.16
  -1  10  12   -0.04    1.75
   1  10 -12    2.88    2.44
  -1  10  12   -0.78    2.12
   1 -10 -12    2.13    1.76
   1 -10 -12    1.70    1.31
  -1 -10  12    1.37    1.75
   1 -10 -12    1.15    1.23
  -1 -10  12    0.17    0.93
   1 -10 -12    2.09    1.70
  -1 -10  12   -0.11    1.93
   1  10 -11 1155.58   65.91
   1  10 -11 1201.25   58.45
  -1  10  11 1169.94   59.80
   1  10 -11 1119.42   67.92
  -1  10  11 1158.92   60.68
   1 -10 -11 1148.17   57.12
   1 -10 -11 1161.46   57.91
  -1 -10  11 1198.76   67.72
  -1 -10  11 1156.49   56.22
  -1 -10  11 1149.29   66.48
   1  10 -10    8.66    2.02
  -1  10  10    9.96    1.74
   1  10 -10    9.60    1.78
   1  10 -10    9.98    1.18
  -1  10  10    8.71    1.41
  -1  10  10    8.35    2.33
   1  10 -10   10.23    2.50
  -1  10  10    8.84    1.71
   1 -10 -10    8.85    2.11
   1 -10 -10    8.75    1.26
   1 -10 -10    7.98    2.44
  -1 -10  10    8.37    1.85
  -1 -10  10    6.18    1.51
  -1 -10  10    8.15    1.20
   1 -10 -10    9.20    1.23
  -1 -10  10    8.72    1.73
   1  10  -9  119.08    5.70
  -1  10   9  122.83    4.91
   1  10  -9  131.62    5.79
   1  10  -9  127.11    4.43
  -1  10   9  123.89    5.72
  -1  10   9  106.67    5.18
   1  10  -9  128.59    6.60
  -1  10   9  120.79    4.92
  -1 -10   9  124.94    5.72
   1 -10  -9  129.59    4.87
   1 -10  -9  134.59    6.47
   1 -10  -9  116.38    4.34
  -1 -10   9  117.81    4.26
   1 -10  -9  126.99    6.05
  -1 -10   9  122.44    6.25
   1  10  -8    4.91    1.95
  -1  10   8    6.13    1.60
   1  10  -8    8.05    0.97
  -1  10   8    6.87    1.60
   1  10  -8    6.46    2.16
  -1  10   8    8.67    2.11
  -1  10   8    8.04    1.52
   1 -10  -8    8.59    1.19
  -1 -10   8    5.82    1.80
  -1 -10   8    7.94    1.83
   1 -10  -8    9.82    1.81
  -1 -10   8    7.16    1.02
   1 -10  -8    7.30    1.23
  -1 -10   8    8.48    1.86
   1  10  -7  571.48   24.92
  -1  10   7  600.09   23.12
   1  10  -7  639.15   29.29
   1  10  -7  603.86   24.50
  -1  10   7  585.25   25.62
   1 -10  -7  634.79   27.09
   1 -10  -7  610.27   23.17
  -1 -10   7  629.23   27.03
   1 -10  -7  630.79   28.13
   1 -10  -7  636.55   24.02
  -1 -10   7  593.96   24.56
  -1 -10   7  594.40   27.65
  -1  10   6   63.50    2.61
  -1  10   6   60.74    2.63
   1  10  -6   61.70    2.90
   1  10  -6   67.17    2.25
  -1  10   6   63.77    3.45
   1  10  -6   66.60    3.65
  -1  10   6   66.64    3.39
   1 -10  -6   60.99    2.69
  -1 -10   6   61.23    3.43
  -1 -10   6   64.34    3.15
   1 -10  -6   62.87    2.80
  -1 -10   6   63.95    2.91
   1 -10  -6   61.38    3.11
   1 -10  -6   62.53    3.58
  -1 -10   6   66.98    3.78
  -1  10   5  127.07    4.37
   1  10  -5  144.72    5.99
   1  10  -5  133.17    4.88
  -1  10   5  133.06    4.53
  -1  10   5  135.84    5.36
  -1  10   5  137.46    5.82
   1 -10  -5  138.09    4.92
  -1 -10   5  135.52    5.39
  -1 -10   5  131.61    5.50
   1 -10  -5  126.07    4.57
  -1 -10   5  128.66    4.83
   1 -10  -5  131.33    5.41
   1 -10  -5  132.63    5.69
  -1 -10   5  128.59    5.67
  -1  10   4   47.31    2.65
   1  10  -4   46.55    1.87
   1  10  -4   46.61    2.35
   1  10  -4   45.00    1.65
  -1  10   4   48.83    2.65
   1  10  -4   48.87    3.17
  -1  10   4   52.96    2.46
  -1  10   4   48.27    2.28
  -1 -10   4   48.37    2.70
   1 -10  -4   49.65    2.22
   1 -10  -4   50.05    2.58
   1 -10  -4   48.30    2.76
  -1 -10   4   48.88    2.35
   1 -10  -4   46.83    2.89
  -1 -10   4   48.24    2.55
  -1 -10   4   50.86    3.08
  -1  10   3  157.16    5.22
   1  10  -3  161.57    5.94
  -1  10   3  167.48    6.34
   1  10  -3  167.29    5.66
  -1  10   3  156.69    5.53
  -1  10   3  166.03    5.89
   1  10  -3  171.34    6.65
   1 -10  -3  173.41    5.99
  -1 -10   3  162.79    6.19
   1 -10  -3  168.97    5.98
  -1 -10   3  157.00    5.48
   1 -10  -3  150.96    5.08
  -1 -10   3  169.73    4.93
   1 -10  -3  161.57    6.37
  -1 -10   3  170.67    6.82
   1  10  -2   23.68    1.41
   1  10  -2   20.76    1.75
   1  10  -2   23.61    2.26
   1  10  -2   19.31    1.66
  -1  10   2   24.41    1.81
  -1  10   2   27.45    1.92
  -1  10   2   22.56    1.66
  -1  10   2   24.50    1.83
   1 -10  -2   21.62    1.89
  -1 -10   2   20.49    1.82
   1 -10  -2   22.07    1.40
  -1 -10   2   20.18    1.63
   1 -10  -2   23.05    1.58
  -1 -10   2   18.16    1.19
   1 -10  -2   21.87    1.82
  -1 -10   2   19.95    2.32
  -1  10   1 5380.52  572.58
   1  10  -1 5212.21  545.22
  -1  10   1 5765.50  598.12
   1  10  -1 5201.42  517.45
   1  10  -1 5705.11  599.18
  -1  10   1 4968.74  508.40
   1 -10  -1 5183.40  527.13
   1 -10  -1 5362.48  534.33
   1 -10  -1 5461.05  570.55
  -1 -10   1 5402.92  533.24
   1 -10  -1 5502.92  585.16
  -1 -10   1 4986.38  506.35
  -1 -10   1 5572.59  578.52
  -1 -10   1 5362.33  581.04
  -1  10   0   -0.77    1.21
   1  10   0   -0.84    0.98
  -1  10   0    0.38    0.93
   1  10   0    0.04    0.84
  -1  10   0   -0.90    1.51
   1  10   0    1.09    1.37
   1 -10   0   -0.27    1.11
  -1 -10   0    0.74    1.33
   1 -10   0    1.79    1.26
   1 -10   0    1.32    1.07
   1 -10   0    1.72    1.50
  -1 -10   0    1.87    1.23
  -1 -10   0    0.10    0.93
   1  10   1  217.34    7.69
   1  10   1  211.54    7.39
  -1  10  -1  204.46    7.24
   1  10   1  205.75    6.91
  -1  10  -1  213.71    7.90
  -1  10  -1  202.71    6.87
   1 -10   1  214.76    8.21
  -1 -10  -1  195.24    7.13
  -1 -10  -1  206.16    6.16
   1 -10   1  193.36    6.40
  -1 -10  -1  209.08    7.10
   1 -10   1  198.65    6.46
  -1 -10  -1  219.34    8.04
   1 -10   1  187.95    6.72
   1  10   2   60.17    2.83
   1  10   2   62.94    2.77
  -1  10  -2   61.16    2.86
   1  10   2   60.05    2.62
  -1  10  -2   64.78    3.27
  -1  10  -2   57.07    2.73
   1 -10   2   55.75    3.00
  -1 -10  -2   61.00    2.85
  -1 -10  -2   60.89    2.24
   1 -10   2   58.02    2.62
  -1 -10  -2   63.18    2.96
   1 -10   2   62.59    2.74
  -1 -10  -2   64.09    3.15
   1 -10   2   57.38    2.67
  -1  10  -3  549.05   20.62
   1  10   3  546.93   20.94
  -1  10  -3  564.10   23.52
  -1  10  -3  535.95   18.75
   1  10   3  540.02   20.46
   1 -10   3  556.60   20.23
  -1 -10  -3  547.84   17.90
  -1 -10  -3  535.77   21.45
  -1 -10  -3  555.03   21.66
   1 -10   3  541.71   19.77
  -1 -10  -3  576.64   21.95
   1 -10   3  560.89   20.66
  -1  10  -4    1.97    1.06
   1  10   4    3.66    1.25
  -1  10  -4    2.62    0.91
   1  10   4    1.98    0.84
   1  10   4    4.04    1.32
   1  10   4    1.70    1.13
  -1  10  -4    1.77    1.33
   1 -10   4    2.64    1.60
   1 -10   4    1.20    0.98
  -1 -10  -4    1.89    0.78
  -1 -10  -4    1.87    1.09
   1 -10   4    2.03    1.15
  -1 -10  -4    1.12    1.15
   1 -10   4    3.49    1.37
  -1 -10  -4    1.00    1.23
  -1  10  -5 1685.63   92.05
   1  10   5 1814.73  108.98
  -1  10  -5 1730.57   98.34
   1  10   5 1728.76  104.66
   1  10   5 1722.24   98.21
  -1  10  -5 1791.30  113.70
  -1  10  -5 1686.28   97.11
  -1 -10  -5 1675.97   87.58
  -1 -10  -5 1791.27  108.32
   1 -10   5 1869.32  117.13
  -1 -10  -5 1825.73  108.88
   1 -10   5 1691.20   97.98
  -1 -10  -5 1796.86  103.07
   1 -10   5 1805.67  102.21
  -1  10  -6  113.61    4.70
   1  10   6  113.16    4.99
   1  10   6  105.04    3.66
  -1  10  -6  113.75    4.12
   1  10   6  114.47    4.51
   1  10   6  116.87    5.29
  -1  10  -6  119.32    4.87
  -1  10  -6  116.82    5.70
   1 -10   6  121.15    5.02
  -1 -10  -6  117.16    3.94
   1 -10   6  113.75    4.65
   1 -10   6  114.02    5.56
   1 -10   6  114.36    4.22
  -1 -10  -6  122.03    4.81
  -1 -10  -6  125.74    5.40
  -1  10  -7   28.87    2.10
   1  10   7   26.61    2.73
   1  10   7   28.91    1.70
  -1  10  -7   27.75    2.85
   1  10   7   26.37    1.63
   1  10   7   28.92    2.51
  -1  10  -7   27.20    2.05
  -1  10  -7   31.89    1.93
   1 -10   7   27.53    2.01
   1 -10   7   29.94    2.94
   1 -10   7   32.83    2.08
  -1 -10  -7   30.66    2.51
  -1 -10  -7   28.81    2.20
   1 -10   7   29.01    2.04
  -1 -10  -7   30.24    2.20
   1  10   8   77.82    3.28
   1  10   8   80.41    4.43
   1  10   8   72.77    3.00
  -1  10  -8   82.95    3.60
  -1  10  -8   80.69    4.09
  -1  10  -8   79.65    4.60
   1  10   8   76.58    4.01
  -1  10  -8   78.40    4.02
   1 -10   8   87.13    4.20
  -1 -10  -8   78.41    4.36
   1 -10   8   76.39    3.79
   1 -10   8   78.48    4.51
  -1 -10  -8   79.79    4.07
  -1 -10  -8   80.27    3.85
   1 -10   8   78.56    3.50
  -1 -10  -8   75.13    3.66
  -1  10  -9 1449.64   77.25
   1  10   9 1409.34   72.39
  -1  10  -9 1376.40   80.35
   1  10   9 1426.53   75.48
  -1  10  -9 1385.97   78.35
  -1  10  -9 1287.68   83.49
   1 -10   9 1376.97   86.05
  -1 -10  -9 1535.95   91.08
   1 -10   9 1489.08   83.37
   1 -10   9 1415.36   81.14
  -1 -10  -9 1427.21   86.69
  -1 -10  -9 1454.87   79.91
   1 -10   9 1460.26   78.23
  -1 -10  -9 1453.49   79.87
  -1  10 -10   72.81    5.08
   1  10  10   76.49    3.36
   1  10  10   72.70    3.53
  -1  10 -10   79.96    3.71
  -1  10 -10   73.59    3.94
  -1  10 -10   74.53    3.96
   1 -10  10   71.13    4.70
   1 -10  10   73.99    3.66
  -1 -10 -10   74.56    3.93
   1 -10  10   78.12    4.16
  -1 -10 -10   75.56    3.87
  -1  10 -11  460.49   19.10
   1  10  11  461.46   22.41
   1  10  11  472.99   18.32
  -1  10 -11  495.32   22.14
   1  10  11  476.66   19.26
   1  10  11  462.02   20.96
   1 -10  11  468.17   22.23
   1 -10  11  486.46   21.06
  -1 -10 -11  486.20   23.09
   1 -10  11  470.55   21.36
  -1 -10 -11  460.40   19.42
  -1 -10 -11  469.67   19.99
  -1  10 -12    2.87    1.63
   1  10  12    4.16    2.01
   1  10  12    4.34    1.51
  -1  10 -12    5.49    2.30
   1  10  12    2.54    1.53
   1  10  12    2.07    2.01
  -1  10 -12    1.45    1.63
   1 -10  12    3.84    1.66
  -1 -10 -12    2.05    1.78
   1 -10  12    1.73    1.40
  -1 -10 -12    1.33    1.82
  -1 -10 -12    6.08    1.59
   1 -10  12    3.92    1.86
  -1 -10 -12    1.67    1.77
   1  10  13   63.60    4.19
   1  10  13   72.37    3.72
  -1  10 -13   68.38    4.17
   1  10  13   71.72    3.92
  -1  10 -13   72.03    4.67
   1  10  13   72.28    4.35
  -1  10 -13   70.94    4.37
  -1  10 -13   63.99    3.79
   1 -10  13   66.63    4.33
  -1 -10 -13   73.74    4.69
   1 -10  13   73.79    4.91
  -1 -10 -13   75.35    5.07
  -1 -10 -13   67.15    3.81
   1 -10  13   69.03    3.93
  -1 -10 -13   72.75    4.37
  -1  10 -14   17.64    2.05
   1  10  14   15.89    2.71
   1  10  14   14.12    1.99
  -1  10 -14   13.55    2.69
   1  10  14   13.92    1.95
   1  10  14    9.45    1.98
  -1  10 -14   16.46    2.25
  -1  10 -14   11.99    2.55
  -1 -10 -14   14.94    2.45
   1 -10  14   13.12    2.39
   1 -10  14   15.15    2.93
  -1 -10 -14   16.81    3.02
  -1 -10 -14   15.63    2.32
   1 -10  14   11.70    2.97
  -1 -10 -14   14.00    2.26
   1  10  15  151.05    7.81
   1  10  15  152.53    8.51
  -1  10 -15  150.30    8.62
  -1  10 -15  145.95    7.74
  -1  10 -15  150.52    8.46
   1 -10  15  151.29    7.31
   1 -10  15  136.25    8.29
  -1 -10 -15  138.26    7.99
   1 -10  15  154.34    8.60
  -1 -10 -15  147.70    8.34
  -1 -10 -15  156.16    7.37
   1 -10  15  164.48    7.85
   1  11 -15   -1.03    2.25
  -1  11  15    1.51    1.30
   1  11 -15    0.96    2.14
   1  11 -15   -0.56    1.38
  -1  11  15    0.28    1.80
  -1  11  15    1.33    1.80
   1  11 -15    0.18    1.97
  -1  11  15    0.13    1.65
   1 -11 -15   -0.32    2.40
   1 -11 -15   -0.99    1.16
   1 -11 -15    2.84    1.79
  -1 -11  15   -0.22    1.51
  -1 -11  15    1.82    1.72
  -1 -11  15    3.32    1.49
   1 -11 -15   -0.46    1.58
  -1 -11  15    2.76    2.10
   1  11 -14   27.99    3.00
  -1  11  14   29.82    3.51
   1  11 -14   27.63    2.94
   1  11 -14   31.08    2.48
  -1  11  14   31.14    3.34
  -1  11  14   28.24    2.78
   1  11 -14   28.75    3.29
   1 -11 -14   30.44    3.13
  -1 -11  14   31.81    3.34
   1 -11 -14   30.87    2.54
  -1 -11  14   29.99    2.78
   1 -11 -14   25.06    2.40
  -1 -11  14   27.99    2.40
   1 -11 -14   27.88    3.14
  -1 -11  14   28.72    3.33
   1  11 -13    7.36    2.37
  -1  11  13    4.50    1.70
   1  11 -13    1.91    1.92
   1  11 -13    7.95    1.57
  -1  11  13    3.36    2.24
  -1  11  13    6.60    2.25
   1  11 -13    4.91    2.22
   1 -11 -13    4.35    1.53
  -1 -11  13    3.64    1.75
   1 -11 -13    4.13    1.58
   1 -11 -13    3.23    2.32
  -1 -11  13    3.31    1.65
  -1 -11  13    3.40    1.26
   1 -11 -13    6.55    1.99
  -1  11  12 1005.44   51.10
   1  11 -12  994.93   52.15
   1  11 -12 1047.31   49.94
  -1  11  12  969.14   48.63
  -1  11  12 1013.39   55.89
  -1  11  12  988.42   54.98
   1 -11 -12  977.63   48.53
   1 -11 -12  978.43   47.93
  -1 -11  12  982.13   51.45
   1 -11 -12 1014.81   56.89
  -1 -11  12  970.10   46.26
   1 -11 -12 1045.53   59.15
  -1 -11  12  919.12   53.72
   1  11 -11   74.65    4.69
  -1  11  11   72.35    4.30
   1  11 -11   73.04    3.23
   1  11 -11   72.50    4.47
  -1  11  11   69.45    3.67
  -1  11  11   66.81    3.84
   1 -11 -11   69.86    3.38
  -1 -11  11   69.74    4.04
  -1 -11  11   67.97    3.82
  -1 -11  11   69.68    3.15
   1 -11 -11   68.82    4.38
  -1 -11  11   59.05    4.49
   1  11 -10  148.78    7.03
   1  11 -10  163.09    7.33
   1  11 -10  151.68    5.42
   1  11 -10  168.45    8.14
  -1  11  10  160.31    7.71
  -1  11  10  160.98    6.26
  -1  11  10  175.02    7.04
   1 -11 -10  161.24    7.71
   1 -11 -10  170.50    6.44
  -1 -11  10  156.52    7.46
   1 -11 -10  160.44    5.99
  -1 -11  10  157.45    7.94
   1  11  -9  157.75    6.98
  -1  11   9  167.65    6.73
   1  11  -9  169.39    6.84
  -1  11   9  160.04    7.34
   1  11  -9  163.53    8.11
  -1  11   9  161.72    7.40
  -1  11   9  155.70    6.08
   1 -11  -9  157.23    5.82
  -1 -11   9  169.44    7.56
  -1 -11   9  168.03    7.19
   1 -11  -9  165.92    7.47
  -1 -11   9  161.92    5.58
   1 -11  -9  168.94    6.25
  -1 -11   9  163.68    8.05
   1  11  -8    1.89    1.68
  -1  11   8    1.66    1.40
   1  11  -8    3.06    1.83
   1  11  -8    3.03    0.76
  -1  11   8    1.17    1.79
  -1  11   8    0.82    1.02
   1 -11  -8    1.74    1.62
  -1 -11   8    1.09    1.28
   1 -11  -8    2.27    1.17
   1 -11  -8    2.78    1.12
  -1 -11   8    2.81    1.58
  -1 -11   8    2.27    0.86
   1 -11  -8    2.53    1.67
  -1 -11   8    4.91    1.72
  -1  11   7   49.39    2.58
  -1  11   7   43.56    2.85
   1  11  -7   43.85    2.88
  -1  11   7   49.62    3.16
   1  11  -7   43.98    3.12
  -1  11   7   45.28    2.38
   1 -11  -7   46.16    2.89
  -1 -11   7   37.39    2.85
   1 -11  -7   50.37    2.74
  -1 -11   7   47.88    2.94
   1 -11  -7   50.21    2.60
   1 -11  -7   47.59    3.18
  -1 -11   7   39.78    3.12
  -1  11   6   40.52    2.31
   1  11  -6   38.62    3.03
   1  11  -6   47.96    2.76
  -1  11   6   42.02    2.30
  -1  11   6   44.54    2.72
  -1  11   6   43.82    3.06
   1 -11  -6   45.29    2.52
  -1 -11   6   43.42    2.67
  -1 -11   6   44.20    2.89
   1 -11  -6   41.60    2.35
  -1 -11   6   45.22    2.65
   1 -11  -6   43.04    2.54
   1 -11  -6   45.63    2.83
  -1 -11   6   44.68    3.17
  -1  11   5    1.26    0.99
  -1  11   5   -0.20    1.09
   1  11  -5   -0.05    1.26
   1  11  -5    1.10    0.72
  -1  11   5    0.08    1.58
   1  11  -5    0.59    1.48
  -1  11   5    0.38    1.44
   1 -11  -5   -0.36    1.19
  -1 -11   5    0.98    1.35
  -1 -11   5   -1.34    1.45
   1 -11  -5    1.53    1.15
  -1 -11   5    0.80    1.09
   1 -11  -5    0.93    1.50
   1 -11  -5   -1.35    1.44
  -1 -11   5    1.83    1.38
  -1  11   4   10.11    1.49
   1  11  -4    7.00    0.90
   1  11  -4    7.40    1.52
   1  11  -4    7.82    0.79
  -1  11   4    7.75    1.49
   1  11  -4    8.54    1.89
  -1  11   4    8.66    1.39
  -1  11   4    7.28    1.37
  -1 -11   4    8.80    1.47
   1 -11  -4    8.01    1.25
   1 -11  -4   10.53    1.51
   1 -11  -4    9.06    1.39
  -1 -11   4    8.16    1.60
   1 -11  -4    6.75    1.88
  -1 -11   4    7.52    1.64
  -1 -11   4    5.93    1.86
  -1  11   3  128.46    4.48
   1  11  -3  117.54    4.76
  -1  11   3  134.15    5.03
   1  11  -3  127.28    4.59
  -1  11   3  132.95    5.13
  -1  11   3  138.64    5.67
   1 -11  -3  136.02    5.27
  -1 -11   3  115.46    4.82
   1 -11  -3  125.77    4.79
  -1 -11   3  120.71    4.44
   1 -11  -3  133.10    5.57
   1 -11  -3  123.73    4.30
  -1 -11   3  121.76    5.41
  -1  11   2 2676.03  182.13
   1  11  -2 2759.46  198.36
  -1  11   2 2794.43  203.00
   1  11  -2 2634.87  180.25
  -1  11   2 2866.67  204.73
   1  11  -2 2949.87  217.21
  -1  11   2 2699.10  189.84
   1 -11  -2 2770.09  203.11
  -1 -11   2 2526.04  185.60
   1 -11  -2 2840.67  198.78
  -1 -11   2 2822.51  191.16
   1 -11  -2 2646.19  179.97
  -1 -11   2 2726.52  183.28
   1 -11  -2 2825.72  206.38
  -1  11   1  119.85    4.38
   1  11  -1  119.63    4.78
  -1  11   1  123.05    4.96
   1  11  -1  122.80    4.38
  -1  11   1  119.15    4.99
   1  11  -1  133.87    5.60
  -1  11   1  115.33    4.51
   1 -11  -1  132.93    5.19
   1 -11  -1  118.44    4.71
   1 -11  -1  111.34    4.29
  -1 -11   1  124.71    4.24
   1 -11  -1  114.14    4.18
  -1 -11   1  128.71    5.02
  -1 -11   1  130.23    5.64
  -1  11   0 1379.90   70.06
   1  11   0 1449.28   76.98
  -1  11   0 1480.47   73.94
   1  11   0 1403.81   68.31
   1  11   0 1436.15   72.25
  -1  11   0 1536.49   82.40
   1  11   0 1490.21   79.14
  -1  11   0 1467.60   78.12
   1 -11   0 1491.52   81.47
   1 -11   0 1499.16   75.36
  -1 -11   0 1469.08   70.61
   1 -11   0 1414.18   71.07
  -1 -11   0 1511.92   79.34
  -1 -11   0 1549.03   83.34
   1 -11   0 1382.41   73.37
   1  11   1  215.62    7.88
  -1  11  -1  223.09    7.52
  -1  11  -1  223.60    7.46
   1  11   1  211.98    6.68
   1  11   1  217.98    7.43
  -1  11  -1  224.20    8.12
   1  11   1  233.46    8.54
  -1  11  -1  214.77    8.31
  -1 -11  -1  211.29    8.06
   1 -11   1  216.16    7.45
  -1 -11  -1  215.22    6.77
   1 -11   1  226.09    8.78
  -1 -11  -1  232.97    7.97
   1 -11   1  221.79    7.85
  -1 -11  -1  229.51    8.50
   1 -11   1  221.18    7.57
   1  11   2   72.61    3.64
  -1  11  -2   81.45    3.28
   1  11   2   68.82    2.64
  -1  11  -2   76.49    3.07
   1  11   2   76.09    3.29
  -1  11  -2   80.08    3.47
   1  11   2   76.98    3.69
  -1  11  -2   81.54    4.06
  -1 -11  -2   73.06    3.35
   1 -11   2   78.36    3.24
  -1 -11  -2   75.99    2.71
   1 -11   2   74.91    3.22
  -1 -11  -2   79.23    3.59
   1 -11   2   80.20    3.34
  -1 -11  -2   77.26    3.84
   1 -11   2   76.21    4.02
   1  11   3   52.20    3.13
  -1  11  -3   50.32    2.57
   1  11   3   52.92    2.12
  -1  11  -3   55.46    2.61
   1  11   3   55.50    2.78
  -1  11  -3   54.87    2.79
   1  11   3   53.55    2.96
  -1  11  -3   51.27    3.09
  -1 -11  -3   57.94    3.11
   1 -11   3   54.94    2.51
  -1 -11  -3   51.03    2.18
   1 -11   3   56.70    2.86
  -1 -11  -3   51.71    3.03
   1 -11   3   54.62    2.56
  -1 -11  -3   56.57    3.04
   1 -11   3   55.18    3.51
  -1  11  -4  745.58   29.07
   1  11   4  746.35   31.31
   1  11   4  726.60   27.17
  -1  11  -4  730.26   30.46
   1  11   4  771.07   33.04
  -1  11  -4  750.84   35.41
   1 -11   4  667.58   32.92
   1 -11   4  784.94   31.97
  -1 -11  -4  738.40   27.30
   1 -11   4  739.64   31.05
  -1 -11  -4  768.64   33.65
  -1 -11  -4  778.06   34.16
  -1 -11  -4  777.48   33.13
   1 -11   4  755.91   30.92
  -1  11  -5  124.36    5.03
   1  11   5  123.21    5.58
  -1  11  -5  130.48    4.56
   1  11   5  121.02    4.02
   1  11   5  129.68    5.38
   1  11   5  126.31    5.04
  -1  11  -5  134.33    6.23
  -1  11  -5  136.89    5.11
  -1 -11  -5  127.16    5.79
   1 -11   5  141.84    5.32
   1 -11   5  130.10    5.18
  -1 -11  -5  136.96    5.88
  -1 -11  -5  130.32    4.32
  -1 -11  -5  132.10    5.42
   1 -11   5  127.35    5.92
  -1  11  -6  237.55    8.93
   1  11   6  220.39    9.04
   1  11   6  221.85    7.21
   1  11   6  232.10    8.58
   1  11   6  233.73    9.16
  -1  11  -6  214.32    9.88
  -1  11  -6  238.31    8.09
   1 -11   6  217.68    8.67
  -1 -11  -6  227.95    7.29
  -1 -11  -6  230.45    9.45
   1 -11   6  212.51    9.47
  -1 -11  -6  238.21    9.60
  -1 -11  -6  238.84    8.91
   1 -11   6  241.91    8.97
  -1  11  -7  145.91    5.39
   1  11   7  145.74    6.66
   1  11   7  143.03    4.99
  -1  11  -7  148.75    6.99
  -1  11  -7  139.50    5.70
   1  11   7  143.50    6.23
  -1  11  -7  135.28    5.71
   1 -11   7  131.14    6.81
   1 -11   7  140.15    5.31
   1 -11   7  140.53    5.95
  -1 -11  -7  147.39    6.77
  -1 -11  -7  157.80    6.21
   1 -11   7  147.81    5.89
  -1  11  -8  513.59   19.88
   1  11   8  440.91   19.78
   1  11   8  436.45   15.70
  -1  11  -8  446.61   20.51
   1  11   8  455.17   16.67
   1  11   8  462.65   19.80
  -1  11  -8  444.62   18.48
  -1  11  -8  390.63   15.37
   1 -11   8  413.18   17.47
   1 -11   8  441.15   20.00
   1 -11   8  460.86   17.32
  -1 -11  -8  445.82   19.86
  -1 -11  -8  466.06   18.49
   1 -11   8  435.36   18.41
  -1 -11  -8  429.46   16.98
   1  11   9    3.55    1.38
   1  11   9    2.09    1.58
   1  11   9    1.26    1.15
  -1  11  -9    0.95    1.37
  -1  11  -9    0.88    1.34
  -1  11  -9    3.29    2.16
   1  11   9    3.26    1.51
  -1  11  -9    3.15    1.75
   1 -11   9    2.56    1.53
  -1 -11  -9    1.94    1.76
   1 -11   9    2.56    1.37
   1 -11   9    3.43    2.17
  -1 -11  -9    0.85    2.07
  -1 -11  -9    1.93    1.57
   1 -11   9    2.48    1.35
  -1 -11  -9    0.29    1.52
   1  11  10 1229.84   63.61
   1  11  10 1256.60   62.94
  -1  11 -10 1264.42   65.18
  -1  11 -10 1222.95   69.06
   1 -11  10 1263.58   71.21
   1 -11  10 1207.22   64.89
   1 -11  10 1194.90   71.92
  -1 -11 -10 1246.08   67.16
  -1 -11 -10 1262.37   67.52
   1  11  11   46.01    3.83
   1  11  11   46.18    2.71
  -1  11 -11   47.47    3.61
  -1  11 -11   42.11    3.16
  -1  11 -11   44.47    2.86
  -1  11 -11   45.30    3.50
  -1 -11 -11   44.68    3.60
   1 -11  11   44.79    2.85
   1 -11  11   46.15    3.48
  -1 -11 -11   51.13    3.67
  -1 -11 -11   46.04    3.11
   1 -11  11   50.42    3.50
  -1 -11 -11   47.04    3.25
  -1  11 -12    1.09    1.39
   1  11  12    3.87    2.26
   1  11  12    0.31    1.47
  -1  11 -12    0.54    2.37
   1  11  12    3.77    1.62
   1  11  12    3.77    1.70
  -1  11 -12    3.53    1.55
   1 -11  12    0.94    1.89
   1 -11  12    0.95    1.99
   1 -11  12    2.78    1.94
  -1 -11 -12    4.18    1.70
  -1 -11 -12    2.82    1.83
  -1 -11 -12    3.70    1.58
   1  11  13    2.41    1.61
   1  11  13    2.11    1.62
  -1  11 -13    1.17    1.73
   1  11  13    0.58    1.33
  -1  11 -13    1.72    1.92
   1  11  13    0.43    2.12
  -1  11 -13    1.20    1.74
  -1  11 -13    1.09    1.78
   1 -11  13   -0.25    1.52
  -1 -11 -13    0.64    1.75
   1 -11  13    0.27    1.71
  -1 -11 -13    2.86    2.53
  -1 -11 -13    1.44    1.49
   1 -11  13    2.07    1.57
  -1 -11 -13    1.32    1.81
  -1  11 -14   93.19    4.89
   1  11  14   89.59    5.79
   1  11  14   86.74    4.43
  -1  11 -14   83.26    5.15
   1  11  14   86.75    4.68
   1  11  14   91.18    5.29
  -1  11 -14   87.95    4.91
  -1  11 -14   74.91    5.42
  -1 -11 -14   90.05    5.68
   1 -11  14   80.80    4.70
   1 -11  14   81.69    5.48
  -1 -11 -14   95.31    6.29
  -1 -11 -14   93.72    5.16
   1 -11  14   86.21    5.53
  -1 -11 -14   89.08    5.04
   1  12 -15  206.21   10.66
  -1  12  15  191.46    8.77
   1  12 -15  180.38    8.69
   1  12 -15  183.36    8.30
  -1  12  15  181.19    8.92
  -1  12  15  181.58    9.83
   1  12 -15  179.09   10.80
  -1  12  15  176.09    9.69
   1 -12 -15  194.50   10.57
   1 -12 -15  161.11    7.34
   1 -12 -15  195.98   10.12
  -1 -12  15  192.95    9.46
  -1 -12  15  209.11   10.87
  -1 -12  15  174.61    7.50
   1 -12 -15  177.19    7.92
  -1 -12  15  174.21    9.32
   1  12 -14   -2.14    2.00
  -1  12  14    1.36    2.35
   1  12 -14    1.43    1.65
   1  12 -14    2.56    1.33
  -1  12  14   -0.36    1.50
  -1  12  14    2.06    1.88
   1  12 -14    0.31    2.54
   1 -12 -14    1.52    1.77
  -1 -12  14   -0.27    2.23
   1 -12 -14    1.03    1.22
  -1 -12  14    0.68    1.36
   1 -12 -14    1.33    1.21
  -1 -12  14   -0.13    1.35
   1 -12 -14    0.75    1.90
  -1 -12  14   -4.13    2.15
   1  12 -13   94.60    5.80
  -1  12  13   98.38    4.74
   1  12 -13   97.88    5.45
   1  12 -13   94.24    4.33
  -1  12  13   92.45    5.57
  -1  12  13   93.92    5.48
   1  12 -13   93.34    6.06
   1 -12 -13   89.73    4.31
  -1 -12  13   95.19    5.69
   1 -12 -13   94.30    4.48
   1 -12 -13   96.89    5.78
  -1 -12  13   96.53    4.94
  -1 -12  13   83.80    3.99
   1 -12 -13   91.16    5.64
  -1 -12  13   82.63    5.40
   1  12 -12    9.08    2.47
  -1  12  12   13.06    2.11
   1  12 -12   10.67    2.00
  -1  12  12    9.54    1.96
  -1  12  12   12.65    1.70
   1  12 -12   18.84    2.54
  -1  12  12   12.75    2.70
   1 -12 -12   12.03    1.61
   1 -12 -12   10.85    1.66
  -1 -12  12   10.39    1.88
   1 -12 -12   12.62    1.99
  -1 -12  12    8.52    1.49
   1 -12 -12   13.04    2.37
  -1  12  11 1102.61   55.97
   1  12 -11 1051.68   57.84
   1  12 -11 1088.54   52.29
  -1  12  11 1121.49   62.90
  -1  12  11 1179.76   60.51
  -1  12  11 1132.90   63.71
   1 -12 -11 1135.25   64.99
   1 -12 -11 1047.98   52.28
   1 -12 -11 1075.23   55.09
  -1 -12  11 1131.55   60.74
  -1 -12  11 1078.27   61.24
  -1 -12  11 1067.24   51.77
   1 -12 -11 1174.21   68.11
  -1 -12  11 1103.60   65.25
   1  12 -10   63.15    3.87
   1  12 -10   68.40    2.93
  -1  12  10   67.96    3.33
   1  12 -10   67.09    4.75
  -1  12  10   68.12    3.57
   1 -12 -10   67.60    3.16
   1 -12 -10   72.67    3.39
  -1 -12  10   72.98    4.40
  -1 -12  10   67.31    2.86
  -1 -12  10   61.34    4.07
   1  12  -9    8.94    2.08
   1  12  -9   13.79    2.63
   1  12  -9   10.06    1.20
  -1  12   9    9.28    1.78
  -1  12   9    9.74    2.21
  -1  12   9    8.46    1.50
   1 -12  -9   10.15    1.58
   1 -12  -9    9.90    2.28
   1 -12  -9    8.67    1.56
   1 -12  -9    9.93    2.02
  -1 -12   9   12.72    1.98
  -1 -12   9    8.70    1.68
  -1 -12   9    8.72    1.10
  -1 -12   9    9.70    2.03
   1  12  -8   13.45    1.95
  -1  12   8   11.59    1.70
   1  12  -8   10.12    1.05
   1  12  -8    9.76    1.55
  -1  12   8   11.02    1.32
   1  12  -8   12.12    2.30
  -1  12   8   10.21    1.64
  -1  12   8   14.58    2.34
   1 -12  -8   13.28    1.66
   1 -12  -8   12.30    1.58
  -1 -12   8   12.27    2.10
   1 -12  -8    8.24    1.85
  -1 -12   8   11.52    1.14
  -1 -12   8   12.43    2.03
   1 -12  -8   10.14    1.87
  -1 -12   8   12.58    2.18
   1  12  -7  262.31    8.91
  -1  12   7  268.42    9.69
   1  12  -7  277.33   10.76
  -1  12   7  276.71   11.79
  -1  12   7  253.91   10.81
  -1  12   7  276.93    9.82
   1  12  -7  277.52   12.69
  -1 -12   7  284.41   11.71
   1 -12  -7  279.83   11.59
   1 -12  -7  302.85   10.98
   1 -12  -7  275.90    9.76
  -1 -12   7  275.73   10.53
   1 -12  -7  264.49   11.89
  -1 -12   7  276.75   11.43
  -1 -12   7  292.30   12.62
  -1  12   6  168.22    6.15
  -1  12   6  162.30    7.39
   1  12  -6  170.90    6.72
  -1  12   6  156.30    5.94
  -1  12   6  162.90    6.80
  -1 -12   6  160.60    6.67
   1 -12  -6  166.61    7.14
   1 -12  -6  162.12    7.21
   1 -12  -6  178.75    6.67
  -1 -12   6  166.02    6.29
   1 -12  -6  162.89    5.94
  -1 -12   6  164.31    6.74
  -1 -12   6  165.65    7.76
  -1  12   5  475.07   17.39
   1  12  -5  505.42   21.75
   1  12  -5  463.56   18.27
  -1  12   5  485.41   18.29
  -1  12   5  479.45   19.64
  -1  12   5  521.10   21.72
   1 -12  -5  496.60   19.29
  -1 -12   5  491.96   19.94
  -1 -12   5  480.03   20.18
   1 -12  -5  478.14   17.56
  -1 -12   5  490.13   18.61
   1 -12  -5  499.99   20.16
   1 -12  -5  481.36   20.45
  -1 -12   5  494.45   21.55
  -1  12   4   40.87    2.33
   1  12  -4   42.26    2.66
  -1  12   4   44.97    2.99
   1  12  -4   44.69    2.30
  -1  12   4   42.03    2.51
  -1  12   4   43.98    2.83
   1  12  -4   39.96    2.69
   1 -12  -4   45.14    2.73
   1 -12  -4   47.28    3.04
   1 -12  -4   47.54    2.83
  -1 -12   4   43.25    2.59
   1 -12  -4   40.96    2.03
  -1 -12   4   43.45    2.54
  -1 -12   4   44.89    2.87
  -1  12   3   86.15    3.55
   1  12  -3   86.94    3.85
  -1  12   3   86.70    3.77
   1  12  -3   87.79    3.65
  -1  12   3   86.66    3.84
  -1  12   3   95.86    4.13
   1 -12  -3   92.12    4.24
  -1 -12   3   85.89    3.91
   1 -12  -3   91.42    4.02
  -1 -12   3   92.53    3.79
   1 -12  -3   87.90    4.13
   1 -12  -3   87.86    3.59
  -1 -12   3   81.98    4.27
  -1  12   2  122.50    4.40
   1  12  -2  108.21    4.58
  -1  12   2  112.26    4.93
   1  12  -2  110.99    4.26
  -1  12   2  107.81    4.49
   1  12  -2  109.82    4.96
  -1  12   2  114.42    4.48
   1 -12  -2  120.12    5.05
   1 -12  -2  114.28    4.76
   1 -12  -2  116.97    4.60
  -1 -12   2  112.99    4.21
   1 -12  -2  111.90    4.25
  -1 -12   2  102.77    4.39
   1  12  -1 3153.25  243.77
   1  12  -1 3236.81  260.30
   1  12  -1 3314.79  273.79
   1  12  -1 3270.31  246.66
  -1  12   1 3264.38  254.12
  -1  12   1 3451.19  277.82
  -1  12   1 3171.04  244.33
  -1  12   1 3339.70  271.01
   1 -12  -1 3317.98  272.50
   1 -12  -1 3189.83  257.88
   1 -12  -1 3257.59  247.51
  -1 -12   1 3260.83  245.53
   1 -12  -1 3234.12  251.86
  -1 -12   1 3206.44  258.94
  -1 -12   1 3386.64  278.67
  -1  12   0   71.97    3.16
   1  12   0   75.23    3.50
  -1  12   0   68.15    3.09
   1  12   0   71.17    2.96
   1  12   0   73.84    3.11
  -1  12   0   69.49    3.46
   1  12   0   70.57    3.29
  -1  12   0   70.22    3.65
  -1 -12   0   69.45    3.25
   1 -12   0   68.22    3.27
  -1 -12   0   68.78    2.86
   1 -12   0   72.88    3.86
  -1 -12   0   73.10    3.18
   1 -12   0   70.13    3.19
  -1 -12   0   85.60    4.19
   1 -12   0   71.76    3.00
  -1  12  -1   57.97    2.80
   1  12   1   56.12    2.86
  -1  12  -1   57.60    2.59
   1  12   1   56.48    2.44
   1  12   1   59.77    2.96
  -1  12  -1   56.76    2.93
   1  12   1   54.45    3.13
  -1  12  -1   56.98    3.31
  -1 -12  -1   56.74    3.14
   1 -12   1   56.93    2.84
  -1 -12  -1   56.81    2.48
   1 -12   1   58.31    3.29
  -1 -12  -1   56.57    2.84
   1 -12   1   53.95    2.79
  -1 -12  -1   62.48    3.36
   1 -12   1   56.30    2.85
  -1  12  -2   67.60    2.99
   1  12   2   65.71    2.72
  -1  12  -2   64.60    3.01
   1  12   2   65.81    3.21
  -1  12  -2   66.33    3.28
   1  12   2   66.51    3.38
  -1  12  -2   73.28    3.81
  -1 -12  -2   68.47    3.38
   1 -12   2   72.32    3.26
  -1 -12  -2   63.94    2.55
   1 -12   2   67.01    2.93
  -1 -12  -2   64.62    3.31
   1 -12   2   67.90    3.12
  -1 -12  -2   63.76    3.56
   1 -12   2   70.68    3.68
   1  12   3  182.41    7.29
  -1  12  -3  183.55    6.58
   1  12   3  179.93    5.84
  -1  12  -3  186.46    6.77
   1  12   3  180.51    7.14
  -1  12  -3  185.17    6.89
   1  12   3  194.78    7.34
  -1  12  -3  191.82    8.43
  -1 -12  -3  181.64    7.22
   1 -12   3  190.42    7.01
  -1 -12  -3  187.67    6.00
   1 -12   3  194.16    7.01
  -1 -12  -3  188.13    7.46
   1 -12   3  192.38    6.83
  -1 -12  -3  199.74    7.68
   1 -12   3  196.94    8.18
  -1  12  -4    5.71    1.14
   1  12   4    4.48    1.28
  -1  12  -4    5.69    1.38
   1  12   4    5.31    1.04
  -1  12  -4    8.99    1.69
   1  12   4    4.66    1.51
   1  12   4    6.36    1.59
  -1 -12  -4    7.06    1.61
  -1 -12  -4    4.58    0.97
   1 -12   4    5.91    1.46
  -1 -12  -4    5.85    1.83
   1 -12   4    4.22    1.36
  -1 -12  -4    8.20    1.74
   1 -12   4    5.96    1.21
  -1  12  -5 1235.20   62.51
   1  12   5 1213.33   65.15
  -1  12  -5 1196.83   57.34
   1  12   5 1178.16   54.71
   1  12   5 1165.66   59.58
   1  12   5 1300.93   68.52
  -1  12  -5 1319.88   65.84
   1 -12   5 1272.00   70.84
   1 -12   5 1246.20   62.59
  -1 -12  -5 1210.78   55.72
  -1 -12  -5 1193.63   64.79
   1 -12   5 1245.83   63.51
  -1 -12  -5 1222.90   65.66
   1 -12   5 1328.62   66.02
  -1 -12  -5 1238.31   64.39
  -1  12  -6  247.55    9.17
   1  12   6  228.67    9.64
  -1  12  -6  211.33    7.42
   1  12   6  200.32    6.87
   1  12   6  203.88    8.74
   1  12   6  216.86    8.19
  -1  12  -6  216.72    9.79
  -1  12  -6  209.41    8.04
  -1 -12  -6  212.25    9.16
   1 -12   6  213.90    8.42
   1 -12   6  215.32    8.46
  -1 -12  -6  218.51    9.22
  -1 -12  -6  207.92    6.89
  -1 -12  -6  232.46    8.98
   1 -12   6  208.00    9.36
  -1  12  -7   34.87    2.45
   1  12   7   30.91    2.73
   1  12   7   31.28    1.84
   1  12   7   31.12    2.31
   1  12   7   33.24    2.82
  -1  12  -7   33.56    3.38
  -1  12  -7   33.98    2.02
   1 -12   7   32.20    2.30
  -1 -12  -7   31.63    1.92
  -1 -12  -7   29.99    2.64
   1 -12   7   32.51    2.92
  -1 -12  -7   34.25    2.70
  -1 -12  -7   33.19    2.44
   1 -12   7   32.15    2.29
  -1  12  -8  403.38   14.74
  -1  12  -8  381.36   17.96
   1  12   8  394.24   14.39
   1  12   8  365.28   15.97
  -1  12  -8  352.24   15.05
  -1  12  -8  391.92   15.54
   1 -12   8  362.05   15.23
   1 -12   8  359.38   17.24
  -1 -12  -8  359.01   16.12
   1 -12   8  379.27   15.71
  -1 -12  -8  375.34   16.83
  -1 -12  -8  392.97   15.79
   1 -12   8  381.69   14.35
  -1 -12  -8  384.71   15.18
   1  12   9 1001.55   46.76
   1  12   9  976.92   53.06
  -1  12  -9  988.05   49.88
  -1  12  -9 1020.93   47.86
  -1  12  -9  975.80   55.84
  -1  12  -9  989.50   51.03
   1 -12   9  984.24   50.55
   1 -12   9  941.46   45.53
   1 -12   9  941.68   53.99
  -1 -12  -9 1002.41   49.64
  -1 -12  -9 1002.84   54.61
  -1 -12  -9 1006.84   49.55
  -1  12 -10   -0.89    1.38
   1  12  10    1.36    1.63
   1  12  10    0.55    1.21
  -1  12 -10    1.90    1.50
   1  12  10   -0.13    1.32
   1  12  10    2.21    2.06
   1 -12  10   -0.22    1.41
   1 -12  10    0.82    1.56
  -1 -12 -10    1.27    1.97
   1 -12  10    2.64    1.72
  -1 -12 -10    1.36    1.61
  -1 -12 -10    2.02    1.39
  -1  12 -11  552.81   23.33
   1  12  11  547.85   21.95
  -1  12 -11  488.74   23.98
   1  12  11  532.94   22.60
  -1  12 -11  515.78   23.32
  -1  12 -11  512.06   27.26
   1 -12  11  492.05   25.03
  -1 -12 -11  585.41   28.26
   1 -12  11  549.34   24.53
   1 -12  11  555.28   25.81
  -1 -12 -11  495.70   25.83
  -1 -12 -11  534.38   23.99
   1 -12  11  550.91   23.06
  -1 -12 -11  557.97   24.73
  -1  12 -12    1.66    1.69
   1  12  12    3.04    1.30
  -1  12 -12    2.73    1.83
   1  12  12    3.58    1.66
  -1  12 -12    3.81    2.50
   1  12  12    2.19    1.77
   1 -12  12    3.36    1.69
  -1 -12 -12    4.13    1.74
   1 -12  12    5.01    1.86
   1 -12  12    2.78    1.84
  -1 -12 -12    3.16    1.83
  -1 -12 -12    4.43    1.56
   1 -12  12    0.98    1.42
  -1 -12 -12    4.60    1.78
   1  12  13   53.11    3.28
   1  12  13   46.40    4.13
   1  12  13   51.76    3.13
  -1  12 -13   50.45    3.25
  -1  12 -13   46.28    3.66
  -1  12 -13   55.24    4.12
   1  12  13   43.80    3.81
  -1  12 -13   54.66    3.82
   1 -12  13   48.18    3.84
   1 -12  13   42.68    3.14
   1 -12  13   52.63    4.22
   1 -12  13   49.26    3.90
  -1 -12 -13   52.43    3.45
  -1 -12 -13   55.10    4.26
  -1 -12 -13   52.66    3.62
  -1  12 -14   37.89    2.97
   1  12  14   37.35    3.43
   1  12  14   37.79    2.81
  -1  12 -14   35.32    4.09
   1  12  14   39.16    3.24
  -1  12 -14   34.98    3.55
  -1  12 -14   34.19    3.26
   1 -12  14   32.17    3.90
  -1 -12 -14   34.50    3.23
   1 -12  14   38.21    3.25
  -1 -12 -14   32.80    3.54
  -1 -12 -14   35.71    2.93
   1 -12  14   43.10    3.56
   1  13 -14    2.84    2.09
  -1  13  14   -0.06    1.76
   1  13 -14   -0.46    1.48
   1  13 -14    0.96    1.41
  -1  13  14   -2.21    1.82
  -1  13  14    0.96    1.76
   1  13 -14    0.84    1.81
  -1  13  14    0.25    1.93
   1 -13 -14    1.62    2.30
   1 -13 -14   -0.17    1.41
   1 -13 -14   -0.61    1.84
  -1 -13  14    1.39    1.91
  -1 -13  14    1.07    1.80
  -1 -13  14    0.40    1.28
   1 -13 -14   -2.10    1.24
  -1 -13  14    3.55    2.31
   1  13 -13   16.45    2.35
  -1  13  13   17.99    2.32
   1  13 -13   12.63    2.06
   1  13 -13   11.87    1.55
  -1  13  13   12.71    2.21
   1  13 -13   14.84    3.04
   1 -13 -13   14.67    2.81
   1 -13 -13   14.34    1.88
   1 -13 -13   13.90    2.73
   1 -13 -13   12.89    1.77
  -1 -13  13   14.45    2.46
  -1 -13  13   10.96    1.50
  -1 -13  13   11.10    2.07
  -1 -13  13   13.70    2.36
   1  13 -12  470.01   22.52
  -1  13  12  436.01   18.53
   1  13 -12  439.39   19.99
   1  13 -12  470.33   18.41
  -1  13  12  461.65   20.15
  -1  13  12  411.20   20.72
   1  13 -12  460.24   23.29
  -1  13  12  458.30   21.73
   1 -13 -12  430.65   21.93
   1 -13 -12  477.92   19.32
   1 -13 -12  457.20   21.96
  -1 -13  12  461.58   20.38
  -1 -13  12  421.75   21.02
  -1 -13  12  433.72   17.19
   1 -13 -12  440.07   18.72
  -1 -13  12  390.26   20.25
  -1  13  11   35.64    3.24
   1  13 -11   35.97    3.11
   1  13 -11   41.10    2.36
  -1  13  11   33.44    2.89
  -1  13  11   35.39    2.64
  -1  13  11   39.28    3.60
   1 -13 -11   34.20    2.45
   1 -13 -11   34.82    2.55
  -1 -13  11   35.90    2.16
   1 -13 -11   40.30    3.67
   1  13 -10  776.95   38.91
   1  13 -10  739.77   30.21
  -1  13  10  782.78   35.59
  -1  13  10  747.44   33.46
   1 -13 -10  751.98   38.10
   1 -13 -10  768.19   34.52
  -1 -13  10  730.06   36.61
  -1 -13  10  719.44   34.39
   1 -13 -10  735.24   32.27
  -1 -13  10  724.75   30.24
  -1 -13  10  690.56   38.10
   1  13  -9  298.39   13.29
  -1  13   9  283.27   10.90
   1  13  -9  306.39   10.25
   1  13  -9  304.08   12.34
  -1  13   9  287.37   10.87
  -1  13   9  307.36   13.50
   1  13  -9  316.79   14.61
   1 -13  -9  305.47   11.51
   1 -13  -9  307.72   12.00
   1 -13  -9  293.69   13.31
   1 -13  -9  280.83   12.74
  -1 -13   9  270.83    9.56
  -1 -13   9  285.59   12.73
  -1 -13   9  281.91   13.66
  -1  13   8  116.81    4.85
   1  13  -8  114.51    6.31
   1  13  -8  117.15    5.02
  -1  13   8  108.00    4.43
  -1  13   8  105.21    5.21
  -1  13   8  115.88    5.63
   1 -13  -8  110.67    4.73
  -1 -13   8  108.07    5.36
  -1 -13   8  104.80    5.46
   1 -13  -8  114.50    4.61
  -1 -13   8  110.55    5.28
   1 -13  -8  114.97    5.71
   1 -13  -8  102.73    6.04
  -1 -13   8  102.10    6.00
  -1  13   7  101.50    4.25
  -1  13   7  107.39    4.49
   1  13  -7   96.83    4.78
   1  13  -7   97.22    3.38
  -1  13   7  107.23    5.50
   1  13  -7  109.61    4.12
   1  13  -7  105.46    5.55
   1 -13  -7  106.65    4.68
   1 -13  -7  102.23    5.10
  -1 -13   7  104.86    5.34
   1 -13  -7  107.41    4.37
  -1 -13   7  112.78    5.01
  -1 -13   7  107.18    5.27
   1 -13  -7  115.46    5.85
  -1 -13   7  102.99    5.47
   1  13  -6 1192.12   58.20
  -1  13   6 1291.42   64.17
   1  13  -6 1282.38   66.87
  -1  13   6 1327.87   74.17
  -1  13   6 1237.75   67.88
  -1  13   6 1217.45   62.83
   1  13  -6 1250.57   73.80
  -1 -13   6 1303.31   70.93
   1 -13  -6 1368.58   74.57
   1 -13  -6 1314.07   68.23
   1 -13  -6 1284.11   63.91
  -1 -13   6 1300.25   67.86
   1 -13  -6 1267.60   72.11
  -1 -13   6 1270.33   70.11
  -1 -13   6 1260.01   73.09
  -1  13   5    0.76    0.99
   1  13  -5    1.91    1.71
   1  13  -5    3.52    1.32
  -1  13   5    1.52    1.43
  -1  13   5    3.36    1.40
  -1  13   5    3.08    1.40
   1 -13  -5    3.21    1.47
  -1 -13   5    2.63    1.58
  -1 -13   5    2.36    1.42
   1 -13  -5    1.93    1.30
  -1 -13   5    3.25    1.31
   1 -13  -5    3.83    1.25
   1 -13  -5    4.18    1.50
  -1 -13   5    3.43    1.50
  -1  13   4   31.12    2.09
   1  13  -4   29.49    2.20
  -1  13   4   30.20    2.66
   1  13  -4   29.83    2.25
  -1  13   4   28.58    1.93
  -1  13   4   33.10    2.48
   1  13  -4   27.65    2.62
   1 -13  -4   27.86    2.34
   1 -13  -4   28.13    2.76
   1 -13  -4   30.25    2.13
  -1 -13   4   35.33    2.41
   1 -13  -4   30.04    1.82
  -1 -13   4   31.81    2.30
  -1 -13   4   32.22    2.77
   1  13  -3  144.69    5.14
   1  13  -3  142.01    5.86
   1  13  -3  151.88    6.69
   1  13  -3  155.17    5.82
  -1  13   3  159.27    6.30
  -1  13   3  151.28    6.10
  -1  13   3  160.08    5.67
  -1  13   3  158.40    6.54
   1 -13  -3  160.74    6.67
   1 -13  -3  153.33    6.81
   1 -13  -3  153.51    5.50
  -1 -13   3  161.46    5.77
   1 -13  -3  151.42    6.09
  -1 -13   3  160.59    6.68
  -1 -13   3  146.32    6.99
  -1  13   2  783.82   32.62
   1  13  -2  793.92   35.86
  -1  13   2  822.77   37.52
   1  13  -2  829.87   34.27
  -1  13   2  780.09   35.34
   1  13  -2  808.08   38.48
  -1  13   2  776.67   34.16
   1 -13  -2  833.06   38.54
   1 -13  -2  820.66   37.23
   1 -13  -2  818.79   35.47
  -1 -13   2  828.38   34.03
   1 -13  -2  820.13   33.60
  -1 -13   2  797.05   36.24
  -1 -13   2  772.82   37.73
  -1  13   1   75.05    3.61
   1  13  -1   82.06    3.76
   1  13  -1   77.26    3.87
   1  13  -1   81.46    3.43
   1  13  -1   81.68    3.44
  -1  13   1   81.83    3.91
  -1  13   1   73.47    3.10
  -1  13   1   79.37    3.97
   1 -13  -1   79.02    4.18
   1 -13  -1   79.02    3.65
   1 -13  -1   74.21    3.13
  -1 -13   1   84.85    3.47
  -1 -13   1   79.47    3.65
  -1 -13   1   73.74    3.25
   1 -13  -1   78.05    3.88
  -1 -13   1   82.65    4.14
  -1  13   0 1301.92   64.64
   1  13   0 1269.87   66.57
  -1  13   0 1280.35   62.42
   1  13   0 1221.59   58.24
   1  13   0 1302.05   64.96
  -1  13   0 1244.23   68.09
   1  13   0 1228.32   65.02
  -1  13   0 1292.90   67.33
   1 -13   0 1307.58   71.12
   1 -13   0 1258.76   63.06
  -1 -13   0 1313.22   61.67
   1 -13   0 1265.12   61.67
  -1 -13   0 1276.34   67.13
  -1 -13   0 1265.47   63.40
   1 -13   0 1286.64   66.83
  -1 -13   0 1263.03   71.41
  -1  13  -1  223.78    8.14
   1  13   1  222.29    8.71
  -1  13  -1  226.88    8.20
   1  13   1  223.98    7.55
   1  13   1  224.32    8.33
  -1  13  -1  218.22    8.49
   1  13   1  241.90    9.26
  -1  13  -1  223.59    9.14
  -1 -13  -1  224.27    8.62
   1 -13   1  218.87    8.26
  -1 -13  -1  219.22    7.30
   1 -13   1  209.63    8.83
  -1 -13  -1  220.37    8.20
   1 -13   1  234.40    8.46
  -1 -13  -1  231.05    9.44
   1 -13   1  218.91    7.76
   1  13   2    4.03    1.30
  -1  13  -2    3.20    1.44
  -1  13  -2    5.74    1.21
   1  13   2    4.39    1.09
   1  13   2    3.82    1.39
  -1  13  -2    7.68    1.50
   1  13   2    4.36    1.57
  -1  13  -2    4.80    1.74
  -1 -13  -2    6.10    1.55
   1 -13   2    5.56    1.52
  -1 -13  -2    4.35    1.09
   1 -13   2    5.09    1.79
  -1 -13  -2    6.84    1.48
   1 -13   2    3.75    1.29
  -1 -13  -2    6.93    1.74
   1 -13   2    6.62    1.35
   1  13   3    9.78    1.82
  -1  13  -3    8.89    1.38
   1  13   3    9.38    1.28
  -1  13  -3    7.17    1.62
   1  13   3    9.69    1.34
  -1  13  -3    8.06    1.52
   1  13   3    9.29    1.50
  -1  13  -3   10.11    2.22
  -1 -13  -3    9.53    1.86
   1 -13   3    8.91    1.67
  -1 -13  -3    9.45    1.22
   1 -13   3    8.66    1.71
  -1 -13  -3    9.88    1.61
   1 -13   3    8.59    1.47
  -1 -13  -3    9.75    1.91
   1 -13   3    8.43    1.99
  -1  13  -4  620.95   24.33
   1  13   4  573.18   24.82
   1  13   4  570.13   24.17
   1  13   4  575.60   21.00
  -1  13  -4  579.24   23.68
   1  13   4  598.96   25.01
  -1  13  -4  550.89   21.01
  -1  13  -4  584.39   27.05
  -1 -13  -4  572.16   24.79
   1 -13   4  566.22   22.93
   1 -13   4  606.15   24.07
  -1 -13  -4  599.54   25.29
  -1 -13  -4  547.62   20.16
  -1 -13  -4  600.07   25.44
   1 -13   4  587.79   23.95
  -1  13  -5   12.78    1.70
   1  13   5    9.53    2.08
   1  13   5   14.23    1.66
   1  13   5    9.24    1.18
  -1  13  -5   11.43    1.31
   1  13   5    9.62    1.68
   1 -13   5   12.98    1.74
   1 -13   5    8.89    2.00
   1 -13   5   12.22    1.56
  -1 -13  -5   10.40    1.37
   1 -13   5   12.06    1.61
  -1 -13  -5    9.94    2.02
  -1 -13  -5    9.21    1.72
  -1 -13  -5   12.35    1.94
   1  13   6  228.90    9.59
  -1  13  -6  220.79    7.89
   1  13   6  222.75    7.64
  -1  13  -6  235.03    8.98
   1  13   6  217.88    9.25
   1  13   6  216.46    8.67
  -1  13  -6  227.65   10.73
  -1  13  -6  217.04    8.82
  -1 -13  -6  222.06    7.58
  -1 -13  -6  222.51    9.44
   1 -13   6  221.37   10.26
  -1 -13  -6  221.74    9.67
   1 -13   6  232.56    9.10
  -1 -13  -6  234.23    9.39
   1 -13   6  239.66    9.26
  -1  13  -7  227.14    9.35
   1  13   7  233.54   10.22
  -1  13  -7  225.05    8.14
   1  13   7  221.05    7.69
   1  13   7  232.91    9.94
   1  13   7  215.76    8.72
  -1  13  -7  228.48   10.74
  -1  13  -7  231.50    8.92
  -1 -13  -7  239.44   10.41
   1 -13   7  225.65    9.25
   1 -13   7  225.37    9.37
  -1 -13  -7  229.03    9.80
  -1 -13  -7  224.83    7.75
  -1 -13  -7  234.97    9.51
   1 -13   7  224.24   10.67
   1  13   8  606.95   28.50
   1  13   8  636.83   30.36
   1  13   8  599.70   23.92
  -1  13  -8  623.55   27.58
  -1  13  -8  647.59   26.08
  -1  13  -8  587.84   30.31
  -1  13  -8  642.59   28.78
   1 -13   8  607.55   30.88
   1 -13   8  624.38   28.18
  -1 -13  -8  613.54   30.05
  -1 -13  -8  625.47   27.42
   1 -13   8  610.84   25.45
  -1  13  -9    5.38    1.64
   1  13   9    3.14    1.22
   1  13   9    4.13    1.38
  -1  13  -9    4.14    1.45
   1 -13   9    2.06    1.74
   1 -13   9    4.97    1.46
  -1 -13  -9    2.70    1.58
  -1 -13  -9    4.37    1.56
  -1  13 -10  731.60   32.16
   1  13  10  700.27   36.00
   1  13  10  715.47   30.49
  -1  13 -10  704.65   38.16
   1  13  10  731.46   31.98
  -1  13 -10  695.80   34.54
   1  13  10  667.91   34.14
  -1  13 -10  733.08   34.72
   1 -13  10  705.35   31.59
   1 -13  10  703.32   34.64
  -1 -13 -10  726.09   36.96
  -1 -13 -10  762.27   34.93
   1 -13  10  711.51   34.08
  -1 -13 -10  716.16   33.08
   1  13  11  170.19    7.06
   1  13  11  171.68    8.18
   1  13  11  168.12    6.73
  -1  13 -11  177.73    7.30
  -1  13 -11  166.67    8.02
  -1  13 -11  159.99    8.94
   1  13  11  156.40    7.98
  -1  13 -11  164.51    7.59
   1 -13  11  175.60    7.59
   1 -13  11  161.51    6.98
   1 -13  11  182.19    8.36
   1 -13  11  158.69    8.47
  -1 -13 -11  153.50    8.14
  -1 -13 -11  175.55    8.48
   1  13  12   13.36    1.68
  -1  13 -12   12.03    2.82
   1  13  12   14.35    1.93
  -1  13 -12   13.82    1.84
  -1  13 -12   13.69    1.88
  -1 -13 -12   10.31    2.77
   1 -13  12   14.57    2.44
   1 -13  12   12.41    1.80
  -1 -13 -12    8.37    2.28
  -1 -13 -12   11.19    2.21
   1 -13  12   12.53    2.23
  -1 -13 -12   12.84    2.16
  -1  13 -13   40.09    3.06
   1  13  13   42.80    2.88
  -1  13 -13   39.90    2.85
   1  13  13   36.58    2.71
  -1  13 -13   38.44    3.91
   1  13  13   42.95    3.66
  -1  13 -13   42.08    3.60
   1 -13  13   48.39    3.25
  -1 -13 -13   35.58    3.67
   1 -13  13   39.67    3.30
   1 -13  13   36.67    3.56
  -1 -13 -13   42.28    3.67
  -1 -13 -13   41.94    3.29
   1 -13  13   41.98    3.09
  -1 -13 -13   44.13    3.23
  -1  13 -14  279.66   12.57
   1  13  14  274.03   13.66
   1  13  14  260.26   11.14
  -1  13 -14  237.70   13.76
   1  13  14  253.63   13.04
  -1  13 -14  273.70   13.48
  -1  13 -14  273.73   12.31
   1 -13  14  270.37   14.35
  -1 -13 -14  280.07   14.62
   1 -13  14  259.44   13.31
  -1 -13 -14  257.05   13.73
  -1 -13 -14  264.95   12.55
   1 -13  14  281.68   13.09
   1  14 -14   51.59    4.30
   1  14 -14   52.46    4.58
   1  14 -14   48.72    3.80
   1  14 -14   53.28    3.07
  -1  14  14   47.68    4.19
  -1  14  14   55.44    3.71
  -1  14  14   52.13    4.22
  -1  14  14   49.54    3.45
   1 -14 -14   50.65    3.28
   1 -14 -14   57.41    4.59
  -1 -14  14   49.56    3.70
  -1 -14  14   51.02    3.85
  -1 -14  14   48.71    2.94
   1 -14 -14   54.58    4.33
  -1 -14  14   50.93    4.61
   1  14 -13  105.59    5.98
  -1  14  13  110.96    6.22
   1  14 -13  115.06    6.20
   1  14 -13  115.47    4.95
  -1  14  13   93.60    5.85
  -1  14  13  112.14    5.55
   1  14 -13  115.28    6.89
   1 -14 -13  113.20    6.34
  -1 -14  13  109.64    6.37
   1 -14 -13  106.43    5.13
  -1 -14  13  100.90    5.55
   1 -14 -13  106.70    4.99
  -1 -14  13  103.40    4.50
   1 -14 -13  107.05    6.55
  -1 -14  13   90.15    6.07
   1  14 -12   51.88    3.91
  -1  14  12   55.17    4.02
   1  14 -12   50.00    3.43
   1  14 -12   48.50    2.65
   1  14 -12   45.95    4.29
  -1  14  12   47.50    3.54
  -1  14  12   53.98    3.49
   1 -14 -12   50.75    3.03
  -1 -14  12   53.79    4.14
  -1 -14  12   50.98    2.85
   1 -14 -12   55.35    3.97
  -1 -14  12   43.35    4.19
  -1  14  11  343.27   14.08
   1  14 -11  385.85   16.06
   1  14 -11  327.40   12.35
  -1  14  11  353.10   16.88
  -1  14  11  360.31   15.07
   1  14 -11  369.22   18.58
   1 -14 -11  344.53   16.14
   1 -14 -11  361.60   17.73
   1 -14 -11  339.38   14.11
  -1 -14  11  354.73   15.21
   1 -14 -11  339.26   13.66
  -1 -14  11  316.92   12.09
  -1 -14  11  347.53   17.11
  -1  14  10  167.54    7.17
   1  14 -10  150.85    5.51
  -1  14  10  154.29    7.57
  -1  14  10  153.81    6.50
  -1  14  10  156.51    7.65
  -1 -14  10  165.76    7.76
   1 -14 -10  153.44    6.34
   1 -14 -10  167.15    7.00
  -1 -14  10  152.91    6.90
   1 -14 -10  162.46    7.99
  -1 -14  10  145.01    5.46
   1 -14 -10  151.14    7.74
   1  14  -9   58.54    2.81
   1  14  -9   63.13    2.72
  -1  14   9   61.55    3.33
  -1  14   9   59.02    3.23
   1 -14  -9   67.76    3.42
  -1 -14   9   53.35    3.69
  -1 -14   9   66.70    4.20
   1 -14  -9   63.81    3.33
  -1 -14   9   53.21    4.24
  -1  14   8    6.21    1.60
   1  14  -8    3.50    1.01
   1  14  -8    5.49    1.64
   1  14  -8    2.70    0.89
  -1  14   8    3.72    1.44
   1  14  -8    5.63    1.69
  -1  14   8    3.77    1.65
  -1  14   8    4.43    1.49
   1 -14  -8    4.00    1.43
   1 -14  -8    5.39    1.41
  -1 -14   8    4.00    1.76
   1 -14  -8    0.85    1.79
  -1 -14   8    3.36    1.68
   1 -14  -8    4.12    2.33
  -1 -14   8    3.60    2.42
  -1  14   7  763.59   36.28
   1  14  -7  698.29   29.82
   1  14  -7  733.87   33.35
   1  14  -7  841.95   31.53
  -1  14   7  750.76   36.86
   1  14  -7  772.68   38.64
  -1  14   7  734.48   32.40
  -1  14   7  718.57   31.22
  -1 -14   7  758.78   36.31
   1 -14  -7  744.47   31.77
   1 -14  -7  786.97   35.17
   1 -14  -7  732.31   35.76
  -1 -14   7  734.10   33.52
   1 -14  -7  762.03   38.31
  -1 -14   7  696.58   34.15
  -1 -14   7  728.16   37.47
  -1  14   6  117.40    5.33
   1  14  -6  108.50    4.09
   1  14  -6  111.83    5.17
   1  14  -6  105.49    3.72
  -1  14   6  109.02    5.35
   1  14  -6  119.39    6.12
  -1  14   6  111.19    4.74
  -1  14   6  114.23    4.74
  -1 -14   6  116.01    5.51
   1 -14  -6  122.45    4.83
   1 -14  -6  119.09    5.48
   1 -14  -6  128.94    5.97
  -1 -14   6  109.93    4.88
   1 -14  -6  115.49    5.68
  -1 -14   6  119.77    5.72
  -1 -14   6  103.62    5.32
   1  14  -5 1083.73   53.47
  -1  14   5 1212.26   59.42
   1  14  -5 1142.06   58.53
  -1  14   5 1223.40   67.18
  -1  14   5 1187.79   62.88
  -1  14   5 1155.86   60.28
   1  14  -5 1190.51   68.66
  -1 -14   5 1224.48   65.85
   1 -14  -5 1272.49   67.13
   1 -14  -5 1272.93   66.35
   1 -14  -5 1228.83   59.56
  -1 -14   5 1245.53   63.20
   1 -14  -5 1190.23   65.98
  -1 -14   5 1209.08   64.95
  -1 -14   5 1216.45   69.46
  -1  14   4   38.86    2.37
   1  14  -4   32.26    2.51
  -1  14   4   39.09    2.99
   1  14  -4   40.83    2.42
  -1  14   4   33.94    2.56
   1  14  -4   38.05    2.03
  -1  14   4   33.05    2.38
   1 -14  -4   38.83    2.80
   1 -14  -4   41.07    2.92
   1 -14  -4   40.59    2.82
  -1 -14   4   42.27    2.71
   1 -14  -4   37.61    2.38
  -1 -14   4   35.53    2.65
  -1 -14   4   41.56    3.12
   1  14  -3  158.12    5.69
   1  14  -3  159.06    6.83
   1  14  -3  169.84    7.48
   1  14  -3  161.31    6.07
  -1  14   3  165.16    6.59
  -1  14   3  174.05    6.93
  -1  14   3  165.78    6.20
  -1  14   3  164.11    7.17
   1 -14  -3  173.29    7.24
  -1 -14   3  172.05    7.14
   1 -14  -3  160.03    6.07
  -1 -14   3  165.77    6.20
   1 -14  -3  175.15    6.97
  -1 -14   3  157.16    5.65
   1 -14  -3  163.24    7.06
   1  14  -2  393.52   14.50
   1  14  -2  404.80   16.18
   1  14  -2  417.77   17.56
   1  14  -2  393.44   14.56
  -1  14   2  403.40   15.88
  -1  14   2  399.60   16.44
  -1  14   2  419.48   15.38
  -1  14   2  414.78   16.68
   1 -14  -2  427.80   17.56
  -1 -14   2  415.10   16.93
   1 -14  -2  410.48   15.03
  -1 -14   2  392.02   14.40
   1 -14  -2  418.75   16.33
  -1 -14   2  397.71   14.44
   1 -14  -2  386.64   16.16
  -1 -14   2  418.66   17.80
  -1  14   1  559.76   22.88
   1  14  -1  594.81   25.10
  -1  14   1  561.35   22.06
   1  14  -1  553.03   21.15
   1  14  -1  619.54   23.65
  -1  14   1  574.27   24.86
   1  14  -1  590.45   25.49
  -1  14   1  560.31   24.14
   1 -14  -1  580.75   25.41
   1 -14  -1  566.22   23.25
  -1 -14   1  562.50   21.67
   1 -14  -1  550.93   21.45
  -1 -14   1  539.95   23.48
  -1 -14   1  633.73   24.29
   1 -14  -1  568.74   24.53
  -1 -14   1  582.18   25.90
  -1  14   0  144.92    5.84
   1  14   0  148.40    6.19
  -1  14   0  143.30    5.61
   1  14   0  151.05    5.57
   1  14   0  153.98    5.94
  -1  14   0  143.68    6.54
   1  14   0  144.95    6.23
  -1  14   0  147.17    5.97
   1 -14   0  148.74    6.97
   1 -14   0  141.06    5.72
  -1 -14   0  152.77    5.48
   1 -14   0  151.39    5.57
  -1 -14   0  140.95    6.02
  -1 -14   0  145.37    5.78
   1 -14   0  151.73    6.29
  -1 -14   0  158.91    7.13
  -1  14  -1  295.29   11.00
   1  14   1  297.87   11.90
  -1  14  -1  311.57   11.34
   1  14   1  287.09   10.08
   1  14   1  305.59   11.65
  -1  14  -1  288.00   11.46
   1  14   1  288.83   11.49
  -1  14  -1  289.18   12.45
  -1 -14  -1  302.81   12.05
   1 -14   1  304.39   11.65
  -1 -14  -1  292.26   10.01
   1 -14   1  301.62   12.90
  -1 -14  -1  297.54   11.44
   1 -14   1  304.90   11.49
  -1 -14  -1  297.03   12.52
   1 -14   1  289.70   10.61
   1  14   2    5.62    1.87
  -1  14  -2    5.63    1.36
  -1  14  -2    2.91    1.20
   1  14   2    3.31    1.15
   1  14   2    6.01    1.29
  -1  14  -2    1.92    1.60
   1  14   2    2.65    1.78
  -1  14  -2    3.14    1.51
  -1 -14  -2    4.40    1.75
   1 -14   2    6.19    1.49
  -1 -14  -2    4.16    1.06
   1 -14   2    3.37    2.07
  -1 -14  -2    4.59    1.15
   1 -14   2    3.78    1.35
  -1 -14  -2    5.32    1.46
   1 -14   2    3.83    1.38
   1  14   3  460.15   19.65
  -1  14  -3  510.89   19.77
   1  14   3  463.51   16.90
  -1  14  -3  504.77   20.47
   1  14   3  501.29   20.42
   1  14   3  471.19   19.48
  -1  14  -3  461.70   21.21
  -1  14  -3  476.76   19.02
  -1 -14  -3  517.95   21.21
  -1 -14  -3  507.56   18.05
   1 -14   3  482.38   21.77
  -1 -14  -3  516.20   21.44
   1 -14   3  505.76   19.89
  -1 -14  -3  494.84   21.14
   1 -14   3  489.05   19.35
  -1  14  -4    3.70    1.48
   1  14   4    0.48    1.77
  -1  14  -4    3.09    1.11
   1  14   4    1.87    1.07
   1  14   4    2.78    1.28
   1  14   4    3.11    1.73
  -1  14  -4    3.12    1.33
  -1  14  -4    2.03    1.55
   1 -14   4    1.99    1.35
  -1 -14  -4    2.14    0.92
  -1 -14  -4    1.41    1.83
   1 -14   4    4.20    1.76
  -1 -14  -4    2.09    1.76
   1 -14   4    1.32    1.32
  -1 -14  -4    2.92    1.48
   1 -14   4    2.10    1.46
  -1  14  -5  898.33   41.51
   1  14   5  929.46   45.03
   1  14   5  794.46   40.02
   1  14   5  783.88   34.57
  -1  14  -5  816.35   38.08
   1  14   5  909.97   43.73
  -1  14  -5  885.32   46.12
   1 -14   5  807.40   43.94
   1 -14   5  900.20   41.14
  -1 -14  -5  873.26   36.29
   1 -14   5  859.36   39.50
  -1 -14  -5  889.92   43.27
  -1 -14  -5  862.47   42.27
  -1 -14  -5  876.23   42.24
   1 -14   5  898.34   41.53
  -1  14  -6   25.88    2.19
   1  14   6   26.99    2.46
   1  14   6   25.27    2.27
   1  14   6   26.69    1.96
  -1  14  -6   26.38    1.88
   1  14   6   28.40    2.76
  -1  14  -6   27.74    3.30
   1 -14   6   23.57    2.76
   1 -14   6   25.14    2.30
  -1 -14  -6   28.71    1.98
   1 -14   6   28.80    2.33
  -1 -14  -6   28.38    2.75
  -1 -14  -6   21.12    2.24
  -1 -14  -6   25.73    2.37
   1 -14   6   27.09    2.44
  -1  14  -7   29.44    2.17
   1  14   7   27.82    2.49
  -1  14  -7   24.76    2.07
   1  14   7   28.76    2.02
   1  14   7   26.70    2.37
  -1  14  -7   25.68    2.87
  -1  14  -7   28.90    2.62
  -1 -14  -7   27.61    1.85
  -1 -14  -7   26.67    3.00
   1 -14   7   23.34    2.81
  -1 -14  -7   26.39    2.57
   1 -14   7   27.62    2.40
  -1 -14  -7   27.90    2.49
   1 -14   7   24.58    2.40
  -1  14  -8   98.04    4.52
   1  14   8   95.24    4.51
   1  14   8   95.56    3.92
  -1  14  -8   96.69    4.16
   1 -14   8   89.34    4.85
  -1 -14  -8   96.74    3.98
   1 -14   8   93.87    4.87
  -1 -14  -8   95.17    5.38
   1 -14   8   99.51    5.42
  -1 -14  -8   96.41    4.70
  -1  14  -9  229.71    9.47
   1  14   9  190.76    9.23
  -1  14  -9  214.05    9.44
   1  14   9  229.34    8.70
  -1  14  -9  212.51   11.11
   1  14   9  207.02    9.72
   1 -14   9  217.17    9.68
  -1 -14  -9  227.11   10.31
   1 -14   9  217.80    8.56
  -1 -14  -9  229.88    9.67
   1 -14   9  208.19    9.00
  -1 -14  -9  233.78    9.55
   1  14  10   31.89    2.31
   1  14  10   28.16    2.70
   1  14  10   31.53    2.19
  -1  14 -10   29.04    2.18
  -1  14 -10   29.70    2.70
  -1  14 -10   25.60    3.24
   1  14  10   31.75    3.07
  -1  14 -10   34.58    2.94
   1 -14  10   31.19    2.68
  -1 -14 -10   29.51    3.26
   1 -14  10   28.02    2.92
   1 -14  10   28.01    2.99
  -1 -14 -10   32.01    3.45
  -1 -14 -10   34.10    2.76
   1 -14  10   35.74    2.54
  -1 -14 -10   35.43    2.67
  -1  14 -11  184.36    7.50
   1  14  11  175.57    8.66
   1  14  11  178.06    7.13
  -1  14 -11  163.92    9.41
   1  14  11  181.20    7.46
   1  14  11  211.31    9.94
  -1  14 -11  186.21    8.18
   1 -14  11  177.84    7.63
   1 -14  11  178.17    9.73
   1 -14  11  185.06    8.97
  -1 -14 -11  179.78    9.17
  -1 -14 -11  191.42    8.50
   1 -14  11  168.72    8.11
  -1 -14 -11  183.25    8.30
   1  14  12    7.73    2.61
   1  14  12    5.83    1.30
  -1  14 -12    5.06    2.60
   1  14  12    5.91    1.74
  -1  14 -12    5.29    1.38
   1  14  12    4.93    1.79
  -1  14 -12    6.47    2.07
   1 -14  12    5.42    2.22
   1 -14  12    6.02    1.64
  -1 -14 -12    4.01    2.38
  -1 -14 -12    3.80    2.01
   1 -14  12    5.08    1.75
  -1 -14 -12    5.87    1.92
  -1  14 -13  117.57    5.80
   1  14  13  112.35    5.30
  -1  14 -13  119.15    6.54
   1  14  13  113.38    5.40
  -1  14 -13  103.66    5.66
  -1  14 -13  120.35    7.45
   1 -14  13  116.20    6.88
  -1 -14 -13  117.30    7.16
   1 -14  13  111.78    6.01
   1 -14  13  118.68    6.60
  -1 -14 -13  111.10    6.74
  -1 -14 -13  116.31    6.30
   1 -14  13  112.29    5.55
   1  15 -13   44.28    3.38
  -1  15  13   43.94    3.18
   1  15 -13   38.67    3.04
   1  15 -13   41.85    2.82
  -1  15  13   41.65    3.84
   1  15 -13   40.79    4.11
  -1  15  13   40.75    3.29
  -1 -15  13   37.77    3.73
   1 -15 -13   40.07    2.93
  -1 -15  13   42.53    3.03
   1 -15 -13   45.45    3.82
  -1 -15  13   41.16    2.58
   1 -15 -13   39.26    2.82
  -1 -15  13   36.52    3.77
   1  15 -12  182.45    9.23
  -1  15  12  166.65    8.68
   1  15 -12  159.83    7.99
   1  15 -12  184.97    7.06
   1  15 -12  164.49    9.44
  -1  15  12  178.67    8.85
   1 -15 -12  155.92    8.73
   1 -15 -12  180.66    9.32
  -1 -15  12  176.01    8.94
   1 -15 -12  160.24    7.28
  -1 -15  12  159.17    6.25
   1 -15 -12  173.48    7.28
  -1 -15  12  146.62    8.62
   1  15 -11    6.25    1.69
  -1  15  11    3.62    1.68
   1  15 -11    6.64    1.14
  -1  15  11    3.06    1.92
  -1  15  11    5.30    1.45
   1  15 -11    3.10    2.73
  -1  15  11    6.18    1.63
   1 -15 -11    7.18    1.59
   1 -15 -11    5.56    1.73
  -1 -15  11    6.18    1.66
   1 -15 -11    8.05    2.38
   1 -15 -11    5.64    2.30
  -1 -15  11    4.78    2.69
  -1  15  10  294.46   11.97
   1  15 -10  290.42   12.89
   1  15 -10  299.61   10.58
  -1  15  10  287.31   13.84
  -1  15  10  268.32   12.81
   1  15 -10  287.27   14.33
   1 -15 -10  297.34   13.71
   1 -15 -10  307.91   14.65
   1 -15 -10  296.46   12.34
  -1 -15  10  315.07   13.23
  -1 -15  10  303.94   13.14
  -1 -15  10  276.70   14.35
  -1  15   9   13.43    1.70
   1  15  -9   11.19    1.32
   1  15  -9   12.94    1.67
   1  15  -9   11.27    1.25
  -1  15   9   10.99    1.60
  -1  15   9   16.19    2.41
   1 -15  -9   10.99    1.75
   1 -15  -9   11.19    1.65
   1 -15  -9    7.68    2.10
   1 -15  -9   14.85    2.30
  -1 -15   9    9.29    2.26
  -1 -15   9   11.22    2.21
  -1 -15   9   10.73    2.30
  -1  15   8  527.29   24.20
   1  15  -8  494.15   19.98
  -1  15   8  533.05   21.88
  -1  15   8  506.89   21.22
   1 -15  -8  538.30   21.91
  -1 -15   8  522.60   24.29
   1 -15  -8  573.51   24.75
  -1 -15   8  556.77   25.12
  -1 -15   8  487.59   25.62
  -1  15   7    5.58    1.91
   1  15  -7    5.26    1.12
   1  15  -7    3.74    1.52
   1  15  -7    5.51    1.02
  -1  15   7    6.10    1.82
   1  15  -7    6.40    1.84
  -1  15   7    1.36    1.47
  -1  15   7    2.16    1.46
  -1 -15   7    4.97    1.90
   1 -15  -7    4.27    1.42
   1 -15  -7    2.37    1.73
   1 -15  -7    2.34    1.53
  -1 -15   7    4.45    1.64
   1 -15  -7    4.91    1.98
  -1 -15   7    4.32    1.92
  -1 -15   7    5.84    2.30
  -1  15   6 1904.72  128.93
   1  15  -6 1943.86  119.90
   1  15  -6 2020.16  129.44
   1  15  -6 1967.73  114.10
  -1  15   6 1910.89  132.99
   1  15  -6 2053.89  145.71
  -1  15   6 1825.14  120.59
  -1  15   6 2018.53  124.66
  -1 -15   6 1959.37  132.04
   1 -15  -6 2017.99  123.29
   1 -15  -6 2003.20  133.37
   1 -15  -6 2059.06  137.00
  -1 -15   6 2102.01  134.45
   1 -15  -6 1876.14  132.60
  -1 -15   6 2049.51  138.06
  -1 -15   6 1836.85  132.28
  -1  15   5   39.93    2.83
  -1  15   5   43.19    2.49
   1  15  -5   39.23    2.44
   1  15  -5   37.87    1.89
  -1  15   5   39.38    3.04
   1  15  -5   40.37    3.11
  -1  15   5   43.48    2.98
   1 -15  -5   46.04    3.10
  -1 -15   5   37.34    2.81
  -1 -15   5   39.81    2.85
   1 -15  -5   40.76    2.49
  -1 -15   5   40.56    2.85
   1 -15  -5   42.82    3.02
   1 -15  -5   37.62    2.78
  -1 -15   5   38.05    3.05
  -1  15   4  411.91   15.77
   1  15  -4  394.73   16.71
  -1  15   4  428.00   18.69
   1  15  -4  423.09   16.63
  -1  15   4  398.15   16.41
   1  15  -4  420.16   15.36
  -1  15   4  433.95   17.71
   1 -15  -4  420.23   18.04
  -1 -15   4  429.43   18.08
   1 -15  -4  405.03   16.87
  -1 -15   4  437.07   17.01
   1 -15  -4  423.53   15.94
  -1 -15   4  395.21   14.33
   1 -15  -4  423.71   18.03
  -1 -15   4  420.48   19.15
   1  15  -3  119.52    4.66
   1  15  -3  120.19    5.68
   1  15  -3  135.57    6.39
   1  15  -3  129.65    5.17
  -1  15   3  120.38    5.21
  -1  15   3  130.15    5.75
  -1  15   3  125.09    5.06
  -1  15   3  128.61    5.69
   1 -15  -3  130.69    6.12
  -1 -15   3  128.20    5.76
   1 -15  -3  132.72    5.18
  -1 -15   3  132.99    5.54
   1 -15  -3  127.80    5.70
  -1 -15   3  114.85    4.42
   1 -15  -3  121.14    5.84
   1  15  -2  236.02    8.74
   1  15  -2  247.08   10.15
   1  15  -2  239.28   10.50
   1  15  -2  250.34    9.09
  -1  15   2  261.25   10.13
  -1  15   2  243.59   10.33
  -1  15   2  249.62    9.22
  -1  15   2  240.22    9.82
   1 -15  -2  258.39   11.08
  -1 -15   2  253.58   10.24
   1 -15  -2  254.18    9.11
  -1 -15   2  232.28    8.88
   1 -15  -2  249.43    9.71
  -1 -15   2  235.28    8.75
   1 -15  -2  252.56   10.51
  -1 -15   2  252.46   10.88
  -1  15   1   22.66    2.15
   1  15  -1   24.26    2.41
  -1  15   1   20.34    1.81
   1  15  -1   23.77    2.10
   1  15  -1   24.29    1.95
  -1  15   1   21.75    2.46
   1  15  -1   23.04    2.48
  -1  15   1   21.77    1.92
   1 -15  -1   22.29    2.72
   1 -15  -1   23.96    2.17
  -1 -15   1   23.86    1.70
   1 -15  -1   20.67    1.85
  -1 -15   1   25.12    2.26
  -1 -15   1   22.88    1.92
   1 -15  -1   24.49    2.51
  -1 -15   1   23.98    2.49
  -1  15   0  628.00   26.90
   1  15   0  681.97   29.99
  -1  15   0  632.89   26.55
   1  15   0  621.56   25.20
   1  15   0  662.61   27.49
  -1  15   0  665.92   30.52
   1  15   0  617.56   28.33
  -1  15   0  680.65   29.72
   1 -15   0  704.70   32.45
   1 -15   0  652.81   27.93
  -1 -15   0  642.96   25.73
   1 -15   0  655.09   26.77
  -1 -15   0  650.52   29.24
  -1 -15   0  672.03   28.36
   1 -15   0  665.57   29.36
  -1 -15   0  661.50   30.72
  -1  15  -1  134.37    5.64
   1  15   1  133.17    5.89
  -1  15  -1  130.58    5.41
   1  15   1  125.51    4.83
   1  15   1  129.74    5.46
  -1  15  -1  129.95    5.71
   1  15   1  131.26    6.09
  -1  15  -1  120.32    6.33
  -1 -15  -1  128.42    5.91
   1 -15   1  124.67    5.35
  -1 -15  -1  124.34    4.68
   1 -15   1  129.45    6.58
  -1 -15  -1  132.78    5.79
   1 -15   1  130.99    5.29
  -1 -15  -1  133.49    6.38
   1 -15   1  127.80    5.24
   1  15   2   17.41    2.34
  -1  15  -2   15.79    1.89
  -1  15  -2   18.07    2.20
   1  15   2   17.04    1.57
   1  15   2   19.83    1.93
  -1  15  -2   17.46    2.02
   1  15   2   14.96    2.08
  -1  15  -2   15.60    2.19
  -1 -15  -2   18.84    2.19
   1 -15   2   18.64    1.87
  -1 -15  -2   17.85    1.67
   1 -15   2   16.17    2.45
  -1 -15  -2   18.15    1.79
   1 -15   2   14.99    1.92
  -1 -15  -2   17.68    2.19
   1 -15   2   19.00    2.11
   1  15   3    2.53    1.75
  -1  15  -3    2.40    1.34
   1  15   3    3.67    1.27
  -1  15  -3    2.32    1.67
   1  15   3    2.70    1.68
  -1  15  -3    4.58    1.58
   1  15   3    1.96    1.64
  -1  15  -3    6.08    2.05
  -1 -15  -3    3.48    1.42
   1 -15   3    2.20    1.50
  -1 -15  -3    2.54    1.23
   1 -15   3    1.06    1.39
  -1 -15  -3    2.91    1.88
   1 -15   3    4.31    1.48
  -1 -15  -3    4.64    1.73
   1 -15   3    1.48    2.23
  -1  15  -4 2546.23  185.57
   1  15   4 2404.80  181.34
  -1  15  -4 2408.24  166.27
   1  15   4 2498.32  168.70
   1  15   4 2535.01  185.43
   1  15   4 2584.52  189.84
  -1  15  -4 2522.49  180.26
  -1  15  -4 2527.94  200.93
   1 -15   4 2454.22  176.41
  -1 -15  -4 2480.09  165.58
  -1 -15  -4 2597.29  192.28
   1 -15   4 2435.97  194.82
  -1 -15  -4 2317.12  180.00
   1 -15   4 2473.95  176.60
  -1 -15  -4 2523.63  191.57
   1 -15   4 2522.30  181.84
  -1  15  -5    3.55    1.56
   1  15   5    2.14    1.62
   1  15   5    5.33    1.73
   1  15   5    3.67    1.32
  -1  15  -5    4.59    1.66
   1  15   5    4.26    1.47
  -1  15  -5    2.64    1.24
  -1  15  -5    4.68    1.90
  -1 -15  -5    5.38    1.84
   1 -15   5    0.94    1.41
   1 -15   5    3.19    1.57
  -1 -15  -5    4.52    1.76
  -1 -15  -5    4.82    1.27
  -1 -15  -5    5.04    1.46
   1 -15   5    4.14    1.47
  -1  15  -6  459.67   19.41
   1  15   6  443.98   20.25
   1  15   6  460.57   19.54
   1  15   6  458.18   17.01
  -1  15  -6  447.23   17.25
   1  15   6  456.91   20.18
   1 -15   6  468.58   19.67
   1 -15   6  484.63   22.74
   1 -15   6  499.57   20.76
  -1 -15  -6  462.62   17.18
   1 -15   6  465.94   20.08
  -1 -15  -6  447.82   20.60
  -1 -15  -6  502.24   22.23
  -1 -15  -6  486.61   20.80
   1  15   7  103.63    4.85
   1  15   7   98.09    5.23
  -1  15  -7  100.09    4.14
   1  15   7  107.29    5.35
  -1  15  -7  101.20    4.77
   1 -15   7  106.06    5.74
   1 -15   7   99.60    5.02
  -1 -15  -7  100.06    5.35
   1 -15   7   96.38    4.79
  -1 -15  -7  105.39    5.27
  -1  15  -8  139.68    7.76
   1  15   8  128.21    5.90
   1  15   8  141.35    5.57
  -1  15  -8  137.21    6.33
  -1  15  -8  131.98    5.34
   1 -15   8  125.67    6.31
  -1 -15  -8  135.21    6.68
  -1 -15  -8  143.95    5.44
  -1 -15  -8  137.40    6.45
   1 -15   8  133.92    6.11
  -1  15  -9    4.27    1.71
   1  15   9    5.39    1.76
   1  15   9    4.31    1.84
   1  15   9    4.91    1.47
  -1  15  -9    3.47    1.71
   1  15   9    4.11    1.45
  -1  15  -9    4.00    1.51
  -1  15  -9    6.29    2.00
   1 -15   9    3.84    2.53
   1 -15   9    5.07    1.76
   1 -15   9    4.58    2.00
  -1 -15  -9    4.46    2.45
  -1 -15  -9    3.79    1.92
  -1 -15  -9    0.17    1.77
   1 -15   9    3.54    1.77
  -1 -15  -9    5.60    1.74
  -1  15 -10   85.38    3.97
   1  15  10   78.11    4.59
   1  15  10   79.25    3.69
  -1  15 -10   84.28    5.41
   1  15  10   91.27    4.18
   1  15  10   79.07    4.62
  -1  15 -10   79.23    4.38
  -1 -15 -10   82.59    5.08
   1 -15  10   75.58    5.06
   1 -15  10   83.44    4.84
  -1 -15 -10   86.99    5.23
  -1 -15 -10   83.27    4.78
   1 -15  10   80.88    4.69
  -1 -15 -10   82.72    4.50
  -1  15 -11   61.97    3.74
   1  15  11   60.06    4.28
   1  15  11   68.00    3.64
  -1  15 -11   57.01    4.70
   1  15  11   61.44    3.47
   1  15  11   56.30    3.91
  -1  15 -11   65.08    3.60
   1 -15  11   62.58    3.98
   1 -15  11   52.03    4.09
   1 -15  11   60.83    3.42
  -1 -15 -11   68.66    4.39
  -1 -15 -11   58.03    4.48
  -1 -15 -11   60.24    3.98
   1 -15  11   63.45    4.10
  -1 -15 -11   63.27    4.00
   1  15  12   15.06    2.40
   1  15  12   18.74    2.11
  -1  15 -12   14.22    2.39
   1  15  12   14.62    1.86
  -1  15 -12   12.46    2.69
   1  15  12   12.37    2.64
  -1  15 -12   15.29    2.17
  -1  15 -12   14.58    1.92
   1 -15  12   16.71    2.60
   1 -15  12   16.81    2.76
  -1 -15 -12   18.35    3.03
  -1 -15 -12   16.31    2.24
   1 -15  12   14.99    1.95
  -1 -15 -12   12.85    2.35
  -1  15 -13   15.38    2.51
   1  15  13   16.14    2.40
   1  15  13   13.07    1.84
  -1  15 -13   17.02    2.77
   1  15  13   19.15    2.25
   1  15  13   14.60    2.28
  -1  15 -13   18.32    2.74
  -1  15 -13   15.67    2.13
   1 -15  13   16.22    2.19
   1 -15  13   15.10    3.25
   1 -15  13   15.73    2.45
  -1 -15 -13   12.21    2.35
   1 -15  13   15.51    2.32
   1  16 -13   43.28    3.59
  -1  16  13   37.59    3.08
   1  16 -13   36.12    3.11
   1  16 -13   35.91    2.44
  -1  16  13   35.21    3.21
  -1  16  13   42.99    3.54
   1  16 -13   35.80    4.09
  -1  16  13   40.33    3.23
  -1 -16  13   40.35    3.56
   1 -16 -13   45.06    3.26
   1 -16 -13   38.32    3.62
   1 -16 -13   37.01    2.58
  -1 -16  13   34.69    2.27
   1 -16 -13   39.06    4.08
  -1 -16  13   38.14    4.11
  -1  16  12   24.24    2.94
   1  16 -12   26.21    3.04
   1  16 -12   27.43    2.00
   1  16 -12   27.58    3.33
   1 -16 -12   28.53    3.03
   1 -16 -12   29.24    3.12
   1 -16 -12   27.21    2.40
  -1 -16  12   26.67    3.26
   1 -16 -12   26.18    2.65
  -1 -16  12   22.62    2.87
  -1 -16  12   22.26    3.33
  -1  16  11  168.00    8.61
   1  16 -11  170.28    8.13
   1  16 -11  165.53    6.27
  -1  16  11  178.25    7.77
   1  16 -11  159.28    6.66
  -1  16  11  159.03    8.12
   1  16 -11  159.36    9.22
   1 -16 -11  159.67    8.42
  -1 -16  11  169.82    8.66
   1 -16 -11  176.37    7.95
  -1 -16  11  157.88    8.40
   1 -16 -11  170.47    7.27
  -1 -16  11  177.74    8.11
   1 -16 -11  185.55    9.01
  -1 -16  11  160.51    8.92
  -1  16  10    3.20    1.75
  -1  16  10    1.45    1.27
   1  16 -10    3.23    2.00
   1  16 -10    2.94    1.01
   1  16 -10    0.19    1.93
  -1  16  10    1.16    2.39
   1 -16 -10    1.23    2.09
   1 -16 -10    3.44    1.43
  -1 -16  10    1.11    1.46
   1 -16 -10    1.70    2.16
   1 -16 -10    2.79    1.43
  -1 -16  10    5.12    2.31
  -1  16   9   -0.54    1.87
  -1  16   9    2.60    1.43
   1  16  -9   -0.47    1.55
   1  16  -9    2.11    0.87
  -1  16   9    0.98    1.43
   1  16  -9    1.15    1.08
  -1  16   9    0.73    1.64
   1  16  -9    1.83    1.92
   1 -16  -9    1.73    1.45
   1 -16  -9    3.47    2.03
   1 -16  -9    0.89    1.10
  -1 -16   9   -0.66    1.28
  -1 -16   9   -2.27    1.75
   1 -16  -9    1.76    2.42
  -1 -16   9   -0.53    2.29
  -1  16   8    3.93    1.85
   1  16  -8    0.95    1.15
   1  16  -8    4.17    1.16
  -1  16   8    2.46    1.54
   1  16  -8    8.90    2.20
  -1  16   8    1.43    1.52
  -1 -16   8    1.35    1.78
   1 -16  -8    2.53    1.79
  -1 -16   8    4.24    1.64
   1 -16  -8    5.06    1.48
  -1 -16   8    1.50    1.82
  -1  16   7 1271.25   74.23
  -1  16   7 1305.39   69.18
   1  16  -7 1393.76   76.58
   1  16  -7 1212.04   59.21
   1  16  -7 1236.93   65.95
  -1  16   7 1248.41   70.00
   1 -16  -7 1333.21   77.42
   1 -16  -7 1263.31   73.42
   1 -16  -7 1340.94   80.57
  -1 -16   7 1344.57   78.53
   1 -16  -7 1330.95   70.15
  -1 -16   7 1325.69   77.00
  -1 -16   7 1236.96   77.85
  -1  16   6   27.47    2.55
   1  16  -6   27.07    1.85
   1  16  -6   30.62    2.54
   1  16  -6   25.55    1.57
  -1  16   6   24.40    2.53
   1  16  -6   24.85    3.21
  -1  16   6   23.90    2.36
  -1  16   6   24.14    2.20
  -1 -16   6   26.64    2.76
   1 -16  -6   23.79    2.02
   1 -16  -6   25.08    2.40
   1 -16  -6   25.35    2.23
  -1 -16   6   31.75    2.66
   1 -16  -6   22.76    2.95
  -1 -16   6   25.52    2.85
  -1 -16   6   27.71    2.95
  -1  16   5  707.30   33.30
   1  16  -5  740.58   31.03
   1  16  -5  728.17   32.37
   1  16  -5  668.59   26.46
  -1  16   5  710.93   34.34
   1  16  -5  723.91   36.96
  -1  16   5  708.89   32.96
  -1  16   5  725.07   31.00
  -1 -16   5  726.21   34.35
   1 -16  -5  727.11   31.10
   1 -16  -5  714.78   33.73
   1 -16  -5  735.10   34.44
  -1 -16   5  723.96   32.26
   1 -16  -5  662.21   33.63
  -1 -16   5  774.29   36.37
  -1 -16   5  656.40   34.57
  -1  16   4  201.78    7.75
   1  16  -4  179.12    8.21
  -1  16   4  204.28    8.98
   1  16  -4  200.31    8.06
  -1  16   4  192.41    8.28
   1  16  -4  195.75    7.28
  -1  16   4  203.81    8.66
   1 -16  -4  205.09    9.23
   1 -16  -4  200.39    9.27
   1 -16  -4  193.26    8.35
  -1 -16   4  200.44    7.90
   1 -16  -4  190.94    7.27
  -1 -16   4  204.85    8.80
  -1 -16   4  208.94    9.75
   1  16  -3   35.11    2.25
   1  16  -3   40.39    2.90
   1  16  -3   41.83    3.00
   1  16  -3   35.71    2.30
  -1  16   3   42.15    3.00
  -1  16   3   32.57    2.85
  -1  16   3   37.97    2.30
  -1  16   3   41.38    3.09
   1 -16  -3   38.41    3.05
  -1 -16   3   38.48    3.04
   1 -16  -3   39.70    2.58
  -1 -16   3   38.30    2.74
   1 -16  -3   43.40    3.08
  -1 -16   3   39.07    2.40
   1 -16  -3   39.54    3.19
  -1  16   2    1.96    1.41
   1  16  -2    3.06    1.62
  -1  16   2    2.99    1.70
   1  16  -2    0.34    1.33
  -1  16   2    0.25    1.71
   1  16  -2    1.58    1.58
  -1  16   2    1.66    1.61
   1 -16  -2   -0.78    1.59
  -1 -16   2    2.83    1.74
   1 -16  -2    1.84    1.47
  -1 -16   2    1.56    1.53
   1 -16  -2    0.85    1.28
  -1 -16   2    1.02    1.24
   1 -16  -2    2.20    1.90
  -1 -16   2   -0.36    1.48
  -1  16   1  254.54   10.22
   1  16  -1  250.57   10.55
  -1  16   1  263.98    9.97
   1  16  -1  250.65    9.33
   1  16  -1  257.93    9.96
  -1  16   1  241.69   10.49
   1  16  -1  247.68   10.88
  -1  16   1  261.90   10.87
   1 -16  -1  269.35   11.73
   1 -16  -1  242.10    9.73
  -1 -16   1  263.47    9.72
   1 -16  -1  256.49    9.74
  -1 -16   1  266.88   11.09
  -1 -16   1  241.20    9.49
   1 -16  -1  242.72   10.68
  -1 -16   1  256.81   11.68
  -1  16   0   53.32    3.21
   1  16   0   50.20    3.41
  -1  16   0   49.33    2.75
   1  16   0   48.76    2.79
   1  16   0   46.84    2.82
  -1  16   0   51.31    3.65
   1  16   0   47.29    3.29
  -1  16   0   47.80    3.02
   1 -16   0   48.34    3.50
   1 -16   0   48.63    3.03
  -1 -16   0   45.89    2.54
   1 -16   0   43.25    2.65
  -1 -16   0   49.21    3.10
  -1 -16   0   50.84    3.12
   1 -16   0   48.02    3.21
  -1 -16   0   46.02    3.33
  -1  16  -1   50.11    3.10
   1  16   1   52.95    3.36
  -1  16  -1   52.06    3.08
   1  16   1   53.14    2.90
   1  16   1   52.51    2.99
  -1  16  -1   47.74    3.17
   1  16   1   56.97    3.66
  -1  16  -1   50.44    3.58
  -1 -16  -1   50.69    3.22
   1 -16   1   47.61    3.13
  -1 -16  -1   51.91    2.71
   1 -16   1   54.11    3.48
  -1 -16  -1   52.90    3.32
   1 -16   1   47.87    3.11
  -1 -16  -1   52.95    3.46
   1 -16   1   52.59    2.88
  -1  16  -2    9.60    1.63
   1  16   2    8.92    1.75
  -1  16  -2   10.65    1.58
   1  16   2    6.37    1.38
   1  16   2    7.00    1.67
  -1  16  -2    9.03    1.66
   1  16   2    6.98    1.84
  -1  16  -2    8.12    1.85
  -1 -16  -2    6.37    2.09
   1 -16   2    7.55    1.70
  -1 -16  -2    7.41    1.56
   1 -16   2    7.78    1.86
  -1 -16  -2    7.57    1.88
   1 -16   2    9.14    1.85
  -1 -16  -2   12.12    2.14
   1 -16   2    5.40    1.31
   1  16   3 1320.77   75.66
  -1  16  -3 1348.75   73.87
   1  16   3 1304.66   66.63
  -1  16  -3 1366.34   73.55
   1  16   3 1392.25   77.37
  -1  16  -3 1361.81   76.24
   1  16   3 1285.67   73.50
  -1  16  -3 1370.00   82.37
  -1 -16  -3 1323.11   75.95
   1 -16   3 1322.42   72.79
  -1 -16  -3 1365.03   68.77
   1 -16   3 1339.68   72.56
  -1 -16  -3 1318.57   76.71
   1 -16   3 1315.71   72.15
  -1 -16  -3 1343.16   80.21
   1 -16   3 1246.31   77.58
   1  16   4   92.63    4.84
  -1  16  -4   98.13    4.68
   1  16   4   89.50    3.90
  -1  16  -4   92.16    5.40
   1  16   4   88.97    4.60
   1  16   4   91.31    4.53
   1 -16   4   91.90    5.70
  -1 -16  -4   91.74    5.17
  -1 -16  -4   90.27    3.80
  -1 -16  -4   88.11    4.86
   1 -16   4   94.89    4.54
  -1 -16  -4   84.65    4.74
   1 -16   4   97.22    4.40
  -1  16  -5 1344.01   75.85
   1  16   5 1465.72   85.24
   1  16   5 1339.82   78.05
   1  16   5 1378.74   71.58
  -1  16  -5 1346.18   76.93
   1  16   5 1363.84   80.32
  -1  16  -5 1337.76   71.42
  -1  16  -5 1346.72   85.98
  -1 -16  -5 1369.94   81.61
   1 -16   5 1357.68   76.80
   1 -16   5 1409.37   79.01
  -1 -16  -5 1405.54   82.48
  -1 -16  -5 1363.39   70.05
  -1 -16  -5 1438.28   84.86
   1 -16   5 1369.03   77.92
  -1  16  -6  341.18   12.84
   1  16   6  348.69   15.20
  -1  16  -6  342.63   14.06
   1  16   6  345.54   12.75
   1  16   6  327.19   14.44
   1  16   6  324.00   14.05
  -1  16  -6  347.26   14.50
  -1 -16  -6  337.26   12.38
   1 -16   6  315.88   15.50
   1 -16   6  348.64   14.29
  -1 -16  -6  325.25   15.02
   1 -16   6  330.41   14.17
  -1 -16  -6  347.45   15.25
   1  16   7    5.17    1.76
  -1  16  -7    5.46    2.51
   1  16   7    6.86    1.27
  -1  16  -7    6.98    1.43
  -1  16  -7    6.88    1.35
   1 -16   7    7.87    1.93
  -1 -16  -7    5.48    1.35
  -1 -16  -7    6.99    2.38
   1 -16   7    5.84    1.70
  -1 -16  -7    7.59    1.91
   1 -16   7    8.22    2.02
  -1  16  -8   29.39    2.63
   1  16   8   23.72    2.97
  -1  16  -8   27.83    2.62
   1  16   8   25.31    2.06
   1  16   8   25.40    2.77
   1  16   8   24.29    2.56
  -1  16  -8   25.06    2.00
  -1  16  -8   24.88    3.32
  -1 -16  -8   27.29    2.04
  -1 -16  -8   27.48    2.74
   1 -16   8   22.90    2.89
   1 -16   8   29.01    2.56
  -1 -16  -8   28.04    2.47
   1 -16   8   25.13    2.53
  -1  16  -9  146.16    6.63
   1  16   9  141.63    6.96
  -1  16  -9  133.84    5.51
  -1  16  -9  138.01    6.24
   1  16   9  138.75    7.14
   1  16   9  111.27    5.68
  -1  16  -9  130.90    7.62
  -1 -16  -9  128.95    6.71
  -1 -16  -9  127.75    5.21
   1 -16   9  132.91    6.37
   1 -16   9  130.94    6.54
  -1 -16  -9  138.21    7.31
   1 -16   9  140.44    6.43
  -1 -16  -9  131.17    6.38
   1 -16   9  116.55    7.28
  -1  16 -10    2.99    1.93
   1  16  10    2.15    1.57
   1  16  10   -0.45    2.01
   1  16  10    0.05    1.38
  -1  16 -10    0.54    1.56
   1  16  10    3.55    1.56
  -1  16 -10    0.80    1.45
  -1  16 -10    1.17    2.60
   1 -16  10    0.61    2.12
   1 -16  10    2.00    1.96
   1 -16  10    3.64    1.45
  -1 -16 -10    1.90    2.24
  -1 -16 -10    2.50    2.05
  -1 -16 -10   -0.89    1.82
   1 -16  10    1.72    2.05
  -1 -16 -10    3.33    1.79
   1  16  11    4.68    2.25
   1  16  11    3.49    1.47
  -1  16 -11    2.24    2.11
   1  16  11    4.10    1.44
   1  16  11    3.40    2.29
  -1  16 -11    0.60    1.56
  -1  16 -11    4.40    1.61
   1 -16  11    3.12    2.00
  -1 -16 -11    1.64    1.94
  -1 -16 -11    4.05    2.08
  -1 -16 -11    3.59    1.96
   1 -16  11    2.34    1.62
  -1 -16 -11    2.96    1.74
   1  16  12   39.77    2.84
   1  16  12   39.04    3.36
   1  16  12   41.60    2.79
  -1  16 -12   43.67    2.95
  -1  16 -12   33.80    3.44
  -1  16 -12   35.90    3.95
   1  16  12   35.78    3.16
  -1  16 -12   39.90    3.37
   1 -16  12   36.51    3.41
  -1 -16 -12   41.37    3.36
   1 -16  12   33.86    3.37
   1 -16  12   34.31    3.92
  -1 -16 -12   41.87    3.90
  -1 -16 -12   48.22    3.70
   1 -16  12   37.27    2.68
   1  17 -12  128.66    7.78
   1  17 -12  127.17    5.37
  -1  17  12  106.07    6.48
  -1  17  12  132.84    7.48
  -1  17  12  133.72    6.51
   1 -17 -12  126.83    6.00
   1 -17 -12  140.02    7.73
   1 -17 -12  122.17    6.44
  -1 -17  12  138.00    7.35
  -1 -17  12  131.79    6.46
  -1 -17  12  134.63    7.69
   1 -17 -12  122.67    7.15
  -1 -17  12  123.45    7.30
  -1  17  11    2.01    2.04
   1  17 -11    2.18    2.11
   1  17 -11    1.93    1.26
  -1  17  11    1.49    1.74
   1  17 -11    0.26    1.04
   1  17 -11    2.97    2.29
   1 -17 -11    1.98    1.56
   1 -17 -11    0.74    1.35
  -1 -17  11    0.28    2.14
   1 -17 -11    2.93    1.68
  -1 -17  11    1.83    1.68
  -1 -17  11    0.53    1.44
   1 -17 -11   -1.24    1.76
  -1 -17  11    2.91    2.16
  -1  17  10   84.73    4.39
  -1  17  10   99.64    4.95
   1  17 -10   91.57    4.93
   1  17 -10   92.12    3.86
  -1  17  10   99.39    5.50
   1  17 -10   92.73    4.22
  -1  17  10  100.83    5.63
   1  17 -10   93.60    5.90
   1 -17 -10   93.29    5.11
  -1 -17  10   89.14    5.31
   1 -17 -10   98.16    4.63
  -1 -17  10   98.94    5.23
   1 -17 -10  102.26    5.90
   1 -17 -10   88.26    5.75
  -1 -17  10   93.31    6.23
  -1  17   9    2.87    1.52
   1  17  -9    2.26    1.18
   1  17  -9    1.83    2.00
   1  17  -9    1.41    0.89
  -1  17   9    0.29    1.66
   1  17  -9    2.63    1.75
  -1  17   9    2.14    1.46
  -1  17   9    1.54    1.64
   1 -17  -9    3.28    1.66
   1 -17  -9    1.21    1.54
  -1 -17   9    2.56    1.62
   1 -17  -9    1.21    1.88
   1 -17  -9    2.98    2.19
  -1 -17   9    2.27    2.37
  -1  17   8  177.36    7.76
  -1  17   8  183.06    7.60
   1  17  -8  183.24    8.37
   1  17  -8  186.61    6.52
  -1  17   8  174.69    8.66
   1  17  -8  191.44    7.29
   1  17  -8  158.14    8.74
   1 -17  -8  178.79    8.62
   1 -17  -8  194.10    8.78
  -1 -17   8  155.30    7.79
   1 -17  -8  181.45    7.14
  -1 -17   8  183.35    8.06
  -1 -17   8  170.74    8.18
   1 -17  -8  192.91    9.35
  -1 -17   8  179.47    9.38
   1  17  -7   72.12    5.08
   1  17  -7   72.12    3.03
   1  17  -7   71.66    3.48
  -1  17   7   77.48    3.92
  -1  17   7   76.39    4.36
  -1  17   7   72.02    3.86
   1 -17  -7   71.01    4.24
  -1 -17   7   81.09    4.59
  -1 -17   7   75.62    4.72
  -1 -17   7   78.17    4.00
   1 -17  -7   81.82    3.95
  -1  17   6  914.10   43.13
  -1  17   6  865.66   43.15
   1  17  -6  923.00   45.38
   1  17  -6  817.22   36.04
  -1  17   6  960.88   48.88
   1 -17  -6  896.78   49.13
  -1 -17   6  905.70   46.65
   1 -17  -6  896.69   46.00
  -1 -17   6  917.04   47.71
   1 -17  -6  980.91   49.80
   1 -17  -6  918.97   42.93
   1  17  -5  287.61   10.95
  -1  17   5  270.47   12.29
   1  17  -5  293.54   11.90
  -1  17   5  267.59   11.29
  -1  17   5  278.65   10.95
  -1  17   5  290.24   12.29
   1 -17  -5  288.04   12.89
   1 -17  -5  262.95   12.22
   1 -17  -5  278.40   12.13
  -1 -17   5  302.72   11.85
   1 -17  -5  296.29   11.37
  -1 -17   5  306.35   13.01
  -1 -17   5  272.00   13.36
   1  17  -4  301.15   11.62
   1  17  -4  326.46   14.18
   1  17  -4  312.94   15.04
   1  17  -4  331.24   13.25
  -1  17   4  328.74   13.87
  -1  17   4  321.76   13.91
  -1  17   4  327.80   12.64
  -1  17   4  297.80   13.40
   1 -17  -4  314.76   14.05
  -1 -17   4  325.84   13.86
   1 -17  -4  344.58   12.82
  -1 -17   4  334.08   13.36
   1 -17  -4  313.46   13.55
  -1 -17   4  322.08   11.92
   1 -17  -4  305.59   13.67
  -1 -17   4  299.27   14.91
  -1  17   3    2.13    1.41
   1  17  -3    2.19    1.47
  -1  17   3    4.01    1.92
   1  17  -3    2.65    1.78
   1  17  -3    3.44    1.06
  -1  17   3    2.89    1.52
   1  17  -3    1.67    1.90
   1 -17  -3    1.97    1.95
  -1 -17   3    2.17    1.44
   1 -17  -3    1.69    2.01
  -1 -17   3    3.96    1.67
   1 -17  -3    1.56    1.58
  -1 -17   3    3.57    1.08
   1 -17  -3    3.38    1.80
  -1 -17   3    3.01    2.06
   1  17  -2  155.09    6.24
   1  17  -2  144.04    6.83
   1  17  -2  144.99    7.16
   1  17  -2  153.63    6.40
  -1  17   2  154.29    6.82
  -1  17   2  146.04    6.91
  -1  17   2  143.91    6.00
  -1  17   2  147.85    7.23
   1 -17  -2  157.29    7.68
  -1 -17   2  161.45    7.34
   1 -17  -2  150.76    6.25
  -1 -17   2  153.40    6.05
   1 -17  -2  155.48    6.90
  -1 -17   2  153.91    6.19
   1 -17  -2  151.83    7.23
  -1 -17   2  152.34    7.63
  -1  17   1    3.25    1.51
   1  17  -1    3.82    1.58
  -1  17   1    4.83    1.72
   1  17  -1    3.23    1.63
   1  17  -1    4.87    1.24
  -1  17   1    6.16    1.89
   1  17  -1    3.09    1.95
  -1  17   1    2.93    1.63
   1 -17  -1    4.39    2.18
   1 -17  -1    2.95    1.81
  -1 -17   1    4.40    1.51
   1 -17  -1    3.83    1.30
  -1 -17   1    4.88    1.76
  -1 -17   1    3.93    1.41
   1 -17  -1    2.69    1.95
  -1 -17   1    4.08    1.67
  -1  17   0  264.22   10.63
   1  17   0  260.48   11.12
  -1  17   0  268.49   10.67
   1  17   0  277.54   10.40
   1  17   0  275.61   10.91
  -1  17   0  269.01   12.04
   1  17   0  260.98   11.38
  -1  17   0  270.79   11.63
   1 -17   0  284.36   12.97
   1 -17   0  258.11   10.74
  -1 -17   0  270.54   10.11
   1 -17   0  268.73   10.23
  -1 -17   0  294.22   12.32
  -1 -17   0  257.42   10.46
   1 -17   0  273.58   11.50
  -1 -17   0  247.46   11.70
  -1  17  -1   45.41    3.14
   1  17   1   54.35    3.47
  -1  17  -1   46.80    2.95
   1  17   1   43.84    2.39
   1  17   1   44.19    3.05
  -1  17  -1   42.40    3.53
   1  17   1   44.93    3.37
  -1  17  -1   50.65    3.32
   1 -17   1   47.46    3.37
   1 -17   1   49.14    3.13
  -1 -17  -1   45.18    2.74
   1 -17   1   46.73    2.95
  -1 -17  -1   48.53    3.22
  -1 -17  -1   52.71    3.19
   1 -17   1   46.12    3.17
  -1 -17  -1   48.71    3.80
  -1  17  -2   84.97    4.41
   1  17   2   91.86    4.88
  -1  17  -2   90.23    4.34
   1  17   2   87.80    3.99
   1  17   2   92.24    4.60
  -1  17  -2   85.39    4.57
   1  17   2   87.47    4.49
  -1  17  -2   84.18    4.88
  -1 -17  -2   88.85    4.58
   1 -17   2   91.02    4.46
  -1 -17  -2   91.01    3.97
   1 -17   2   92.39    5.22
  -1 -17  -2   84.87    4.45
   1 -17   2   94.18    4.60
  -1 -17  -2   89.85    5.19
   1 -17   2   90.59    4.21
   1  17   3  206.27    8.99
  -1  17  -3  218.84    8.95
  -1  17  -3  217.65    8.93
   1  17   3  204.30    7.78
   1  17   3  218.23    9.18
  -1  17  -3  208.72    8.96
   1  17   3  203.65    8.83
  -1  17  -3  211.23   10.05
  -1 -17  -3  220.45    9.69
   1 -17   3  213.19    9.01
  -1 -17  -3  212.90    7.91
   1 -17   3  205.24    9.67
  -1 -17  -3  206.91    9.00
   1 -17   3  209.93    8.72
  -1 -17  -3  225.34   10.13
   1 -17   3  209.89    8.41
   1  17   4 1355.22   79.72
  -1  17  -4 1401.35   77.66
   1  17   4 1305.91   68.79
  -1  17  -4 1325.38   76.41
   1  17   4 1341.02   77.43
  -1  17  -4 1408.75   87.52
   1  17   4 1312.72   77.87
  -1  17  -4 1333.72   75.93
  -1 -17  -4 1330.88   79.22
   1 -17   4 1370.48   85.23
   1 -17   4 1344.07   76.45
  -1 -17  -4 1370.97   81.79
   1 -17   4 1437.30   79.52
  -1 -17  -4 1342.02   79.83
   1 -17   4 1349.56   75.64
   1  17   5   49.93    3.33
   1  17   5   43.73    3.33
  -1  17  -5   42.98    3.02
   1  17   5   44.88    2.59
  -1  17  -5   45.25    2.62
   1  17   5   40.33    3.20
  -1  17  -5   47.91    3.05
   1 -17   5   42.56    2.99
   1 -17   5   45.01    2.96
  -1 -17  -5   51.99    3.67
  -1 -17  -5   49.11    2.66
  -1 -17  -5   43.19    3.46
  -1  17  -6  396.83   17.24
   1  17   6  411.62   17.74
   1  17   6  390.04   14.85
  -1  17  -6  394.15   15.43
   1  17   6  384.82   17.73
   1 -17   6  400.41   17.42
  -1 -17  -6  405.13   15.23
   1 -17   6  409.71   17.36
  -1 -17  -6  395.44   18.15
   1 -17   6  410.51   17.58
  -1 -17  -6  380.59   17.19
  -1  17  -7   31.35    2.89
   1  17   7   23.52    3.09
  -1  17  -7   28.03    2.30
   1  17   7   25.32    2.01
  -1  17  -7   26.85    3.06
   1  17   7   22.92    2.60
  -1  17  -7   29.34    2.14
  -1 -17  -7   29.22    3.13
  -1 -17  -7   27.24    2.00
   1 -17   7   26.83    2.72
   1 -17   7   28.84    3.13
   1 -17   7   29.81    2.74
  -1 -17  -7   32.07    2.84
   1 -17   7   29.18    2.60
  -1  17  -8   49.48    2.88
   1  17   8   50.36    3.84
  -1  17  -8   50.73    3.42
   1  17   8   52.45    2.82
  -1  17  -8   51.08    4.09
   1  17   8   47.87    3.45
   1  17   8   46.45    3.36
   1 -17   8   47.77    4.31
  -1 -17  -8   54.12    4.00
   1 -17   8   49.70    3.49
  -1 -17  -8   49.95    3.81
   1 -17   8   52.09    3.71
  -1 -17  -8   54.62    3.56
   1 -17   8   50.55    3.15
  -1  17  -9    8.26    1.77
   1  17   9   12.97    2.65
  -1  17  -9   12.02    1.80
   1  17   9   10.02    1.76
   1  17   9   10.35    2.48
   1  17   9    9.41    2.05
  -1  17  -9   12.73    2.24
  -1  17  -9   11.66    2.05
  -1 -17  -9   12.62    2.22
   1 -17   9   10.82    2.29
   1 -17   9   11.22    2.06
  -1 -17  -9    9.42    2.72
  -1 -17  -9   12.35    1.45
  -1 -17  -9   13.67    2.33
   1 -17   9    6.12    2.74
  -1  17 -10  140.66    6.13
   1  17  10  140.63    7.73
   1  17  10  155.38    6.43
  -1  17 -10  133.69    6.70
   1  17  10  142.29    6.27
   1  17  10  133.37    7.19
  -1  17 -10  136.35    6.55
  -1  17 -10  141.42    8.12
   1 -17  10  141.76    7.94
   1 -17  10  142.63    6.73
  -1 -17 -10  129.75    7.52
  -1 -17 -10  145.19    7.74
  -1 -17 -10  132.42    6.98
   1 -17  10  146.29    7.38
  -1 -17 -10  149.98    6.86
   1  17  11   -0.55    1.83
   1  17  11    1.21    1.71
   1  17  11    0.55    1.43
  -1  17 -11    2.10    1.62
   1  17  11   -2.81    1.47
  -1  17 -11    0.98    1.62
  -1  17 -11   -1.01    1.92
  -1  17 -11   -0.63    2.07
   1 -17  11    0.17    2.01
   1 -17  11    0.36    1.49
  -1 -17 -11    1.46    1.75
  -1 -17 -11    0.25    2.11
  -1 -17 -11   -2.44    1.87
   1 -17  11    1.85    1.79
  -1  17 -12   15.03    1.91
   1  17  12   16.59    2.66
   1  17  12   15.46    2.01
  -1  17 -12   19.80    3.14
   1  17  12   13.95    2.05
   1  17  12   13.43    2.22
  -1  17 -12   15.08    2.16
   1 -17  12   15.58    2.05
   1 -17  12   16.29    3.21
   1 -17  12   14.39    2.66
  -1 -17 -12   17.42    2.95
  -1 -17 -12   20.30    2.64
  -1  18  12    8.73    2.51
   1  18 -12    8.19    2.01
   1  18 -12    7.20    1.42
  -1  18  12    8.08    1.47
   1  18 -12    5.64    1.36
  -1  18  12   10.07    1.97
   1  18 -12    7.61    2.35
  -1  18  12    7.29    1.76
  -1 -18  12    3.56    2.12
   1 -18 -12    4.66    2.35
  -1 -18  12    8.37    2.26
   1 -18 -12    3.67    1.71
  -1 -18  12    4.75    2.17
   1 -18 -12    7.20    2.74
   1 -18 -12    3.25    1.91
  -1 -18  12    8.13    2.85
   1  18 -11  378.19   16.51
   1  18 -11  401.17   18.39
   1  18 -11  415.11   16.13
  -1  18  11  444.91   21.14
  -1  18  11  370.10   19.18
   1  18 -11  422.57   22.30
   1 -18 -11  441.00   21.55
   1 -18 -11  407.14   21.30
  -1 -18  11  412.77   20.77
  -1 -18  11  414.65   19.40
  -1 -18  11  408.03   20.96
  -1 -18  11  375.63   20.68
   1  18 -10   13.15    1.60
   1  18 -10   13.17    2.17
   1  18 -10   11.53    1.34
  -1  18  10   11.92    2.07
  -1  18  10   13.58    2.27
  -1  18  10   12.76    2.67
   1  18 -10   10.13    2.94
   1 -18 -10   13.96    2.30
   1 -18 -10   17.02    2.55
  -1 -18  10   13.11    2.56
  -1 -18  10   16.93    2.66
  -1 -18  10   14.00    2.41
   1 -18 -10   12.01    2.46
  -1 -18  10    9.56    2.31
  -1  18   9   18.23    2.25
  -1  18   9   22.63    2.29
   1  18  -9   18.92    2.26
   1  18  -9   19.35    1.51
  -1  18   9   23.38    2.72
   1  18  -9   20.78    1.81
  -1  18   9   17.54    2.87
   1  18  -9   22.21    3.33
   1 -18  -9   23.30    2.70
  -1 -18   9   22.37    2.88
   1 -18  -9   13.90    2.02
  -1 -18   9   20.14    2.46
   1 -18  -9   22.61    2.93
   1 -18  -9   15.75    3.18
  -1 -18   9   22.46    2.94
  -1  18   8  293.83   11.95
   1  18  -8  307.65   11.91
   1  18  -8  298.68   12.74
   1  18  -8  279.01   10.10
  -1  18   8  300.26   13.84
   1  18  -8  271.49   13.87
  -1  18   8  296.22   12.54
  -1  18   8  256.64   13.09
   1 -18  -8  271.00   12.47
   1 -18  -8  304.45   12.04
  -1 -18   8  297.66   13.42
   1 -18  -8  302.69   13.77
   1 -18  -8  316.26   14.63
  -1 -18   8  272.45   14.47
  -1  18   7  724.37   32.84
   1  18  -7  717.35   34.96
  -1  18   7  692.74   33.81
   1  18  -7  719.24   32.21
  -1  18   7  700.46   38.27
   1  18  -7  710.00   38.60
   1 -18  -7  766.19   33.94
  -1 -18   7  735.33   37.38
   1 -18  -7  726.13   36.85
  -1 -18   7  749.17   35.84
  -1 -18   7  762.06   37.82
   1 -18  -7  709.77   37.30
  -1 -18   7  680.57   37.24
  -1  18   6    2.10    1.90
   1  18  -6    1.42    0.89
   1  18  -6    1.26    1.27
   1  18  -6    4.49    1.95
  -1  18   6    1.92    1.84
  -1  18   6    3.99    1.20
   1 -18  -6    2.47    1.70
  -1 -18   6    2.32    1.90
  -1 -18   6    5.37    1.74
   1 -18  -6    2.96    1.32
  -1 -18   6    3.44    2.04
  -1  18   5  242.87   11.24
  -1  18   5  222.03   10.25
   1  18  -5  246.41   10.30
   1  18  -5  227.88    9.01
  -1  18   5  241.24   10.38
  -1  18   5  228.96    8.98
   1 -18  -5  249.35   11.44
   1 -18  -5  245.77   11.39
  -1 -18   5  262.48   11.34
   1 -18  -5  233.80   10.27
   1 -18  -5  243.04    9.68
  -1  18   4  197.93    7.79
   1  18  -4  207.96    9.25
  -1  18   4  188.86    8.91
   1  18  -4  206.61    8.43
   1  18  -4  196.78    7.76
  -1  18   4  206.87    9.23
  -1  18   4  193.00    8.45
   1 -18  -4  214.52    9.98
  -1 -18   4  211.46    9.48
   1 -18  -4  198.84    9.40
  -1 -18   4  216.57    8.68
   1 -18  -4  204.69    8.07
  -1 -18   4  183.33    7.28
   1 -18  -4  215.06    9.24
  -1  18   3   85.82    4.24
   1  18  -3   80.17    4.49
  -1  18   3   75.04    4.38
   1  18  -3   91.02    4.18
   1  18  -3   76.67    3.74
  -1  18   3   80.00    4.76
  -1  18   3   93.80    4.75
   1 -18  -3   81.26    4.87
  -1 -18   3   90.06    4.50
   1 -18  -3   82.54    4.81
  -1 -18   3   92.73    4.49
   1 -18  -3   86.51    3.90
  -1 -18   3   75.04    3.65
   1 -18  -3   87.67    4.64
  -1 -18   3   83.98    5.19
  -1  18   2   12.01    2.11
   1  18  -2   13.05    2.29
  -1  18   2    9.85    1.69
   1  18  -2    9.94    1.84
   1  18  -2   11.15    1.60
  -1  18   2   10.26    2.15
   1  18  -2    9.56    2.51
  -1  18   2    8.20    2.01
   1 -18  -2    7.26    1.87
   1 -18  -2   10.20    2.08
  -1 -18   2   13.09    1.78
   1 -18  -2    8.50    1.85
  -1 -18   2    8.20    1.65
  -1 -18   2    9.33    1.80
   1 -18  -2    7.43    2.22
  -1 -18   2    8.40    2.54
  -1  18   1  465.61   20.08
   1  18  -1  451.89   20.31
  -1  18   1  466.11   19.17
   1  18  -1  471.65   18.94
   1  18  -1  461.03   19.35
  -1  18   1  442.38   20.42
   1  18  -1  446.40   21.08
  -1  18   1  449.83   20.70
   1 -18  -1  464.22   21.87
   1 -18  -1  462.41   19.97
  -1 -18   1  465.98   18.51
   1 -18  -1  470.16   19.21
  -1 -18   1  473.25   21.04
  -1 -18   1  442.80   18.88
   1 -18  -1  480.82   21.02
  -1 -18   1  449.74   21.96
  -1  18   0   -1.61    1.41
   1  18   0    0.67    1.55
  -1  18   0    0.16    1.68
   1  18   0    0.09    1.47
   1  18   0    0.31    1.52
  -1  18   0    2.19    2.01
   1  18   0   -0.30    1.45
  -1  18   0    1.03    1.62
   1 -18   0   -1.10    1.51
   1 -18   0    0.45    1.51
  -1 -18   0    1.12    1.34
   1 -18   0   -0.30    1.18
  -1 -18   0    0.97    1.81
  -1 -18   0    2.88    1.40
   1 -18   0    0.95    1.74
  -1 -18   0    2.51    1.80
  -1  18  -1  221.40    9.29
   1  18   1  195.18    8.92
  -1  18  -1  222.29    9.15
   1  18   1  222.07    8.52
   1  18   1  230.45    9.41
  -1  18  -1  219.93   10.30
   1  18   1  202.60    9.44
  -1  18  -1  214.55    9.56
   1 -18   1  226.23   11.06
   1 -18   1  232.30    9.61
  -1 -18  -1  223.55    8.46
   1 -18   1  217.56    8.72
  -1 -18  -1  232.72   10.25
  -1 -18  -1  211.41    9.35
   1 -18   1  213.83    9.18
  -1 -18  -1  240.22   10.90
  -1  18  -2  108.94    5.26
   1  18   2  101.84    5.31
  -1  18  -2  110.83    5.04
   1  18   2  109.35    4.72
   1  18   2  102.18    5.33
  -1  18  -2  106.31    5.17
   1  18   2  105.32    5.29
  -1  18  -2  107.60    6.22
  -1 -18  -2  103.61    5.35
   1 -18   2  106.55    5.09
  -1 -18  -2  109.08    4.60
   1 -18   2  113.31    6.50
  -1 -18  -2  106.84    5.44
   1 -18   2  110.89    5.36
  -1 -18  -2  110.00    5.92
   1 -18   2  107.43    5.09
   1  18   3  866.90   44.33
  -1  18  -3  817.34   39.36
   1  18   3  836.71   37.74
   1  18   3  829.49   41.88
  -1  18  -3  859.56   42.12
   1  18   3  834.25   42.94
  -1  18  -3  823.21   41.62
  -1 -18  -3  916.33   45.93
   1 -18   3  931.47   49.69
  -1 -18  -3  865.75   38.58
   1 -18   3  856.55   41.79
  -1 -18  -3  831.02   43.69
   1 -18   3  837.95   41.19
  -1 -18  -3  816.84   43.34
   1  18   4  110.18    5.88
  -1  18  -4  109.96    5.19
   1  18   4  101.05    4.43
   1  18   4   91.77    5.17
   1  18   4   91.46    5.06
  -1  18  -4  106.26    5.11
   1 -18   4  110.85    5.22
  -1 -18  -4   94.16    5.10
  -1 -18  -4  109.95    4.53
  -1 -18  -4  111.40    5.87
  -1  18  -5  479.43   21.53
   1  18   5  456.41   20.52
   1  18   5  482.47   19.00
  -1  18  -5  494.33   19.71
   1  18   5  491.05   22.14
  -1  18  -5  480.01   23.63
  -1 -18  -5  412.63   17.26
   1 -18   5  534.18   23.04
  -1 -18  -5  492.14   23.23
   1 -18   5  473.23   21.09
  -1 -18  -5  459.98   21.96
   1 -18   5  502.71   21.16
  -1  18  -6  260.72   11.13
   1  18   6  266.69   12.12
  -1  18  -6  250.46   11.09
   1  18   6  250.43    9.68
  -1  18  -6  225.92   11.85
   1  18   6  261.25   11.59
  -1  18  -6  245.53    9.61
  -1 -18  -6  273.93   12.50
  -1 -18  -6  265.52    9.94
   1 -18   6  269.59   11.38
   1 -18   6  281.74   13.62
   1 -18   6  258.72   11.46
  -1 -18  -6  258.06   11.82
   1 -18   6  255.50   11.31
  -1  18  -7    0.75    1.55
   1  18   7   -0.67    1.70
  -1  18  -7    1.57    1.33
   1  18   7   -2.16    1.17
   1  18   7    0.78    1.78
   1  18   7   -0.09    2.10
  -1  18  -7   -0.24    1.61
  -1  18  -7   -2.03    1.92
   1 -18   7   -1.12    1.43
  -1 -18  -7   -1.80    1.35
  -1 -18  -7    1.17    1.80
   1 -18   7   -1.07    2.11
  -1 -18  -7    1.88    2.15
   1 -18   7   -0.33    1.61
  -1 -18  -7    0.89    1.83
   1 -18   7    2.82    1.85
  -1  18  -8   14.37    1.85
   1  18   8   15.75    2.74
   1  18   8   15.91    2.33
   1  18   8   15.71    1.83
  -1  18  -8   16.19    1.93
   1  18   8   14.14    2.07
  -1  18  -8   14.42    2.59
   1 -18   8   11.99    2.65
   1 -18   8   13.39    2.36
  -1 -18  -8   13.24    1.91
   1 -18   8   17.62    2.11
  -1 -18  -8   13.61    2.53
  -1 -18  -8   17.28    2.34
  -1 -18  -8   13.72    2.25
   1 -18   8   16.75    2.37
  -1  18  -9  568.61   24.35
   1  18   9  553.22   27.57
   1  18   9  555.49   23.87
  -1  18  -9  553.02   26.24
   1  18   9  537.95   27.04
  -1  18  -9  571.29   31.48
  -1  18  -9  558.62   25.83
   1 -18   9  587.14   27.34
  -1 -18  -9  590.50   29.47
   1 -18   9  500.20   27.72
  -1 -18  -9  509.50   26.66
  -1 -18  -9  567.58   23.79
  -1 -18  -9  550.74   27.09
   1 -18   9  556.26   27.18
   1  18  10    9.90    2.28
   1  18  10   11.65    1.69
   1  18  10   11.21    2.68
  -1  18 -10   10.31    2.45
  -1  18 -10   11.81    1.91
  -1  18 -10   11.85    2.77
  -1  18 -10   12.29    1.93
   1 -18  10    9.56    2.41
  -1 -18 -10   12.38    2.44
  -1 -18 -10    8.67    2.87
  -1  18 -11  162.02    7.76
   1  18  11  161.66    8.81
   1  18  11  141.55    7.58
   1  18  11  165.99    7.16
  -1  18 -11  147.45    9.12
   1  18  11  167.83    7.53
  -1  18 -11  164.47    7.29
  -1  18 -11  164.10    8.01
   1 -18  11  140.03    8.46
   1 -18  11  170.94    8.88
   1 -18  11  169.00    8.88
  -1 -18 -11  150.08    8.44
  -1 -18 -11  165.89    9.06
   1 -18  11  171.10    8.17
  -1 -18 -11  166.90    7.79
  -1  19  11    2.28    1.69
   1  19 -11    3.25    1.28
   1  19 -11    8.42    2.26
   1  19 -11    3.78    1.11
  -1  19  11    1.82    2.30
   1  19 -11    4.32    2.21
  -1  19  11    3.96    1.58
  -1  19  11    1.88    1.82
  -1 -19  11    4.73    2.37
   1 -19 -11    6.54    1.89
   1 -19 -11    1.69    1.76
   1 -19 -11    1.31    2.37
  -1 -19  11    3.87    1.67
   1 -19 -11    4.78    2.54
  -1 -19  11    5.23    2.38
  -1 -19  11    5.45    2.89
  -1  19  10  187.17    9.59
   1  19 -10  158.00    7.03
   1  19 -10  186.43    8.92
   1  19 -10  158.60    6.30
  -1  19  10  163.46    7.86
   1  19 -10  169.00   10.14
  -1  19  10  165.95    8.70
   1 -19 -10  182.68    7.99
   1 -19 -10  167.31    8.38
   1 -19 -10  191.88    9.33
  -1 -19  10  186.47    9.66
  -1 -19  10  183.16    8.52
  -1 -19  10  177.40    9.61
   1 -19 -10  171.68    9.19
  -1 -19  10  166.02    9.31
   1  19  -9   23.94    2.06
   1  19  -9   27.90    3.03
   1  19  -9   24.04    1.75
  -1  19   9   22.25    2.28
  -1  19   9   28.49    2.88
  -1  19   9   23.67    2.80
   1  19  -9   25.65    2.93
   1 -19  -9   24.80    2.63
   1 -19  -9   27.60    2.65
  -1 -19   9   27.97    2.86
  -1 -19   9   25.71    2.57
  -1 -19   9   23.58    3.10
   1 -19  -9   24.29    2.87
  -1 -19   9   25.57    3.26
  -1  19   8   26.32    2.60
   1  19  -8   21.86    2.37
  -1  19   8   24.06    2.55
   1  19  -8   23.60    1.91
  -1  19   8   28.29    2.97
   1  19  -8   22.73    3.30
  -1  19   8   30.35    2.85
  -1 -19   8   24.77    3.05
   1 -19  -8   25.66    3.03
  -1 -19   8   25.42    2.52
   1 -19  -8   23.15    2.55
   1 -19  -8   23.18    3.11
  -1 -19   8   18.42    3.02
  -1  19   7  224.50    9.08
   1  19  -7  196.41    8.10
   1  19  -7  207.14    9.16
   1  19  -7  178.13    6.71
  -1  19   7  201.76    9.35
   1  19  -7  187.25   10.00
  -1  19   7  193.12    8.54
  -1  19   7  210.30   10.23
   1 -19  -7  199.25    9.95
   1 -19  -7  218.80    8.64
  -1 -19   7  217.70    9.13
   1 -19  -7  219.35    9.75
   1 -19  -7  186.32    9.77
  -1 -19   7  187.61    9.89
  -1  19   6  381.97   17.81
   1  19  -6  378.64   16.09
   1  19  -6  342.58   12.83
   1  19  -6  369.96   14.89
  -1  19   6  325.26   15.48
   1  19  -6  360.28   18.43
  -1  19   6  379.43   15.53
   1 -19  -6  356.13   17.07
  -1 -19   6  379.24   15.96
   1 -19  -6  388.94   15.58
  -1 -19   6  383.50   17.37
  -1 -19   6  323.21   17.22
   1  19  -5  176.11    8.34
  -1  19   5  168.81    7.14
  -1  19   5  170.14    7.89
  -1  19   5  156.76    7.55
   1 -19  -5  170.08    8.23
  -1 -19   5  169.15    8.14
  -1 -19   5  151.51    6.14
   1 -19  -5  166.56    6.85
  -1 -19   5  150.30    8.77
   1  19  -4    3.45    1.39
   1  19  -4    2.34    1.55
  -1  19   4    1.46    1.70
   1  19  -4    6.46    1.47
  -1  19   4    2.24    1.79
  -1  19   4    3.81    1.70
   1  19  -4    2.97    1.94
  -1  19   4   -0.28    1.63
   1 -19  -4    4.61    1.75
   1 -19  -4    2.95    1.89
   1 -19  -4    2.06    1.69
   1 -19  -4    6.65    1.71
  -1 -19   4    2.70    1.33
  -1 -19   4    3.76    1.67
  -1  19   3  123.36    5.41
   1  19  -3  109.22    5.76
  -1  19   3  119.84    6.50
   1  19  -3  118.35    5.29
   1  19  -3  110.57    5.16
  -1  19   3  117.55    6.23
  -1  19   3  125.82    5.94
   1 -19  -3  112.19    6.17
  -1 -19   3  118.44    5.95
   1 -19  -3  115.40    5.87
  -1 -19   3  127.90    5.74
   1 -19  -3  127.72    5.62
  -1 -19   3  110.47    5.04
   1 -19  -3  118.13    5.65
   1  19  -2  580.41   25.37
   1  19  -2  548.80   25.80
  -1  19   2  555.36   26.45
   1  19  -2  554.79   24.36
  -1  19   2  557.15   25.71
  -1  19   2  565.56   27.32
  -1  19   2  574.56   24.76
  -1 -19   2  585.28   27.58
   1 -19  -2  610.53   27.19
   1 -19  -2  566.42   27.59
   1 -19  -2  558.23   28.37
   1 -19  -2  590.15   25.05
  -1 -19   2  546.37   24.31
  -1 -19   2  576.91   24.77
   1  19  -1    1.96    1.67
   1  19  -1    3.71    1.79
  -1  19   1    3.35    1.69
   1  19  -1    6.66    1.70
  -1  19   1    4.07    1.88
  -1  19   1    4.28    2.35
  -1  19   1    3.64    1.70
  -1 -19   1    4.46    2.18
   1 -19  -1    2.73    1.80
   1 -19  -1    5.58    2.11
   1 -19  -1    3.75    2.32
   1 -19  -1    3.33    1.92
  -1 -19   1    5.42    1.73
  -1 -19   1    5.96    1.73
  -1 -19   1    3.03    1.99
   1  19   0  629.23   28.51
   1  19   0  614.39   29.61
  -1  19   0  610.75   29.36
   1  19   0  621.36   27.09
  -1  19   0  638.98   29.79
  -1  19   0  594.31   29.96
  -1  19   0  634.30   27.85
  -1 -19   0  653.14   30.97
   1 -19   0  695.81   31.32
   1 -19   0  612.11   29.40
   1 -19   0  633.48   32.85
   1 -19   0  622.37   27.38
  -1 -19   0  603.01   28.16
  -1 -19   0  629.93   27.21
  -1 -19   0  647.76   33.00
  -1  19  -1   28.98    2.72
   1  19   1   29.10    2.62
  -1  19  -1   32.59    2.43
   1  19   1   31.58    2.44
   1  19   1   31.56    2.77
   1  19   1   24.35    2.58
  -1  19  -1   27.27    2.56
   1 -19   1   25.41    2.49
   1 -19   1   25.40    3.23
   1 -19   1   30.31    2.66
  -1 -19  -1   28.87    2.37
   1 -19   1   28.87    2.73
  -1 -19  -1   28.25    3.02
  -1 -19  -1   27.34    2.61
  -1 -19  -1   26.86    3.28
  -1  19  -2   15.92    2.42
   1  19   2   15.00    2.13
   1  19   2   16.79    1.95
   1  19   2   15.83    2.37
   1  19   2   17.00    2.56
  -1  19  -2   16.41    2.18
  -1  19  -2   12.81    2.16
   1 -19   2   14.86    2.36
  -1 -19  -2   16.79    2.46
  -1 -19  -2   18.06    1.88
  -1 -19  -2   16.45    2.29
   1 -19   2   15.47    2.18
  -1 -19  -2   15.84    2.21
   1  19   3  302.54   13.83
  -1  19  -3  302.76   13.13
   1  19   3  292.27   11.27
   1  19   3  302.52   13.57
   1  19   3  286.24   12.93
  -1  19  -3  283.21   12.72
   1 -19   3  325.91   13.66
  -1 -19  -3  312.98   14.20
  -1 -19  -3  297.84   11.49
  -1 -19  -3  309.95   14.38
  -1  19  -4  196.59   10.41
   1  19   4  202.19    8.07
  -1  19  -4  210.48    9.33
   1  19   4  190.70    8.67
   1  19   4  187.67    9.17
  -1  19  -4  194.68    8.67
   1 -19   4  214.05    9.38
   1 -19   4  220.57    9.22
   1 -19   4  188.71    8.33
  -1 -19  -4  196.86    9.73
   1 -19   4  203.87   10.38
  -1 -19  -4  197.63    9.57
  -1 -19  -4  206.10    7.87
  -1  19  -5   91.68    4.98
   1  19   5   98.31    5.51
  -1  19  -5   88.77    4.14
   1  19   5   93.12    4.38
  -1  19  -5   84.11    4.52
   1  19   5   87.74    4.74
  -1  19  -5   88.59    5.51
  -1 -19  -5   88.30    5.07
   1 -19   5   92.48    4.79
   1 -19   5   89.38    4.86
   1 -19   5   96.50    5.05
  -1 -19  -5   89.35    5.47
  -1 -19  -5   97.36    4.38
  -1 -19  -5   94.94    5.54
   1 -19   5   84.47    5.46
  -1  19  -6   57.80    3.02
   1  19   6   62.73    4.00
  -1  19  -6   57.42    3.65
   1  19   6   55.38    3.19
  -1  19  -6   61.81    3.81
   1  19   6   59.45    4.15
  -1  19  -6   55.87    4.54
  -1 -19  -6   65.05    3.38
   1 -19   6   60.98    3.92
   1 -19   6   56.32    3.79
  -1 -19  -6   55.96    4.13
  -1 -19  -6   59.16    4.33
   1 -19   6   60.21    3.62
  -1  19  -7   33.71    2.74
   1  19   7   36.02    3.09
  -1  19  -7   32.51    2.44
   1  19   7   31.75    2.48
  -1  19  -7   30.98    2.81
   1  19   7   34.48    2.87
   1 -19   7   36.81    3.25
  -1 -19  -7   34.52    3.05
   1 -19   7   34.95    3.27
   1 -19   7   36.89    2.94
   1 -19   7   34.32    3.79
  -1 -19  -7   34.38    3.15
  -1 -19  -7   33.16    2.45
  -1 -19  -7   34.64    3.38
  -1  19  -8  313.02   13.92
   1  19   8  337.26   15.75
  -1  19  -8  327.37   14.54
   1  19   8  326.31   13.08
  -1  19  -8  301.71   17.03
   1  19   8  319.79   15.24
   1 -19   8  289.60   16.21
  -1 -19  -8  350.36   16.38
   1 -19   8  328.02   14.53
   1 -19   8  364.80   16.42
  -1 -19  -8  329.71   16.31
   1 -19   8  360.26   16.39
  -1 -19  -8  342.65   13.46
   1  19   9   19.07    2.95
   1  19   9   16.76    2.76
   1  19   9   20.99    2.14
  -1  19  -9   19.18    3.35
  -1  19  -9   18.77    1.99
  -1  19  -9   18.58    2.30
   1 -19   9   16.17    2.90
   1 -19   9   20.47    2.88
   1 -19   9   18.90    2.40
  -1 -19  -9   18.81    2.75
  -1 -19  -9   21.06    3.26
  -1 -19  -9   20.07    2.06
   1  19  10  551.64   29.03
  -1  19 -10  567.29   24.92
   1  19  10  568.13   24.92
   1  19  10  502.10   26.84
   1  19  10  537.41   26.37
  -1  19 -10  531.90   25.94
  -1  19 -10  601.04   28.74
  -1  19 -10  497.29   28.98
   1 -19  10  581.63   29.30
   1 -19  10  534.55   30.31
  -1 -19 -10  612.86   30.75
  -1 -19 -10  565.15   24.23
  -1 -19 -10  528.78   28.21
  -1  19 -11    2.11    1.63
   1  19  11    2.19    2.04
   1  19  11    5.79    1.95
   1  19  11    3.29    1.58
  -1  19 -11    4.09    1.76
   1  19  11    4.31    1.50
  -1  19 -11    1.99    1.47
  -1  19 -11    5.94    2.70
   1 -19  11    4.03    2.69
   1 -19  11    1.26    2.21
   1 -19  11    2.74    1.82
  -1 -19 -11    1.28    2.12
  -1 -19 -11    2.16    2.06
  -1 -19 -11    2.66    2.09
   1 -19  11    3.85    1.98
  -1 -19 -11    0.37    1.94
  -1  20  10   14.39    2.84
   1  20 -10    9.56    1.43
   1  20 -10   12.03    2.65
   1  20 -10   12.31    1.46
  -1  20  10    9.13    2.87
   1  20 -10   11.55    2.35
  -1  20  10   10.64    1.94
  -1  20  10   13.62    2.27
  -1 -20  10   13.60    2.90
   1 -20 -10   14.98    2.28
   1 -20 -10   12.67    2.25
   1 -20 -10    7.70    2.47
  -1 -20  10   11.95    2.05
   1 -20 -10   14.78    2.99
  -1 -20  10   13.39    2.67
  -1 -20  10   11.87    3.12
  -1  20   9    3.25    2.25
   1  20  -9    2.77    1.01
   1  20  -9    3.17    1.73
  -1  20   9    2.52    1.76
[truncated: 1,895,661 more chars]
