# Supplementary material for: Dinuclear and tetranuclear group 10 metal complexes constructed from linear tetrasilane comprising both Si-H and Si-Si moieties
Source: Commun Chem. 2023 May 15;6:93. doi: 10.1038/s42004-023-00892-8 (PMC10185686; doi:10.1038/s42004-023-00892-8)
Supplement: Supplementary file 11 — Supplementary Data 9 [file 42004_2023_892_MOESM11_ESM.cif]

data_global
_audit_creation_date                               2022-09-13
_audit_creation_method                            'by CrystalStructure 4.3'
_audit_update_record                               ?

#==============================================================================
# PROCESSING SUMMARY (IUCr Office Use Only)

_journal_date_recd_electronic                      ?
_journal_date_from_coeditor                        ?
_journal_date_accepted                             ?
_journal_coeditor_code                             ?

#==============================================================================
# SUBMISSION DETAILS

_publ_contact_author_name                         'ENTER NAME'
_publ_contact_author_email                        'ENTER EMAIL ADDRESS'
_publ_contact_author_fax                          'ENTER FAX NUMBER'
_publ_contact_author_phone                        'ENTER PHONE NUMBER'
_publ_contact_letter
;
    ENTER TEXT OF LETTER
;
_publ_requested_journal                           'ENTER JOURNAL NAME HERE'
_publ_requested_category
                                               'CHOOSE FI FM FO CI CM CO or AD'
_publ_requested_coeditor_name                      ?

#==============================================================================
# TITLE AND AUTHOR LIST

_publ_section_title
;
    ENTER SECTION TITLE
;
_publ_section_title_footnote
;
    ENTER FOOTNOTE TO TITLE OF PAPER
;
loop_
_publ_author_name
_publ_author_footnote
_publ_author_address
' FIRST AUTHORS NAME '
;
  FIRST AUTHORS FOOTNOTES
;
;
  FIRST AUTHORS ADDRESS
;
_publ_section_synopsis
;
    ENTER SYNOPSIS
;

#==============================================================================
# TEXT

_publ_section_abstract
;
    ENTER ABSTRACT
;
_publ_section_comment
;
    ENTER TEXT
;
_publ_section_references
;
    ENTER OTHER REFERENCES

    Rigaku (2019). CrystalStructure. Version 4.3. 
    Rigaku Corporation, Tokyo, Japan.

    Sheldrick, G. M. (2014). Acta Cryst. (2014). A70, C1437.
    SHELXT Version 2014/5

    Sheldrick, G.M. (2008) SHELXL Version 2017/1, Acta Cryst. A64, 112-122.

    Rigaku (1995). ABSCOR. 
    Rigaku Corporation, Tokyo, Japan.

;
_publ_section_figure_captions
;
    ENTER FIGURE CAPTIONS
;
_publ_section_exptl_prep
;
    ENTER COMPOUND PREPARATION DETAILS
;
_publ_section_exptl_refinement
;
    ENTER SPECIAL DETAILS OF THE REFINEMENT
;

#==============================================================================
data_Pd2NHC

#==============================================================================
# CHEMICAL DATA

_chemical_formula_sum                             'C84 H98 N4 Pd2 Si4'
_chemical_formula_moiety                          'C84 H98 N4 Pd2 Si4'
_chemical_formula_weight                           1488.87
_chemical_melting_point                            ?

loop_
_atom_type_symbol
_atom_type_description
_atom_type_scat_dispersion_real
_atom_type_scat_dispersion_imag
_atom_type_scat_source
  'C' 'C'  0.0000 0.0000 
;
International Tables for Crystallography
(Vol. C, Tables 4.2.6.8 and 6.1.1.4)
;
  'H' 'H'  0.0000 0.0000 
;
International Tables for Crystallography
(Vol. C, Table 6.1.1.4)
;
  'N' 'N'  0.0000 0.0000 
;
International Tables for Crystallography
(Vol. C, Tables 4.2.6.8 and 6.1.1.4)
;
  'Pd' 'Pd'  0.0000 0.0000 
;
International Tables for Crystallography
(Vol. C, Tables 4.2.6.8 and 6.1.1.4)
;
  'Si' 'Si'  0.0000 0.0000 
;
International Tables for Crystallography
(Vol. C, Tables 4.2.6.8 and 6.1.1.4)
;
#==============================================================================
# CRYSTAL DATA
_space_group_crystal_system                        monoclinic
_space_group_name_H-M_alt                         'P 1 21/n 1'
_space_group_name_Hall                            '-P 2yn'
_space_group_IT_number                             14
loop_
_space_group_symop_id
_space_group_symop_operation_xyz
1   '+X,+Y,+Z'
2   '1/2-X,1/2+Y,1/2-Z'
3   '-X,-Y,-Z'
4   '-1/2+X,-1/2-Y,-1/2+Z'
#------------------------------------------------------------------------------
_cell_length_a                                     20.3309(8)
_cell_length_b                                     14.7044(6)
_cell_length_c                                     25.0642(10)
_cell_angle_alpha                                  90.0000
_cell_angle_beta                                   90.216(6)
_cell_angle_gamma                                  90.0000
_cell_volume                                       7493.0(5)
_cell_formula_units_Z                              4
_cell_measurement_reflns_used                      150874
_cell_measurement_theta_min                        0.47
_cell_measurement_theta_max                        15.64
_cell_measurement_temperature                      100
#------------------------------------------------------------------------------
_exptl_crystal_description                         block
_exptl_crystal_colour                              yellow
_exptl_crystal_size_max                            0.020
_exptl_crystal_size_mid                            0.020
_exptl_crystal_size_min                            0.020
_exptl_crystal_density_diffrn                      1.320
_exptl_crystal_density_meas                        ?
_exptl_crystal_density_method                     'not measured'
_exptl_crystal_F_000                               3112.00
_exptl_absorpt_coefficient_mu                      0.682
_exptl_absorpt_correction_type                     multi-scan
_exptl_absorpt_process_details                    'ABSCOR (Rigaku, 1995)'
_exptl_absorpt_correction_T_min                    0.664
_exptl_absorpt_correction_T_max                    1.000

#==============================================================================
# EXPERIMENTAL DATA

_diffrn_ambient_temperature                        100
_diffrn_radiation_type                            'synchrotron'
_diffrn_radiation_wavelength                       0.41350
_diffrn_measurement_device_type                   'Rigaku R-AXIS IV'
_diffrn_measurement_method                         \w
_diffrn_detector_area_resol_mean                   5.814
_diffrn_reflns_number                              218345
_diffrn_reflns_av_unetI/netI                       0.0408
_diffrn_reflns_av_R_equivalents                    0.1033
_diffrn_reflns_theta_max                           15.575
_diffrn_reflns_theta_min                           0.749
_diffrn_reflns_theta_full                          14.365
_diffrn_measured_fraction_theta_max                0.997
_diffrn_measured_fraction_theta_full               0.996
_diffrn_reflns_Laue_measured_fraction_max          0.997
_diffrn_reflns_Laue_measured_fraction_full         0.996
_diffrn_reflns_point_group_measured_fraction_max   0.997
_diffrn_reflns_point_group_measured_fraction_full  0.996
_diffrn_reflns_limit_h_min                        -26
_diffrn_reflns_limit_h_max                         26
_diffrn_reflns_limit_k_min                        -19
_diffrn_reflns_limit_k_max                         19
_diffrn_reflns_limit_l_min                        -32
_diffrn_reflns_limit_l_max                         32
_diffrn_standards_number                           0
_diffrn_standards_interval_count                   .
_diffrn_standards_decay_%                          ?
_reflns_number_total                               17123
_reflns_number_gt                                  13947
_reflns_threshold_expression                       F^2^>2.0\s(F^2^)
_reflns_Friedel_coverage          0.000
_reflns_Friedel_fraction_max      .
_reflns_Friedel_fraction_full     .

#==============================================================================
# REFINEMENT DATA

_refine_special_details
;
    Refinement was performed using all reflections. The weighted 
    R-factor (wR) and goodness of fit (S) are based on F^2^.
    R-factor (gt) are based on F. The threshold expression of
    F^2^ > 2.0 sigma(F^2^) is used only for calculating R-factor (gt).
;
_refine_ls_structure_factor_coef                   Fsqd
_refine_ls_R_factor_all                            0.0409
_refine_ls_R_factor_gt                             0.0299
_refine_ls_wR_factor_ref                           0.0738
_refine_ls_wR_factor_gt                            0.0699
_refine_ls_number_restraints                       0
_refine_ls_hydrogen_treatment                      refxyz
_refine_ls_number_reflns                           17123
_refine_ls_number_parameters                       1239
_refine_ls_goodness_of_fit_ref                     0.978
_refine_ls_weighting_scheme                        calc
_refine_ls_weighting_details
                   'w = 1/[\s^2^(Fo^2^)+(0.0400P)^2^] where P=(Fo^2^+2Fc^2^)/3'
_atom_sites_solution_hydrogens                     geom
_atom_sites_solution_primary                       direct
_atom_sites_solution_secondary                     difmap
_refine_ls_shift/su_max                            0.003
_refine_diff_density_max                           0.45
_refine_diff_density_min                          -1.03
_refine_ls_extinction_method                       none
_refine_ls_extinction_coef                         ?


#==============================================================================
# ATOMIC COORDINATES AND THERMAL PARAMETERS

loop_
 _atom_site_label
 _atom_site_type_symbol
 _atom_site_fract_x
 _atom_site_fract_y
 _atom_site_fract_z
 _atom_site_U_iso_or_equiv
 _atom_site_adp_type
 _atom_site_occupancy
 _atom_site_site_symmetry_order  
 _atom_site_calc_flag
 _atom_site_refinement_flags_posn
 _atom_site_refinement_flags_adp
 _atom_site_refinement_flags_occupancy
 _atom_site_disorder_assembly
 _atom_site_disorder_group
Pd1 Pd 0.50381(2) 0.42444(2) 0.71583(2) 0.02232(4) Uani 1 1 d . . . . .
Pd2 Pd 0.49306(2) 0.23298(2) 0.70850(2) 0.02220(4) Uani 1 1 d . . . . .
Si1 Si 0.60337(3) 0.51815(4) 0.71649(2) 0.02574(12) Uani 1 1 d . . . . .
Si2 Si 0.58968(3) 0.32649(4) 0.70044(2) 0.02363(11) Uani 1 1 d . . . . .
Si3 Si 0.41109(3) 0.12893(4) 0.74280(2) 0.02494(12) Uani 1 1 d . . . . .
Si4 Si 0.41297(3) 0.32829(4) 0.74052(2) 0.02333(11) Uani 1 1 d . . . . .
N1 N 0.41286(8) 0.59616(12) 0.74091(7) 0.0254(3) Uani 1 1 d . . . . .
N2 N 0.41057(8) 0.55166(12) 0.65901(7) 0.0251(3) Uani 1 1 d . . . . .
N3 N 0.53769(8) 0.14453(12) 0.60645(7) 0.0269(4) Uani 1 1 d . . . . .
N4 N 0.59427(8) 0.08067(12) 0.66916(7) 0.0264(4) Uani 1 1 d . . . . .
C1 C 0.43649(9) 0.53108(14) 0.70773(8) 0.0242(4) Uani 1 1 d . . . . .
C2 C 0.37222(10) 0.65725(14) 0.71330(9) 0.0288(4) Uani 1 1 d . . . . .
C3 C 0.37093(10) 0.62915(15) 0.66185(9) 0.0291(4) Uani 1 1 d . . . . .
C4 C 0.42849(10) 0.59648(15) 0.79890(8) 0.0286(4) Uani 1 1 d . . . . .
C5 C 0.46138(13) 0.68419(18) 0.81753(11) 0.0370(5) Uani 1 1 d . . . . .
C6 C 0.36804(11) 0.57465(18) 0.83198(10) 0.0328(5) Uani 1 1 d . . . . .
C7 C 0.33832(14) 0.73757(19) 0.73705(11) 0.0411(6) Uani 1 1 d . . . . .
C8 C 0.33342(14) 0.66944(19) 0.61638(11) 0.0392(5) Uani 1 1 d . . . . .
C9 C 0.42665(10) 0.49801(15) 0.61096(8) 0.0284(4) Uani 1 1 d . . . . .
C10 C 0.47039(12) 0.55128(18) 0.57258(9) 0.0338(5) Uani 1 1 d . . . . .
C11 C 0.36585(12) 0.46042(18) 0.58321(10) 0.0346(5) Uani 1 1 d . . . . .
C12 C 0.54695(9) 0.14359(14) 0.66045(8) 0.0249(4) Uani 1 1 d . . . . .
C13 C 0.57958(10) 0.08236(15) 0.58161(9) 0.0308(4) Uani 1 1 d . . . . .
C14 C 0.61535(10) 0.04245(15) 0.62051(9) 0.0302(4) Uani 1 1 d . . . . .
C15 C 0.48853(11) 0.20523(16) 0.58073(9) 0.0301(4) Uani 1 1 d . . . . .
C16 C 0.51592(13) 0.25816(19) 0.53303(10) 0.0389(5) Uani 1 1 d . . . . .
C17 C 0.42604(11) 0.15430(18) 0.56525(10) 0.0337(5) Uani 1 1 d . . . . .
C18 C 0.58546(14) 0.0701(2) 0.52288(10) 0.0397(5) Uani 1 1 d . . . . .
C19 C 0.67153(12) -0.02258(18) 0.61495(11) 0.0381(5) Uani 1 1 d . . . . .
C20 C 0.61604(10) 0.05359(15) 0.72348(9) 0.0293(4) Uani 1 1 d . . . . .
C21 C 0.69001(11) 0.06515(18) 0.73230(11) 0.0349(5) Uani 1 1 d . . . . .
C22 C 0.59344(12) -0.04239(16) 0.73707(11) 0.0338(5) Uani 1 1 d . . . . .
C23 C 0.61613(10) 0.56387(15) 0.78690(9) 0.0285(4) Uani 1 1 d . . . . .
C24 C 0.60937(11) 0.50658(17) 0.83095(9) 0.0340(5) Uani 1 1 d . . . . .
C25 C 0.62038(12) 0.5372(2) 0.88272(10) 0.0413(6) Uani 1 1 d . . . . .
C26 C 0.63907(12) 0.6262(2) 0.89140(10) 0.0422(6) Uani 1 1 d . . . . .
C27 C 0.64733(12) 0.68415(19) 0.84864(11) 0.0415(6) Uani 1 1 d . . . . .
C28 C 0.63601(11) 0.65343(16) 0.79698(10) 0.0343(5) Uani 1 1 d . . . . .
C29 C 0.59703(10) 0.61920(15) 0.66960(9) 0.0293(4) Uani 1 1 d . . . . .
C30 C 0.63586(11) 0.62609(17) 0.62385(9) 0.0337(5) Uani 1 1 d . . . . .
C31 C 0.62799(12) 0.69670(19) 0.58731(10) 0.0415(6) Uani 1 1 d . . . . .
C32 C 0.58266(14) 0.76470(19) 0.59697(11) 0.0467(7) Uani 1 1 d . . . . .
C33 C 0.54432(13) 0.76138(17) 0.64261(11) 0.0424(6) Uani 1 1 d . . . . .
C34 C 0.55082(11) 0.68918(15) 0.67768(10) 0.0341(5) Uani 1 1 d . . . . .
C35 C 0.63534(9) 0.32901(14) 0.63495(8) 0.0261(4) Uani 1 1 d . . . . .
C36 C 0.62262(10) 0.39964(15) 0.59868(9) 0.0296(4) Uani 1 1 d . . . . .
C37 C 0.65354(11) 0.40368(17) 0.54950(9) 0.0345(5) Uani 1 1 d . . . . .
C38 C 0.69709(11) 0.33599(18) 0.53466(9) 0.0364(5) Uani 1 1 d . . . . .
C39 C 0.71003(11) 0.26480(17) 0.56927(9) 0.0343(5) Uani 1 1 d . . . . .
C40 C 0.67996(10) 0.26206(16) 0.61923(9) 0.0300(4) Uani 1 1 d . . . . .
C41 C 0.64682(9) 0.29403(14) 0.75652(9) 0.0262(4) Uani 1 1 d . . . . .
C42 C 0.61725(10) 0.26032(15) 0.80322(9) 0.0294(4) Uani 1 1 d . . . . .
C43 C 0.65347(12) 0.24104(17) 0.84871(10) 0.0364(5) Uani 1 1 d . . . . .
C44 C 0.72090(12) 0.25489(17) 0.84853(10) 0.0384(5) Uani 1 1 d . . . . .
C45 C 0.75161(11) 0.28627(16) 0.80308(10) 0.0350(5) Uani 1 1 d . . . . .
C46 C 0.71507(10) 0.30662(15) 0.75746(9) 0.0296(4) Uani 1 1 d . . . . .
C47 C 0.44782(9) 0.06887(14) 0.80321(8) 0.0264(4) Uani 1 1 d . . . . .
C48 C 0.44705(10) -0.02580(15) 0.81011(9) 0.0302(4) Uani 1 1 d . . . . .
C49 C 0.47215(11) -0.06602(16) 0.85632(10) 0.0351(5) Uani 1 1 d . . . . .
C50 C 0.49814(11) -0.01263(17) 0.89692(10) 0.0350(5) Uani 1 1 d . . . . .
C51 C 0.49969(11) 0.08107(17) 0.89089(10) 0.0345(5) Uani 1 1 d . . . . .
C52 C 0.47482(10) 0.12066(16) 0.84468(9) 0.0307(4) Uani 1 1 d . . . . .
C53 C 0.38244(10) 0.04113(14) 0.69206(8) 0.0274(4) Uani 1 1 d . . . . .
C54 C 0.42517(11) -0.01578(15) 0.66321(9) 0.0306(4) Uani 1 1 d . . . . .
C55 C 0.40224(11) -0.07259(16) 0.62298(9) 0.0329(5) Uani 1 1 d . . . . .
C56 C 0.33584(11) -0.07362(16) 0.60960(9) 0.0330(5) Uani 1 1 d . . . . .
C57 C 0.29270(11) -0.01901(16) 0.63725(9) 0.0340(5) Uani 1 1 d . . . . .
C58 C 0.31568(10) 0.03677(15) 0.67826(9) 0.0306(4) Uani 1 1 d . . . . .
C59 C 0.39834(10) 0.34004(14) 0.81462(8) 0.0259(4) Uani 1 1 d . . . . .
C60 C 0.45100(10) 0.36731(15) 0.84701(9) 0.0292(4) Uani 1 1 d . . . . .
C61 C 0.44643(12) 0.36975(16) 0.90225(9) 0.0341(5) Uani 1 1 d . . . . .
C62 C 0.38829(12) 0.34334(16) 0.92645(10) 0.0358(5) Uani 1 1 d . . . . .
C63 C 0.33529(11) 0.31577(16) 0.89565(9) 0.0347(5) Uani 1 1 d . . . . .
C64 C 0.34009(11) 0.31453(15) 0.84036(9) 0.0287(4) Uani 1 1 d . . . . .
C65 C 0.33071(9) 0.33945(14) 0.70520(8) 0.0259(4) Uani 1 1 d . . . . .
C66 C 0.28784(10) 0.41122(15) 0.71658(9) 0.0280(4) Uani 1 1 d . . . . .
C67 C 0.22862(10) 0.42167(16) 0.68915(9) 0.0319(5) Uani 1 1 d . . . . .
C68 C 0.21068(10) 0.35958(17) 0.65008(9) 0.0321(5) Uani 1 1 d . . . . .
C69 C 0.25243(10) 0.28760(16) 0.63800(9) 0.0302(4) Uani 1 1 d . . . . .
C70 C 0.31187(10) 0.27811(15) 0.66518(8) 0.0268(4) Uani 1 1 d . . . . .
C71 C 0.64654(14) 0.3563(2) 1.00928(11) 0.0494(6) Uani 1 1 d . . . . .
C72 C 0.64140(17) 0.2629(2) 1.00882(12) 0.0569(7) Uani 1 1 d . . . . .
C73 C 0.58254(18) 0.2207(2) 1.01913(13) 0.0614(8) Uani 1 1 d . . . . .
C74 C 0.52774(17) 0.2704(3) 1.03019(13) 0.0621(9) Uani 1 1 d . . . . .
C75 C 0.53182(16) 0.3660(3) 1.03148(12) 0.0594(8) Uani 1 1 d . . . . .
C76 C 0.59169(16) 0.4077(2) 1.02068(11) 0.0498(7) Uani 1 1 d . . . . .
C77 C 0.7114(2) 0.4024(4) 0.9982(2) 0.0838(13) Uani 1 1 d . . . . .
C78 C 0.82573(11) 0.46484(17) 0.56159(9) 0.0350(5) Uani 1 1 d . . . . .
C79 C 0.86049(11) 0.39533(17) 0.53684(10) 0.0372(5) Uani 1 1 d . . . . .
C80 C 0.86580(12) 0.39126(19) 0.48192(11) 0.0423(6) Uani 1 1 d . . . . .
C81 C 0.83550(13) 0.4567(2) 0.45030(11) 0.0458(6) Uani 1 1 d . . . . .
C82 C 0.80080(12) 0.5256(2) 0.47454(11) 0.0447(6) Uani 1 1 d . . . . .
C83 C 0.79613(11) 0.53032(18) 0.52967(10) 0.0388(5) Uani 1 1 d . . . . .
C84 C 0.81839(16) 0.4682(2) 0.62117(11) 0.0480(6) Uani 1 1 d . . . . .
H1 H 0.6670(11) 0.4872(16) 0.7042(9) 0.031(6) Uiso 1 1 d . . . . .
H2 H 0.3501(12) 0.1555(16) 0.7627(10) 0.037(7) Uiso 1 1 d . . . . .
H4 H 0.4615(12) 0.5451(17) 0.8034(10) 0.034(6) Uiso 1 1 d . . . . .
H5A H 0.4293(14) 0.7285(19) 0.8214(11) 0.042(7) Uiso 1 1 d . . . . .
H5B H 0.4972(13) 0.706(2) 0.7920(11) 0.048(8) Uiso 1 1 d . . . . .
H5C H 0.4803(14) 0.6723(19) 0.8517(13) 0.053(9) Uiso 1 1 d . . . . .
H6A H 0.3358(12) 0.6225(18) 0.8279(10) 0.033(6) Uiso 1 1 d . . . . .
H6B H 0.3806(13) 0.5622(18) 0.8693(11) 0.044(7) Uiso 1 1 d . . . . .
H6C H 0.3487(12) 0.5180(19) 0.8212(10) 0.039(7) Uiso 1 1 d . . . . .
H7A H 0.3186(14) 0.775(2) 0.7102(12) 0.053(8) Uiso 1 1 d . . . . .
H7B H 0.366(2) 0.777(3) 0.7558(16) 0.091(13) Uiso 1 1 d . . . . .
H7C H 0.3066(19) 0.724(3) 0.7653(16) 0.087(12) Uiso 1 1 d . . . . .
H8A H 0.3167(13) 0.732(2) 0.6240(11) 0.047(8) Uiso 1 1 d . . . . .
H8B H 0.2967(16) 0.631(2) 0.6058(13) 0.066(9) Uiso 1 1 d . . . . .
H8C H 0.3612(15) 0.6782(19) 0.5873(13) 0.053(9) Uiso 1 1 d . . . . .
H9 H 0.4537(11) 0.4490(16) 0.6244(9) 0.028(6) Uiso 1 1 d . . . . .
H10A H 0.4458(12) 0.5986(17) 0.5543(10) 0.032(6) Uiso 1 1 d . . . . .
H10B H 0.4859(13) 0.5111(19) 0.5467(11) 0.042(7) Uiso 1 1 d . . . . .
H10C H 0.5077(14) 0.5785(19) 0.5891(11) 0.046(7) Uiso 1 1 d . . . . .
H11A H 0.3413(12) 0.5070(18) 0.5649(11) 0.040(7) Uiso 1 1 d . . . . .
H11B H 0.3387(13) 0.4304(19) 0.6069(12) 0.048(8) Uiso 1 1 d . . . . .
H11C H 0.3795(12) 0.4146(18) 0.5593(11) 0.039(7) Uiso 1 1 d . . . . .
H15 H 0.4781(11) 0.2507(16) 0.6081(10) 0.031(6) Uiso 1 1 d . . . . .
H16A H 0.5150(13) 0.2204(19) 0.5007(12) 0.045(7) Uiso 1 1 d . . . . .
H16B H 0.5605(14) 0.2763(19) 0.5397(11) 0.048(8) Uiso 1 1 d . . . . .
H16C H 0.4881(14) 0.3132(19) 0.5245(11) 0.047(8) Uiso 1 1 d . . . . .
H17A H 0.4339(11) 0.1107(17) 0.5397(10) 0.032(6) Uiso 1 1 d . . . . .
H17B H 0.3942(13) 0.1989(19) 0.5495(11) 0.042(7) Uiso 1 1 d . . . . .
H17C H 0.4069(12) 0.1258(18) 0.5966(11) 0.039(7) Uiso 1 1 d . . . . .
H18A H 0.6141(14) 0.019(2) 0.5172(11) 0.048(8) Uiso 1 1 d . . . . .
H18B H 0.6095(13) 0.1214(19) 0.5063(11) 0.044(7) Uiso 1 1 d . . . . .
H18C H 0.5445(14) 0.0647(18) 0.5067(11) 0.044(7) Uiso 1 1 d . . . . .
H19A H 0.6737(13) -0.047(2) 0.5784(12) 0.051(8) Uiso 1 1 d . . . . .
H19B H 0.6701(13) -0.0705(19) 0.6380(11) 0.043(8) Uiso 1 1 d . . . . .
H19C H 0.7148(15) 0.007(2) 0.6204(12) 0.057(8) Uiso 1 1 d . . . . .
H20 H 0.5924(10) 0.0982(15) 0.7462(9) 0.021(5) Uiso 1 1 d . . . . .
H21A H 0.6978(13) 0.0629(18) 0.7701(12) 0.046(8) Uiso 1 1 d . . . . .
H21B H 0.7046(12) 0.121(2) 0.7189(11) 0.042(7) Uiso 1 1 d . . . . .
H21C H 0.7161(13) 0.0127(19) 0.7147(11) 0.045(7) Uiso 1 1 d . . . . .
H22A H 0.6126(14) -0.085(2) 0.7130(12) 0.053(8) Uiso 1 1 d . . . . .
H22B H 0.5420(13) -0.0541(18) 0.7352(10) 0.044(7) Uiso 1 1 d . . . . .
H22C H 0.6039(13) -0.0541(18) 0.7720(11) 0.041(7) Uiso 1 1 d . . . . .
H24 H 0.5991(11) 0.4487(17) 0.8266(9) 0.028(6) Uiso 1 1 d . . . . .
H25 H 0.6144(15) 0.496(2) 0.9105(13) 0.065(10) Uiso 1 1 d . . . . .
H26 H 0.6468(13) 0.6462(19) 0.9277(12) 0.048(8) Uiso 1 1 d . . . . .
H27 H 0.6615(13) 0.7430(19) 0.8547(11) 0.041(7) Uiso 1 1 d . . . . .
H28 H 0.6424(12) 0.6941(17) 0.7674(11) 0.037(7) Uiso 1 1 d . . . . .
H30 H 0.6684(12) 0.5807(18) 0.6161(10) 0.037(7) Uiso 1 1 d . . . . .
H31 H 0.6557(14) 0.699(2) 0.5529(12) 0.056(8) Uiso 1 1 d . . . . .
H32 H 0.5765(14) 0.812(2) 0.5750(12) 0.048(8) Uiso 1 1 d . . . . .
H33 H 0.5093(16) 0.806(2) 0.6519(13) 0.066(10) Uiso 1 1 d . . . . .
H34 H 0.5221(12) 0.6857(16) 0.7100(10) 0.033(6) Uiso 1 1 d . . . . .
H36 H 0.5875(11) 0.4495(16) 0.6081(9) 0.031(6) Uiso 1 1 d . . . . .
H37 H 0.6449(12) 0.4558(18) 0.5255(10) 0.037(7) Uiso 1 1 d . . . . .
H38 H 0.7171(15) 0.336(2) 0.5039(13) 0.058(9) Uiso 1 1 d . . . . .
H39 H 0.7400(12) 0.2161(18) 0.5597(10) 0.035(6) Uiso 1 1 d . . . . .
H40 H 0.6922(11) 0.2125(17) 0.6424(10) 0.029(6) Uiso 1 1 d . . . . .
H42 H 0.5689(13) 0.2489(17) 0.8041(10) 0.038(7) Uiso 1 1 d . . . . .
H43 H 0.6323(14) 0.218(2) 0.8805(12) 0.054(8) Uiso 1 1 d . . . . .
H44 H 0.7449(13) 0.2418(17) 0.8791(11) 0.040(7) Uiso 1 1 d . . . . .
H45 H 0.7993(13) 0.2977(18) 0.8007(10) 0.040(7) Uiso 1 1 d . . . . .
H46 H 0.7357(11) 0.3294(14) 0.7263(9) 0.023(6) Uiso 1 1 d . . . . .
H48 H 0.4272(11) -0.0654(15) 0.7826(9) 0.026(6) Uiso 1 1 d . . . . .
H49 H 0.4713(12) -0.1284(19) 0.8604(10) 0.037(7) Uiso 1 1 d . . . . .
H50 H 0.5152(13) -0.0427(19) 0.9295(12) 0.050(8) Uiso 1 1 d . . . . .
H51 H 0.5179(12) 0.1200(18) 0.9189(11) 0.041(7) Uiso 1 1 d . . . . .
H52 H 0.4773(12) 0.1870(18) 0.8427(10) 0.038(7) Uiso 1 1 d . . . . .
H54 H 0.4715(13) -0.0138(18) 0.6700(11) 0.046(7) Uiso 1 1 d . . . . .
H55 H 0.4320(12) -0.1105(18) 0.6042(10) 0.039(7) Uiso 1 1 d . . . . .
H56 H 0.3203(12) -0.1137(18) 0.5821(11) 0.042(7) Uiso 1 1 d . . . . .
H57 H 0.2480(13) -0.0190(19) 0.6277(11) 0.047(8) Uiso 1 1 d . . . . .
H58 H 0.2850(11) 0.0772(16) 0.6971(9) 0.030(6) Uiso 1 1 d . . . . .
H60 H 0.4932(11) 0.3871(15) 0.8305(9) 0.023(5) Uiso 1 1 d . . . . .
H61 H 0.4853(13) 0.3885(18) 0.9226(11) 0.044(7) Uiso 1 1 d . . . . .
H62 H 0.3870(13) 0.3446(18) 0.9650(12) 0.048(8) Uiso 1 1 d . . . . .
H63 H 0.2959(12) 0.2983(17) 0.9126(10) 0.033(6) Uiso 1 1 d . . . . .
H64 H 0.3044(13) 0.2956(18) 0.8208(10) 0.039(7) Uiso 1 1 d . . . . .
H66 H 0.2999(11) 0.4512(17) 0.7423(10) 0.031(6) Uiso 1 1 d . . . . .
H67 H 0.1976(11) 0.4711(16) 0.6990(9) 0.030(6) Uiso 1 1 d . . . . .
H68 H 0.1678(12) 0.3651(17) 0.6318(10) 0.033(6) Uiso 1 1 d . . . . .
H69 H 0.2396(12) 0.2438(16) 0.6107(10) 0.032(6) Uiso 1 1 d . . . . .
H70 H 0.3395(12) 0.2270(17) 0.6567(10) 0.033(6) Uiso 1 1 d . . . . .
H72 H 0.6835(16) 0.228(2) 1.0007(13) 0.060(9) Uiso 1 1 d . . . . .
H73 H 0.5800(17) 0.149(3) 1.0200(15) 0.082(11) Uiso 1 1 d . . . . .
H74 H 0.491(2) 0.245(3) 1.0341(17) 0.098(14) Uiso 1 1 d . . . . .
H75 H 0.4942(18) 0.404(3) 1.0374(15) 0.085(12) Uiso 1 1 d . . . . .
H76 H 0.5970(14) 0.474(2) 1.0232(12) 0.059(9) Uiso 1 1 d . . . . .
H77A H 0.736(3) 0.354(4) 0.984(2) 0.13(2) Uiso 1 1 d . . . . .
H77B H 0.742(2) 0.392(3) 1.0224(16) 0.074(12) Uiso 1 1 d . . . . .
H77C H 0.710(3) 0.471(5) 0.996(2) 0.18(3) Uiso 1 1 d . . . . .
H79 H 0.8818(12) 0.3510(18) 0.5597(11) 0.038(7) Uiso 1 1 d . . . . .
H80 H 0.8926(15) 0.344(2) 0.4668(12) 0.056(9) Uiso 1 1 d . . . . .
H81 H 0.8380(15) 0.456(2) 0.4125(14) 0.068(10) Uiso 1 1 d . . . . .
H82 H 0.7804(15) 0.572(2) 0.4549(13) 0.064(9) Uiso 1 1 d . . . . .
H83 H 0.7711(13) 0.5781(19) 0.5468(11) 0.047(8) Uiso 1 1 d . . . . .
H84A H 0.8531(18) 0.436(2) 0.6380(14) 0.078(11) Uiso 1 1 d . . . . .
H84B H 0.779(2) 0.432(3) 0.6315(16) 0.102(14) Uiso 1 1 d . . . . .
H84C H 0.8165(19) 0.528(3) 0.6354(17) 0.104(14) Uiso 1 1 d . . . . .

loop_
 _atom_site_aniso_label
 _atom_site_aniso_U_11
 _atom_site_aniso_U_22
 _atom_site_aniso_U_33
 _atom_site_aniso_U_23
 _atom_site_aniso_U_13
 _atom_site_aniso_U_12
Pd1 0.02135(7) 0.02197(7) 0.02363(7) -0.00011(6) -0.00112(5) 0.00007(5)
Pd2 0.02100(7) 0.02207(7) 0.02353(8) -0.00040(6) -0.00047(5) 0.00020(5)
Si1 0.0245(3) 0.0253(3) 0.0273(3) 0.0000(2) -0.0020(2) -0.0020(2)
Si2 0.0214(2) 0.0246(3) 0.0249(3) 0.0005(2) -0.0004(2) -0.0003(2)
Si3 0.0246(3) 0.0245(3) 0.0257(3) 0.0004(2) -0.0002(2) -0.0012(2)
Si4 0.0217(2) 0.0241(3) 0.0243(3) -0.0003(2) -0.0003(2) 0.0000(2)
N1 0.0248(8) 0.0257(9) 0.0258(9) -0.0008(7) -0.0015(7) 0.0019(7)
N2 0.0264(8) 0.0243(9) 0.0245(8) -0.0008(7) -0.0011(7) 0.0017(7)
N3 0.0290(8) 0.0274(9) 0.0243(9) -0.0023(7) 0.0004(7) -0.0009(7)
N4 0.0256(8) 0.0244(9) 0.0293(9) -0.0018(7) 0.0009(7) 0.0007(7)
C1 0.0228(9) 0.0249(10) 0.0250(10) 0.0004(8) -0.0006(7) -0.0030(7)
C2 0.0277(10) 0.0256(11) 0.0332(11) 0.0005(9) -0.0023(8) 0.0043(8)
C3 0.0271(10) 0.0279(11) 0.0322(11) 0.0015(9) -0.0027(8) 0.0042(8)
C4 0.0292(10) 0.0315(11) 0.0250(10) -0.0033(8) -0.0015(8) 0.0024(8)
C5 0.0375(12) 0.0384(14) 0.0351(13) -0.0090(10) -0.0007(10) -0.0062(10)
C6 0.0332(11) 0.0341(12) 0.0311(12) -0.0019(10) 0.0025(9) 0.0020(10)
C7 0.0484(14) 0.0345(13) 0.0403(14) -0.0029(11) -0.0014(12) 0.0171(11)
C8 0.0432(14) 0.0376(14) 0.0367(13) 0.0033(11) -0.0092(11) 0.0108(11)
C9 0.0331(10) 0.0293(11) 0.0226(10) -0.0004(8) -0.0028(8) 0.0037(9)
C10 0.0305(11) 0.0433(14) 0.0277(11) -0.0023(10) -0.0004(9) -0.0053(10)
C11 0.0412(12) 0.0343(13) 0.0285(11) 0.0028(10) -0.0043(10) -0.0096(10)
C12 0.0233(9) 0.0241(10) 0.0271(10) -0.0022(8) 0.0015(8) -0.0005(7)
C13 0.0325(10) 0.0300(11) 0.0299(11) -0.0066(9) 0.0036(9) -0.0026(9)
C14 0.0295(10) 0.0280(11) 0.0331(11) -0.0070(9) 0.0055(8) -0.0010(8)
C15 0.0355(11) 0.0297(11) 0.0251(10) -0.0004(9) -0.0048(9) 0.0013(9)
C16 0.0429(13) 0.0403(14) 0.0334(13) 0.0064(11) -0.0074(10) -0.0101(11)
C17 0.0321(11) 0.0377(13) 0.0314(12) 0.0008(10) -0.0015(9) -0.0016(10)
C18 0.0439(14) 0.0442(15) 0.0309(12) -0.0094(11) 0.0035(10) -0.0038(12)
C19 0.0330(12) 0.0372(14) 0.0441(15) -0.0085(12) 0.0052(10) 0.0068(10)
C20 0.0282(10) 0.0311(11) 0.0285(11) -0.0003(9) -0.0012(8) 0.0025(8)
C21 0.0287(11) 0.0343(13) 0.0417(14) 0.0015(11) -0.0044(9) 0.0018(9)
C22 0.0327(11) 0.0307(12) 0.0380(13) 0.0045(10) -0.0018(10) 0.0015(9)
C23 0.0233(9) 0.0330(12) 0.0293(11) -0.0023(9) -0.0024(8) 0.0004(8)
C24 0.0331(11) 0.0360(13) 0.0330(12) -0.0010(10) -0.0008(9) -0.0042(10)
C25 0.0408(13) 0.0524(16) 0.0307(12) 0.0009(11) -0.0013(10) -0.0074(11)
C26 0.0378(12) 0.0568(17) 0.0320(13) -0.0092(12) -0.0033(10) -0.0078(11)
C27 0.0395(13) 0.0430(15) 0.0420(14) -0.0104(11) -0.0022(10) -0.0102(11)
C28 0.0345(11) 0.0333(12) 0.0352(12) -0.0013(10) -0.0025(9) -0.0071(9)
C29 0.0268(10) 0.0302(11) 0.0308(11) 0.0002(9) -0.0048(8) -0.0066(8)
C30 0.0304(11) 0.0364(13) 0.0342(12) 0.0041(10) -0.0037(9) -0.0082(9)
C31 0.0403(13) 0.0497(15) 0.0344(13) 0.0089(11) -0.0082(10) -0.0178(11)
C32 0.0517(15) 0.0404(14) 0.0479(15) 0.0170(12) -0.0229(12) -0.0169(12)
C33 0.0433(13) 0.0315(12) 0.0523(16) 0.0043(11) -0.0155(12) -0.0036(11)
C34 0.0348(11) 0.0297(12) 0.0376(13) -0.0007(9) -0.0077(10) -0.0041(9)
C35 0.0222(9) 0.0298(11) 0.0262(10) -0.0006(8) -0.0024(7) -0.0043(8)
C36 0.0285(10) 0.0328(12) 0.0274(11) 0.0002(9) -0.0024(8) -0.0043(9)
C37 0.0334(11) 0.0414(13) 0.0286(11) 0.0046(10) -0.0034(9) -0.0083(9)
C38 0.0313(11) 0.0530(15) 0.0250(11) -0.0034(10) 0.0033(9) -0.0104(10)
C39 0.0287(10) 0.0407(13) 0.0335(12) -0.0053(10) 0.0029(9) 0.0000(9)
C40 0.0273(10) 0.0332(12) 0.0296(11) -0.0002(9) -0.0013(8) -0.0021(9)
C41 0.0239(9) 0.0229(10) 0.0318(11) -0.0023(8) -0.0019(8) 0.0022(8)
C42 0.0254(10) 0.0302(11) 0.0326(11) 0.0027(9) -0.0010(8) 0.0023(8)
C43 0.0385(12) 0.0393(13) 0.0312(12) 0.0039(10) -0.0012(10) 0.0058(10)
C44 0.0392(12) 0.0409(14) 0.0350(13) 0.0008(10) -0.0130(10) 0.0069(10)
C45 0.0268(10) 0.0365(13) 0.0416(13) -0.0053(10) -0.0070(9) 0.0023(9)
C46 0.0269(10) 0.0286(11) 0.0333(12) -0.0032(9) -0.0020(9) -0.0004(8)
C47 0.0222(9) 0.0290(11) 0.0281(10) 0.0009(8) 0.0014(8) 0.0002(8)
C48 0.0297(10) 0.0283(11) 0.0327(11) 0.0001(9) 0.0002(9) -0.0002(8)
C49 0.0342(11) 0.0284(12) 0.0429(13) 0.0074(10) 0.0001(10) 0.0020(9)
C50 0.0290(10) 0.0398(13) 0.0361(12) 0.0097(10) -0.0043(9) 0.0015(9)
C51 0.0337(11) 0.0358(12) 0.0340(12) -0.0009(10) -0.0047(9) -0.0030(9)
C52 0.0327(11) 0.0278(11) 0.0317(11) 0.0016(9) -0.0015(9) -0.0025(9)
C53 0.0281(10) 0.0255(10) 0.0286(11) 0.0037(8) -0.0011(8) -0.0016(8)
C54 0.0296(10) 0.0287(11) 0.0335(11) 0.0016(9) -0.0046(9) 0.0008(8)
C55 0.0357(11) 0.0306(12) 0.0324(12) -0.0028(9) -0.0010(9) 0.0024(9)
C56 0.0358(11) 0.0308(11) 0.0324(12) -0.0037(9) -0.0030(9) -0.0044(9)
C57 0.0283(11) 0.0361(12) 0.0375(12) -0.0012(10) -0.0028(9) -0.0059(9)
C58 0.0272(10) 0.0293(11) 0.0352(12) -0.0009(9) 0.0011(9) -0.0024(8)
C59 0.0269(10) 0.0221(10) 0.0288(10) -0.0014(8) -0.0007(8) 0.0022(8)
C60 0.0297(10) 0.0283(11) 0.0297(11) 0.0003(9) -0.0025(8) 0.0012(8)
C61 0.0393(12) 0.0323(12) 0.0306(11) -0.0008(9) -0.0063(9) -0.0008(10)
C62 0.0467(13) 0.0350(13) 0.0258(11) 0.0005(9) -0.0012(10) 0.0025(10)
C63 0.0334(11) 0.0377(13) 0.0331(12) 0.0019(10) 0.0049(9) 0.0010(9)
C64 0.0276(10) 0.0310(12) 0.0276(11) 0.0000(9) 0.0005(8) 0.0007(8)
C65 0.0240(9) 0.0283(11) 0.0254(10) 0.0043(8) 0.0008(8) -0.0017(8)
C66 0.0276(10) 0.0298(11) 0.0265(10) -0.0004(9) 0.0009(8) -0.0002(8)
C67 0.0264(10) 0.0346(12) 0.0348(12) 0.0049(10) -0.0010(9) 0.0037(9)
C68 0.0236(10) 0.0425(13) 0.0303(11) 0.0084(9) -0.0037(8) -0.0017(9)
C69 0.0299(10) 0.0337(12) 0.0270(11) 0.0026(9) -0.0037(8) -0.0071(9)
C70 0.0259(9) 0.0272(11) 0.0274(10) 0.0013(8) -0.0014(8) -0.0012(8)
C71 0.0576(16) 0.0532(17) 0.0373(14) 0.0036(12) 0.0007(12) -0.0028(13)
C72 0.070(2) 0.0540(18) 0.0467(16) 0.0010(14) 0.0015(14) 0.0044(16)
C73 0.079(2) 0.0518(19) 0.0537(19) 0.0026(15) -0.0109(16) -0.0097(17)
C74 0.0542(18) 0.086(3) 0.0462(17) 0.0176(16) -0.0117(14) -0.0242(18)
C75 0.0523(17) 0.087(3) 0.0384(15) 0.0062(15) -0.0028(13) 0.0122(17)
C76 0.0689(19) 0.0485(17) 0.0320(13) 0.0007(12) -0.0053(12) 0.0001(14)
C77 0.061(2) 0.093(4) 0.098(3) 0.022(3) 0.003(2) -0.012(2)
C78 0.0316(11) 0.0397(13) 0.0336(12) 0.0016(10) -0.0021(9) -0.0060(9)
C79 0.0334(11) 0.0368(13) 0.0413(13) 0.0032(11) -0.0034(10) -0.0037(10)
C80 0.0368(12) 0.0433(14) 0.0469(15) -0.0066(12) 0.0060(11) -0.0071(11)
C81 0.0435(14) 0.0595(17) 0.0343(13) 0.0020(12) 0.0003(11) -0.0156(12)
C82 0.0364(13) 0.0564(17) 0.0413(14) 0.0134(12) -0.0039(11) -0.0058(12)
C83 0.0311(11) 0.0412(14) 0.0440(14) 0.0052(11) 0.0030(10) -0.0024(10)
C84 0.0540(17) 0.0536(18) 0.0363(14) 0.0012(13) -0.0002(12) -0.0039(14)

#==============================================================================
_computing_data_collection                        'RAPID AUTO (Rigaku, ????)'
_computing_cell_refinement                        'RAPID AUTO'
_computing_data_reduction                         'RAPID AUTO'
_computing_structure_solution
                                      'SHELXT Version 2014/5 (Sheldrick, 2014)'
_computing_structure_refinement
                                      'SHELXL Version 2017/1 (Sheldrick, 2008)'
_computing_publication_material
                                          'CrystalStructure 4.3 (Rigaku, 2019)'
_computing_molecular_graphics                     'CrystalStructure 4.3'

#==============================================================================
# MOLECULAR GEOMETRY

_geom_special_details
;
 All esds (except the esd in the dihedral angle between two l.s. planes)
 are estimated using the full covariance matrix.  The cell esds are taken
 into account individually in the estimation of esds in distances, angles
 and torsion angles; correlations between esds in cell parameters are only
 used when they are defined by crystal symmetry.  An approximate (isotropic)
 treatment of cell esds is used for estimating esds involving l.s. planes.
;

loop_
 _geom_bond_atom_site_label_1
 _geom_bond_atom_site_label_2
 _geom_bond_distance
 _geom_bond_site_symmetry_2
 _geom_bond_publ_flag
Pd1 C1 2.091(2) . ?
Pd1 Si2 2.2970(6) . ?
Pd1 Si4 2.4086(6) . ?
Pd1 Si1 2.4487(6) . ?
Pd1 Pd2 2.8297(2) . ?
Pd2 C12 2.095(2) . ?
Pd2 Si4 2.2954(6) . ?
Pd2 Si2 2.4069(6) . ?
Pd2 Si3 2.4225(6) . ?
Si1 C29 1.899(2) . ?
Si1 C23 1.905(2) . ?
Si1 H1 1.41(2) . ?
Si2 C41 1.882(2) . ?
Si2 C35 1.889(2) . ?
Si3 C53 1.902(2) . ?
Si3 C47 1.903(2) . ?
Si3 H2 1.39(2) . ?
Si4 C59 1.890(2) . ?
Si4 C65 1.897(2) . ?
N1 C1 1.357(3) . ?
N1 C2 1.401(3) . ?
N1 C4 1.487(3) . ?
N2 C1 1.362(3) . ?
N2 C3 1.398(3) . ?
N2 C9 1.477(3) . ?
N3 C12 1.366(3) . ?
N3 C13 1.397(3) . ?
N3 C15 1.485(3) . ?
N4 C12 1.352(3) . ?
N4 C14 1.411(3) . ?
N4 C20 1.484(3) . ?
C2 C3 1.354(3) . ?
C2 C7 1.492(3) . ?
C3 C8 1.492(3) . ?
C4 C6 1.519(3) . ?
C4 C5 1.525(3) . ?
C4 H4 1.02(2) . ?
C5 H5A 0.93(3) . ?
C5 H5B 1.02(3) . ?
C5 H5C 0.95(3) . ?
C6 H6A 0.97(3) . ?
C6 H6B 0.99(3) . ?
C6 H6C 0.96(3) . ?
C7 H7A 0.96(3) . ?
C7 H7B 0.93(4) . ?
C7 H7C 0.98(4) . ?
C8 H8A 1.00(3) . ?
C8 H8B 0.97(3) . ?
C8 H8C 0.93(3) . ?
C9 C11 1.520(3) . ?
C9 C10 1.528(3) . ?
C9 H9 0.97(2) . ?
C10 H10A 0.97(3) . ?
C10 H10B 0.93(3) . ?
C10 H10C 0.95(3) . ?
C11 H11A 0.96(3) . ?
C11 H11B 0.92(3) . ?
C11 H11C 0.94(3) . ?
C13 C14 1.349(3) . ?
C13 C18 1.488(3) . ?
C14 C19 1.497(3) . ?
C15 C17 1.524(3) . ?
C15 C16 1.533(3) . ?
C15 H15 0.98(2) . ?
C16 H16A 0.98(3) . ?
C16 H16B 0.96(3) . ?
C16 H16C 1.01(3) . ?
C17 H17A 0.92(3) . ?
C17 H17B 1.00(3) . ?
C17 H17C 0.97(3) . ?
C18 H18A 0.96(3) . ?
C18 H18B 0.99(3) . ?
C18 H18C 0.93(3) . ?
C19 H19A 0.99(3) . ?
C19 H19B 0.91(3) . ?
C19 H19C 0.99(3) . ?
C20 C22 1.523(3) . ?
C20 C21 1.529(3) . ?
C20 H20 0.99(2) . ?
C21 H21A 0.96(3) . ?
C21 H21B 0.94(3) . ?
C21 H21C 1.04(3) . ?
C22 H22A 0.96(3) . ?
C22 H22B 1.06(3) . ?
C22 H22C 0.92(3) . ?
C23 C24 1.396(3) . ?
C23 C28 1.400(3) . ?
C24 C25 1.391(3) . ?
C24 H24 0.88(2) . ?
C25 C26 1.380(4) . ?
C25 H25 0.93(3) . ?
C26 C27 1.380(4) . ?
C26 H26 0.97(3) . ?
C27 C28 1.390(3) . ?
C27 H27 0.92(3) . ?
C28 H28 0.96(3) . ?
C29 C30 1.398(3) . ?
C29 C34 1.408(3) . ?
C30 C31 1.393(3) . ?
C30 H30 0.96(3) . ?
C31 C32 1.382(4) . ?
C31 H31 1.03(3) . ?
C32 C33 1.387(4) . ?
C32 H32 0.90(3) . ?
C33 C34 1.384(3) . ?
C33 H33 1.00(3) . ?
C34 H34 1.00(3) . ?
C35 C40 1.396(3) . ?
C35 C36 1.404(3) . ?
C36 C37 1.387(3) . ?
C36 H36 1.05(2) . ?
C37 C38 1.384(3) . ?
C37 H37 0.99(3) . ?
C38 C39 1.384(4) . ?
C38 H38 0.87(3) . ?
C39 C40 1.396(3) . ?
C39 H39 0.97(3) . ?
C40 H40 0.96(2) . ?
C41 C46 1.400(3) . ?
C41 C42 1.408(3) . ?
C42 C43 1.384(3) . ?
C42 H42 1.00(3) . ?
C43 C44 1.386(3) . ?
C43 H43 0.97(3) . ?
C44 C45 1.380(4) . ?
C44 H44 0.93(3) . ?
C45 C46 1.394(3) . ?
C45 H45 0.99(3) . ?
C46 H46 0.95(2) . ?
C47 C52 1.399(3) . ?
C47 C48 1.403(3) . ?
C48 C49 1.395(3) . ?
C48 H48 0.99(2) . ?
C49 C50 1.388(3) . ?
C49 H49 0.92(3) . ?
C50 C51 1.387(3) . ?
C50 H50 0.99(3) . ?
C51 C52 1.390(3) . ?
C51 H51 0.98(3) . ?
C52 H52 0.98(3) . ?
C53 C58 1.401(3) . ?
C53 C54 1.408(3) . ?
C54 C55 1.389(3) . ?
C54 H54 0.96(3) . ?
C55 C56 1.390(3) . ?
C55 H55 0.95(3) . ?
C56 C57 1.378(3) . ?
C56 H56 0.96(3) . ?
C57 C58 1.394(3) . ?
C57 H57 0.94(3) . ?
C58 H58 0.98(2) . ?
C59 C60 1.400(3) . ?
C59 C64 1.402(3) . ?
C60 C61 1.388(3) . ?
C60 H60 1.00(2) . ?
C61 C62 1.386(3) . ?
C61 H61 0.98(3) . ?
C62 C63 1.384(3) . ?
C62 H62 0.97(3) . ?
C63 C64 1.390(3) . ?
C63 H63 0.94(2) . ?
C64 H64 0.92(3) . ?
C65 C66 1.399(3) . ?
C65 C70 1.401(3) . ?
C66 C67 1.393(3) . ?
C66 H66 0.91(3) . ?
C67 C68 1.387(3) . ?
C67 H67 0.99(2) . ?
C68 C69 1.391(3) . ?
C68 H68 0.99(2) . ?
C69 C70 1.392(3) . ?
C69 H69 0.98(2) . ?
C70 H70 0.96(2) . ?
C71 C76 1.377(4) . ?
C71 C72 1.378(4) . ?
C71 C77 1.510(5) . ?
C72 C73 1.373(5) . ?
C72 H72 1.02(3) . ?
C73 C74 1.362(5) . ?
C73 H73 1.05(4) . ?
C74 C75 1.408(5) . ?
C74 H74 0.84(4) . ?
C75 C76 1.391(4) . ?
C75 H75 0.96(4) . ?
C76 H76 0.98(3) . ?
C77 H77A 0.95(5) . ?
C77 H77B 0.88(4) . ?
C77 H77C 1.02(7) . ?
C78 C83 1.388(3) . ?
C78 C79 1.390(3) . ?
C78 C84 1.502(4) . ?
C79 C80 1.382(4) . ?
C79 H79 0.97(3) . ?
C80 C81 1.389(4) . ?
C80 H80 0.96(3) . ?
C81 C82 1.377(4) . ?
C81 H81 0.95(3) . ?
C82 C83 1.387(4) . ?
C82 H82 0.94(3) . ?
C83 H83 0.97(3) . ?
C84 H84A 0.95(4) . ?
C84 H84B 1.00(4) . ?
C84 H84C 0.95(5) . ?

loop_
 _geom_angle_atom_site_label_1
 _geom_angle_atom_site_label_2
 _geom_angle_atom_site_label_3
 _geom_angle
 _geom_angle_site_symmetry_1
 _geom_angle_site_symmetry_3
 _geom_angle_publ_flag
C1 Pd1 Si2 162.11(6) . . ?
C1 Pd1 Si4 87.87(5) . . ?
Si2 Pd1 Si4 105.01(2) . . ?
C1 Pd1 Si1 96.86(5) . . ?
Si2 Pd1 Si1 74.05(2) . . ?
Si4 Pd1 Si1 164.41(2) . . ?
C1 Pd1 Pd2 133.59(5) . . ?
Si2 Pd1 Pd2 54.817(14) . . ?
Si4 Pd1 Pd2 51.210(14) . . ?
Si1 Pd1 Pd2 128.605(15) . . ?
C12 Pd2 Si4 163.19(6) . . ?
C12 Pd2 Si2 83.19(6) . . ?
Si4 Pd2 Si2 105.12(2) . . ?
C12 Pd2 Si3 99.77(6) . . ?
Si4 Pd2 Si3 76.80(2) . . ?
Si2 Pd2 Si3 162.44(2) . . ?
C12 Pd2 Pd1 128.40(6) . . ?
Si4 Pd2 Pd1 54.873(14) . . ?
Si2 Pd2 Pd1 51.260(14) . . ?
Si3 Pd2 Pd1 131.179(15) . . ?
C29 Si1 C23 107.81(10) . . ?
C29 Si1 Pd1 112.46(6) . . ?
C23 Si1 Pd1 108.33(7) . . ?
C29 Si1 H1 100.3(9) . . ?
C23 Si1 H1 101.2(9) . . ?
Pd1 Si1 H1 125.2(9) . . ?
C41 Si2 C35 110.49(9) . . ?
C41 Si2 Pd1 120.07(7) . . ?
C35 Si2 Pd1 120.66(7) . . ?
C41 Si2 Pd2 107.11(7) . . ?
C35 Si2 Pd2 119.20(6) . . ?
Pd1 Si2 Pd2 73.923(17) . . ?
C53 Si3 C47 109.59(9) . . ?
C53 Si3 Pd2 113.62(7) . . ?
C47 Si3 Pd2 107.88(6) . . ?
C53 Si3 H2 99.2(10) . . ?
C47 Si3 H2 101.1(10) . . ?
Pd2 Si3 H2 124.3(10) . . ?
C59 Si4 C65 108.00(9) . . ?
C59 Si4 Pd2 120.92(7) . . ?
C65 Si4 Pd2 121.00(7) . . ?
C59 Si4 Pd1 108.81(7) . . ?
C65 Si4 Pd1 120.33(7) . . ?
Pd2 Si4 Pd1 73.918(17) . . ?
C1 N1 C2 111.03(17) . . ?
C1 N1 C4 121.77(17) . . ?
C2 N1 C4 127.16(17) . . ?
C1 N2 C3 110.89(17) . . ?
C1 N2 C9 121.74(17) . . ?
C3 N2 C9 127.33(17) . . ?
C12 N3 C13 110.67(17) . . ?
C12 N3 C15 121.74(17) . . ?
C13 N3 C15 127.59(18) . . ?
C12 N4 C14 110.57(18) . . ?
C12 N4 C20 122.77(17) . . ?
C14 N4 C20 126.54(17) . . ?
N1 C1 N2 104.84(17) . . ?
N1 C1 Pd1 134.64(15) . . ?
N2 C1 Pd1 120.30(14) . . ?
C3 C2 N1 106.49(18) . . ?
C3 C2 C7 127.9(2) . . ?
N1 C2 C7 125.6(2) . . ?
C2 C3 N2 106.74(18) . . ?
C2 C3 C8 127.9(2) . . ?
N2 C3 C8 125.3(2) . . ?
N1 C4 C6 111.26(17) . . ?
N1 C4 C5 113.18(19) . . ?
C6 C4 C5 111.49(19) . . ?
N1 C4 H4 104.1(14) . . ?
C6 C4 H4 108.5(14) . . ?
C5 C4 H4 107.8(14) . . ?
C4 C5 H5A 108.5(17) . . ?
C4 C5 H5B 112.7(16) . . ?
H5A C5 H5B 110(2) . . ?
C4 C5 H5C 107.1(17) . . ?
H5A C5 H5C 108(2) . . ?
H5B C5 H5C 110(2) . . ?
C4 C6 H6A 109.7(14) . . ?
C4 C6 H6B 110.6(15) . . ?
H6A C6 H6B 114(2) . . ?
C4 C6 H6C 111.2(15) . . ?
H6A C6 H6C 109(2) . . ?
H6B C6 H6C 102(2) . . ?
C2 C7 H7A 111.7(18) . . ?
C2 C7 H7B 114(2) . . ?
H7A C7 H7B 104(3) . . ?
C2 C7 H7C 116(2) . . ?
H7A C7 H7C 110(3) . . ?
H7B C7 H7C 99(3) . . ?
C3 C8 H8A 113.1(16) . . ?
C3 C8 H8B 112(2) . . ?
H8A C8 H8B 109(2) . . ?
C3 C8 H8C 110.0(19) . . ?
H8A C8 H8C 103(2) . . ?
H8B C8 H8C 109(3) . . ?
N2 C9 C11 112.66(18) . . ?
N2 C9 C10 111.74(18) . . ?
C11 C9 C10 111.86(18) . . ?
N2 C9 H9 104.0(14) . . ?
C11 C9 H9 110.4(14) . . ?
C10 C9 H9 105.7(13) . . ?
C9 C10 H10A 111.4(14) . . ?
C9 C10 H10B 108.1(16) . . ?
H10A C10 H10B 108(2) . . ?
C9 C10 H10C 114.0(17) . . ?
H10A C10 H10C 108(2) . . ?
H10B C10 H10C 107(2) . . ?
C9 C11 H11A 112.2(16) . . ?
C9 C11 H11B 111.4(18) . . ?
H11A C11 H11B 110(2) . . ?
C9 C11 H11C 108.0(16) . . ?
H11A C11 H11C 111(2) . . ?
H11B C11 H11C 104(2) . . ?
N4 C12 N3 105.21(17) . . ?
N4 C12 Pd2 135.23(15) . . ?
N3 C12 Pd2 119.54(14) . . ?
C14 C13 N3 106.89(18) . . ?
C14 C13 C18 128.1(2) . . ?
N3 C13 C18 124.8(2) . . ?
C13 C14 N4 106.66(18) . . ?
C13 C14 C19 128.4(2) . . ?
N4 C14 C19 124.7(2) . . ?
N3 C15 C17 111.97(19) . . ?
N3 C15 C16 113.43(19) . . ?
C17 C15 C16 110.85(19) . . ?
N3 C15 H15 104.6(14) . . ?
C17 C15 H15 109.3(14) . . ?
C16 C15 H15 106.3(14) . . ?
C15 C16 H16A 110.6(16) . . ?
C15 C16 H16B 110.5(17) . . ?
H16A C16 H16B 108(2) . . ?
C15 C16 H16C 111.6(16) . . ?
H16A C16 H16C 106(2) . . ?
H16B C16 H16C 110(2) . . ?
C15 C17 H17A 111.9(15) . . ?
C15 C17 H17B 108.4(16) . . ?
H17A C17 H17B 107(2) . . ?
C15 C17 H17C 109.9(15) . . ?
H17A C17 H17C 109(2) . . ?
H17B C17 H17C 110(2) . . ?
C13 C18 H18A 106.9(17) . . ?
C13 C18 H18B 111.3(16) . . ?
H18A C18 H18B 104(2) . . ?
C13 C18 H18C 111.5(17) . . ?
H18A C18 H18C 114(2) . . ?
H18B C18 H18C 109(2) . . ?
C14 C19 H19A 110.9(17) . . ?
C14 C19 H19B 114.1(17) . . ?
H19A C19 H19B 108(2) . . ?
C14 C19 H19C 113.0(17) . . ?
H19A C19 H19C 104(2) . . ?
H19B C19 H19C 106(2) . . ?
N4 C20 C22 111.38(18) . . ?
N4 C20 C21 113.11(18) . . ?
C22 C20 C21 111.60(19) . . ?
N4 C20 H20 101.8(13) . . ?
C22 C20 H20 109.7(12) . . ?
C21 C20 H20 108.7(12) . . ?
C20 C21 H21A 107.3(16) . . ?
C20 C21 H21B 111.0(16) . . ?
H21A C21 H21B 109(2) . . ?
C20 C21 H21C 111.1(15) . . ?
H21A C21 H21C 108(2) . . ?
H21B C21 H21C 110(2) . . ?
C20 C22 H22A 110.1(17) . . ?
C20 C22 H22B 116.0(14) . . ?
H22A C22 H22B 106(2) . . ?
C20 C22 H22C 108.6(17) . . ?
H22A C22 H22C 113(2) . . ?
H22B C22 H22C 104(2) . . ?
C24 C23 C28 117.0(2) . . ?
C24 C23 Si1 120.41(17) . . ?
C28 C23 Si1 122.49(17) . . ?
C25 C24 C23 121.8(2) . . ?
C25 C24 H24 117.6(16) . . ?
C23 C24 H24 120.6(16) . . ?
C26 C25 C24 119.8(2) . . ?
C26 C25 H25 122(2) . . ?
C24 C25 H25 118(2) . . ?
C25 C26 C27 119.8(2) . . ?
C25 C26 H26 118.7(17) . . ?
C27 C26 H26 121.5(17) . . ?
C26 C27 C28 120.2(2) . . ?
C26 C27 H27 119.4(17) . . ?
C28 C27 H27 120.4(17) . . ?
C27 C28 C23 121.4(2) . . ?
C27 C28 H28 119.6(16) . . ?
C23 C28 H28 119.0(16) . . ?
C30 C29 C34 116.4(2) . . ?
C30 C29 Si1 121.81(17) . . ?
C34 C29 Si1 121.77(17) . . ?
C31 C30 C29 122.0(2) . . ?
C31 C30 H30 117.5(15) . . ?
C29 C30 H30 120.5(15) . . ?
C32 C31 C30 119.9(2) . . ?
C32 C31 H31 119.3(17) . . ?
C30 C31 H31 120.7(17) . . ?
C31 C32 C33 119.8(2) . . ?
C31 C32 H32 123.3(19) . . ?
C33 C32 H32 117.0(18) . . ?
C34 C33 C32 119.9(3) . . ?
C34 C33 H33 115.2(19) . . ?
C32 C33 H33 124.8(19) . . ?
C33 C34 C29 122.1(2) . . ?
C33 C34 H34 119.9(14) . . ?
C29 C34 H34 118.0(14) . . ?
C40 C35 C36 117.21(19) . . ?
C40 C35 Si2 123.59(16) . . ?
C36 C35 Si2 119.16(16) . . ?
C37 C36 C35 121.6(2) . . ?
C37 C36 H36 118.7(13) . . ?
C35 C36 H36 119.7(13) . . ?
C38 C37 C36 120.0(2) . . ?
C38 C37 H37 120.4(14) . . ?
C36 C37 H37 119.6(14) . . ?
C39 C38 C37 119.7(2) . . ?
C39 C38 H38 118(2) . . ?
C37 C38 H38 122(2) . . ?
C38 C39 C40 120.1(2) . . ?
C38 C39 H39 121.4(15) . . ?
C40 C39 H39 118.5(15) . . ?
C35 C40 C39 121.3(2) . . ?
C35 C40 H40 122.0(14) . . ?
C39 C40 H40 116.7(14) . . ?
C46 C41 C42 117.3(2) . . ?
C46 C41 Si2 126.01(17) . . ?
C42 C41 Si2 116.49(15) . . ?
C43 C42 C41 122.0(2) . . ?
C43 C42 H42 118.0(15) . . ?
C41 C42 H42 120.1(15) . . ?
C42 C43 C44 119.4(2) . . ?
C42 C43 H43 120.9(18) . . ?
C44 C43 H43 119.7(18) . . ?
C45 C44 C43 120.2(2) . . ?
C45 C44 H44 120.8(16) . . ?
C43 C44 H44 119.1(16) . . ?
C44 C45 C46 120.5(2) . . ?
C44 C45 H45 123.7(15) . . ?
C46 C45 H45 115.8(15) . . ?
C45 C46 C41 120.7(2) . . ?
C45 C46 H46 121.0(14) . . ?
C41 C46 H46 118.3(14) . . ?
C52 C47 C48 116.9(2) . . ?
C52 C47 Si3 119.35(16) . . ?
C48 C47 Si3 123.65(16) . . ?
C49 C48 C47 121.2(2) . . ?
C49 C48 H48 118.5(13) . . ?
C47 C48 H48 120.2(13) . . ?
C50 C49 C48 120.4(2) . . ?
C50 C49 H49 119.1(16) . . ?
C48 C49 H49 120.5(16) . . ?
C51 C50 C49 119.4(2) . . ?
C51 C50 H50 121.7(17) . . ?
C49 C50 H50 118.9(17) . . ?
C50 C51 C52 119.9(2) . . ?
C50 C51 H51 120.8(16) . . ?
C52 C51 H51 119.3(16) . . ?
C51 C52 C47 122.1(2) . . ?
C51 C52 H52 116.2(16) . . ?
C47 C52 H52 121.7(15) . . ?
C58 C53 C54 116.4(2) . . ?
C58 C53 Si3 119.35(16) . . ?
C54 C53 Si3 123.98(15) . . ?
C55 C54 C53 121.6(2) . . ?
C55 C54 H54 118.3(16) . . ?
C53 C54 H54 120.0(17) . . ?
C54 C55 C56 120.3(2) . . ?
C54 C55 H55 120.0(16) . . ?
C56 C55 H55 119.7(16) . . ?
C57 C56 C55 119.5(2) . . ?
C57 C56 H56 120.7(15) . . ?
C55 C56 H56 119.8(15) . . ?
C56 C57 C58 120.1(2) . . ?
C56 C57 H57 119.3(17) . . ?
C58 C57 H57 120.6(17) . . ?
C57 C58 C53 122.0(2) . . ?
C57 C58 H58 119.8(14) . . ?
C53 C58 H58 118.0(14) . . ?
C60 C59 C64 117.1(2) . . ?
C60 C59 Si4 118.25(15) . . ?
C64 C59 Si4 124.35(16) . . ?
C61 C60 C59 122.1(2) . . ?
C61 C60 H60 117.9(13) . . ?
C59 C60 H60 120.0(13) . . ?
C62 C61 C60 119.3(2) . . ?
C62 C61 H61 122.7(16) . . ?
C60 C61 H61 118.0(16) . . ?
C63 C62 C61 120.1(2) . . ?
C63 C62 H62 122.6(17) . . ?
C61 C62 H62 117.3(17) . . ?
C62 C63 C64 120.2(2) . . ?
C62 C63 H63 119.3(15) . . ?
C64 C63 H63 120.5(15) . . ?
C63 C64 C59 121.2(2) . . ?
C63 C64 H64 118.7(16) . . ?
C59 C64 H64 120.1(16) . . ?
C66 C65 C70 117.57(19) . . ?
C66 C65 Si4 121.28(16) . . ?
C70 C65 Si4 121.11(15) . . ?
C67 C66 C65 121.4(2) . . ?
C67 C66 H66 120.8(15) . . ?
C65 C66 H66 117.9(15) . . ?
C68 C67 C66 120.0(2) . . ?
C68 C67 H67 119.4(14) . . ?
C66 C67 H67 120.4(14) . . ?
C67 C68 C69 119.7(2) . . ?
C67 C68 H68 120.2(14) . . ?
C69 C68 H68 120.0(14) . . ?
C68 C69 C70 119.9(2) . . ?
C68 C69 H69 119.6(14) . . ?
C70 C69 H69 120.5(14) . . ?
C69 C70 C65 121.4(2) . . ?
C69 C70 H70 118.4(15) . . ?
C65 C70 H70 120.2(15) . . ?
C76 C71 C72 119.1(3) . . ?
C76 C71 C77 120.1(3) . . ?
C72 C71 C77 120.8(3) . . ?
C73 C72 C71 121.0(3) . . ?
C73 C72 H72 122.9(18) . . ?
C71 C72 H72 116.1(18) . . ?
C74 C73 C72 120.7(3) . . ?
C74 C73 H73 119(2) . . ?
C72 C73 H73 120(2) . . ?
C73 C74 C75 119.5(3) . . ?
C73 C74 H74 121(3) . . ?
C75 C74 H74 120(3) . . ?
C76 C75 C74 119.1(3) . . ?
C76 C75 H75 118(2) . . ?
C74 C75 H75 123(2) . . ?
C71 C76 C75 120.6(3) . . ?
C71 C76 H76 117.9(18) . . ?
C75 C76 H76 121.4(18) . . ?
C71 C77 H77A 102(3) . . ?
C71 C77 H77B 114(3) . . ?
H77A C77 H77B 76(4) . . ?
C71 C77 H77C 115(3) . . ?
H77A C77 H77C 138(5) . . ?
H77B C77 H77C 104(4) . . ?
C83 C78 C79 118.2(2) . . ?
C83 C78 C84 120.4(2) . . ?
C79 C78 C84 121.4(2) . . ?
C80 C79 C78 121.2(2) . . ?
C80 C79 H79 121.5(16) . . ?
C78 C79 H79 117.2(16) . . ?
C79 C80 C81 120.1(3) . . ?
C79 C80 H80 118.1(19) . . ?
C81 C80 H80 121.7(19) . . ?
C82 C81 C80 119.0(3) . . ?
C82 C81 H81 119(2) . . ?
C80 C81 H81 122(2) . . ?
C81 C82 C83 120.9(3) . . ?
C81 C82 H82 122(2) . . ?
C83 C82 H82 117(2) . . ?
C82 C83 C78 120.6(3) . . ?
C82 C83 H83 121.0(17) . . ?
C78 C83 H83 118.4(17) . . ?
C78 C84 H84A 110(2) . . ?
C78 C84 H84B 109(2) . . ?
H84A C84 H84B 102(3) . . ?
C78 C84 H84C 114(3) . . ?
H84A C84 H84C 109(3) . . ?
H84B C84 H84C 111(3) . . ?

loop_
 _geom_torsion_atom_site_label_1
 _geom_torsion_atom_site_label_2
 _geom_torsion_atom_site_label_3
 _geom_torsion_atom_site_label_4
 _geom_torsion
 _geom_torsion_site_symmetry_1
 _geom_torsion_site_symmetry_2
 _geom_torsion_site_symmetry_3
 _geom_torsion_site_symmetry_4
 _geom_torsion_publ_flag
C2 N1 C1 N2 0.1(2) . . . . ?
C4 N1 C1 N2 178.33(17) . . . . ?
C2 N1 C1 Pd1 174.41(16) . . . . ?
C4 N1 C1 Pd1 -7.4(3) . . . . ?
C3 N2 C1 N1 -0.1(2) . . . . ?
C9 N2 C1 N1 177.75(17) . . . . ?
C3 N2 C1 Pd1 -175.37(13) . . . . ?
C9 N2 C1 Pd1 2.5(2) . . . . ?
C1 N1 C2 C3 -0.1(2) . . . . ?
C4 N1 C2 C3 -178.22(19) . . . . ?
C1 N1 C2 C7 -179.5(2) . . . . ?
C4 N1 C2 C7 2.4(3) . . . . ?
N1 C2 C3 N2 0.1(2) . . . . ?
C7 C2 C3 N2 179.4(2) . . . . ?
N1 C2 C3 C8 178.3(2) . . . . ?
C7 C2 C3 C8 -2.4(4) . . . . ?
C1 N2 C3 C2 0.0(2) . . . . ?
C9 N2 C3 C2 -177.68(19) . . . . ?
C1 N2 C3 C8 -178.3(2) . . . . ?
C9 N2 C3 C8 4.1(3) . . . . ?
C1 N1 C4 C6 -111.0(2) . . . . ?
C2 N1 C4 C6 66.9(3) . . . . ?
C1 N1 C4 C5 122.6(2) . . . . ?
C2 N1 C4 C5 -59.5(3) . . . . ?
C1 N2 C9 C11 123.9(2) . . . . ?
C3 N2 C9 C11 -58.6(3) . . . . ?
C1 N2 C9 C10 -109.2(2) . . . . ?
C3 N2 C9 C10 68.3(3) . . . . ?
C14 N4 C12 N3 0.6(2) . . . . ?
C20 N4 C12 N3 -175.66(17) . . . . ?
C14 N4 C12 Pd2 -177.37(16) . . . . ?
C20 N4 C12 Pd2 6.4(3) . . . . ?
C13 N3 C12 N4 -0.3(2) . . . . ?
C15 N3 C12 N4 179.51(17) . . . . ?
C13 N3 C12 Pd2 178.04(14) . . . . ?
C15 N3 C12 Pd2 -2.2(3) . . . . ?
C12 N3 C13 C14 -0.1(2) . . . . ?
C15 N3 C13 C14 -179.89(19) . . . . ?
C12 N3 C13 C18 -175.9(2) . . . . ?
C15 N3 C13 C18 4.3(3) . . . . ?
N3 C13 C14 N4 0.4(2) . . . . ?
C18 C13 C14 N4 176.1(2) . . . . ?
N3 C13 C14 C19 -173.7(2) . . . . ?
C18 C13 C14 C19 1.9(4) . . . . ?
C12 N4 C14 C13 -0.6(2) . . . . ?
C20 N4 C14 C13 175.41(19) . . . . ?
C12 N4 C14 C19 173.8(2) . . . . ?
C20 N4 C14 C19 -10.2(3) . . . . ?
C12 N3 C15 C17 -101.9(2) . . . . ?
C13 N3 C15 C17 77.9(3) . . . . ?
C12 N3 C15 C16 131.7(2) . . . . ?
C13 N3 C15 C16 -48.5(3) . . . . ?
C12 N4 C20 C22 109.2(2) . . . . ?
C14 N4 C20 C22 -66.4(3) . . . . ?
C12 N4 C20 C21 -124.1(2) . . . . ?
C14 N4 C20 C21 60.3(3) . . . . ?
C28 C23 C24 C25 1.4(3) . . . . ?
Si1 C23 C24 C25 177.94(18) . . . . ?
C23 C24 C25 C26 -0.6(4) . . . . ?
C24 C25 C26 C27 -0.6(4) . . . . ?
C25 C26 C27 C28 0.9(4) . . . . ?
C26 C27 C28 C23 0.0(4) . . . . ?
C24 C23 C28 C27 -1.1(3) . . . . ?
Si1 C23 C28 C27 -177.58(18) . . . . ?
C23 Si1 C29 C30 127.95(17) . . . . ?
Pd1 Si1 C29 C30 -112.70(16) . . . . ?
C23 Si1 C29 C34 -55.07(19) . . . . ?
Pd1 Si1 C29 C34 64.28(18) . . . . ?
C34 C29 C30 C31 -1.9(3) . . . . ?
Si1 C29 C30 C31 175.21(17) . . . . ?
C29 C30 C31 C32 2.8(4) . . . . ?
C30 C31 C32 C33 -1.2(4) . . . . ?
C31 C32 C33 C34 -1.2(4) . . . . ?
C32 C33 C34 C29 2.0(4) . . . . ?
C30 C29 C34 C33 -0.5(3) . . . . ?
Si1 C29 C34 C33 -177.63(18) . . . . ?
C41 Si2 C35 C40 44.0(2) . . . . ?
Pd1 Si2 C35 C40 -168.53(15) . . . . ?
Pd2 Si2 C35 C40 -80.68(18) . . . . ?
C41 Si2 C35 C36 -138.50(16) . . . . ?
Pd1 Si2 C35 C36 8.99(19) . . . . ?
Pd2 Si2 C35 C36 96.84(16) . . . . ?
C40 C35 C36 C37 -0.8(3) . . . . ?
Si2 C35 C36 C37 -178.45(16) . . . . ?
C35 C36 C37 C38 1.4(3) . . . . ?
C36 C37 C38 C39 -0.6(3) . . . . ?
C37 C38 C39 C40 -0.9(3) . . . . ?
C36 C35 C40 C39 -0.7(3) . . . . ?
Si2 C35 C40 C39 176.85(17) . . . . ?
C38 C39 C40 C35 1.6(3) . . . . ?
C35 Si2 C41 C46 25.5(2) . . . . ?
Pd1 Si2 C41 C46 -122.25(17) . . . . ?
Pd2 Si2 C41 C46 156.76(17) . . . . ?
C35 Si2 C41 C42 -159.60(16) . . . . ?
Pd1 Si2 C41 C42 52.69(18) . . . . ?
Pd2 Si2 C41 C42 -28.30(18) . . . . ?
C46 C41 C42 C43 0.7(3) . . . . ?
Si2 C41 C42 C43 -174.71(18) . . . . ?
C41 C42 C43 C44 -0.2(4) . . . . ?
C42 C43 C44 C45 -1.0(4) . . . . ?
C43 C44 C45 C46 1.7(4) . . . . ?
C44 C45 C46 C41 -1.2(3) . . . . ?
C42 C41 C46 C45 0.0(3) . . . . ?
Si2 C41 C46 C45 174.92(17) . . . . ?
C52 C47 C48 C49 0.0(3) . . . . ?
Si3 C47 C48 C49 -177.14(17) . . . . ?
C47 C48 C49 C50 0.5(3) . . . . ?
C48 C49 C50 C51 -0.8(3) . . . . ?
C49 C50 C51 C52 0.6(3) . . . . ?
C50 C51 C52 C47 0.0(3) . . . . ?
C48 C47 C52 C51 -0.2(3) . . . . ?
Si3 C47 C52 C51 177.04(17) . . . . ?
C58 C53 C54 C55 0.5(3) . . . . ?
Si3 C53 C54 C55 -173.74(17) . . . . ?
C53 C54 C55 C56 0.9(3) . . . . ?
C54 C55 C56 C57 -1.2(4) . . . . ?
C55 C56 C57 C58 0.0(4) . . . . ?
C56 C57 C58 C53 1.4(4) . . . . ?
C54 C53 C58 C57 -1.6(3) . . . . ?
Si3 C53 C58 C57 172.85(18) . . . . ?
C65 Si4 C59 C60 -156.94(16) . . . . ?
Pd2 Si4 C59 C60 57.37(18) . . . . ?
Pd1 Si4 C59 C60 -24.75(18) . . . . ?
C65 Si4 C59 C64 29.8(2) . . . . ?
Pd2 Si4 C59 C64 -115.89(17) . . . . ?
Pd1 Si4 C59 C64 161.99(16) . . . . ?
C64 C59 C60 C61 -0.3(3) . . . . ?
Si4 C59 C60 C61 -174.03(17) . . . . ?
C59 C60 C61 C62 0.8(3) . . . . ?
C60 C61 C62 C63 -0.7(4) . . . . ?
C61 C62 C63 C64 -0.1(4) . . . . ?
C62 C63 C64 C59 0.6(3) . . . . ?
C60 C59 C64 C63 -0.5(3) . . . . ?
Si4 C59 C64 C63 172.87(17) . . . . ?
C59 Si4 C65 C66 49.27(19) . . . . ?
Pd2 Si4 C65 C66 -165.07(14) . . . . ?
Pd1 Si4 C65 C66 -76.39(18) . . . . ?
C59 Si4 C65 C70 -133.35(17) . . . . ?
Pd2 Si4 C65 C70 12.3(2) . . . . ?
Pd1 Si4 C65 C70 101.00(16) . . . . ?
C70 C65 C66 C67 -0.1(3) . . . . ?
Si4 C65 C66 C67 177.33(16) . . . . ?
C65 C66 C67 C68 0.8(3) . . . . ?
C66 C67 C68 C69 -0.8(3) . . . . ?
C67 C68 C69 C70 0.1(3) . . . . ?
C68 C69 C70 C65 0.6(3) . . . . ?
C66 C65 C70 C69 -0.5(3) . . . . ?
Si4 C65 C70 C69 -178.02(16) . . . . ?
C76 C71 C72 C73 0.5(5) . . . . ?
C77 C71 C72 C73 179.7(4) . . . . ?
C71 C72 C73 C74 -0.1(5) . . . . ?
C72 C73 C74 C75 -0.6(5) . . . . ?
C73 C74 C75 C76 0.9(4) . . . . ?
C72 C71 C76 C75 -0.1(4) . . . . ?
C77 C71 C76 C75 -179.4(3) . . . . ?
C74 C75 C76 C71 -0.5(4) . . . . ?
C83 C78 C79 C80 0.2(3) . . . . ?
C84 C78 C79 C80 178.4(2) . . . . ?
C78 C79 C80 C81 -0.7(4) . . . . ?
C79 C80 C81 C82 0.5(4) . . . . ?
C80 C81 C82 C83 0.3(4) . . . . ?
C81 C82 C83 C78 -0.8(4) . . . . ?
C79 C78 C83 C82 0.6(3) . . . . ?
C84 C78 C83 C82 -177.7(2) . . . . ?


#==============================================================================
# Additional structures and associated data_? identifiers
# should be added at this point if there is more than one 
# structure analysis in the CIF.

_shelx_res_file
;
TITL Pd2NHC
    shelxl.res
    created by SHELXL-2017/1 at 11:24:23 on 13-Sep-2022
CELL  0.41350 20.33094 14.70441 25.06424 90.00000 90.21580 90.00000
ZERR  4 0.00082 0.00060 0.00103 0.00000 0.00640 0.00000
LATT 1
SYMM .50-X, .50+Y, .50-Z
SFAC C H N PD SI
DISP    Pd   -0.53238    2.57466      5999.99
DISP    Si    0.02687    0.02289        53.34
DISP    C    -0.00009    0.00047         1.09
DISP    N     0.00045    0.00097         2.27
DISP    H     0.00000    0.00000         0.64
UNIT 336 392 16 8 16
OMIT      5   3   0
OMIT     -6   0   4
OMIT      5   0   3
OMIT     -3   1   3
OMIT     -3   0   3
OMIT      3   4   2
OMIT      0   2   0
OMIT      1   4   0
OMIT      1   7   3
OMIT      2   2   5
OMIT      0   2   3
OMIT      1   3   2
OMIT      1   2   0
OMIT     -3   0   1
OMIT      2   1   4
OMIT      1   3  10
OMIT     -2   0   6
OMIT      1   2   1
OMIT     -7   3   2
OMIT     -2   2   3
OMIT     -9   2   6
OMIT      4   0   6
OMIT      0   2   1
OMIT      2   6   8
OMIT     -2   2  10
OMIT      2   4   1
OMIT      4   3  11
OMIT      2   3   3
OMIT      2   2   1
OMIT      7   2   4
OMIT      3   2   2
OMIT      2   2   2
OMIT      4   3   1
OMIT      5   2  11
OMIT      5   3  12
OMIT      3   3   4
OMIT      0   0   4
OMIT     -5   1   7
OMIT     -4   2   5
OMIT      2   1   0
OMIT     -3   2   1
OMIT     10   0   6
OMIT     -5   6   1
OMIT      3   1   0
OMIT    -19   9   5
OMIT    -10   4   1
OMIT      2   3  11
OMIT      1   0   1
OMIT     -4   0   4
OMIT      6   2   7
OMIT     -5   2  10
OMIT      6   3   9
L.S. 20
FMAP 2
PLAN 50
WPDB -2
HTAB
BOND $H
CONF
LIST 4
TEMP -173.0
ACTA
SIZE 0.020 0.020 0.020
WGHT    0.040000
FVAR       0.16037
PD1   4    0.503810    0.424443    0.715833    11.00000    0.02135    0.02197 =
         0.02363   -0.00011   -0.00112    0.00007
PD2   4    0.493058    0.232982    0.708499    11.00000    0.02100    0.02207 =
         0.02353   -0.00040   -0.00047    0.00020
SI1   5    0.603373    0.518153    0.716490    11.00000    0.02454    0.02535 =
         0.02732    0.00004   -0.00200   -0.00200
SI2   5    0.589678    0.326492    0.700444    11.00000    0.02141    0.02461 =
         0.02488    0.00048   -0.00041   -0.00033
SI3   5    0.411086    0.128929    0.742798    11.00000    0.02464    0.02453 =
         0.02567    0.00044   -0.00023   -0.00119
SI4   5    0.412972    0.328285    0.740521    11.00000    0.02165    0.02409 =
         0.02426   -0.00026   -0.00034    0.00001
N1    3    0.412864    0.596164    0.740908    11.00000    0.02477    0.02565 =
         0.02576   -0.00076   -0.00154    0.00190
N2    3    0.410573    0.551664    0.659006    11.00000    0.02643    0.02434 =
         0.02455   -0.00081   -0.00113    0.00175
N3    3    0.537688    0.144525    0.606449    11.00000    0.02905    0.02739 =
         0.02425   -0.00226    0.00044   -0.00087
N4    3    0.594266    0.080666    0.669158    11.00000    0.02561    0.02442 =
         0.02931   -0.00180    0.00093    0.00069
C1    1    0.436488    0.531080    0.707734    11.00000    0.02282    0.02485 =
         0.02500    0.00042   -0.00062   -0.00300
C2    1    0.372221    0.657247    0.713304    11.00000    0.02765    0.02562 =
         0.03319    0.00051   -0.00235    0.00432
C3    1    0.370925    0.629148    0.661850    11.00000    0.02710    0.02795 =
         0.03219    0.00146   -0.00273    0.00423
C4    1    0.428487    0.596482    0.798905    11.00000    0.02923    0.03147 =
         0.02505   -0.00329   -0.00146    0.00240
C5    1    0.461382    0.684193    0.817526    11.00000    0.03754    0.03845 =
         0.03513   -0.00901   -0.00073   -0.00624
C6    1    0.368043    0.574651    0.831982    11.00000    0.03317    0.03414 =
         0.03109   -0.00185    0.00247    0.00202
C7    1    0.338324    0.737566    0.737052    11.00000    0.04837    0.03454 =
         0.04033   -0.00287   -0.00141    0.01715
C8    1    0.333418    0.669444    0.616383    11.00000    0.04324    0.03763 =
         0.03668    0.00329   -0.00920    0.01083
C9    1    0.426650    0.498011    0.610964    11.00000    0.03312    0.02926 =
         0.02265   -0.00043   -0.00280    0.00373
C10   1    0.470390    0.551282    0.572583    11.00000    0.03050    0.04327 =
         0.02772   -0.00232   -0.00043   -0.00527
C11   1    0.365854    0.460419    0.583208    11.00000    0.04115    0.03426 =
         0.02847    0.00279   -0.00430   -0.00964
C12   1    0.546948    0.143592    0.660446    11.00000    0.02331    0.02414 =
         0.02712   -0.00221    0.00145   -0.00051
C13   1    0.579582    0.082365    0.581610    11.00000    0.03247    0.03003 =
         0.02987   -0.00662    0.00356   -0.00261
C14   1    0.615354    0.042452    0.620510    11.00000    0.02950    0.02804 =
         0.03312   -0.00698    0.00547   -0.00101
C15   1    0.488525    0.205232    0.580730    11.00000    0.03551    0.02972 =
         0.02512   -0.00040   -0.00477    0.00134
C16   1    0.515923    0.258160    0.533027    11.00000    0.04294    0.04033 =
         0.03343    0.00636   -0.00745   -0.01008
C17   1    0.426038    0.154295    0.565245    11.00000    0.03215    0.03769 =
         0.03137    0.00079   -0.00151   -0.00164
C18   1    0.585458    0.070082    0.522883    11.00000    0.04393    0.04417 =
         0.03090   -0.00939    0.00355   -0.00384
C19   1    0.671532   -0.022579    0.614952    11.00000    0.03303    0.03722 =
         0.04415   -0.00848    0.00522    0.00683
C20   1    0.616037    0.053586    0.723478    11.00000    0.02817    0.03110 =
         0.02854   -0.00034   -0.00118    0.00255
C21   1    0.690014    0.065152    0.732298    11.00000    0.02865    0.03433 =
         0.04167    0.00154   -0.00441    0.00178
C22   1    0.593440   -0.042393    0.737075    11.00000    0.03266    0.03073 =
         0.03801    0.00446   -0.00176    0.00154
C23   1    0.616128    0.563875    0.786899    11.00000    0.02329    0.03302 =
         0.02928   -0.00234   -0.00240    0.00037
C24   1    0.609374    0.506582    0.830954    11.00000    0.03313    0.03596 =
         0.03304   -0.00100   -0.00082   -0.00416
C25   1    0.620383    0.537183    0.882717    11.00000    0.04085    0.05239 =
         0.03074    0.00088   -0.00134   -0.00741
C26   1    0.639070    0.626195    0.891398    11.00000    0.03779    0.05676 =
         0.03201   -0.00924   -0.00333   -0.00778
C27   1    0.647330    0.684148    0.848639    11.00000    0.03950    0.04303 =
         0.04201   -0.01044   -0.00218   -0.01017
C28   1    0.636015    0.653430    0.796980    11.00000    0.03450    0.03331 =
         0.03521   -0.00127   -0.00246   -0.00709
C29   1    0.597027    0.619201    0.669602    11.00000    0.02677    0.03017 =
         0.03077    0.00023   -0.00475   -0.00661
C30   1    0.635856    0.626087    0.623849    11.00000    0.03039    0.03636 =
         0.03425    0.00410   -0.00366   -0.00821
C31   1    0.627994    0.696701    0.587310    11.00000    0.04030    0.04966 =
         0.03439    0.00893   -0.00823   -0.01778
C32   1    0.582662    0.764700    0.596973    11.00000    0.05170    0.04044 =
         0.04787    0.01701   -0.02289   -0.01691
C33   1    0.544316    0.761384    0.642608    11.00000    0.04325    0.03150 =
         0.05230    0.00432   -0.01547   -0.00360
C34   1    0.550818    0.689177    0.677681    11.00000    0.03479    0.02973 =
         0.03758   -0.00073   -0.00774   -0.00414
C35   1    0.635340    0.329008    0.634947    11.00000    0.02220    0.02985 =
         0.02624   -0.00063   -0.00235   -0.00428
C36   1    0.622616    0.399639    0.598683    11.00000    0.02852    0.03281 =
         0.02740    0.00023   -0.00242   -0.00434
C37   1    0.653538    0.403684    0.549503    11.00000    0.03342    0.04141 =
         0.02863    0.00459   -0.00343   -0.00830
C38   1    0.697094    0.335989    0.534662    11.00000    0.03132    0.05296 =
         0.02495   -0.00343    0.00334   -0.01040
C39   1    0.710030    0.264799    0.569269    11.00000    0.02871    0.04066 =
         0.03351   -0.00529    0.00289   -0.00005
C40   1    0.679958    0.262061    0.619226    11.00000    0.02728    0.03318 =
         0.02961   -0.00015   -0.00130   -0.00208
C41   1    0.646816    0.294027    0.756525    11.00000    0.02391    0.02291 =
         0.03182   -0.00230   -0.00191    0.00215
C42   1    0.617250    0.260320    0.803219    11.00000    0.02535    0.03021 =
         0.03261    0.00271   -0.00104    0.00235
C43   1    0.653474    0.241036    0.848710    11.00000    0.03852    0.03932 =
         0.03123    0.00391   -0.00121    0.00583
C44   1    0.720895    0.254891    0.848530    11.00000    0.03918    0.04092 =
         0.03503    0.00081   -0.01300    0.00695
C45   1    0.751614    0.286266    0.803084    11.00000    0.02681    0.03653 =
         0.04161   -0.00530   -0.00704    0.00235
C46   1    0.715070    0.306620    0.757457    11.00000    0.02693    0.02861 =
         0.03335   -0.00318   -0.00200   -0.00037
C47   1    0.447815    0.068866    0.803211    11.00000    0.02218    0.02898 =
         0.02806    0.00087    0.00142    0.00016
C48   1    0.447050   -0.025804    0.810109    11.00000    0.02965    0.02833 =
         0.03272    0.00009    0.00017   -0.00019
C49   1    0.472146   -0.066022    0.856324    11.00000    0.03418    0.02841 =
         0.04285    0.00742    0.00011    0.00196
C50   1    0.498137   -0.012635    0.896921    11.00000    0.02902    0.03983 =
         0.03612    0.00971   -0.00430    0.00153
C51   1    0.499691    0.081074    0.890891    11.00000    0.03365    0.03580 =
         0.03397   -0.00094   -0.00468   -0.00298
C52   1    0.474823    0.120665    0.844683    11.00000    0.03265    0.02776 =
         0.03172    0.00164   -0.00148   -0.00253
C53   1    0.382442    0.041135    0.692057    11.00000    0.02805    0.02550 =
         0.02857    0.00366   -0.00110   -0.00163
C54   1    0.425170   -0.015776    0.663208    11.00000    0.02959    0.02865 =
         0.03349    0.00164   -0.00457    0.00079
C55   1    0.402243   -0.072591    0.622979    11.00000    0.03574    0.03060 =
         0.03235   -0.00276   -0.00095    0.00244
C56   1    0.335845   -0.073623    0.609600    11.00000    0.03584    0.03083 =
         0.03240   -0.00366   -0.00295   -0.00440
C57   1    0.292696   -0.019006    0.637248    11.00000    0.02830    0.03610 =
         0.03745   -0.00124   -0.00285   -0.00587
C58   1    0.315677    0.036771    0.678260    11.00000    0.02716    0.02929 =
         0.03522   -0.00085    0.00108   -0.00239
C59   1    0.398342    0.340037    0.814618    11.00000    0.02688    0.02212 =
         0.02881   -0.00135   -0.00072    0.00224
C60   1    0.451002    0.367308    0.847014    11.00000    0.02967    0.02831 =
         0.02972    0.00031   -0.00247    0.00122
C61   1    0.446428    0.369754    0.902253    11.00000    0.03925    0.03227 =
         0.03059   -0.00076   -0.00627   -0.00078
C62   1    0.388295    0.343336    0.926449    11.00000    0.04670    0.03497 =
         0.02580    0.00048   -0.00123    0.00249
C63   1    0.335288    0.315769    0.895651    11.00000    0.03342    0.03767 =
         0.03305    0.00193    0.00491    0.00102
C64   1    0.340093    0.314530    0.840361    11.00000    0.02756    0.03099 =
         0.02758   -0.00002    0.00051    0.00066
C65   1    0.330710    0.339453    0.705197    11.00000    0.02404    0.02829 =
         0.02538    0.00428    0.00080   -0.00173
C66   1    0.287842    0.411217    0.716582    11.00000    0.02758    0.02978 =
         0.02654   -0.00041    0.00089   -0.00022
C67   1    0.228620    0.421668    0.689152    11.00000    0.02641    0.03462 =
         0.03479    0.00490   -0.00102    0.00367
C68   1    0.210684    0.359578    0.650085    11.00000    0.02363    0.04245 =
         0.03031    0.00836   -0.00372   -0.00172
C69   1    0.252429    0.287596    0.637995    11.00000    0.02995    0.03372 =
         0.02698    0.00263   -0.00367   -0.00713
C70   1    0.311869    0.278109    0.665181    11.00000    0.02590    0.02716 =
         0.02744    0.00127   -0.00142   -0.00122
C71   1    0.646542    0.356347    1.009284    11.00000    0.05762    0.05321 =
         0.03733    0.00358    0.00071   -0.00280
C72   1    0.641396    0.262911    1.008816    11.00000    0.07007    0.05397 =
         0.04666    0.00099    0.00151    0.00442
C73   1    0.582544    0.220727    1.019132    11.00000    0.07867    0.05182 =
         0.05369    0.00258   -0.01088   -0.00973
C74   1    0.527742    0.270433    1.030188    11.00000    0.05418    0.08597 =
         0.04618    0.01762   -0.01170   -0.02424
C75   1    0.531817    0.365983    1.031481    11.00000    0.05234    0.08730 =
         0.03844    0.00622   -0.00276    0.01220
C76   1    0.591695    0.407667    1.020676    11.00000    0.06890    0.04850 =
         0.03203    0.00065   -0.00528    0.00015
C77   1    0.711433    0.402408    0.998175    11.00000    0.06093    0.09303 =
         0.09750    0.02186    0.00253   -0.01185
C78   1    0.825731    0.464841    0.561593    11.00000    0.03160    0.03966 =
         0.03361    0.00159   -0.00208   -0.00599
C79   1    0.860493    0.395328    0.536837    11.00000    0.03338    0.03679 =
         0.04134    0.00322   -0.00336   -0.00374
C80   1    0.865800    0.391261    0.481920    11.00000    0.03675    0.04332 =
         0.04691   -0.00660    0.00604   -0.00713
C81   1    0.835503    0.456729    0.450298    11.00000    0.04350    0.05952 =
         0.03434    0.00198    0.00035   -0.01564
C82   1    0.800798    0.525609    0.474543    11.00000    0.03635    0.05638 =
         0.04133    0.01343   -0.00390   -0.00579
C83   1    0.796127    0.530317    0.529668    11.00000    0.03114    0.04122 =
         0.04395    0.00524    0.00302   -0.00244
C84   1    0.818393    0.468217    0.621170    11.00000    0.05403    0.05358 =
         0.03625    0.00115   -0.00021   -0.00385
H1    2    0.666956    0.487160    0.704224    11.00000    0.03075
H2    2    0.350147    0.155517    0.762716    11.00000    0.03697
H4    2    0.461535    0.545055    0.803380    11.00000    0.03383
H5A   2    0.429263    0.728495    0.821371    11.00000    0.04169
H5B   2    0.497186    0.705961    0.791976    11.00000    0.04799
H5C   2    0.480312    0.672294    0.851715    11.00000    0.05348
H6A   2    0.335815    0.622547    0.827879    11.00000    0.03345
H6B   2    0.380553    0.562154    0.869335    11.00000    0.04352
H6C   2    0.348702    0.518008    0.821222    11.00000    0.03943
H7A   2    0.318559    0.775227    0.710184    11.00000    0.05349
H7B   2    0.365788    0.776521    0.755822    11.00000    0.09113
H7C   2    0.306571    0.724486    0.765296    11.00000    0.08662
H8A   2    0.316716    0.732071    0.624048    11.00000    0.04735
H8B   2    0.296732    0.631238    0.605772    11.00000    0.06632
H8C   2    0.361183    0.678188    0.587303    11.00000    0.05344
H9    2    0.453669    0.448998    0.624402    11.00000    0.02777
H10A  2    0.445843    0.598566    0.554330    11.00000    0.03200
H10B  2    0.485886    0.511113    0.546745    11.00000    0.04215
H10C  2    0.507749    0.578514    0.589141    11.00000    0.04577
H11A  2    0.341264    0.507036    0.564936    11.00000    0.03968
H11B  2    0.338736    0.430437    0.606910    11.00000    0.04780
H11C  2    0.379523    0.414559    0.559280    11.00000    0.03924
H15   2    0.478089    0.250701    0.608139    11.00000    0.03057
H16A  2    0.515021    0.220445    0.500652    11.00000    0.04491
H16B  2    0.560465    0.276341    0.539739    11.00000    0.04799
H16C  2    0.488148    0.313200    0.524511    11.00000    0.04729
H17A  2    0.433887    0.110739    0.539733    11.00000    0.03205
H17B  2    0.394234    0.198889    0.549477    11.00000    0.04191
H17C  2    0.406942    0.125795    0.596607    11.00000    0.03916
H18A  2    0.614108    0.018792    0.517249    11.00000    0.04842
H18B  2    0.609462    0.121362    0.506325    11.00000    0.04418
H18C  2    0.544469    0.064689    0.506698    11.00000    0.04374
H19A  2    0.673658   -0.047171    0.578431    11.00000    0.05100
H19B  2    0.670085   -0.070522    0.637987    11.00000    0.04343
H19C  2    0.714844    0.006542    0.620408    11.00000    0.05737
H20   2    0.592395    0.098249    0.746184    11.00000    0.02085
H21A  2    0.697838    0.062855    0.770057    11.00000    0.04552
H21B  2    0.704587    0.121025    0.718936    11.00000    0.04229
H21C  2    0.716080    0.012690    0.714743    11.00000    0.04470
H22A  2    0.612636   -0.085109    0.712994    11.00000    0.05309
H22B  2    0.542005   -0.054116    0.735209    11.00000    0.04431
H22C  2    0.603867   -0.054067    0.771953    11.00000    0.04113
H24   2    0.599060    0.448688    0.826633    11.00000    0.02776
H25   2    0.614377    0.496496    0.910474    11.00000    0.06525
H26   2    0.646809    0.646156    0.927666    11.00000    0.04845
H27   2    0.661480    0.742967    0.854651    11.00000    0.04143
H28   2    0.642381    0.694139    0.767375    11.00000    0.03707
H30   2    0.668413    0.580732    0.616083    11.00000    0.03657
H31   2    0.655746    0.698983    0.552946    11.00000    0.05555
H32   2    0.576470    0.812416    0.575007    11.00000    0.04846
H33   2    0.509327    0.806445    0.651896    11.00000    0.06647
H34   2    0.522113    0.685690    0.710046    11.00000    0.03303
H36   2    0.587497    0.449481    0.608076    11.00000    0.03149
H37   2    0.644894    0.455844    0.525486    11.00000    0.03704
H38   2    0.717058    0.336474    0.503865    11.00000    0.05802
H39   2    0.739950    0.216078    0.559703    11.00000    0.03498
H40   2    0.692174    0.212481    0.642372    11.00000    0.02906
H42   2    0.568909    0.248940    0.804076    11.00000    0.03850
H43   2    0.632341    0.218424    0.880527    11.00000    0.05383
H44   2    0.744941    0.241833    0.879054    11.00000    0.04022
H45   2    0.799323    0.297699    0.800728    11.00000    0.03978
H46   2    0.735689    0.329419    0.726313    11.00000    0.02340
H48   2    0.427215   -0.065361    0.782616    11.00000    0.02619
H49   2    0.471294   -0.128404    0.860449    11.00000    0.03712
H50   2    0.515216   -0.042746    0.929549    11.00000    0.05010
H51   2    0.517886    0.119984    0.918912    11.00000    0.04081
H52   2    0.477301    0.187012    0.842678    11.00000    0.03833
H54   2    0.471459   -0.013838    0.670002    11.00000    0.04649
H55   2    0.432048   -0.110543    0.604192    11.00000    0.03917
H56   2    0.320312   -0.113684    0.582074    11.00000    0.04182
H57   2    0.247958   -0.019036    0.627738    11.00000    0.04711
H58   2    0.284964    0.077232    0.697057    11.00000    0.03016
H60   2    0.493223    0.387084    0.830454    11.00000    0.02288
H61   2    0.485255    0.388468    0.922551    11.00000    0.04427
H62   2    0.386986    0.344564    0.965017    11.00000    0.04756
H63   2    0.295895    0.298279    0.912555    11.00000    0.03322
H64   2    0.304447    0.295646    0.820768    11.00000    0.03888
H66   2    0.299941    0.451224    0.742290    11.00000    0.03073
H67   2    0.197627    0.471134    0.698984    11.00000    0.03048
H68   2    0.167829    0.365133    0.631788    11.00000    0.03346
H69   2    0.239574    0.243788    0.610677    11.00000    0.03246
H70   2    0.339462    0.227010    0.656719    11.00000    0.03307
H72   2    0.683509    0.227992    1.000677    11.00000    0.06007
H73   2    0.579956    0.149321    1.019972    11.00000    0.08173
H74   2    0.491104    0.245009    1.034077    11.00000    0.09828
H75   2    0.494178    0.403943    1.037423    11.00000    0.08455
H76   2    0.597019    0.473618    1.023169    11.00000    0.05918
H77A  2    0.736473    0.354004    0.983907    11.00000    0.12704
H77B  2    0.741970    0.392023    1.022383    11.00000    0.07368
H77C  2    0.709534    0.471296    0.995519    11.00000    0.17789
H79   2    0.881825    0.350978    0.559697    11.00000    0.03843
H80   2    0.892634    0.344209    0.466775    11.00000    0.05568
H81   2    0.838002    0.455534    0.412550    11.00000    0.06794
H82   2    0.780397    0.572450    0.454867    11.00000    0.06354
H83   2    0.771077    0.578131    0.546761    11.00000    0.04691
H84A  2    0.853103    0.435524    0.637991    11.00000    0.07758
H84B  2    0.779053    0.431952    0.631499    11.00000    0.10190
H84C  2    0.816487    0.528374    0.635412    11.00000    0.10370
HKLF 4


REM  Pd2NHC
REM R1 =  0.0299 for   13947 Fo > 4sig(Fo)  and  0.0409 for all   17123 data
REM   1239 parameters refined using      0 restraints

END

WGHT      0.0407      0.0000

REM No hydrogen bonds found for HTAB generation

REM Highest difference peak  0.453,  deepest hole -1.028,  1-sigma level  0.061
Q1    1   0.4963  0.3256  0.7141  11.00000  0.05    0.45
Q2    1   0.4547  0.2854  0.7387  11.00000  0.05    0.39
Q3    1   0.5387  0.1828  0.6800  11.00000  0.05    0.38
Q4    1   0.4595  0.3809  0.7338  11.00000  0.05    0.38
Q5    1   0.5387  0.2753  0.6798  11.00000  0.05    0.38
Q6    1   0.5009  0.5185  0.7145  11.00000  0.05    0.33
Q7    1   0.5432  0.4013  0.7042  11.00000  0.05    0.33
Q8    1   0.4967  0.1340  0.7097  11.00000  0.05    0.31
Q9    1   0.4529  0.2027  0.7221  11.00000  0.05    0.30
Q10   1   0.4536  0.1747  0.7430  11.00000  0.05    0.29
Q11   1   0.5580  0.4627  0.7403  11.00000  0.05    0.29
Q12   1   0.4609  0.2035  0.7566  11.00000  0.05    0.29
Q13   1   0.5404  0.4802  0.6848  11.00000  0.05    0.27
Q14   1   0.4230  0.2241  0.7296  11.00000  0.05    0.26
Q15   1   0.4556  0.4314  0.7319  11.00000  0.05    0.26
Q16   1   0.5435  0.3770  0.6777  11.00000  0.05    0.25
Q17   1   0.4390  0.2279  0.6756  11.00000  0.05    0.25
Q18   1   0.5834  0.4242  0.7077  11.00000  0.05    0.25
Q19   1   0.6790  0.2743  0.7531  11.00000  0.05    0.25
Q20   1   0.6398  0.0132  0.6152  11.00000  0.05    0.24
Q21   1   0.3988  0.3508  0.7876  11.00000  0.05    0.24
Q22   1   0.7144  0.3948  0.9520  11.00000  0.05    0.24
Q23   1   0.4006  0.5815  0.8119  11.00000  0.05    0.24
Q24   1   0.5551  0.2871  0.7128  11.00000  0.05    0.23
Q25   1   0.6052  0.5503  0.7623  11.00000  0.05    0.23
Q26   1   0.5409  0.2844  0.7273  11.00000  0.05    0.23
Q27   1   0.4524  0.3567  0.7005  11.00000  0.05    0.23
Q28   1   0.4813  0.4374  0.6147  11.00000  0.05    0.23
Q29   1   0.5191  0.1748  0.5887  11.00000  0.05    0.23
Q30   1   0.5603  0.3784  0.7282  11.00000  0.05    0.23
Q31   1   0.4358  0.4236  0.6971  11.00000  0.05    0.22
Q32   1   0.3800  0.3111  0.8204  11.00000  0.05    0.22
Q33   1   0.4009  0.0141  0.6743  11.00000  0.05    0.22
Q34   1   0.6016  0.0629  0.6498  11.00000  0.05    0.22
Q35   1   0.4602  0.4969  0.7080  11.00000  0.05    0.22
Q36   1   0.8542  0.4449  0.5495  11.00000  0.05    0.22
Q37   1   0.4221  0.3449  0.9137  11.00000  0.05    0.22
Q38   1   0.6229  0.3779  0.5735  11.00000  0.05    0.22
Q39   1   0.6249  0.2630  0.7669  11.00000  0.05    0.22
Q40   1   0.3571  0.6807  0.7232  11.00000  0.05    0.21
Q41   1   0.4358  0.0924  0.7778  11.00000  0.05    0.21
Q42   1   0.6008  0.0629  0.6911  11.00000  0.05    0.21
Q43   1   0.3839  0.6323  0.7283  11.00000  0.05    0.21
Q44   1   0.6071  0.3146  0.6451  11.00000  0.05    0.21
Q45   1   0.3202  0.3013  0.6886  11.00000  0.05    0.21
Q46   1   0.3169  0.3816  0.7057  11.00000  0.05    0.21
Q47   1   0.5392  0.3353  0.7137  11.00000  0.05    0.21
Q48   1   0.6833  0.2556  0.5898  11.00000  0.05    0.20
Q49   1   0.6556  0.2967  0.6253  11.00000  0.05    0.20
Q50   1   0.4199  0.5200  0.6831  11.00000  0.05    0.20
;

_shelx_res_checksum   35112

_shelx_hkl_file
;
   0   0   1   -0.08    0.31
   0   0   1    0.24    0.33
   0   0  -1   -0.16    0.36
   0   0  -1   -0.60    0.40
   0   0  -1   -1.83    0.95
   0   0  -1    0.23    0.31
   0   0   2 8818.84 1141.20
   0   0   2 8813.31 1046.23
   0   0  -2 8664.68 1025.47
   0   0  -2 9463.09 1063.50
   0   0  -2 9999.00 1277.66
   0   0   3    0.00    1.70
   0   0   3    0.48    3.96
   0   0   3    0.32    2.79
   0   0  -3   -1.56    2.40
   0   0  -3   -0.31    1.82
   0   0  -3    3.26    4.21
   0   0   4  201.52    8.16
   0   0   4  225.66   13.94
   0   0   4  214.04    9.96
   0   0  -4  204.95    9.63
   0   0  -4  215.33    7.97
   0   0  -4  223.56   14.06
   0   0   5   -0.51    2.95
   0   0   5   -2.35    7.32
   0   0   5   -1.86    4.47
   0   0  -5    1.62    3.82
   0   0  -5    0.43    2.65
   0   0  -5   -2.43    7.60
   0   0   6   18.65    4.18
   0   0   6   14.04    8.76
   0   0   6   16.16    5.51
   0   0  -6   18.97    5.30
   0   0  -6   20.84    3.89
   0   0  -6   29.45    9.36
   0   0   7   -0.08    3.52
   0   0   7   -9.29    7.52
   0   0   7   -2.83    4.61
   0   0  -7   -0.82    4.97
   0   0  -7    0.69    3.20
   0   0  -7   -3.78    6.44
   0   0   8    4.23    3.52
   0   0   8    2.36    7.96
   0   0  -8    2.91    3.47
   0   0  -8    0.79    8.81
   0   0   9   -1.38    3.56
   0   0   9   -0.77    8.29
   0   0   9    0.07    4.68
   0   0  -9    0.48    3.32
   0   0  -9    1.33    3.09
   0   0  -9    2.50    8.97
   0   0  10 1248.95   70.52
   0   0  10 1227.98   69.75
   0   0 -10 1251.09   70.47
   0   0  11   -3.54    4.75
   0   0  11    1.55    3.72
   0   0  11   -0.73    5.01
   0   0 -11    6.13    4.91
   0   0 -11    1.99    3.04
   0   0 -11    6.86    5.40
   0   0  12 1306.76   79.54
   0   0  12 1236.38   72.20
   0   0  12 1446.83  109.60
   0   0  12 1314.88   80.97
   0   0 -12 1326.21   80.66
   0   0 -12 1331.67   82.73
   0   0  13    2.86    5.33
   0   0  13    4.43    8.89
   0   0  13   -5.92    5.37
   0   0 -13    2.12    5.81
   0   0 -13   13.06   10.46
   0   0 -13   -1.55    5.23
   0   0  14  404.94   24.85
   0   0  14  357.08   22.30
   0   0  14  419.93   35.11
   0   0  14  419.63   25.30
   0   0 -14  422.99   25.57
   0   0 -14  451.74   38.11
   0   0 -14  436.94   27.51
   0   0  15    0.44    4.90
   0   0  15   -1.04    4.34
   0   0  15    3.97    8.04
   0   0  15   -3.69    3.97
   0   0 -15    0.49    4.22
   0   0 -15    3.75    3.62
   0   0 -15   -8.33    9.58
   0   0 -15    6.96    6.54
   0   0  16  856.28   52.75
   0   0  16  707.25   45.50
   0   0  16  829.49   68.54
   0   0  16  818.26   49.70
   0   0 -16  833.36   50.09
   0   0 -16  788.80   43.95
   0   0 -16  851.52   74.10
   0   0 -16  879.36   55.05
   0   0  17   -0.10    5.01
   0   0  17    6.98    9.89
   0   0  17   -0.83    3.09
   0   0 -17    2.86    3.95
   0   0 -17   -0.27    3.52
   0   0 -17   -2.55   10.98
   0   0 -17    1.06    5.74
   0   0  18   55.91    8.91
   0   0  18   45.79    7.89
   0   0  18   54.41   13.12
   0   0  18   47.16    7.42
   0   0 -18   54.44    7.50
   0   0 -18   54.61    6.85
   0   0 -18   71.81   16.70
   0   0 -18   61.92    9.45
   0   0  19   -1.12    5.64
   0   0  19    5.65    5.36
   0   0  19    7.91   11.28
   0   0  19   -7.01    6.56
   0   0 -19   -0.22    5.22
   0   0 -19    3.62    3.70
   0   0 -19    6.69   12.01
   0   0 -19    0.36    5.54
   0   0  20   44.19    8.11
   0   0  20   48.68    8.34
   0   0  20   55.82   14.14
   0   0  20   46.08    8.99
   0   0 -20   42.92    8.36
   0   0 -20   30.97   13.98
   0   0 -20   36.46    8.51
   0   0  21    4.60    5.83
   0   0  21    0.58    4.81
   0   0  21   -1.55   10.01
   0   0  21    6.28    5.88
   0   0 -21    1.08    5.60
   0   0 -21    3.77   12.69
   0   0 -21    0.73    6.54
   0   0  22  819.68   57.92
   0   0  22  704.71   74.08
   0   0  22  736.09   55.53
   0   0 -22  888.10   59.42
   0   0 -22  847.60   94.82
   0   0  23    6.83    6.44
   0   0  23   -4.35   11.05
   0   0  23   -8.22    7.32
   0   0 -23   -0.36    5.73
   0   0 -23  -12.89   11.02
   0   0 -23    2.93    6.35
   0   0  24  291.98   34.40
   0   0 -24  279.77   38.62
   0   0  25    5.89    8.98
   0   0  25    3.77    6.03
   0   0 -25   -4.87    6.08
   0   0 -25    0.90    3.99
   0   0 -25  -10.40   17.16
   0   0  26  143.13   15.61
   0   0  26  131.77   24.48
   0   0  26  142.13   15.45
   0   0 -26  161.68   17.07
   0   0 -26  130.07   11.57
   0   0 -26  135.50   31.34
   0   0 -26  142.95   15.52
   0   0  27    1.25    6.50
   0   0  27   -2.79    9.64
   0   0  27    3.28    5.49
   0   0 -27    1.73    6.03
   0   0 -27   -0.17    4.07
   0   0 -27   -5.72   14.08
   0   0 -27    0.36    5.94
   0   0  28  146.68   16.92
   0   0  28  111.89   16.46
   0   0  28  140.95   23.08
   0   0  28  119.41   15.76
   0   0 -28  146.95   16.17
   0   0 -28  111.11   12.25
   0   0 -28  137.94   31.21
   0   0 -28  146.90   16.22
   0   0  29   -7.76    7.40
   0   0  29    0.34    5.97
   0   0  29    6.02   11.14
   0   0  29    0.01    7.26
   0   0 -29   -1.11    6.06
   0   0 -29    2.93    4.16
   0   0 -29    0.41   15.15
   0   0 -29   -1.68    6.66
   0   0  30   50.80   10.53
   0   0  30   19.41    9.66
   0   0  30   22.65   13.15
   0   0  30   38.68   10.92
   0   0 -30   42.54    9.53
   0   0 -30   29.17    6.51
   0   0 -30   53.41   19.19
   0   0 -30   40.89    9.98
   0   0  31    0.68    6.60
   0   0  31    4.57    6.44
   0   0  31    9.56    7.03
   0   0 -31    1.00    5.69
   0   0 -31   43.38   17.67
   0   0 -31    8.57    8.04
   0   0  32    1.73    5.75
   0   0  32    5.71    6.05
   0   0  32    6.91   11.73
   0   0  32    9.39    7.88
   0   0 -32    0.77    6.08
   0   0 -32    1.21    3.71
   0   0 -32   -0.90    7.65
   0   1   0    1.50    2.22
   0   1   0   -0.07    0.76
   0  -1   0   -0.09    0.88
   0  -1   0    1.47    3.30
   0  -1   0   -1.07    1.55
   0  -1   0    0.99    0.76
   0   1  -1  117.52    7.33
   0   1   1  119.67    6.87
   0   1  -1  113.40    4.22
   0   1   1  106.14    3.55
   0   1  -1  107.72    4.13
   0  -1  -1  109.31    3.91
   0  -1   1  100.41    4.04
   0  -1  -1  114.41   10.24
   0  -1   1  101.88    4.02
   0   1  -2  795.27   33.86
   0   1  -2  886.43   36.66
   0   1   2  759.65   36.20
   0   1   2  903.90   42.30
   0   1   2  804.03   25.19
   0   1  -2  850.94   30.01
   0  -1  -2  815.42   27.47
   0  -1   2  804.89   33.64
   0  -1  -2  807.96   38.02
   0  -1  -2  810.44   39.50
   0  -1   2  900.43   37.99
   0   1  -3   26.94    5.29
   0   1  -3   25.14    3.84
   0   1   3   23.90    6.94
   0   1  -3   24.39    5.63
   0   1  -3   23.54    4.01
   0  -1   3   28.25    3.47
   0  -1   3   21.74    4.72
   0  -1   3   15.11    6.46
   0  -1  -3   31.52    8.29
   0  -1  -3   23.96    3.33
   0  -1  -3   23.15    3.10
   0  -1  -3   23.25    2.99
   0   1   4  354.36   11.91
   0   1   4  416.54   24.20
   0   1  -4  411.94   18.42
   0   1  -4  379.59   19.73
   0   1  -4  441.96   19.16
   0   1  -4  406.06   17.27
   0  -1  -4  385.02   15.67
   0  -1  -4  370.80   12.50
   0  -1  -4  367.45   14.92
   0  -1  -4  424.14   25.37
   0   1   5  285.37   12.94
   0   1  -5  300.45   14.68
   0   1   5  319.38   22.99
   0   1  -5  296.76   14.80
   0   1  -5  281.93   14.67
   0  -1   5  272.74   14.63
   0  -1   5  304.46   16.04
   0  -1  -5  269.98    9.65
   0  -1  -5  291.38   24.33
   0  -1  -5  286.24   12.53
   0  -1  -5  294.27   13.40
   0   1   6 5121.02  547.52
   0   1   6 4499.22  392.71
   0   1  -6 4428.76  394.08
   0   1  -6 4816.69  423.77
   0  -1   6 4409.97  410.22
   0  -1  -6 4631.34  402.50
   0  -1  -6 4952.86  535.85
   0  -1  -6 4381.43  384.08
   0   1   7 1470.26   80.07
   0   1   7 1609.92  114.18
   0   1   7 1518.79   80.66
   0   1  -7 1475.71   81.48
   0   1  -7 1479.30   82.08
   0  -1  -7 1426.47   76.97
   0  -1  -7 1554.99  113.85
   0  -1  -7 1597.93   84.11
   0   1   8  376.03   18.12
   0   1  -8  430.42   21.80
   0   1   8  426.14   31.99
   0  -1   8  381.25   20.77
   0  -1  -8  365.81   14.36
   0  -1   8  328.89   21.64
   0  -1  -8  419.54   32.96
   0  -1  -8  401.75   20.06
   0   1   9  205.96   10.19
   0   1  -9  241.28   19.77
   0   1   9  214.44   13.27
   0   1  -9  205.92   13.25
   0   1  -9  216.46   12.59
   0  -1  -9  208.92   13.27
   0  -1  -9  224.18   23.09
   0  -1   9  226.58   16.74
   0   1  10 1321.29   76.04
   0   1  10 1328.41   75.00
   0   1 -10 1359.70   97.50
   0   1 -10 1285.07   73.61
   0   1 -10 1353.51   78.56
   0  -1  10 1251.62   88.03
   0  -1 -10 1290.79   73.28
   0  -1  10 1274.08   74.38
   0  -1 -10 1293.24   74.30
   0   1  11  825.63   45.36
   0   1 -11  845.63   46.47
   0   1  11  770.61   36.82
   0   1 -11  799.36   44.46
   0   1 -11  790.13   41.95
   0   1  11  806.33   61.89
   0   1  11  833.22   45.37
   0   1 -11  963.07   64.60
   0  -1  11  844.13   47.27
   0  -1  11  817.73   46.41
   0  -1  11  883.10   58.96
   0  -1 -11  746.78   41.21
   0  -1 -11  863.39   46.95
   0  -1  11  819.01   45.04
   0   1  12    2.62    4.65
   0   1 -12    1.66    4.01
   0   1  12    1.61    3.52
   0   1 -12    3.79    8.35
   0   1  12    4.36    8.57
   0   1  12    2.05    6.03
   0   1 -12    0.15    3.95
   0   1 -12    4.89    5.51
   0  -1  12    1.33    5.11
   0  -1 -12    0.87    2.91
   0  -1 -12   -1.13    4.47
   0  -1 -12    1.49   10.54
   0  -1  12    0.49    5.16
   0  -1 -12    6.34    5.81
   0  -1  12    0.74    5.88
   0   1  13   -1.20    4.84
   0   1 -13    6.61    4.93
   0   1  13    0.37    3.51
   0   1  13    1.91    9.91
   0   1  13    0.21    4.83
   0   1 -13   -2.41    5.28
   0   1 -13   -2.42    4.35
   0  -1  13   -0.39    5.25
   0  -1  13    0.15    5.95
   0  -1 -13   -0.57    2.22
   0  -1 -13    4.54    9.57
   0  -1 -13    1.05    5.14
   0  -1 -13    1.32    5.20
   0   1  14   96.62    9.72
   0   1  14   91.52    8.07
   0   1 -14  109.98   10.19
   0   1  14  110.21   18.79
   0   1  14  114.00   11.00
   0   1 -14  114.76    9.68
   0  -1  14  106.82   11.27
   0  -1  14   75.31   12.02
   0  -1  14  110.58   10.93
   0  -1  14   95.55    9.90
   0  -1 -14   86.49    6.75
   0  -1 -14  114.80    9.86
   0  -1 -14  112.80   19.69
   0  -1 -14   96.67   10.14
   0   1  15   43.15    7.14
   0   1  15   58.63   13.92
   0   1 -15   47.28    7.71
   0   1 -15   45.58   11.14
   0   1 -15   35.74    6.38
   0   1  15   40.97    7.75
   0  -1  15   24.61    9.53
   0  -1  15   45.96    7.84
   0  -1  15   38.42    8.38
   0  -1 -15   46.98    5.10
   0  -1 -15   48.87    8.10
   0  -1 -15   40.39   14.08
   0  -1  15   41.95    8.01
   0  -1 -15   50.39    8.28
   0   1  16  432.55   27.42
   0   1 -16  410.48   25.84
   0   1  16  404.75   26.40
   0   1 -16  485.30   42.22
   0   1  16  393.59   38.12
   0  -1  16  408.42   27.14
   0  -1 -16  423.88   26.61
   0  -1  16  457.96   28.35
   0  -1 -16  377.91   38.71
   0  -1  16  430.25   37.34
   0  -1 -16  428.67   28.39
   0   1  17  266.75   20.28
   0   1  17  305.24   18.94
   0   1 -17  268.80   18.96
   0   1  17  281.78   29.97
   0   1  17  273.54   20.38
   0   1 -17  285.55   30.68
   0  -1  17  271.01   27.60
   0  -1  17  277.71   20.35
   0  -1  17  281.35   20.46
   0  -1 -17  296.05   32.29
   0  -1 -17  281.65   19.50
   0  -1 -17  258.35   19.92
   0   1  18  206.46   16.51
   0   1  18  204.15   14.80
   0   1 -18  232.13   17.60
   0   1  18  222.01   25.13
   0   1  18  208.17   16.74
   0  -1  18  222.33   18.11
   0  -1  18  200.57   21.97
   0  -1  18  190.33   15.15
   0  -1 -18  208.50   16.71
   0  -1  18  158.39   15.61
   0  -1 -18  226.23   29.19
   0  -1 -18  202.80   16.90
   0   1  19  225.26   18.03
   0   1  19  248.28   27.65
   0   1 -19  219.66   17.95
   0   1  19  209.48   16.40
   0  -1  19  180.30   21.89
   0  -1  19  235.98   19.35
   0  -1  19  205.72   17.55
   0  -1 -19  210.68   16.74
   0  -1  19  210.37   18.98
   0  -1 -19  226.76   29.09
   0  -1 -19  237.66   19.82
   0   1  20  214.40   18.37
   0   1  20  130.59   22.74
   0   1  20  189.72   15.45
   0   1 -20  226.42   28.75
   0   1  20  163.40   15.41
   0   1 -20  193.79   16.25
   0  -1  20  159.20   21.55
   0  -1  20  178.59   16.85
   0  -1  20  215.38   18.28
   0  -1 -20  174.85   26.81
   0  -1 -20  181.12   15.50
   0  -1 -20  204.44   17.65
   0   1  21   65.21   10.79
   0   1  21   76.36   17.22
   0   1  21   73.88    9.36
   0   1 -21   70.93   18.31
   0   1  21   77.21    9.84
   0   1 -21   92.72   11.40
   0  -1  21   73.56   15.04
   0  -1  21   72.99   10.06
   0  -1  21   88.75   11.62
   0  -1 -21   53.90   20.81
   0  -1 -21   76.35   10.05
   0  -1 -21   75.10   11.08
   0   1  22  109.42   12.97
   0   1  22  123.10   20.84
   0   1  22  102.08   11.56
   0   1 -22  126.32   14.44
   0   1 -22  102.96   20.60
   0   1  22  130.84   13.32
   0   1 -22  133.28   13.25
   0  -1  22  109.99   19.03
   0  -1  22  119.80   14.41
   0  -1 -22  119.71   23.62
   0  -1 -22  136.36   13.71
   0  -1 -22  114.05   13.70
   0  -1  22  127.27   13.36
   0   1  23  115.03   13.48
   0   1  23  110.64   18.23
   0   1  23   93.59   11.54
   0   1 -23  127.41   15.53
   0   1  23   90.34   12.35
   0   1 -23  155.86   27.64
   0  -1  23   77.79   16.25
   0  -1 -23  109.09   12.51
   0  -1  23  147.08   15.70
   0  -1 -23  117.41   14.56
   0  -1 -23  113.03   23.01
   0   1  24   10.10    5.38
   0   1  24   -2.44   10.82
   0   1 -24   -1.62    4.66
   0   1 -24    9.07   10.91
   0  -1  24    2.22    9.67
   0  -1 -24    9.97   16.44
   0   1 -25   67.20    9.66
   0   1 -25   60.13    8.63
   0   1  25   51.90   14.77
   0   1  25   63.10   10.28
   0   1 -25   79.62   11.26
   0   1 -25   67.44   18.63
   0  -1 -25   76.00   11.10
   0  -1  25   70.63   15.98
   0  -1 -25   58.06   22.64
   0  -1  25   53.40   10.59
   0  -1  25   67.26   11.68
   0   1  26    9.43    6.51
   0   1 -26   16.79    9.49
   0   1 -26   24.20    7.63
   0   1 -26   23.47    6.47
   0   1  26   14.63   10.40
   0   1  26   11.60    7.16
   0   1 -26   17.15   14.87
   0  -1  26   12.45    6.72
   0  -1  26   13.30    7.11
   0  -1  26   10.76   12.50
   0  -1 -26   21.12   15.67
   0  -1  26   17.08    8.51
   0  -1 -26   20.82    9.43
   0  -1 -26   12.84    6.24
   0   1  27   30.62    8.12
   0   1 -27   27.74    8.03
   0   1 -27   23.92   16.93
   0   1  27   19.19   13.35
   0   1  27   28.14    9.03
   0   1 -27   13.79    6.18
   0   1 -27   29.34    9.76
   0  -1  27   19.95    8.20
   0  -1 -27   35.83    5.80
   0  -1 -27   29.85    7.78
   0  -1 -27   20.42   16.23
   0  -1  27   26.21    8.48
   0  -1 -27   26.66   10.27
   0  -1  27   32.91    9.43
   0   1  28  131.80   15.42
   0   1 -28  140.29   17.23
   0   1  28  117.96   14.81
   0   1 -28  106.82   12.94
   0   1  28  110.00   22.15
   0   1 -28  147.57   27.66
   0  -1  28  128.50   15.94
   0  -1  28  126.66   15.21
   0  -1  28  107.51   17.80
   0  -1  28   81.50   20.96
   0  -1 -28  139.08   28.81
   0  -1 -28  118.59   11.30
   0  -1 -28  145.32   17.72
   0  -1 -28  107.79   14.12
   0   1  29    3.81    6.76
   0   1 -29    0.43    5.43
   0   1 -29   -2.55   14.05
   0   1 -29    4.75    5.17
   0   1  29    0.60    7.25
   0   1 -29   12.39    8.92
   0  -1  29    3.62    7.33
   0  -1 -29    4.96    7.33
   0  -1 -29    1.91    3.49
   0  -1  29   -4.91   10.62
   0  -1 -29    2.99   15.91
   0  -1  29    7.48    7.51
   0  -1 -29   -0.17    9.13
   0  -1  29    4.67    7.22
   0   1  30  130.18   16.07
   0   1 -30  138.66   16.72
   0   1 -30   96.16   12.44
   0   1 -30  131.86   30.42
   0   1  30  128.92   15.58
   0   1 -30  131.45   16.80
   0  -1 -30  151.65   17.78
   0  -1  30  100.07   14.73
   0  -1  30   80.75   16.23
   0  -1  30  114.58   22.79
   0  -1 -30  125.53   14.98
   0  -1  30   98.25   14.39
   0   1  31   13.78    7.46
   0   1  31   13.62   12.03
   0   1 -31    0.85    6.36
   0   1 -31    2.37    4.70
   0   1 -31    2.92   12.51
   0   1  31    4.58    8.03
   0   1 -31    2.25    8.12
   0  -1  31    2.81    7.02
   0  -1  31    5.01    7.33
   0  -1  31    7.00    9.71
   0  -1 -31    7.55    7.65
   0  -1 -31   -1.93    8.08
   0  -1  31    7.79    7.30
   0   1  32   55.62    9.94
   0   1 -32   46.47   12.60
   0   1  32   34.63    9.81
   0   1 -32   31.94    7.12
   0   1  32   43.11   14.75
   0   1  32   54.05   11.35
   0   1 -32   61.17   12.39
   0   1 -32   32.96   23.31
   0  -1  32   28.28   10.15
   0  -1  32   35.83   15.70
   0  -1  32   25.07   10.32
   0  -1 -32   36.11   23.64
   0  -1 -32   48.95   12.81
   0  -1 -32   60.76   11.73
   0   2   0   15.29    4.87
   0   2   0   14.10    1.99
   0  -2   0   13.12    2.57
   0  -2   0    6.22    9.26
   0  -2   0   12.23    5.92
   0  -2   0   15.30    2.19
   0   2  -1    8.28    6.24
   0   2   1    7.00    7.13
   0   2   1    0.65    6.61
   0   2   1    6.80    1.75
   0   2  -1    3.81    3.53
   0   2  -1    5.08    2.30
   0  -2   1    5.06    2.72
   0  -2   1    8.70    2.52
   0  -2  -1    3.72    2.59
   0  -2  -1   12.16    6.81
   0  -2  -1    4.24    7.19
   0  -2  -1    5.35    1.63
   0   2  -2   41.38    4.28
   0   2  -2   40.72    4.39
   0   2   2   51.47   13.40
   0   2   2   45.54    9.60
   0   2  -2   46.05    3.12
   0   2   2   42.35    3.06
   0   2  -2   45.91    8.55
   0  -2   2   48.41    3.31
   0  -2   2   45.73    8.70
   0  -2  -2   42.81    4.28
   0  -2  -2   36.03   12.30
   0  -2   2   42.97    4.19
   0  -2  -2   52.27   11.32
   0  -2   2   39.55    4.15
   0  -2  -2   45.11    3.16
   0   2   3   75.43   15.97
   0   2   3   84.89   10.71
   0   2   3   65.16    4.05
   0   2  -3   67.46    5.18
   0   2  -3   62.63    7.33
   0   2  -3   75.00    9.80
   0   2  -3   77.74    6.16
   0  -2   3   74.03    9.27
   0  -2   3   83.69    6.34
   0  -2  -3   74.43    5.39
   0  -2  -3   71.52   11.13
   0  -2  -3   73.91    4.23
   0   2  -4   91.95    8.42
   0   2  -4   78.42   10.30
   0   2   4   83.18   10.81
   0   2   4  105.12   14.40
   0   2   4   86.10    5.45
   0   2  -4   97.89   10.49
   0   2  -4   89.38    5.23
   0  -2   4   84.45    7.42
   0  -2   4   84.30    8.89
   0  -2   4   96.44   10.78
   0  -2  -4   79.65   10.55
   0  -2  -4  109.33   15.70
   0  -2  -4   85.36    6.61
   0  -2  -4   85.99    5.07
   0   2  -5   39.02   10.22
   0   2  -5   42.71    8.13
   0   2   5   47.46   11.16
   0   2  -5   45.51    4.99
   0   2  -5   40.29    6.37
   0  -2  -5   48.75    5.35
   0  -2   5   48.81    8.68
   0  -2   5   56.48    9.25
   0  -2  -5   38.99   14.28
   0  -2   5   37.98    4.11
   0  -2   5   42.75    5.87
   0  -2  -5   46.23    4.70
   0   2   6   92.72    7.38
   0   2   6   82.36    5.52
   0   2  -6   90.92    9.97
   0   2   6   75.45   12.72
   0   2   6  103.82   15.60
   0   2  -6   92.32    8.13
   0   2  -6   76.45   10.57
   0   2  -6   87.15    7.73
   0  -2   6   95.71    8.24
   0  -2   6   90.86    9.49
   0  -2  -6   86.27   14.16
   0  -2  -6   76.38    6.74
   0  -2  -6   80.94    6.94
   0  -2  -6   90.47    6.06
   0   2   7  140.28    9.64
   0   2   7  120.33    6.47
   0   2  -7  139.46   11.19
   0   2   7  132.95   14.75
   0   2  -7  135.63   11.34
   0   2  -7  150.35   11.83
   0  -2  -7  150.26   20.70
   0  -2  -7  130.41    9.18
   0  -2   7  139.38   11.97
   0  -2  -7  128.90    7.78
   0   2   8   17.29    3.15
   0   2  -8   19.48    5.89
   0   2  -8   21.14    7.10
   0  -2  -8   16.05    3.17
   0  -2   8   16.78    6.63
   0  -2   8   23.65    6.49
   0  -2  -8   19.44    5.47
   0   2  -9   12.74    6.10
   0   2   9   16.28   12.34
   0   2   9   14.73    4.65
   0   2  -9   10.30    5.73
   0   2  -9   17.27    7.63
   0  -2   9    7.21    5.57
   0  -2   9   14.76    5.69
   0  -2  -9   10.42    2.82
   0  -2  -9   12.01    4.80
   0  -2   9   13.08    6.72
   0   2  10    1.21    5.48
   0   2  10    4.76    3.08
   0   2 -10    4.17    5.86
   0   2 -10    5.06    7.96
   0   2  10    6.68   11.88
   0   2  10    5.14    3.64
   0   2 -10    2.69    6.49
   0   2 -10   -5.62    6.60
   0  -2  10    4.35    5.61
   0  -2 -10    3.84    2.43
   0  -2 -10    4.31    4.50
   0  -2 -10    5.50   11.19
   0  -2  10    2.28    6.07
   0  -2 -10    4.79    4.58
   0  -2  10    2.12    6.68
   0   2  11   79.36    8.11
   0   2  11   79.81    6.17
   0   2 -11   84.25    8.21
   0   2 -11   83.73    9.33
   0   2  11   77.38   14.35
   0   2  11   83.90    8.06
   0   2 -11   78.12    8.70
   0   2 -11   69.22   10.18
   0  -2  11   85.32    9.71
   0  -2  11   89.88   10.24
   0  -2 -11   86.15   14.02
   0  -2  11   78.53    9.27
   0  -2 -11   89.46    8.77
   0  -2 -11   85.13    8.78
   0   2  12   25.44    6.04
   0   2 -12   22.40    6.48
   0   2 -12   35.29    8.28
   0   2  12   43.46   13.68
   0   2  12   28.27    5.83
   0   2 -12   27.16    5.76
   0   2 -12   35.22    7.13
   0  -2  12   18.62    6.93
   0  -2 -12   27.83    3.88
   0  -2 -12   27.99    5.83
   0  -2 -12   38.78   14.66
   0  -2  12   26.02    6.05
   0  -2 -12   28.06    7.26
   0  -2  12   24.45    6.84
   0   2  13  547.92   31.83
   0   2  13  597.47   34.51
   0   2 -13  556.78   34.70
   0   2  13  617.09   52.61
   0   2 -13  516.90   42.99
   0   2 -13  590.86   33.98
   0   2 -13  604.14   35.97
   0  -2 -13  600.00   33.43
   0  -2  13  583.34   42.60
   0  -2  13  629.41   40.20
   0  -2 -13  519.68   24.48
   0  -2 -13  564.11   33.00
   0  -2 -13  617.24   53.63
   0   2  14   59.67    8.18
   0   2 -14   54.04    8.15
   0   2  14   54.51    5.77
   0   2  14   77.23   15.32
   0   2  14   57.45    8.71
   0   2 -14   50.32    8.30
   0  -2  14   44.97    8.15
   0  -2 -14   49.69    6.34
   0  -2 -14   49.14   14.35
   0  -2 -14   51.81    7.63
   0  -2  14   55.66   10.69
   0   2  15   75.05    9.14
   0   2 -15   69.58    7.92
   0   2  15   56.43    6.23
   0   2  15   84.67   16.49
   0   2  15   69.09    7.87
   0   2 -15   68.83    9.32
   0  -2  15   75.33   12.95
   0  -2 -15   66.15    7.62
   0  -2  15   63.95   11.82
   0  -2 -15   96.47   20.20
   0  -2 -15   65.45    8.62
   0  -2 -15   61.14    5.26
   0   2  16   17.08    6.86
   0   2 -16   10.37    5.75
   0   2  16   17.99    4.31
   0   2  16   16.70    6.03
   0   2 -16    8.43    8.75
   0   2  16   30.10   12.51
   0   2 -16   20.20    6.30
   0  -2  16    8.88    8.63
   0  -2 -16   12.70    3.75
   0  -2  16   25.05    6.65
   0  -2  16   16.80    7.66
   0  -2 -16   13.88    6.21
   0  -2 -16   32.88   16.36
   0   2  17   44.55    8.68
   0   2  17   40.77    7.25
   0   2 -17   44.40   10.89
   0   2  17   40.78   14.12
   0   2 -17   42.54    9.63
   0   2 -17   34.26    7.20
   0  -2 -17   32.98    6.27
   0  -2  17   42.41   10.52
   0  -2  17   31.42    9.66
   0  -2 -17   24.06    8.03
   0  -2 -17   46.71   16.44
   0   2  18  402.90   27.61
   0   2 -18  440.24   29.11
   0   2  18  412.96   24.67
   0   2 -18  428.01   41.08
   0   2  18  446.86   43.28
   0   2  18  405.99   27.96
   0   2 -18  439.00   29.59
   0  -2 -18  421.26   27.88
   0  -2  18  401.24   33.95
   0  -2  18  311.06   29.39
   0  -2 -18  436.17   28.81
   0  -2 -18  417.84   45.89
   0   2  19   40.48    9.00
   0   2 -19   26.98    6.37
   0   2  19   28.49    5.96
   0   2 -19   36.18    8.36
   0   2  19   24.61   11.82
   0   2  19   47.01    8.10
   0   2 -19   17.78   11.56
   0   2 -19   33.16    7.15
   0  -2  19   29.58    9.37
   0  -2 -19   64.87   16.83
   0  -2  19   40.21   12.47
   0  -2 -19   31.52    7.42
   0  -2 -19   30.13    7.29
   0   2  20  382.19   27.66
   0   2  20  366.84   26.77
   0   2  20  377.70   24.80
   0   2  20  388.95   41.63
   0   2 -20  407.93   30.53
   0   2 -20  418.49   42.48
   0   2 -20  384.49   27.61
   0  -2  20  380.22   34.21
   0  -2 -20  363.12   26.23
   0  -2 -20  390.06   29.23
   0  -2 -20  430.37   48.22
   0   2  21   25.27    7.14
   0   2 -21   18.02    8.10
   0   2  21   20.26    5.35
   0   2  21   27.59    8.38
   0   2 -21   20.46    6.74
   0   2  21   19.14   12.67
   0   2 -21   26.75   13.59
   0   2 -21   24.61    8.19
   0  -2 -21   31.27    7.40
   0  -2  21   20.68    8.55
   0  -2  21   24.47    9.10
   0  -2 -21   42.12   17.15
   0  -2 -21   24.80    5.50
   0  -2 -21   13.79    7.49
   0  -2  21   23.76   10.39
   0   2  22  113.39   12.43
   0   2 -22  116.50   12.66
   0   2 -22  106.29   13.09
   0   2  22  136.07   23.14
   0   2  22  107.01   12.20
   0   2 -22   88.04   12.49
   0  -2  22  102.01   16.76
   0  -2  22  109.19   12.86
   0  -2  22  106.31   15.59
   0  -2 -22  113.69   23.88
   0  -2 -22  104.43   12.85
   0  -2  22   94.37   14.70
   0   2  23   35.88    8.10
   0   2 -23   18.87    6.85
   0   2  23   32.68    7.79
   0   2 -23   33.88   13.55
   0   2  23   32.41   14.36
   0   2  23   27.28    7.72
   0   2 -23   37.31    8.88
   0  -2  23   15.70   11.03
   0  -2  23   31.57   11.53
   0  -2  23   39.07    9.82
   0  -2 -23   39.42    9.22
   0  -2 -23   19.11   20.54
   0   2  24   43.82    8.19
   0   2  24   29.50   13.34
   0   2 -24   47.24    8.79
   0  -2  24   29.80    9.88
   0  -2 -24   56.82   21.20
   0   2 -25    3.53    6.04
   0   2  25   -3.07    4.63
   0   2 -25   -1.85    6.59
   0   2  25  -11.49   11.03
   0   2  25   -3.30    5.21
   0   2 -25    0.33   12.98
   0  -2  25    9.41    9.28
   0  -2  25    2.16    6.42
   0  -2 -25    0.42    5.12
   0  -2  25   -3.46    9.11
   0  -2 -25  -14.41   11.79
   0  -2  25    2.81    8.64
   0   2  26   -0.56    6.11
   0   2  26   -1.65   12.24
   0   2 -26   -0.50    5.01
   0   2 -26    5.38   12.92
   0   2  26   -0.54    5.93
   0  -2  26   -1.34    6.17
   0  -2  26   -4.54    6.62
   0  -2  26   -1.33    9.15
   0  -2  26   -2.36    6.81
   0  -2 -26    4.54   14.95
   0  -2 -26    3.28    5.84
   0  -2 -26    6.09    7.97
   0   2  27   24.15    7.33
   0   2 -27   26.28    8.75
   0   2 -27   27.28    7.78
   0   2  27    8.03   12.18
   0   2  27   28.62    7.83
   0   2 -27   11.40   13.09
   0  -2  27   19.66    8.96
   0  -2 -27   23.86    8.29
   0  -2  27   27.54   10.25
   0  -2 -27   24.61   17.48
   0  -2  27   26.96   13.83
   0  -2 -27   14.99    8.85
   0   2  28   -1.95    6.13
   0   2 -28    3.22    3.95
   0   2 -28    2.88    5.74
   0   2  28    3.65    6.77
   0   2 -28   -3.91   13.50
   0  -2  28   -3.30    8.61
   0  -2  28    9.45    7.42
   0  -2 -28   -3.43    6.67
   0  -2  28    1.12    7.83
   0  -2 -28   -1.70   16.42
   0  -2  28    3.62    7.38
   0  -2 -28    9.61    9.11
   0   2  29   16.34    6.81
   0   2 -29   12.47    8.48
   0   2 -29   17.67    6.59
   0   2 -29   11.17   15.72
   0   2  29   21.63    7.28
   0  -2  29   23.05    7.66
   0  -2 -29   26.81    8.30
   0  -2  29   16.88   10.90
   0  -2  29   21.76    9.86
   0  -2  29   27.88   13.28
   0  -2 -29   20.75    8.86
   0   2  30   58.05   11.02
   0   2 -30   56.88   10.81
   0   2 -30   52.83   18.54
   0   2  30   47.57   15.56
   0   2  30   49.83   10.82
   0   2 -30   55.07   10.06
   0  -2  30   38.89   14.22
   0  -2  30   72.55   17.43
   0  -2 -30   40.43    6.65
   0  -2 -30   67.03   11.27
   0  -2 -30   56.65   28.05
   0  -2  30   49.40   10.88
   0  -2 -30   48.66   10.19
   0   2  31    7.90    6.75
   0   2  31   -4.11   12.50
   0   2 -31   -0.43    7.08
   0   2 -31    4.21   13.58
   0   2 -31    9.92    6.29
   0   2  31    4.72    6.95
   0  -2  31   10.55   10.12
   0  -2  31   14.64   10.96
   0  -2  31    2.57    8.26
   0  -2 -31   11.13    4.36
   0  -2 -31   10.41    7.65
   0  -2 -31   20.35   19.60
   0  -2  31    9.99    6.86
   0  -2 -31   13.11    9.18
   0   2  32   33.93   10.15
   0   2  32   45.20   15.93
   0   2  32   38.81   11.11
   0   2 -32   33.05   18.33
   0  -2  32   31.58   13.56
   0  -2  32   24.15   10.70
   0  -2  32   42.05   11.35
   0  -2 -32   54.29   10.57
   0  -2 -32   47.13   21.71
   0  -2  32   27.52   14.39
   0  -2 -32   38.75   11.79
   0   3   0    0.06    2.44
   0   3   0   -0.92    5.73
   0  -3   0    1.43    3.87
   0  -3   0   -0.90    2.19
   0  -3   0    0.91    9.76
   0   3  -1  389.38   25.78
   0   3   1  337.73   12.53
   0   3   1  384.96   26.57
   0   3  -1  363.32   14.17
   0   3  -1  362.33   18.00
   0  -3   1  354.71   14.32
   0  -3   1  344.41   15.37
   0  -3   1  345.17   23.43
   0  -3  -1  359.06   15.19
   0  -3  -1  400.21   26.17
   0  -3  -1  414.65   31.36
   0  -3  -1  341.96   12.92
   0   3   2  253.00   25.45
   0   3   2  228.30   18.29
   0   3  -2  218.87   17.33
   0   3   2  197.85    8.17
   0  -3   2  207.81   10.82
   0  -3   2  217.73   11.38
   0  -3  -2  203.09   10.75
   0  -3   2  217.08   10.35
   0  -3  -2  205.25   28.27
   0  -3  -2  229.02   20.22
   0  -3  -2  204.61    8.42
   0   3   3   67.92    4.55
   0   3  -3   73.07    4.57
   0   3   3   65.56   15.12
   0   3   3   82.12   13.89
   0   3  -3   73.35   13.25
   0   3  -3   70.80    6.42
   0  -3   3   82.62   14.21
   0  -3  -3   76.72    6.51
   0  -3   3   73.21    6.24
   0  -3  -3   73.68   18.88
   0  -3   3   73.41    5.48
   0  -3  -3   79.24   13.89
   0  -3   3   65.65    5.19
   0   3   4  253.69   12.23
   0   3  -4  280.75   20.72
   0   3   4  234.49   28.24
   0   3   4  255.43   21.49
   0   3  -4  238.46   12.66
   0   3  -4  257.85   13.44
   0  -3   4  267.60   14.41
   0  -3   4  255.56   21.08
   0  -3  -4  265.28   24.87
   0  -3  -4  255.80   12.51
   0  -3  -4  237.49   10.10
   0   3   5    4.47    4.62
   0   3   5   -6.39   12.34
   0   3   5   -9.40    9.30
   0   3   5    4.07    3.27
   0   3  -5    4.27    3.52
   0   3  -5    4.39    9.23
   0   3  -5    5.92   10.49
   0   3  -5    4.37    5.45
   0  -3   5   12.61    8.91
   0  -3   5    5.84    4.16
   0  -3  -5    7.19    4.16
   0  -3  -5   -1.95    9.96
   0  -3  -5    5.62    2.87
   0   3   6  214.01   12.25
   0   3   6  210.96   10.45
   0   3   6  225.12   20.97
   0   3  -6  224.92   17.70
   0   3  -6  215.98   13.02
   0  -3   6  211.43   18.33
   0  -3   6  212.73   12.43
   0  -3   6  232.10   20.13
   0  -3  -6  221.47   20.57
   0  -3  -6  203.23   20.58
   0   3  -7  868.86   52.36
   0   3   7  717.98   52.08
   0   3   7  711.63   32.19
   0   3  -7  828.93   36.42
   0  -3   7  805.58   50.22
   0   3   8  176.02    9.77
   0   3  -8  184.67   15.65
   0   3   8  175.48   17.61
   0   3   8  198.71   23.09
   0   3  -8  179.16   16.21
   0  -3   8  197.81   12.90
   0  -3  -8  187.11   11.64
   0  -3   8  200.53   16.23
   0   3   9   51.90    6.47
   0   3   9   50.23    5.26
   0   3  -9   42.64    9.26
   0   3   9   70.30   13.14
   0   3   9   70.79   14.46
   0   3  -9   50.51    7.50
   0   3  -9   42.18    8.47
   0   3  -9   57.12    7.84
   0  -3  -9   47.56    6.36
   0  -3   9   54.46   10.81
   0  -3  -9   57.77   12.59
   0  -3   9   56.24    7.63
   0  -3  -9   55.32    5.69
   0   3  10   51.74    7.12
   0   3  10   50.40    5.20
   0   3 -10   44.79    9.92
   0   3  10   65.83   12.60
   0   3 -10   50.87    8.96
   0   3  10   48.21   11.63
   0   3 -10   57.93    7.90
   0  -3 -10   50.18    7.46
   0  -3  10   55.06    8.90
   0  -3 -10   49.76   12.77
   0  -3  10   47.78    6.73
   0  -3 -10   53.85    6.42
   0  -3  10   64.80    7.97
   0  -3 -10   57.38    6.75
   0   3  11   42.91    6.76
   0   3 -11   39.49    8.76
   0   3  11   40.47   11.90
   0   3 -11   51.07    8.91
   0   3  11   51.00   11.80
   0   3 -11   50.36    8.60
   0  -3 -11   47.92    6.73
   0  -3  11   38.20    8.38
   0  -3 -11   55.73   16.28
   0  -3  11   42.63    6.96
   0  -3 -11   48.72    7.52
   0  -3  11   42.71    7.48
   0  -3 -11   40.66    6.09
   0   3  12   35.62    6.38
   0   3  12   42.36    4.88
   0   3 -12   43.44    7.32
   0   3  12   43.45   11.15
   0   3 -12   51.47   10.21
   0   3  12   46.39   13.29
   0   3 -12   43.57    7.62
   0  -3 -12   46.38    7.13
   0  -3  12   58.46    8.08
   0  -3 -12   45.82   15.26
   0  -3  12   36.63    7.11
   0  -3 -12   43.15    6.94
   0  -3  12   40.91    7.41
   0  -3 -12   37.87    4.95
   0   3  13   18.98    5.73
   0   3  13    7.54    3.23
   0   3 -13    7.71    7.15
   0   3  13   13.63   10.57
   0   3 -13    9.38    6.23
   0   3 -13   13.35    5.82
   0  -3 -13    5.74    4.75
   0  -3 -13    7.24   14.08
   0  -3  13   13.10    5.64
   0  -3 -13    1.56    5.00
   0  -3  13    9.77    5.93
   0  -3 -13    7.33    4.14
   0   3  14  120.30   10.70
   0   3 -14  137.76   13.05
   0   3  14  139.79   21.29
   0   3 -14  115.74   11.56
   0   3 -14  142.58   15.82
   0  -3  14  137.55   15.89
   0  -3  14  139.22   12.71
   0  -3  14  110.23   11.83
   0  -3 -14  117.17    8.06
   0  -3 -14  122.02   20.68
   0  -3 -14  128.91   10.56
   0  -3 -14  125.82   11.24
   0   3  15    3.45    4.62
   0   3 -15    3.97    5.70
   0   3  15    4.61    3.37
   0   3  15   -7.09   12.36
   0   3  15    6.43    4.94
   0   3 -15    7.01    6.83
   0   3 -15    3.92    6.53
   0   3 -15    8.96    7.11
   0  -3 -15    4.31    2.65
   0  -3 -15    9.80    5.87
   0  -3 -15   27.39   14.40
   0  -3  15    8.83    6.57
   0  -3 -15    9.81    5.60
   0  -3  15    9.13    9.45
   0   3  16   78.26    9.77
   0   3 -16   81.85   10.57
   0   3  16   73.90   15.81
   0   3  16   88.01    9.61
   0   3 -16   71.62    9.11
   0   3 -16   69.18    8.49
   0  -3 -16   75.12    9.23
   0  -3  16   65.42   13.37
   0  -3 -16   88.91   21.36
   0  -3 -16   82.61   10.11
   0  -3  16   67.54    9.41
   0   3  17   97.45   10.72
   0   3 -17   91.76   11.26
   0   3  17   84.45    8.18
   0   3 -17   91.45   10.30
   0   3  17   75.08   16.27
   0   3  17   82.61    9.32
   0   3 -17   80.69   11.16
   0  -3  17   68.62   11.73
   0  -3  17   85.78   10.76
   0  -3  17   85.17   12.66
   0  -3 -17   85.08    7.07
   0  -3 -17   87.83   10.19
   0  -3 -17  112.58   20.89
   0  -3 -17   83.75    9.96
   0  -3  17   84.48   14.11
   0   3  18    3.52    5.56
   0   3 -18    1.49    7.55
   0   3  18    4.29    3.97
   0   3 -18   11.52    4.90
   0   3  18   10.60   11.57
   0   3  18    8.98    5.97
   0   3 -18   14.20    6.27
   0   3 -18    6.30    7.46
   0  -3  18    8.72    7.87
   0  -3  18    4.83    8.87
   0  -3 -18    3.25    3.15
   0  -3 -18    6.46    6.72
   0  -3 -18   10.23   13.54
   0  -3  18   -1.56    6.66
   0  -3 -18    9.56    6.91
   0  -3  18    5.35    7.68
   0   3  19  144.10   13.33
   0   3 -19  129.64   13.72
   0   3 -19  145.92   14.56
   0   3 -19  138.17   15.02
   0   3  19  138.08   21.61
   0   3  19  138.32   12.67
   0   3 -19  123.74   18.91
   0  -3  19  156.45   15.61
   0  -3  19  129.07   18.46
   0  -3  19   94.15   14.62
   0  -3 -19  134.32   24.19
   0  -3  19   92.96   14.52
   0  -3 -19  141.03   14.31
   0  -3 -19  141.09   13.33
   0   3  20   26.81    8.02
   0   3 -20   39.61   12.99
   0   3  20   20.60    5.59
   0   3 -20   30.20    6.61
   0   3  20   32.54   14.37
   0   3  20   21.23    7.26
   0   3 -20   23.30    7.34
   0   3 -20   17.63    8.03
   0  -3  20   36.48    9.61
   0  -3  20   29.22   11.23
   0  -3 -20   27.94    4.82
   0  -3 -20   40.63    8.04
   0  -3 -20   30.63   16.19
   0  -3  20   32.43    8.55
   0  -3 -20   37.04    8.39
   0  -3  20   23.32    8.59
   0   3  21   23.42    7.08
   0   3 -21   23.50    8.04
   0   3  21   14.01    5.23
   0   3 -21   18.12    7.23
   0   3 -21   14.59    7.00
   0   3  21   17.10   12.55
   0   3  21   17.24    7.18
   0   3 -21    7.79   10.57
   0  -3  21   26.87    8.26
   0  -3 -21   23.93    7.48
   0  -3  21   15.96    8.75
   0  -3 -21   28.29   16.12
   0  -3  21   28.85    8.51
   0  -3 -21   23.88    7.49
   0  -3  21   31.13   10.34
   0   3  22   -7.52    5.71
   0   3 -22    0.58    7.78
   0   3  22   -4.58    4.88
   0   3 -22   -1.54    5.42
   0   3  22   -3.99   10.99
   0   3  22    0.51    5.23
   0   3 -22   -4.92    4.90
   0   3 -22    5.69    9.36
   0  -3  22    1.78    6.26
   0  -3  22    7.77   10.94
   0  -3  22    1.82    7.12
   0  -3 -22    0.44   15.66
   0  -3 -22   -0.41    6.92
   0  -3 -22    5.28    5.81
   0   3  23    5.67    7.07
   0   3 -23    2.56    5.14
   0   3  23    3.12    4.62
   0   3 -23   -6.76    9.97
   0   3  23   -0.26   10.75
   0   3  23   -3.16    6.32
   0   3 -23   -0.02    7.08
   0  -3  23    5.98    8.41
   0  -3  23    9.35    9.67
   0  -3  23    3.50    7.33
   0  -3 -23    2.21    7.22
   0  -3 -23   -2.48   17.40
   0   3 -24  108.23   21.49
   0   3 -24  102.02   12.50
   0   3  24  106.00   20.74
   0  -3  24   94.54   12.35
   0  -3  24   93.33   16.92
   0  -3 -24  119.23   25.70
   0  -3  24  100.85   16.87
   0   3  25   29.66    8.37
   0   3  25   36.85   14.62
   0   3  25   37.00    6.68
   0   3 -25   20.33    7.15
   0   3  25   20.74    7.79
   0   3 -25   23.77   10.49
   0   3 -25   34.04    9.35
   0   3 -25   28.36   14.11
   0  -3  25   26.51   13.67
   0  -3 -25   20.52    8.29
   0  -3  25   15.12    8.85
   0  -3 -25   40.86   17.48
   0  -3  25   33.13    7.91
   0   3  26   78.79   11.81
   0   3 -26   91.23   14.11
   0   3 -26   98.27   21.10
   0   3  26   74.59   10.92
   0   3 -26  101.37   12.32
   0   3 -26   83.73   11.49
   0  -3  26   88.31   16.90
   0  -3 -26   84.15   22.66
   0  -3  26   55.25   13.52
   0  -3 -26   97.81   14.06
   0  -3 -26   82.30   11.78
   0   3  27   24.11    8.57
   0   3 -27   28.67    9.30
   0   3 -27   27.20   15.40
   0   3 -27   29.48    7.92
   0   3  27   24.84    7.01
   0   3 -27   28.74    8.74
   0  -3 -27   20.21    7.68
   0  -3  27   27.96   11.21
   0  -3  27   22.89   11.03
   0  -3 -27   28.74    8.73
   0  -3  27   37.45   13.23
   0   3  28   57.12   10.60
   0   3 -28   64.99   11.92
   0   3 -28   64.74   11.27
   0   3 -28   57.89   18.77
   0   3  28   37.73   15.29
   0   3  28   56.09   10.26
   0   3 -28   52.30   11.45
   0  -3 -28   60.81   11.12
   0  -3  28   58.44   13.09
   0  -3  28   30.77   12.17
   0  -3 -28   58.06   11.19
   0  -3  28   31.66   11.58
   0   3  29   -1.35    7.30
   0   3 -29   -2.90    6.35
   0   3 -29    0.58    6.91
   0   3  29    3.41   11.34
   0   3  29    5.65    5.56
   0   3 -29    5.59    8.11
   0   3 -29   -0.28   12.23
   0  -3  29   -0.22    9.21
   0  -3  29    7.37   10.10
   0  -3 -29    6.23   16.41
   0  -3 -29    1.17    6.82
   0  -3 -29    6.81    5.93
   0   3  30   20.38    8.06
   0   3 -30   23.01    7.64
   0   3 -30   32.60   10.63
   0   3 -30   17.29   16.56
   0   3  30    4.09   11.97
   0   3 -30   16.13    9.18
   0  -3  30   15.27   10.24
   0  -3  30   20.23   12.10
   0  -3 -30   29.52   22.05
   0  -3  30   23.83   10.72
   0  -3 -30   30.22    9.97
   0  -3 -30   17.63    8.70
   0   3  31   14.47    8.86
   0   3 -31   17.02   10.34
   0   3 -31    6.56   13.06
   0   3  31    7.16   11.89
   0   3 -31   11.50    9.01
   0   3 -31    7.63    6.81
   0  -3  31   -6.04    9.05
   0  -3 -31   28.38   20.61
   0  -3  31   -2.23    8.07
   0  -3 -31   -0.22    9.67
   0  -3 -31   -6.65    7.92
   0   3  32    3.18    6.85
   0   3 -32    2.19    5.34
   0   3 -32    3.34    7.68
   0   3 -32   -9.62   10.83
   0   3  32    4.20   12.20
   0   3 -32   -4.17    6.24
   0  -3  32    8.26    8.50
   0  -3  32    7.77   12.22
   0  -3 -32   11.06   20.64
   0  -3  32    0.21    8.51
   0  -3 -32    2.94    9.85
   0  -3 -32    9.57    7.42
   0  -3 -32   -2.38    5.47
   0   4   0  233.38   17.24
   0  -4   0  212.93   11.37
   0  -4   0  221.66   21.79
   0  -4   0  224.72   10.41
   0   4   1    8.64    9.83
   0   4   1    3.68    9.66
   0   4   1    5.64    2.73
   0   4  -1    4.02    5.35
   0   4  -1   -2.01    9.01
   0   4  -1    5.79    3.13
   0  -4   1   12.17    4.74
   0  -4   1    7.60    3.56
   0  -4   1    9.32   11.32
   0  -4  -1    3.45    4.04
   0  -4  -1    0.93   10.10
   0  -4  -1    4.85   13.35
   0  -4  -1    4.14    2.85
   0   4   2  127.67   14.49
   0   4   2  132.56    8.07
   0   4   2  137.28   16.74
   0   4  -2  127.35    9.85
   0   4  -2  140.28   16.40
   0   4  -2  114.25    7.01
   0  -4   2  118.90    8.98
   0  -4   2  133.06   11.34
   0  -4  -2  161.69   27.93
   0  -4  -2  135.86    9.25
   0  -4  -2  128.08   14.90
   0  -4   2  137.36    8.17
   0  -4  -2  130.78    7.05
   0   4   3    4.84    3.97
   0   4  -3    2.98    3.93
   0   4   3    2.96   15.32
   0   4   3   -3.66   11.31
   0   4  -3    4.15    3.76
   0   4   3    4.36    2.78
   0  -4   3   15.72   12.60
   0  -4  -3   -0.76   18.26
   0  -4   3    0.34    4.52
   0  -4  -3    4.88   11.17
   0  -4   3    1.06    5.54
   0  -4  -3    4.67    3.26
   0   4   4   23.12    5.35
   0   4  -4   24.52    3.42
   0   4   4   17.82   14.20
   0   4  -4   29.63    5.07
   0   4   4   27.09    3.62
   0  -4   4   31.16    5.15
   0  -4  -4   37.41   17.88
   0  -4   4   25.39    9.91
   0  -4  -4   36.30   13.23
   0  -4   4   27.07    4.51
   0  -4  -4   26.89    3.84
   0   4   5    5.58    2.99
   0   4   5   12.71   15.99
   0   4  -5    8.29    5.31
   0  -4   5   -0.63    8.35
   0  -4  -5   15.96   13.29
   0  -4   5    3.92    4.55
   0  -4  -5    2.60    3.07
   0   4   6   34.32    4.27
   0   4   6   28.38   19.66
   0   4   6   29.39   11.49
   0   4  -6   33.39    6.28
   0   4  -6   36.17    8.63
   0  -4   6   37.42   10.15
   0  -4  -6   37.10   12.14
   0  -4  -6   33.70    5.42
   0  -4  -6   36.15    4.38
   0   4   7  105.86   17.92
   0   4   7   97.22    6.82
   0   4  -7   99.90   12.35
   0  -4  -7  102.72    8.95
   0  -4  -7  119.34   18.59
   0   4   8  115.37    9.45
   0   4   8  134.40   19.56
   0   4  -8  118.56   14.08
   0   4  -8  107.42    6.40
   0  -4   8  115.47   11.41
   0  -4   8  116.21   10.48
   0  -4  -8  115.84    9.12
   0  -4  -8  124.52   17.43
   0  -4  -8  141.42   20.04
   0   4   9  252.20   15.39
   0   4   9  242.81   26.05
   0   4  -9  242.51   16.04
   0   4  -9  260.46   13.96
   0   4  -9  249.88   20.22
   0  -4   9  251.54   15.70
   0  -4  -9  277.51   28.45
   0  -4  -9  249.98   15.15
   0  -4   9  237.58   10.19
   0  -4  -9  262.41   14.11
   0   4  10  247.09   15.54
   0   4  10  258.78   14.29
   0   4  10  260.34   28.18
   0   4  10  250.10   27.04
   0   4 -10  282.85   18.36
   0   4 -10  247.73   20.39
   0   4 -10  279.83   22.36
   0  -4 -10  264.70   16.16
   0  -4 -10  260.51   29.69
   0  -4 -10  256.24   15.03
   0  -4  10  270.22   17.31
   0  -4 -10  235.92   13.29
   0   4  11  312.04   19.68
   0   4  11  327.32   33.23
   0   4 -11  357.97   27.75
   0   4 -11  318.81   20.66
   0   4 -11  291.75   24.25
   0   4 -11  336.17   20.86
   0  -4  11  296.90   19.12
   0  -4 -11  323.98   33.35
   0  -4 -11  327.48   19.20
   0  -4 -11  295.23   17.83
   0  -4 -11  305.18   16.86
   0   4  12  470.47   27.06
   0   4  12  473.00   24.18
   0   4  12  465.77   39.79
   0   4  12  554.83   47.83
   0   4 -12  477.29   29.44
   0   4 -12  502.32   36.74
   0   4 -12  536.65   37.92
   0  -4  12  473.14   26.09
   0  -4 -12  522.22   29.28
   0  -4 -12  600.88   53.71
   0  -4 -12  494.26   28.23
   0  -4  12  510.86   30.29
   0  -4 -12  480.60   25.74
   0   4  13  684.37   39.72
   0   4 -13  627.91   47.38
   0   4  13  708.35   55.85
   0   4  13  688.93   61.87
   0   4 -13  703.93   43.76
   0   4 -13  641.66   48.10
   0  -4 -13  658.58   38.36
   0  -4  13  658.27   49.57
   0  -4 -13  757.53   67.28
   0  -4 -13  613.69   35.72
   0  -4  13  707.12   43.26
   0  -4 -13  672.87   36.09
   0   4  14  194.17   14.06
   0   4  14  184.58   22.24
   0   4  14  233.75   27.17
   0   4 -14  189.62   17.44
   0   4 -14  216.52   16.92
   0  -4  14  207.66   20.54
   0  -4  14  217.07   16.53
   0  -4 -14  206.19   15.16
   0  -4 -14  257.31   30.60
   0  -4 -14  231.90   16.59
   0  -4 -14  213.90   14.42
   0   4  15  289.16   16.63
   0   4 -15  302.63   20.63
   0   4  15  288.11   29.13
   0   4  15  322.68   35.77
   0   4 -15  307.30   21.70
   0   4 -15  264.80   23.29
   0  -4  15  257.63   19.50
   0  -4 -15  302.99   20.07
   0  -4  15  325.17   28.12
   0  -4 -15  321.85   36.01
   0  -4 -15  301.31   20.27
   0  -4  15  302.65   21.70
   0  -4 -15  314.20   19.13
   0   4  16   15.90    5.85
   0   4 -16   18.32    6.72
   0   4  16   18.88    4.52
   0   4 -16    9.01    5.90
   0   4  16   10.18   14.14
   0   4 -16    9.94    6.54
   0   4 -16   16.83    8.68
   0  -4  16   24.21    8.30
   0  -4  16   28.46    7.84
   0  -4 -16    8.98   13.92
   0  -4  16    1.78    9.06
   0  -4 -16   19.18    5.69
   0  -4 -16   14.19    5.02
   0  -4 -16   12.26    4.75
   0   4  17  273.12   19.19
   0   4 -17  265.99   20.01
   0   4  17  294.44   17.76
   0   4 -17  309.43   26.60
   0   4  17  247.99   30.82
   0   4 -17  306.86   22.26
   0  -4  17  287.70   21.86
   0  -4 -17  295.09   20.60
   0  -4 -17  302.13   35.42
   0  -4  17  288.80   27.08
   0  -4  17  278.22   25.90
   0  -4 -17  300.03   19.23
   0   4  18    0.60    5.59
   0   4 -18    4.85    6.58
   0   4  18   -6.42   12.60
   0   4 -18   11.50    7.93
   0   4 -18    3.47    4.58
   0  -4  18    3.05    7.98
   0  -4 -18    3.81    5.25
   0  -4  18   -0.51    8.93
   0  -4 -18   -9.49   15.68
   0  -4 -18    4.01    5.60
   0  -4  18    2.38    5.55
   0  -4 -18   -3.73    4.84
   0   4  19   99.45   10.29
   0   4  19  100.34    9.31
   0   4 -19   95.40   12.62
   0   4  19   79.78   19.83
   0   4 -19   96.37   13.30
   0   4 -19   91.71   11.19
   0  -4  19   72.42   15.79
   0  -4  19   87.81   12.09
   0  -4 -19   84.73   10.22
   0  -4  19   78.27   13.74
   0  -4 -19   91.07   21.94
   0  -4 -19  100.91   11.44
   0  -4  19   98.43   11.95
   0  -4 -19   92.65   10.00
   0   4  20    0.99    6.26
   0   4 -20    5.53    6.74
   0   4  20    5.10    4.03
   0   4  20    9.13   15.05
   0   4 -20    2.85    6.08
   0   4 -20   -0.77    7.66
   0  -4  20   -0.84    7.32
   0  -4 -20    1.52    4.76
   0  -4  20    5.96   10.18
   0  -4 -20   16.04   17.15
   0  -4 -20    8.26    6.37
   0  -4  20    0.16    6.37
   0  -4 -20    3.47    5.83
   0   4  21   25.78    7.39
   0   4 -21   16.88    7.77
   0   4 -21   17.78    8.13
   0   4  21   31.73   15.82
   0   4 -21   13.05    6.28
   0   4 -21   24.24   12.17
   0  -4  21   23.19    8.40
   0  -4  21   29.36    9.66
   0  -4  21   26.40   10.05
   0  -4 -21   24.84   19.46
   0  -4 -21   25.29    8.31
   0  -4 -21   26.89    6.53
   0  -4 -21   25.88    7.37
   0   4  22   23.11    8.95
   0   4 -22    2.86    9.92
   0   4  22   14.73    5.15
   0   4 -22   16.64    8.98
   0   4  22   19.85   13.18
   0   4 -22    8.37    7.21
   0  -4  22   17.69   11.86
   0  -4  22   22.40   10.10
   0  -4 -22   24.75    8.28
   0  -4 -22   26.53   16.96
   0  -4  22   21.72    9.37
   0  -4 -22   18.19    7.85
   0  -4  22   21.30    7.91
   0  -4 -22   22.94    6.24
   0   4 -23    2.13    5.50
   0   4  23  -12.78   10.78
   0   4 -23   -1.90    9.64
   0  -4  23   -0.91    7.26
   0  -4  23    1.73    8.79
   0  -4 -23   11.80   15.46
   0  -4 -23   -8.38    7.64
   0  -4 -23   -2.85    5.28
   0   4 -24   26.34    8.56
   0   4  24   24.44   15.96
   0   4 -24   23.54    7.76
   0   4 -24   24.88   12.55
   0  -4  24   33.42   10.53
   0  -4  24   26.28    7.85
   0  -4 -24   33.44    8.46
   0  -4  24    5.99    9.92
   0  -4 -24   49.89   20.43
   0   4  25   68.01   11.41
   0   4 -25   35.25   13.97
   0   4 -25   75.23   13.37
   0   4 -25   56.04    9.89
   0   4 -25   46.25   10.31
   0  -4  25   65.88   14.94
   0  -4 -25   70.77   10.78
   0  -4 -25   51.89   19.55
   0  -4  25   57.41   14.82
   0  -4  25   50.59    8.53
   0  -4 -25   63.33    9.58
   0   4  26   12.70    8.94
   0   4 -26   10.43    6.31
   0   4 -26   10.81    8.50
   0   4  26    9.34   10.13
   0   4 -26   11.29    8.83
   0   4 -26    3.74   11.86
   0  -4  26    9.14   10.05
   0  -4  26   20.38   12.67
   0  -4  26    9.99   10.92
   0  -4 -26   15.34    6.45
   0  -4 -26   10.55    8.22
   0  -4  26   13.15    8.25
   0  -4 -26   17.52    6.36
   0   4  27   70.91   11.75
   0   4 -27  107.68   19.41
   0   4 -27   94.85   13.42
   0   4  27   61.70   16.73
   0   4  27   64.28   17.79
   0   4 -27   66.94   13.64
   0   4 -27   73.34   13.47
   0  -4  27   83.67   16.05
   0  -4 -27   82.92   11.65
   0  -4  27   57.81   15.23
   0  -4  27   52.15   14.05
   0  -4 -27   99.11   13.14
   0  -4  27   80.24   12.31
   0  -4 -27   96.24   11.15
   0   4  28    4.10    6.88
   0   4 -28   11.81    7.07
   0   4 -28    3.56    7.46
   0   4  28   -0.13   10.35
   0   4  28    2.00   10.16
   0   4 -28    7.67    7.98
   0   4 -28   10.92   11.47
   0  -4  28    1.95    7.30
   0  -4  28    4.81    8.24
   0  -4 -28    3.17   16.37
   0  -4  28   -0.93    6.70
   0  -4 -28   -0.83    7.63
   0  -4 -28    8.05    6.26
   0  -4 -28    2.88    5.41
   0   4  29  123.35   16.36
   0   4 -29  148.90   18.73
   0   4 -29  169.43   17.59
   0   4  29  101.40   19.55
   0   4  29  126.95   22.86
   0   4 -29  100.47   15.73
   0   4 -29   76.03   22.22
   0  -4  29   97.44   17.46
   0  -4  29  145.14   20.73
   0  -4  29  138.37   16.88
   0  -4 -29  151.00   33.20
   0  -4  29   80.66   19.03
   0  -4 -29  121.98   17.51
   0  -4 -29  122.59   14.34
   0  -4 -29  144.81   14.67
   0   4  30   -0.49    6.53
   0   4 -30    0.49    6.75
   0   4 -30   -3.64    6.29
   0   4  30   -0.51   10.83
   0   4  30  -18.58   13.82
   0   4 -30   -1.42    6.27
   0   4 -30    0.86   11.59
   0  -4  30   10.66    8.26
   0  -4  30  -10.19    9.45
   0  -4  30    9.08    7.39
   0  -4 -30  -10.37   14.59
   0  -4  30    5.92    7.66
   0  -4 -30    8.04    8.72
   0  -4 -30    3.57    5.34
   0  -4 -30    1.65    4.48
   0   4  31   90.51   13.53
   0   4 -31   89.30   13.97
   0   4 -31  100.01   16.51
   0   4 -31   51.38   21.56
   0   4  31   75.03   20.62
   0   4 -31  100.42   14.43
   0  -4  31   75.06   17.28
   0  -4  31   91.13   20.07
   0  -4 -31   89.21   26.81
   0  -4  31   68.08   16.07
   0  -4 -31   82.03   14.39
   0  -4 -31   95.44   14.05
   0  -4 -31   71.64   10.84
   0   5   0   -4.65    7.56
   0   5   0   -2.48    2.63
   0  -5   0   -0.07    3.21
   0   5   1   -5.56    8.50
   0   5  -1   -7.39    5.85
   0   5  -1    1.90    3.23
   0  -5  -1   -1.38    7.49
   0  -5  -1   -0.12    2.90
   0   5   2  416.71   31.96
   0   5   2  376.25   16.11
   0   5  -2  433.34   24.37
   0   5  -2  359.31   17.08
   0  -5   2  418.55   19.49
   0  -5  -2  442.29   34.97
   0  -5  -2  392.34   17.00
   0   5  -3  717.47   34.60
   0   5  -3  750.01   53.29
   0  -5   3  649.16   32.96
   0  -5   3  733.48   34.71
   0  -5  -3  641.96   31.63
   0  -5  -3  734.95   69.86
   0  -5  -3  732.85   53.98
   0  -5   3  752.58   40.15
   0   5  -4  405.75   33.24
   0   5  -4  345.92   18.28
   0  -5   4  357.66   20.04
   0  -5   4  356.43   18.27
   0  -5  -4  371.71   42.48
   0  -5  -4  379.85   19.27
   0   5   5  318.82   14.74
   0   5   5  338.96   17.99
   0   5   5  330.81   28.38
   0   5  -5  322.89   18.07
   0   5  -5  350.47   27.06
   0  -5   5  336.75   18.08
   0  -5  -5  348.22   39.81
   0  -5  -5  313.91   16.72
   0  -5  -5  330.05   15.50
   0   5   6  883.24   41.11
   0   5   6  899.05   46.54
   0   5   6  898.78   68.82
   0   5  -6  848.49   63.90
   0  -5   6  857.16   46.26
   0  -5  -6  822.95   43.38
   0  -5  -6  876.56   71.98
   0   5   7  231.03   14.35
   0   5   7  250.25   25.69
   0   5  -7  230.61   21.92
   0  -5   7  242.69   24.04
   0  -5   7  233.43   15.22
   0  -5  -7  228.39   14.54
   0  -5  -7  240.51   28.48
   0  -5  -7  231.90   26.18
   0   5   8  462.78   24.40
   0   5  -8  492.81   28.24
   0   5   8  492.68   42.12
   0   5  -8  450.58   25.09
   0   5  -8  456.50   33.51
   0   5  -8  467.63   35.64
   0  -5  -8  445.50   24.18
   0  -5   8  457.48   35.88
   0  -5  -8  451.31   21.87
   0   5   9    9.34    4.77
   0   5  -9   17.17    8.37
   0   5   9   -4.37   13.91
   0   5   9    7.94    3.26
   0   5  -9    8.67    6.04
   0   5  -9    9.93    5.95
   0   5  -9   13.36   11.93
   0  -5   9    9.65    5.84
   0  -5  -9   12.94    4.77
   0  -5  -9   10.16   10.42
   0  -5   9    3.24    9.36
   0  -5  -9   12.54    4.31
   0   5  10   90.09    8.80
   0   5 -10  117.40   15.18
   0   5 -10  101.33   13.36
   0   5  10  107.67    8.15
   0   5 -10  110.39   11.23
   0  -5  10   95.63   15.46
   0  -5 -10   91.24    8.85
   0  -5  10   98.37   10.10
   0  -5 -10   94.89   17.04
   0  -5 -10  115.23   18.77
   0  -5  10  101.06   13.30
   0  -5 -10   92.65    7.52
   0   5  11   78.73    7.76
   0   5  11   78.34    7.74
   0   5 -11   78.38   13.49
   0   5 -11   75.86    9.36
   0   5 -11   91.92   15.66
   0  -5 -11   89.56    8.72
   0  -5  11   89.71   14.06
   0  -5 -11   75.76   17.65
   0  -5 -11   99.65    8.88
   0  -5  11   93.23   11.14
   0  -5 -11   84.43    7.78
   0   5  12   19.54    5.63
   0   5  12   18.11    4.71
   0   5  12   29.96   14.23
   0   5 -12   14.89    7.33
   0   5 -12   27.83   10.70
   0   5 -12   23.61    9.15
   0  -5  12   28.93   11.45
   0  -5 -12   22.83    5.66
   0  -5 -12   17.74   14.26
   0  -5 -12   22.03    5.73
   0  -5  12   28.17    7.99
   0  -5 -12   20.87    4.42
   0   5  13   20.43    6.33
   0   5  13   12.96    3.62
   0   5 -13   13.94    8.13
   0   5  13   33.89   14.98
   0   5 -13    4.24    9.73
   0   5 -13   21.94   10.94
   0   5 -13    8.53    5.36
   0  -5  13   16.66   11.11
   0  -5  13   15.45    7.50
   0  -5 -13   12.23   15.51
   0  -5 -13   20.68    6.13
   0  -5 -13   18.83    5.16
   0  -5 -13   20.50    4.69
   0   5  14   12.53    5.20
   0   5  14   19.30    4.50
   0   5 -14   13.47    9.27
   0   5 -14   11.77    6.58
   0   5  14   14.97   11.50
   0   5 -14   11.71    8.58
   0   5 -14   13.67    6.68
   0  -5  14   19.46    6.98
   0  -5  14    5.48    3.77
   0  -5  14    7.69    8.87
   0  -5 -14   30.21   14.80
   0  -5 -14    9.49    5.02
   0  -5 -14    8.61    5.18
   0  -5 -14    6.84    3.49
   0   5  15    9.56    5.99
   0   5 -15   15.32    8.88
   0   5 -15   26.00    8.09
   0   5  15   16.67   15.36
   0   5 -15   11.25    8.54
   0   5 -15   19.57    7.33
   0  -5  15   18.39    7.56
   0  -5  15   20.51    4.99
   0  -5  15   14.87    9.07
   0  -5 -15   20.08   16.69
   0  -5 -15   22.80    6.09
   0  -5 -15   25.83    6.01
   0  -5 -15   18.43    5.48
   0   5  16  160.03   13.63
   0   5  16  129.05   21.24
   0   5 -16  168.45   15.10
   0   5 -16  154.57   18.39
   0   5 -16  157.89   17.92
   0  -5  16  115.99   17.26
   0  -5 -16  148.43   12.71
   0  -5 -16  173.32   26.06
   0  -5 -16  149.19   13.29
   0  -5  16  156.60   15.01
   0   5  17   75.81    9.30
   0   5 -17   69.51   10.16
   0   5 -17   76.65   12.93
   0   5 -17   84.93   11.32
   0   5  17   82.96   18.76
   0   5 -17   58.24   11.08
   0  -5  17   86.46   10.89
   0  -5  17   65.06    8.57
   0  -5  17   50.75   12.73
   0  -5 -17   78.32   21.17
   0  -5  17   83.20   13.14
   0  -5 -17   72.32    9.82
   0  -5 -17   68.67    8.25
   0  -5 -17   71.63    8.46
   0   5  18   72.78    9.91
   0   5 -18   90.01   11.84
   0   5 -18   91.38   14.68
   0   5  18   70.15   17.44
   0   5 -18   95.32   12.36
   0  -5  18   75.06   14.51
   0  -5 -18   78.47   10.81
   0  -5 -18   75.34   20.57
   0  -5  18   52.09   11.52
   0  -5 -18   85.00   10.58
   0  -5  18   75.57   10.53
   0  -5 -18   85.21    9.17
   0   5  19  191.17   17.41
   0   5 -19  235.92   22.80
   0   5  19  206.61   29.17
   0   5 -19  248.41   20.66
   0   5 -19  228.63   19.31
   0  -5  19  174.05   21.98
   0  -5 -19  199.67   16.42
   0  -5  19  204.73   24.07
   0  -5 -19  218.39   32.16
   0  -5 -19  208.79   18.42
   0  -5  19  201.66   18.15
   0  -5 -19  228.48   16.71
   0   5  20  460.99   32.59
   0   5  20  391.74   42.23
   0   5  20  460.00   49.72
   0   5 -20  461.14   32.85
   0   5 -20  383.93   32.20
   0  -5  20  413.42   39.16
   0  -5  20  459.15   33.76
   0  -5 -20  439.87   29.90
   0  -5 -20  484.46   53.32
   0  -5 -20  470.06   34.36
   0  -5 -20  440.59   28.24
   0   5  21   62.86    9.75
   0   5 -21   71.46   10.93
   0   5  21   41.85   12.12
   0   5  21   72.13   17.72
   0   5 -21   59.62   11.22
   0   5 -21   64.27   11.74
   0  -5  21   54.80   13.38
   0  -5  21   49.74    9.67
   0  -5 -21   66.46   10.08
   0  -5  21   59.35   13.12
   0  -5 -21   88.90   23.52
   0  -5 -21   68.52    9.87
   0  -5  21   55.23   10.66
   0  -5 -21   71.76    9.27
   0   5  22  573.65   40.54
   0   5 -22  499.63   50.33
   0   5  22  507.98   52.05
   0   5 -22  486.64   39.93
   0   5  22  646.21   65.52
   0   5 -22  509.64   46.42
   0  -5 -22  669.57   74.17
   0  -5  22  584.63   52.96
   0  -5 -22  623.71   43.07
   0  -5  22  440.97   38.86
   0  -5 -22  578.91   37.97
   0   5 -23   83.91   11.89
   0   5  23   80.56   16.71
   0   5 -23   74.69   15.98
   0  -5  23   63.61   15.36
   0  -5 -23   82.96   23.40
   0  -5  23   54.82   10.99
   0  -5 -23   77.15   13.04
   0  -5 -23   85.51   10.37
   0   5  24  214.37   19.81
   0   5 -24  187.39   18.46
   0   5 -24  163.82   20.21
   0   5  24  153.23   24.43
   0   5 -24  186.35   19.38
   0  -5  24  167.90   19.01
   0  -5  24  194.26   19.13
   0  -5  24  175.84   23.73
   0  -5  24  144.69   22.26
   0  -5 -24  192.08   17.32
   0   5  25   18.24    7.11
   0   5 -25   25.22   11.67
   0   5 -25   15.57    7.31
   0   5  25   27.78   12.33
   0   5  25   16.87   12.92
   0   5 -25    9.18    8.26
   0   5 -25   18.19    8.95
   0  -5  25   24.94   12.95
   0  -5 -25   28.70    8.12
   0  -5  25   21.83    7.76
   0  -5  25   24.22    9.44
   0  -5  25   14.35   10.40
   0  -5 -25   13.39    6.53
   0   5  26   31.71    8.91
   0   5 -26   33.91   11.00
   0   5 -26   20.02    7.91
   0   5  26   17.65   12.30
   0   5  26   23.44   13.28
   0   5 -26   10.80    7.26
   0   5 -26   15.77   14.76
   0  -5  26   18.93    8.91
   0  -5  26   16.51    9.64
   0  -5  26   19.00    8.16
   0  -5 -26   45.01   22.52
   0  -5  26   19.31   10.72
   0  -5 -26   16.11    8.82
   0  -5 -26   31.00    8.49
   0  -5 -26   28.55    7.87
   0   5  27   15.38    8.84
   0   5 -27    7.57    8.14
   0   5 -27   10.37    5.67
   0   5  27   16.85    9.89
   0   5  27   -0.34   11.89
   0   5 -27   10.53   10.08
   0   5 -27   19.64   14.68
   0  -5  27    5.22    7.51
   0  -5  27    6.82   11.12
   0  -5  27    4.58    7.48
   0  -5 -27   15.59   17.78
   0  -5  27   -0.96    9.61
   0  -5 -27    2.16    7.84
   0  -5 -27    7.18    7.73
   0  -5 -27   13.64    4.88
   0   5  28   -0.45    5.65
   0   5 -28    6.10    6.56
   0   5  28   -0.20    9.68
   0   5  28    1.32   11.46
   0   5 -28   11.61    8.03
   0   5 -28    0.22    8.97
   0  -5  28   -9.05   12.34
   0  -5  28    1.64    8.40
   0  -5 -28    2.85    6.25
   0  -5  28   -1.63    8.08
   0  -5 -28  -10.01   17.59
   0  -5 -28    6.96    7.10
   0  -5  28    5.39    7.74
   0  -5 -28   -3.39    5.77
   0   5  29   -6.85    7.31
   0   5 -29   12.97    8.95
   0   5 -29    1.95    6.68
   0   5  29   -2.31    9.18
   0   5  29    5.47   12.95
   0   5 -29   -3.24    7.02
   0   5 -29   -7.58   10.72
   0  -5  29   -8.16    7.35
   0  -5  29    5.18   11.74
   0  -5  29   10.85    8.20
   0  -5 -29    6.16   14.54
   0  -5  29   12.87   11.48
   0  -5 -29    0.15    8.16
   0  -5 -29   -3.02    6.36
   0  -5 -29   -2.24    4.98
   0   5  30   -1.49    8.30
   0   5 -30   -1.35    8.01
   0   5 -30   10.11    8.71
   0   5  30   -2.63    9.10
   0   5  30    1.78   10.07
   0   5 -30   -6.17    5.89
   0   5 -30   -4.43    9.77
   0  -5  30   -0.62    5.96
   0  -5  30    8.77   10.94
   0  -5  30   -2.65    6.23
   0  -5 -30    1.46   16.06
   0  -5  30   -1.55    9.73
   0  -5 -30   -4.43    7.06
   0  -5 -30   -4.60    6.57
   0  -5 -30    5.28    5.67
   0   5  31   10.67    7.18
   0   5 -31   12.94    9.12
   0   5 -31   11.26    7.66
   0   5  31    3.62    9.72
   0   5  31    9.01   14.98
   0   5 -31    5.36    6.37
   0   5 -31   10.85   11.59
   0  -5  31    8.19    8.14
   0  -5  31    4.18   10.47
   0  -5  31    8.51    6.35
   0  -5 -31   32.57   23.08
   0  -5  31    5.89    9.62
   0  -5 -31    2.31    6.74
   0  -5 -31    7.78    7.71
   0  -5 -31   14.08    6.92
   0   6   0 1213.09   67.06
   0   6   0 1234.68   95.89
   0   6   0 1370.79   93.84
   0   6   0 1183.10   62.57
   0  -6   0 1225.39   66.87
   0  -6   0 1240.35  103.08
   0   6  -1   62.69    6.85
   0   6   1   67.43    7.31
   0   6   1   78.81   15.29
   0   6  -1   68.76    8.99
   0   6  -1   63.04    6.02
   0  -6   1   56.57   10.35
   0  -6   1   68.83    8.00
   0  -6  -1   56.78    5.65
   0  -6  -1   77.22   20.19
   0  -6   1   69.58   15.70
   0  -6  -1   64.46   12.66
   0  -6   1   69.53    6.41
   0  -6  -1   61.41    5.67
   0   6  -2  316.49   27.00
   0   6   2  266.24   15.01
   0   6   2  308.88   27.68
   0   6   2  292.05   13.99
   0   6  -2  257.31   17.91
   0  -6   2  305.00   15.81
   0  -6   2  285.58   16.65
   0  -6  -2  239.89   33.53
   0  -6  -2  291.16   16.71
   0  -6  -2  285.93   14.23
   0   6   3    1.41   10.79
   0   6   3    8.11    4.90
   0   6   3   -1.33   12.42
   0   6  -3    0.45    4.63
   0   6  -3    5.67    4.04
   0   6   3    6.22    2.72
   0   6  -3    6.49   12.78
   0  -6   3    8.74    4.94
   0  -6  -3  -15.83   21.76
   0  -6  -3    5.05    5.24
   0  -6   3    3.14    6.28
   0  -6  -3    6.45    2.88
   0   6   4  521.04   43.93
   0   6   4  516.70   27.31
   0   6   4  559.21   43.27
   0   6  -4  519.96   41.61
   0  -6   4  513.84   43.09
   0  -6   4  510.32   26.41
   0  -6   4  479.93   29.83
   0  -6  -4  493.34   25.42
   0  -6  -4  494.77   57.69
   0  -6  -4  492.29   41.49
   0   6   5   -7.42    9.94
   0   6   5    1.51    4.15
   0   6  -5    3.50    3.68
   0   6   5   15.37   10.99
   0   6   5    2.19    2.54
   0   6  -5   10.41   10.43
   0  -6   5    1.64    5.67
   0  -6  -5   -1.74    4.58
   0  -6   5   14.67   11.65
   0  -6  -5    6.18   11.53
   0   6   6   -5.17   16.20
   0   6   6    3.59    4.42
   0   6  -6   11.93   11.27
   0   6  -6    1.07    2.50
   0   6   6   -0.37   10.80
   0  -6   6   -2.54    3.40
   0  -6   6   -2.97    4.35
   0  -6  -6    2.10    4.23
   0  -6   6    2.23    8.89
   0  -6   6   -3.52    5.28
   0  -6  -6    2.69   11.73
   0   6   7  265.73   29.84
   0   6   7  292.12   16.97
   0   6  -7  302.86   18.28
   0   6   7  314.70   27.51
   0   6  -7  319.25   27.97
   0  -6   7  268.10   25.85
   0  -6   7  291.00   17.70
   0  -6   7  247.93   15.40
   0  -6  -7  262.41   28.60
   0  -6  -7  250.40   14.90
   0   6   8   29.71    6.33
   0   6   8   17.14   13.32
   0   6   8   26.71   13.93
   0   6  -8   21.43    6.20
   0   6  -8   22.21   10.70
   0  -6   8   21.28   10.29
   0  -6   8   25.23    5.92
   0  -6  -8   14.93   14.37
   0  -6  -8   20.23    6.20
   0  -6  -8   24.34    5.34
   0   6   9  460.27   26.46
   0   6  -9  471.54   34.06
   0   6   9  493.29   55.54
   0   6   9  528.26   46.94
   0   6  -9  517.58   31.07
   0   6  -9  432.61   25.83
   0   6  -9  519.74   41.40
   0  -6  -9  435.81   24.98
   0  -6   9  462.62   40.64
   0  -6  -9  530.81   49.96
   0  -6   9  513.29   30.02
   0  -6  -9  497.78   25.36
   0   6  10  287.51   17.87
   0   6 -10  327.31   22.56
   0   6  10  325.24   40.41
   0   6  10  316.68   34.26
   0   6  10  316.99   17.21
   0   6 -10  305.81   19.42
   0   6 -10  292.47   25.09
   0   6 -10  328.33   28.89
   0  -6  10  336.76   31.24
   0  -6 -10  317.28   19.82
   0  -6  10  342.90   22.21
   0  -6 -10  310.63   17.43
   0   6  11  111.44   10.58
   0   6 -11  130.15   12.34
   0   6  11  114.66   22.78
   0   6  11  134.56   20.89
   0   6  11  113.56    8.30
   0   6 -11  113.31    9.84
   0   6 -11  124.42   15.12
   0   6 -11  121.86   16.41
   0  -6  11  126.70   17.24
   0  -6 -11  106.09   10.04
   0  -6  11  117.52   10.44
   0  -6 -11  120.45    9.63
   0   6  12  558.85   33.32
   0   6 -12  611.84   49.31
   0   6  12  528.65   59.73
   0   6 -12  572.04   45.62
   0   6 -12  591.75   36.82
   0  -6  12  631.03   51.98
   0  -6  12  563.27   36.78
   0  -6 -12  572.48   34.59
   0  -6  12  534.77   42.19
   0  -6 -12  663.74   63.77
   0  -6 -12  568.20   31.63
   0   6  13  202.19   15.45
   0   6 -13  215.95   20.56
   0   6  13  230.29   33.66
   0   6 -13  225.61   23.46
   0   6 -13  236.52   18.40
   0  -6  13  232.55   18.14
   0  -6  13  203.67   23.12
   0  -6 -13  233.44   30.18
   0  -6 -13  215.26   14.67
   0  -6 -13  228.60   15.01
   0   6  14  558.91   35.62
   0   6 -14  596.82   51.08
   0   6  14  459.17   58.16
   0   6  14  618.68   61.69
   0   6 -14  648.48   42.96
   0   6 -14  586.70   47.69
   0  -6 -14  585.99   36.63
   0  -6  14  634.70   53.51
   0  -6 -14  651.61   65.55
   0  -6 -14  639.19   37.17
   0  -6  14  636.13   41.81
   0  -6 -14  646.72   36.00
   0   6  15  129.87   12.55
   0   6 -15  130.83   17.46
   0   6  15  125.32   24.35
   0   6  15  119.52   19.23
   0   6 -15  112.42   11.71
   0   6 -15  123.71   16.38
   0  -6 -15  107.85   10.61
   0  -6  15  132.95   18.18
   0  -6 -15  113.30   21.44
   0  -6 -15  134.68   11.99
   0  -6  15  145.20   14.16
   0  -6 -15  129.76   10.77
   0   6  16  424.87   28.45
   0   6 -16  513.32   41.76
   0   6  16  491.32   54.48
   0   6  16  445.32   46.04
   0   6 -16  459.26   33.16
   0   6 -16  491.81   40.39
   0  -6 -16  460.05   29.35
   0  -6  16  425.78   41.15
   0  -6 -16  513.24   54.63
   0  -6 -16  450.80   29.29
   0  -6  16  448.28   31.43
   0  -6 -16  440.58   26.44
   0   6  17   61.73    8.22
   0   6 -17   53.41   14.38
   0   6  17   85.73   20.62
   0   6 -17   74.66   11.51
   0   6  17   54.77   15.55
   0   6 -17   63.94   12.16
   0   6 -17   43.20   11.11
   0  -6  17   49.53    6.72
   0  -6  17   71.98    9.50
   0  -6 -17   92.61   19.29
   0  -6  17   43.57   12.29
   0  -6 -17   77.87    9.65
   0  -6 -17   56.39    8.59
   0  -6 -17   65.77    7.99
   0   6  18  100.95   11.49
   0   6 -18   82.85   14.45
   0   6  18   71.12   15.76
   0   6 -18  114.06   14.13
   0   6  18   95.36   19.48
   0   6 -18  121.47   16.51
   0   6 -18   69.32   12.06
   0  -6  18   69.49    8.38
   0  -6  18   81.56   10.97
   0  -6 -18   97.16   24.38
   0  -6  18   60.81   14.68
   0  -6 -18  112.66   12.25
   0  -6 -18   92.72   10.51
   0  -6 -18   99.36   10.32
   0   6  19   -1.31    5.66
   0   6 -19    8.65    6.30
   0   6  19    7.53    4.57
   0   6 -19   -0.15    6.61
   0   6  19  -10.33   11.18
   0   6  19   11.80   12.02
   0   6 -19   -7.30    8.44
   0   6 -19    5.98    7.92
   0  -6  19    0.26    3.68
   0  -6 -19    5.84    5.47
   0  -6  19   -1.05    7.22
   0  -6 -19  -20.06   17.07
   0  -6  19   -1.55    8.99
   0  -6 -19   -1.67    6.94
   0  -6  19   15.40   10.51
   0  -6 -19   -0.42    5.86
   0   6  20    7.98    6.35
   0   6  20    9.39   11.05
   0   6  20   10.05    4.70
   0   6 -20    9.30    7.95
   0   6 -20   -2.26    8.37
   0   6  20    0.34   14.13
   0   6 -20    8.43    7.02
   0  -6  20    8.07    9.19
   0  -6  20   18.90   11.28
   0  -6 -20  -20.15   17.33
   0  -6 -20    7.51    6.53
   0  -6 -20   11.56    6.85
   0  -6  20    8.96    5.65
   0  -6 -20    5.21    4.95
   0   6  21   16.88    8.39
   0   6 -21   25.61    9.30
   0   6  21   13.42    5.12
   0   6  21    9.31   14.06
   0   6  21   17.72   13.72
   0   6 -21   22.04    8.47
   0  -6  21    8.13    9.57
   0  -6  21   10.74    7.89
   0  -6 -21   23.76   17.43
   0  -6 -21   23.05    8.00
   0  -6  21   26.26   12.38
   0  -6 -21   24.82    6.04
   0   6  22    4.34    4.51
   0   6 -22   17.89    9.52
   0   6  22   21.34   14.92
   0  -6  22    6.05    6.62
   0  -6  22   15.87   11.33
   0  -6 -22   10.74   19.66
   0  -6 -22   12.80    6.80
   0  -6 -22   12.72    5.52
   0   6  23   -0.47   12.61
   0   6  23    3.28    4.62
   0   6 -23    0.22    6.94
   0   6 -23    6.63    8.95
   0   6 -23    3.57    6.71
   0  -6  23   -2.09    7.76
   0  -6  23    7.69   11.56
   0  -6  23    4.09    5.40
   0  -6  23  -11.58   10.18
   0  -6 -23   -3.85    6.25
   0  -6 -23    5.73    6.78
   0   6  24   71.60   11.05
   0   6 -24   50.05   14.37
   0   6 -24   65.67   11.04
   0   6  24   61.05   17.36
   0   6  24   79.13   19.69
   0   6 -24   58.85   13.29
   0   6 -24   74.19   13.13
   0  -6  24   81.64   16.80
   0  -6 -24   75.00   11.17
   0  -6  24   66.29   11.13
   0  -6  24   46.93   10.06
   0  -6  24   72.30   16.26
   0   6  25    6.47    7.46
   0   6 -25   10.53    8.17
   0   6  25   -0.05    4.86
   0   6 -25    4.79    7.38
   0   6  25    0.02    9.01
   0   6  25   14.62   14.06
   0   6 -25    7.63    9.21
   0   6 -25   -7.29   10.05
   0  -6  25    6.39    6.94
   0  -6 -25    0.14    7.42
   0  -6  25   13.58   10.32
   0  -6 -25    8.58   16.82
   0  -6  25   -6.06   10.11
   0  -6  25    5.04    6.85
   0  -6 -25    4.03    5.28
   0   6  26   85.79   12.82
   0   6 -26   72.58   18.93
   0   6  26   82.96   12.13
   0   6 -26   81.13   13.31
   0   6  26   81.10   19.67
   0   6 -26  109.49   14.20
   0  -6  26  117.54   18.42
   0  -6  26   61.47   17.75
   0  -6 -26   92.91   11.65
   0  -6 -26  148.88   30.52
   0  -6  26   62.65   11.85
   0  -6 -26   72.61   13.06
   0  -6  26   92.74   12.92
   0  -6 -26   89.12   11.09
   0   6  27    5.03    6.76
   0   6 -27   -5.38    7.08
   0   6  27   -5.27    4.74
   0   6 -27   -2.19    7.81
   0   6  27   12.07   11.97
   0   6  27    2.08   12.69
   0   6 -27    0.59    8.10
   0   6 -27    7.59   11.65
   0  -6  27    1.11    6.76
   0  -6 -27    5.59    4.80
   0  -6  27    5.99    7.47
   0  -6 -27   -8.28   18.50
   0  -6  27    3.65    9.72
   0  -6 -27   12.83    7.41
   0  -6  27   -3.87    7.43
   0  -6 -27    3.85    5.21
   0   6  28   49.37   10.98
   0   6 -28   31.79   10.14
   0   6  28   46.41    9.19
   0   6 -28   34.15   10.53
   0   6  28   37.45   13.98
   0   6  28   39.43   18.49
   0   6 -28   54.17   12.32
   0   6 -28   16.39   14.16
   0  -6  28   36.73   10.56
   0  -6 -28   45.84    9.95
   0  -6  28   47.59   10.79
   0  -6 -28   33.68   20.30
   0  -6  28   31.62   13.93
   0  -6 -28   37.72   10.90
   0  -6  28   36.08   13.86
   0  -6 -28   32.86    8.28
   0   6  29    9.79    6.62
   0   6 -29    5.83    8.32
   0   6  29   12.67    6.36
   0   6 -29   13.84    7.31
   0   6  29   13.73   12.14
   0   6  29    6.00   12.24
   0   6 -29    8.07    8.12
   0   6 -29   -4.76   10.45
   0  -6  29   16.85    7.60
   0  -6 -29    2.38    6.65
   0  -6  29    2.65    7.54
   0  -6 -29   17.42   18.81
   0  -6  29   11.49   11.46
   0  -6 -29    9.02    9.97
   0  -6  29   19.73   13.89
   0  -6 -29    9.36    6.72
   0   6  30   48.52   11.58
   0   6 -30   67.84   13.20
   0   6  30   37.17   14.68
   0   6  30   31.61   16.24
   0   6 -30   37.91   11.86
   0   6 -30   62.34   18.12
   0   6 -30   32.13   12.27
   0  -6  30   55.85   14.07
   0  -6  30   38.68   11.26
   0  -6 -30   35.99    9.88
   0  -6 -30   78.23   27.41
   0  -6  30   30.33   14.97
   0  -6  30   61.12   12.55
   0  -6 -30   41.12    9.59
   0   7   0   -2.31    3.39
   0   7   0    0.46   11.48
   0   7   0    3.69    3.12
   0  -7   0    0.13    4.54
   0  -7   0   13.23   18.58
   0  -7   0   -1.23    9.28
   0   7  -1    1.63    5.23
   0   7   1    5.71    4.47
   0   7   1    6.28    8.70
   0   7  -1    3.55    3.69
   0   7   1    5.50    3.21
   0   7  -1    3.44    4.69
   0  -7   1    5.42    4.61
   0  -7  -1   10.48    5.22
   0  -7  -1   14.18   16.91
   0  -7   1   22.83   12.53
   0  -7   1   11.58    7.68
   0   7   2    2.13    3.17
   0   7   2    2.28    4.23
   0   7   2    0.98   12.45
   0   7  -2    1.83   10.40
   0   7   2   -5.11   10.21
   0   7  -2   -5.05    6.63
   0   7  -2   -4.39    4.05
   0  -7   2   -4.74    4.14
   0  -7  -2   -1.27    4.12
   0  -7   2   -2.20   13.59
   0  -7  -2    0.22   14.86
   0  -7   2   -2.57    5.59
   0   7  -3    7.57    5.05
   0   7   3    5.89    4.50
   0   7   3    4.55    9.99
   0   7   3    9.49   11.01
   0   7  -3    3.85    6.01
   0   7   3    5.07    2.73
   0   7  -3    4.57   10.53
   0  -7   3    4.47    3.53
   0  -7  -3    5.15    5.24
   0  -7  -3   17.41   21.44
   0  -7   3   -3.61    7.88
   0  -7  -3    2.17   10.33
   0   7   4   -5.37   12.23
   0   7   4    3.80    4.88
   0   7  -4    6.94   10.27
   0   7   4    8.76   10.15
   0   7  -4    5.33    4.95
   0  -7   4   -3.25    3.40
   0  -7   4   -2.37    6.70
   0  -7   4   -1.12    4.52
   0  -7   4    4.37   11.97
   0  -7  -4  -12.65   20.17
   0  -7  -4   -2.81    4.14
   0  -7  -4   15.14   12.60
   0   7  -5   46.81    7.10
   0   7   5   51.34    7.18
   0   7  -5   60.72   13.84
   0   7   5   71.06   15.55
   0   7   5   47.79   13.34
   0   7  -5   51.29    6.20
   0  -7   5   48.09    7.48
   0  -7   5   46.00    7.08
   0  -7   5   57.35   12.69
   0  -7  -5   74.23   24.81
   0  -7  -5   52.76    6.30
   0  -7  -5   62.02   17.59
   0  -7   5   46.92    6.97
   0   7   6  532.35   45.81
   0   7   6  503.81   28.69
   0   7  -6  611.38   48.64
   0   7   6  573.46   47.88
   0   7  -6  530.39   30.31
   0  -7   6  534.14   30.34
   0  -7   6  556.62   31.32
   0  -7  -6  492.09   28.24
   0  -7   6  589.81   47.23
   0  -7  -6  625.18   67.98
   0  -7  -6  512.66   49.19
   0  -7   6  527.79   30.52
   0  -7  -6  523.96   26.62
   0   7  -7    0.61    4.68
   0   7   7   -6.47    4.16
   0   7   7   -1.78   12.07
   0   7   7   -5.55    9.77
   0   7  -7    6.47   10.19
   0   7   7    1.37    3.68
   0  -7   7   -4.11   11.01
   0  -7   7    0.85    3.91
   0  -7  -7    2.51    4.22
   0  -7   7   -0.96    4.45
   0  -7  -7   -0.28   12.50
   0  -7  -7    4.97   11.76
   0  -7   7   -2.37    4.80
   0  -7  -7    3.06    3.89
   0   7   8  188.82   11.37
   0   7   8  179.94   13.24
   0   7  -8  210.30   23.91
   0   7   8  227.17   28.42
   0   7   8  186.27   23.70
   0   7  -8  204.80   14.81
   0  -7   8  168.65   13.08
   0  -7  -8  181.11   12.47
   0  -7   8  221.36   25.70
   0  -7  -8  184.44   25.83
   0  -7  -8  181.95   26.94
   0  -7   8  202.63   15.07
   0   7   9   15.97    5.31
   0   7  -9   23.85   10.68
   0   7   9   28.77   14.38
   0   7   9   21.66   14.02
   0   7  -9   18.37    5.97
   0   7   9   17.74    4.38
   0  -7  -9   14.34    4.72
   0  -7   9   21.52   13.53
   0  -7  -9   17.49   15.83
   0  -7  -9   14.26   15.50
   0  -7   9   16.84    6.57
   0  -7  -9   16.29    4.28
   0   7  10   90.85    9.27
   0   7 -10  100.75   16.36
   0   7  10   96.42   19.37
   0   7  10  107.83   19.80
   0   7 -10   90.16   10.25
   0   7  10  102.15    8.45
   0  -7 -10  100.77    9.79
   0  -7  10   92.28   17.27
   0  -7 -10   96.61   18.99
   0  -7 -10  106.86   22.19
   0  -7  10  101.64   10.48
   0  -7 -10   88.68    7.77
   0   7  11   13.62    5.71
   0   7  11   21.87   16.87
   0   7  11    6.04   13.76
   0   7  11   11.11    3.94
   0   7 -11   19.65    6.21
   0   7 -11   19.26    8.80
   0   7 -11   23.79   12.14
   0   7 -11   19.87    6.30
   0  -7  11   14.20    9.75
   0  -7  11   22.07    7.20
   0  -7 -11   19.90    5.39
   0  -7 -11   19.34   14.40
   0  -7 -11   35.15   16.17
   0  -7 -11   17.93    4.28
   0   7  12    0.60    5.90
   0   7  12    9.38   17.26
   0   7  12    2.67   11.50
   0   7  12    4.15    3.34
   0   7 -12    3.57    4.94
   0   7 -12    3.03    8.83
   0   7 -12   -1.20    8.93
   0   7 -12    2.02    6.13
   0  -7  12   -1.05   11.02
   0  -7  12    5.47    6.47
   0  -7 -12    2.44    4.66
   0  -7 -12    2.49   12.22
   0  -7 -12    1.26    3.88
   0   7  13   83.30    9.54
   0   7  13   73.79   22.67
   0   7  13   97.97   17.22
   0   7  13   86.68    8.02
   0   7 -13   92.47   10.02
   0   7 -13  102.50   14.72
   0   7 -13  113.53   16.72
   0   7 -13   92.32   11.40
   0  -7  13   82.38   16.38
   0  -7  13  108.90   11.95
   0  -7 -13   95.48    9.75
   0  -7 -13   75.93   18.08
   0  -7 -13   95.25    8.87
   0   7  14   -0.17    5.41
   0   7  14    4.56    4.47
   0   7 -14    8.27    8.76
   0   7  14   18.73   15.64
   0   7 -14    3.64    8.18
   0   7 -14   -6.47    4.86
   0   7 -14    0.29    5.50
   0  -7 -14   -1.16    3.78
   0  -7  14    1.57    5.73
   0  -7 -14   -0.22   11.45
   0  -7 -14   -2.86    4.38
   0  -7  14   -6.07    9.57
   0  -7 -14    1.86    3.66
   0   7  15   28.17    6.97
   0   7  15   22.20    7.12
   0   7  15   58.28   19.19
   0   7 -15   21.21    7.77
   0   7 -15   24.62   11.46
   0   7 -15   40.31   12.91
   0  -7  15   31.63   12.94
   0  -7 -15   29.36    7.67
   0  -7 -15   40.99   18.73
   0  -7 -15   34.82    7.21
   0  -7  15   39.44    9.56
   0  -7 -15   21.81    5.67
   0   7  16   17.88    6.37
   0   7  16   16.31    5.23
   0   7 -16   13.37    8.32
   0   7  16    0.50   15.01
   0   7  16   14.47   14.16
   0   7 -16   12.35    4.54
   0   7 -16    5.69   11.23
   0  -7  16   24.32   10.75
   0  -7 -16   10.13   15.79
   0  -7 -16   14.35    7.34
   0  -7 -16   15.31    6.69
   0  -7  16   20.36    6.76
   0  -7 -16   18.28    5.77
   0   7  17   38.75    7.99
   0   7  17   25.94    5.85
   0   7  17   33.44   16.19
   0   7  17   32.86   14.01
   0   7 -17   33.08   13.39
   0   7 -17   37.89   11.49
   0   7 -17   49.23    9.93
   0  -7 -17   37.23    7.33
   0  -7  17   37.48    8.74
   0  -7 -17   44.71   17.26
   0  -7 -17   34.03    6.13
   0   7  18  183.80   15.88
   0   7  18  148.11   13.39
   0   7 -18  218.79   24.48
   0   7  18  204.00   31.50
   0   7  18  196.08   26.58
   0   7 -18  179.15   17.43
   0   7 -18  151.69   19.02
   0  -7 -18  174.68   15.69
   0  -7  18  177.14   25.79
   0  -7 -18  180.15   29.70
   0  -7 -18  213.29   17.52
   0  -7  18  192.08   17.36
   0  -7 -18  195.11   15.53
   0   7  19   -0.33    5.60
   0   7  19   -1.90    4.72
   0   7 -19    0.01    8.62
   0   7 -19    3.66    7.71
   0   7  19   -2.55   14.97
   0   7 -19    6.36    7.77
   0   7 -19   -1.58    5.93
   0  -7  19   11.69    6.27
   0  -7  19    5.15    3.44
   0  -7  19    5.00   12.17
   0  -7 -19   -5.81   16.58
   0  -7 -19    0.02    6.23
   0  -7 -19    2.35    4.84
   0  -7 -19    2.39    5.22
   0   7  20  216.50   18.81
   0   7  20  179.96   15.32
   0   7  20  146.67   29.01
   0   7  20  221.23   31.62
   0   7 -20  210.23   26.28
   0   7 -20  226.68   21.50
   0  -7  20  191.02   29.28
   0  -7  20  242.23   21.71
   0  -7 -20  239.13   37.09
   0  -7 -20  206.34   18.12
   0  -7 -20  198.98   15.22
   0   7  21    5.10    4.14
   0   7 -21    1.11    9.68
   0   7  21    9.35   15.02
   0   7 -21    5.35    7.75
   0   7 -21   -0.25    6.48
   0  -7  21   -2.39   10.46
   0  -7  21   -1.31    3.52
   0  -7 -21    0.94    5.64
   0  -7 -21   32.74   16.08
   0  -7 -21   -0.18    4.16
   0   7  22  141.48   13.06
   0   7  22  164.73   31.26
   0   7  22  185.61   28.26
   0   7 -22  186.78   18.24
   0   7 -22  210.31   25.42
   0  -7  22  108.19   22.34
   0  -7 -22  157.22   15.65
   0  -7 -22  208.58   19.00
   0  -7 -22  201.52   16.96
   0   7  23   11.42    6.99
   0   7  23   15.22   18.40
   0   7  23    7.23    4.95
   0   7 -23    3.25    9.15
   0   7  23    3.68   13.11
   0   7 -23   15.55    8.46
   0   7 -23   12.33    7.65
   0  -7  23   16.99   12.06
   0  -7 -23   13.79    6.51
   0  -7  23   20.03   12.29
   0  -7 -23   38.73   18.11
   0  -7 -23   19.14    8.25
   0  -7  23   27.41    8.90
   0   7  24   31.25    7.17
   0   7  24   21.09   18.06
   0   7  24   39.57    7.71
   0   7 -24   29.93   11.49
   0   7  24   32.25   16.34
   0   7 -24   30.35    8.65
   0   7 -24   44.13    9.72
   0  -7  24   39.17   13.18
   0  -7  24   38.38   10.15
   0  -7 -24   45.23    8.70
   0  -7  24   47.32   14.35
   0  -7 -24   61.26   20.99
   0   7  25   52.37    9.67
   0   7 -25   57.90   12.00
   0   7 -25   49.41   11.35
   0   7  25   72.40   21.60
   0   7  25   72.51   18.62
   0   7 -25   74.55   16.82
   0   7 -25   36.06   12.19
   0  -7  25   50.06    8.89
   0  -7  25   76.43   15.72
   0  -7  25   69.21   10.68
   0  -7 -25   65.73   22.28
   0  -7  25   56.89   17.23
   0  -7 -25   73.75   12.24
   0  -7 -25   47.53    9.79
   0  -7 -25   79.52   10.70
   0   7  26    5.40    7.89
   0   7 -26   -2.92    6.20
   0   7  26   -3.43    5.34
   0   7 -26   -1.60    7.08
   0   7  26  -20.67   13.41
   0   7  26   10.12   14.45
   0   7 -26   -0.89    7.83
   0   7 -26    6.54    9.61
   0  -7  26    8.05    5.31
   0  -7 -26    4.60    6.10
   0  -7  26   -8.87    4.69
   0  -7 -26   -4.23   17.99
   0  -7  26    6.76   11.15
   0  -7 -26    5.55    7.47
   0  -7  26   -2.79   11.16
   0  -7 -26    0.42    5.30
   0   7  27   41.42    9.36
   0   7 -27   65.48   13.36
   0   7  27   46.50   10.06
   0   7 -27   42.53   13.01
   0   7  27   16.42   17.43
   0   7  27   34.76   16.89
   0   7 -27   50.33   10.49
   0   7 -27   25.24   12.93
   0  -7  27   28.10    9.55
   0  -7  27   53.13   14.67
   0  -7  27   20.11   15.27
   0  -7 -27   54.42   21.34
   0  -7 -27   51.25   11.18
   0  -7 -27   59.23    9.82
   0  -7 -27   48.63    8.95
   0   7  28   15.91    8.27
   0   7 -28   10.08   10.34
   0   7  28    9.03    6.01
   0   7 -28    2.95    8.93
   0   7  28   13.47   13.75
   0   7  28    0.27   13.94
   0   7 -28    6.96    8.74
   0   7 -28   10.98   10.19
   0  -7  28    9.94    6.38
   0  -7 -28   15.87    7.89
   0  -7  28    1.88    7.73
   0  -7 -28    1.90   19.11
   0  -7  28   -4.62    9.50
   0  -7 -28   21.75    8.92
   0  -7  28   11.58   11.27
   0  -7 -28    2.37    5.53
   0   7  29   11.58    7.54
   0   7  29    7.22    6.05
   0   7 -29    4.23    9.12
   0   7  29    7.99   12.79
   0   7 -29    6.31   10.52
   0   7 -29    9.31    7.68
   0  -7  29    9.24   12.05
   0  -7  29    1.21    6.75
   0  -7 -29    4.35    6.03
   0  -7  29   -0.40   10.68
   0  -7 -29   12.40   18.36
   0  -7 -29   10.98    8.32
   0  -7  29    6.93    7.24
   0  -7 -29   11.97    5.82
   0   7  30   41.71    9.41
   0   7 -30   36.90   11.56
   0   7  30   29.76    8.25
   0   7 -30   38.45   12.56
   0   7  30   20.79   18.67
   0   7  30   44.44   16.57
   0   7 -30   48.39   11.49
   0   7 -30   16.00   15.22
   0  -7  30   44.32   11.05
   0  -7  30   44.60   14.11
   0  -7  30   30.00   15.22
   0  -7 -30   37.12   24.07
   0  -7 -30   39.91   12.58
   0  -7 -30   35.54   10.09
   0  -7 -30   34.95    8.76
   0   8   0   15.77    5.07
   0   8   0   15.56   11.65
   0   8   0   15.44    8.00
   0  -8   0   15.43    6.13
   0  -8   0   19.55   19.16
   0  -8   0   16.60    3.88
   0   8  -1    0.70    4.14
   0   8   1    1.18    4.32
   0   8   1    8.17    8.00
   0   8  -1   11.17   10.40
   0  -8   1   11.00   10.88
   0  -8  -1    3.22    3.61
   0  -8   1   -2.33    4.79
   0  -8   1    2.28    3.60
   0  -8  -1    4.62   14.30
   0  -8  -1   -2.61    8.01
   0  -8  -1    8.61    2.83
   0   8   2  217.85   14.48
   0   8   2  240.12   24.84
   0   8   2  201.56   21.25
   0   8  -2  219.98   14.52
   0  -8   2  190.72   12.92
   0  -8   2  196.56   23.25
   0  -8   2  231.54   22.46
   0  -8   2  217.58   13.68
   0  -8  -2  193.88   13.33
   0  -8  -2  200.60   31.30
   0  -8  -2  248.47   25.81
   0  -8  -2  191.76   11.75
   0   8  -3    2.86    4.48
   0   8   3   -3.28    4.73
   0   8   3   -3.37    8.96
   0   8   3    2.15    8.59
   0   8  -3    2.57    5.51
   0   8  -3    4.39   11.79
   0   8  -3   -1.72    3.67
   0  -8  -3    4.43    4.50
   0  -8   3   -2.04    3.66
   0  -8  -3    4.57   20.22
   0  -8   3   -6.04    8.11
   0  -8  -3   10.22    9.99
   0  -8   3   -4.18    4.66
   0  -8  -3    5.15    3.52
   0   8  -4   55.31    6.61
   0   8   4   62.62    6.77
   0   8   4   68.84   15.16
   0   8  -4   59.62   13.45
   0   8   4   51.88   11.82
   0   8  -4   49.19    7.88
   0   8  -4   67.65    7.89
   0  -8   4   77.86    8.56
   0  -8  -4   51.19    6.89
   0  -8   4   75.70   16.96
   0  -8  -4   46.26   25.92
   0  -8   4   60.05   10.63
   0  -8  -4   68.36   17.18
   0  -8   4   56.83    7.36
   0  -8  -4   61.69    6.39
   0   8  -5    2.87    3.91
   0   8   5    1.81    3.58
   0   8  -5    2.24    4.03
   0   8   5   -7.50   13.12
   0   8   5   -0.37   11.54
   0   8  -5    3.62   10.55
   0   8  -5    2.72    4.89
   0  -8   5   -1.83    9.53
   0  -8  -5    0.31    4.34
   0  -8   5    2.38    4.67
   0  -8  -5   -8.11   17.78
   0  -8   5    4.72    6.16
   0  -8  -5   -6.23   13.59
   0  -8   5   -1.90    3.47
   0  -8  -5   -3.12    3.02
   0   8  -6   77.73    8.80
   0   8   6   70.56    8.02
   0   8   6  102.22   18.35
   0   8   6  107.50   18.13
   0   8  -6   75.22   15.58
   0   8   6   67.65    6.24
   0  -8   6   74.37   16.47
   0  -8   6   66.86    9.23
   0  -8  -6   73.46    8.11
   0  -8   6   73.61    8.42
   0  -8  -6   91.87   24.79
   0  -8  -6   75.86   17.68
   0  -8   6   72.00    8.67
   0  -8  -6   75.94    7.00
   0   8  -7    1.39    4.31
   0   8   7    3.36    4.60
   0   8  -7    5.68    3.14
   0   8   7    0.00   13.24
   0   8   7    2.29   12.13
   0   8  -7    5.00   11.88
   0   8   7    0.63    2.92
   0  -8   7   -3.03   11.65
   0  -8  -7    3.62    5.00
   0  -8   7    3.01    5.14
   0  -8  -7   21.45   15.44
   0  -8   7    0.21    4.90
   0  -8  -7  -10.21   10.67
   0  -8   7    0.85    4.62
   0  -8  -7    3.90    3.43
   0   8   8   44.44    5.52
   0   8   8   42.14    6.77
   0   8  -8   48.17   14.71
   0   8   8   46.13   12.65
   0   8   8   36.45   14.28
   0   8  -8   43.32    7.86
   0  -8   8   42.57    7.24
   0  -8  -8   46.90    7.18
   0  -8   8   31.70   14.08
   0  -8  -8   28.26   16.47
   0  -8  -8   58.84   15.52
   0  -8   8   48.84    7.37
   0  -8  -8   36.67    5.36
   0   8   9    5.02    5.52
   0   8   9    7.13    4.16
   0   8   9   18.01   11.01
   0   8  -9    5.65   11.55
   0   8  -9    6.61    5.91
   0  -8   9   -5.61   11.56
   0  -8   9   13.63    6.51
   0  -8  -9    6.35   13.95
   0  -8  -9    9.55    4.87
   0  -8  -9    6.28    3.42
   0   8  10    5.90    4.58
   0   8 -10    5.45   10.59
   0   8  10    9.09   12.61
   0   8  10   23.77   12.01
   0   8 -10    5.19    5.58
   0   8  10    6.34    4.26
   0  -8 -10   12.75    4.72
   0  -8  10   19.49   11.33
   0  -8 -10   -4.04   13.04
   0  -8 -10   14.33   12.64
   0  -8  10   -3.05    5.71
   0  -8 -10    6.96    3.87
   0   8  11    7.68    4.29
   0   8 -11    4.13   10.83
   0   8  11    9.35   13.11
   0   8  11   17.78   13.41
   0   8 -11    9.73    6.78
   0   8  11    8.78    3.89
   0  -8 -11    9.79    5.57
   0  -8  11    7.23   12.02
   0  -8 -11   21.14   13.52
   0  -8 -11   10.24   14.40
   0  -8  11    8.56    7.84
   0  -8 -11    8.84    4.19
   0   8  12    8.26    4.87
   0   8 -12    7.53   10.70
   0   8  12    8.14   11.25
   0   8  12    2.93   11.36
   0   8 -12    3.91    6.87
   0   8  12    5.04    3.49
   0  -8 -12    8.97    5.35
   0  -8  12    8.95   11.77
   0  -8 -12    8.37   14.52
   0  -8 -12    7.39   14.31
   0  -8  12   16.97    7.49
   0  -8 -12    3.83    4.36
   0   8  13   34.91    7.12
   0   8  13   25.11   15.00
   0   8  13   25.96   13.46
   0   8  13   32.58    5.87
   0   8 -13   40.05    7.79
   0   8 -13   43.13   11.45
   0   8 -13   15.38   11.17
   0   8 -13   31.70    8.66
   0  -8  13   52.43   12.86
   0  -8  13   41.31    8.35
   0  -8 -13   40.62    6.74
   0  -8 -13   43.38   16.84
   0  -8 -13   43.87   19.15
   0  -8 -13   36.76    5.61
   0   8  14   11.19    5.55
   0   8  14   14.39   13.69
   0   8  14   14.01   14.34
   0   8  14   16.50    4.95
   0   8 -14   21.13    5.53
   0   8 -14   24.58    8.65
   0   8 -14    8.89   11.37
   0   8 -14   24.74    8.31
   0  -8  14   22.98   12.59
   0  -8  14   27.93    7.64
   0  -8 -14   17.38    6.24
   0  -8 -14   10.69   14.01
   0  -8 -14   23.60    5.40
   0   8  15    1.92    4.82
   0   8  15    2.82    4.71
   0   8 -15    0.06   10.44
   0   8  15    4.08   12.79
   0   8 -15    2.03    7.64
   0   8 -15    3.46    5.40
   0   8 -15    2.14    7.53
   0  -8 -15    3.62    4.95
   0  -8  15   -2.01    7.08
   0  -8 -15    0.24   14.65
   0  -8 -15   -2.81    5.57
   0  -8  15   -0.34   11.03
   0  -8 -15   -0.29    4.29
   0   8  16    6.15    4.61
   0   8  16    3.37    4.41
   0   8 -16   12.56    9.56
   0   8  16   16.62   16.15
   0   8 -16   -3.67   10.00
   0   8 -16    4.07    4.57
   0   8 -16    6.84    8.26
   0  -8 -16    7.80    6.11
   0  -8  16   -1.51    6.54
   0  -8 -16    8.47   16.43
   0  -8 -16    3.58    5.42
   0  -8  16    3.42   12.00
   0  -8 -16    2.82    5.05
   0   8  17  164.71   15.01
   0   8 -17  173.33   20.32
   0   8  17  152.48   30.92
   0   8  17  158.12   25.95
   0   8 -17  156.61   14.43
   0   8 -17  172.95   22.48
   0   8 -17  157.53   18.22
   0  -8  17  189.23   17.90
   0  -8 -17  164.98   14.79
   0  -8  17  157.81   25.29
   0  -8 -17  174.01   28.84
   0  -8 -17  210.09   17.33
   0  -8 -17  171.65   14.30
   0   8  18    6.60    6.60
   0   8  18    5.47    5.72
   0   8 -18    7.23   10.17
   0   8  18   12.19   14.13
   0   8  18    8.29   12.33
   0   8 -18   -3.06    6.76
   0   8 -18   -4.32   10.43
   0  -8 -18   12.56    6.87
   0  -8  18    7.08   10.85
   0  -8 -18    1.05   13.24
   0  -8 -18    4.59    6.03
   0  -8  18    9.02    7.36
   0  -8 -18    1.35    4.70
   0   8  19  119.07   12.58
   0   8  19  100.83   10.58
   0   8 -19  102.06   14.83
   0   8  19   83.30   26.18
   0   8 -19  105.44   18.68
   0  -8  19  136.81   15.88
   0  -8 -19  122.32   25.86
   0  -8 -19  131.19   13.15
   0  -8  19  130.92   20.53
   0  -8 -19  115.43   11.46
   0   8  20   63.25    9.10
   0   8 -20   79.32   16.45
   0   8  20   68.22   20.81
   0   8 -20   73.76   12.44
   0  -8  20   84.38   19.00
   0  -8 -20   90.92   12.32
   0  -8  20   71.29   11.86
   0  -8 -20   86.73   10.73
   0   8  21   36.79    7.51
   0   8  21   19.85   18.01
   0   8  21   37.95   16.32
   0   8 -21   34.46   11.55
   0   8 -21   23.65   10.23
   0  -8  21   26.32   15.41
   0  -8 -21   31.57    7.57
   0  -8 -21   39.51    8.55
   0   8  22   64.91   10.28
   0   8  22   80.78   22.92
   0   8  22   57.87    9.29
   0   8 -22   41.61   14.33
   0   8  22   70.87   19.72
   0   8 -22   60.69   14.66
   0  -8  22   72.22   15.23
   0  -8  22   56.14   10.77
   0  -8 -22   64.52   10.14
   0  -8  22   67.02   17.03
   0  -8 -22   84.46   22.11
   0  -8 -22   56.94   10.31
   0  -8 -22   55.74    8.75
   0   8  23   44.91   10.05
   0   8 -23   46.96   12.16
   0   8  23   26.56    7.43
   0   8 -23   27.35   14.52
   0   8  23   34.97   19.98
   0   8  23   36.82   14.37
   0   8 -23   21.98    7.84
   0   8 -23   16.69    8.69
   0  -8  23   27.54    9.99
   0  -8  23   47.52   15.41
   0  -8  23   19.95   12.90
   0  -8 -23   44.91   20.21
   0  -8 -23   41.08    9.25
   0  -8 -23   39.52    9.33
   0   8  24    1.32    5.44
   0   8  24    2.84   18.72
   0   8  24   -2.58    4.71
   0   8 -24   15.79    9.65
   0   8  24    7.44   13.38
   0   8 -24    4.12    7.21
   0   8 -24   10.35    7.61
   0   8 -24   -3.43    7.31
   0  -8  24    4.55    7.86
   0  -8 -24    6.85    5.54
   0  -8  24   -0.03   11.85
   0  -8 -24  -10.05   16.34
   0  -8  24    4.19    7.60
   0  -8 -24    7.60    4.85
   0   8  25   -2.48    5.95
   0   8 -25   -3.42    6.57
   0   8  25    2.16    4.73
   0   8 -25   -8.25    9.71
   0   8  25   -3.91   15.77
   0   8  25   -2.46    8.06
   0   8 -25   11.38    7.30
   0   8 -25   -2.83    7.59
   0  -8  25   -3.18    6.42
   0  -8  25    7.63    8.55
   0  -8  25   -9.87   10.77
   0  -8 -25    4.59   15.15
   0  -8 -25    5.99    7.73
   0  -8 -25    7.05    6.04
   0  -8 -25   -0.37    5.70
   0   8  26    4.54    5.56
   0   8  26    4.86   15.30
   0   8  26    0.79    4.91
   0   8 -26   -4.89    8.73
   0   8  26   -0.58   10.13
   0   8 -26   -1.32    6.35
   0   8 -26    4.01    5.91
   0  -8  26   10.74    9.58
   0  -8 -26    0.58    5.81
   0  -8  26    4.11   10.53
   0  -8 -26   -2.66   12.98
   0  -8 -26   -1.48    7.27
   0  -8  26    4.48    7.69
   0  -8 -26   -0.90    5.20
   0   8  27    8.85    8.00
   0   8 -27   16.64    8.18
   0   8  27   11.14   17.13
   0   8  27   -1.38    9.52
   0   8 -27   -0.20   10.21
   0   8 -27    7.72    9.33
   0  -8  27    9.71    9.95
   0  -8  27    0.13    3.85
   0  -8 -27    3.73    6.91
   0  -8  27    2.55   12.52
   0  -8 -27   12.22   14.44
   0  -8 -27    5.98    7.11
   0  -8  27    7.17    6.31
   0  -8 -27    6.57    5.45
   0   8  28    6.34    7.08
   0   8 -28   -8.44    8.53
   0   8  28    0.22    5.35
   0   8 -28   -3.23    8.15
   0   8  28   12.07   17.50
   0   8  28   -0.05    9.83
   0   8 -28    8.72    8.90
   0   8 -28    0.22    9.52
   0  -8  28   -4.10    5.03
   0  -8 -28    0.61    5.48
   0  -8  28    0.74    6.69
   0  -8 -28   -9.65   16.29
   0  -8  28    9.49   11.74
   0  -8 -28   -4.31    8.46
   0  -8  28   -2.36    8.31
   0  -8 -28    8.85    6.54
   0   8  29   39.06    9.35
   0   8  29   43.84   19.31
   0   8  29   32.15    8.67
   0   8 -29   36.78   13.33
   0   8  29   26.49   15.54
   0   8 -29   18.05   10.45
   0   8 -29   29.47    9.21
   0  -8  29   34.67   14.33
   0  -8 -29   28.27    7.91
   0  -8  29   29.37   13.51
   0  -8 -29   12.18   19.95
   0  -8 -29   23.64    8.88
   0  -8  29   25.73    9.21
   0  -8 -29   36.19    8.57
   0   9   0   -0.28    4.46
   0   9   0   -1.73   11.30
   0   9   0    0.74    7.31
   0   9   0    2.38    3.32
   0  -9   0    0.56    3.57
   0  -9   0   -8.10   15.91
   0  -9   0    0.18    8.11
   0  -9   0    3.57    3.64
   0   9   1   10.26    3.59
   0   9   1    6.85    4.84
   0   9   1   14.14    9.61
   0   9  -1    6.40   12.60
   0   9   1   10.00   10.67
   0   9  -1   12.04    7.81
   0   9  -1    5.68    4.83
   0   9  -1   14.02    3.96
   0  -9   1    9.37    5.57
   0  -9  -1   10.05    5.38
   0  -9   1   17.88   17.62
   0  -9  -1    8.22   19.87
   0  -9  -1   17.44   11.10
   0  -9  -1    8.82    4.21
   0  -9   1   15.22    5.41
   0   9   2   26.10    5.16
   0   9   2   22.61    6.00
   0   9   2   21.21   13.27
   0   9  -2   23.34    4.65
   0   9   2   11.17   11.20
   0   9  -2   19.24    6.00
   0  -9   2   23.07    5.35
   0  -9   2   33.59   14.26
   0  -9  -2   22.86    6.16
   0  -9  -2   10.31   22.78
   0  -9  -2   30.42   13.19
   0  -9  -2   27.13    4.57
   0  -9   2   24.32    6.21
   0   9  -3  180.87   12.90
   0   9   3  214.86   15.35
   0   9   3  219.36   26.09
   0   9   3  203.38   23.26
   0   9  -3  202.22   14.62
   0   9  -3  223.55   26.31
   0  -9   3  220.42   22.56
   0  -9   3  182.02   14.00
   0  -9  -3  198.33   14.58
   0  -9  -3  178.73   37.44
   0  -9  -3  207.81   26.20
   0  -9   3  190.93   13.60
   0  -9  -3  185.36   12.29
   0   9  -4  249.79   19.78
   0   9   4  250.92   16.49
   0   9   4  219.87   26.07
   0   9   4  230.04   24.63
   0   9  -4  221.80   16.29
   0   9   4  221.57   13.63
   0   9  -4  229.17   15.59
   0   9  -4  263.23   28.35
   0  -9   4  237.35   29.82
   0  -9   4  211.66   15.44
   0  -9  -4  208.29   15.13
   0  -9   4  249.72   23.68
   0  -9   4  247.79   16.75
   0  -9  -4  270.54   31.01
   0  -9  -4  216.75   40.66
   0   9   5  557.90   32.95
   0   9   5  610.17   52.38
   0   9  -5  607.48   52.93
   0   9   5  514.36   47.58
   0   9  -5  478.32   31.71
   0   9  -5  531.26   32.71
   0   9  -5  458.34   28.69
   0  -9   5  556.86   32.71
   0  -9  -5  552.13   32.06
   0  -9   5  570.02   56.06
   0  -9   5  513.66   39.68
   0  -9  -5  605.57   57.41
   0  -9  -5  581.60   73.86
   0  -9  -5  548.75   30.42
   0   9  -6  153.11   12.52
   0   9   6  148.59   12.21
   0   9   6  181.64   22.72
   0   9  -6  137.58   20.34
   0   9   6  166.92   22.95
   0   9  -6  153.81   12.02
   0   9  -6  162.05   12.52
   0  -9   6  159.09   13.25
   0  -9  -6  165.84   13.11
   0  -9   6  179.10   25.56
   0  -9  -6  197.21   36.07
   0  -9   6  149.61   15.17
   0  -9  -6  159.63   24.66
   0  -9   6  150.97   12.86
   0  -9  -6  152.69   11.72
   0   9  -7  541.55   33.35
   0   9   7  511.97   31.02
   0   9  -7  479.30   30.59
   0   9   7  601.49   53.78
   0   9   7  572.07   50.83
   0   9   7  472.56   25.35
   0   9  -7  515.40   45.92
   0  -9   7  431.95   33.40
   0  -9   7  503.43   31.64
   0  -9   7  554.70   51.28
   0  -9  -7  470.42   29.24
   0  -9  -7  523.73   66.43
   0  -9  -7  560.28   56.24
   0  -9   7  512.26   31.33
   0  -9  -7  462.31   27.70
   0   9  -8    7.58    5.90
   0   9   8    5.57    5.69
   0   9  -8    6.73    3.00
   0   9   8   -7.81   10.20
   0   9   8   10.81   12.20
   0   9  -8    9.46   11.19
   0   9   8    9.03    4.00
   0  -9   8   19.18   12.41
   0  -9  -8    7.58    6.02
   0  -9   8    2.37    5.55
   0  -9  -8    0.61   14.73
   0  -9   8   10.96    5.96
   0  -9  -8    9.53   14.36
   0  -9   8    9.51    5.87
   0  -9  -8    6.67    3.71
   0   9   9  236.84   28.48
   0   9  -9  232.56   27.03
   0   9   9  186.96   23.93
   0   9  -9  234.81   18.02
   0   9   9  230.49   14.39
   0  -9   9  195.62   15.51
   0  -9  -9  199.36   15.20
   0  -9   9  225.81   28.65
   0  -9  -9  280.29   39.26
   0  -9  -9  195.41   33.61
   0  -9   9  225.11   17.71
   0   9  10   26.01    6.04
   0   9 -10   27.22   13.02
   0   9  10   34.34   15.01
   0   9  10   34.57   13.13
   0   9 -10   20.00    7.06
   0   9  10   19.63    4.64
   0  -9 -10   23.76    5.25
   0  -9  10   26.10   13.09
   0  -9 -10   34.34   15.78
   0  -9 -10   38.15   14.40
   0  -9  10   29.70    6.92
   0  -9 -10   25.21    4.90
   0   9  11   46.77    7.79
   0   9 -11   62.93   15.20
   0   9  11   34.29   12.16
   0   9  11   60.81   15.59
   0   9 -11   31.55    7.42
   0   9  11   38.83    5.80
   0  -9 -11   54.11    8.80
   0  -9  11   49.49   14.80
   0  -9 -11   64.14   21.27
   0  -9 -11   48.16   18.61
   0  -9  11   51.81    9.46
   0  -9 -11   41.97    6.22
   0   9  12  270.28   19.62
   0   9 -12  269.39   31.41
   0   9  12  366.51   43.71
   0   9  12  286.45   34.22
   0   9 -12  258.01   21.75
   0   9  12  290.62   18.03
   0  -9 -12  271.26   19.68
   0  -9  12  308.03   34.79
   0  -9 -12  225.85   35.66
   0  -9 -12  269.49   36.02
   0  -9  12  276.83   21.52
   0  -9 -12  291.18   18.56
   0   9  13   -4.77    5.99
   0   9  13    5.59   15.28
   0   9  13   -2.67    8.73
   0   9 -13   -1.00    6.04
   0   9 -13    8.85   12.56
   0  -9  13   10.66   13.37
   0  -9  13    0.12    5.53
   0  -9 -13    4.14   16.59
   0  -9 -13   -3.59    6.01
   0  -9 -13    5.01    4.71
   0   9  14   84.13   10.32
   0   9 -14   94.73   19.37
   0   9  14   94.39   21.46
   0   9  14   64.83   17.20
   0   9 -14   82.66   12.32
   0   9  14   79.11    8.62
   0  -9 -14   82.38   10.53
   0  -9  14   93.01   18.64
   0  -9 -14   86.94   22.59
   0  -9 -14   83.66   21.38
   0  -9  14   77.34   11.88
   0  -9 -14   75.07    8.42
   0   9  15  193.23   16.66
   0   9 -15  176.89   21.32
   0   9  15  200.16   29.90
   0   9  15  156.56   22.44
   0   9 -15  169.99   15.26
   0   9 -15  209.47   27.45
   0   9 -15  168.40   16.99
   0  -9  15  186.39   18.28
   0  -9 -15  165.89   15.28
   0  -9  15  153.88   22.91
   0  -9 -15  187.04   31.07
   0  -9 -15  179.24   31.80
   0  -9 -15  156.85   13.12
   0   9  16   30.69    7.87
   0   9  16   21.49    7.17
   0   9 -16   33.28   11.84
   0   9  16   19.08   17.83
   0   9  16   43.95   15.48
   0   9 -16   33.38   10.07
   0   9 -16   28.20    7.89
   0   9 -16   35.14   13.52
   0  -9 -16   29.28    7.93
   0  -9  16   26.89   15.70
   0  -9 -16   32.94    7.14
   0  -9  16   30.93    9.95
   0  -9 -16   35.25    6.51
   0   9  17  254.74   20.17
   0   9  17  255.89   19.86
   0   9 -17  218.52   28.58
   0   9  17  259.16   35.28
   0   9  17  273.57   34.69
   0   9 -17  273.26   20.88
   0  -9  17  263.04   22.11
   0  -9 -17  230.24   19.05
   0  -9  17  304.47   34.38
   0  -9 -17  260.20   38.90
   0  -9 -17  248.53   19.76
   0  -9 -17  211.83   16.52
   0   9  18   71.71   10.00
   0   9 -18   98.49   11.51
   0   9  18   87.31   20.32
   0   9 -18   48.15   15.28
   0   9 -18   97.53   13.74
   0  -9  18   94.88   13.92
   0  -9  18   90.70   19.78
   0  -9 -18  107.61   23.18
   0  -9 -18   91.19   10.75
   0  -9 -18   75.60    9.46
   0   9  19   78.73   10.18
   0   9  19   76.81   19.43
   0   9  19   67.44   16.66
   0   9 -19   74.28   15.17
   0   9 -19   60.07   15.33
   0   9 -19   86.03   13.49
   0  -9  19   74.03   19.88
   0  -9  19   79.04   11.84
   0  -9 -19   94.14   11.78
   0  -9 -19   80.59   10.05
   0   9  20    8.04    5.48
   0   9 -20    3.56   11.04
   0   9  20    3.64   12.70
   0   9  20   20.89   13.61
   0   9 -20   15.31    6.74
   0   9 -20   11.07    9.99
   0   9 -20   13.63    9.24
   0  -9 -20   11.28    6.39
   0  -9 -20   25.23   19.33
   0  -9 -20   12.50    6.75
   0  -9  20    1.55   14.77
   0  -9 -20   14.31    5.83
   0   9  21    5.04    6.66
   0   9 -21    5.98   10.53
   0   9  21    7.32   11.28
   0   9  21    5.96   13.28
   0   9 -21    4.36    9.35
   0  -9  21    9.62    8.53
   0  -9 -21    5.52    5.74
   0  -9  21    5.08   15.20
   0  -9 -21   20.25   19.22
   0  -9 -21    0.05    5.76
   0  -9 -21    2.19    4.35
   0   9  22   90.80   11.89
   0   9  22   65.42    9.89
   0   9 -22  101.49   19.44
   0   9  22   68.32   18.36
   0   9  22   86.05   19.60
   0   9 -22   89.60   14.44
   0   9 -22   90.96   18.33
   0  -9 -22   86.58   11.52
   0  -9  22   89.92   21.57
   0  -9 -22   93.88   28.72
   0  -9 -22   91.94   12.08
   0  -9  22   81.49   13.15
   0   9  23    5.15    6.71
   0   9  23   -0.20    4.89
   0   9 -23   -4.50   10.68
   0   9  23   -1.06   14.10
   0   9  23   12.78   15.21
   0   9 -23    4.68    9.24
   0   9 -23    8.34   11.92
   0   9 -23    1.93    4.20
   0  -9 -23   -0.56    6.21
   0  -9  23   -4.14   11.19
   0  -9 -23   -0.18   15.49
   0  -9  23    4.04    7.06
   0   9  24  134.19   15.76
   0   9 -24  130.55   21.53
   0   9 -24  149.56   22.65
   0   9  24   84.25   23.30
   0   9  24  144.66   25.33
   0   9 -24  114.11   15.66
   0  -9  24  136.32   15.49
   0  -9 -24  128.70   15.20
   0  -9  24  164.42   26.91
   0  -9 -24  168.95   32.66
   0  -9  24  157.34   22.32
   0  -9 -24  121.14   12.89
   0   9  25   33.69    8.95
   0   9 -25   24.16    9.71
   0   9 -25   29.45   14.79
   0   9  25   21.67   15.39
   0   9  25   31.79   15.18
   0   9 -25   38.06   10.51
   0  -9 -25   37.25    8.98
   0  -9  25   24.77   12.96
   0  -9  25   25.83   15.81
   0  -9 -25   31.41   19.59
   0  -9 -25   37.97   10.09
   0  -9  25   20.91    7.89
   0  -9 -25   26.66    7.11
   0   9  26   47.90    9.49
   0   9  26   28.10   16.59
   0   9  26   30.20    9.84
   0   9 -26   31.43   14.14
   0   9  26   48.69   16.62
   0   9 -26   30.54   10.84
   0   9 -26   26.61   10.94
   0  -9  26   42.09   14.25
   0  -9 -26   49.59   10.21
   0  -9  26   22.48   15.04
   0  -9 -26   55.55   25.10
   0  -9 -26   43.89   11.48
   0  -9  26   37.74    9.89
   0  -9 -26   45.49    8.51
   0   9  27   50.85   11.22
   0   9  27   35.38   16.50
   0   9  27   55.53   10.19
   0   9 -27   52.87   14.69
   0   9  27   19.30   15.01
   0   9 -27   59.90   12.66
   0   9 -27   47.50   11.38
   0  -9  27   39.27   15.72
   0  -9 -27   46.72    9.99
   0  -9  27   60.88   19.99
   0  -9 -27   60.74   26.97
   0  -9 -27   63.35   12.47
   0  -9  27   80.28   13.74
   0  -9 -27   47.83    9.92
   0   9  28   25.35    8.65
   0   9 -28   28.07   13.08
   0   9  28    9.05    7.23
   0   9 -28   27.84   12.75
   0   9  28   21.98   17.03
   0   9  28   17.56   13.96
   0   9 -28   23.65   10.02
   0   9 -28   13.75    8.90
   0  -9  28   39.14    9.86
   0  -9  28   32.70   13.39
   0  -9  28    3.83   14.51
   0  -9 -28   17.18   22.00
   0  -9 -28   36.34    9.66
   0  -9 -28   27.76    9.16
   0  -9 -28   21.76    7.66
   0  10   0  361.60   36.32
   0  10   0  365.12   31.66
   0 -10   0  299.21   20.16
   0 -10   0  359.23   35.33
   0  10  -1 1381.29   85.97
   0  10   1 1207.58   84.90
   0  10   1 1513.44  141.50
   0  10   1 1495.69  129.22
   0  10   1 1376.76   83.89
   0  10  -1 1363.49   91.38
   0  10  -1 1483.30  138.95
   0  10  -1 1159.57  108.32
   0 -10   1 1593.39  176.65
   0 -10   1 1451.58   94.31
   0 -10  -1 1206.34  150.81
   0 -10  -1 1465.15  145.62
   0 -10  -1 1242.47   84.91
   0  10  -2   72.72    9.01
   0  10   2   45.62    7.95
   0  10   2   48.12   16.28
   0  10   2   81.89   15.51
   0  10  -2   55.28   10.19
   0  10   2   47.08    6.25
   0  10  -2   62.58    7.87
   0 -10   2   58.48    7.40
   0 -10   2   73.10    8.17
   0 -10   2   67.31   19.03
   0 -10  -2   59.73   30.78
   0 -10   2   55.05   13.09
   0 -10  -2   43.49   14.92
   0 -10  -2   63.75    7.12
   0 -10  -2   52.15    7.37
   0  10  -3 1243.71   81.24
   0  10   3 1161.39   77.69
   0  10   3 1188.34  115.57
   0  10  -3 1241.08   79.90
   0  10   3 1456.67  127.38
   0  10  -3 1405.31  127.16
   0  10  -3 1269.23   98.37
   0 -10   3 1125.92  119.20
   0 -10   3 1256.26   83.89
   0 -10  -3 1396.00  175.17
   0 -10  -3 1246.25   79.78
   0 -10  -3  933.61  109.32
   0 -10   3 1262.30   83.28
   0 -10  -3 1353.71   83.52
   0  10  -4    2.10    3.88
   0  10   4    3.91    4.91
   0  10   4    3.35   11.38
   0  10   4    1.56   11.14
   0  10   4    0.92    3.13
   0  10  -4    1.46   11.40
   0  10  -4   -2.37    3.62
   0 -10   4    0.37    5.81
   0 -10   4   10.16    5.65
   0 -10  -4    4.96    5.00
   0 -10  -4   -3.38   27.76
   0 -10  -4   -9.56   10.48
   0 -10  -4    3.38    3.63
   0  10  -5  337.12   21.82
   0  10   5  342.47   23.08
   0  10   5  259.87   34.34
   0  10  -5  383.11   38.55
   0  10   5  433.93   39.36
   0  10  -5  338.61   22.72
   0 -10   5  370.54   32.63
   0 -10   5  335.94   22.81
   0 -10  -5  374.24   24.45
   0 -10   5  337.61   39.46
   0 -10  -5  405.61   57.64
   0 -10  -5  317.78   39.16
   0 -10   5  379.84   25.31
   0 -10  -5  373.96   21.73
   0  10  -6    3.18    4.80
   0  10   6    4.72    4.57
   0  10   6   -4.73    9.20
   0  10   6   18.38   12.51
   0  10  -6    1.62    5.70
   0  10   6    2.95    3.65
   0  10  -6    1.55    4.44
   0  10  -6   -6.33    7.34
   0 -10   6    7.97   14.91
   0 -10   6    0.10    5.17
   0 -10  -6    5.98    5.39
   0 -10   6    6.94    8.82
   0 -10   6    1.47    5.53
   0 -10  -6   -9.98   12.61
   0 -10  -6    8.72   21.08
   0 -10  -6    0.46    3.68
   0  10  -7   12.97    5.65
   0  10   7    5.07    5.21
   0  10   7    6.20    9.68
   0  10   7   13.46   13.08
   0  10  -7    4.08    5.82
   0  10   7   14.04    4.13
   0  10  -7   22.00   12.90
   0 -10   7   10.31   16.88
   0 -10   7   13.30    6.72
   0 -10   7   -2.18    5.92
   0 -10  -7    3.85    5.23
   0 -10  -7  -11.92   20.23
   0 -10  -7    7.85   12.52
   0 -10   7    8.50    6.13
   0 -10  -7    3.94    3.79
   0  10  -8    7.57    5.53
   0  10   8   11.09    6.90
   0  10  -8   12.32   13.23
   0  10   8    8.14   14.71
   0  10  -8   12.46    4.41
   0  10  -8    6.46    5.15
   0 -10   8    6.90    6.34
   0 -10  -8   10.53    5.44
   0 -10   8    6.44   16.17
   0 -10  -8   11.37   19.42
   0 -10   8   10.71    6.60
   0 -10  -8   -6.71   14.26
   0 -10   8    7.28    4.60
   0 -10  -8   10.56    4.53
   0  10   9   64.24    6.56
   0  10   9   61.66    9.32
   0  10   9   71.62   17.87
   0  10   9   64.45   15.51
   0  10  -9   60.08    9.15
   0  10  -9   67.07    8.91
   0  10  -9   66.03   16.07
   0 -10   9   53.53   16.85
   0 -10   9   59.32    9.88
   0 -10  -9   61.87    8.52
   0 -10  -9   78.17   23.87
   0 -10  -9   73.50   21.23
   0 -10   9   54.12    8.75
   0 -10  -9   63.91    7.58
   0  10  10   11.78    4.51
   0  10  10    9.70    5.79
   0  10 -10   15.61   12.16
   0  10  10   20.81   12.81
   0  10  10   17.86   12.43
   0  10 -10   17.02    7.25
   0  10 -10    9.51    2.20
   0 -10  10   14.44    7.92
   0 -10  10   13.63   13.94
   0 -10 -10   22.22   19.18
   0 -10 -10   17.68    6.01
   0 -10 -10   18.18   17.11
   0 -10  10   10.14    7.38
   0 -10 -10   12.37    4.55
   0  10  11  510.58   33.84
   0  10 -11  497.38   50.78
   0  10  11  489.14   51.09
   0  10  11  499.99   51.94
   0  10  11  487.65   28.82
   0  10 -11  525.71   36.80
   0 -10  11  491.00   35.73
   0 -10  11  537.12   53.99
   0 -10 -11  444.08   54.69
   0 -10 -11  480.94   32.48
   0 -10 -11  498.93   30.73
   0  10  12   81.66    9.53
   0  10 -12   92.72   18.71
   0  10  12   95.54   18.25
   0  10  12   92.06   20.47
   0  10 -12   86.23   11.66
   0  10  12   84.73    8.72
   0 -10 -12   77.69   10.00
   0 -10  12   89.44   18.02
   0 -10 -12   80.96   22.11
   0 -10 -12  127.30   25.57
   0 -10  12   91.17   11.45
   0 -10 -12   87.74    9.40
   0  10  13  580.15   38.16
   0  10 -13  571.75   57.33
   0  10  13  490.93   54.47
   0  10  13  560.21   60.14
   0  10 -13  551.98   41.65
   0  10  13  576.97   33.56
   0 -10 -13  508.88   35.47
   0 -10  13  652.85   64.80
   0 -10 -13  630.02   73.04
   0 -10 -13  607.45   64.17
   0 -10  13  460.69   34.39
   0 -10 -13  553.67   35.01
   0  10  14   79.61   10.14
   0  10 -14  112.33   20.95
   0  10  14   63.01   17.97
   0  10  14   91.54   17.91
   0  10 -14   72.55   11.12
   0  10  14   91.34    8.93
   0 -10 -14   86.44   10.53
   0 -10  14   77.33   19.35
   0 -10 -14   94.82   22.33
   0 -10 -14   82.78   22.43
   0 -10  14   90.61   12.17
   0  10  15  246.76   18.64
   0  10 -15  210.28   29.30
   0  10  15  244.05   31.49
   0  10  15  231.90   32.87
   0  10 -15  240.01   22.93
   0  10  15  198.88   14.66
   0 -10 -15  214.13   18.02
   0 -10  15  274.29   35.16
   0 -10 -15  286.00   39.74
   0 -10 -15  248.12   35.34
   0 -10  15  206.42   19.89
   0 -10 -15  202.05   16.29
   0  10  16   -0.59    4.89
   0  10  16   -0.41    3.64
   0  10  16   -7.70   13.53
   0  10 -16   -1.15   11.05
   0  10 -16    1.02    6.64
   0  10 -16   -3.17    7.96
   0 -10  16  -18.29   13.64
   0 -10  16   -3.36    6.33
   0 -10 -16    8.44   18.88
   0 -10 -16    0.15    4.63
   0  10  17  126.60   12.56
   0  10  17   87.90   11.91
   0  10 -17  108.93   19.89
   0  10  17  123.50   24.05
   0  10 -17  102.60   14.19
   0 -10  17   93.65   20.41
   0 -10 -17   83.56   10.69
   0 -10  17   84.28   11.96
   0 -10 -17  114.66   11.85
   0  10  18   -0.58    5.32
   0  10 -18    5.69   10.25
   0  10  18   13.92   13.63
   0  10  18   17.87   13.64
   0  10 -18    8.70    9.76
   0  10 -18    0.18    6.99
   0 -10  18    5.77    8.46
   0 -10 -18   -0.72    5.49
   0 -10  18    0.22   12.70
   0 -10 -18    5.09    5.57
   0 -10 -18    0.86    4.04
   0  10  19    1.40    6.02
   0  10  19    3.26    6.22
   0  10 -19  -16.08    9.41
   0  10  19   -6.56   14.29
   0  10  19    6.47   13.18
   0  10 -19    3.91    6.26
   0  10 -19    1.68    9.63
   0  10 -19    0.63    8.11
   0 -10 -19   -3.03    5.78
   0 -10 -19   15.95   16.86
   0 -10 -19    1.25    5.16
   0 -10  19    0.93   10.45
   0 -10 -19    3.41    3.68
   0  10  20    7.40    6.74
   0  10  20    4.57    5.44
   0  10  20  -10.67   11.49
   0  10 -20    6.40    5.07
   0  10 -20    6.44    8.39
   0 -10  20   21.19   13.13
   0 -10 -20    2.70    5.02
   0 -10 -20    2.08   20.00
   0 -10 -20   12.76    7.12
   0 -10 -20   10.52    5.62
   0  10  21   32.41    9.01
   0  10  21   49.83   10.10
   0  10 -21   43.58   13.17
   0  10  21   35.33   18.62
   0  10  21   53.87   17.27
   0  10 -21   37.31    7.89
   0  10 -21   39.02   13.58
   0  10 -21   28.74   10.67
   0 -10  21   37.17    9.76
   0 -10 -21   33.31    8.26
   0 -10  21   48.39   17.02
   0 -10 -21    4.76   21.53
   0 -10 -21   51.92    9.94
   0 -10 -21   44.61    8.88
   0  10  22   40.99    9.07
   0  10  22   36.48    9.02
   0  10 -22   54.07   14.79
   0  10  22   29.81   17.64
   0  10  22   39.62   16.31
   0  10 -22   32.21    8.01
   0  10 -22   65.16   15.78
   0  10 -22   34.91   12.01
   0 -10  22   42.62    9.69
   0 -10 -22   35.11    8.22
   0 -10  22   24.38   13.81
   0 -10 -22   60.65   22.93
   0 -10 -22   50.05   10.62
   0  10  23  118.03   15.91
   0  10  23  133.59   15.76
   0  10 -23  173.82   24.76
   0  10  23  100.92   28.33
   0  10  23  123.17   23.92
   0  10 -23  116.49   17.50
   0  10 -23  138.01   15.54
   0  10 -23  129.35   24.63
   0 -10 -23  136.82   15.13
   0 -10  23  107.49   25.94
   0 -10 -23  112.71   30.98
   0 -10  23  132.33   16.31
   0 -10 -23  155.02   14.62
   0  10  24    8.57    7.56
   0  10  24    7.81    5.40
   0  10 -24    0.03    7.30
   0  10  24   -7.99   14.38
   0  10  24   -7.59   11.38
   0  10 -24    2.25    5.27
   0  10 -24    7.31   12.10
   0  10 -24    2.45    8.88
   0 -10  24    0.04    6.59
   0 -10 -24   -6.31    6.62
   0 -10  24    5.05   14.12
   0 -10 -24   -2.73   14.51
   0 -10 -24   -1.62    7.77
   0 -10 -24    3.89    5.99
   0  10  25  180.88   18.92
   0  10 -25  165.52   27.69
   0  10  25  162.50   32.00
   0  10  25  155.45   28.23
   0  10 -25  141.30   19.12
   0  10 -25  139.61   22.64
   0 -10 -25  145.82   16.31
   0 -10  25  142.95   31.38
   0 -10 -25  136.71   30.42
   0 -10 -25  160.35   20.74
   0 -10  25  186.15   20.10
   0 -10 -25  158.77   16.17
   0  10  26   -2.11    5.57
   0  10 -26    1.55    6.49
   0  10  26    4.50    6.56
   0  10  26    1.58   15.56
   0  10  26   13.06   12.38
   0  10 -26   13.66    9.94
   0 -10  26   -3.79    6.90
   0 -10 -26   -0.54    5.72
   0 -10 -26  -12.95   18.78
   0 -10 -26    0.41    8.51
   0 -10  26    0.60   10.34
   0 -10 -26    5.72    6.02
   0  10  27  119.64   15.49
   0  10  27  106.43   25.04
   0  10  27   84.23   12.40
   0  10  27  102.49   22.55
   0  10 -27   75.59   16.16
   0  10 -27  105.82   19.36
   0 -10  27   66.02   24.33
   0 -10  27   84.50   19.09
   0 -10  27   91.31   13.78
   0 -10 -27  116.58   15.59
   0 -10 -27  113.03   31.66
   0 -10 -27  137.05   16.51
   0 -10 -27   93.78   13.17
   0  11   0    3.22    5.64
   0  11   0   -0.95   12.92
   0  11   0   -3.14    7.37
   0  11   0    2.18    3.58
   0 -11   0   -1.27    4.73
   0 -11   0   -0.64   17.65
   0 -11   0    4.35   11.43
   0 -11   0    1.44    3.84
   0  11  -1   31.92   13.11
   0  11   1   36.28    8.04
   0  11   1   38.01   15.48
   0  11   1   28.86   10.62
   0  11  -1   35.18   10.74
   0  11  -1   24.30    6.11
   0 -11   1   30.39    6.82
   0 -11   1   31.46    5.83
   0 -11  -1   31.04    7.31
   0 -11   1   52.06   21.57
   0 -11  -1   43.22   29.71
   0 -11   1   29.54   12.46
   0 -11  -1   35.85   12.30
   0 -11  -1   22.78    5.34
   0  11  -2  136.68   12.36
   0  11   2  145.99   13.39
   0  11   2  160.83   24.72
   0  11   2  124.86   18.67
   0  11  -2  145.58   18.51
   0  11   2  127.24   10.35
   0  11  -2  125.49   11.14
   0 -11   2  135.32   12.30
   0 -11   2  127.16   11.55
   0 -11   2  137.63   32.09
   0 -11  -2   82.03   37.67
   0 -11   2  118.14   18.71
   0 -11  -2  154.80   24.03
   0 -11  -2  131.37   11.37
   0 -11  -2  133.97   12.25
   0  11  -3  276.85   25.46
   0  11   3  236.82   17.13
   0  11   3  230.10   28.83
   0  11   3  246.12   28.34
   0  11  -3  252.94   18.73
   0  11   3  224.95   15.36
   0  11  -3  223.10   15.92
   0  11  -3  273.19   31.20
   0 -11   3  252.06   40.83
   0 -11   3  254.66   18.68
   0 -11  -3  241.38   18.45
   0 -11   3  269.01   27.65
   0 -11   3  258.30   18.51
   0 -11  -3  272.51   35.22
   0 -11  -3  256.84   42.04
   0  11  -4  434.45   35.23
   0  11   4  496.50   31.44
   0  11   4  533.47   49.68
   0  11   4  475.47   27.42
   0  11  -4  464.55   30.60
   0  11  -4  511.42   49.94
   0  11  -4  452.03   29.07
   0 -11   4  475.33   31.61
   0 -11  -4  446.03   29.51
   0 -11   4  511.42   32.14
   0 -11  -4  489.44   52.05
   0 -11  -4  538.96   79.98
   0 -11  -4  427.28   27.38
   0  11   5  522.47   29.58
   0  11   5  511.99   33.32
   0  11   5  548.01   53.28
   0  11   5  412.55   46.21
   0  11  -5  551.59   52.49
   0  11  -5  512.79   33.42
   0 -11   5  505.32   57.42
   0 -11   5  534.06   34.59
   0 -11   5  557.94   36.86
   0 -11  -5  446.50   70.52
   0 -11  -5  538.81   59.68
   0 -11  -5  444.27   29.16
   0  11  -6  564.86   38.19
   0  11   6  647.58   41.35
   0  11   6  568.76   55.17
   0  11  -6  718.12   67.13
   0  11   6  623.99   61.12
   0  11  -6  580.18   39.16
   0 -11   6  623.84   52.86
   0 -11   6  631.50   41.73
   0 -11  -6  661.78   42.36
   0 -11   6  624.11   64.47
   0 -11  -6  548.41   80.19
   0 -11  -6  646.01   68.27
   0 -11   6  703.41   44.74
   0 -11  -6  575.38   36.85
   0  11   7  756.15   45.38
   0  11   7  846.35   54.43
   0  11   7  767.51   77.33
   0  11  -7  790.22   78.00
   0  11   7  859.94   83.53
   0  11  -7  736.00   51.65
   0  11  -7  845.26   54.33
   0 -11   7  857.32   58.05
   0 -11  -7  774.81   51.77
   0 -11   7  858.42   89.35
   0 -11  -7  731.50  104.06
   0 -11  -7  768.82   88.05
   0 -11   7  802.98   51.70
   0 -11  -7  775.86   48.10
   0  11  -8  254.81   19.47
   0  11   8  280.59   20.88
   0  11   8  270.14   31.99
   0  11  -8  253.16   30.62
   0  11   8  326.16   37.55
   0  11  -8  238.96   16.69
   0  11   8  254.00   16.43
   0  11  -8  271.60   20.40
   0 -11  -8  263.37   19.46
   0 -11   8  283.77   35.50
   0 -11  -8  246.54   40.47
   0 -11   8  278.19   21.28
   0 -11  -8  214.23   32.67
   0 -11   8  239.87   18.68
   0 -11  -8  260.75   18.22
   0  11   9  877.22   49.95
   0  11   9  831.81   54.70
   0  11   9  709.47   74.52
   0  11  -9  764.12   73.75
   0  11   9  885.92   88.20
   0  11  -9  822.17   56.82
   0  11  -9  771.94   53.02
   0 -11   9  754.67   56.38
   0 -11  -9  814.64   54.52
   0 -11   9  978.03   96.99
   0 -11  -9  896.33  108.07
   0 -11  -9  896.44   96.88
   0 -11   9  708.96   50.25
   0 -11  -9  814.31   51.06
   0  11  10  256.00   17.44
   0  11  10  264.19   20.11
   0  11  10  321.05   34.89
   0  11 -10  318.95   35.59
   0  11  10  315.87   35.96
   0  11 -10  283.30   21.17
   0 -11  10  276.98   22.45
   0 -11  10  320.59   22.32
   0 -11 -10  257.89   19.93
   0 -11  10  397.17   47.11
   0 -11 -10  349.04   51.78
   0 -11 -10  326.59   43.05
   0 -11 -10  288.06   20.05
   0  11  11   93.96   10.91
   0  11  11  116.90   21.69
   0  11  11   93.88   19.60
   0  11  11   86.65    9.15
   0  11 -11   80.25   10.04
   0  11 -11   90.33   20.84
   0  11 -11   69.79   11.12
   0 -11  11   86.17   17.67
   0 -11  11   95.26   13.29
   0 -11 -11   92.67   11.09
   0 -11 -11  100.88   24.70
   0 -11 -11   78.48   22.12
   0 -11 -11  101.44   10.61
   0  11  12   85.28   10.67
   0  11 -12  100.43   20.66
   0  11  12   89.00   19.00
   0  11  12   76.96   18.97
   0  11 -12  109.95   12.38
   0  11  12  102.90   10.16
   0 -11 -12   92.62   10.52
   0 -11  12  103.85   20.07
   0 -11 -12  104.66   23.77
   0 -11 -12  102.02   21.41
   0 -11  12   87.86   12.15
   0 -11 -12   99.24    9.79
   0  11  13   37.72    7.86
   0  11 -13   62.15   15.12
   0  11  13   65.53   15.11
   0  11  13   49.30   16.17
   0  11 -13   38.11    9.80
   0  11  13   39.13    6.35
   0 -11 -13   26.44    6.96
   0 -11  13   44.06   17.02
   0 -11 -13   29.40   18.79
   0 -11 -13   34.57   18.55
   0 -11  13   48.32    9.32
   0 -11 -13   34.83    6.34
   0  11  14   17.28    6.82
   0  11 -14   19.16    8.80
   0  11  14   24.52   13.63
   0  11  14   19.74    5.00
   0  11 -14   23.37   14.33
   0 -11  14   14.23    8.69
   0 -11 -14   32.00   21.47
   0 -11  14   38.84   15.60
   0 -11 -14   20.21    6.33
   0  11  15   36.16    8.52
   0  11 -15   31.34    9.17
   0  11  15   32.44   13.57
   0  11  15   31.24    5.72
   0  11 -15   53.37   15.82
   0 -11  15   28.01    8.11
   0 -11 -15   31.74   19.14
   0 -11  15   21.34   13.63
   0 -11 -15   32.62    6.87
   0  11  16   46.73   14.46
   0  11  16   67.78   18.12
   0  11  16   61.07    8.47
   0  11 -16   56.52   18.27
   0  11 -16   46.70   11.41
   0 -11  16   58.67   19.34
   0 -11  16   56.07   10.54
   0 -11 -16   43.28   22.43
   0 -11 -16   62.53    9.33
   0  11 -17   76.00   17.80
   0  11  17   64.15   18.28
   0  11  17   59.33   17.41
   0  11 -17   60.59   11.56
   0  11  17   70.23    9.47
   0 -11 -17   69.43   10.39
   0 -11  17   81.37   20.94
   0 -11 -17   59.49   24.40
   0 -11 -17   82.79   25.54
   0 -11  17   74.64   13.03
   0 -11 -17   73.67    9.25
   0  11  18  118.49   14.19
   0  11  18  106.36   13.64
   0  11 -18  114.60   23.58
   0  11  18  106.20   21.19
   0  11  18  154.20   26.06
   0  11 -18   92.86   11.73
   0  11 -18  101.74   17.92
   0  11 -18   93.10   12.70
   0 -11 -18  114.52   12.40
   0 -11 -18   94.78   25.47
   0 -11 -18  134.10   13.69
   0 -11  18  144.52   26.61
   0 -11 -18  106.77   11.68
   0  11  19   96.50   12.62
   0  11  19  103.90   13.07
   0  11 -19  133.02   23.07
   0  11  19   85.20   21.16
   0  11  19   77.37   18.41
   0  11 -19   74.54   10.88
   0  11 -19   88.19   17.65
   0 -11 -19  107.58   13.08
   0 -11  19  101.43   21.81
   0 -11 -19   93.13   28.61
   0 -11 -19  118.57   12.64
   0 -11 -19  115.50   12.43
   0  11  20  167.19   17.81
   0  11 -20  192.85   24.12
   0  11  20  139.90   24.31
   0  11  20  159.92   27.78
   0  11 -20  150.25   16.50
   0 -11  20  157.22   17.98
   0 -11 -20  186.25   18.34
   0 -11  20  158.37   28.69
   0 -11 -20  206.54   18.60
   0  11  21   -0.52    6.20
   0  11  21   -2.63    5.58
   0  11 -21    3.03   10.02
   0  11  21    2.30    8.67
   0  11  21   10.53   15.44
   0  11 -21   -0.24    8.21
   0  11 -21    8.28    6.11
   0 -11 -21    1.03    5.53
   0 -11  21    3.07   14.03
   0 -11 -21   -7.10   18.09
   0 -11 -21    6.40    6.85
   0 -11  21    4.42    7.01
   0  11  22   88.88   11.88
   0  11  22   93.30   12.38
   0  11 -22  110.57   13.95
   0  11  22   90.88   18.16
   0  11 -22  132.10   20.17
   0  11 -22   75.28   13.89
   0 -11  22  116.90   24.68
   0 -11  22  127.81   17.16
   0 -11 -22  128.78   31.07
   0 -11 -22   74.46   10.21
   0  11  23    2.76    5.70
   0  11  23    6.82    6.07
   0  11  23   -1.39    9.54
   0  11  23    2.55   12.24
   0  11 -23   11.91   11.53
   0  11 -23    5.18    6.16
   0  11 -23    1.31    7.58
   0 -11  23    4.87    7.05
   0 -11 -23    9.07   15.58
   0 -11 -23   -3.16    5.81
   0 -11 -23    1.95    4.54
   0  11  24   51.88   10.65
   0  11  24   37.64    9.06
   0  11  24   19.97   13.11
   0  11  24   25.87   15.39
   0  11 -24   41.30   10.81
   0  11 -24   29.52    8.59
   0  11 -24   50.68   13.84
   0 -11 -24   43.92    9.81
   0 -11 -24   36.32   24.68
   0 -11 -24   37.22   10.35
   0 -11  24   37.42   10.05
   0 -11 -24   39.18    8.93
   0  11  25  -10.34    7.90
   0  11  25    4.28    5.96
   0  11  25    1.33    7.86
   0  11  25    1.62   11.66
   0  11 -25    4.65   10.78
   0  11 -25   -1.38    6.51
   0  11 -25   -7.61   10.67
   0  11 -25    5.18    9.00
   0 -11 -25   -5.59    6.06
   0 -11  25   -6.97    8.52
   0 -11 -25   -9.03   15.86
   0 -11 -25   -3.62    8.13
   0 -11 -25    1.16    5.11
   0  11  26    1.13    6.35
   0  11  26    3.08    4.86
   0  11  26   -2.47   11.27
   0  11  26   -0.55   12.28
   0  11 -26   -4.86   10.70
   0  11 -26   10.25    6.83
   0  11 -26   -1.56   11.51
   0  11 -26   -7.04    9.63
   0 -11 -26    7.45    5.66
   0 -11  26   -0.78    7.71
   0 -11 -26  -14.41   18.84
   0 -11 -26   -1.39    8.93
   0 -11 -26   -1.71    5.04
   0  12   0  386.98   26.26
   0  12   0  349.08   37.06
   0  12   0  380.51   35.61
   0 -12   0  316.87   23.30
   0 -12   0  329.07   50.43
   0 -12   0  426.29   43.86
   0 -12   0  363.70   24.95
   0  12  -1   56.83   12.82
   0  12   1   60.74    9.47
   0  12   1   78.52   17.07
   0  12  -1   63.74    8.97
   0  12   1   60.83   13.97
   0  12   1   49.57    7.20
   0  12  -1   46.10   15.90
   0 -12   1   39.07   13.58
   0 -12   1   64.62    9.22
   0 -12  -1   46.60    7.53
   0 -12   1   31.79   24.32
   0 -12  -1   50.40   30.77
   0 -12   1   59.48    8.74
   0 -12  -1   50.73   19.65
   0 -12  -1   57.54    7.68
   0  12   2  241.27   16.49
   0  12   2  254.44   18.75
   0  12   2  250.17   31.76
   0  12  -2  263.87   31.95
   0  12   2  245.49   27.92
   0  12  -2  266.62   26.55
   0  12  -2  236.13   18.38
   0  12  -2  226.22   16.81
   0 -12   2  229.94   18.21
   0 -12  -2  251.27   18.81
   0 -12   2  265.77   40.68
   0 -12  -2  265.45   46.78
   0 -12  -2  244.70   35.26
   0 -12  -2  261.85   18.66
   0 -12   2  258.85   29.41
   0  12  -3   16.48    6.04
   0  12   3   16.86    6.34
   0  12   3   15.55   12.21
   0  12   3   28.92   13.65
   0  12  -3    6.08    7.09
   0  12   3   13.75    4.48
   0  12  -3   13.61    5.43
   0 -12   3    7.89    5.52
   0 -12   3   17.79    5.83
   0 -12   3   29.32   19.44
   0 -12  -3   26.72   31.56
   0 -12   3    1.07   10.86
   0 -12  -3    6.36   14.22
   0 -12  -3   17.83    5.43
   0 -12  -3   13.26    6.41
   0  12  -4   93.44   10.03
   0  12   4  100.73   10.65
   0  12   4   98.05   19.35
   0  12   4  115.84   20.89
   0  12  -4   95.28   10.50
   0  12  -4   71.34   11.91
   0  12   4   83.16    8.43
   0  12  -4   88.97   18.23
   0 -12   4   82.17   16.70
   0 -12  -4   96.81   11.37
   0 -12  -4   84.86   34.05
   0 -12   4  106.51   11.47
   0 -12  -4   97.60   20.84
   0 -12   4  102.26   10.88
   0 -12  -4   96.17   10.04
   0  12  -5   14.38    5.91
   0  12   5   17.08    6.22
   0  12   5   18.73   13.94
   0  12   5   11.97   12.60
   0  12  -5    7.14    7.78
   0  12   5   14.71    4.30
   0  12  -5   13.96    6.09
   0  12  -5   14.43   14.88
   0 -12  -5   14.51    5.06
   0 -12  -5   13.23   23.61
   0 -12   5   14.63    6.50
   0 -12  -5    7.11   15.96
   0 -12   5   19.10    6.99
   0 -12  -5   17.40    5.33
   0  12  -6    5.94    5.82
   0  12   6    0.50    4.66
   0  12   6   -0.41   13.99
   0  12  -6   11.67   12.35
   0  12   6   -3.04   11.61
   0  12  -6    3.38    5.42
   0  12   6    2.18    3.51
   0  12  -6    4.93    5.33
   0 -12  -6   -0.78    4.61
   0 -12   6    0.91   13.53
   0 -12  -6    2.77   28.23
   0 -12   6    0.67    5.53
   0 -12  -6    1.09   15.59
   0 -12   6    2.46    5.45
   0  12  -7    2.16    4.40
   0  12   7    4.71    5.34
   0  12   7   -2.47   12.96
   0  12   7    3.39   13.06
   0  12  -7   -3.58    6.36
   0  12   7   -0.20    3.00
   0  12  -7   -3.40    9.45
   0 -12   7    8.99   14.59
   0 -12   7   -0.37    6.42
   0 -12   7   -0.90    7.47
   0 -12  -7   -6.03    5.12
   0 -12  -7   12.06   23.66
   0 -12  -7   -0.49   14.26
   0 -12   7   -1.07    5.80
   0 -12  -7   -0.29    3.77
   0  12  -8   31.56    6.86
   0  12   8   41.37    8.32
   0  12   8   30.69   15.44
   0  12   8   37.46   14.46
   0  12  -8   44.10    8.41
   0  12   8   33.08    6.03
   0  12  -8   35.60    7.78
   0  12  -8   45.20   17.03
   0 -12   8   26.40   18.63
   0 -12   8   33.33    8.05
   0 -12  -8   44.81    8.70
   0 -12   8   20.77    9.81
   0 -12   8   39.91    8.29
   0 -12  -8   22.74   16.46
   0 -12  -8   55.50   26.20
   0 -12  -8   40.25    6.96
   0  12  -9    7.34    4.36
   0  12   9    3.97    5.90
   0  12   9   13.06   11.02
   0  12   9    9.05   13.92
   0  12  -9   11.18    6.16
   0  12   9    8.82    4.19
   0  12  -9   11.08    6.71
   0  12  -9   24.82   13.41
   0 -12   9   12.25   16.55
   0 -12   9   12.72    6.63
   0 -12  -9    6.46    5.53
   0 -12   9    8.11    6.69
   0 -12   9    5.49    7.35
   0 -12  -9   -3.97   13.77
   0 -12  -9    4.47   19.17
   0 -12  -9    9.73    5.19
   0  12  10  204.77   15.92
   0  12  10  234.62   18.49
   0  12  10  283.63   35.84
   0  12 -10  212.79   27.70
   0  12  10  244.86   32.88
   0  12 -10  214.83   19.16
   0  12 -10  220.03   18.80
   0 -12  10  215.55   21.16
   0 -12 -10  220.82   18.22
   0 -12  10  242.07   34.67
   0 -12 -10  247.84   43.28
   0 -12 -10  208.61   33.72
   0 -12  10  235.63   19.31
   0 -12 -10  245.39   18.62
   0  12  11   19.97    6.35
   0  12  11   30.91   13.82
   0  12 -11   23.95   13.88
   0  12  11   19.30   17.32
   0  12  11   25.41    5.66
   0  12 -11   21.64    7.47
   0  12 -11    9.60    6.85
   0 -12  11   30.55    8.36
   0 -12 -11   19.00    6.62
   0 -12 -11   34.91   20.56
   0 -12 -11   17.48   16.57
   0 -12  11    2.85   16.51
   0 -12 -11   19.09    5.66
   0  12  12  304.40   23.23
   0  12  12  271.90   35.27
   0  12  12  234.70   17.75
   0  12  12  303.69   38.66
   0  12 -12  333.24   38.89
   0  12 -12  242.21   21.70
   0 -12  12  327.12   27.51
   0 -12  12  281.51   37.73
   0 -12 -12  350.86   52.44
   0 -12 -12  289.24   43.14
   0 -12 -12  297.71   20.65
   0  12  13   -5.22   13.46
   0  12 -13    0.15    6.64
   0  12  13    0.44    3.43
   0  12 -13    7.10   12.59
   0 -12  13   -1.19    6.48
   0 -12 -13   15.44   16.24
   0 -12 -13   -6.50   11.33
   0 -12  13   -6.78   13.94
   0 -12 -13   -1.49    4.45
   0  12 -14  137.48   16.00
   0  12  14  149.62   24.81
   0  12  14  140.65   12.11
   0 -12  14  154.58   16.47
   0 -12 -14  131.43   13.44
   0 -12 -14  186.73   33.57
   0 -12  14  125.78   25.81
   0 -12 -14  173.78   14.99
   0  12  15    4.53   12.12
   0  12  15    4.50   12.58
   0  12  15   -2.34    4.16
   0  12 -15    3.35    6.95
   0 -12  15    4.16   14.46
   0 -12  15    6.25    7.58
   0 -12 -15    6.56    6.40
   0 -12 -15   20.40   18.12
   0 -12 -15    2.62    6.19
   0  12  16   90.98   12.32
   0  12  16   89.34   21.50
   0  12  16   81.28   20.73
   0  12  16   81.72   10.61
   0  12 -16   79.21   12.35
   0 -12  16  101.70   23.30
   0 -12  16  110.10   15.02
   0 -12 -16   99.82   12.49
   0 -12 -16   79.60   24.57
   0 -12 -16   88.83   11.13
   0  12  17   -1.17    6.04
   0  12  17   -3.95    9.90
   0  12  17   -0.47   14.14
   0  12  17   -0.04    3.61
   0  12 -17   -2.34    6.32
   0 -12 -17    2.93   16.55
   0 -12 -17    2.94   18.85
   0 -12 -17   -2.93    4.29
   0 -12 -17    0.97    3.85
   0  12  18   26.01    8.38
   0  12  18   12.74   13.40
   0  12  18   17.86   15.37
   0  12  18   23.13    6.04
   0 -12 -18   20.34    6.71
   0 -12 -18   33.46   19.71
   0 -12 -18   27.82    6.06
   0  12  19   33.00    8.41
   0  12  19   20.73   14.32
   0  12 -19   55.05   15.06
   0 -12  19   23.99    9.26
   0 -12 -19   30.88    8.63
   0 -12 -19   28.14   20.54
   0 -12 -19   38.67    8.12
   0 -12 -19   31.40    6.64
   0  12  20   -6.70    5.49
   0  12  20   -5.76    5.51
   0  12  20   -5.24   10.98
   0  12  20    3.65    9.20
   0  12 -20    4.93    8.73
   0  12 -20    3.59    7.07
   0  12 -20    3.73   13.35
   0  12 -20   -5.00    7.47
   0 -12 -20   -3.17    5.78
   0 -12  20   -1.75    6.86
   0 -12 -20   13.56   16.91
   0 -12 -20    4.87    6.70
   0 -12 -20    2.31    4.49
   0  12  21  108.70   14.12
   0  12  21   88.19   13.55
   0  12  21  103.98   20.53
   0  12  21   90.28   21.54
   0  12 -21   85.73   16.94
   0  12 -21   83.48   12.25
   0  12 -21  101.23   21.73
   0  12 -21  109.89   16.93
   0 -12 -21   87.16   12.84
   0 -12  21   99.86   14.52
   0 -12 -21   73.48   26.50
   0 -12 -21   97.59   12.68
   0  12  22    6.74    6.77
   0  12  22    6.88    6.50
   0  12 -22   13.55    9.34
   0  12  22    3.65   10.51
   0  12  22    7.52   14.80
   0  12 -22   18.29    6.96
   0  12 -22    5.81    8.75
   0  12 -22    5.56   12.85
   0 -12  22    0.03    8.10
   0 -12  22    2.49   16.54
   0 -12 -22    7.87    7.31
   0 -12 -22    7.72    5.28
   0  12  23   43.25   10.23
   0  12  23   30.88    8.99
   0  12 -23   57.89   14.51
   0  12  23   25.10   13.22
   0  12  23   31.75   16.77
   0  12 -23   41.66    9.41
   0  12 -23   44.25   18.08
   0  12 -23   44.44   10.66
   0 -12  23   46.53   12.00
   0 -12 -23   30.75   10.67
   0 -12  23   29.72   18.59
   0 -12 -23   58.93   20.14
   0 -12 -23   36.27    9.96
   0 -12 -23   44.22    8.90
   0  12  24   -0.02    6.67
   0  12  24   13.11    7.51
   0  12 -24    7.44   13.13
   0  12  24    4.77   10.43
   0  12 -24   17.04   10.30
   0  12 -24   11.14    8.18
   0  12 -24   13.09    9.40
   0 -12 -24   12.16    7.85
   0 -12  24    2.90    6.62
   0 -12 -24    5.74   23.04
   0 -12 -24   14.66    7.94
   0 -12  24   -0.56   16.73
   0 -12 -24   14.31    6.12
   0  12  25    6.75    6.43
   0  12  25    6.28    6.37
   0  12 -25    9.08   11.62
   0  12  25   13.01   11.26
   0  12  25   13.75   15.01
   0  12 -25    4.23    6.73
   0  12 -25   11.36   13.80
   0  12 -25   10.75   10.65
   0 -12  25    6.59    7.99
   0 -12 -25   13.05    8.21
   0 -12  25   22.36   17.12
   0 -12 -25    6.41   17.90
   0 -12 -25   17.86    9.24
   0 -12 -25   10.18    7.72
   0  13   0   -0.36    3.76
   0  13   0    0.89    5.37
   0  13   0   -7.23   13.12
   0  13   0   -3.19    7.88
   0 -13   0   -0.16   16.92
   0 -13   0    9.31   13.80
   0 -13   0   -1.24    5.61
   0  13   1   24.62    5.82
   0  13   1   20.61    5.99
   0  13   1   30.97   14.56
   0  13  -1   36.26   16.37
   0  13   1   34.54   12.01
   0  13  -1   29.50   10.68
   0  13  -1   32.45    7.25
   0  13  -1   23.12    5.50
   0 -13   1   27.23    7.16
   0 -13  -1   38.36    7.79
   0 -13   1   12.25   16.86
   0 -13  -1   35.99   27.73
   0 -13  -1   26.44   14.95
   0 -13  -1   29.72    7.10
   0 -13   1   49.85   14.69
   0  13  -2   10.38    8.48
   0  13   2   -2.47    5.05
   0  13   2   -5.38   15.45
   0  13  -2   -0.54    5.92
   0  13   2   -8.14    9.65
   0  13  -2    9.71    4.82
   0  13   2   -3.28    3.58
   0  13  -2   12.97   12.79
   0 -13   2   -4.24   10.86
   0 -13  -2    2.20    5.23
   0 -13   2   -2.19    5.21
   0 -13  -2   -4.03   27.03
   0 -13   2   -0.32    4.30
   0 -13  -2   11.39   12.90
   0 -13  -2    6.08    4.19
   0 -13   2    2.94   18.71
   0  13  -3   -3.14    5.33
   0  13   3   -2.59    5.78
   0  13   3   -1.31   12.25
   0  13   3   10.34    9.79
   0  13  -3    4.69    7.09
   0  13   3    0.02    4.60
   0  13  -3   -1.70    4.42
   0 -13   3   -1.51    3.95
   0 -13   3   -2.44    4.83
   0 -13   3   12.50   18.86
   0 -13  -3   20.19   27.64
   0 -13   3    1.21   10.14
   0 -13  -3   -3.41   11.00
   0 -13  -3    3.91    4.56
   0 -13  -3    0.54    6.60
   0  13   4   -0.50    3.22
   0  13   4    5.34    6.52
   0  13   4   -7.32   12.52
   0  13   4   -6.37    8.94
   0  13  -4   -1.05    7.22
   0  13  -4    1.64   12.11
   0  13  -4   -3.10    5.30
   0  13  -4   -2.61    4.71
   0 -13   4    5.68    8.80
   0 -13  -4    2.26    5.90
   0 -13   4    5.79    6.83
   0 -13  -4    3.80   19.40
   0 -13  -4   -2.53   12.16
   0 -13  -4   -2.39    3.96
   0 -13   4   -0.37    5.51
   0  13  -5    3.28    7.97
   0  13   5   -3.83    4.07
   0  13   5    2.29   11.76
   0  13   5   -8.60   12.25
   0  13  -5   -4.54    3.93
   0  13   5    1.70    3.35
   0  13  -5    3.89    5.23
   0  13  -5    7.77   14.04
   0 -13   5   17.62   22.27
   0 -13   5   -1.16    6.01
   0 -13  -5    0.57    5.33
   0 -13   5   -5.15    8.75
   0 -13   5   -0.35    4.41
   0 -13  -5    7.16   16.54
   0 -13  -5    4.70   23.13
   0 -13  -5   -2.56    4.21
   0  13  -6   14.47    7.99
   0  13   6   21.11    7.39
   0  13   6   12.69   13.38
   0  13   6   36.07   14.76
   0  13  -6   16.46    6.57
   0  13   6   23.21    6.02
   0  13  -6   16.85    5.92
   0  13  -6   31.12   14.63
   0 -13   6   24.64   22.46
   0 -13   6   14.79    6.46
   0 -13  -6   12.27    5.98
   0 -13   6   22.89   12.17
   0 -13   6   19.67    6.34
   0 -13  -6   26.25   18.75
   0 -13  -6   11.37   25.18
   0 -13  -6   17.90    5.19
   0  13   7    4.11    5.82
   0  13   7   18.59   14.09
   0  13  -7    3.01    5.69
   0  13   7    3.61    8.82
   0  13   7    7.65    4.37
   0  13  -7    5.17    4.29
   0 -13   7    7.71    6.42
   0 -13  -7    0.10   27.89
   0 -13   7   -1.72   14.51
   0 -13  -7   -1.37   15.99
   0 -13  -7    6.37    4.24
   0  13   8   -0.70    6.17
   0  13   8    4.98   11.78
   0  13   8   -2.24   11.87
   0  13  -8    4.05    5.85
   0  13   8    3.47    3.56
   0  13  -8    3.48    5.72
   0 -13   8    2.36   17.63
   0 -13   8    4.83    5.73
   0 -13  -8  -10.81   20.28
   0 -13  -8   20.30   15.27
   0 -13   8    1.92    8.46
   0 -13  -8    3.86    4.61
   0  13   9   76.97   10.39
   0  13   9   65.06   17.14
   0  13   9   83.62    9.10
   0  13   9   61.62   18.15
   0  13  -9   57.29    8.93
   0  13  -9   60.12    9.44
   0 -13   9   84.57   22.74
   0 -13   9   75.25   11.03
   0 -13  -9   85.35   22.63
   0 -13  -9   89.34   26.52
   0 -13  -9   66.87    8.28
   0  13  10   24.19    6.21
   0  13  10   21.25   14.31
   0  13 -10   15.57    4.90
   0  13  10   34.04   15.38
   0 -13  10   18.52    7.16
   0 -13  10   19.05    7.14
   0 -13  10   40.51    7.42
   0 -13 -10   43.88   18.07
   0 -13  10   29.85   12.93
   0 -13 -10    8.21   16.75
   0 -13 -10   22.95    6.13
   0  13  11  108.26   19.23
   0  13 -11   54.96   10.18
   0 -13  11   59.47   10.04
   0 -13  11   56.42    9.30
   0 -13  11   98.52   13.06
   0 -13 -11   76.10   22.24
   0 -13 -11   74.64   21.23
   0 -13 -11   77.59   11.56
   0 -13 -11   85.62    9.68
   0  13  12   36.86    6.41
   0  13  12   30.72   14.09
   0  13 -12   32.46    7.80
   0  13 -12   26.75    9.06
   0 -13  12   39.94    9.29
   0 -13  12   42.26    8.24
   0 -13 -12   30.73    8.15
   0 -13 -12   35.75   23.55
   0 -13 -12   42.60    7.27
   0  13  13   16.73    7.10
   0  13  13   22.93   12.21
   0  13  13    5.96   16.37
   0  13 -13    7.73   10.40
   0  13 -13   19.24   15.17
   0  13 -13   16.04    7.18
   0 -13 -13   19.45    6.03
   0 -13 -13   36.26   20.48
   0 -13 -13   15.49    5.32
   0  13  14   35.99    7.78
   0  13  14   22.08   13.52
   0  13  14   46.87   17.04
   0  13  14   29.64    6.55
   0  13 -14   35.99    7.93
   0  13 -14   31.14   11.31
   0  13 -14   28.95   15.92
   0  13 -14   33.14    9.36
   0 -13  14   24.82    9.07
   0 -13 -14   32.05    7.69
   0 -13 -14   24.98   21.74
   0 -13 -14   15.07   14.72
   0 -13 -14   27.47    6.89
   0  13  15   36.75   10.04
   0  13  15   47.80   16.57
   0  13  15   32.48   15.22
   0  13 -15   33.18    9.37
   0  13  15   36.03    6.79
   0  13 -15   58.52   16.44
   0 -13 -15   45.94    9.08
   0 -13 -15   24.76   20.51
   0 -13 -15   41.63   22.94
   0 -13  15   41.41   10.18
   0  13  16    4.36    6.38
   0  13 -16    6.04    6.73
   0  13  16   15.38   13.52
   0  13  16    3.78    4.50
   0  13 -16   -9.15   10.75
   0 -13 -16    3.18    6.83
   0 -13 -16   17.39   19.19
   0 -13  16   23.04   17.21
   0 -13 -16    2.24    6.11
   0  13  17   36.73    8.99
   0  13  17   44.01   16.89
   0  13  17   25.54   15.31
   0  13  17   37.45    7.34
   0  13 -17   38.82   15.59
   0 -13  17   48.50   22.58
   0 -13 -17   29.38    7.98
   0 -13 -17   56.27   24.22
   0 -13 -17    7.60   22.94
   0 -13 -17   33.66    6.95
   0  13  18    0.99    5.91
   0  13  18    6.36   10.98
   0  13  18    4.16    4.86
   0  13  18   -5.09   13.77
   0  13 -18  -10.33   11.28
   0 -13  18   -0.73   18.13
   0 -13 -18    4.93    6.56
   0 -13  18    0.30    7.74
   0 -13 -18   -1.73   17.43
   0 -13 -18    4.22   17.04
   0 -13 -18    4.25    5.37
   0  13  19   -2.54    7.64
   0  13  19    4.04   10.63
   0  13 -19   10.80    8.80
   0  13  19    5.12   14.41
   0  13 -19   -5.84   15.46
   0 -13  19    2.96    7.00
   0 -13 -19    2.27    6.26
   0 -13 -19   -2.57   16.54
   0 -13  19    9.02   16.70
   0 -13 -19    7.22    5.64
   0  13  20   11.21    6.73
   0  13  20    8.08    6.59
   0  13  20    5.68   10.68
   0  13  20  -13.60   12.98
   0  13 -20   11.68   14.10
   0  13 -20    1.07    7.90
   0 -13  20    3.76   19.05
   0 -13  20    5.80    7.58
   0 -13 -20   -5.50    6.41
   0 -13 -20   -0.48   16.66
   0 -13 -20    1.42    5.77
   0  13  21    8.90    6.10
   0  13  21    2.57    6.37
   0  13  21  -12.41   10.14
   0  13 -21   -6.00    7.88
   0  13  21    0.22   15.23
   0  13 -21    5.58   14.00
   0 -13  21    6.31    9.29
   0 -13 -21    8.58    6.80
   0 -13 -21  -15.63   16.07
   0 -13  21  -13.20   16.07
   0  13  22    7.31    7.53
   0  13  22    2.11    6.82
   0  13  22   11.54   10.55
   0  13 -22  -14.10   10.47
   0  13  22   17.00   14.78
   0  13 -22    6.72    7.83
   0  13 -22    2.54    6.86
   0  13 -22   16.23   11.38
   0 -13 -22   10.30    6.86
   0 -13  22    3.47   21.32
   0 -13 -22    3.49   18.25
   0 -13  22    8.95    8.11
   0 -13 -22   14.36    6.21
   0  13  23   -5.91    6.71
   0  13  23   -2.26    8.80
   0  13 -23  -13.00   14.45
   0  13  23   14.44   13.04
   0  13 -23    5.49   13.22
   0  13 -23    3.63    6.05
   0  13 -23    8.04    7.12
   0 -13 -23    3.54    6.47
   0 -13  23    7.04    8.41
   0 -13 -23    1.41   14.80
   0 -13 -23    0.02    6.71
   0 -13  23   -6.02   17.30
   0 -13 -23    4.19    5.59
   0  14   0   21.57    6.52
   0  14   0    6.05   10.40
   0  14   0   11.02    5.05
   0 -14   0   34.17   31.57
   0 -14   0   -1.14   13.85
   0 -14   0   20.21    6.86
   0  14   1    8.73   10.35
   0  14  -1    1.82    4.81
   0  14   1    4.04    5.30
   0  14  -1    5.61   10.50
   0 -14   1   -9.05   11.79
   0 -14  -1    3.98   25.35
   0 -14  -1    7.28   15.64
   0 -14  -1    2.85    4.83
   0 -14   1    3.43    5.49
   0  14   2   60.53    8.17
   0  14   2   46.50   14.13
   0  14  -2   40.54    7.79
   0  14   2   36.42    7.08
   0  14  -2   40.93   11.16
   0 -14   2   43.70   16.98
   0 -14  -2   33.86   27.61
   0 -14  -2   41.47   17.19
   0 -14  -2   40.66    7.52
   0 -14   2   47.04    8.14
   0  14   3   62.03   16.41
   0  14  -3   35.31    7.18
   0  14   3   51.65    7.61
   0  14  -3   55.43   12.22
   0 -14   3   35.45   17.02
   0 -14  -3   61.95   36.44
   0 -14  -3   35.26   20.00
   0 -14  -3   57.89    8.15
   0 -14   3   46.91    8.28
   0  14   4   21.78   13.89
   0  14  -4    8.86    5.33
   0  14   4    7.53    4.37
   0  14  -4    0.16    9.40
   0 -14   4    8.25   10.63
   0 -14  -4   24.26   29.73
   0 -14  -4   -9.34   16.86
   0 -14  -4    3.61    4.66
   0 -14   4    9.62    5.38
   0  14   5   10.75   12.71
   0  14  -5   -1.81   12.18
   0  14   5    5.90    4.51
   0  14  -5   11.33    7.78
   0  14  -5    4.23    5.53
   0 -14   5    8.24    6.39
   0 -14   5   -0.65   10.89
   0 -14  -5    7.55   30.60
   0 -14  -5   10.77   14.27
   0 -14  -5    4.23    5.12
   0  14  -6    7.22   12.27
   0  14   6   -4.13   11.47
   0  14  -6    9.60    7.95
   0  14   6    6.86    4.31
   0  14  -6    5.77    5.96
   0 -14   6   13.38    5.72
   0 -14  -6   13.06    5.31
   0 -14   6   -1.30    5.42
   0 -14   6    2.25    9.34
   0 -14  -6    2.48   16.30
   0 -14  -6    2.99   23.89
   0 -14  -6    5.14    4.69
   0  14  -7   -4.23    4.99
   0  14   7    3.01   12.25
   0  14   7  -11.97   10.89
   0  14  -7    3.39   12.43
   0  14   7   -2.19    3.77
   0  14  -7    2.04    6.33
   0 -14   7    1.47    5.69
   0 -14  -7    5.92    5.41
   0 -14   7    2.35    5.27
   0 -14   7    4.71    8.69
   0 -14  -7    6.64   13.65
   0 -14  -7   -7.73   23.10
   0 -14  -7    2.21    5.01
   0  14  -8   -2.50    5.14
   0  14   8   -1.37   13.13
   0  14   8   -5.53   10.08
   0  14   8    0.66    3.82
   0  14  -8    3.57    4.90
   0  14  -8   -8.29   14.35
   0  14  -8    0.98    5.41
   0 -14   8    7.75    6.28
   0 -14  -8    2.39    5.57
   0 -14   8   -3.79    6.07
   0 -14  -8   -6.45   14.23
   0 -14  -8  -21.34   18.87
   0 -14  -8    1.77    5.20
   0  14  -9   25.90    8.33
   0  14   9   24.91    8.89
   0  14   9   53.43   17.85
   0  14   9   46.79   17.62
   0  14  -9   34.43    7.06
   0  14   9   35.65    6.45
   0  14  -9   50.22   17.43
   0 -14   9   19.92   18.11
   0 -14   9   41.43   10.24
   0 -14   9   16.23    9.29
   0 -14  -9   35.57    8.01
   0 -14  -9   47.78   24.67
   0 -14  -9   52.15   24.42
   0 -14   9   30.85    8.41
   0 -14  -9   30.50    6.85
   0  14 -10   10.64    6.38
   0  14  10   10.21    6.67
   0  14  10   24.63   14.97
   0  14 -10   17.99   15.34
   0  14 -10   15.68    6.81
   0  14 -10   14.36    5.45
   0  14  10   15.47    5.13
   0 -14  10    8.38    7.88
   0 -14 -10    6.17    6.30
   0 -14  10   24.40   17.21
   0 -14 -10   13.98   21.67
   0 -14  10   17.29    7.03
   0 -14 -10   26.58   19.58
   0 -14  10   14.60    5.05
   0 -14 -10   12.93    5.66
   0  14  11   58.04    7.94
   0  14  11   56.80   10.49
   0  14  11   66.93   17.89
   0  14 -11   85.40   18.50
   0  14  11   83.77   18.71
   0  14 -11   68.87   11.80
   0  14 -11   67.01   11.33
   0 -14  11   70.94   10.97
   0 -14 -11   54.67    8.97
   0 -14  11   76.72   23.50
   0 -14 -11   98.03   31.80
   0 -14  11   54.95   10.56
   0 -14 -11   66.08    9.55
   0  14 -12    8.53    6.17
   0  14  12   14.31    7.50
   0  14  12   15.00   12.07
   0  14  12   16.55   13.76
   0  14 -12   16.51    8.11
   0  14  12    9.17    5.07
   0  14 -12   17.78   16.14
   0 -14  12   14.04   17.33
   0 -14  12   18.85    6.93
   0 -14  12    4.77    6.73
   0 -14 -12   14.62    7.13
   0 -14 -12   16.36   20.59
   0 -14  12   23.35    8.42
   0 -14 -12    9.98    5.45
   0  14  13   57.85   11.03
   0  14  13   61.13   17.90
   0  14 -13   61.54   14.21
   0  14  13   63.00   20.53
   0  14  13   52.68    7.49
   0  14 -13   50.55    8.84
   0  14 -13   43.21   17.17
   0  14 -13   54.65   10.64
   0 -14  13   57.44   12.19
   0 -14 -13   60.21    9.62
   0 -14  13   82.06   24.01
   0 -14 -13   42.96   21.01
   0 -14 -13   47.92   24.41
   0 -14 -13   69.20   10.08
   0  14  14   52.93   10.31
   0  14  14   48.25   17.39
   0  14 -14   75.91   16.64
   0  14  14   57.77   19.40
   0  14  14   71.60    8.80
   0  14 -14   49.48    9.45
   0  14 -14   72.96   17.65
   0  14 -14   62.33   11.41
   0 -14  14   69.72   12.43
   0 -14 -14   65.43    9.86
   0 -14  14   43.80   21.47
   0 -14 -14   57.42   29.49
   0 -14 -14   53.77   22.37
   0 -14 -14   71.89    9.48
   0  14  15   44.00    9.63
   0  14  15   71.50   19.95
   0  14 -15   72.76   21.80
   0  14  15   55.05   18.35
   0  14  15   61.05    9.17
   0  14 -15   55.09    8.97
   0  14 -15   45.95   13.65
   0  14 -15   50.98   11.15
   0 -14 -15   58.49    9.70
   0 -14 -15   64.24   25.69
   0 -14 -15   44.25   20.29
   0 -14  15   56.17   21.42
   0 -14 -15   53.98    9.07
   0  14  16  100.09   13.10
   0  14  16   62.48   19.59
   0  14 -16  104.39   24.19
   0  14  16   61.49   19.86
   0  14  16   95.31   10.44
   0  14 -16   93.54   12.62
   0  14 -16   92.71   17.01
   0 -14 -16  100.18   12.15
   0 -14  16   84.06   28.00
   0 -14 -16   62.03   25.87
   0 -14 -16  104.96   28.30
   0 -14 -16   81.89   11.18
   0  14  17   -0.15    5.94
   0  14  17    9.84   11.44
   0  14  17   -0.70    4.74
   0  14  17   -8.65   14.44
   0  14 -17    4.27   12.82
   0 -14  17    9.10   19.60
   0 -14 -17   10.54    7.01
   0 -14  17    6.86    8.08
   0 -14 -17   -1.98   21.16
   0 -14 -17   27.14   18.40
   0 -14 -17   10.59    5.04
   0  14  18   55.10   11.37
   0  14  18   74.91   19.54
   0  14  18   52.85   20.86
   0  14 -18   76.27   21.01
   0  14 -18   48.05   12.30
   0 -14  18   58.20   23.99
   0 -14  18   85.13   13.87
   0 -14 -18   82.98   11.74
   0 -14 -18   53.51   27.56
   0 -14 -18   70.90   25.72
   0 -14 -18   83.88   11.35
   0  14  19   -0.10    4.85
   0  14  19    4.31   11.16
   0  14  19    5.91    5.44
   0  14  19   -2.85   13.73
   0  14 -19    6.09    7.97
   0  14 -19    8.59   14.32
   0 -14  19   -1.71   15.66
   0 -14 -19    1.90    6.50
   0 -14 -19   -3.28   14.66
   0 -14 -19    0.95   19.47
   0 -14  19    0.91    7.37
   0  14  20   20.19    8.11
   0  14  20    8.49    8.11
   0  14  20   25.70   12.75
   0  14 -20   17.24    9.01
   0  14  20   10.76   14.34
   0  14 -20   13.96   15.76
   0 -14  20    8.53    7.83
   0 -14 -20   13.53    7.29
   0 -14 -20   19.70   19.24
   0 -14  20   23.86   18.85
   0  14  21   31.50    8.15
   0  14  21   25.84    8.91
   0  14  21   47.93   15.82
   0  14 -21   27.98   10.59
   0  14  21   10.78   17.12
   0  14 -21   43.77   18.32
   0 -14  21   23.33    9.21
   0 -14 -21   32.28    9.78
   0 -14 -21   34.69   22.54
   0 -14  21    6.65   14.66
   0 -14 -21   37.77    8.61
   0  14  22    4.99    7.52
   0  14  22    0.79    7.08
   0  14  22    3.87    9.17
   0  14  22   -3.19   14.99
   0  14 -22   -6.29   13.17
   0  14 -22    4.62    8.21
   0 -14  22  -15.06   20.05
   0 -14  22    0.69    8.13
   0 -14 -22    1.13    6.04
   0 -14 -22  -30.54   16.44
   0 -14 -22   -9.37    6.02
   0 -14 -22    1.52    5.39
   0  15   0    0.44    5.43
   0  15   0    7.16   12.64
   0  15   0    1.21    8.52
   0  15   0   -1.27    4.45
   0 -15   0    3.86    5.67
   0 -15   0  -16.38   28.96
   0 -15   0    4.09   13.93
   0 -15   0   -0.57    4.65
   0  15  -1   -3.26    4.46
   0  15   1    0.84    5.64
   0  15   1    9.11   11.63
   0  15  -1   -8.06   10.49
   0  15   1   -0.12    9.19
   0  15  -1   -2.74    8.00
   0  15   1   -3.60    3.94
   0  15  -1   -0.57    6.22
   0 -15  -1   -4.37    5.75
   0 -15   1   -2.69   30.02
   0 -15  -1  -17.97   27.55
   0 -15   1   -8.00   10.49
   0 -15  -1   -9.30   11.76
   0 -15   1    1.97    6.94
   0  15  -2   45.24   11.93
   0  15   2   39.41    9.36
   0  15   2   61.33   18.11
   0  15  -2   42.96    9.90
   0  15   2   40.56   13.54
   0  15  -2   38.97    7.90
   0  15   2   38.60    7.40
   0  15  -2   22.54   12.60
   0 -15   2   32.70   14.75
   0 -15  -2   39.21    8.12
   0 -15   2   43.96    9.67
   0 -15  -2   22.83   37.11
   0 -15   2   48.62    8.30
   0 -15  -2   22.48   19.43
   0 -15  -2   36.55    7.35
   0 -15   2   67.90   32.91
   0  15  -3   89.46   10.77
   0  15   3   98.45   13.07
   0  15   3   73.95   18.52
   0  15  -3  125.95   23.96
   0  15   3   98.27   19.98
   0  15  -3  107.58   12.06
   0  15  -3  100.60   16.31
   0 -15   3  112.48   13.03
   0 -15   3   80.92   19.96
   0 -15   3   88.16   29.22
   0 -15  -3   85.37   11.27
   0 -15  -3   58.11   21.44
   0 -15  -3  105.19   11.50
   0 -15   3  118.13   13.03
   0  15   4   19.80    8.02
   0  15   4    8.42   13.78
   0  15   4   15.09   13.80
   0  15  -4    8.81    5.32
   0  15  -4   18.64    7.34
   0 -15   4   17.67    6.99
   0 -15   4    7.64   16.93
   0 -15   4   12.02    6.99
   0 -15  -4   22.64    6.93
   0 -15  -4   24.21   16.17
   0 -15  -4   17.71    6.64
   0 -15   4   10.92   14.03
   0  15   5   99.17   11.06
   0  15   5  115.86   13.32
   0  15   5  109.72   23.02
   0  15   5  132.92   21.02
   0  15  -5  125.00   13.34
   0  15  -5  130.77   13.08
   0  15  -5  141.47   25.04
   0 -15   5   82.03   21.29
   0 -15  -5   89.36   12.83
   0 -15   5  143.30   16.05
   0 -15  -5  104.34   26.78
   0 -15  -5  129.41   13.18
   0 -15   5  113.85   13.24
   0  15  -6   16.18    6.19
   0  15   6    8.33    6.45
   0  15   6   16.86   16.11
   0  15   6   16.69   14.27
   0  15  -6    7.87    8.74
   0  15   6    6.23    4.47
   0  15  -6    8.80    6.50
   0  15  -6   19.22   13.50
   0 -15   6   12.92   23.47
   0 -15   6    9.82    5.97
   0 -15  -6    6.94    7.01
   0 -15   6    6.63   11.08
   0 -15  -6   10.96   18.83
   0 -15   6   19.94    6.54
   0 -15  -6   25.16    6.75
   0  15  -7   40.56    9.11
   0  15   7   79.39   11.26
   0  15   7   68.92   18.52
   0  15   7   64.54   18.10
   0  15  -7   45.66   10.09
   0  15   7   75.44    9.18
   0  15  -7   73.61   10.65
   0  15  -7   59.62   15.24
   0 -15   7   72.03   24.33
   0 -15   7   74.28   10.86
   0 -15  -7   72.57   10.34
   0 -15   7   30.20   13.34
   0 -15  -7   64.48   21.68
   0 -15   7   71.34   10.55
   0  15   8   -0.42    3.73
   0  15   8   -0.08    6.53
   0  15   8    3.69   11.89
   0  15  -8   -6.39    8.88
   0  15  -8    3.24    6.00
   0  15  -8    0.17    5.59
   0  15  -8   -2.26    5.65
   0 -15   8    4.56    6.37
   0 -15  -8    5.54    6.76
   0 -15   8   23.13   22.89
   0 -15   8    8.43   10.08
   0 -15  -8    1.09   14.41
   0 -15   8    3.20    6.40
   0 -15  -8   -2.67    4.83
   0  15  -9   34.70    7.44
   0  15   9   48.90    8.89
   0  15   9   32.87   15.51
   0  15  -9   29.32    7.26
   0  15  -9   39.41    9.12
   0  15   9   44.57    6.83
   0  15  -9   44.12   19.05
   0 -15   9   37.40    8.86
   0 -15  -9   52.73    9.19
   0 -15   9   60.77   32.30
   0 -15   9   46.51    9.03
   0 -15  -9   49.15    8.05
   0  15  10    0.42    5.81
   0  15  10    4.40   10.18
   0  15  10   -0.01   11.72
   0  15 -10    1.14    6.94
   0  15  10   -0.85    4.21
   0  15 -10    3.40    5.57
   0  15 -10    5.81   12.30
   0 -15  10    2.43    5.99
   0 -15  10   -2.59   21.56
   0 -15  10    3.24    6.85
   0 -15 -10    6.58    5.34
   0 -15  10  -10.34    8.98
   0 -15 -10    2.77    4.53
   0  15 -11   -3.94    5.69
   0  15  11    1.57    5.01
   0  15  11   19.97   11.18
   0  15  11    3.25   12.62
   0  15 -11   -0.70    3.86
   0  15  11   -2.35    4.97
   0  15 -11    2.97    5.20
   0  15 -11   -2.16   10.85
   0 -15  11   -9.85   17.05
   0 -15  11   -0.20    6.33
   0 -15 -11   11.45    6.08
   0 -15  11    1.31    7.26
   0 -15 -11   11.43   20.14
   0 -15  11   -3.93    5.22
   0 -15 -11    3.05    5.32
   0  15  12    9.54    4.56
   0  15  12    9.44    6.84
   0  15  12   25.47   14.98
   0  15 -12    4.02    3.26
   0  15 -12    4.07    6.03
   0  15 -12   10.43    6.92
   0  15 -12   12.27   15.34
   0 -15  12    4.35   16.71
   0 -15  12   12.00    8.03
   0 -15 -12    8.41    6.19
   0 -15  12    4.60    5.73
   0 -15 -12   11.36   15.16
   0 -15  12    0.68    7.04
   0 -15 -12    8.95    5.07
   0  15 -13    2.57    6.17
   0  15  13    3.97    6.25
   0  15 -13   21.64   13.90
   0  15  13   -0.71   14.03
   0  15 -13    3.17    5.77
   0  15  13    9.30    5.43
   0 -15  13    4.67    5.10
   0 -15 -13   13.12    7.11
   0 -15  13    6.03   16.65
   0 -15 -13   -2.13   14.86
   0 -15  13   -3.77    7.51
   0 -15 -13    4.32    5.98
   0  15  14   46.17    9.49
   0  15 -14    9.18   13.08
   0  15  14   49.86   16.70
   0  15  14   29.61    6.57
   0  15 -14   36.53    8.88
   0  15 -14   31.75   14.51
   0  15 -14   24.07    8.56
   0 -15 -14   31.69    8.67
   0 -15  14   19.38   16.38
   0 -15 -14   22.98   23.93
   0 -15 -14   30.47    6.67
   0  15  15  122.95   14.57
   0  15 -15   81.58   20.97
   0  15  15  100.22   23.31
   0  15  15  108.08   11.76
   0  15 -15  107.36   12.54
   0  15 -15  127.86   21.00
   0 -15 -15  140.11   15.30
   0 -15  15   68.93   23.58
   0 -15 -15  152.17   34.02
   0 -15 -15  134.44   14.39
   0  15  16    3.87    7.82
   0  15 -16   20.04   11.83
   0  15  16    0.61   11.43
   0  15  16    2.82    4.09
   0  15 -16    2.63    6.73
   0  15 -16   23.34   13.62
   0 -15  16   -0.69    6.25
   0 -15 -16    7.89    5.68
   0 -15  16    5.28   14.64
   0 -15 -16   11.64   16.58
   0 -15 -16    1.32    5.18
   0  15  17  116.41   14.86
   0  15 -17  104.20   18.38
   0  15  17   59.18   20.20
   0  15  17  123.85   12.74
   0  15 -17   83.57   12.14
   0  15 -17   98.97   16.08
   0  15 -17   97.22   23.43
   0 -15  17   86.72   14.50
   0 -15 -17   95.15   13.24
   0 -15 -17  122.69   32.05
   0 -15  17   98.50   27.18
   0 -15 -17   91.08   12.58
   0  15  18   17.13    7.92
   0  15 -18   32.13   11.94
   0  15  18   20.03   15.98
   0  15  18   18.55    7.82
   0  15 -18   21.63    7.40
   0  15 -18   17.00   10.56
   0  15 -18   17.98   18.33
   0 -15  18   22.53    9.77
   0 -15 -18   13.04    7.46
   0 -15 -18   30.00   20.38
   0 -15  18   10.75   19.38
   0  15  19  123.73   15.76
   0  15 -19   86.17   17.59
   0  15  19  103.07   28.58
   0  15 -19   81.01   22.84
   0 -15  19   94.70   16.14
   0 -15 -19   90.84   14.17
   0 -15 -19   86.84   25.83
   0 -15  19   64.73   27.31
   0  15  20   32.05    9.84
   0  15 -20   32.69   10.21
   0  15  20   39.70   19.33
   0  15 -20   42.57   21.22
   0 -15  20   35.33    9.35
   0 -15 -20   49.30   10.70
   0 -15 -20   57.63   24.71
   0 -15  20   47.80   25.34
   0 -15 -20   46.25    9.04
   0  16   0    3.82    5.96
   0  16   0   12.17   12.96
   0  16   0   -1.38   11.48
   0  16   0    3.91    4.66
   0 -16   0    1.90    5.96
   0 -16   0    9.80   26.20
   0 -16   0   -6.64   12.16
   0 -16   0    6.33    5.72
   0  16   1  100.55   11.61
   0  16   1  121.45   12.86
   0  16   1  107.52   22.83
   0  16  -1   78.63   20.65
   0  16  -1   84.74   19.27
   0  16  -1  116.19   14.43
   0  16  -1  100.19   11.94
   0 -16   1   66.67   23.30
   0 -16   1  115.03   13.87
   0 -16  -1  116.94   13.73
   0 -16   1  133.88   41.84
   0 -16  -1  101.09   46.59
   0 -16  -1  122.58   28.51
   0 -16  -1   98.70   12.45
   0 -16   1   99.74   12.28
   0  16  -2   25.02   11.76
   0  16   2   20.79    7.81
   0  16   2    7.77   13.58
   0  16  -2   15.75    7.08
   0  16   2   22.90   13.39
   0  16   2   15.43    6.32
   0  16  -2   14.52   12.69
   0 -16   2   20.81   14.42
   0 -16   2   11.84    6.44
   0 -16  -2    6.10    7.36
   0 -16   2   17.38   30.06
   0 -16  -2   41.24   32.66
   0 -16   2   18.44    6.64
   0 -16  -2   21.67   18.75
   0 -16  -2   23.55    6.28
   0  16  -3   63.70   13.52
   0  16   3   69.64   11.69
   0  16   3   98.46   19.46
   0  16  -3  104.41   13.16
   0  16   3   78.06   18.50
   0  16  -3   81.64   10.57
   0  16   3   70.11    9.90
   0  16  -3   86.48   22.22
   0 -16   3   81.73   24.13
   0 -16  -3   79.08   11.39
   0 -16   3  107.43   13.24
   0 -16  -3   76.97   36.76
   0 -16   3   91.23   12.57
   0 -16  -3   83.49   25.22
   0 -16  -3  102.78   12.09
   0 -16   3   68.31   36.12
   0  16  -4    5.82    6.03
   0  16   4    4.76    7.91
   0  16   4  -11.63   12.08
   0  16   4    2.88   11.49
   0  16  -4    1.58    6.42
   0  16  -4   -4.24    6.32
   0  16   4    9.32    4.47
   0 -16  -4    6.35    6.79
   0 -16   4    3.53    5.98
   0 -16  -4    7.83   30.01
   0 -16   4    8.32   12.40
   0 -16  -4   -9.68   16.27
   0 -16  -4    7.97    5.96
   0 -16   4    7.01    6.80
   0  16   5   -3.12    4.27
   0  16   5    1.85    6.70
   0  16   5    1.40   12.75
   0  16   5    3.04   13.29
   0  16  -5   -1.16    7.31
   0  16  -5   13.55   12.99
   0  16  -5   -9.50    5.96
   0  16  -5    2.69    6.04
   0 -16   5  -11.22    9.49
   0 -16  -5   -1.84    5.69
   0 -16   5    5.66    5.83
   0 -16  -5  -33.62   25.27
   0 -16  -5   -0.04   17.96
   0 -16  -5    1.84    4.77
   0 -16   5   -0.18    5.67
   0  16  -6    0.83    4.79
   0  16   6    0.31    6.50
   0  16   6    9.84   13.27
   0  16  -6   -6.49    5.79
   0  16  -6    6.92   12.66
   0  16  -6   -0.83    5.48
   0 -16   6    6.76   17.55
   0 -16  -6    5.61    5.98
   0 -16   6   -2.07    6.10
   0 -16  -6    0.88   29.05
   0 -16   6   10.48   12.15
   0 -16  -6    6.27   13.65
   0 -16  -6    3.24    4.66
   0 -16   6    0.13    5.57
   0  16   7    1.00    4.27
   0  16   7    1.93    5.26
   0  16   7    8.90   13.08
   0  16  -7   -4.74    9.48
   0  16  -7    3.54    4.35
   0  16  -7    7.37    7.10
   0  16  -7    2.44    5.31
   0 -16   7   -2.06   11.62
   0 -16  -7   -0.68    5.70
   0 -16   7    0.92   17.93
   0 -16  -7   -6.59   29.54
   0 -16   7   -0.12    6.37
   0 -16   7    6.97    6.19
   0 -16  -7    5.45    5.12
   0  16  -8   27.58    7.19
   0  16   8   17.73    7.02
   0  16   8   22.97   15.16
   0  16  -8   19.20    8.27
   0  16   8   18.71   13.88
   0  16  -8   26.97    8.86
   0  16   8   18.31    5.97
   0  16  -8   15.39   14.81
   0 -16   8   30.50   19.61
   0 -16   8   10.78   12.56
   0 -16  -8   17.99    6.40
   0 -16  -8   17.36   22.11
   0 -16   8   13.53    7.33
   0 -16   8   22.75    8.02
   0 -16  -8   23.95    6.94
   0  16  -9   18.82    6.77
   0  16   9   25.03    6.96
   0  16   9   38.54   15.87
   0  16   9   18.19   13.50
   0  16  -9   23.62    8.63
   0  16   9   37.04    6.78
   0  16  -9   16.80    7.65
   0  16  -9   38.05   14.87
   0 -16   9   68.19   25.54
   0 -16   9   28.49    8.24
   0 -16  -9   25.09    8.51
   0 -16   9   16.48   12.11
   0 -16   9   40.58   10.20
   0 -16  -9   17.01   15.73
   0 -16  -9    2.58   19.80
   0 -16  -9   29.04    7.20
   0  16 -10   23.96    7.77
   0  16  10   24.50    7.86
   0  16  10   25.74   13.62
   0  16 -10   31.52   16.54
   0  16  10    7.97   14.66
   0  16 -10   11.96    5.78
   0  16  10   20.39    5.69
   0  16 -10   17.54    7.16
   0 -16 -10   12.92    6.56
   0 -16  10   19.40   25.81
   0 -16 -10   25.23   25.73
   0 -16  10   10.89    7.72
   0 -16 -10    9.21   21.89
   0 -16  10   16.05    6.18
   0 -16 -10   23.83    7.33
   0  16  11  127.06   15.09
   0  16  11  106.95   21.90
   0  16  11  109.47   26.15
   0  16 -11  144.07   16.00
   0  16  11  144.61   14.17
   0  16 -11  117.27   25.88
   0  16 -11  122.31   15.45
   0 -16  11   93.20   32.53
   0 -16  11  131.00   17.61
   0 -16  11   75.02   16.52
   0 -16 -11  137.01   15.39
   0 -16 -11  168.44   41.97
   0 -16 -11  160.36   34.81
   0 -16 -11  125.02   13.61
   0  16 -12   13.52    7.91
   0  16  12   24.04    8.72
   0  16  12   23.26   14.78
   0  16 -12   21.03   16.91
   0  16  12   24.15   16.73
   0  16 -12   12.34    4.07
   0  16  12   25.06    6.67
   0  16 -12   15.93    6.37
   0 -16 -12   29.70    9.35
   0 -16  12   28.87   27.72
   0 -16 -12    9.33   23.69
   0 -16  12    9.75    9.39
   0 -16 -12   21.23   22.63
   0 -16  12   14.22    7.66
   0 -16 -12   29.24    7.06
   0  16 -13  152.34   16.82
   0  16  13  167.76   19.55
   0  16  13  219.86   35.30
   0  16  13  153.50   32.24
   0  16  13  191.96   16.34
   0  16 -13  200.61   30.19
   0  16 -13  206.75   20.80
   0 -16  13  191.88   42.89
   0 -16  13  139.27   18.27
   0 -16 -13  199.58   19.33
   0 -16 -13  122.83   43.48
   0 -16 -13  146.33   36.87
   0 -16 -13  191.33   18.35
   0  16  14    1.28    4.47
   0  16  14   10.95   12.02
   0  16 -14    6.33    9.42
   0  16  14    5.51   14.47
   0  16  14    5.46    5.75
   0  16 -14   -2.38    7.02
   0 -16  14   -3.65    7.76
   0 -16 -14   -5.33    5.63
   0 -16  14   11.73   19.49
   0 -16 -14  -19.74   20.83
   0 -16 -14   -6.47   19.50
   0 -16 -14    2.16    6.71
   0  16  15   78.31   12.38
   0  16  15  103.62   22.78
   0  16 -15   91.91   17.66
   0  16  15   78.94   24.73
   0  16  15   93.01   10.83
   0  16 -15   96.00   13.17
   0  16 -15   85.54   19.85
   0  16 -15   88.85   16.32
   0 -16  15   67.38   13.01
   0 -16 -15   97.75   13.25
   0 -16  15   72.61   23.82
   0 -16 -15   68.54   27.72
   0 -16 -15   65.40   29.86
   0 -16 -15   93.98   12.38
   0  16  16    2.05    7.35
   0  16  16    6.02   12.92
   0  16 -16   10.65   10.59
   0  16  16    4.44   17.49
   0  16  16   12.01    5.46
   0  16 -16    8.76    7.19
   0  16 -16    1.27   11.57
   0  16 -16    4.14    9.21
   0 -16  16    3.63    6.86
   0 -16 -16   10.19    7.52
   0 -16  16   -1.58   16.70
   0 -16 -16    2.35   19.92
   0 -16 -16   -2.85   20.67
   0 -16 -16   17.97    6.19
   0  16  17   64.89   12.23
   0  16  17   68.58   19.38
   0  16 -17   67.10   18.07
   0  16  17   23.59   16.08
   0  16  17   65.13    9.56
   0  16 -17   72.56   12.32
   0  16 -17   43.79   21.89
   0  16 -17   52.84   13.42
   0 -16  17   58.09   13.79
   0 -16 -17   56.17   11.14
   0 -16  17   60.38   25.33
   0 -16 -17   58.08   30.47
   0 -16 -17   34.01   21.09
   0  17   0   -4.24    5.38
   0  17   0    2.20   12.37
   0  17   0    8.90    9.86
   0  17   0    3.87    4.82
   0 -17   0   -0.51    6.58
   0 -17   0  -25.31   28.57
   0 -17   0   10.43   14.33
   0 -17   0    0.87    5.58
   0  17  -1   -1.69    9.04
   0  17   1    3.35    5.88
   0  17   1   -0.20   13.18
   0  17  -1    3.95    6.65
   0  17   1    1.74    9.57
   0  17  -1   -0.17    4.81
   0  17   1   -1.41    4.49
   0  17  -1    3.88   12.57
   0 -17   1    4.02   13.66
   0 -17  -1    0.18    6.29
   0 -17   1    2.00    4.69
   0 -17  -1   27.93   27.60
   0 -17   1    3.37    5.29
   0 -17  -1    2.62   15.26
   0 -17  -1    5.57    5.72
   0 -17   1    2.74   30.83
   0  17  -2    4.98    9.60
   0  17   2   14.45    7.19
   0  17   2   -0.20   12.53
   0  17  -2    6.14    6.25
   0  17   2   11.96   11.10
   0  17  -2    6.78    5.30
   0  17   2    7.10    5.07
   0  17  -2    6.10   16.10
   0 -17   2   16.39   13.71
   0 -17  -2    9.77    6.59
   0 -17   2    3.98    4.98
   0 -17  -2   26.64   22.33
   0 -17   2    8.27    5.44
   0 -17  -2   12.70   20.21
   0 -17  -2    6.11    4.74
   0 -17   2  -15.42   25.85
   0  17  -3    5.73    8.75
   0  17   3    8.43    7.36
   0  17   3    6.24   11.99
   0  17  -3   15.64    7.06
   0  17   3   18.60   15.41
   0  17  -3    3.42    5.40
   0  17   3    9.81    5.57
   0  17  -3   10.43   13.83
   0 -17   3    4.33   13.22
   0 -17  -3    8.74    6.73
   0 -17   3    9.82    5.76
   0 -17  -3   22.52   29.83
   0 -17   3   20.30    7.31
   0 -17  -3    3.98   19.25
   0 -17  -3    8.94    5.30
   0 -17   3   35.31   35.08
   0  17  -4    0.03    5.99
   0  17   4    2.71    6.56
   0  17   4    1.85   11.48
   0  17   4    9.33   15.03
   0  17  -4    7.09    7.54
   0  17   4    3.27    4.40
   0  17  -4    4.37    5.71
   0 -17   4    3.36    5.90
   0 -17   4    2.42    5.71
   0 -17   4   -5.82   26.17
   0 -17  -4    7.19   29.21
   0 -17   4   -0.18   14.80
   0 -17  -4   13.22   17.70
   0 -17  -4    5.11    5.64
   0 -17  -4    6.41    7.69
   0  17   5   73.89    9.26
   0  17   5   69.11   11.91
   0  17   5   49.40   19.16
   0  17  -5   97.17   22.83
   0  17  -5   52.75   12.04
   0  17  -5   69.32   10.97
   0  17  -5   68.23   10.67
   0 -17   5   54.38   20.09
   0 -17   5   83.21   11.67
   0 -17  -5   74.16   11.23
   0 -17   5  139.74   46.14
   0 -17  -5   50.34   36.60
   0 -17  -5   50.93   23.97
   0 -17  -5   75.15   11.30
   0 -17   5   74.60   11.64
   0  17  -6   13.94    7.12
   0  17   6   40.02    8.73
   0  17   6   39.64   16.95
   0  17  -6   23.02    8.72
   0  17   6   33.54    7.06
   0  17  -6   32.11    7.88
   0  17  -6   14.18   16.19
   0 -17   6   29.38   14.50
   0 -17   6   15.30    6.24
   0 -17  -6  -23.14   34.10
   0 -17   6   31.98    8.95
   0 -17  -6   36.22    8.04
   0 -17  -6   36.32    9.15
   0  17   7   75.30   10.31
   0  17   7   88.44   12.64
   0  17  -7   81.65   11.74
   0  17   7   50.12   20.77
   0  17  -7   71.97   11.91
   0  17  -7   61.97   19.50
   0 -17   7   47.32   20.48
   0 -17   7   88.74   13.38
   0 -17  -7   78.84   10.73
   0 -17   7   74.96   30.74
   0 -17  -7   71.22   30.05
   0 -17  -7  102.95   12.54
   0 -17   7   76.94   12.32
   0  17  -8    9.29    7.09
   0  17   8   10.91    8.46
   0  17   8   10.42   15.39
   0  17   8    2.59   13.46
   0  17  -8   10.84    6.58
   0  17   8   12.45    5.18
   0  17  -8   12.71    6.88
   0  17  -8   14.61   15.39
   0 -17   8   29.32   27.05
   0 -17   8   12.89    7.90
   0 -17  -8   14.44    7.01
   0 -17   8   10.37   13.24
   0 -17   8   13.25    8.44
   0 -17  -8   15.14   17.61
   0 -17  -8    0.60   25.44
   0 -17  -8   29.02    7.79
   0  17  -9   34.34   10.23
   0  17   9   53.94    9.32
   0  17   9   59.95   19.85
   0  17   9   52.75   21.85
   0  17  -9   59.12   10.40
   0  17   9   65.11    9.04
   0  17  -9   52.97   18.78
   0 -17   9   24.22   28.55
   0 -17   9   57.69   11.58
   0 -17   9   33.82   16.25
   0 -17  -9   75.17   11.67
   0 -17  -9   40.90   27.38
   0 -17  -9   89.79   28.95
   0 -17   9   45.00   10.23
   0 -17  -9   65.06   10.18
   0  17  10    7.67    5.30
   0  17  10    6.08    5.97
   0  17  10   -1.05   12.73
   0  17 -10    5.82   11.13
   0  17  10   11.92   13.22
   0  17 -10    6.39    6.34
   0  17 -10    4.83    7.71
   0 -17  10    7.17    6.98
   0 -17 -10   15.21    6.83
   0 -17  10   -5.76   19.91
   0 -17 -10   31.74   24.56
   0 -17 -10   24.39   19.77
   0 -17  10   24.14    8.10
   0 -17 -10   10.07    5.30
   0  17 -11   10.68    6.93
   0  17  11   18.06    7.67
   0  17  11   11.47   15.04
   0  17 -11    9.34    9.15
   0  17  11   13.27   15.33
   0  17  11   18.68    5.82
   0  17 -11    4.32    5.80
   0  17 -11   24.21   16.39
   0 -17  11   41.21   28.93
   0 -17 -11    1.18   22.33
   0 -17 -11   19.83    8.94
   0 -17 -11   -0.75   20.37
   0 -17  11   14.87    7.55
   0 -17 -11   21.88    6.23
   0  17  12   11.51    5.21
   0  17  12   11.31    7.55
   0  17  12    3.39   12.88
   0  17 -12   -5.84   15.95
   0  17  12   10.54   14.47
   0  17 -12   10.07    5.84
   0 -17  12   11.48    8.94
   0 -17  12   11.74    6.05
   0 -17 -12    9.41    6.95
   0 -17  12    0.38   19.80
   0 -17 -12   27.78   25.06
   0 -17 -12   -2.02   19.74
   0 -17 -12    7.27    5.62
   0  17 -13    4.45   14.55
   0  17  13    2.32    5.16
   0  17  13    0.65   14.15
   0  17  13  -11.55   12.03
   0  17 -13    0.11    2.56
   0  17 -13   -1.04    6.38
   0 -17  13    1.24    5.85
   0 -17  13    5.57    7.49
   0 -17 -13   -1.92    5.96
   0 -17  13   17.73   21.96
   0 -17 -13  -25.05   18.90
   0 -17  13   -4.20    5.07
   0 -17 -13  -16.33   19.50
   0 -17 -13    0.94    5.69
   0  17  14   10.10    6.89
   0  17  14   15.07   14.10
   0  17 -14   14.48   10.33
   0  17  14   21.98   15.50
   0  17  14   11.24    5.81
   0  17 -14   10.94    8.07
   0  17 -14   -7.58   11.95
   0  17 -14   22.06    8.66
   0 -17  14   10.42    7.52
   0 -17 -14   12.29    7.75
   0 -17  14    3.95   22.28
   0 -17 -14    2.06   20.76
   0 -17 -14   12.49   24.86
   0 -17 -14   10.99    5.92
   0  18   0   25.01    7.82
   0  18   0   21.07   17.12
   0  18   0    5.57   11.17
   0  18   0   17.16    6.48
   0 -18   0   18.77    7.68
   0 -18   0   48.53   30.48
   0 -18   0   13.57   14.74
   0 -18   0   20.70    7.20
   0  18  -1    7.30    9.40
   0  18   1   -2.56    5.99
   0  18   1    1.24   14.16
   0  18  -1    3.58    7.00
   0  18   1  -10.09    9.21
   0  18  -1    3.75    5.14
   0  18   1    1.73    5.49
   0  18  -1   -0.99   11.29
   0 -18   1   16.10   16.14
   0 -18  -1    1.15    5.86
   0 -18   1   -0.05    5.27
   0 -18  -1  -15.62   26.00
   0 -18   1   -0.94    4.66
   0 -18  -1    3.81   15.20
   0 -18  -1    1.58    4.76
   0 -18   1   31.65   33.21
   0  18  -2    3.79    8.60
   0  18   2   -3.73    6.45
   0  18   2    1.79   12.28
   0  18  -2    4.86    6.89
   0  18   2    1.93   14.29
   0  18  -2    6.54    5.24
   0  18   2    8.37    5.17
   0  18  -2    8.82   10.95
   0 -18   2    8.30   13.28
   0 -18  -2   -1.27    5.54
   0 -18   2   -2.01    5.18
   0 -18  -2   13.58   31.72
   0 -18   2    5.69    5.41
   0 -18  -2   -6.29   14.48
   0 -18  -2    7.04    5.16
   0 -18   2   50.54   29.81
   0  18   3   17.36    6.20
   0  18   3   18.60    7.77
   0  18   3   19.67   13.63
   0  18  -3   -3.73   13.66
   0  18  -3    9.15   10.12
   0  18  -3   17.13    7.26
   0  18  -3    9.79    5.60
   0 -18   3    3.85   15.62
   0 -18   3   24.01    7.62
   0 -18  -3    9.30    5.54
   0 -18   3   48.95   37.81
   0 -18  -3   18.84   34.51
   0 -18  -3   17.19   16.72
   0 -18  -3   20.30    6.92
   0 -18   3   13.09    6.79
   0  18  -4    0.99    5.05
   0  18   4    0.28    7.19
   0  18   4   18.62   12.97
   0  18  -4    6.42   15.69
   0  18  -4  -10.14    7.54
   0  18   4    1.52    4.90
   0  18  -4   -0.67    6.79
   0 -18   4    1.94   11.62
   0 -18  -4    2.55    5.78
   0 -18   4   -9.88   26.33
   0 -18  -4   12.66   20.54
   0 -18   4   -0.83    5.08
   0 -18  -4   -2.91    4.27
   0 -18   4   -2.99    6.12
   0  18   5   -2.85    4.42
   0  18   5    4.17    7.54
   0  18   5   14.77   14.87
   0  18  -5   -2.33    5.21
   0  18   5    8.19   12.14
   0  18  -5    1.25    5.02
   0  18  -5    1.03    9.29
   0 -18   5    0.21   29.71
   0 -18   5   -0.26    6.31
   0 -18  -5   10.22   26.22
   0 -18  -5    6.74    6.66
   0 -18  -5   -0.36    4.70
   0 -18   5    0.04    7.08
   0  18  -6    7.14    5.98
   0  18   6    5.19    5.86
   0  18   6    9.39    9.95
   0  18   6    7.20   13.47
   0  18  -6    0.15    7.94
   0  18   6   -0.45    3.95
   0  18  -6    2.13    6.08
   0  18  -6   -7.37   14.05
   0 -18  -6   -1.50    6.25
   0 -18  -6  -33.55   25.92
   0 -18   6   12.85   14.34
   0 -18  -6    3.85   22.39
   0 -18  -6    5.45    5.41
   0 -18   6   -7.15    5.47
   0  18  -7    7.14    6.92
   0  18   7    7.53    6.70
   0  18   7  -10.11   12.43
   0  18   7    4.53   12.81
   0  18  -7    8.10    5.34
   0  18   7    8.14    4.99
   0  18  -7    1.02   10.61
   0 -18   7    3.62    6.89
   0 -18   7    5.61    6.68
   0 -18   7  -11.92   12.93
   0 -18   7   -7.11   29.44
   0 -18  -7   -3.73   22.69
   0 -18  -7   -2.55   15.58
   0 -18  -7    9.68    5.36
   0 -18  -7   11.43    5.61
   0  18  -8   -0.74    6.00
   0  18   8    0.64    6.38
   0  18   8  -13.79   13.92
   0  18  -8    1.13    4.85
   0  18   8   -2.66   14.17
   0  18  -8   -0.47    5.50
   0  18   8    1.21    3.68
   0  18  -8   10.43   12.94
   0 -18   8   14.80   13.82
   0 -18  -8    4.85    7.62
   0 -18   8   -4.04    6.25
   0 -18  -8  -11.91   25.55
   0 -18   8    1.98    6.21
   0 -18  -8   21.97   20.97
   0 -18  -8    3.47    4.48
   0 -18   8   32.37   21.90
   0  18   9    1.10    3.85
   0  18   9   -2.98    7.25
   0  18   9   11.97   13.39
   0  18  -9    4.04   13.66
   0  18   9    1.13   13.70
   0  18  -9   -4.23    5.54
   0  18  -9    0.92    5.69
   0 -18   9   -0.76   11.45
   0 -18  -9    3.97    5.93
   0 -18   9    2.13   21.46
   0 -18  -9  -10.33   26.95
   0 -18  -9    6.65   19.89
   0 -18   9    2.41    5.30
   0 -18  -9   -0.42    5.16
   0  18  10    1.34    3.97
   0  18  10    2.09    6.90
   0  18  10   -4.96   12.47
   0  18 -10   -8.30   12.61
   0  18  10   -3.98   11.63
   0  18 -10    5.35    5.18
   0  18 -10    0.28    6.26
   0 -18  10   -1.25    6.06
   0 -18 -10    4.95    6.52
   0 -18  10   -0.68   23.65
   0 -18 -10    7.72   24.62
   0 -18  10    4.55    9.63
   0 -18 -10   -7.35   19.02
   0 -18 -10   -0.56    4.93
   0  19   0   -3.96    6.37
   0  19   0   -9.21   11.87
   0  19   0   -2.96    9.16
   0  19   0   -2.14    4.96
   0 -19   0   -1.76    7.43
   0 -19   0  -23.45   26.07
   0 -19   0  -12.34   17.11
   0 -19   0    1.35    4.75
   0  19  -1    4.36    5.50
   0  19   1    3.22    7.29
   0  19  -1   -1.45   12.86
   0  19   1    6.63   12.13
   0  19  -1   -2.90    8.55
   0  19  -1   -5.07    6.22
   0 -19   1   -0.48    5.15
   0 -19  -1    5.76    7.68
   0 -19   1   -5.82   33.08
   0 -19  -1  -10.73   29.33
   0 -19   1    5.79   12.74
   0 -19  -1   -5.59   14.75
   0 -19  -1    3.29    5.62
   0 -19   1   -1.73    4.62
   0  19  -2   -2.51    4.74
   0  19   2    0.16    5.11
   0  19   2   -5.93   14.05
   0  19  -2   -3.38    7.64
   0  19   2   -1.56    4.93
   0  19  -2    2.96    6.26
   0  19  -2    3.25   16.29
   0 -19   2   29.00   30.51
   0 -19  -2   -0.45    6.40
   0 -19  -2  -23.00   24.26
   0 -19   2   19.51   16.58
   0 -19  -2    5.06   18.17
   0 -19  -2    3.27    5.05
   0 -19   2    4.89    6.12
   0  19  -3    6.60    8.14
   0  19   3   -2.15    6.89
   0  19   3  -13.29   12.20
   0  19  -3    4.59    7.41
   0  19   3    8.29   10.88
   0  19   3    1.43    4.06
   0  19  -3   13.71   13.62
   0 -19   3   -5.30   12.43
   0 -19   3    2.17    6.21
   0 -19  -3    5.04    5.61
   0 -19   3    4.63   21.75
   0 -19  -3  -24.34   25.02
   0 -19   3   -9.59    7.09
   0 -19  -3    5.40    5.38
   1   0 -32   -3.59    7.65
   1   0 -32   -0.04    3.28
   1   0 -32    1.38    8.05
  -1   0  32    6.33    7.36
  -1   0  32   -0.99   12.99
  -1   0  32    3.88    6.76
   1   0 -31  191.16   19.65
   1   0 -31  229.23   37.61
  -1   0  31  213.99   21.92
  -1   0  31  156.68   18.50
   1   0 -30    0.58    6.17
   1   0 -30    3.28   15.00
   1   0 -30   10.92    7.77
  -1   0  30    1.91    6.36
  -1   0  30    4.50    9.32
  -1   0  30    3.77    6.75
   1   0 -29  148.65   16.53
   1   0 -29   96.54   25.18
   1   0 -29   88.75   14.18
  -1   0  29  122.80   14.75
  -1   0  29   99.80   21.14
  -1   0  29  118.85   16.41
   1   0 -28   -4.98    5.90
   1   0 -28   -6.04   15.18
   1   0 -28   -2.91    7.80
  -1   0  28    4.32    6.96
  -1   0  28    2.86    8.51
  -1   0  28   -4.17    7.16
   1   0 -27   62.65   11.01
   1   0 -27   83.53   20.43
   1   0 -27   47.80   10.33
  -1   0  27   68.70   12.03
  -1   0  27   42.89   14.32
  -1   0  27   64.89   10.87
   1   0 -26    0.90    6.59
   1   0 -26  -14.66   15.43
   1   0 -26    5.56    8.81
  -1   0  26    8.87    7.73
  -1   0  26   -2.24    8.96
  -1   0  26    3.58    5.72
   1   0 -25    7.67    5.40
   1   0 -25   -4.92   12.56
  -1   0  25    3.81    5.37
  -1   0  25   -0.27   10.27
  -1   0  25   -5.05    5.09
   1   0 -24    2.86   11.32
  -1   0  24   12.61    6.39
  -1   0  24    5.39    5.78
  -1   0  24   -6.10    7.86
   1   0 -23  191.28   17.33
   1   0 -23  156.92   12.68
   1   0 -23  179.86   29.15
   1   0 -23  227.71   20.69
  -1   0  23  204.46   18.34
  -1   0  23  111.72   21.09
   1   0 -22   -1.28    5.64
   1   0 -22    1.79    4.09
   1   0 -22   -6.64   11.21
   1   0 -22    1.97    6.94
  -1   0  22    3.17    5.90
  -1   0  22    2.87    4.77
  -1   0  22    6.94    8.77
  -1   0  22   -8.01    6.56
   1   0 -21  748.65   49.77
   1   0 -21  826.85   82.29
   1   0 -21  747.84   51.50
  -1   0  21  702.38   49.63
  -1   0  21  701.50   68.34
  -1   0  21  725.68   49.35
   1   0 -20   -4.10    5.11
   1   0 -20   -1.08    2.99
   1   0 -20   17.15   13.76
   1   0 -20   -9.65    7.64
  -1   0  20   -0.14    6.36
  -1   0  20   -0.91    4.74
  -1   0  20    1.21    7.88
  -1   0  20    4.14    5.58
   1   0 -19  474.55   30.80
   1   0 -19  454.58   49.18
   1   0 -19  484.82   32.96
  -1   0  19  437.53   30.57
  -1   0  19  407.85   27.65
  -1   0  19  467.17   42.03
  -1   0  19  436.50   30.69
   1   0 -18   -3.53    3.91
   1   0 -18    2.11    3.28
   1   0 -18   -2.19   10.86
   1   0 -18    5.65    6.66
  -1   0  18   -2.39    5.25
  -1   0  18    1.92    5.19
  -1   0  18    1.75    9.48
  -1   0  18   -4.12    4.16
   1   0 -17  358.00   22.93
   1   0 -17  351.12   33.97
  -1   0  17  320.62   22.07
  -1   0  17  330.76   29.68
  -1   0  17  353.90   23.95
   1   0 -16   -0.24    3.96
   1   0 -16   -0.90    2.94
   1   0 -16    1.71    9.75
  -1   0  16    0.09    4.42
  -1   0  16    2.02    4.25
  -1   0  16   -4.98    6.41
  -1   0  16   -3.49    4.09
   1   0 -15   24.86    5.86
   1   0 -15   20.00    4.12
   1   0 -15   41.83   12.85
  -1   0  15   24.75    6.90
  -1   0  15   16.65    4.90
  -1   0  15   20.64    8.20
  -1   0  15   15.83    6.65
   1   0 -14    1.20    5.35
   1   0 -14   -3.13    3.08
   1   0 -14    8.42   11.92
  -1   0  14   -0.71    5.25
  -1   0  14    3.87    3.90
  -1   0  14    4.48    7.87
  -1   0  14   -1.50    5.41
   1   0 -13    1.88    5.35
   1   0 -13    0.27    3.64
   1   0 -13   -0.89    8.71
  -1   0  13   -1.37    5.30
  -1   0  13   -4.46    3.46
  -1   0  13   -2.14    6.28
  -1   0  13    0.68    5.50
   1   0 -12   -2.37    5.01
   1   0 -12    0.54    2.66
  -1   0  12    0.37    5.19
  -1   0  12   -2.83    4.04
  -1   0  12   -5.51    6.82
  -1   0  12    0.03    5.37
   1   0 -11  538.25   28.10
  -1   0  11  493.89   26.58
  -1   0  11  420.34   21.26
  -1   0  11  495.19   26.78
   1   0 -10    1.52    5.43
   1   0 -10   -0.45    2.21
   1   0 -10   -5.36    7.92
  -1   0  10   -2.96    3.66
  -1   0  10    2.96    3.69
   1   0  -9 2894.75  251.16
  -1   0   9 2581.52  229.11
  -1   0   9 2770.05  199.60
   1   0  -8   -0.71    2.68
   1   0  -8   -9.94    9.23
  -1   0   8   -1.99    4.85
  -1   0   8   -2.93    3.26
  -1   0   8   -0.91    7.47
   1   0  -7 7759.84  995.05
   1   0  -7 8007.52  908.67
   1   0  -7 7549.66  981.99
  -1   0   7 7890.49 1012.83
  -1   0   7 8436.76 1196.00
  -1   0   7 8049.11 1038.34
   1   0  -6   -1.77    3.97
   1   0  -6   -0.51    2.68
   1   0  -6   -2.80    8.17
   1   0  -6   -1.38    3.78
  -1   0   6    2.27    4.94
  -1   0   6   -1.37    2.73
  -1   0   6   -3.92    7.96
  -1   0   6   -2.67    4.69
   1   0  -5 1557.32   77.51
   1   0  -5 1555.29   93.27
   1   0  -5 1618.48   80.68
  -1   0   5 1558.52   76.59
  -1   0   5 1594.20   91.71
   1   0  -4   -3.68    3.62
   1   0  -4    1.88    5.86
   1   0  -4   -4.19    3.09
  -1   0   4    1.48    4.28
  -1   0   4   -4.34    5.96
   1   0  -3 2865.37  157.70
   1   0  -3 2833.76  176.62
   1   0  -3 2689.73  153.15
  -1   0   3 2718.23  152.09
  -1   0   3 2708.32  169.50
   1   0  -2    0.71    1.96
   1   0  -2    0.29    0.82
   1   0  -2    3.09    3.08
   1   0  -2    0.27    1.69
  -1   0   2   -1.24    1.31
  -1   0   2    0.67    0.61
  -1   0   2    1.55    2.48
   1   0  -1  436.73   10.52
   1   0  -1  457.15   13.76
   1   0  -1  413.51   11.08
   1   0   0    1.05    1.16
   1   0   0   -0.52    1.05
   1   0   0   -0.52    0.70
  -1   0   0   -1.43    1.63
   1   0   1  567.78   15.33
   1   0   1  624.64   17.70
  -1   0  -1  631.92   20.13
  -1   0  -1  647.01   25.46
   1   0   2    5.92    2.18
   1   0   2    3.47    2.58
   1   0   2    8.22    5.26
   1   0   2    8.95    2.36
  -1   0  -2   11.91    2.92
  -1   0  -2   12.55    5.51
   1   0   3 5072.20  426.83
   1   0   3 4857.12  430.23
   1   0   3 5988.19  594.88
   1   0   3 5388.54  455.59
  -1   0  -3 5807.83  579.77
   1   0   4   -1.82    2.88
   1   0   4   -3.88    3.10
   1   0   4   -1.51    7.80
   1   0   4   -0.16    4.12
  -1   0  -4   -0.52    3.16
  -1   0  -4    0.86    7.40
  -1   0  -4    4.31    4.24
   1   0   5  529.61   23.66
   1   0   5  568.48   24.08
   1   0   5  596.61   35.62
   1   0   5  562.53   23.84
  -1   0  -5  660.19   38.10
  -1   0  -5  546.08   24.22
   1   0   6   -2.52    3.63
   1   0   6    1.87    4.06
   1   0   6   -1.44    7.96
   1   0   6   -3.09    5.18
  -1   0  -6    0.37    3.47
  -1   0  -6    2.48    9.34
  -1   0  -6   -4.39    4.70
   1   0   7 3911.60  334.63
   1   0   7 4441.12  453.34
   1   0   7 4011.67  343.93
  -1   0  -7 4098.61  337.04
  -1   0  -7 4533.13  470.01
  -1   0  -7 4147.81  352.97
   1   0   8   -1.36    3.99
   1   0   8    7.11   10.95
  -1   0  -8   -2.98    3.60
  -1   0  -8   -6.20   12.38
  -1   0  -8    3.09    4.97
   1   0   9 3065.93  288.29
   1   0   9 2792.30  211.23
  -1   0  -9 2837.65  213.42
  -1   0  -9 2935.53  209.82
  -1   0  -9 3094.19  295.69
   1   0  10   -4.09    5.09
   1   0  10   -0.78    5.00
   1   0  10   -5.09    4.68
  -1   0 -10   -1.69    4.55
  -1   0 -10    3.56    3.14
  -1   0 -10   -2.24    8.99
  -1   0 -10   -1.84    4.86
   1   0  11 1436.09   89.14
   1   0  11 1648.82   99.81
  -1   0 -11 1543.09   94.14
  -1   0 -11 1578.79   98.29
   1   0  12    1.80    4.11
   1   0  12    5.00    9.36
   1   0  12   -5.90    4.38
  -1   0 -12    4.31    5.42
  -1   0 -12   -0.41    4.05
  -1   0 -12   -3.87    5.17
   1   0  13  855.18   50.53
   1   0  13  976.51   75.76
   1   0  13  939.48   54.32
  -1   0 -13  857.49   50.64
  -1   0 -13  948.52   77.60
  -1   0 -13  942.15   55.23
   1   0  14    3.94    5.28
   1   0  14   -8.35    9.21
   1   0  14   -0.98    4.98
  -1   0 -14   -4.07    5.13
  -1   0 -14   -0.88    4.04
  -1   0 -14    9.46   10.76
  -1   0 -14    0.66    5.45
   1   0  15   44.83    7.29
   1   0  15   48.17   13.00
   1   0  15   46.72    7.32
  -1   0 -15   46.02    6.34
  -1   0 -15   44.21    6.53
  -1   0 -15   45.03    6.80
   1   0  16   -0.21    4.55
   1   0  16   -1.63   10.11
   1   0  16    4.42    5.91
  -1   0 -16   -1.00    5.29
  -1   0 -16    0.87   10.41
  -1   0 -16   -5.92    6.39
   1   0  17   29.67    6.92
   1   0  17   45.49   12.69
   1   0  17   44.71    8.25
  -1   0 -17   42.09    7.22
  -1   0 -17   38.20   14.35
  -1   0 -17   36.07    7.10
   1   0  18    0.26    6.04
   1   0  18    3.78    5.86
   1   0  18    1.69   10.59
   1   0  18   -0.57    4.39
  -1   0 -18    1.70    4.32
  -1   0 -18  -18.45   11.01
  -1   0 -18    4.19    6.04
   1   0  19  420.78   29.34
   1   0  19  428.51   42.69
   1   0  19  419.50   28.86
  -1   0 -19  429.87   29.11
  -1   0 -19  387.57   43.35
  -1   0 -19  426.30   30.19
   1   0  20   -5.99    6.39
   1   0  20   -5.05   10.11
   1   0  20   -1.63    6.11
  -1   0 -20   -0.96    4.60
  -1   0 -20    3.53   12.24
  -1   0 -20    2.82    6.79
   1   0  21  395.12   28.85
   1   0  21  393.62   42.13
   1   0  21  398.15   29.35
  -1   0 -21  433.15   30.26
  -1   0 -21  395.75   25.91
  -1   0 -21  466.67   49.18
  -1   0 -21  414.67   30.64
   1   0  22   -0.28    6.66
   1   0  22   -0.07   10.07
   1   0  22    1.69    4.78
  -1   0 -22   -1.12    5.58
  -1   0 -22   -0.41    3.80
  -1   0 -22   -2.49   12.17
  -1   0 -22    3.97    7.39
   1   0  23  382.21   29.50
   1   0  23  375.16   41.17
   1   0  23  338.84   27.31
  -1   0 -23  402.87   45.48
  -1   0 -23  389.49   29.44
   1   0  24   10.88    7.48
   1   0  24    9.96   10.24
  -1   0 -24    1.60   13.23
   1   0  25   23.20   13.59
   1   0  25   10.51    7.74
  -1   0 -25   15.66    7.38
  -1   0 -25   14.52    5.55
  -1   0 -25    9.92   14.37
   1   0  26    4.46    6.27
   1   0  26   11.04    7.43
   1   0  26    8.93   11.14
   1   0  26   -4.86    7.70
  -1   0 -26    4.16    5.32
  -1   0 -26   -7.76   11.82
  -1   0 -26    0.50    6.93
   1   0  27   91.68   13.90
   1   0  27   55.29   11.82
   1   0  27   80.03   18.45
   1   0  27   82.00   12.26
  -1   0 -27   83.20   11.67
  -1   0 -27   75.07   10.14
  -1   0 -27   86.11   22.02
  -1   0 -27  106.23   15.35
   1   0  28    4.45    7.03
   1   0  28    8.79    7.16
   1   0  28   -2.06   12.43
   1   0  28    4.77    6.53
  -1   0 -28    2.29    6.84
  -1   0 -28    2.59    4.91
  -1   0 -28   -7.96   14.48
  -1   0 -28    0.50    6.91
   1   0  29  184.72   19.01
   1   0  29  108.83   21.92
   1   0  29  135.32   14.96
  -1   0 -29  175.98   18.64
  -1   0 -29   85.73   26.30
  -1   0 -29  173.73   19.18
   1   0  30   -5.90    6.79
   1   0  30   -8.14    7.17
   1   0  30   10.84   12.12
   1   0  30   -1.10    6.94
  -1   0 -30    0.24    7.00
  -1   0 -30   -1.03    4.27
  -1   0 -30    1.40   15.23
  -1   0 -30    1.48    7.77
   1   0  31  118.89   18.88
   1   0  31   92.15   16.22
   1   0  31  118.67   16.76
  -1   0 -31  147.23   17.26
  -1   0 -31  117.47   13.35
  -1   0 -31  138.18   19.14
   1   0  32    1.03    7.17
   1   0  32   -4.91    6.60
   1   0  32   -9.87   11.94
   1   0  32    0.55    7.36
  -1   0 -32   -3.18    6.00
  -1   0 -32   -1.04    4.32
  -1   0 -32    1.51    7.53
   1   1 -32   56.74   12.78
   1   1 -32   44.08    8.93
   1   1 -32   27.74    6.35
  -1   1  32   20.55    8.66
   1   1 -32   41.50   18.18
  -1   1  32   26.28   13.59
  -1   1  32   41.81    9.69
  -1   1  32   42.57   11.63
  -1  -1  32   36.72   12.49
   1  -1 -32   28.63   20.46
  -1  -1  32   31.97   11.01
   1  -1 -32   38.59   10.68
   1  -1 -32   31.26   10.68
  -1  -1  32   27.22    8.90
  -1   1  31   -3.26    8.35
   1   1 -31   -2.60    8.34
   1   1 -31   -0.39    4.82
   1   1 -31   11.37   15.79
   1   1 -31   -0.80    7.91
  -1   1  31    4.10    6.50
  -1   1  31   -4.40    5.39
  -1   1  31   -0.51    9.71
   1  -1 -31    0.49    7.68
  -1  -1  31    5.35   10.68
  -1  -1  31    9.53    6.78
  -1  -1  31    2.72    8.06
   1  -1 -31    0.59    7.03
  -1  -1  31    3.30    6.34
  -1   1  30   36.75    9.64
   1   1 -30   37.04    8.94
   1   1 -30   31.51   16.18
   1   1 -30   48.99   12.08
  -1   1  30   35.35   10.11
   1  -1 -30   42.34    9.30
  -1  -1  30   22.18    9.73
  -1  -1  30   23.76   10.30
  -1  -1  30   54.06   14.43
   1  -1 -30   36.78    9.49
  -1  -1  30   27.99    8.37
   1   1 -29   21.42   10.04
   1   1 -29   18.67    8.46
   1   1 -29   13.58    5.27
   1   1 -29   21.23   17.50
  -1   1  29   20.76    9.65
  -1   1  29   21.55    8.79
   1  -1 -29   27.24   16.08
   1  -1 -29   24.74    8.46
   1  -1 -29   26.86    7.62
  -1  -1  29   13.26    8.07
  -1  -1  29   10.12   12.22
  -1  -1  29   24.16    7.47
   1   1 -28   52.19   11.56
   1   1 -28   34.07    9.68
   1   1 -28   31.08    6.58
  -1   1  28   32.74    9.16
   1   1 -28   44.35   19.27
  -1   1  28   43.40   14.24
  -1   1  28   54.59   10.49
  -1   1  28   49.09   10.79
  -1  -1  28   41.01    8.85
   1  -1 -28   44.22   21.35
  -1  -1  28   48.70   14.33
   1  -1 -28   54.62   12.20
   1  -1 -28   63.21   11.64
  -1  -1  28   51.33    9.26
   1   1 -27   94.46   22.43
   1   1 -27  107.21   13.02
  -1   1  27   83.91   12.86
  -1   1  27  108.43   18.91
  -1   1  27  116.20   13.72
  -1   1  27   86.20   12.03
   1  -1 -27  106.90   24.52
   1  -1 -27   91.23   12.84
  -1  -1  27  103.23   20.96
  -1  -1  27  123.00   15.14
   1  -1 -27   97.29   14.48
  -1  -1  27  112.63   13.57
  -1   1  26   99.93   13.29
   1   1 -26   98.67   12.76
   1   1 -26   73.60    9.30
  -1   1  26  110.33   17.95
   1   1 -26  116.10   25.29
  -1   1  26   74.45   11.32
   1  -1 -26   98.06   13.51
   1  -1 -26  131.87   14.73
  -1  -1  26   86.89   19.58
   1  -1 -26   89.62   22.48
  -1  -1  26   94.80   13.87
  -1  -1  26   89.91   11.89
  -1   1  25   96.25   20.13
   1   1 -25  129.35   14.96
   1   1 -25  117.45   24.63
  -1   1  25   82.96   10.87
  -1   1  25  105.48   12.66
   1  -1 -25  110.65   24.59
  -1  -1  25  104.24   17.86
   1  -1 -25  132.18   13.37
  -1  -1  25  115.96   13.69
  -1   1  24  169.65   15.29
   1   1 -24  121.88   23.49
  -1   1  24  177.74   25.89
   1  -1 -24  109.37   23.57
   1  -1 -24  128.32   10.11
  -1  -1  24  146.77   22.10
  -1   1  23  253.13   20.56
   1   1 -23  250.62   21.15
  -1   1  23  218.84   18.76
   1   1 -23  275.85   34.95
  -1   1  23  246.96   21.76
  -1   1  23  251.38   30.86
   1  -1 -23  250.00   35.33
   1  -1 -23  277.75   22.26
   1  -1 -23  247.28   15.53
  -1  -1  23  182.91   25.98
  -1  -1  23  280.91   23.40
   1  -1 -23  281.42   23.15
  -1   1  22   15.09    7.70
   1   1 -22   12.23    6.62
  -1   1  22   17.48    5.80
   1   1 -22    6.74   12.74
  -1   1  22   13.41    7.99
  -1   1  22   17.86   11.30
   1  -1 -22   18.14   17.63
   1  -1 -22    8.15    6.14
   1  -1 -22   12.22    3.80
  -1  -1  22   -2.14    8.99
  -1  -1  22    6.25    7.69
   1  -1 -22   14.34    6.91
  -1  -1  22   11.20    5.76
  -1   1  21  409.54   40.56
   1   1 -21  406.13   28.49
  -1   1  21  367.07   26.84
  -1   1  21  377.00   27.48
  -1   1  21  307.15   22.28
   1  -1 -21  351.15   25.62
   1  -1 -21  334.23   19.43
  -1  -1  21  439.99   30.64
  -1  -1  21  379.45   35.68
   1  -1 -21  347.19   41.07
   1  -1 -21  412.32   29.97
  -1  -1  21  382.96   27.65
  -1   1  20   50.91    8.50
   1   1 -20   47.51    8.36
   1   1 -20   44.70    9.19
   1   1 -20   37.77   13.04
  -1   1  20   32.48   13.52
  -1   1  20   33.67    7.16
   1  -1 -20   35.98    6.88
  -1  -1  20   51.51    9.28
   1  -1 -20   49.60   15.14
  -1  -1  20   35.46   10.38
   1  -1 -20   41.80   10.19
  -1  -1  20   38.15    8.36
  -1  -1  20   52.51    8.07
  -1   1  19  125.01   12.60
   1   1 -19  115.38   12.64
  -1   1  19  124.64   10.45
   1   1 -19  109.01   19.50
   1   1 -19  127.58   13.98
  -1   1  19  132.98   13.26
  -1   1  19  109.57   18.19
   1  -1 -19  119.10    8.35
   1  -1 -19  122.33   13.04
  -1  -1  19  134.08   12.83
  -1  -1  19  137.99   13.30
  -1  -1  19  124.77   16.74
   1  -1 -19  148.93   24.35
   1  -1 -19  121.29   12.06
  -1  -1  19  116.10   11.92
  -1   1  18  161.96   14.02
   1   1 -18  146.95   13.95
  -1   1  18  140.42   12.56
   1   1 -18  129.29   11.01
  -1   1  18  106.82    9.85
   1   1 -18  106.68   17.81
  -1   1  18  140.24   19.21
   1   1 -18  163.65   14.87
   1  -1 -18  126.23    8.44
  -1  -1  18  145.56   13.52
   1  -1 -18  142.16   22.19
  -1  -1  18  162.75   18.55
   1  -1 -18  129.08   12.68
   1  -1 -18  149.56   12.59
  -1  -1  18  143.76   12.95
  -1   1  17   64.23    8.17
   1   1 -17   67.16    8.70
  -1   1  17   71.21    7.31
   1   1 -17   71.58   14.94
   1   1 -17   66.18    9.36
  -1   1  17   65.20    8.98
  -1   1  17   43.33   11.78
   1  -1 -17   62.34    5.46
   1  -1 -17   49.41    9.34
  -1  -1  17   68.63    9.41
  -1  -1  17   64.55    9.40
  -1  -1  17   52.87   11.92
   1  -1 -17   64.01   14.39
   1  -1 -17   58.15    8.54
  -1  -1  17   67.20    8.13
  -1   1  16  355.07   23.14
   1   1 -16  342.04   22.85
   1   1 -16  384.32   32.96
   1   1 -16  332.93   20.28
  -1   1  16  320.47   21.97
  -1   1  16  286.55   28.28
  -1   1  16  285.37   16.98
   1  -1 -16  273.14   13.94
   1  -1 -16  301.05   31.31
  -1  -1  16  346.28   23.03
  -1  -1  16  331.73   22.54
  -1  -1  16  307.27   26.73
   1  -1 -16  323.77   21.45
   1  -1 -16  361.37   22.76
  -1   1  15  292.05   19.27
   1   1 -15  278.60   18.57
  -1   1  15  275.91   18.50
   1   1 -15  273.93   16.69
  -1   1  15  241.79   13.57
   1   1 -15  303.61   26.68
   1   1 -15  295.39   20.67
  -1   1  15  229.89   23.70
   1  -1 -15  264.78   17.82
  -1  -1  15  305.41   20.96
   1  -1 -15  302.08   29.97
   1  -1 -15  264.07   12.61
   1  -1 -15  272.43   18.32
  -1   1  14  187.85   13.42
   1   1 -14  195.33   13.85
  -1   1  14  194.77   20.02
   1   1 -14  199.60   15.28
  -1   1  14  194.97   14.32
   1  -1 -14  173.12   13.03
  -1  -1  14  201.99   15.59
  -1  -1  14  165.80   17.17
   1  -1 -14  256.86   25.66
   1  -1 -14  191.25   13.91
  -1   1  13  183.04   13.62
   1   1 -13  186.26   13.55
  -1   1  13  184.89   10.12
  -1   1  13  170.64   19.07
   1   1 -13  198.48   14.14
  -1   1  13  182.31   12.90
   1  -1 -13  251.38   25.81
   1  -1 -13  186.75   13.00
  -1  -1  13  196.50   14.50
  -1  -1  13  173.14   13.09
   1  -1 -13  190.03   14.26
   1  -1 -13  191.68    9.02
  -1   1  12  131.11   10.75
   1   1 -12  137.42   10.94
  -1   1  12  148.82   11.89
   1   1 -12  116.92    9.22
  -1   1  12  137.58    7.86
   1   1 -12  125.97   14.68
  -1   1  12  123.91   15.68
   1   1 -12  136.15   11.71
   1  -1 -12  134.06    6.89
  -1  -1  12  150.24   11.05
   1  -1 -12  155.73   18.95
  -1  -1  12  134.66   10.66
   1  -1 -12  129.58   10.87
   1  -1 -12  133.98   10.26
  -1   1  11  432.28   33.63
   1   1 -11  396.10   22.01
   1   1 -11  407.92   21.24
   1   1 -11  435.62   25.71
  -1   1  11  390.33   22.37
  -1   1  11  423.22   23.39
   1  -1 -11  415.14   22.86
  -1  -1  11  457.52   25.53
  -1  -1  11  427.20   29.11
   1  -1 -11  428.24   24.09
  -1  -1  11  427.78   23.46
  -1   1  10  157.24   11.19
   1   1 -10  169.19   11.53
   1   1 -10  155.74   10.48
   1   1 -10  194.29   16.84
  -1   1  10  164.04   11.36
   1   1 -10  162.44   11.91
   1  -1 -10  152.88   11.45
  -1  -1  10  167.32   12.50
  -1  -1  10  170.63   11.58
  -1  -1  10  167.93   14.09
   1  -1 -10  161.95   11.39
   1   1  -9  554.01   28.42
   1   1  -9  639.39   38.92
  -1   1   9  577.30   28.55
   1  -1  -9  553.32   27.82
   1  -1  -9  612.93   44.09
  -1  -1   9  571.88   33.08
  -1   1   8   10.38    2.44
   1   1  -8    9.37    4.37
   1   1  -8    5.75    6.36
  -1   1   8   10.83    8.91
  -1   1   8   10.71    4.15
  -1  -1   8    4.77    5.03
   1  -1  -8    8.80    1.93
  -1  -1   8    9.10    4.96
  -1  -1   8    8.74    6.43
   1  -1  -8    5.19   10.20
  -1   1   7   24.41    4.99
   1   1  -7   22.54    5.55
   1   1  -7   29.18    5.21
   1   1  -7   21.66    6.39
  -1   1   7   21.15    5.41
   1   1  -7   22.19    5.55
  -1   1   7   18.32    2.11
  -1   1   7   13.44    9.17
   1  -1  -7   19.97    6.18
   1  -1  -7    7.37   11.39
  -1  -1   7   22.20    6.35
  -1  -1   7   16.21    4.67
  -1  -1   7   15.30    5.21
   1  -1  -7   24.29    5.43
  -1  -1   7   21.33    5.42
   1   1  -6   74.86    6.31
   1   1  -6   83.90    7.39
   1   1  -6   79.58    7.28
   1   1  -6   76.22    7.09
  -1   1   6   67.22    3.31
  -1   1   6   76.12    7.25
  -1   1   6   78.38   13.19
   1  -1  -6   72.11    5.00
   1  -1  -6   74.10    6.68
  -1  -1   6   73.64    8.23
   1  -1  -6   77.37   12.87
  -1  -1   6   84.92    8.78
   1  -1  -6   75.90    6.44
  -1  -1   6   85.66    7.28
   1   1  -5 2160.07  140.88
   1   1  -5 2218.85  129.20
   1   1  -5 2065.60  119.94
  -1   1   5 1971.74  112.09
  -1   1   5 2235.51  157.37
   1  -1  -5 2137.57  118.63
   1  -1  -5 2169.37  156.13
  -1  -1   5 2171.49  140.86
  -1  -1   5 2293.86  129.85
  -1   1   4  993.28   40.82
   1   1  -4 1008.49   50.97
   1   1  -4 1055.73   47.91
   1   1  -4 1023.14   42.40
  -1   1   4  999.36   54.61
   1   1  -4 1005.50   42.58
  -1   1   4  969.87   38.41
  -1  -1   4  928.75   48.38
  -1  -1   4 1026.67   47.97
  -1  -1   4  997.97   40.11
   1  -1  -4 1026.79   56.50
  -1  -1   4 1031.99   43.74
   1  -1  -4  925.47   38.62
  -1   1   3 1066.26   42.80
   1   1  -3 1107.72   52.73
   1   1  -3 1155.62   53.04
  -1   1   3 1137.54   43.85
   1   1  -3 1116.53   45.94
  -1   1   3 1066.56   41.90
   1  -1  -3 1228.38   64.07
   1  -1  -3 1134.88   45.13
  -1  -1   3 1093.98   53.00
  -1  -1   3 1068.59   53.34
  -1  -1   3 1043.35   39.55
  -1  -1   3 1224.63   48.38
   1  -1  -3 1140.00   44.37
  -1   1   2 1073.94   37.06
   1   1  -2  978.92   43.76
   1   1  -2 1088.11   38.41
   1   1  -2  982.74   32.25
  -1   1   2 1022.16   36.48
  -1   1   2 1136.82   52.08
   1  -1  -2  951.12   45.13
  -1  -1   2 1069.33   45.68
   1  -1  -2  990.15   39.56
   1  -1  -2 1029.05   35.80
  -1  -1   2  993.82   36.07
  -1  -1   2  966.43   59.42
   1   1  -1 2420.39  117.45
  -1   1   1 2385.72  134.95
  -1   1   1 2640.88  146.32
   1   1  -1 2427.99  168.45
   1   1  -1 2621.22  149.18
   1   1  -1 2499.88  112.76
  -1   1   1 2453.54  113.91
  -1   1   1 2459.39  119.71
   1  -1  -1 2415.46  111.99
  -1  -1   1 2299.80  134.23
  -1  -1   1 2257.98  104.17
   1  -1  -1 2642.52  144.42
  -1   1   0  866.75   26.94
   1   1   0  869.58   28.28
  -1   1   0  955.46   33.96
   1   1   0 1003.18   52.65
  -1   1   0  953.99   32.02
   1   1   0 1051.55   45.34
   1  -1   0  892.51   27.53
  -1  -1   0  919.05   49.67
   1  -1   0  937.06   39.27
  -1  -1   0 1039.32   45.37
   1  -1   0  990.21   35.28
   1   1   1 3793.50  297.35
   1   1   1 3449.21  208.33
  -1   1  -1 3642.75  227.70
   1   1   1 3486.69  185.34
  -1   1  -1 3459.26  207.26
  -1   1  -1 3610.11  259.81
   1  -1   1 3387.06  202.91
  -1  -1  -1 3594.52  227.83
   1  -1   1 3629.58  259.38
   1   1   2  852.86   30.96
  -1   1  -2  982.31   40.18
   1   1   2  871.69   32.60
   1   1   2  978.61   52.34
  -1   1  -2  960.54   41.63
  -1   1  -2  874.79   34.28
   1  -1   2  835.72   36.76
   1  -1   2  869.20   37.78
  -1  -1  -2  873.36   28.16
  -1  -1  -2  971.51   51.74
   1   1   3  797.26   31.65
  -1   1  -3  852.35   40.78
  -1   1  -3  917.97   36.91
  -1   1  -3  946.22   41.59
   1   1   3  851.53   30.98
   1  -1   3  960.66   43.86
  -1  -1  -3  864.92   32.96
   1  -1   3  839.03   40.15
  -1  -1  -3  939.31   56.82
   1  -1   3  976.01   42.91
  -1  -1  -3  905.20   32.74
   1  -1   3  853.48   35.81
   1   1   4  127.05    7.39
  -1   1  -4  142.05    7.53
   1   1   4  119.76    6.53
  -1   1  -4  159.22   10.49
   1   1   4  138.08   14.68
  -1   1  -4  145.51   11.72
   1   1   4  133.55    7.73
   1  -1   4  134.62   10.37
  -1  -1  -4  129.04    6.90
   1  -1   4  143.82   10.22
  -1  -1  -4  145.34   14.26
   1  -1   4  147.29    9.82
  -1  -1  -4  133.33    7.29
   1  -1   4  149.44    9.48
   1   1   5    2.84    3.90
  -1   1  -5    3.07    5.27
   1   1   5    2.90    3.94
  -1   1  -5   -0.06    4.96
   1   1   5   12.53   13.50
  -1   1  -5    4.15    7.14
   1   1   5    5.00    3.47
   1  -1   5    5.43    5.71
  -1  -1  -5    3.07    2.94
   1  -1   5    5.38    4.68
  -1  -1  -5   -1.36   12.31
   1  -1   5   -1.25    4.92
  -1  -1  -5    6.02    4.40
   1  -1   5    6.62    6.48
   1   1   6    5.95    3.84
  -1   1  -6    0.93    5.32
   1   1   6    3.87    3.07
   1   1   6    7.24    5.23
   1   1   6   14.15   11.33
  -1   1  -6    6.91    8.56
  -1   1  -6    8.29    5.48
   1  -1   6    9.52    6.38
  -1  -1  -6    5.32    4.34
   1  -1   6    4.53    5.75
   1  -1   6    5.86    5.93
  -1  -1  -6   12.95   11.58
  -1  -1  -6    5.70    2.99
  -1  -1  -6    3.16    4.82
   1  -1   6    6.04    5.30
   1   1   7  172.71   10.21
  -1   1  -7  185.63   15.11
   1   1   7  160.70    8.81
   1   1   7  191.69   20.15
   1   1   7  174.76   10.15
   1  -1   7  155.60   11.22
  -1  -1  -7  181.40   18.99
   1  -1   7  185.55   10.94
  -1  -1  -7  174.00   10.57
   1   1   8  615.23   27.66
  -1   1  -8  580.61   30.55
   1  -1   8  575.69   30.67
  -1  -1  -8  682.77   51.41
  -1  -1  -8  577.96   29.07
  -1   1  -9  499.36   27.11
  -1   1  -9  502.70   26.73
  -1   1  -9  578.28   38.43
  -1  -1  -9  505.18   25.82
   1  -1   9  507.79   26.17
  -1  -1  -9  563.92   44.86
  -1   1 -10  406.15   22.73
  -1   1 -10  431.78   32.26
   1   1  10  402.42   22.09
   1  -1  10  406.36   29.03
   1  -1  10  426.93   24.35
  -1  -1 -10  388.07   21.24
   1  -1  10  397.45   22.52
   1  -1  10  414.40   24.40
  -1  -1 -10  402.42   22.78
   1   1  11  156.74   19.57
   1   1  11  130.10    9.05
  -1   1 -11  139.24   10.90
  -1   1 -11  152.06   16.87
   1   1  11  137.02   10.86
  -1   1 -11  147.52   11.87
   1  -1  11  141.68   11.19
   1  -1  11  148.33   10.91
   1  -1  11  145.49   12.01
  -1  -1 -11  146.88   11.26
  -1  -1 -11  146.59   12.28
  -1   1 -12  380.91   21.49
  -1   1 -12  358.19   21.38
   1   1  12  400.01   34.67
   1   1  12  368.12   21.95
  -1   1 -12  375.65   32.16
   1  -1  12  376.81   22.08
  -1  -1 -12  351.40   20.54
   1  -1  12  409.64   25.21
  -1  -1 -12  404.80   36.18
   1  -1  12  366.98   21.69
  -1  -1 -12  392.34   22.91
   1   1  13  980.13   53.00
  -1   1 -13  878.07   54.03
   1   1  13  872.49   76.12
   1   1  13  865.89   51.58
  -1   1 -13  945.37   54.90
   1  -1  13  938.64   56.16
  -1  -1 -13  933.56   53.94
   1  -1  13  972.00   58.77
  -1  -1 -13 1108.53   89.74
  -1  -1 -13  998.40   59.27
  -1   1 -14  803.44   48.17
   1   1  14  867.49   73.25
   1   1  14  752.91   44.60
  -1   1 -14  842.47   49.66
   1  -1  14  848.57   65.52
   1  -1  14  816.66   49.31
   1  -1  14  772.46   49.81
  -1  -1 -14  792.88   41.83
  -1  -1 -14  776.52   46.67
  -1  -1 -14  904.39   76.88
  -1  -1 -14  810.16   48.59
  -1   1 -15  173.30   13.84
  -1   1 -15  187.28   15.21
   1   1  15  198.98   22.98
   1   1  15  185.10   14.44
  -1   1 -15  185.50   22.35
   1  -1  15  182.24   19.57
   1  -1  15  139.00   13.30
  -1  -1 -15  156.94   21.92
  -1  -1 -15  173.94   13.37
  -1  -1 -15  177.96   14.69
   1  -1  15  183.34   14.90
   1   1  16  421.95   27.82
   1   1  16  408.34   25.46
   1   1  16  433.99   27.79
  -1   1 -16  445.33   28.67
   1   1  16  458.48   42.82
  -1   1 -16  406.40   27.35
  -1   1 -16  482.01   44.28
   1  -1  16  424.25   30.52
   1  -1  16  441.62   38.66
  -1  -1 -16  446.99   24.53
  -1  -1 -16  462.49   45.31
  -1  -1 -16  451.23   28.85
  -1  -1 -16  416.68   26.53
   1   1  17   49.58    7.30
   1   1  17   37.46    7.00
   1   1  17   46.80   14.55
   1   1  17   40.55    7.62
  -1   1 -17   48.07    8.98
  -1   1 -17   50.55    7.50
  -1   1 -17   40.84   12.61
   1  -1  17   43.02   14.57
   1  -1  17   48.54    8.21
  -1  -1 -17   51.21    6.43
  -1  -1 -17   67.65   17.10
  -1  -1 -17   53.97    8.97
  -1  -1 -17   50.57    8.04
   1   1  18  149.34   14.72
  -1   1 -18  162.21   14.83
   1   1  18  127.14   19.34
   1   1  18  150.86   13.86
  -1   1 -18  133.31   21.72
  -1   1 -18  148.18   13.52
   1  -1  18  145.25   19.55
  -1  -1 -18  152.57   24.14
  -1  -1 -18  146.82   13.01
  -1  -1 -18  156.44   14.92
   1  -1  18  137.20   13.20
   1   1  19    5.99    5.97
  -1   1 -19    4.30    7.69
   1   1  19    6.96    5.70
  -1   1 -19    7.31    5.33
   1   1  19   20.97   14.02
   1   1  19   10.18    6.14
  -1   1 -19    6.78    5.92
  -1   1 -19   19.58   11.35
   1  -1  19   -2.23    5.75
   1  -1  19    8.57    6.85
   1  -1  19    1.31   11.03
  -1  -1 -19    5.58   11.42
  -1  -1 -19    3.93    5.78
  -1  -1 -19    5.61    4.25
   1   1  20   19.94    7.01
  -1   1 -20   15.36    7.19
  -1   1 -20   15.82    5.85
   1   1  20    8.46   12.19
   1   1  20    9.44    6.28
  -1   1 -20   19.23    7.09
  -1   1 -20   16.19   11.24
   1  -1  20   16.54    6.74
   1  -1  20   18.27   11.07
  -1  -1 -20    9.55   16.28
   1  -1  20   21.84    7.18
  -1  -1 -20   13.18    7.44
  -1  -1 -20   15.54    6.98
   1   1  21   53.91    9.18
  -1   1 -21   57.68   10.23
  -1   1 -21   68.92   10.84
  -1   1 -21   57.21    9.49
   1   1  21   59.41   15.59
   1   1  21   63.67    9.93
  -1   1 -21   34.91   14.75
   1  -1  21   61.20    9.69
   1  -1  21   62.29   10.83
   1  -1  21   53.39   14.15
  -1  -1 -21   58.50   18.80
   1  -1  21   47.43   10.56
  -1  -1 -21   46.83    8.92
  -1  -1 -21   61.67    8.17
   1   1  22    8.31    7.31
  -1   1 -22    5.86    8.09
  -1   1 -22    0.95    6.68
  -1   1 -22   -6.98    9.91
   1   1  22   -5.82   11.61
   1   1  22    0.20    4.76
  -1   1 -22   -0.23    5.13
   1  -1  22   14.15    9.49
   1  -1  22    1.33    6.58
  -1  -1 -22    9.93    4.19
  -1  -1 -22    2.46    6.25
  -1  -1 -22    1.55   13.98
   1  -1  22   -5.06    6.07
  -1  -1 -22    1.74    7.34
   1  -1  22    4.47    6.53
   1   1  23  207.56   18.14
   1   1  23  229.35   20.51
  -1   1 -23  208.88   31.18
   1   1  23  198.46   28.22
  -1   1 -23  220.42   20.33
  -1   1 -23  209.68   17.29
  -1  -1 -23  216.77   15.18
   1  -1  23  234.26   20.58
   1  -1  23  153.07   26.13
  -1  -1 -23  207.52   19.56
  -1  -1 -23  232.05   34.22
  -1   1 -24   20.25   13.50
  -1   1 -24   21.08    6.50
   1   1  24   13.04   11.12
  -1  -1 -24   19.41    5.48
   1  -1  24   34.04   12.26
  -1  -1 -24   15.22   18.07
   1  -1  24    8.11    7.78
  -1  -1 -24   37.44    8.11
   1   1  25   80.84   12.15
  -1   1 -25  113.89   12.56
   1   1  25   83.45   18.82
   1   1  25   91.06   12.25
  -1   1 -25  102.23   23.46
   1  -1  25  109.63   13.25
   1  -1  25   97.16   18.37
   1  -1  25   95.99   12.37
   1  -1  25   96.27   14.95
  -1  -1 -25  102.51   23.91
  -1  -1 -25  102.25   12.62
   1   1  26   41.19    8.41
  -1   1 -26   47.26   10.16
  -1   1 -26   40.03    7.55
  -1   1 -26   50.92   19.75
   1   1  26   19.34   13.34
   1   1  26   43.74   10.16
  -1   1 -26   40.91    8.42
   1  -1  26   46.14   16.08
   1  -1  26   20.21   10.95
  -1  -1 -26   28.34    6.43
  -1  -1 -26   40.75    9.86
  -1  -1 -26   53.71   20.71
   1  -1  26   34.92    9.54
  -1  -1 -26   40.68   10.94
   1  -1  26   49.19   10.06
   1   1  27   20.59    7.89
  -1   1 -27   39.37   16.46
   1   1  27   23.17    8.31
  -1   1 -27   29.14    8.02
   1   1  27   17.46   13.37
   1   1  27   20.29    7.87
  -1   1 -27   19.17    6.68
  -1   1 -27   32.36   10.27
   1  -1  27    5.01   11.99
   1  -1  27   21.75    9.43
  -1  -1 -27   19.04    5.70
  -1  -1 -27   22.14    7.68
  -1  -1 -27   25.13   17.48
   1  -1  27   17.93    6.72
  -1  -1 -27   17.55    9.43
   1  -1  27   22.20    8.91
   1   1  28   83.11   13.20
  -1   1 -28  115.80   15.19
   1   1  28   93.17   14.42
  -1   1 -28  117.29   14.11
  -1   1 -28  129.54   13.62
   1   1  28   99.10   20.49
   1   1  28  105.21   14.74
  -1   1 -28  105.51   24.83
   1  -1  28   76.69   13.33
  -1  -1 -28  109.23   14.25
   1  -1  28   69.45   17.65
  -1  -1 -28   98.25   28.67
   1  -1  28   99.90   16.92
  -1  -1 -28  122.58   15.47
   1  -1  28  146.44   17.02
   1   1  29    4.26    6.82
  -1   1 -29    3.42    7.55
   1   1  29  -10.63    6.78
  -1   1 -29   13.59   12.78
  -1   1 -29    1.90    5.35
   1   1  29    3.44    6.96
  -1   1 -29    8.74    7.55
   1  -1  29    2.26    8.41
  -1  -1 -29    7.55    6.04
  -1  -1 -29    6.67    5.31
   1  -1  29   -7.28    9.51
  -1  -1 -29  -17.00   15.05
   1  -1  29    5.07    6.22
  -1  -1 -29    8.89    6.93
   1  -1  29    9.70    7.34
   1   1  30   31.45    8.38
  -1   1 -30   39.19   10.46
   1   1  30   37.25   10.26
  -1   1 -30   23.38    7.63
   1   1  30   46.01   10.03
  -1   1 -30   28.52    8.82
  -1   1 -30   49.84   17.37
   1  -1  30   33.85   11.45
   1  -1  30   33.69   10.46
   1  -1  30   26.75    8.16
  -1  -1 -30   35.63    7.17
   1  -1  30   42.48   15.74
  -1  -1 -30   37.45   10.78
  -1  -1 -30   46.15   10.34
   1   1  31    1.70    7.34
  -1   1 -31   10.02    8.70
   1   1  31   10.35    7.04
  -1   1 -31   14.89    8.18
   1   1  31   -2.42   13.09
   1   1  31    9.82    7.15
  -1   1 -31   10.53    5.88
  -1   1 -31   10.55   16.04
   1  -1  31   11.73   11.32
   1  -1  31    9.73    6.73
  -1  -1 -31    9.37    5.00
  -1  -1 -31   15.65    6.78
   1  -1  31    2.97    7.53
  -1  -1 -31   16.31    9.08
   1  -1  31    2.83    7.28
   1   1  32   -1.17    7.04
  -1   1 -32    6.70    8.73
   1   1  32   10.43    7.10
  -1   1 -32    4.95   16.69
   1   1  32   12.67   13.63
   1   1  32   -2.72    6.68
  -1   1 -32   11.47    5.93
  -1   1 -32    3.40    5.60
   1  -1  32   15.55    8.79
  -1  -1 -32    3.95    4.90
  -1  -1 -32    7.29    7.23
  -1  -1 -32   17.18   22.67
   1  -1  32    8.17    8.11
  -1  -1 -32    2.79    8.72
   1  -1  32    1.96    7.26
  -1   2  32  -11.00   10.44
   1   2 -32   -0.34    5.83
   1   2 -32   -2.08   11.58
   1   2 -32   -3.55    4.54
  -1   2  32   -2.66    5.66
  -1   2  32    1.48    4.49
   1  -2 -32   -0.74    2.24
   1  -2 -32   13.11   18.01
  -1  -2  32    9.49   10.78
   1  -2 -32    0.83    6.98
  -1  -2  32    4.57    7.59
  -1  -2  32    8.45    7.92
   1  -2 -32   -1.28    6.84
  -1  -2  32   -1.55    6.55
  -1   2  31   10.77   13.21
   1   2 -31   18.00    7.77
  -1   2  31   26.14    8.53
   1   2 -31   19.19    6.86
  -1   2  31    9.33    6.48
   1   2 -31   14.35   13.10
   1   2 -31    9.35    7.34
  -1   2  31   11.02    6.60
   1  -2 -31   11.47    9.07
  -1  -2  31   21.37   12.04
   1  -2 -31   -1.18   17.67
  -1  -2  31   15.19    9.92
  -1  -2  31   12.63    9.07
   1  -2 -31   19.24    6.79
   1  -2 -31   10.67    3.79
  -1  -2  31   11.59    6.90
  -1   2  30   -0.31   10.94
   1   2 -30    5.96    5.14
  -1   2  30    9.80    8.70
   1   2 -30    0.25    5.56
  -1   2  30   -2.70    4.58
   1   2 -30    6.79   13.12
   1   2 -30    7.10    8.61
  -1   2  30    3.74    6.67
   1  -2 -30    1.61    7.61
  -1  -2  30    6.26    9.06
   1  -2 -30   -9.15   18.96
  -1  -2  30   -2.75    8.13
  -1  -2  30    9.83    9.13
   1  -2 -30   13.96    7.54
   1  -2 -30    3.56    3.20
  -1  -2  30    2.55    6.14
   1   2 -29   69.62   12.96
  -1   2  29  100.61   18.82
   1   2 -29   64.29    9.57
   1   2 -29   75.19   21.81
   1   2 -29   71.25   13.65
  -1   2  29   84.35   13.32
  -1   2  29   72.09   10.00
  -1   2  29   87.23   12.57
   1  -2 -29   62.41    7.64
  -1  -2  29   90.30   16.32
  -1  -2  29   54.52   13.83
   1  -2 -29   86.57   12.52
  -1  -2  29   72.26   12.70
  -1   2  28   10.81    5.94
   1   2 -28   -3.63    6.43
  -1   2  28    8.03    7.10
   1   2 -28    2.47    5.55
  -1   2  28   -1.26    4.92
   1   2 -28   18.87   16.82
   1   2 -28   19.03    8.03
   1  -2 -28    5.07    7.90
   1  -2 -28    8.54    3.26
  -1  -2  28   10.41    8.52
   1  -2 -28   16.15   16.69
  -1  -2  28    8.08    8.49
  -1  -2  28   13.06    8.71
   1  -2 -28    7.88    6.64
   1   2 -27   91.30   15.10
   1   2 -27   83.17   12.17
   1   2 -27   66.50   10.12
   1   2 -27   87.18   22.31
  -1   2  27   62.22    9.45
  -1   2  27   65.95   11.58
  -1   2  27   49.12   17.10
   1  -2 -27  104.41   23.94
   1  -2 -27   92.44   12.28
  -1  -2  27  115.45   18.86
  -1  -2  27   81.66   15.93
   1  -2 -27   87.51   14.24
  -1   2  26    6.65    6.06
   1   2 -26    0.58    6.33
   1   2 -26    8.49    5.56
  -1   2  26    3.19    4.70
   1   2 -26   -1.32   11.48
   1   2 -26    5.00    6.85
  -1   2  26    0.72    7.64
  -1   2  26   12.41   12.55
   1  -2 -26    3.20    7.41
  -1  -2  26   -1.55    8.77
  -1  -2  26    2.75    6.61
  -1  -2  26   -8.00    8.80
   1  -2 -26   16.47   14.12
   1  -2 -26    6.09    6.23
   1   2 -25   33.21    9.09
   1   2 -25   24.13    7.62
   1   2 -25   39.98   13.66
   1   2 -25   19.44    6.41
  -1   2  25   25.10   12.64
  -1   2  25   26.92    7.38
  -1   2  25   24.82    6.17
   1  -2 -25   28.38    7.27
   1  -2 -25   22.87    4.52
  -1  -2  25   12.43   10.11
   1  -2 -25   22.87   17.00
  -1  -2  25   21.86    8.16
   1   2 -24   14.76   12.38
   1   2 -24   12.00    6.93
  -1   2  24    2.85    4.52
  -1   2  24    4.36   12.05
   1  -2 -24    9.82   15.94
   1  -2 -24   10.63    3.99
  -1  -2  24    4.54    8.14
  -1  -2  24   18.48    9.34
   1   2 -23   27.70    8.49
   1   2 -23   24.05   13.07
   1   2 -23   20.83    6.48
  -1   2  23   29.70   15.19
  -1   2  23   19.39    5.67
  -1   2  23   14.77    6.31
   1  -2 -23   13.01   15.24
   1  -2 -23   23.73    7.34
   1  -2 -23   14.05    3.83
  -1  -2  23   25.60    9.37
  -1  -2  23   14.96   11.39
   1  -2 -23   29.28    7.39
  -1   2  22   12.66    6.31
   1   2 -22    7.03    6.45
  -1   2  22   11.41    5.65
   1   2 -22   10.24    5.49
  -1   2  22   18.83    5.40
   1   2 -22   12.80   10.62
  -1   2  22    4.27   11.56
   1   2 -22   21.90    8.83
   1  -2 -22   13.79    3.57
  -1  -2  22   21.96   10.23
   1  -2 -22    8.27   14.90
  -1  -2  22   10.56    8.40
   1  -2 -22   10.63    7.21
   1  -2 -22   14.97    7.14
  -1   2  21   41.19    8.71
   1   2 -21   48.72    8.56
  -1   2  21   50.58    9.59
   1   2 -21   33.06    7.16
  -1   2  21   40.24    6.60
   1   2 -21   53.12   14.38
  -1   2  21   45.37   13.71
   1   2 -21   40.31    8.64
   1  -2 -21   40.09    5.02
  -1  -2  21   58.04   12.42
   1  -2 -21   47.50   15.56
  -1  -2  21   27.34    9.61
   1  -2 -21   46.51    9.54
   1  -2 -21   53.70    7.97
   1   2 -20    7.41    6.77
   1   2 -20    4.47    5.87
  -1   2  20   -0.58   11.11
  -1   2  20    4.14    4.06
   1   2 -20    0.02    9.92
  -1   2  20    2.83    5.39
  -1   2  20   17.97    7.77
   1  -2 -20    5.42    3.10
  -1  -2  20   10.67   10.11
   1  -2 -20   -3.78   13.56
  -1  -2  20    6.67    6.99
   1  -2 -20    1.90    6.86
   1  -2 -20    6.36    6.23
  -1  -2  20    8.32    6.16
  -1   2  19   45.70    8.13
   1   2 -19   46.46    8.24
   1   2 -19   53.79    8.35
   1   2 -19   44.06   12.79
  -1   2  19   34.30    7.82
  -1   2  19   57.96   14.61
   1  -2 -19   45.44   16.45
  -1  -2  19   34.48   10.92
  -1  -2  19   36.93    9.82
   1  -2 -19   41.29    7.55
   1  -2 -19   37.94    8.11
  -1  -2  19   38.62    8.29
  -1   2  18   39.22    8.06
   1   2 -18   42.63    8.83
  -1   2  18   38.41    5.93
   1   2 -18   50.92   11.91
   1   2 -18   42.97    7.95
  -1   2  18   43.04    7.77
  -1   2  18   52.32   12.21
   1  -2 -18   28.64    3.89
   1  -2 -18   34.42    7.77
  -1  -2  18   32.17    9.73
  -1  -2  18   33.41    8.98
  -1  -2  18   45.06   10.20
   1  -2 -18   41.03   14.13
   1  -2 -18   30.09    6.71
  -1  -2  18   32.95    8.12
  -1   2  17    7.83    6.04
   1   2 -17   13.61    5.78
  -1   2  17   14.77    4.54
   1   2 -17    8.00    8.13
   1   2 -17    3.49    5.09
  -1   2  17   12.17    5.94
  -1   2  17    9.72   10.08
   1  -2 -17    7.58    2.74
   1  -2 -17   16.09    6.24
  -1  -2  17   19.11    9.76
  -1  -2  17   12.69    6.70
  -1  -2  17   12.65    7.76
   1  -2 -17   -1.52   11.10
   1  -2 -17    9.66    5.25
  -1  -2  17   17.01    6.39
  -1   2  16   -0.35    3.46
   1   2 -16    0.44    4.80
  -1   2  16    0.51    2.88
   1   2 -16    4.53    7.22
   1   2 -16    1.16    5.59
  -1   2  16   -1.04    5.48
  -1   2  16   -1.73    8.62
   1  -2 -16   -0.40    2.35
   1  -2 -16    0.27    5.16
  -1  -2  16   -0.73    7.93
  -1  -2  16   -2.81    5.86
  -1  -2  16    3.28    6.48
   1  -2 -16   -0.42    9.93
   1  -2 -16    2.29    4.72
  -1  -2  16    0.60    5.69
  -1   2  15   96.54   10.36
   1   2 -15  102.53   10.36
   1   2 -15  101.99   10.97
  -1   2  15   99.92   16.76
   1   2 -15  106.46   11.96
  -1   2  15   97.51    9.78
   1  -2 -15   98.33   16.82
   1  -2 -15  101.59   10.49
  -1  -2  15  102.33   12.63
  -1  -2  15  108.02   12.80
   1  -2 -15   95.47   10.06
  -1  -2  15   75.67   10.06
  -1  -2  15  105.33   10.85
  -1   2  14   20.07    5.02
   1   2 -14   14.50    5.67
   1   2 -14   22.08    5.82
  -1   2  14   10.00   10.60
  -1   2  14   17.31    5.42
   1  -2 -14   20.68    3.04
   1  -2 -14   16.16    6.09
  -1  -2  14   11.27    7.06
  -1  -2  14   10.48    6.19
   1  -2 -14   15.83   11.73
   1  -2 -14   27.46    7.26
  -1  -2  14   19.25    7.23
   1   2 -13  233.50   16.31
   1   2 -13  228.01   15.71
   1   2 -13  248.84   22.78
   1   2 -13  250.42   17.03
  -1   2  13  260.21   24.82
  -1   2  13  225.26   15.06
  -1   2  13  224.88   15.04
   1  -2 -13  231.50   15.70
   1  -2 -13  215.89   10.03
  -1  -2  13  200.40   16.02
   1  -2 -13  266.40   26.31
  -1  -2  13  200.09   18.37
  -1  -2  13  234.03   15.63
  -1   2  12    2.92   11.07
   1   2 -12    1.24    4.22
  -1   2  12    4.50    5.82
   1   2 -12    2.69    5.54
  -1   2  12    4.87    2.51
   1   2 -12   12.07    8.66
   1   2 -12    5.97    5.68
  -1   2  12    4.99    3.71
   1  -2 -12   11.56    5.23
  -1  -2  12    2.25    9.51
   1  -2 -12    0.63   10.90
  -1  -2  12    5.29    6.91
  -1  -2  12    7.46    5.26
   1  -2 -12    4.66    4.01
   1  -2 -12    3.59    2.45
  -1  -2  12   11.32    5.99
  -1   2  11    4.49   11.32
   1   2 -11    3.39    5.13
   1   2 -11   -0.73    4.40
   1   2 -11   -4.81    5.26
   1   2 -11    4.20    5.01
  -1   2  11    1.48    3.84
  -1   2  11    0.43    2.29
   1  -2 -11    2.67   11.96
   1  -2 -11    0.69    3.70
  -1  -2  11    5.31    7.50
   1  -2 -11    1.58    2.94
  -1  -2  11    2.16    5.21
  -1  -2  11   -2.01    5.50
   1  -2 -11    3.17    5.51
  -1  -2  11    0.62    6.32
   1   2 -10 1079.06   62.00
   1   2 -10 1177.39   66.06
   1   2 -10 1023.46   62.49
   1   2 -10 1043.08   67.78
  -1   2  10 1102.36   83.59
  -1   2  10 1041.34   57.74
   1  -2 -10 1037.06   57.23
   1  -2 -10 1059.92   54.98
   1  -2 -10 1038.01   57.18
  -1  -2  10 1013.00   69.82
   1  -2 -10 1202.33   92.04
  -1  -2  10 1112.79   62.53
   1   2  -9   90.69    9.38
   1   2  -9   77.62    8.95
   1   2  -9   81.18   10.03
  -1   2   9   87.87   14.30
  -1   2   9   76.34   10.58
  -1   2   9   72.13    4.69
   1  -2  -9   77.09    7.78
   1  -2  -9   76.53    7.48
  -1  -2   9   75.76    8.12
  -1  -2   9   70.58    9.05
  -1  -2   9   94.16    8.46
   1   2  -8  251.23   16.35
   1   2  -8  250.41   16.03
  -1  -2   8  220.90   16.04
   1   2  -7    9.66    6.27
   1   2  -7    6.96    4.46
  -1   2   7    9.20    7.32
   1   2  -7    6.36    5.05
  -1   2   7    8.25    5.26
   1  -2  -7    7.81    4.74
  -1  -2   7    7.99    7.52
  -1  -2   7    8.70    5.08
   1  -2  -7    4.88    9.83
  -1  -2   7    7.83    3.62
   1   2  -6  335.44   17.60
   1   2  -6  360.65   22.26
  -1   2   6  354.87   16.38
  -1   2   6  354.13   27.87
  -1   2   6  346.53   15.35
   1  -2  -6  365.10   15.99
   1  -2  -6  332.83   15.90
  -1  -2   6  366.44   22.00
   1  -2  -6  365.27   29.62
  -1  -2   6  364.70   22.01
  -1  -2   6  366.06   18.43
  -1  -2   6  370.30   15.32
  -1   2   5  149.09    8.04
   1   2  -5  155.01   13.15
   1   2  -5  151.81   12.97
   1   2  -5  169.85    9.98
   1   2  -5  150.44    7.37
  -1   2   5  136.45   12.29
  -1   2   5  150.94    8.72
   1  -2  -5  143.67   14.49
   1  -2  -5  166.74    8.39
  -1  -2   5  152.51   12.83
  -1  -2   5  171.74   13.67
   1  -2  -5  144.19   16.15
  -1  -2   5  160.20   10.08
   1  -2  -5  154.34    8.71
  -1   2   4 1550.79   80.56
   1   2  -4 1763.37  109.46
   1   2  -4 1821.23  114.51
  -1   2   4 1849.60  107.46
   1   2  -4 1799.44   92.72
  -1   2   4 1705.46   84.74
  -1   2   4 1769.65  117.56
   1  -2  -4 1705.69   83.98
  -1  -2   4 1881.78  118.39
   1  -2  -4 1806.73  124.08
  -1  -2   4 1686.47  104.96
  -1  -2   4 1818.19   91.77
   1  -2  -4 1703.00   86.09
   1   2  -3    3.03    3.74
  -1   2   3    2.62    3.10
   1   2  -3    2.13    6.27
   1   2  -3    2.60    3.66
   1   2  -3    2.16    3.96
  -1   2   3    4.61    3.26
  -1   2   3   -4.58    4.57
  -1   2   3    4.00    6.04
   1  -2  -3    7.06    5.59
   1  -2  -3    3.47    2.53
  -1  -2   3   -3.11    7.36
  -1  -2   3   -1.52    2.94
  -1  -2   3    2.96    3.40
   1  -2  -3    3.33    3.47
   1   2  -2  469.93   18.59
  -1   2   2  498.81   18.24
   1   2  -2  499.74   17.53
   1   2  -2  473.63   29.39
  -1   2   2  477.86   17.50
  -1   2   2  510.94   26.33
   1  -2  -2  544.75   28.10
   1  -2  -2  493.32   17.90
   1  -2  -2  472.90   24.04
   1  -2  -2  505.66   18.35
  -1  -2   2  508.91   17.47
  -1  -2   2  498.15   34.83
   1   2  -1   66.61    4.66
  -1   2   1   67.97    4.38
  -1   2   1   71.20    4.35
   1   2  -1   77.67   20.27
  -1   2   1   66.70    7.55
   1   2  -1   82.53    8.08
   1   2  -1   69.69    3.97
  -1   2   1   83.02    8.45
   1  -2  -1   69.25    4.34
   1  -2  -1   64.28    8.32
   1  -2  -1   78.69    7.99
  -1  -2   1   83.11    8.60
  -1  -2   1   72.09    3.90
   1  -2  -1   69.90    4.29
   1   2   0   -0.78    1.18
   1   2   0   -1.24    2.54
  -1   2   0   -1.34    2.57
   1   2   0    5.70   14.08
  -1   2   0    1.38    3.83
   1   2   0    0.73    5.48
  -1   2   0   -0.94    2.96
   1  -2   0    2.10    3.00
   1  -2   0   -0.72    5.59
  -1  -2   0    2.11   10.70
   1  -2   0   -1.81    3.75
  -1  -2   0   -0.64    7.29
   1  -2   0   -0.13    1.75
   1   2   1    4.62    1.47
   1   2   1    4.80    3.05
  -1   2  -1   14.66    7.88
  -1   2  -1    5.13    3.01
   1   2   1    5.45    7.27
  -1   2  -1    4.11    1.99
  -1   2  -1    1.47    2.29
   1  -2   1    6.36    3.89
   1  -2   1    2.84    2.35
   1  -2   1    2.61    8.32
  -1  -2  -1   -2.27   10.86
  -1  -2  -1    2.94    6.81
   1  -2   1    8.11    3.04
  -1  -2  -1    4.77    1.16
   1   2   2   45.14    2.59
   1   2   2   48.45    4.39
   1   2   2   63.85   13.22
  -1   2  -2   47.87    4.96
   1   2   2   60.35   11.44
  -1   2  -2   53.96    9.81
  -1   2  -2   47.67    4.38
  -1   2  -2   46.80    2.98
   1  -2   2   45.75    3.09
   1  -2   2   45.85    5.01
  -1  -2  -2   41.75   12.92
  -1  -2  -2   50.37   10.29
   1  -2   2   43.10    4.82
  -1  -2  -2   45.96    2.52
   1   2   3  166.95    7.77
  -1   2  -3  166.25   11.96
  -1   2  -3  197.87   14.44
   1   2   3  186.11   21.45
   1   2   3  208.77   18.02
  -1   2  -3  178.23   10.28
   1  -2   3  174.62    8.95
   1  -2   3  174.21   10.69
   1  -2   3  186.13   14.63
  -1  -2  -3  167.98   19.36
   1  -2   3  171.07   12.38
   1   2   4  203.00   10.11
   1   2   4  209.37   19.13
   1   2   4  209.08   10.21
  -1   2  -4  206.40   11.04
  -1   2  -4  189.06   11.78
   1   2   4  215.74   20.85
  -1   2  -4  210.37   14.28
   1  -2   4  221.48   16.20
   1  -2   4  178.97   12.30
  -1  -2  -4  229.49   21.32
  -1  -2  -4  194.30   10.29
  -1  -2  -4  197.20    8.67
   1  -2   4  212.68   12.12
  -1  -2  -4  207.73    8.18
   1   2   5  107.49    7.88
  -1   2  -5  112.40    9.48
   1   2   5  105.10    6.82
  -1   2  -5  105.40    8.80
   1   2   5  103.50    6.52
  -1   2  -5  113.59   11.56
   1  -2   5  111.46   11.11
   1  -2   5  102.25   10.41
  -1  -2  -5  107.18    7.51
  -1  -2  -5  112.67   15.76
   1  -2   5  102.91    9.38
  -1  -2  -5  110.69    6.87
   1  -2   5  109.63    8.80
   1   2   6  580.43   26.08
   1   2   6  557.92   24.33
   1   2   6  602.95   44.70
  -1   2  -6  610.48   29.23
  -1   2  -6  542.63   28.81
   1  -2   6  581.17   34.30
   1  -2   6  554.14   28.81
  -1  -2  -6  524.30   22.66
   1  -2   6  562.52   32.86
  -1  -2  -6  549.49   25.07
  -1  -2  -6  551.67   24.02
  -1  -2  -6  660.99   48.43
   1   2   7  546.49   25.47
   1   2   7  510.64   22.45
  -1   2  -7  538.20   31.24
  -1   2  -7  583.27   29.37
  -1   2  -7  582.52   32.05
   1  -2   7  563.64   32.37
   1  -2   7  549.46   32.99
  -1  -2  -7  471.63   21.37
  -1  -2  -7  557.47   25.69
  -1  -2  -7  616.96   45.15
   1   2   8  202.78   10.52
  -1   2  -8  234.84   15.94
  -1   2  -8  225.53   17.22
   1  -2   8  197.10   15.14
  -1  -2  -8  217.26   11.21
   1  -2   8  218.20   15.89
  -1  -2  -8  227.50   12.21
  -1  -2  -8  217.05   12.38
   1   2   9   81.88   13.80
   1   2   9   67.98    5.84
  -1   2  -9   83.03   11.28
  -1   2  -9   78.93    9.17
  -1   2  -9   83.43    9.67
  -1  -2  -9   79.08    7.27
   1  -2   9   74.08   11.70
   1  -2   9   80.60   11.39
   1  -2   9   73.93   10.07
  -1  -2  -9   63.42    5.43
  -1   2 -10  581.09   39.17
  -1   2 -10  555.03   32.84
   1   2  10  558.55   45.85
   1   2  10  531.26   27.44
  -1   2 -10  555.34   31.73
   1  -2  10  544.87   36.06
  -1  -2 -10  501.67   26.95
  -1  -2 -10  487.89   22.87
  -1  -2 -10  591.37   51.00
   1  -2  10  559.36   35.87
   1  -2  10  511.32   32.41
  -1   2 -11   71.97    9.22
   1   2  11   70.69    6.42
  -1   2 -11   80.94    9.66
   1   2  11   80.51   15.76
  -1   2 -11   74.73   10.77
   1   2  11   77.69    7.79
  -1   2 -11   92.60    9.76
   1  -2  11   82.38   10.67
   1  -2  11   77.34    9.97
  -1  -2 -11   78.22   16.65
   1  -2  11   79.61   10.93
  -1  -2 -11   80.84    8.49
  -1  -2 -11   82.79    8.20
  -1   2 -12    3.69    5.26
   1   2  12    7.08    4.06
   1   2  12    5.40    4.28
   1   2  12    2.85   12.62
  -1   2 -12   16.07    9.28
  -1   2 -12    7.52    4.22
   1  -2  12    8.68    5.08
   1  -2  12    7.24    9.66
  -1  -2 -12    6.62    3.29
  -1  -2 -12    5.84   12.40
   1  -2  12    3.91    6.68
  -1  -2 -12    6.06    6.36
  -1  -2 -12    3.31    5.88
   1   2  13  266.65   27.23
   1   2  13  219.06   13.27
  -1   2 -13  228.32   15.72
  -1   2 -13  240.04   16.65
   1   2  13  226.71   15.33
  -1   2 -13  226.20   21.60
   1  -2  13  243.48   18.40
   1  -2  13  236.25   20.38
  -1  -2 -13  249.23   17.24
  -1  -2 -13  289.21   30.92
   1   2  14  158.54   12.36
   1   2  14  136.23   11.61
   1   2  14  146.65   10.53
   1   2  14  145.68   19.50
  -1   2 -14  151.34   12.73
  -1   2 -14  147.47   13.10
   1  -2  14  134.30   15.55
  -1  -2 -14  149.41   12.50
  -1  -2 -14  161.52   24.38
  -1  -2 -14  151.89   12.42
   1   2  15  225.02   16.13
  -1   2 -15  215.13   17.06
   1   2  15  241.43   28.13
   1   2  15  208.01   14.80
  -1   2 -15  228.02   16.41
   1  -2  15  186.90   20.86
  -1  -2 -15  209.34   15.05
  -1  -2 -15  206.49   12.52
  -1  -2 -15  274.81   32.22
  -1  -2 -15  235.23   17.16
   1  -2  15  233.58   16.72
   1   2  16  178.21   14.25
  -1   2 -16  190.53   21.44
   1   2  16  183.90   23.32
   1   2  16  186.11   14.54
  -1   2 -16  184.55   15.00
  -1   2 -16  188.34   15.13
  -1   2 -16  181.62   15.30
   1  -2  16  156.75   18.90
  -1  -2 -16  170.62   11.49
  -1  -2 -16  170.95   14.26
   1  -2  16  182.81   15.34
  -1  -2 -16  186.60   15.44
  -1  -2 -16  257.27   30.97
   1   2  17  295.90   21.64
   1   2  17  343.93   20.91
  -1   2 -17  334.76   31.92
   1   2  17  373.90   37.67
   1   2  17  281.40   20.63
  -1   2 -17  349.97   24.22
  -1   2 -17  303.52   20.98
  -1   2 -17  319.98   23.87
   1  -2  17  312.06   28.78
  -1  -2 -17  296.45   17.68
  -1  -2 -17  312.89   21.49
   1  -2  17  313.98   22.31
  -1  -2 -17  342.94   23.86
  -1  -2 -17  335.51   40.68
   1   2  18  148.60   14.34
  -1   2 -18  159.15   14.98
   1   2  18  193.90   26.47
   1   2  18  169.92   15.16
  -1   2 -18  171.71   14.71
  -1   2 -18  149.73   21.54
   1  -2  18  171.04   15.10
  -1  -2 -18  171.74   14.34
   1  -2  18  132.28   19.26
  -1  -2 -18  163.91   27.05
  -1  -2 -18  146.43   13.91
   1   2  19  211.43   17.37
   1   2  19  206.88   16.30
  -1   2 -19  221.29   17.69
  -1   2 -19  218.62   18.35
   1   2  19  179.13   27.44
   1   2  19  226.34   17.97
  -1   2 -19  205.88   25.64
   1  -2  19  207.46   17.76
  -1  -2 -19  215.10   17.13
   1  -2  19  170.99   21.86
  -1  -2 -19  184.31   27.21
   1  -2  19  200.89   20.41
  -1  -2 -19  231.79   19.25
   1   2  20  125.48   13.27
   1   2  20  151.04   12.53
  -1   2 -20  132.32   13.09
  -1   2 -20  134.89   13.59
   1   2  20  117.83   21.28
   1   2  20  109.53   12.41
  -1   2 -20  119.53   19.34
   1  -2  20  137.69   14.02
  -1  -2 -20  139.25   13.50
   1  -2  20  104.23   16.61
  -1  -2 -20  172.25   29.06
   1  -2  20  109.52   14.59
  -1  -2 -20  122.74   13.48
   1   2  21    7.96    6.06
   1   2  21   -9.73   11.17
  -1   2 -21    9.84    7.21
  -1   2 -21    2.92    6.39
   1   2  21   -5.97    5.90
  -1   2 -21    5.21    9.46
   1  -2  21    4.33    8.00
   1  -2  21    5.94    6.10
  -1  -2 -21    1.36    6.01
   1  -2  21   -8.32    8.80
  -1  -2 -21   -8.88   13.64
   1  -2  21    0.45    7.39
  -1  -2 -21    2.93    7.03
   1   2  22   31.78    6.72
   1   2  22   48.07   15.29
   1   2  22   39.35    8.03
  -1   2 -22   41.97   16.68
  -1   2 -22   32.80    8.10
   1  -2  22   31.87   11.84
   1  -2  22   26.32    8.33
  -1  -2 -22   30.24   20.09
  -1  -2 -22   27.60    7.59
  -1  -2 -22   21.92    7.10
   1   2  23   34.68    8.89
  -1   2 -23   19.85    7.71
   1   2  23   25.55    6.37
  -1   2 -23   19.29   13.70
   1   2  23   21.06   12.24
   1  -2  23   28.17    9.72
  -1  -2 -23   20.01    4.96
   1  -2  23   33.13   13.63
  -1  -2 -23   32.59   18.91
   1  -2  23   36.10   11.53
  -1  -2 -23   34.01   10.19
  -1   2 -24   66.28   18.21
   1   2  24   54.97   16.08
  -1   2 -24   74.95   11.70
   1  -2  24   61.43   11.78
   1  -2  24   71.58    9.45
  -1  -2 -24   56.80    7.71
  -1  -2 -24   86.12   24.38
   1  -2  24   52.55   14.81
  -1  -2 -24   71.96   10.55
   1   2  25  113.46   14.22
   1   2  25   83.68   18.54
  -1   2 -25  134.09   14.42
  -1   2 -25  113.15   22.06
   1   2  25  106.42   13.99
   1  -2  25  117.93   19.55
   1  -2  25  138.32   15.01
   1  -2  25  112.60   18.38
   1  -2  25   90.55   16.22
  -1  -2 -25  148.17   29.70
  -1  -2 -25  125.65   13.28
   1   2  26   23.39    7.06
  -1   2 -26   28.51    9.20
   1   2  26   19.78    6.83
  -1   2 -26   16.14    6.14
  -1   2 -26   27.53    8.02
   1   2  26    7.84   13.12
   1   2  26   18.54    7.11
  -1   2 -26    8.95   13.22
   1  -2  26   19.88    7.84
  -1  -2 -26   29.58    7.85
   1  -2  26   23.25   10.60
  -1  -2 -26   16.09   16.90
   1  -2  26   15.39   10.06
  -1  -2 -26   29.49    8.77
   1  -2  26   19.91   11.97
   1   2  27  202.92   19.42
  -1   2 -27  176.19   30.14
   1   2  27  162.21   17.75
  -1   2 -27  194.70   19.71
   1   2  27  217.35   32.34
   1   2  27  190.56   19.78
  -1   2 -27  148.81   16.85
  -1   2 -27  188.13   20.40
   1  -2  27  164.46   23.20
   1  -2  27  189.42   25.61
  -1  -2 -27  144.58   13.36
  -1  -2 -27  190.70   18.40
  -1  -2 -27  221.13   37.22
   1  -2  27  163.40   16.74
  -1  -2 -27  155.21   18.98
   1  -2  27  120.17   20.27
   1   2  28   -2.41    6.05
  -1   2 -28   11.11    8.60
   1   2  28   -7.57    6.44
   1   2  28   -1.72    7.09
  -1   2 -28   -2.45    6.10
  -1   2 -28    3.91   13.03
   1  -2  28    2.49    8.50
   1  -2  28   -1.55    9.19
   1  -2  28   -0.05    5.96
   1  -2  28    6.31    9.73
  -1  -2 -28   -0.42    3.60
  -1  -2 -28    3.70   15.79
  -1  -2 -28   10.37    8.80
  -1  -2 -28    6.63    5.61
   1   2  29  125.35   14.34
   1   2  29  143.26   23.22
  -1   2 -29  111.86   13.14
  -1   2 -29  125.81   17.13
  -1   2 -29  134.87   28.14
   1   2  29  151.66   17.24
   1  -2  29   79.39   17.89
   1  -2  29  114.48   19.18
   1  -2  29   71.36   18.03
  -1  -2 -29  104.95   11.22
  -1  -2 -29  105.16   14.90
  -1  -2 -29  134.19   16.63
   1  -2  29  104.77   15.27
   1   2  30   -0.96    6.38
  -1   2 -30   -3.36    6.77
   1   2  30    1.02    6.10
  -1   2 -30    4.37    6.50
   1   2  30    7.29   13.84
   1   2  30    6.39    7.56
  -1   2 -30   -0.14    5.62
   1  -2  30   -5.33    7.88
   1  -2  30    6.10    7.79
   1  -2  30   -1.64    9.37
  -1  -2 -30   -0.09    3.72
  -1  -2 -30    4.18    7.33
  -1  -2 -30   11.84   17.86
  -1  -2 -30    1.33    5.67
   1  -2  30    6.15   11.00
   1   2  31   11.20    7.03
  -1   2 -31   24.04   15.40
   1   2  31   16.83    7.37
  -1   2 -31   22.21    8.43
   1   2  31    7.42   15.43
   1   2  31   21.99    8.53
  -1   2 -31   21.07    6.78
  -1   2 -31   34.52   11.80
   1  -2  31    3.21   10.92
   1  -2  31   19.16   14.36
  -1  -2 -31   17.49    5.34
  -1  -2 -31   22.35    7.27
  -1  -2 -31    6.82   20.81
   1  -2  31   11.89    7.81
  -1  -2 -31   19.27    9.43
   1  -2  31   19.85   10.39
   1   2  32   -2.01    7.52
  -1   2 -32    4.82   13.51
   1   2  32   -4.48    6.22
  -1   2 -32    0.01    8.26
   1   2  32  -10.93   10.90
   1   2  32    1.23    7.57
  -1   2 -32   -0.05    5.74
  -1   2 -32    5.50    9.48
   1  -2  32    4.04    9.68
   1  -2  32  -16.18    9.69
  -1  -2 -32   -1.13    3.79
  -1  -2 -32    0.47    5.60
  -1  -2 -32   13.48   18.51
   1  -2  32   -3.11    6.90
  -1  -2 -32    3.85    7.73
   1  -2  32   -5.27    7.03
  -1   3  32    1.38   13.00
   1   3 -32    0.53    8.17
   1   3 -32    1.88    5.15
   1   3 -32   -4.29    7.70
   1   3 -32   -8.49   12.60
  -1   3  32    7.72    7.85
  -1   3  32   -1.32    3.96
   1  -3 -32   -4.25   18.81
   1  -3 -32    1.81    8.69
  -1  -3  32   -9.20    9.96
   1  -3 -32   -0.16    5.96
  -1  -3  32   -5.56    7.18
  -1  -3  32    0.64    8.62
   1  -3 -32    0.72    7.04
  -1  -3  32    3.51    7.64
   1   3 -31   53.13   11.96
   1   3 -31   69.50   12.63
   1   3 -31   54.87   10.47
  -1   3  31   51.59   18.24
   1   3 -31   61.40   18.72
  -1   3  31   41.18   12.00
  -1   3  31   46.77    8.51
   1  -3 -31  123.80   30.19
   1  -3 -31   64.16   13.13
  -1  -3  31   74.66   16.33
   1  -3 -31   61.23   10.52
  -1  -3  31   40.23   13.26
   1  -3 -31   65.52   12.11
  -1  -3  31   57.58   11.40
   1   3 -30   15.55    7.84
   1   3 -30    2.44    7.29
   1   3 -30    9.88    7.57
   1   3 -30   25.49   15.08
  -1   3  30   25.06   16.45
  -1   3  30   18.07    6.39
   1  -3 -30    3.89   18.08
   1  -3 -30   17.80    6.93
   1  -3 -30   17.15    6.24
  -1  -3  30   28.36   11.20
  -1  -3  30   22.63   10.06
   1  -3 -30   16.92    9.76
  -1  -3  30   17.87    7.27
  -1   3  29   17.53   15.19
   1   3 -29   40.68    9.58
   1   3 -29   32.00    8.62
   1   3 -29   30.49   10.90
   1   3 -29   16.01   13.52
  -1   3  29   20.34    8.51
  -1   3  29   25.50    6.72
   1  -3 -29   43.70   22.02
   1  -3 -29   29.81   10.17
  -1  -3  29   26.16   14.31
   1  -3 -29   36.41    7.26
  -1  -3  29   36.67   13.16
  -1  -3  29   35.56   11.81
   1  -3 -29   36.63    9.37
  -1  -3  29   34.76    9.90
   1   3 -28    8.06   13.46
   1   3 -28   23.85    8.54
   1   3 -28   15.53    7.89
  -1   3  28   17.42    7.73
   1   3 -28   19.86    8.68
  -1   3  28   -2.08   14.54
   1  -3 -28   24.25    7.88
   1  -3 -28   17.70    6.62
   1  -3 -28   19.31    8.45
  -1  -3  28    6.96   10.76
  -1  -3  28    6.30    8.74
  -1  -3  28   15.18    9.59
  -1  -3  28   21.33    8.03
   1   3 -27   13.37   11.72
   1   3 -27   -0.89    4.25
   1   3 -27   -0.98    5.34
  -1   3  27    1.05    4.66
  -1   3  27   -0.49    7.63
   1   3 -27    2.57    7.74
  -1   3  27   -1.50    9.84
   1  -3 -27    1.22    6.49
   1  -3 -27    2.56    7.09
   1  -3 -27   -4.97    4.56
  -1  -3  27  -12.25    7.56
  -1  -3  27   -0.13   10.91
  -1  -3  27    2.76    7.91
  -1  -3  27    0.15    7.48
   1   3 -26   26.66    9.34
   1   3 -26   40.64    9.37
   1   3 -26   39.87    9.47
   1   3 -26   40.93   16.66
  -1   3  26   26.52   10.86
  -1   3  26   26.01    6.57
  -1   3  26   40.75    9.20
   1  -3 -26   46.33   17.23
   1  -3 -26   28.44    8.27
  -1  -3  26   34.70   12.40
   1  -3 -26   42.22    8.46
   1  -3 -26   55.91   12.13
  -1  -3  26   32.92   10.05
  -1  -3  26   33.43    7.58
  -1   3  25    0.86   13.07
   1   3 -25   12.21    7.29
   1   3 -25    9.77    7.08
  -1   3  25    7.55    4.67
   1   3 -25   -2.32   11.27
   1   3 -25   11.06    7.04
  -1   3  25    8.89    7.00
   1  -3 -25   13.30    5.62
  -1  -3  25   20.08    9.56
   1  -3 -25   12.43   15.46
  -1  -3  25    0.59    8.19
  -1  -3  25   10.21    7.49
   1  -3 -25   11.59    5.17
  -1  -3  25    9.56    6.78
   1   3 -24   39.41    8.04
   1   3 -24   31.48    7.68
   1   3 -24   41.66   13.27
  -1   3  24   27.44    6.04
  -1   3  24   43.77   14.77
   1  -3 -24   43.09   17.95
  -1  -3  24   40.89   11.56
  -1  -3  24   23.07    9.43
  -1  -3  24   49.94    9.35
   1   3 -23  226.52   20.07
  -1   3  23  207.91   15.30
   1   3 -23  216.53   27.08
   1   3 -23  210.88   19.91
  -1   3  23  211.62   19.36
  -1   3  23  231.43   29.77
   1  -3 -23  230.31   18.91
  -1  -3  23  226.74   26.86
  -1  -3  23  161.49   21.01
  -1  -3  23  176.68   20.90
   1  -3 -23  254.18   34.84
  -1   3  22   -3.54   11.21
   1   3 -22   12.82    7.35
   1   3 -22    7.81    7.19
   1   3 -22    6.30    7.20
   1   3 -22   13.47   10.55
  -1   3  22   13.24    6.35
  -1   3  22    4.39    4.20
   1  -3 -22   29.06   16.26
   1  -3 -22    3.40    6.48
  -1  -3  22    8.11    8.20
   1  -3 -22    1.91    4.10
  -1  -3  22    5.94    6.31
  -1  -3  22    2.98    6.61
   1  -3 -22    3.49    5.83
  -1  -3  22    8.72    6.77
   1   3 -21  136.24   13.95
   1   3 -21  118.53   14.38
  -1   3  21  131.66   13.92
   1   3 -21  166.59   16.66
  -1   3  21  114.32   20.99
   1  -3 -21  127.35   13.16
   1  -3 -21  139.35   24.52
   1  -3 -21  130.26   11.94
   1  -3 -21  138.74   14.12
  -1  -3  21  119.78   16.84
  -1  -3  21  106.86   16.77
  -1  -3  21  135.17   18.82
  -1  -3  21  141.18   13.78
   1   3 -20   -2.07    5.10
   1   3 -20   -1.02    5.63
   1   3 -20   -1.19    5.45
  -1   3  20   -2.09    7.90
   1   3 -20   -1.89    7.93
  -1   3  20   -5.99    5.32
  -1   3  20    1.43    3.63
  -1   3  20   21.38   11.42
   1  -3 -20    2.76   15.48
  -1  -3  20  -14.69    8.62
   1  -3 -20    1.35    3.73
   1  -3 -20    5.62    6.89
   1  -3 -20    3.05    5.98
  -1  -3  20    2.41    6.57
  -1  -3  20    7.38    6.03
  -1  -3  20    4.89    6.22
  -1   3  19   14.28   12.30
   1   3 -19   19.72    6.68
   1   3 -19    5.89    6.77
   1   3 -19   20.27    8.10
   1   3 -19    0.50    8.30
  -1   3  19    7.56    9.25
  -1   3  19   12.87    4.66
  -1   3  19   11.05    5.88
   1  -3 -19   18.73   14.96
  -1  -3  19   11.65   10.56
   1  -3 -19    9.00    5.71
   1  -3 -19   12.73    6.16
  -1  -3  19   11.66    7.47
   1  -3 -19   11.25    5.88
  -1  -3  19    9.80    5.97
   1   3 -18   62.37   10.46
   1   3 -18   64.15    8.86
   1   3 -18   65.82   10.73
  -1   3  18   56.76   15.22
   1   3 -18   55.23   11.55
  -1   3  18   53.87    8.80
  -1   3  18   54.23   11.88
   1  -3 -18   51.07   17.04
   1  -3 -18   69.09   10.29
  -1  -3  18   51.05   10.04
   1  -3 -18   64.88    8.05
  -1  -3  18   55.01    9.67
   1  -3 -18   64.89    8.92
  -1  -3  18   65.20    9.11
  -1   3  17   37.96    5.36
   1   3 -17   41.40    8.63
   1   3 -17   39.51    9.01
  -1   3  17   41.76    7.43
   1   3 -17   37.54    7.60
   1  -3 -17   38.97    8.54
   1  -3 -17   34.85    6.43
   1  -3 -17   39.86    8.41
  -1  -3  17   40.48    9.75
   1  -3 -17   40.99   15.22
  -1  -3  17   34.88    8.55
  -1  -3  17   47.38    8.11
  -1   3  16   94.80   10.21
   1   3 -16  102.04   11.32
  -1   3  16  104.57    7.85
  -1   3  16   93.28   14.48
   1   3 -16  101.64   11.50
  -1   3  16  101.07   18.68
   1  -3 -16   90.70    9.09
   1  -3 -16  103.05   10.91
   1  -3 -16   82.85   18.63
   1  -3 -16  102.90   11.21
  -1  -3  16   91.70   12.47
  -1  -3  16  101.00   10.87
   1   3 -15   84.43   13.83
   1   3 -15   80.57    8.87
   1   3 -15   88.53   10.33
  -1   3  15   69.18    6.01
  -1   3  15   76.23   11.82
  -1   3  15   83.14   17.34
  -1   3  15   83.52    9.26
   1  -3 -15   79.97    9.11
   1  -3 -15   91.94   17.58
   1  -3 -15   85.68    8.49
   1  -3 -15   99.85   10.54
  -1  -3  15   88.50   13.50
  -1  -3  15   87.48    9.28
  -1   3  14  307.64   19.80
   1   3 -14  348.05   23.26
  -1   3  14  328.76   33.32
   1   3 -14  325.60   21.13
   1  -3 -14  356.80   36.53
   1  -3 -14  310.50   18.80
   1  -3 -14  324.08   20.50
  -1  -3  14  310.66   27.27
  -1  -3  14  267.75   20.23
   1  -3 -14  329.78   21.78
  -1  -3  14  326.39   21.59
  -1   3  13   87.73   15.52
   1   3 -13   89.11    9.30
   1   3 -13   81.69    9.48
   1   3 -13   70.34   10.54
  -1   3  13   72.37   11.16
  -1   3  13   83.66    9.02
   1  -3 -13   98.17   17.64
   1  -3 -13   76.67    8.43
  -1  -3  13   84.41   13.06
  -1  -3  13   69.62   10.67
   1  -3 -13   80.82    8.33
  -1  -3  13   87.56    9.28
   1  -3 -13   73.40    7.99
  -1  -3  13   81.12    9.66
  -1   3  12  177.05   20.07
   1   3 -12  151.34   12.21
   1   3 -12  192.71   14.36
   1   3 -12  183.82   15.44
  -1   3  12  175.40   16.77
  -1   3  12  188.68   13.62
   1  -3 -12  194.81   23.73
   1  -3 -12  180.30   12.11
  -1  -3  12  175.16   18.44
  -1  -3  12  190.77   17.25
   1  -3 -12  189.66   13.76
  -1  -3  12  173.09   12.71
   1  -3 -12  169.04   11.14
  -1  -3  12  177.32   13.72
  -1   3  11   -1.45   11.39
   1   3 -11   -0.31    6.36
   1   3 -11    6.55    6.81
   1   3 -11    1.58    5.44
  -1   3  11    7.67    8.65
  -1   3  11    4.13    3.67
   1  -3 -11    7.41   12.91
   1  -3 -11    0.78    3.91
  -1  -3  11    5.08    7.82
  -1  -3  11    2.02    6.22
   1  -3 -11    1.89    5.61
  -1  -3  11   -0.56    4.09
   1  -3 -11   -2.57    4.09
  -1  -3  11    2.72    5.73
  -1   3  10   75.75   16.97
   1   3 -10   72.30   12.52
   1   3 -10   66.05    9.38
  -1   3  10   58.74   10.89
   1   3 -10   69.80    7.99
  -1   3  10   83.40    8.32
   1  -3 -10   96.97   15.47
   1  -3 -10   75.17    7.97
  -1  -3  10   75.87   12.38
  -1  -3  10   73.80   11.01
   1  -3 -10   76.42    7.49
  -1  -3  10   68.90    6.56
   1  -3 -10   74.91    6.90
  -1  -3  10   92.69    8.99
  -1   3   9    2.14    9.09
   1   3  -9    9.88    8.50
   1   3  -9    6.24    7.19
   1   3  -9    2.65    4.27
  -1   3   9    3.90    4.37
   1   3  -9    5.37    5.82
  -1   3   9    5.00    3.12
  -1   3   9   15.51   10.53
   1  -3  -9    6.41    9.40
   1  -3  -9    6.74    3.80
  -1  -3   9    4.86    6.65
  -1  -3   9    7.42    6.93
  -1  -3   9    4.60    3.05
   1  -3  -9    3.07    3.35
  -1  -3   9    9.02    5.73
  -1   3   8    3.06   11.33
   1   3  -8   -0.65    7.12
   1   3  -8    0.61    6.45
   1   3  -8    1.44    3.77
  -1   3   8    2.89   13.01
   1  -3  -8   -0.90    8.97
   1  -3  -8    4.15    4.03
  -1  -3   8    0.87    2.84
  -1  -3   8    6.19    8.46
   1   3  -7  179.70   16.83
  -1   3   7  170.06    9.86
   1   3  -7  160.96   10.89
  -1   3   7  185.13   21.33
   1  -3  -7  171.41   18.35
   1   3  -6  214.79   17.21
  -1   3   6  176.11   15.98
   1   3  -6  184.45   10.91
  -1   3   6  195.06   11.47
  -1   3   6  202.21   10.35
   1  -3  -6  198.76   10.56
  -1  -3   6  187.15   15.75
  -1  -3   6  192.42   16.84
  -1  -3   6  172.71    6.25
  -1  -3   6  200.65   11.78
   1  -3  -6  186.17   21.68
   1   3  -5  356.50   16.90
   1   3  -5  364.53   18.04
   1   3  -5  339.09   23.47
  -1   3   5  339.68   15.93
  -1   3   5  361.92   15.88
   1  -3  -5  352.00   16.46
   1  -3  -5  312.27   29.71
  -1  -3   5  352.88   24.91
   1  -3  -5  356.78   15.66
   1   3  -4  207.21   10.96
  -1   3   4  229.75   11.41
   1   3  -4  248.82   19.72
  -1   3   4  225.66   17.74
   1   3  -4  225.82   10.51
   1   3  -4  219.03   11.33
  -1   3   4  209.67   10.11
   1  -3  -4  212.77   10.24
   1  -3  -4  213.87   10.95
   1  -3  -4  186.52   19.72
  -1  -3   4  228.80   11.54
  -1  -3   4  249.61   19.98
   1   3  -3  155.92    8.49
  -1   3   3  163.91    8.13
   1   3  -3  174.15   16.31
  -1   3   3  137.38   12.61
   1   3  -3  173.36   10.12
   1   3  -3  163.90    8.74
  -1   3   3  171.13    8.99
  -1   3   3  161.90   15.38
   1  -3  -3  154.42   15.93
   1  -3  -3  164.78    9.15
   1  -3  -3  156.88   13.90
  -1  -3   3  153.13   15.96
  -1  -3   3  165.01    9.36
   1  -3  -3  151.66    7.68
   1   3  -2    1.22    3.59
  -1   3   2    1.62    2.93
   1   3  -2    2.38   12.94
   1   3  -2    0.16    4.58
   1   3  -2    0.10    3.12
  -1   3   2    2.17    3.03
  -1   3   2    5.92    8.68
  -1   3   2    2.97    7.99
   1  -3  -2   -6.32    8.19
   1  -3  -2    0.99    3.19
  -1  -3   2    6.93   15.65
  -1  -3   2   -4.19    4.61
  -1  -3   2    3.04    2.81
   1  -3  -2    2.17    4.21
   1   3  -1  556.59   23.17
  -1   3   1  509.94   20.50
  -1   3   1  540.75   33.45
   1   3  -1  696.14   49.75
   1   3  -1  592.70   31.24
  -1   3   1  604.67   31.59
  -1   3   1  541.13   21.28
   1  -3  -1  589.49   32.02
   1  -3  -1  540.11   22.23
   1  -3  -1  538.34   21.55
  -1  -3   1  560.05   20.71
   1  -3  -1  565.73   33.98
  -1   3   0  999.08   44.40
   1   3   0 1058.48   46.84
   1   3   0 1082.92   40.56
  -1   3   0 1148.11   57.98
  -1   3   0 1100.22   68.73
  -1   3   0 1046.08   46.69
   1  -3   0 1038.39   45.09
   1  -3   0 1143.83   49.48
   1  -3   0 1059.09   68.97
   1  -3   0 1161.62   61.05
  -1  -3   0 1124.60   68.83
  -1  -3   0 1030.15   90.13
   1   3   1  112.68   24.62
   1   3   1  116.44    7.09
  -1   3  -1  112.51    7.18
   1   3   1  108.98    4.89
   1   3   1  127.21   14.76
  -1   3  -1  108.94    7.18
   1  -3   1  103.16    6.15
   1  -3   1  115.74    7.29
   1  -3   1  110.18    7.83
  -1  -3  -1  136.53   25.73
  -1  -3  -1  120.84   14.74
   1  -3   1  125.60   13.88
  -1  -3  -1  103.61    4.86
   1   3   2   98.39    4.55
   1   3   2  101.65    6.54
   1   3   2  100.25   26.94
   1   3   2  101.84   17.22
  -1   3  -2  103.03    6.88
  -1   3  -2  111.16   14.38
   1  -3   2  110.80    7.16
   1  -3   2  101.11    6.92
  -1  -3  -2  105.40    7.30
  -1  -3  -2   87.69   22.58
  -1  -3  -2  117.63   16.64
   1  -3   2  108.68    7.56
  -1  -3  -2  106.86    4.97
  -1   3  -3   35.54    5.48
   1   3   3   44.85    5.18
   1   3   3   56.90   13.63
   1   3   3   40.80   15.89
  -1   3  -3   41.19    5.40
  -1   3  -3   34.83    3.36
  -1   3  -3   44.28    9.70
   1  -3   3   40.34    3.70
   1  -3   3   44.52   10.89
   1  -3   3   42.92    5.59
  -1  -3  -3   33.80   16.65
  -1  -3  -3   43.04    5.11
  -1  -3  -3   49.53   13.65
   1  -3   3   39.76    5.50
  -1  -3  -3   39.51    3.05
   1   3   4  618.05   27.07
  -1   3  -4  611.39   35.05
   1   3   4  644.88   48.69
   1   3   4  633.20   44.27
  -1   3  -4  630.45   29.79
  -1   3  -4  598.07   27.09
  -1   3  -4  658.72   42.53
  -1  -3  -4  636.61   28.12
   1  -3   4  623.46   40.47
  -1  -3  -4  621.22   46.95
   1  -3   4  593.88   29.86
   1   3   5   24.40    5.30
  -1   3  -5   22.69    8.89
  -1   3  -5   27.25   10.61
   1   3   5   35.63   15.01
  -1   3  -5   20.05    3.97
  -1   3  -5   28.19    6.55
   1   3   5   18.02    3.20
   1  -3   5   22.48    8.09
   1  -3   5   12.15    9.13
  -1  -3  -5    9.51   11.32
   1  -3   5   22.35    4.74
   1  -3   5   23.57    5.32
  -1  -3  -5   19.38    3.42
  -1   3  -6   91.57    8.63
  -1   3  -6   90.58   12.25
   1   3   6   74.94   14.89
   1  -3   6   76.29    7.14
   1  -3   6   89.47   11.43
  -1  -3  -6   91.51   14.90
   1  -3   6   90.75   11.75
   1   3   7   47.46    5.01
  -1   3  -7   64.08   10.35
   1   3   7   53.31   14.13
  -1   3  -7   49.21    6.65
   1  -3   7   58.55    6.63
   1  -3   7   45.04   10.39
  -1  -3  -7   51.25    5.65
  -1  -3  -7   51.72    4.90
   1   3   8   -1.28    2.81
  -1   3  -8    2.76    5.73
   1   3   8    5.70    9.10
   1   3   8   -2.33   11.98
   1  -3   8   -0.86    5.19
   1  -3   8   -1.08    4.48
  -1  -3  -8    0.76    3.63
   1  -3   8   -3.61    7.53
  -1  -3  -8    0.52    4.15
   1   3   9   24.28   13.23
   1   3   9   25.27    4.26
  -1   3  -9   28.94    8.73
  -1   3  -9   28.58    7.32
   1  -3   9   25.04    6.14
   1  -3   9   23.39    5.52
   1  -3   9   36.41    9.00
  -1  -3  -9   26.60   12.27
   1  -3   9   24.91    8.45
  -1  -3  -9   30.42    5.67
  -1   3 -10   27.32    7.36
   1   3  10   26.87    4.19
   1   3  10   16.47   13.00
   1   3  10   28.68    5.17
  -1   3 -10   33.87    7.29
   1  -3  10   35.80   10.05
  -1  -3 -10   33.29    6.15
  -1  -3 -10   24.24    4.52
  -1  -3 -10   32.59   14.33
   1  -3  10   28.78    6.57
  -1  -3 -10   37.02    6.36
   1  -3  10   32.52    6.34
   1   3  11  107.43    8.10
   1   3  11  117.22   20.92
   1   3  11  101.61    9.03
  -1   3 -11  115.80   10.98
   1  -3  11  104.46   12.45
   1  -3  11  105.54   11.32
   1  -3  11  105.13   10.46
  -1  -3 -11  100.61    9.02
  -1  -3 -11  123.07   20.24
  -1  -3 -11  102.49    9.67
  -1  -3 -11   93.52    7.17
  -1   3 -12   30.03    9.21
   1   3  12   19.87    4.87
   1   3  12   37.41   13.94
   1   3  12   21.63    5.62
  -1   3 -12   15.14    7.14
   1  -3  12   16.92    8.67
  -1  -3 -12   19.57    5.78
  -1  -3 -12   17.77    4.34
  -1  -3 -12   27.49   15.58
   1  -3  12   24.15    7.30
  -1  -3 -12   17.04    4.99
   1  -3  12   17.51    6.96
   1   3  13  144.98   11.72
  -1   3 -13  150.22   13.06
   1   3  13  134.24    9.85
  -1   3 -13  160.95   17.21
   1   3  13  150.98   22.80
   1   3  13  140.99   10.83
  -1   3 -13  154.74   14.62
  -1   3 -13  137.24   12.29
   1  -3  13  140.73   15.28
  -1  -3 -13  139.44    9.83
  -1  -3 -13  137.70   11.20
  -1  -3 -13  142.14   21.79
   1  -3  13  152.28   12.87
  -1  -3 -13  148.20   11.85
   1  -3  13  139.52   15.34
   1   3  14  263.70   17.97
   1   3  14  241.43   27.25
   1   3  14  231.75   14.52
  -1   3 -14  283.20   20.41
  -1   3 -14  244.90   22.49
   1   3  14  257.60   16.42
  -1   3 -14  242.28   16.87
   1  -3  14  198.23   18.47
   1  -3  14  242.77   22.52
  -1  -3 -14  296.19   32.99
  -1  -3 -14  267.43   16.79
  -1  -3 -14  270.27   17.97
   1  -3  14  262.49   18.14
   1   3  15    5.89    4.66
  -1   3 -15   -2.09    6.73
   1   3  15    2.88    3.92
  -1   3 -15   -1.59    8.73
   1   3  15    3.17   11.76
   1   3  15    5.74    5.25
  -1   3 -15    2.41    6.06
  -1   3 -15    1.96    4.99
   1  -3  15    3.81    6.99
  -1  -3 -15    3.32    4.03
  -1  -3 -15    9.22    5.62
  -1  -3 -15   10.04   14.69
   1  -3  15    2.07    5.05
  -1  -3 -15    7.55    6.52
   1  -3  15   11.40    6.95
   1   3  16  139.51   11.04
  -1   3 -16  137.04   14.35
   1   3  16  164.49   23.17
   1   3  16  159.11   12.82
  -1   3 -16  174.28   15.36
  -1   3 -16  158.22   13.19
  -1  -3 -16  161.27   12.65
   1  -3  16  168.57   17.38
  -1  -3 -16  169.85   25.03
  -1  -3 -16  176.37   14.39
   1  -3  16  171.41   15.00
   1   3  17  122.99   12.00
   1   3  17  105.83   20.96
   1   3  17  118.13   11.71
  -1   3 -17  132.70   12.36
  -1   3 -17  146.12   14.90
   1  -3  17  139.83   14.05
  -1  -3 -17  143.97   12.22
  -1  -3 -17  130.94   23.43
  -1  -3 -17  132.37   13.12
   1   3  18  106.48   11.29
   1   3  18  109.97   10.42
  -1   3 -18   88.29   11.99
  -1   3 -18  105.57   11.60
   1   3  18   89.46   18.56
   1   3  18  107.98   10.84
  -1   3 -18  108.46   11.80
  -1   3 -18   95.09   16.64
   1  -3  18   93.05   12.97
   1  -3  18  109.29   13.68
  -1  -3 -18  119.29   23.01
  -1  -3 -18  104.27   12.16
  -1  -3 -18  109.83   10.92
   1   3  19  201.83   16.82
  -1   3 -19  197.90   18.41
  -1   3 -19  226.91   20.11
   1   3  19  195.13   26.85
   1   3  19  180.85   16.10
  -1   3 -19  213.86   17.15
  -1   3 -19  215.18   24.85
   1  -3  19  191.11   21.16
   1  -3  19  187.84   20.06
  -1  -3 -19  250.61   33.82
  -1  -3 -19  210.56   17.52
  -1  -3 -19  218.44   17.68
   1   3  20   16.61    7.32
  -1   3 -20    4.42    6.31
  -1   3 -20   13.04    8.29
   1   3  20   19.26   13.14
   1   3  20   17.97    6.62
  -1   3 -20   15.74    5.67
  -1   3 -20   13.29   10.03
   1  -3  20    4.79    7.39
   1  -3  20   13.25    8.86
  -1  -3 -20   13.66   15.47
  -1  -3 -20    9.47    7.53
  -1  -3 -20   16.85    6.96
   1   3  21   81.92   10.87
  -1   3 -21   88.94   11.95
   1   3  21   73.75   18.66
   1   3  21   74.83   10.10
  -1   3 -21   79.85   11.13
  -1   3 -21   86.46   12.10
  -1   3 -21   40.95   15.69
   1  -3  21   65.60   13.13
  -1  -3 -21   89.55   24.33
  -1  -3 -21   81.13   11.48
  -1  -3 -21   93.20   10.97
   1   3  22   30.96    7.08
   1   3  22   27.61    7.58
  -1   3 -22   31.97    9.08
   1   3  22   33.65   11.88
  -1   3 -22   19.93   12.59
  -1   3 -22   28.33    8.29
  -1   3 -22   38.48    9.83
  -1  -3 -22   24.72    7.27
   1  -3  22   24.43    8.67
   1  -3  22   32.84   10.54
  -1  -3 -22   31.93    5.14
  -1  -3 -22   30.14    8.09
  -1  -3 -22   25.91   20.06
   1   3  23  162.13   16.02
  -1   3 -23  131.21   22.89
   1   3  23  140.66   23.05
  -1   3 -23  174.28   18.35
  -1   3 -23  146.19   16.66
  -1  -3 -23  141.90   12.03
   1  -3  23  188.62   23.50
   1  -3  23  127.39   20.42
  -1  -3 -23  146.28   15.77
  -1  -3 -23  198.65   32.01
  -1   3 -24    9.77   11.16
   1   3  24   12.40   13.57
  -1   3 -24   15.39    6.90
  -1   3 -24   12.14    6.73
   1  -3  24    8.58    8.94
  -1  -3 -24   13.88    6.63
  -1  -3 -24    9.19   19.26
   1  -3  24   10.87    8.81
  -1  -3 -24   13.39    9.36
   1   3  25    1.56    7.08
  -1   3 -25    1.62    4.98
  -1   3 -25    4.15    6.07
   1   3  25    5.31   12.22
   1   3  25    6.14    6.68
  -1   3 -25   -3.22   11.78
  -1   3 -25    4.54    8.11
   1  -3  25   10.26    7.76
  -1  -3 -25    8.70    6.19
  -1  -3 -25  -13.15   17.99
   1  -3  25   17.57   10.38
   1  -3  25    8.54    9.69
   1   3  26   19.12    7.77
  -1   3 -26   15.15    9.39
   1   3  26   14.94    6.45
  -1   3 -26   20.54   14.83
  -1   3 -26   23.48    8.45
   1   3  26   12.67    7.48
  -1   3 -26   23.86    7.58
   1  -3  26    7.54    8.53
  -1  -3 -26   20.27    6.98
  -1  -3 -26   18.56    5.36
   1  -3  26   20.69   10.05
  -1  -3 -26   13.38   15.81
   1  -3  26   12.75    7.34
  -1  -3 -26   18.90    7.67
   1  -3  26   21.57   10.97
   1   3  27    8.77    6.99
  -1   3 -27    6.19    6.80
  -1   3 -27    9.52    6.18
  -1   3 -27    9.46   11.17
   1   3  27   12.54    6.85
   1  -3  27    0.24    9.70
  -1  -3 -27    1.50    5.16
   1  -3  27   16.07    8.80
  -1  -3 -27    4.17    4.11
   1  -3  27   15.08    8.68
  -1  -3 -27   14.71    8.03
   1  -3  27   10.15    8.71
   1   3  28   43.17    9.65
  -1   3 -28   43.37   11.22
   1   3  28   25.04    8.54
  -1   3 -28   54.98   10.99
  -1   3 -28   44.64   11.38
   1   3  28   25.04   17.14
   1   3  28   39.91   10.03
  -1   3 -28   40.78   15.42
   1  -3  28   52.99   14.18
   1  -3  28   30.00   11.60
   1  -3  28   22.82   10.92
  -1  -3 -28   48.34   10.63
  -1  -3 -28   42.14   11.62
   1  -3  28   53.82   10.43
   1   3  29   24.47    7.92
  -1   3 -29   27.85   14.92
   1   3  29   13.84    7.72
  -1   3 -29   28.91    9.80
   1   3  29   12.56   15.00
   1   3  29   23.58    8.85
  -1   3 -29   17.41    8.39
  -1   3 -29   17.22    9.24
   1  -3  29   21.76   10.86
   1  -3  29   27.97   13.94
  -1  -3 -29   22.31    5.95
  -1  -3 -29   27.98    8.09
  -1  -3 -29   25.02   19.22
   1  -3  29   29.55    9.71
  -1  -3 -29   24.09    8.47
   1  -3  29   19.65   10.56
   1   3  30   38.65    9.46
  -1   3 -30   18.93   16.35
   1   3  30   23.96    8.25
  -1   3 -30   23.87    9.07
   1   3  30   34.06   16.22
   1   3  30   26.54    8.07
  -1   3 -30   29.25    9.19
   1  -3  30   14.58   10.44
   1  -3  30   47.31   14.74
   1  -3  30   19.36   11.88
  -1  -3 -30   24.71    6.46
  -1  -3 -30   25.51    8.88
  -1  -3 -30   33.77   24.87
   1  -3  30   23.39    7.92
  -1  -3 -30   45.60   11.71
   1   3  31   89.16   13.12
  -1   3 -31   55.42   20.87
   1   3  31   59.90   10.93
  -1   3 -31   83.15   12.45
   1   3  31   59.84   16.32
   1   3  31   55.09   12.01
  -1   3 -31   50.63   10.16
   1  -3  31   43.22   14.32
   1  -3  31   95.24   18.46
   1  -3  31   27.66   13.88
  -1  -3 -31   68.91    9.54
  -1  -3 -31   84.76   12.91
  -1  -3 -31   40.31   23.77
   1  -3  31   55.57   12.56
  -1  -3 -31   57.54   12.76
   1   3  32   10.51    8.94
   1   3  32    7.14    6.19
  -1   3 -32    9.22    7.77
   1   3  32    5.37   15.01
   1   3  32    4.70    7.00
  -1   3 -32   30.72   15.22
   1  -3  32   14.43   11.53
   1  -3  32   -2.78    7.44
   1  -3  32    6.32    7.65
  -1  -3 -32    7.45    8.50
  -1  -3 -32    5.48    4.78
  -1  -3 -32   29.15   19.22
   1  -3  32   -6.78   10.55
  -1  -3 -32    5.84    7.91
   1   4 -31   54.93   11.50
   1   4 -31   66.97   12.48
   1   4 -31   55.64   11.33
   1   4 -31   57.23   19.63
  -1   4  31   70.60   21.05
  -1   4  31   86.64   13.64
   1  -4 -31   50.91   23.37
   1  -4 -31   91.40   13.55
   1  -4 -31   72.05   11.42
  -1  -4  31   56.19   17.40
  -1  -4  31   45.14   16.67
   1  -4 -31   64.15   13.66
  -1  -4  31   69.15   13.77
  -1   4  30   -2.50   11.47
   1   4 -30   10.81    7.11
   1   4 -30   12.62    8.11
   1   4 -30   11.68    9.15
   1   4 -30   10.89   16.95
  -1   4  30    1.57    6.46
  -1   4  30    2.34    4.35
   1  -4 -30    5.59   16.69
   1  -4 -30    5.16    7.23
  -1  -4  30    6.14   11.08
   1  -4 -30    7.94    5.90
  -1  -4  30    8.59    8.99
  -1  -4  30    2.60    8.56
   1  -4 -30    5.50    7.07
  -1  -4  30    5.56    6.77
   1   4 -29   27.10    9.40
   1   4 -29   31.48    9.21
   1   4 -29   30.88   10.22
  -1   4  29   22.86   16.51
   1   4 -29    3.44   12.34
  -1   4  29   26.13    9.89
  -1   4  29   28.03    7.26
   1  -4 -29   23.20   20.43
   1  -4 -29   35.07   10.29
  -1  -4  29   38.04   11.40
   1  -4 -29   31.72    7.39
  -1  -4  29   15.79   13.04
   1  -4 -29   32.62    8.71
  -1  -4  29   35.01    8.93
   1   4 -28    7.30    9.90
   1   4 -28    7.17    6.05
   1   4 -28    9.07    7.66
  -1   4  28    7.10   12.31
   1   4 -28   12.51   16.22
  -1   4  28    1.79    6.39
   1  -4 -28    9.02   20.23
   1  -4 -28    7.77    6.09
   1  -4 -28   14.50    8.62
  -1  -4  28    4.69    8.40
  -1  -4  28   13.18    9.94
  -1  -4  28   10.76    8.11
   1  -4 -28   12.41    6.72
  -1  -4  28   10.83    6.93
  -1   4  27   -7.68   11.52
   1   4 -27    7.82    7.43
   1   4 -27    2.47    5.58
   1   4 -27   -0.28   10.79
  -1   4  27    3.40    6.71
   1   4 -27    3.40    7.32
  -1   4  27    3.67    4.34
   1  -4 -27   -1.77    5.90
  -1  -4  27   -2.61    8.36
   1  -4 -27    1.04    5.95
  -1  -4  27   -3.60    7.16
  -1  -4  27    1.58    6.17
   1  -4 -27    2.68    5.14
  -1  -4  27   -2.39    6.16
   1   4 -26    5.42   12.99
   1   4 -26   10.62    7.87
   1   4 -26    5.63    8.11
  -1   4  26    7.19    4.35
  -1   4  26   18.41    8.11
   1   4 -26   17.68    7.95
   1  -4 -26   22.84    7.78
   1  -4 -26   12.70    7.95
  -1  -4  26   10.55   10.65
   1  -4 -26   13.79    5.87
  -1  -4  26    7.73    8.65
  -1  -4  26    2.90    7.57
  -1  -4  26   18.87    8.16
   1   4 -25    0.16    6.24
   1   4 -25    9.74    7.46
   1   4 -25   13.05   10.13
   1   4 -25   -1.55    8.91
  -1   4  25    6.40    7.47
   1  -4 -25    0.31    5.98
   1  -4 -25  -16.79   17.31
   1  -4 -25    6.86    4.82
  -1  -4  25   -4.07   10.95
  -1  -4  25    1.65    8.68
  -1  -4  25    4.34    8.08
  -1  -4  25   -0.21    5.42
   1   4 -24  141.31   15.26
   1   4 -24  147.98   16.85
  -1   4  24  154.99   24.09
  -1   4  24  132.39   18.00
   1  -4 -24  123.19   13.98
   1  -4 -24  155.49   27.76
  -1  -4  24  100.39   15.05
  -1  -4  24  116.17   19.29
  -1  -4  24  134.17   14.17
  -1   4  23    2.18    6.36
   1   4 -23  -12.28    7.78
  -1   4  23    2.69    3.93
  -1   4  23   -5.18   10.26
   1  -4 -23    1.81    6.28
   1  -4 -23   -0.24   17.09
  -1  -4  23    3.88    6.54
  -1  -4  23    3.04    6.57
  -1   4  22  247.53   30.32
   1   4 -22  251.09   21.11
   1   4 -22  193.02   20.27
   1   4 -22  236.53   21.83
   1   4 -22  206.90   28.09
  -1   4  22  213.04   24.04
  -1   4  22  229.70   19.83
   1  -4 -22  248.47   35.79
   1  -4 -22  240.20   18.74
  -1  -4  22  220.93   25.99
  -1  -4  22  196.55   23.02
   1  -4 -22  231.90   19.93
  -1  -4  22  165.42   21.86
   1  -4 -22  238.63   18.71
  -1  -4  22  234.44   20.51
   1   4 -21   21.46    8.10
   1   4 -21   11.10    8.03
   1   4 -21   17.54    8.38
  -1   4  21   14.13    8.87
   1   4 -21   13.42   11.55
  -1   4  21   10.07    6.55
  -1   4  21   11.04    4.27
  -1   4  21   11.86   14.65
   1  -4 -21   35.89   18.54
  -1  -4  21   10.13   10.58
   1  -4 -21   15.58    5.69
   1  -4 -21   19.20    7.01
   1  -4 -21   11.60    7.04
  -1  -4  21    9.49    6.80
  -1  -4  21   18.89    8.08
  -1  -4  21   13.55    6.25
  -1   4  20  230.54   28.89
   1   4 -20  216.66   18.29
   1   4 -20  167.47   18.90
   1   4 -20  232.60   19.92
   1   4 -20  228.12   25.57
  -1   4  20  218.79   23.30
  -1   4  20  226.99   18.26
   1  -4 -20  227.43   32.22
   1  -4 -20  213.37   16.39
  -1  -4  20  214.90   23.61
  -1  -4  20  187.51   22.55
   1  -4 -20  239.56   19.63
  -1  -4  20  185.38   18.74
   1  -4 -20  217.49   17.08
  -1  -4  20  178.63   16.72
  -1   4  19  189.15   21.68
   1   4 -19  197.91   17.00
   1   4 -19  181.03   18.27
  -1   4  19  177.12   15.06
   1   4 -19  190.85   17.80
  -1   4  19  168.00   23.69
   1  -4 -19  174.96   14.90
   1  -4 -19  186.07   14.47
   1  -4 -19  182.81   16.32
   1  -4 -19  243.56   32.39
  -1  -4  19  141.27   16.34
  -1  -4  19  186.05   19.69
  -1  -4  19  189.71   16.83
   1   4 -18  259.83   20.69
   1   4 -18  275.16   23.74
  -1   4  18  207.12   22.72
   1   4 -18  257.12   20.98
  -1   4  18  236.55   17.75
  -1   4  18  255.97   30.36
   1  -4 -18  251.81   18.65
   1  -4 -18  287.40   33.01
   1  -4 -18  219.71   16.34
  -1  -4  18  211.91   23.21
   1  -4 -18  253.50   19.23
  -1  -4  18  250.37   25.06
  -1  -4  18  272.28   21.55
   1   4 -17  277.27   22.11
   1   4 -17  323.04   23.60
   1   4 -17  301.92   26.51
   1   4 -17  308.54   25.42
  -1   4  17  273.75   19.71
  -1   4  17  297.28   32.65
   1  -4 -17  313.26   36.95
   1  -4 -17  299.07   20.83
   1  -4 -17  301.23   21.64
  -1  -4  17  296.41   28.40
   1  -4 -17  263.11   18.40
  -1  -4  17  278.15   21.35
   1   4 -16   23.82    7.18
   1   4 -16   30.60    8.25
  -1   4  16   21.22    9.81
   1   4 -16   17.54    8.17
  -1   4  16   25.55    6.33
  -1   4  16   19.32    9.78
   1  -4 -16   23.83    6.17
   1  -4 -16   20.31   12.25
   1  -4 -16   29.39    5.75
  -1  -4  16   20.80    8.76
   1  -4 -16   32.50    7.48
  -1  -4  16   18.29    9.50
  -1  -4  16   33.64    7.54
  -1   4  15  200.86   14.74
   1   4 -15  198.42   16.15
  -1   4  15  199.72   11.77
   1   4 -15  205.77   16.88
  -1   4  15  221.41   26.33
   1  -4 -15  217.33   16.23
   1  -4 -15  218.31   14.69
   1  -4 -15  197.14   14.60
   1  -4 -15  243.95   28.81
  -1  -4  15  189.58   14.42
  -1  -4  15  210.51   21.15
  -1  -4  15  226.63   16.94
   1   4 -14    7.36    6.19
   1   4 -14   10.06    9.19
   1   4 -14   -3.04    5.54
  -1   4  14    2.65    9.44
   1   4 -14   -2.91    5.63
  -1   4  14    1.51    3.41
  -1   4  14   -1.38    2.67
  -1   4  14   -3.19   12.01
   1  -4 -14   -6.97    9.57
  -1  -4  14   -5.33    8.44
   1  -4 -14   -1.39    3.96
   1  -4 -14   -4.56    4.14
   1  -4 -14    4.86    5.28
  -1  -4  14    0.21    3.68
  -1  -4  14    4.67    8.28
  -1  -4  14   -3.66    5.92
   1   4 -13   46.19    8.59
   1   4 -13   47.77   10.39
   1   4 -13   46.26    9.36
   1   4 -13   45.89    7.90
  -1   4  13   56.04   15.01
  -1   4  13   44.07    5.13
  -1   4  13   46.78    7.42
   1  -4 -13   47.80   16.86
   1  -4 -13   43.00    6.77
  -1  -4  13   34.48    9.96
   1  -4 -13   40.53    6.38
   1  -4 -13   45.73    7.95
  -1  -4  13   51.46    8.84
   1   4 -12  171.52   13.75
   1   4 -12  173.12   17.72
   1   4 -12  162.47   15.02
   1   4 -12  174.70   13.98
  -1   4  12  167.94   20.13
  -1   4  12  181.30   23.75
  -1   4  12  174.33   12.65
   1  -4 -12  198.48   23.82
   1  -4 -12  178.02   13.18
  -1  -4  12  149.42   14.75
   1  -4 -12  188.25   12.38
   1  -4 -12  182.14   12.92
  -1  -4  12  177.06   13.89
   1   4 -11   16.49    5.75
   1   4 -11   14.59    9.53
   1   4 -11   20.80    8.08
   1   4 -11   13.14    4.82
  -1   4  11   13.52   10.97
  -1   4  11   15.01   12.03
  -1   4  11   22.89    5.45
   1  -4 -11   22.20   12.65
   1  -4 -11   18.06    4.65
  -1  -4  11   25.58    8.86
   1  -4 -11   14.53    4.14
   1  -4 -11   18.11    5.22
  -1  -4  11   17.61    6.09
  -1   4  10  580.26   31.87
   1   4 -10  604.26   43.39
  -1   4  10  627.91   50.21
   1   4 -10  647.74   36.74
  -1   4  10  551.22   28.40
   1  -4 -10  691.63   56.12
   1  -4 -10  565.16   29.55
   1  -4 -10  605.25   32.52
   1  -4 -10  549.59   44.75
  -1  -4  10  641.61   36.05
  -1  -4  10  582.72   40.20
  -1   4   9  139.01   10.09
   1   4  -9  115.97   12.97
  -1   4   9  124.11   20.83
   1   4  -9  130.50   10.93
  -1   4   9  112.38    8.03
   1  -4  -9  133.04   22.33
   1  -4  -9  123.10    8.99
   1  -4  -9  129.23   10.08
   1  -4  -9  129.75   16.62
  -1  -4   9  141.16   11.63
  -1  -4   9  123.26   13.23
  -1   4   8  529.55   43.22
   1   4  -8  633.61   42.78
  -1   4   8  671.62   33.90
   1  -4  -8  673.92   50.71
   1  -4  -8  689.63   54.62
  -1  -4   8  619.78   42.41
   1  -4  -8  672.60   33.79
  -1  -4   8  697.33   36.83
   1   4  -7  360.37   19.59
   1   4  -7  368.32   24.81
  -1   4   7  389.37   31.78
   1  -4  -7  366.97   19.23
   1  -4  -7  331.72   30.90
  -1  -4   7  391.46   29.91
   1   4  -6   67.74   10.63
  -1   4   6   51.17    9.84
   1   4  -6   61.74    7.42
  -1   4   6   60.72    5.33
  -1   4   6   66.43   10.87
   1  -4  -6   49.46   15.13
  -1  -4   6   77.65   13.43
  -1   4   5  265.73   13.37
   1   4  -5  261.15   13.80
  -1   4   5  237.21   19.07
  -1   4   5  227.88   11.94
   1  -4  -5  218.37   29.09
   1  -4  -5  221.11   11.46
  -1  -4   5  262.30   14.83
  -1  -4   5  225.79   21.79
   1   4  -4   10.27    4.38
  -1   4   4    9.67    7.13
  -1   4   4    4.79    2.92
   1   4  -4    3.14    4.22
   1   4  -4    5.16    4.06
  -1   4   4    6.99    4.88
   1  -4  -4   10.21   10.49
   1  -4  -4    3.40   10.52
  -1  -4   4    9.77   11.40
  -1  -4   4   -1.12    4.53
  -1  -4   4   10.41    3.87
   1  -4  -4    4.50    4.36
   1   4  -3  242.85   13.28
  -1   4   3  281.21   22.03
  -1   4   3  258.37   20.82
   1   4  -3  259.18   12.35
  -1   4   3  263.17   13.03
  -1   4   3  233.92   10.86
   1  -4  -3  270.03   24.10
   1  -4  -3  251.63   12.34
  -1  -4   3  272.57   24.47
   1  -4  -3  276.47   22.42
   1  -4  -3  253.76   12.92
   1   4  -2   75.84    7.44
  -1   4   2   72.12    6.20
  -1   4   2   70.49   13.36
   1   4  -2   86.39   10.65
   1   4  -2   77.49    5.73
  -1   4   2   67.18    5.52
  -1   4   2   81.28   11.74
   1  -4  -2   88.88   14.04
   1  -4  -2   77.84    5.60
   1  -4  -2   75.20   13.55
  -1  -4   2  105.17   21.41
  -1  -4   2   78.69   10.17
  -1  -4   2   74.76    5.61
   1  -4  -2   73.39    6.38
   1   4  -1  951.22   44.35
  -1   4   1  953.18   44.26
  -1   4   1 1015.79   67.30
   1   4  -1  983.95   72.96
  -1   4   1  943.58   42.45
   1   4  -1 1070.24   61.62
  -1   4   1 1103.41   65.12
   1  -4  -1  935.62   44.26
   1  -4  -1 1034.22   67.45
   1  -4  -1  975.98   43.66
   1  -4  -1 1004.00   63.50
   1   4   0   18.11    2.69
   1   4   0   24.70    4.31
  -1   4   0   24.13    9.03
  -1   4   0   18.94    4.08
   1   4   0   13.70    7.97
  -1   4   0   20.12    4.83
   1  -4   0   22.61    5.18
   1  -4   0   22.97    6.77
   1  -4   0   18.92   11.97
  -1  -4   0   26.17   16.94
  -1  -4   0   19.85    7.80
  -1  -4   0   21.57    3.03
   1  -4   0   19.83    4.87
  -1   4  -1   50.08    5.32
   1   4   1   50.75    5.34
   1   4   1   51.75   12.11
   1   4   1   51.71   17.76
  -1   4  -1   49.33    6.60
  -1   4  -1   54.65    5.63
   1  -4   1   62.40   11.65
   1  -4   1   43.35    5.39
  -1  -4  -1   48.97    6.44
  -1  -4  -1   44.90   18.26
   1  -4   1   48.08    6.99
  -1  -4  -1   52.18   11.94
   1  -4   1   47.99    5.55
  -1  -4  -1   48.59    4.26
   1   4   2  610.62   43.84
   1   4   2  522.39   23.82
   1   4   2  579.49   57.81
  -1   4  -2  477.52   22.27
  -1   4  -2  492.22   22.33
  -1   4  -2  490.38   22.61
   1  -4   2  522.20   23.72
   1  -4   2  527.80   24.56
  -1  -4  -2  573.30   42.64
  -1  -4  -2  550.32   55.93
   1   4   3   59.22    4.95
  -1   4  -3   61.32    6.18
   1   4   3   52.64   23.81
   1   4   3   55.57    3.88
   1   4   3   61.55   14.02
  -1   4  -3   59.95    6.46
   1  -4   3   59.55    7.62
   1  -4   3   62.90    5.84
  -1  -4  -3   54.04   19.94
  -1  -4  -3   63.26   14.97
   1  -4   3   71.14   11.96
  -1  -4  -3   54.88    3.96
   1   4   4  448.77   46.11
  -1   4  -4  402.00   20.17
  -1   4  -4  450.59   21.91
   1  -4   4  441.27   32.41
   1  -4   4  408.21   16.48
   1  -4   4  443.06   21.72
  -1  -4  -4  431.07   37.34
  -1  -4  -4  478.13   38.19
   1   4   5   96.88   20.82
  -1   4  -5  101.10    9.24
   1  -4   5  103.05   14.31
   1  -4   5   87.89    5.70
  -1  -4  -5  104.47   18.77
   1  -4   5   91.91    4.72
   1   4   6  729.76   62.16
   1   4   6  658.44   28.14
   1   4   6  759.45   56.73
  -1   4  -6  740.89   46.00
   1  -4   6  655.90   21.09
  -1  -4  -6  702.27   34.29
   1  -4   6  722.78   29.86
  -1  -4  -6  724.30   59.25
  -1  -4  -6  736.78   30.97
  -1   4  -7    5.00    2.68
   1   4   7    2.66   13.82
   1   4   7   14.07   15.83
  -1   4  -7   17.51    7.90
   1   4   7    8.09    2.77
   1  -4   7    6.61    8.00
  -1  -4  -7    9.12    4.93
   1  -4   7    6.17    4.92
  -1  -4  -7   -0.02   11.64
   1  -4   7    6.20    3.62
  -1  -4  -7   10.18    3.56
   1   4   8 1627.79  153.38
   1   4   8 1894.28  166.94
  -1   4  -8 1795.09  116.83
  -1   4  -8 1913.62  144.22
   1  -4   8 1757.49  136.37
   1  -4   8 1885.58  121.59
  -1  -4  -8 1879.03  172.72
  -1  -4  -8 1687.31  106.12
   1   4   9   32.11    5.11
   1   4   9   35.27   13.53
  -1   4  -9   34.62    6.52
  -1   4  -9   36.94    9.44
  -1   4  -9   37.55    7.30
   1  -4   9   38.39    9.38
   1  -4   9   28.68    7.64
  -1  -4  -9   43.81   14.32
  -1  -4  -9   33.06    4.96
  -1  -4  -9   30.90    4.65
   1   4  10   54.80    6.30
   1   4  10   73.06   15.71
  -1   4 -10   61.73   10.02
  -1   4 -10   60.72    8.70
   1  -4  10   54.50   11.37
   1  -4  10   59.65    7.83
  -1  -4 -10   53.21    7.05
  -1  -4 -10   57.89   19.88
  -1  -4 -10   57.45    6.65
  -1  -4 -10   53.23    6.04
   1   4  11    2.69    5.04
   1   4  11   -1.43   11.53
   1   4  11    2.68    3.67
  -1   4 -11   -3.34    5.87
  -1   4 -11    2.09    5.96
  -1   4 -11   12.03    8.07
   1  -4  11    9.15    9.51
   1  -4  11   11.84    8.67
   1  -4  11    4.59    4.67
  -1  -4 -11    6.07   13.00
  -1  -4 -11    5.00    5.01
  -1  -4 -11    3.24    4.29
   1  -4  11   -2.64    6.18
  -1  -4 -11    1.68    3.60
   1   4  12   67.74    8.43
  -1   4 -12   89.12   10.50
   1   4  12   66.88    6.41
  -1   4 -12   77.31    8.77
   1   4  12   69.12   15.27
  -1   4 -12   80.81   11.54
   1  -4  12   71.27   10.66
   1  -4  12   81.76   14.52
  -1  -4 -12   75.04    7.57
  -1  -4 -12   77.97   17.39
   1  -4  12   69.91    9.49
  -1  -4 -12   75.46    8.46
   1  -4  12   78.50    9.61
  -1  -4 -12   82.06    7.72
   1   4  13    8.28    4.71
  -1   4 -13   10.42    6.83
   1   4  13    8.42    3.79
  -1   4 -13    7.01    6.89
   1   4  13    7.98   10.59
  -1   4 -13   12.21    7.29
   1  -4  13    7.72    9.19
   1  -4  13   10.81    8.43
  -1  -4 -13    7.24    4.95
  -1  -4 -13   14.21   11.74
   1  -4  13    6.28    5.40
  -1  -4 -13    8.54    5.46
   1  -4  13   12.06    5.76
  -1  -4 -13   14.55    4.69
   1   4  14   11.68    5.34
  -1   4 -14   12.27    7.60
   1   4  14    8.96    4.32
  -1   4 -14   10.26    6.50
   1   4  14   12.05    9.90
  -1   4 -14   11.88    6.86
   1  -4  14   15.06    8.98
   1  -4  14    2.24    8.09
  -1  -4 -14   18.25    5.54
  -1  -4 -14   -5.87   11.95
   1  -4  14    8.49    5.51
  -1  -4 -14    4.52    4.53
   1  -4  14   17.87    6.92
  -1  -4 -14    5.05    3.62
   1   4  15   79.72    9.56
  -1   4 -15   82.59   10.66
   1   4  15   83.69    8.51
  -1   4 -15   87.45   12.46
   1   4  15   94.41   18.07
  -1   4 -15   95.85   10.60
  -1   4 -15   60.24   11.56
   1  -4  15   66.20   10.16
   1  -4  15   84.12   10.18
   1  -4  15   88.92   14.39
   1  -4  15   90.06   14.23
  -1  -4 -15   83.72   19.74
  -1  -4 -15   85.26    9.36
  -1  -4 -15   80.96    8.92
  -1  -4 -15   87.13    8.39
   1   4  16   19.22    7.06
  -1   4 -16   17.44    8.66
   1   4  16   13.66   12.90
  -1   4 -16   18.84    7.03
  -1   4 -16   14.03    5.69
  -1   4 -16    6.04    9.66
   1  -4  16   18.37    7.51
   1  -4  16   19.90    7.54
  -1  -4 -16   25.29   16.41
  -1  -4 -16   11.05    6.04
  -1  -4 -16   18.67    5.83
  -1  -4 -16   13.61    4.52
   1   4  17  436.18   29.55
   1   4  17  530.83   52.43
  -1   4 -17  508.99   35.00
  -1   4 -17  474.74   31.19
  -1   4 -17  469.03   35.87
   1  -4  17  452.58   39.49
  -1  -4 -17  453.88   30.09
  -1  -4 -17  473.87   51.45
  -1  -4 -17  456.20   29.96
   1  -4  17  457.06   31.98
   1   4  18  146.61   13.68
  -1   4 -18  120.72   15.26
   1   4  18  138.78   22.25
  -1   4 -18  152.14   15.35
  -1   4 -18  153.77   14.71
   1  -4  18  165.31   16.23
  -1  -4 -18  146.03   13.23
   1  -4  18  141.07   17.69
  -1  -4 -18  171.32   27.92
  -1  -4 -18  165.70   15.45
   1  -4  18  158.11   14.41
   1   4  19   82.71   10.36
  -1   4 -19   92.34   12.69
  -1   4 -19  101.74   12.66
   1   4  19  100.79   20.56
  -1   4 -19   99.59   11.30
  -1   4 -19   87.42   16.55
   1  -4  19   95.71   12.44
   1  -4  19   79.03   13.56
   1  -4  19   76.30   14.64
  -1  -4 -19  116.72   25.49
  -1  -4 -19   89.64   10.83
  -1  -4 -19   90.74   10.43
   1   4  20  584.57   39.85
  -1   4 -20  577.43   39.98
   1   4  20  579.30   62.42
   1   4  20  613.08   40.73
  -1   4 -20  539.74   40.60
  -1   4 -20  525.70   42.78
   1  -4  20  478.56   43.87
   1  -4  20  551.98   40.52
   1  -4  20  510.00   48.80
  -1  -4 -20  514.42   31.14
  -1  -4 -20  755.93   77.09
  -1  -4 -20  616.65   42.49
  -1  -4 -20  581.02   38.33
   1   4  21  169.55   15.82
   1   4  21  127.18   25.41
   1   4  21  181.38   16.16
  -1   4 -21  180.83   16.56
  -1   4 -21  164.43   17.04
   1  -4  21  143.80   21.70
  -1  -4 -21  189.28   16.00
  -1  -4 -21  204.91   33.61
  -1  -4 -21  186.73   17.11
   1   4  22  211.88   18.49
  -1   4 -22  161.90   23.61
  -1   4 -22  170.72   19.21
   1   4  22  127.92   23.72
   1   4  22  189.69   17.63
  -1   4 -22  187.80   18.19
   1  -4  22  132.94   18.16
   1  -4  22  129.47   19.12
  -1  -4 -22  161.13   16.06
  -1  -4 -22  180.28   30.33
   1   4  23   29.17    7.89
  -1   4 -23   31.65   12.60
   1   4  23   15.83   14.02
  -1   4 -23   24.74    9.63
   1  -4  23   37.46   11.56
  -1  -4 -23   23.83    5.65
  -1  -4 -23   32.54   17.99
   1  -4  23   25.40    9.13
  -1  -4 -23   35.66    9.52
   1   4  24   90.80   10.89
  -1   4 -24   82.45   19.96
  -1   4 -24   87.93   13.69
   1   4  24   74.06   19.47
  -1   4 -24   93.85   10.87
   1  -4  24   44.47   13.19
  -1  -4 -24   95.05   11.63
  -1  -4 -24   85.15    8.81
   1  -4  24   53.14   12.68
  -1  -4 -24   81.18   27.69
   1  -4  24  100.07   12.13
  -1  -4 -24  101.04   13.18
   1   4  25    7.29    6.22
  -1   4 -25   16.44    7.49
   1   4  25    6.98    6.12
  -1   4 -25    9.65    8.32
  -1   4 -25   13.24   11.22
  -1   4 -25    0.49    7.55
   1  -4  25    5.34    8.04
   1  -4  25   11.56   10.95
  -1  -4 -25   11.47    4.60
   1  -4  25   19.55   10.45
  -1  -4 -25    6.44   17.09
   1  -4  25    1.09    7.42
  -1  -4 -25    7.89    7.77
   1   4  26   36.78    7.84
  -1   4 -26   31.46    9.16
   1   4  26   26.56    6.82
  -1   4 -26   33.88    9.06
  -1   4 -26   29.79   13.89
  -1   4 -26   36.65   10.18
   1  -4  26   27.55    8.59
   1  -4  26   25.25   11.64
  -1  -4 -26   29.93    6.28
   1  -4  26    7.17   10.62
   1  -4  26   12.43    8.92
  -1  -4 -26   19.49    9.28
  -1  -4 -26   24.89    8.45
   1   4  27   -1.99    4.90
  -1   4 -27   -1.36    8.19
   1   4  27    4.12    5.39
  -1   4 -27   -5.11    6.44
   1   4  27   11.61   10.98
  -1   4 -27    3.04    4.47
  -1   4 -27    8.66   11.36
   1  -4  27   -4.88    9.08
   1  -4  27   -0.83    5.46
   1  -4  27   11.66   11.26
   1  -4  27   -6.14    8.76
  -1  -4 -27   13.48   19.61
  -1  -4 -27    1.12    7.64
  -1  -4 -27   -1.10    5.84
   1   4  28   -1.19    4.50
  -1   4 -28   -1.89    5.25
   1   4  28    2.70    5.22
  -1   4 -28    1.64    6.67
   1   4  28    2.96   13.33
  -1   4 -28    2.45    5.15
  -1   4 -28   14.00   14.15
   1  -4  28    4.00    6.86
   1  -4  28    2.58    5.63
   1  -4  28    6.07   10.43
   1  -4  28   -3.29    7.99
  -1  -4 -28   -8.15   17.41
  -1  -4 -28    3.88    7.31
  -1  -4 -28   -1.18    5.99
   1   4  29    1.43    6.54
  -1   4 -29   -3.54    6.49
   1   4  29   -0.88    5.22
  -1   4 -29    5.71    8.06
   1   4  29   11.43   14.85
  -1   4 -29    3.31    7.30
  -1   4 -29    6.38   12.35
   1  -4  29    8.00   10.90
   1  -4  29   -0.09    6.87
  -1  -4 -29   17.01   21.05
   1  -4  29    3.07   10.22
  -1  -4 -29   -1.77    7.94
  -1  -4 -29   -0.71    5.98
  -1  -4 -29    4.57    4.91
   1   4  30   17.11    8.17
   1   4  30    8.64    6.59
  -1   4 -30    9.75    7.25
   1   4  30    8.89   11.48
  -1   4 -30   16.44   10.57
  -1   4 -30   11.42    7.44
   1  -4  30    6.49    9.93
   1  -4  30    3.22    8.21
  -1  -4 -30   11.52    7.30
   1  -4  30    6.95    9.50
  -1  -4 -30   22.62   20.09
  -1  -4 -30   14.35    9.52
   1  -4  30   15.89    8.37
  -1  -4 -30   16.61    6.28
   1   4  31   -2.90    7.46
  -1   4 -31   -0.79    8.09
   1   4  31    5.14    5.79
  -1   4 -31    2.02    8.92
  -1   4 -31   -5.00   10.68
   1   4  31    0.05   12.76
  -1   4 -31   -1.17    5.49
   1  -4  31   -4.43    9.22
   1  -4  31   10.16   12.08
  -1  -4 -31    0.51   20.45
   1  -4  31    1.46    7.53
  -1  -4 -31    1.98    6.49
  -1  -4 -31    2.41    6.92
  -1  -4 -31   -1.90    5.38
  -1   5  31    2.46   12.91
   1   5 -31    5.15    8.07
   1   5 -31    6.50    7.37
   1   5 -31   10.89    8.88
   1   5 -31   -4.08    9.67
  -1   5  31    2.70    7.17
  -1   5  31    3.63    4.53
   1  -5 -31   -1.51   19.22
   1  -5 -31    5.94    8.02
  -1  -5  31   10.12   11.62
   1  -5 -31   -4.48    6.33
  -1  -5  31   10.38    9.10
  -1  -5  31    7.20    7.58
   1  -5 -31    6.61    6.29
  -1  -5  31   -1.05    7.42
  -1   5  30   25.36   14.80
   1   5 -30    2.78    6.68
   1   5 -30    5.92    6.65
  -1   5  30   -0.64    4.47
   1   5 -30   -3.89   10.24
  -1   5  30   -0.17    7.05
   1  -5 -30   -5.46    8.51
   1  -5 -30    2.57    6.58
  -1  -5  30    1.45   10.07
   1  -5 -30    7.11   18.11
  -1  -5  30    7.04   10.29
  -1  -5  30    2.52    7.72
   1  -5 -30    6.18    5.92
  -1  -5  30    3.55    5.90
  -1   5  29   37.02   13.97
   1   5 -29   42.35    9.94
   1   5 -29   42.36   11.27
   1   5 -29   51.54   11.99
   1   5 -29   39.61   18.69
  -1   5  29   61.91   11.48
  -1   5  29   26.61    6.78
   1  -5 -29   76.45   21.22
   1  -5 -29   57.33   11.38
  -1  -5  29   50.06   15.43
   1  -5 -29   46.20    9.09
  -1  -5  29   23.19   13.79
  -1  -5  29   28.07   11.26
   1  -5 -29   44.73   10.10
  -1  -5  29   50.47   10.89
  -1   5  28   12.22   12.18
   1   5 -28    7.36    6.36
   1   5 -28    4.89    7.18
   1   5 -28   17.38    8.25
   1   5 -28    3.32   10.19
  -1   5  28   -2.13    7.20
  -1   5  28    3.32    4.66
   1  -5 -28   -2.00   16.01
   1  -5 -28    9.81    7.20
  -1  -5  28    6.74   10.66
   1  -5 -28    7.05    6.42
  -1  -5  28   10.64   11.67
  -1  -5  28    7.41    7.66
   1  -5 -28    8.24    7.51
  -1  -5  28    4.53    7.08
  -1   5  27   29.23   16.11
   1   5 -27   16.04    8.35
   1   5 -27   28.59   10.40
  -1   5  27   16.00    5.76
  -1   5  27   21.43    9.43
   1   5 -27   20.52    8.53
   1  -5 -27   28.62    8.43
   1  -5 -27   35.44    9.56
  -1  -5  27   14.70   11.46
   1  -5 -27   28.65   22.49
  -1  -5  27    9.76   12.19
  -1  -5  27   30.20    9.92
   1  -5 -27   18.93    6.59
  -1  -5  27   22.88    8.58
  -1   5  26   42.15   15.77
   1   5 -26   32.50    8.91
   1   5 -26   17.37    9.10
   1   5 -26   26.30    9.46
   1   5 -26   15.36   12.87
  -1   5  26   17.01    6.65
  -1   5  26   23.10    6.23
   1  -5 -26    4.81   19.60
   1  -5 -26   13.55    8.58
  -1  -5  26   27.42   13.78
   1  -5 -26   21.18    6.08
  -1  -5  26   30.50   11.68
  -1  -5  26   26.99    8.01
   1  -5 -26   29.86    7.72
  -1  -5  26   23.46    7.28
  -1   5  25   81.08   12.68
   1   5 -25   71.06   11.22
   1   5 -25   66.04   14.34
  -1   5  25   62.95   18.97
   1   5 -25   83.29   13.12
   1  -5 -25   71.30    9.84
   1  -5 -25   81.32   12.15
  -1  -5  25   79.27   15.22
  -1  -5  25   42.76   11.10
   1  -5 -25   71.02   11.73
  -1  -5  25   77.13   11.56
  -1   5  24    2.01    4.05
   1   5 -24    4.62    6.95
   1   5 -24    5.31    7.08
   1   5 -24    0.40   11.60
   1   5 -24    6.69    7.70
  -1  -5  24   11.87   11.57
   1  -5 -24    7.32    6.64
  -1  -5  24   -4.47    8.17
  -1  -5  24    3.51    6.80
  -1  -5  24    3.91    6.81
   1   5 -23   43.05    9.53
   1   5 -23   56.61   11.83
  -1   5  23   49.05    7.09
   1   5 -23   44.67   15.35
   1  -5 -23   50.59   10.04
   1  -5 -23   69.67   20.95
  -1  -5  23   42.12   12.32
  -1  -5  23   52.06    9.84
   1   5 -22   19.55    9.00
   1   5 -22    5.95    9.14
   1   5 -22    8.45    8.84
  -1   5  22    1.48    6.84
  -1   5  22    3.73   13.81
  -1   5  22    5.79    4.44
   1  -5 -22    5.14   16.69
   1  -5 -22    1.63    6.29
  -1  -5  22   13.35    8.32
  -1  -5  22   -4.04   11.27
  -1  -5  22   10.29    6.83
   1  -5 -22    2.96    5.00
  -1   5  21    2.97   11.92
   1   5 -21   16.36    7.96
   1   5 -21    9.87    6.96
   1   5 -21   10.91    7.67
   1   5 -21   11.56    9.42
  -1   5  21    6.27    6.27
  -1   5  21    4.74    3.83
   1  -5 -21    9.96   15.42
   1  -5 -21    8.90    6.33
  -1  -5  21   11.22    8.81
   1  -5 -21    7.54    5.28
  -1  -5  21    5.52    9.02
  -1  -5  21   10.18    5.85
   1  -5 -21    6.69    5.94
  -1  -5  21    7.37    8.29
  -1   5  20    8.79   13.18
   1   5 -20   27.72    7.37
   1   5 -20   26.44    9.15
  -1   5  20   12.16    4.46
  -1   5  20   18.08    6.71
   1   5 -20   26.68    8.39
   1  -5 -20   25.14    7.27
   1  -5 -20   22.19    7.21
  -1  -5  20   26.82    9.46
   1  -5 -20   30.57   18.01
  -1  -5  20    8.83    9.07
  -1  -5  20   13.85    6.58
   1  -5 -20   14.64    6.75
  -1  -5  20   18.27    9.19
  -1   5  19   58.76    7.29
   1   5 -19   73.98   10.65
   1   5 -19   70.99   11.57
  -1   5  19   81.72   11.19
   1   5 -19   68.67   11.47
  -1   5  19   60.91   16.01
   1  -5 -19   66.42    8.36
   1  -5 -19   79.84    9.39
   1  -5 -19   76.70   10.76
   1  -5 -19   71.91   20.54
  -1  -5  19   48.49   12.31
  -1  -5  19   65.34   13.64
  -1  -5  19   71.96   11.69
   1   5 -18  168.03   16.09
   1   5 -18  132.58   16.42
   1   5 -18  133.41   17.13
  -1   5  18  132.09   13.24
  -1   5  18  138.89   23.16
   1  -5 -18  159.40   14.39
   1  -5 -18  140.94   26.04
   1  -5 -18  120.24   12.22
   1  -5 -18  132.55   11.91
  -1  -5  18  146.71   19.73
  -1  -5  18  144.87   20.57
  -1  -5  18  143.80   14.90
  -1   5  17  671.46   43.16
   1   5 -17  616.83   50.79
  -1   5  17  596.55   33.62
   1   5 -17  616.91   43.00
  -1   5  17  679.05   66.64
   1  -5 -17  643.68   41.80
   1  -5 -17  639.03   38.78
   1  -5 -17  605.98   40.00
   1  -5 -17  657.54   67.14
  -1  -5  17  583.69   53.50
  -1  -5  17  637.07   53.14
  -1  -5  17  648.45   43.04
   1   5 -16  423.56   29.85
   1   5 -16  420.74   36.32
   1   5 -16  486.34   39.33
   1   5 -16  436.06   32.09
  -1   5  16  425.49   44.60
  -1   5  16  402.29   27.35
   1  -5 -16  395.46   45.77
   1  -5 -16  420.98   27.44
   1  -5 -16  441.23   26.51
  -1  -5  16  431.13   36.85
  -1  -5  16  417.47   37.97
   1  -5 -16  463.39   29.14
  -1  -5  16  457.77   31.24
   1   5 -15  292.96   22.64
   1   5 -15  318.88   27.83
   1   5 -15  292.81   26.84
  -1   5  15  308.95   17.32
  -1   5  15  304.08   21.05
   1   5 -15  321.18   23.48
  -1   5  15  303.05   32.17
   1  -5 -15  318.21   20.76
   1  -5 -15  320.98   21.60
   1  -5 -15  339.61   20.83
  -1  -5  15  341.12   30.49
  -1  -5  15  320.31   28.32
  -1  -5  15  306.57   21.78
  -1   5  14  368.08   20.53
   1   5 -14  391.53   32.40
   1   5 -14  423.94   33.36
  -1   5  14  378.59   24.17
   1   5 -14  360.80   24.68
   1  -5 -14  376.89   24.16
   1  -5 -14  383.86   22.26
   1  -5 -14  345.31   22.29
  -1  -5  14  392.44   33.61
   1  -5 -14  415.13   40.94
  -1  -5  14  348.66   32.20
  -1  -5  14  427.50   28.37
   1   5 -13 1006.15   63.40
   1   5 -13  944.58   73.43
   1   5 -13  864.46   72.60
  -1   5  13 1076.64   93.92
   1   5 -13  820.29   53.16
  -1   5  13  973.18   58.69
  -1   5  13  913.58   50.10
   1  -5 -13 1083.70   97.84
   1  -5 -13  966.64   56.52
  -1  -5  13  992.55   76.91
   1  -5 -13  937.43   52.96
  -1  -5  13 1056.06   84.04
   1  -5 -13  943.75   57.30
  -1  -5  13 1004.21   63.44
   1   5 -12  254.40   21.88
   1   5 -12  294.19   25.91
   1   5 -12  282.04   16.41
   1   5 -12  260.92   18.68
  -1   5  12  284.78   18.19
  -1   5  12  270.78   27.52
   1  -5 -12  248.27   16.52
   1  -5 -12  292.26   33.67
   1  -5 -12  289.63   16.74
  -1  -5  12  263.86   24.12
  -1  -5  12  283.21   26.71
  -1  -5  12  289.41   19.56
  -1   5  11 1744.70  122.17
   1   5 -11 1893.87  161.70
   1   5 -11 2027.22  170.71
   1   5 -11 1991.45  139.69
  -1   5  11 1797.09  118.43
   1  -5 -11 2031.39  198.20
   1  -5 -11 1839.76  119.59
   1  -5 -11 1889.45  128.77
  -1  -5  11 1832.16  165.74
  -1  -5  11 1954.89  138.02
  -1  -5  11 1804.83  155.86
  -1   5  10  373.64   21.50
   1   5 -10  413.88   31.17
   1   5 -10  420.01   32.49
   1   5 -10  428.01   26.12
   1  -5 -10  381.29   36.88
   1  -5 -10  387.78   20.75
   1  -5 -10  376.05   21.58
  -1  -5  10  347.92   27.87
  -1  -5  10  387.44   32.41
  -1  -5  10  415.37   25.27
   1   5  -9  632.41   35.32
  -1   5   9  638.54   34.98
   1   5  -9  644.08   46.11
   1   5  -9  719.35   52.39
   1   5  -9  687.90   38.83
  -1   5   9  668.11   55.90
  -1   5   9  640.21   31.71
   1  -5  -9  622.82   55.86
   1  -5  -9  673.93   36.54
   1  -5  -9  650.93   33.29
  -1  -5   9  650.11   36.94
  -1  -5   9  665.46   50.69
   1   5  -8   41.39    5.64
  -1   5   8   50.19    6.10
   1   5  -8   44.41   11.13
   1   5  -8   54.22   11.97
   1   5  -8   40.45    6.44
  -1   5   8   62.49   15.18
  -1   5   8   50.53    5.48
   1  -5  -8   47.12   14.32
   1  -5  -8   44.35    6.72
   1  -5  -8   50.40    6.36
  -1  -5   8   63.29    8.01
  -1  -5   8   56.37   13.18
   1   5  -7  273.75   15.61
  -1   5   7  266.15   15.79
   1   5  -7  279.93   21.76
   1   5  -7  287.08   25.14
  -1   5   7  294.24   27.47
   1  -5  -7  290.44   31.54
   1  -5  -7  263.62   14.31
   1  -5  -7  280.12   15.85
   1  -5  -7  295.31   27.74
  -1  -5   7  291.27   17.19
   1   5  -6   75.16    7.48
   1   5  -6   93.86   16.37
  -1   5   6   97.08   17.18
  -1   5   6   78.18    7.26
   1  -5  -6   72.39    7.45
   1  -5  -6   74.68   15.52
   1  -5  -6   96.94   23.81
   1   5  -5  387.79   21.04
  -1   5   5  408.33   18.81
   1   5  -5  453.50   34.03
  -1   5   5  438.39   33.31
   1   5  -5  456.61   21.37
   1   5  -5  409.07   20.66
   1  -5  -5  466.55   47.82
   1  -5  -5  387.39   20.03
  -1   5   4  201.20   10.53
   1   5  -4  213.21   19.22
   1   5  -4  181.93   12.69
   1  -5  -4  226.61   27.32
  -1  -5   4  227.90   16.06
  -1  -5   4  201.70   11.50
   1  -5  -4  193.90   12.14
   1   5  -3 1053.95   77.77
   1  -5  -3  937.43   72.19
   1  -5  -3 1192.70   80.95
   1  -5  -3 1025.74   50.42
  -1   5   2   54.27    5.35
   1   5  -2   57.20    8.10
   1   5  -2   49.81    4.76
   1  -5  -2   54.83    5.22
  -1  -5   2   57.52    9.20
  -1  -5   2   57.57    5.45
   1  -5  -2   50.31   10.66
  -1   5   1  328.32   15.40
  -1   5   1  385.65   25.68
   1  -5  -1  379.31   28.18
  -1  -5   1  355.50   24.67
   1  -5  -1  354.64   16.98
   1   5   0   38.30    4.01
   1   5   0   46.49    8.93
  -1   5   0   49.65    9.10
  -1   5   0   46.71    5.61
   1  -5   0   37.80    5.27
   1  -5   0   40.26    8.66
  -1  -5   0   51.14   11.02
  -1  -5   0   40.43    4.21
  -1   5  -1    3.66    3.81
   1   5   1    8.00    8.38
   1   5   1    5.48    2.28
  -1   5  -1    7.19    5.41
   1  -5   1    3.35    4.49
  -1  -5  -1    2.33   11.19
   1  -5   1    7.69    6.40
  -1  -5  -1    2.02    2.48
  -1   5  -2   59.70    5.79
   1   5   2   60.59    4.76
  -1   5  -2   92.61   12.70
  -1   5  -2   63.93    7.80
   1  -5   2   63.89    7.76
  -1  -5  -2   56.01    5.97
  -1  -5  -2   72.85   12.96
   1  -5   2   63.50    7.08
  -1  -5  -2   55.80    4.42
  -1   5  -3  142.12    9.75
   1   5   3  124.49    6.64
  -1   5  -3  152.45   16.90
  -1   5  -3  141.06    9.11
   1  -5   3  134.16    9.83
  -1  -5  -3  134.22    9.31
  -1  -5  -3  162.17   17.92
   1  -5   3  130.50   10.20
  -1   5  -4   10.32    4.76
  -1   5  -4   15.03   11.51
   1   5   4   11.51    2.93
  -1   5  -4    9.85    3.43
  -1  -5  -4   15.73    4.67
   1  -5   4   12.99    5.13
   1  -5   4   12.64    4.66
  -1  -5  -4   16.59    2.97
  -1   5  -5   41.91    9.49
  -1   5  -5   37.64    3.26
   1   5   5   38.93   10.98
   1   5   5   41.41    3.89
  -1   5  -5   42.44    5.66
  -1  -5  -5   43.61    5.95
   1  -5   5   48.13    7.04
   1  -5   5   46.91    5.04
  -1  -5  -5   44.85    4.31
  -1   5  -6    6.91    7.16
   1   5   6   15.31   12.00
   1   5   6   13.05    2.82
  -1   5  -6   14.51    5.48
  -1   5  -6   21.16   11.65
   1  -5   6   16.83   10.36
   1  -5   6   10.64    6.23
  -1  -5  -6   13.29    4.12
   1  -5   6   12.94    3.03
  -1  -5  -6    5.27   16.33
  -1  -5  -6   12.73    3.50
  -1   5  -7  193.15   17.38
   1   5   7  189.54   22.52
   1   5   7  173.50    9.45
  -1   5  -7  172.00   12.04
  -1   5  -7  175.97   12.53
  -1   5  -7  176.95   20.02
   1  -5   7  179.12   21.41
   1  -5   7  197.60   14.28
  -1  -5  -7  178.96   12.12
  -1  -5  -7  164.72   22.31
   1  -5   7  177.58    6.51
  -1   5  -8  125.72   15.94
   1   5   8  123.27   20.70
  -1   5  -8  112.74   13.37
  -1   5  -8  119.75    9.86
  -1   5  -8  128.44   11.74
   1  -5   8  131.78   11.90
   1  -5   8  138.80   16.98
  -1  -5  -8  114.96    9.14
   1   5   9  344.99   19.82
  -1   5  -9  359.26   22.29
   1   5   9  373.89   35.03
  -1   5  -9  350.12   28.34
   1  -5   9  345.56   30.79
   1  -5   9  351.39   21.38
  -1  -5  -9  325.29   19.27
   1  -5   9  342.18   26.75
  -1  -5  -9  347.00   17.38
   1   5  10  110.27    9.47
  -1   5 -10  127.82   12.32
  -1   5 -10  125.04   16.05
   1  -5  10  117.59   14.62
   1  -5  10  127.40   11.70
  -1  -5 -10  119.43   10.32
  -1  -5 -10  136.83   23.07
  -1  -5 -10  126.07    9.42
   1  -5  10  131.36   16.67
  -1  -5 -10  125.47    9.10
   1   5  11  446.37   26.17
  -1   5 -11  432.40   27.78
  -1   5 -11  490.88   37.74
   1  -5  11  437.80   33.15
   1  -5  11  483.89   29.27
  -1  -5 -11  426.61   25.07
  -1  -5 -11  480.00   46.31
  -1  -5 -11  478.13   26.25
   1  -5  11  483.22   38.69
  -1  -5 -11  440.33   23.06
   1   5  12  321.86   20.91
   1   5  12  356.89   36.60
  -1   5 -12  400.68   31.82
  -1   5 -12  350.85   24.66
   1  -5  12  314.04   27.26
   1  -5  12  388.12   34.34
   1  -5  12  365.01   24.32
  -1  -5 -12  354.49   21.69
  -1  -5 -12  380.93   39.11
  -1  -5 -12  356.15   21.69
  -1  -5 -12  344.96   19.13
   1   5  13  388.71   24.93
  -1   5 -13  434.65   34.71
   1   5  13  417.23   40.24
   1   5  13  409.67   41.15
  -1   5 -13  460.93   30.02
   1  -5  13  481.47   40.34
   1  -5  13  406.90   27.06
  -1  -5 -13  419.51   25.13
  -1  -5 -13  451.82   44.19
  -1  -5 -13  391.67   23.39
   1  -5  13  387.36   31.19
  -1  -5 -13  384.90   21.32
   1   5  14  409.37   26.10
   1   5  14  383.28   40.26
  -1   5 -14  359.37   31.80
  -1   5 -14  396.28   28.00
   1  -5  14  412.72   33.87
   1  -5  14  398.45   34.18
   1  -5  14  401.60   27.04
  -1  -5 -14  394.04   24.46
  -1  -5 -14  468.12   47.31
  -1  -5 -14  426.77   25.77
  -1  -5 -14  423.50   23.53
   1   5  15  328.41   22.08
   1   5  15  330.41   36.43
  -1   5 -15  309.57   28.04
   1  -5  15  331.70   28.91
   1  -5  15  306.42   29.16
   1  -5  15  325.65   23.25
  -1  -5 -15  302.37   20.50
  -1  -5 -15  329.90   21.70
  -1  -5 -15  296.54   18.48
   1   5  16   73.27    9.81
  -1   5 -16   52.88   10.29
  -1   5 -16   73.04   11.99
   1   5  16   65.76   14.43
   1   5  16   73.81   17.29
  -1   5 -16   86.25   11.70
   1  -5  16   85.14   13.63
  -1  -5 -16   66.75    8.14
   1  -5  16   60.35   11.48
  -1  -5 -16   82.48   22.13
   1  -5  16   60.20    9.13
  -1  -5 -16   73.86    9.30
   1  -5  16   70.83   10.04
  -1  -5 -16   60.47    7.85
   1   5  17    8.91    6.90
  -1   5 -17   13.04    8.58
  -1   5 -17   13.43    5.75
   1   5  17    7.90   11.80
   1   5  17   -1.98   10.76
  -1   5 -17   -2.97    7.13
  -1   5 -17    6.58    8.17
   1  -5  17   -5.36    5.12
   1  -5  17   -3.81    9.21
   1  -5  17    9.28    6.52
  -1  -5 -17    2.74   14.51
   1  -5  17   -0.25    8.90
  -1  -5 -17    3.10    5.18
  -1  -5 -17    4.97    5.35
  -1  -5 -17    4.89    4.14
   1   5  18   34.26    7.79
  -1   5 -18   44.95   10.46
   1   5  18   49.94   15.15
   1   5  18   45.48   16.48
  -1   5 -18   40.06   10.51
  -1   5 -18   55.14    9.75
  -1   5 -18   31.31   11.37
   1  -5  18   33.30    7.71
   1  -5  18   45.01   10.08
  -1  -5 -18   64.57   22.35
  -1  -5 -18   40.89    8.96
  -1  -5 -18   41.58    8.69
  -1  -5 -18   47.15    7.50
   1   5  19    4.75    7.07
  -1   5 -19    9.95    6.67
  -1   5 -19   10.21    8.24
   1   5  19   13.94   11.65
   1   5  19    4.84   12.98
  -1   5 -19   10.34    5.98
  -1  -5 -19    7.36    6.61
   1  -5  19   10.80    8.20
   1  -5  19   14.19    9.61
  -1  -5 -19    5.59   16.89
  -1  -5 -19    4.31    6.17
   1  -5  19    4.89    6.82
  -1  -5 -19    8.81    5.70
   1   5  20   12.45    6.90
   1   5  20    7.12    4.89
  -1   5 -20    3.85    6.88
   1   5  20   -2.11   13.46
   1   5  20    5.40   13.09
  -1   5 -20    5.27    8.17
  -1   5 -20    1.75    8.74
   1  -5  20    7.66    6.68
  -1  -5 -20    3.29    6.91
   1  -5  20    5.06    9.32
  -1  -5 -20   -0.75   13.64
  -1  -5 -20    7.41    7.09
   1  -5  20    4.97    5.66
  -1  -5 -20    8.57    5.24
   1   5  21   15.00    5.94
   1   5  21   10.33    5.19
  -1   5 -21    3.74    5.69
   1   5  21    4.38   12.61
  -1   5 -21   -1.61    7.42
   1   5  21    0.03   12.22
  -1   5 -21    4.07    7.91
  -1   5 -21   -3.51   10.83
   1  -5  21   11.33    7.06
   1  -5  21    9.42    7.21
  -1  -5 -21    7.14   15.83
   1  -5  21   10.16   10.35
  -1  -5 -21   10.99    5.25
  -1  -5 -21    5.13    5.98
  -1  -5 -21    8.64    4.80
   1   5  22   38.50    9.51
   1   5  22   35.40    6.84
  -1   5 -22   29.05    9.52
  -1   5 -22   45.83   10.81
   1   5  22   19.99   14.53
  -1   5 -22   38.14   13.45
   1  -5  22   17.28    9.34
  -1  -5 -22   47.70   18.66
  -1  -5 -22   31.17    8.29
   1  -5  22   27.37    9.02
  -1  -5 -22   27.38    6.95
   1   5  23   68.18    9.03
  -1   5 -23   67.31   12.66
   1   5  23   61.18   17.33
  -1   5 -23   72.96   16.17
  -1   5 -23   82.72   12.00
   1  -5  23   51.09   10.47
  -1  -5 -23   78.61   10.86
   1  -5  23   73.20   15.33
  -1  -5 -23  102.74   24.53
   1  -5  23   64.57   12.65
  -1  -5 -23   72.96   11.54
  -1  -5 -23   62.22    9.27
   1   5  24   71.47   10.11
   1   5  24   68.56    9.40
  -1   5 -24   62.91   12.70
   1   5  24   84.67   20.10
  -1   5 -24   64.60   10.02
  -1   5 -24   92.67   12.14
  -1   5 -24   77.23   17.79
   1  -5  24   46.82   12.45
   1  -5  24   41.01   14.70
  -1  -5 -24   77.28   10.49
  -1  -5 -24   55.82   10.78
   1  -5  24   79.69   11.77
   1   5  25  151.09   16.01
   1   5  25  170.98   15.68
  -1   5 -25  159.04   17.08
   1   5  25  162.11   27.12
  -1   5 -25  107.83   22.84
   1   5  25  124.98   23.45
  -1   5 -25  120.20   17.09
  -1   5 -25  166.09   17.56
  -1  -5 -25  186.31   17.34
   1  -5  25  166.09   16.69
   1  -5  25  122.38   19.24
   1  -5  25  126.12   22.50
  -1  -5 -25  156.13   15.17
   1   5  26  182.26   18.61
   1   5  26  161.03   26.12
   1   5  26  168.82   16.19
  -1   5 -26  145.92   19.94
   1   5  26  141.20   26.46
  -1   5 -26  174.41   19.42
  -1   5 -26  187.51   18.32
   1  -5  26  175.65   24.15
  -1  -5 -26  205.54   19.40
   1  -5  26  117.21   21.84
  -1  -5 -26  165.87   34.21
  -1  -5 -26  150.70   18.26
   1  -5  26  174.52   17.80
  -1  -5 -26  150.59   14.35
   1   5  27  106.99   14.45
  -1   5 -27  102.81   15.01
   1   5  27   96.93   13.06
  -1   5 -27  124.09   14.97
   1   5  27  104.83   22.32
   1   5  27  112.95   24.45
  -1   5 -27   91.35   14.38
  -1   5 -27   71.96   17.97
   1  -5  27   79.03   15.29
  -1  -5 -27  122.42   14.70
   1  -5  27   86.17   12.72
  -1  -5 -27  119.76   28.83
   1  -5  27   87.15   18.13
  -1  -5 -27  120.75   15.41
   1  -5  27  101.27   18.40
  -1  -5 -27  101.07   12.13
   1   5  28   50.38    9.35
  -1   5 -28   59.09   12.28
   1   5  28   34.87    9.42
  -1   5 -28   49.96   12.22
   1   5  28   58.50   16.94
   1   5  28   20.51   15.35
  -1   5 -28   54.26   10.10
  -1   5 -28   29.76   17.38
   1  -5  28   35.65   10.36
   1  -5  28   52.61   13.96
   1  -5  28   45.80   14.09
  -1  -5 -28   41.71   23.26
  -1  -5 -28   39.86   11.00
  -1  -5 -28   46.07    9.13
  -1  -5 -28   48.72    8.54
   1   5  29   65.23   10.51
  -1   5 -29   66.70   11.48
   1   5  29   61.75   11.22
  -1   5 -29   64.44   13.26
   1   5  29   43.95   19.92
  -1   5 -29   56.66   12.58
  -1   5 -29   27.59   16.76
   1  -5  29   39.77   12.86
   1  -5  29   59.28   11.21
  -1  -5 -29   57.97   25.17
   1  -5  29   57.54   15.70
  -1  -5 -29   65.15   13.48
  -1  -5 -29   54.41    9.75
  -1  -5 -29   58.91    9.61
   1   5  30   32.54    8.93
  -1   5 -30   30.29   11.12
   1   5  30   23.88    7.96
  -1   5 -30   29.91    8.27
   1   5  30   32.60   16.22
  -1   5 -30   37.10   16.97
   1   5  30   23.59   13.64
   1  -5  30   36.91   14.87
  -1  -5 -30   26.84    7.21
   1  -5  30   18.30   12.32
  -1  -5 -30    0.80   21.47
   1  -5  30   16.44    8.83
  -1  -5 -30   20.52    9.47
   1  -5  30   27.99    7.98
  -1  -5 -30   37.18    7.96
   1   5  31   35.69    9.87
  -1   5 -31   39.56   10.37
   1   5  31   19.82    7.34
  -1   5 -31   36.98    9.25
   1   5  31   25.83   14.76
   1   5  31   38.13   20.00
  -1   5 -31   18.89    8.69
  -1   5 -31   12.05   13.23
   1  -5  31   21.22   11.19
  -1  -5 -31   53.67   11.38
   1  -5  31   48.37   10.84
  -1  -5 -31   28.86   23.96
   1  -5  31   16.23   11.55
  -1  -5 -31   51.75   13.71
   1  -5  31   39.79   14.22
  -1  -5 -31   41.40    8.85
  -1   6  30    9.65   12.20
   1   6 -30    7.16    7.02
   1   6 -30    3.95    7.28
   1   6 -30    9.07    9.63
   1   6 -30    7.01   10.96
  -1   6  30    4.14   11.64
  -1   6  30    6.06    8.49
   1  -6 -30    3.20   18.55
   1  -6 -30    1.98    5.50
  -1  -6  30    3.43    8.64
  -1  -6  30    3.79    9.32
   1  -6 -30   10.01    8.92
  -1  -6  30    8.98    8.77
   1  -6 -30    1.68    5.35
  -1  -6  30    4.29    7.14
  -1   6  29    3.62   14.31
   1   6 -29   10.12    6.76
   1   6 -29    8.00    8.42
   1   6 -29   17.60   10.14
   1   6 -29   11.38   12.34
  -1   6  29   -0.65   11.04
  -1   6  29   13.06    8.94
   1  -6 -29   28.20   21.08
   1  -6 -29   17.16    6.55
  -1  -6  29   12.23   11.34
  -1  -6  29   22.64   12.67
   1  -6 -29   15.72    8.67
  -1  -6  29   15.14    8.47
   1  -6 -29   12.25    7.09
  -1  -6  29   23.08    8.88
  -1   6  28    0.69   13.01
   1   6 -28    5.14    6.82
   1   6 -28    3.61    7.28
   1   6 -28   -3.65    8.30
   1   6 -28   -4.95   10.11
  -1   6  28    5.76   12.01
  -1   6  28   -1.32    6.34
   1  -6 -28   10.16   16.79
   1  -6 -28    5.79    5.55
  -1  -6  28   15.23   12.28
  -1  -6  28   10.10   11.54
   1  -6 -28    3.70    8.40
  -1  -6  28    0.19    6.54
   1  -6 -28    2.65    6.51
  -1  -6  28   -1.99    6.62
  -1   6  27    0.13   11.56
   1   6 -27    2.92    6.50
   1   6 -27    4.82    7.65
   1   6 -27    1.90    9.49
   1   6 -27    1.31    9.75
  -1   6  27   -4.08   10.80
  -1   6  27    9.81    7.01
   1  -6 -27   12.84   19.38
   1  -6 -27    6.81    4.86
  -1  -6  27    0.32    8.08
  -1  -6  27   -4.96    8.46
   1  -6 -27    0.87    7.42
  -1  -6  27    6.85    6.15
   1  -6 -27    6.47    6.51
  -1  -6  27    8.14    5.51
  -1   6  26    0.53   12.69
   1   6 -26    2.64    6.44
   1   6 -26    0.16    7.36
   1   6 -26   -0.06    6.04
   1   6 -26    4.71   11.01
  -1   6  26    4.57   11.95
  -1   6  26    2.57    6.79
   1  -6 -26  -22.77   17.59
   1  -6 -26   -3.85    5.05
  -1  -6  26   -2.24   10.18
  -1  -6  26    1.06   10.88
   1  -6 -26   -1.65    6.85
  -1  -6  26    5.25    7.02
   1  -6 -26    4.00    6.04
  -1  -6  26    4.24    8.11
   1   6 -25  111.64   16.68
   1   6 -25  100.49   13.33
   1   6 -25  102.14   16.75
  -1   6  25  111.53   23.77
   1   6 -25   60.68   16.82
  -1   6  25   99.16   12.84
   1  -6 -25   93.40   25.43
   1  -6 -25   93.48   11.15
   1  -6 -25   98.15   13.63
  -1  -6  25  102.56   20.75
  -1  -6  25   80.28   18.21
  -1  -6  25   71.72   11.91
   1  -6 -25  114.64   13.23
  -1  -6  25   97.18   12.60
  -1   6  24   -1.37    6.82
   1   6 -24    1.14    4.92
   1   6 -24    9.00    8.18
   1   6 -24   -1.89    8.38
   1   6 -24    7.56    9.33
  -1   6  24    0.75    9.39
  -1   6  24   -4.74   11.49
  -1  -6  24    5.31    8.89
  -1  -6  24    6.67    9.72
   1  -6 -24    3.08    4.96
  -1  -6  24   -0.49    4.67
   1  -6 -24   -2.30    5.34
  -1  -6  24   -0.41    6.00
   1   6 -23  256.23   22.31
   1  -6 -23  281.91   21.49
   1  -6 -23  308.76   24.26
  -1  -6  23  250.67   27.41
  -1  -6  23  197.46   28.55
  -1  -6  23  203.94   18.84
  -1  -6  23  276.48   22.95
   1   6 -22   12.87    9.43
  -1   6  22   34.32    7.03
   1   6 -22   25.68   10.63
   1  -6 -22   24.40   16.12
   1  -6 -22   31.70    6.75
   1  -6 -22   24.68    8.42
  -1  -6  22   11.39    9.89
  -1   6  21  237.45   20.02
   1   6 -21  186.28   23.77
  -1   6  21  230.73   31.10
   1   6 -21  218.20   20.70
   1  -6 -21  241.11   35.55
   1  -6 -21  221.07   17.61
   1  -6 -21  235.88   19.47
  -1  -6  21  228.20   25.97
  -1  -6  21  218.31   27.44
   1  -6 -21  237.91   20.54
  -1  -6  21  228.02   20.00
   1   6 -20   78.63   11.71
   1   6 -20   83.31   11.83
   1   6 -20   77.73   14.17
  -1   6  20   80.98   19.07
   1   6 -20   61.68   12.94
  -1   6  20   88.65   22.01
  -1   6  20   73.45   10.70
   1  -6 -20   73.30   20.82
   1  -6 -20   90.52   10.04
  -1  -6  20   65.96   14.15
  -1  -6  20   73.38   14.94
   1  -6 -20   82.18   11.22
   1  -6 -20   83.84   10.12
  -1  -6  20   71.80   11.27
  -1   6  19  180.53   16.15
   1   6 -19  187.17   22.50
  -1   6  19  170.91   23.71
  -1   6  19  158.69   27.53
   1   6 -19  203.40   19.24
   1  -6 -19  210.10   30.74
   1  -6 -19  177.47   15.30
  -1  -6  19  188.33   22.68
  -1  -6  19  149.84   21.84
   1  -6 -19  178.06   15.96
  -1  -6  19  145.70   12.09
   1  -6 -19  189.74   14.99
  -1  -6  19  174.09   17.67
  -1   6  18   34.53   12.22
   1   6 -18   28.73    9.53
   1   6 -18   36.03   11.71
   1   6 -18   28.44    8.46
   1   6 -18   30.60    8.84
  -1   6  18   30.38   15.43
  -1   6  18   23.10    7.39
   1  -6 -18   17.24   17.01
   1  -6 -18   28.61    6.28
  -1  -6  18   26.04    9.39
  -1  -6  18   24.39   11.80
   1  -6 -18   29.42    7.66
  -1  -6  18   22.82    5.62
   1  -6 -18   19.10    6.00
  -1  -6  18   25.03    7.97
   1   6 -17  149.48   17.88
   1   6 -17  178.81   20.70
  -1   6  17  151.69   26.79
   1   6 -17  194.91   17.65
  -1   6  17  184.48   16.19
  -1   6  17  181.59   26.00
   1  -6 -17  142.38   13.18
   1  -6 -17  244.81   33.33
   1  -6 -17  178.89   14.18
  -1  -6  17  185.15   22.88
   1  -6 -17  194.27   17.01
  -1  -6  17  174.21   19.66
  -1  -6  17  184.75   16.49
  -1   6  16  465.23   31.86
   1   6 -16  498.61   41.09
   1   6 -16  458.41   40.04
  -1   6  16  505.79   49.66
   1   6 -16  525.49   36.82
  -1   6  16  464.16   55.09
   1  -6 -16  443.93   29.67
  -1  -6  16  464.66   40.33
   1  -6 -16  486.82   29.93
   1  -6 -16  512.25   54.27
  -1  -6  16  493.69   34.45
  -1   6  15    3.79   13.49
   1   6 -15   11.10    9.63
   1   6 -15   15.45    8.22
   1   6 -15    9.96    7.67
   1   6 -15    5.35    5.62
  -1   6  15   14.57   17.03
  -1   6  15    9.56    4.94
   1  -6 -15   14.49   16.68
   1  -6 -15    7.35    4.53
  -1  -6  15   13.11    9.31
  -1  -6  15    4.28    9.40
   1  -6 -15    7.48    5.30
  -1  -6  15    5.94    2.75
   1  -6 -15    6.52    5.74
  -1  -6  15    3.58    6.01
  -1   6  14   50.95   13.01
   1   6 -14   39.76   10.97
   1   6 -14   66.50   14.88
  -1   6  14   54.77   19.16
   1   6 -14   47.14    8.73
  -1   6  14   31.84    6.65
   1  -6 -14   41.30   17.37
   1  -6 -14   51.08    7.73
  -1  -6  14   36.94    9.99
  -1  -6  14   43.99   11.65
   1  -6 -14   51.05    7.95
  -1  -6  14   41.30    3.78
   1  -6 -14   47.59    7.75
  -1  -6  14   48.25    8.27
  -1   6  13   46.11    6.56
   1   6 -13   51.68   10.93
   1   6 -13   48.68   12.15
   1   6 -13   42.24    5.51
   1   6 -13   46.90    8.52
  -1   6  13   48.62    7.89
  -1   6  13   37.60   12.94
   1  -6 -13   48.17   14.73
   1  -6 -13   48.60    7.15
  -1  -6  13   60.75   12.90
  -1  -6  13   41.75   12.89
  -1  -6  13   47.88    9.35
   1  -6 -13   43.16    5.70
  -1   6  12    6.56    9.59
   1   6 -12   12.10    9.68
   1   6 -12   12.78    9.39
   1   6 -12    6.11    2.14
   1   6 -12    7.44    6.73
  -1   6  12    8.88    4.68
  -1   6  12    6.83    4.12
   1  -6 -12   13.91    5.90
   1  -6 -12    8.79    4.31
   1  -6 -12   10.38   13.32
  -1  -6  12   17.28    7.30
  -1  -6  12   12.20   11.63
   1   6 -11  322.10   20.02
   1   6 -11  324.00   21.64
   1   6 -11  331.55   28.55
   1   6 -11  324.36   28.84
  -1   6  11  344.82   19.35
  -1   6  11  298.80   19.10
  -1   6  11  330.02   32.78
  -1   6  11  330.96   31.65
   1  -6 -11  307.44   19.41
  -1  -6  11  371.80   34.38
  -1  -6  11  315.57   21.45
   1  -6 -11  312.64   17.96
   1   6 -10    6.03    5.59
  -1   6  10   16.51   11.51
   1   6 -10    8.04    8.24
   1   6 -10   16.53    7.30
  -1   6  10   10.29    4.55
  -1   6  10    9.69    4.89
  -1   6  10    7.27    8.26
  -1  -6  10   16.24   12.16
   1  -6 -10   10.83    4.99
  -1  -6  10    9.13    5.50
   1  -6 -10    8.03    3.62
   1   6  -9  339.47   20.75
  -1   6   9  329.40   19.67
   1   6  -9  362.81   28.89
   1   6  -9  301.24   27.87
  -1   6   9  356.20   33.49
   1   6  -9  328.81   21.15
  -1   6   9  357.43   18.50
  -1   6   9  309.26   27.50
   1  -6  -9  341.73   19.93
  -1  -6   9  356.68   32.30
   1  -6  -9  375.10   36.35
  -1  -6   9  360.72   22.40
   1  -6  -9  353.15   19.17
   1   6  -8  291.98   18.11
  -1   6   8  321.22   19.24
   1   6  -8  292.68   24.56
   1   6  -8  327.13   29.52
  -1   6   8  332.96   31.16
   1   6  -8  313.53   19.64
  -1   6   8  347.16   17.96
  -1   6   8  358.26   30.71
   1  -6  -8  329.56   18.92
  -1  -6   8  349.13   30.76
   1  -6  -8  373.53   37.24
  -1  -6   8  335.94   20.40
   1  -6  -8  296.93   16.47
   1   6  -7  898.27   51.55
  -1   6   7 1031.44   78.87
   1   6  -7  942.22   74.60
  -1   6   7  893.43   45.84
  -1   6   7  937.95   51.71
  -1   6   7  943.62   76.75
   1  -6  -7 1065.01   87.71
  -1  -6   7  895.91   73.61
   1  -6  -7  905.51   50.41
  -1  -6   7  954.84   54.13
   1  -6  -7  906.95   47.85
   1   6  -6  150.30   10.56
  -1   6   6  167.90   21.23
   1   6  -6  165.58   18.69
  -1   6   6  159.90   11.05
  -1   6   6  176.23   17.79
   1  -6  -6  147.31   20.76
  -1  -6   6  163.25   21.24
   1  -6  -6  152.94   11.03
  -1  -6   6  177.29   12.07
   1   6  -5  257.79   15.49
  -1   6   5  335.21   28.62
   1   6  -5  279.48   27.73
  -1   6   5  263.42   15.56
  -1   6   5  273.36   23.76
   1  -6  -5  299.71   29.30
  -1  -6   5  269.99   27.60
   1  -6  -5  251.14   14.95
  -1  -6   5  260.36   16.75
   1   6  -4  129.80    9.85
  -1   6   4  123.01   16.28
   1   6  -4  138.49   17.94
  -1   6   4  128.11   16.99
   1   6  -4  131.50   11.20
   1   6  -4  135.23    8.98
  -1   6   4  127.90    9.40
   1  -6  -4  130.74    9.92
  -1  -6   4  126.83   19.92
   1  -6  -4  128.54   15.72
  -1  -6   4  117.65   11.84
   1   6  -3   54.83    7.12
  -1   6   3   65.38   13.15
   1   6  -3   63.37   13.98
   1   6  -3   59.24    9.49
   1   6  -3   63.35    6.29
  -1   6   3   55.14    6.04
  -1   6   3   69.74   12.74
  -1   6   3   55.45    5.45
  -1  -6   3   51.95    7.07
   1  -6  -3   58.99    6.95
  -1  -6   3  102.29   22.94
  -1  -6   3   60.67   11.37
  -1  -6   3   58.65    6.01
   1   6  -2   57.36    6.91
  -1   6   2   58.50   15.20
   1   6  -2   48.21   13.10
  -1   6   2   64.04    6.85
   1   6  -2   57.98   10.82
  -1   6   2   51.36    5.66
  -1  -6   2   52.74    6.12
   1  -6  -2   58.92   14.21
  -1  -6   2   57.67   10.66
  -1  -6   2   51.60    5.29
   1  -6  -2   51.52    5.86
  -1   6   1  140.32    9.61
   1   6  -1  129.28    9.48
  -1   6   1  110.33    8.08
   1   6  -1  153.83   15.25
  -1   6   1  161.22   19.32
   1  -6  -1  135.68   14.85
   1  -6  -1  136.83   21.33
   1  -6  -1  125.81    9.53
  -1  -6   1  105.05   22.88
  -1  -6   1  139.74   15.52
  -1  -6   1  125.26    7.90
  -1  -6   1  125.59    8.90
  -1   6   0   26.24    5.11
  -1   6   0   20.34    9.10
   1   6   0   36.44   10.38
   1   6   0   24.63    3.66
  -1   6   0   27.39    4.50
  -1   6   0   28.83    7.97
   1  -6   0   24.35    9.62
  -1  -6   0   30.11    5.03
   1  -6   0   28.90    9.67
  -1  -6   0   34.55   28.82
  -1  -6   0   10.03    8.94
  -1  -6   0   25.65    3.76
   1  -6   0   34.68    6.15
   1   6   1   39.29    4.41
   1   6   1   46.94   16.97
  -1   6  -1   39.74    5.77
  -1   6  -1   44.84    7.65
  -1   6  -1   44.41    5.62
   1  -6   1   43.66    6.26
   1  -6   1   51.15    8.45
   1  -6   1   54.21   11.21
  -1  -6  -1   45.18    6.48
  -1  -6  -1   47.85   23.99
  -1  -6  -1   53.32   13.86
  -1  -6  -1   45.16    4.80
  -1   6  -2   53.54   13.22
  -1   6  -2   51.38    6.32
   1   6   2   56.85   16.49
   1   6   2   42.24    4.08
  -1   6  -2   49.96    7.15
  -1   6  -2   60.88    5.94
   1  -6   2   54.86   13.45
  -1  -6  -2   52.85   25.57
  -1  -6  -2   52.67    6.46
   1  -6   2   46.21    6.08
  -1  -6  -2   50.45    5.37
  -1   6  -3  705.00   52.91
   1   6   3  775.13   69.60
   1   6   3  718.63   53.37
  -1   6  -3  626.74   32.99
   1  -6   3  733.01   41.56
  -1  -6  -3  643.72   33.76
   1  -6   3  666.60   34.71
  -1  -6  -3  745.25   77.75
  -1  -6  -3  635.25   28.64
   1   6   4    2.49    2.40
  -1   6  -4    0.93    4.69
   1   6   4   -4.61   14.57
  -1   6  -4    9.15   11.93
   1   6   4   -0.85   10.23
  -1   6  -4    1.71    3.55
   1  -6   4    3.72    3.89
   1  -6   4    4.44   10.64
  -1  -6  -4    3.01    4.23
   1  -6   4    1.82    5.96
  -1  -6  -4   -9.07   13.51
   1  -6   4   -1.98    4.64
  -1  -6  -4    5.67   12.21
  -1  -6  -4   -0.08    2.77
  -1   6  -5  338.70   28.64
  -1   6  -5  280.44   16.51
   1   6   5  339.80   45.12
   1   6   5  369.30   33.59
  -1   6  -5  314.70   14.49
   1  -6   5  315.50   31.30
   1  -6   5  287.83   17.64
  -1  -6  -5  359.82   39.68
  -1  -6  -5  302.92   16.96
  -1  -6  -5  357.03   34.93
   1   6   6  398.54   35.80
  -1   6  -6  365.33   30.07
   1   6   6  378.27   51.60
  -1   6  -6  345.59   20.42
  -1   6  -6  351.68   20.23
   1  -6   6  326.48   19.16
  -1  -6  -6  346.25   19.70
   1  -6   6  337.86   30.76
  -1  -6  -6  357.02   41.04
  -1  -6  -6  348.54   34.52
   1  -6   6  375.37   22.13
   1   6   7  579.02   31.19
  -1   6  -7  561.50   45.04
   1   6   7  593.19   50.17
  -1   6  -7  514.81   37.61
  -1   6  -7  535.40   29.61
  -1   6  -7  483.85   29.07
  -1  -6  -7  542.65   29.51
   1  -6   7  619.15   34.49
  -1  -6  -7  572.40   55.49
  -1  -6  -7  596.35   52.77
   1  -6   7  520.30   42.54
   1   6   8   -0.10    2.54
   1   6   8    9.99   15.38
   1   6   8    3.80   14.19
  -1   6  -8    4.89    7.97
  -1   6  -8    3.35    4.94
  -1   6  -8    5.07   10.52
  -1   6  -8   -8.04    5.60
   1  -6   8   -1.61    9.79
   1  -6   8   -0.65    2.25
  -1  -6  -8   -0.33    4.75
   1  -6   8    2.51    5.59
  -1  -6  -8    3.12   13.58
  -1  -6  -8   -3.83   12.46
  -1  -6  -8    1.97    3.25
   1   6   9  253.49   16.41
   1   6   9  233.22   33.07
   1   6   9  268.21   30.53
   1   6   9  243.92   13.36
  -1   6  -9  231.09   14.94
  -1   6  -9  272.96   23.67
  -1   6  -9  288.36   26.69
  -1   6  -9  269.37   18.49
   1  -6   9  254.44   25.23
   1  -6   9  263.77   17.69
  -1  -6  -9  233.49   15.17
  -1  -6  -9  264.11   33.41
  -1  -6  -9  285.56   31.30
  -1  -6  -9  248.80   13.70
   1   6  10    5.94    4.28
  -1   6 -10    7.50    8.15
   1   6  10   17.84   15.53
   1   6  10    1.43   12.03
  -1   6 -10   10.05    6.43
  -1   6 -10   10.03    5.74
  -1   6 -10   16.33    8.84
  -1  -6 -10    7.09    5.30
   1  -6  10    6.22   10.07
  -1  -6 -10   11.97   13.42
   1  -6  10    7.47    7.05
  -1  -6 -10   10.85    3.59
   1   6  11    0.52    3.88
   1   6  11    0.38    3.96
   1   6  11   -0.51   11.08
   1   6  11    1.55   10.27
  -1   6 -11    9.72    5.93
  -1   6 -11    6.27    7.44
   1  -6  11   -6.46    9.92
   1  -6  11    1.78    7.19
  -1  -6 -11    6.57    4.67
  -1  -6 -11    0.11    4.50
  -1  -6 -11    5.07    3.31
   1   6  12   64.37    8.54
  -1   6 -12   66.60   14.10
   1   6  12   52.85    7.51
   1   6  12   50.26   15.40
  -1   6 -12   68.17   10.03
   1  -6  12   56.20   13.25
   1  -6  12   62.75    9.91
  -1  -6 -12   68.64    8.32
  -1  -6 -12   83.21   17.97
  -1  -6 -12   62.54    7.43
   1  -6  12   53.70   13.42
  -1  -6 -12   64.99    6.86
   1   6  13    9.84    5.86
   1   6  13   13.27   13.82
   1   6  13    6.44    4.76
  -1   6 -13    9.88    5.70
  -1   6 -13    7.25    4.72
  -1   6 -13    3.61   10.86
   1  -6  13   13.34    9.97
   1  -6  13   10.53    9.08
   1  -6  13    4.13    2.84
  -1  -6 -13    0.99   12.01
  -1  -6 -13   21.58    6.04
  -1  -6 -13   16.05    4.78
   1  -6  13    9.92    6.50
  -1  -6 -13    9.10    3.73
   1   6  14   33.26    7.37
   1   6  14   41.88   14.55
   1   6  14   35.68    6.40
  -1   6 -14   35.51    8.38
  -1   6 -14   31.58    6.56
   1   6  14   30.36   14.31
  -1   6 -14   39.81   10.41
   1  -6  14   34.29   11.32
   1  -6  14   38.12   10.68
  -1  -6 -14   32.02   17.61
  -1  -6 -14   31.07    6.15
  -1  -6 -14   38.83    6.73
   1  -6  14   39.18    8.65
  -1  -6 -14   37.27    5.52
   1   6  15   16.10    5.96
  -1   6 -15    9.23    7.00
   1   6  15    9.67    4.69
  -1   6 -15   13.57   10.63
   1   6  15    7.37   11.32
  -1   6 -15    5.40    5.46
   1   6  15   27.28   14.47
   1  -6  15   25.22   11.58
  -1  -6 -15   13.07    5.63
   1  -6  15   11.40   11.11
  -1  -6 -15   11.29   12.31
   1  -6  15   10.96    4.32
  -1  -6 -15   11.19    6.18
   1  -6  15   10.16    7.44
  -1  -6 -15   10.97    5.15
   1   6  16   40.21    8.50
  -1   6 -16   36.77    8.99
   1   6  16   38.98    6.32
  -1   6 -16   54.75   12.30
   1   6  16   45.24   15.94
  -1   6 -16   38.78    9.42
   1   6  16   42.02   13.19
   1  -6  16   33.31   10.38
  -1  -6 -16   38.95    7.26
   1  -6  16   46.35   12.93
  -1  -6 -16   56.09   18.81
   1  -6  16   33.21    5.83
  -1  -6 -16   36.49    7.07
   1  -6  16   52.98    9.29
  -1  -6 -16   28.67    5.70
   1   6  17  133.40   12.95
  -1   6 -17   94.43   15.76
   1   6  17  143.07   24.03
   1   6  17  145.11   25.50
  -1   6 -17  143.10   15.44
   1  -6  17  127.57   16.93
   1  -6  17  102.19   10.25
   1  -6  17  152.05   15.88
  -1  -6 -17  128.16   12.01
  -1  -6 -17  150.94   27.95
  -1  -6 -17  131.22   12.60
   1  -6  17  140.89   19.37
  -1  -6 -17  135.67   11.49
   1   6  18   43.41    8.32
  -1   6 -18   51.26   10.05
   1   6  18   42.65    6.80
  -1   6 -18   46.85   12.88
   1   6  18   56.63   17.02
   1   6  18   48.91   17.33
  -1   6 -18   54.84   13.26
  -1   6 -18   30.68    8.97
   1  -6  18   53.55   10.39
   1  -6  18   43.64   12.62
   1  -6  18   42.28   14.52
  -1  -6 -18   41.78   20.91
  -1  -6 -18   47.96    8.37
  -1  -6 -18   49.69    7.97
  -1  -6 -18   44.34    7.54
   1   6  19  210.80   17.99
  -1   6 -19  257.22   21.37
   1   6  19  246.53   17.45
  -1   6 -19  246.68   25.23
   1   6  19  249.66   31.88
   1   6  19  225.13   30.90
  -1   6 -19  240.58   20.98
  -1   6 -19  213.31   24.86
   1  -6  19  223.51   19.87
   1  -6  19  226.02   24.58
   1  -6  19  188.95   25.05
  -1  -6 -19  252.83   34.54
  -1  -6 -19  240.25   19.62
  -1  -6 -19  222.86   18.16
  -1  -6 -19  200.85   15.49
   1   6  20    8.22    5.45
  -1   6 -20   11.02    7.94
   1   6  20    7.19    5.46
  -1   6 -20    8.47    9.61
   1   6  20   -0.40   14.54
   1   6  20   24.77   14.66
  -1   6 -20    9.33    7.67
  -1   6 -20   11.42    9.08
   1  -6  20   13.83    6.44
   1  -6  20    9.95   10.19
   1  -6  20   -4.71   10.71
  -1  -6 -20   14.70   16.30
  -1  -6 -20   10.92    7.40
  -1  -6 -20    5.48    4.85
  -1  -6 -20   11.14    6.35
   1   6  21  253.06   20.60
   1   6  21  243.52   34.65
  -1   6 -21  227.79   24.67
  -1   6 -21  255.10   22.41
   1  -6  21  222.68   30.16
  -1  -6 -21  300.78   40.69
  -1  -6 -21  266.91   21.56
  -1  -6 -21  260.20   19.46
   1   6  22    5.51    5.57
  -1   6 -22   -5.31    7.85
   1   6  22   -7.63   12.24
   1  -6  22    3.02    6.20
   1  -6  22   -5.92   10.01
  -1  -6 -22   -7.20   16.85
  -1  -6 -22    1.23    6.01
  -1  -6 -22   -1.23    4.79
   1   6  23  133.40   14.56
   1   6  23  179.54   26.98
  -1   6 -23  183.26   23.16
  -1   6 -23  184.37   18.24
   1  -6  23  147.01   24.28
  -1  -6 -23  195.24   18.37
   1  -6  23  182.99   17.36
  -1  -6 -23  181.53   18.02
  -1  -6 -23  195.73   16.15
   1   6  24    3.13    6.04
   1   6  24    5.21    5.45
   1   6  24   -3.68   12.73
  -1   6 -24    5.00    8.37
   1   6  24    8.96   13.19
  -1   6 -24    3.74    7.73
  -1   6 -24    7.67    7.10
  -1   6 -24    2.04    8.88
  -1  -6 -24    6.19    7.46
   1  -6  24    1.57    8.32
   1  -6  24   -0.41    6.39
   1   6  25   27.11    7.62
   1   6  25   24.82    6.86
  -1   6 -25   16.68    6.13
   1   6  25   16.07   12.89
   1   6  25   19.64   13.44
  -1   6 -25   20.25    8.43
  -1   6 -25   19.27   13.46
  -1   6 -25   19.85   10.30
   1  -6  25   17.97    9.20
  -1  -6 -25   32.24    8.79
  -1  -6 -25   42.71   20.22
   1  -6  25   14.00   12.19
   1  -6  25   32.63   10.16
  -1  -6 -25   29.19    8.00
   1   6  26   14.93    6.63
   1   6  26    5.92    5.97
  -1   6 -26   -2.96    6.04
   1   6  26   11.63   12.56
  -1   6 -26    4.40    7.63
   1   6  26    5.39   10.58
  -1   6 -26    1.78    8.24
  -1   6 -26   -0.94   10.68
   1  -6  26    2.61    7.04
   1  -6  26    6.19    8.67
  -1  -6 -26    4.34   15.16
   1  -6  26    0.17   10.19
  -1  -6 -26   -5.65    9.22
  -1  -6 -26    6.15    5.69
  -1  -6 -26   -3.30    6.32
   1   6  27    3.29    6.37
  -1   6 -27   18.82    9.99
   1   6  27    0.60    6.57
  -1   6 -27    8.25    5.40
   1   6  27    9.49   12.72
   1   6  27    4.97   11.96
  -1   6 -27    9.68    8.80
  -1   6 -27  -13.11    9.56
   1  -6  27   -0.15    7.84
  -1  -6 -27    4.23    6.15
   1  -6  27   -0.08    6.06
  -1  -6 -27    2.91   17.43
   1  -6  27    5.46   10.99
  -1  -6 -27    6.08    7.88
   1  -6  27   -0.88    6.99
  -1  -6 -27    0.86    5.92
   1   6  28   -1.08    7.18
  -1   6 -28    0.10    9.77
   1   6  28    0.46    6.06
  -1   6 -28    1.86    6.95
   1   6  28   -8.57   10.65
   1   6  28    3.64   14.83
  -1   6 -28    6.98    7.50
  -1   6 -28   -1.04   12.22
   1  -6  28   -1.74    7.53
   1  -6  28    0.76   10.11
   1  -6  28   -0.09   10.06
  -1  -6 -28   28.62   20.58
  -1  -6 -28    7.77    8.50
  -1  -6 -28   -2.07    4.89
  -1  -6 -28   -4.58    5.53
   1   6  29    0.32    7.13
  -1   6 -29    0.58    8.74
   1   6  29    5.06    6.22
  -1   6 -29    2.24    6.15
   1   6  29    8.67   12.69
  -1   6 -29   17.57   13.10
   1   6  29    5.49   13.13
   1  -6  29    3.33   10.07
  -1  -6 -29    2.01    6.11
   1  -6  29    8.77    9.65
  -1  -6 -29   32.10   18.68
   1  -6  29   -6.33    6.08
  -1  -6 -29    8.03    8.58
   1  -6  29    5.31    5.55
  -1  -6 -29    1.58    5.16
   1   6  30    2.17    6.50
  -1   6 -30    1.60    8.36
   1   6  30   -3.17    4.86
  -1   6 -30   -7.36    7.03
   1   6  30    6.04   14.30
   1   6  30   13.45   15.05
  -1   6 -30    2.61    7.65
  -1   6 -30    5.69   12.62
   1  -6  30   -1.86    6.71
  -1  -6 -30    0.66    6.48
   1  -6  30   -2.72    7.56
  -1  -6 -30   -1.94   17.71
   1  -6  30    2.80    9.59
  -1  -6 -30    1.65    7.92
   1  -6  30    0.40   10.55
  -1  -6 -30    5.83    5.59
  -1   7  30   12.23   12.53
   1   7 -30   17.55    7.23
   1   7 -30    9.02    9.96
  -1   7  30   13.64    5.69
   1   7 -30   33.60   13.41
  -1   7  30    1.88    9.11
   1   7 -30   14.32   10.23
  -1   7  30   24.31    8.49
  -1  -7  30   20.10   12.79
   1  -7 -30   28.06   21.05
  -1  -7  30   20.30   12.21
   1  -7 -30   25.53   10.24
  -1  -7  30   11.69    7.68
   1  -7 -30   20.64    8.49
  -1  -7  30   27.95    9.29
   1   7 -29   15.07   10.13
   1   7 -29   14.61    8.68
   1   7 -29   13.12    9.17
  -1   7  29   16.23   11.57
   1   7 -29   14.03   12.89
  -1   7  29   27.23    8.57
  -1   7  29   14.43    5.44
  -1   7  29   17.64   15.93
   1  -7 -29   47.45   22.80
  -1  -7  29   22.60   12.28
   1  -7 -29   14.65    7.06
   1  -7 -29   26.71   11.67
   1  -7 -29   23.13    9.06
  -1  -7  29    6.59    6.47
  -1  -7  29   10.68   12.22
  -1  -7  29   20.87    8.21
   1   7 -28   20.26    9.71
   1   7 -28   17.08    7.61
   1   7 -28   19.02   11.91
  -1   7  28   17.75   10.57
   1   7 -28    6.00   12.49
  -1   7  28   27.63    7.29
  -1   7  28   19.59    6.41
  -1   7  28   20.99   16.51
   1  -7 -28   47.68   20.43
  -1  -7  28   21.09   13.61
   1  -7 -28   26.51    7.07
   1  -7 -28   20.34    9.11
   1  -7 -28   17.72    7.80
  -1  -7  28   12.72    7.36
  -1  -7  28    7.61   12.53
  -1  -7  28   14.95    7.91
  -1   7  27   52.36   15.18
   1   7 -27   24.10    8.33
   1   7 -27   53.61   13.43
  -1   7  27   38.51    8.48
  -1   7  27   43.99    9.84
   1   7 -27   45.76   11.15
  -1   7  27   35.72   18.26
   1  -7 -27   38.32    8.35
   1  -7 -27   59.01   10.53
   1  -7 -27   47.86   21.01
  -1  -7  27   30.82   14.40
  -1  -7  27   52.46   14.27
  -1  -7  27   25.89    7.45
   1  -7 -27   36.59    8.27
  -1  -7  27   44.69   10.75
  -1   7  26   -0.33   13.37
   1   7 -26    6.96    6.59
   1   7 -26    4.41    8.34
   1   7 -26    6.89    8.46
   1   7 -26   -2.03    8.72
  -1   7  26    4.66    5.72
  -1   7  26    1.90    4.63
   1  -7 -26    9.86   17.28
   1  -7 -26   -0.52    8.25
  -1  -7  26    9.23   10.00
   1  -7 -26    8.55    5.97
  -1  -7  26   -0.26    9.61
  -1  -7  26   -0.08    4.82
[truncated: 6,154,427 more chars]
