# Supplementary material for: Dinuclear and tetranuclear group 10 metal complexes constructed from linear tetrasilane comprising both Si-H and Si-Si moieties
Source: Commun Chem. 2023 May 15;6:93. doi: 10.1038/s42004-023-00892-8 (PMC10185686; doi:10.1038/s42004-023-00892-8)
Supplement: Supplementary file 13 — Supplementary Data 11 [file 42004_2023_892_MOESM13_ESM.cif]

data_global
_audit_creation_date                               2022-09-13
_audit_creation_method                            'by CrystalStructure 4.3'
_audit_update_record                               ?

#==============================================================================
# PROCESSING SUMMARY (IUCr Office Use Only)

_journal_date_recd_electronic                      ?
_journal_date_from_coeditor                        ?
_journal_date_accepted                             ?
_journal_coeditor_code                             ?

#==============================================================================
# SUBMISSION DETAILS

_publ_contact_author_name                         'ENTER NAME'
_publ_contact_author_email                        'ENTER EMAIL ADDRESS'
_publ_contact_author_fax                          'ENTER FAX NUMBER'
_publ_contact_author_phone                        'ENTER PHONE NUMBER'
_publ_contact_letter
;
    ENTER TEXT OF LETTER
;
_publ_requested_journal                           'ENTER JOURNAL NAME HERE'
_publ_requested_category
                                               'CHOOSE FI FM FO CI CM CO or AD'
_publ_requested_coeditor_name                      ?

#==============================================================================
# TITLE AND AUTHOR LIST

_publ_section_title
;
    ENTER SECTION TITLE
;
_publ_section_title_footnote
;
    ENTER FOOTNOTE TO TITLE OF PAPER
;
loop_
_publ_author_name
_publ_author_footnote
_publ_author_address
' FIRST AUTHORS NAME '
;
  FIRST AUTHORS FOOTNOTES
;
;
  FIRST AUTHORS ADDRESS
;
_publ_section_synopsis
;
    ENTER SYNOPSIS
;

#==============================================================================
# TEXT

_publ_section_abstract
;
    ENTER ABSTRACT
;
_publ_section_comment
;
    ENTER TEXT
;
_publ_section_references
;
    ENTER OTHER REFERENCES

    Rigaku (2019). CrystalStructure. Version 4.3. 
    Rigaku Corporation, Tokyo, Japan.

    Sheldrick, G. M. (2014). Acta Cryst. (2014). A70, C1437.
    SHELXT Version 2014/5

    Sheldrick, G.M. (2008) SHELXL Version 2017/1, Acta Cryst. A64, 112-122.

    Rigaku Oxford Diffraction (2020), CrysAlisPro. version 1.171.41.93a.
    Rigaku Corporation, Tokyo, Japan

;
_publ_section_figure_captions
;
    ENTER FIGURE CAPTIONS
;
_publ_section_exptl_prep
;
    ENTER COMPOUND PREPARATION DETAILS
;
_publ_section_exptl_refinement
;
    ENTER SPECIAL DETAILS OF THE REFINEMENT
;

#==============================================================================
data_Pd4(SiPh2)3(CNtBu)6

#==============================================================================
# CHEMICAL DATA

_chemical_formula_sum                             'C66 H84 N6 Pd4 Si3'
_chemical_formula_moiety                          'C66 H84 N6 Pd4 Si3'
_chemical_formula_weight                           1471.29
_chemical_melting_point                            ?

loop_
_atom_type_symbol
_atom_type_description
_atom_type_scat_dispersion_real
_atom_type_scat_dispersion_imag
_atom_type_scat_source
  'C' 'C'  0.0033 0.0016 
;
International Tables for Crystallography
(Vol. C, Tables 4.2.6.8 and 6.1.1.4)
;
  'H' 'H'  0.0000 0.0000 
;
International Tables for Crystallography
(Vol. C, Table 6.1.1.4)
;
  'N' 'N'  0.0061 0.0033 
;
International Tables for Crystallography
(Vol. C, Tables 4.2.6.8 and 6.1.1.4)
;
  'Si' 'Si'  0.0817 0.0704 
;
International Tables for Crystallography
(Vol. C, Tables 4.2.6.8 and 6.1.1.4)
;
  'Pd' 'Pd'  -0.9988 1.0072 
;
International Tables for Crystallography
(Vol. C, Tables 4.2.6.8 and 6.1.1.4)
;
#==============================================================================
# CRYSTAL DATA
_space_group_crystal_system                        trigonal
_space_group_name_H-M_alt                         'P -3 c 1'
_space_group_name_Hall                            '-P 3 2"c'
_space_group_IT_number                             165
loop_
_space_group_symop_id
_space_group_symop_operation_xyz
1   '+X,+Y,+Z'
2   '-Y,+X-Y,+Z'
3   '-X+Y,-X,+Z'
4   '-Y,-X,1/2+Z'
5   '+X,+X-Y,1/2+Z'
6   '-X+Y,+Y,1/2+Z'
7   '-X,-Y,-Z'
8   '+Y,-X+Y,-Z'
9   '+X-Y,+X,-Z'
10  '+Y,+X,-1/2-Z'
11  '-X,-X+Y,-1/2-Z'
12  '+X-Y,-Y,-1/2-Z'
#------------------------------------------------------------------------------
_cell_length_a                                     20.1900
_cell_length_b                                     20.1900
_cell_length_c                                     26.1659
_cell_angle_alpha                                  90.0000
_cell_angle_beta                                   90.0000
_cell_angle_gamma                                  120.0000
_cell_volume                                       9237.1699
_cell_formula_units_Z                              4
_cell_measurement_reflns_used                      32342
_cell_measurement_theta_min                        1.94
_cell_measurement_theta_max                        31.19
_cell_measurement_temperature                      123
#------------------------------------------------------------------------------
_exptl_crystal_description                         block
_exptl_crystal_colour                              yellow
_exptl_crystal_size_max                            0.100
_exptl_crystal_size_mid                            0.080
_exptl_crystal_size_min                            0.060
_exptl_crystal_density_diffrn                      1.058
_exptl_crystal_density_meas                        ?
_exptl_crystal_density_method                     'not measured'
_exptl_crystal_F_000                               2992.00
_exptl_absorpt_coefficient_mu                      0.836
_exptl_absorpt_correction_type                     multi-scan
_exptl_absorpt_process_details
;
CrysAlisPro 1.171.41.93a (Rigaku Oxford Diffraction, 2020)
Empirical absorption correction using spherical harmonics,
implemented in SCALE3 ABSPACK scaling algorithm.
;
_exptl_absorpt_correction_T_min                    0.819
_exptl_absorpt_correction_T_max                    0.951

#==============================================================================
# EXPERIMENTAL DATA

_diffrn_ambient_temperature                        123
_diffrn_radiation_type                            'Mo K\a'
_diffrn_radiation_wavelength                       0.71075
_diffrn_measurement_device_type                   'Rigaku Saturn724'
_diffrn_measurement_method                         \w
_diffrn_detector_area_resol_mean                   28.626
_diffrn_reflns_number                              83711
_diffrn_reflns_av_unetI/netI                       0.0527
_diffrn_reflns_av_R_equivalents                    0.0706
_diffrn_reflns_theta_max                           31.187
_diffrn_reflns_theta_min                           1.944
_diffrn_reflns_theta_full                          25.242
_diffrn_measured_fraction_theta_max                0.955
_diffrn_measured_fraction_theta_full               0.989
_diffrn_reflns_Laue_measured_fraction_max          0.955
_diffrn_reflns_Laue_measured_fraction_full         0.989
_diffrn_reflns_point_group_measured_fraction_max   0.955
_diffrn_reflns_point_group_measured_fraction_full  0.989
_diffrn_reflns_limit_h_min                        -28
_diffrn_reflns_limit_h_max                         28
_diffrn_reflns_limit_k_min                        -29
_diffrn_reflns_limit_k_max                         29
_diffrn_reflns_limit_l_min                        -37
_diffrn_reflns_limit_l_max                         27
_diffrn_standards_number                           0
_diffrn_standards_interval_count                   .
_diffrn_standards_decay_%                          ?
_reflns_number_total                               9541
_reflns_number_gt                                  6545
_reflns_threshold_expression                       F^2^>2.0\s(F^2^)
_reflns_Friedel_coverage          0.000
_reflns_Friedel_fraction_max      .
_reflns_Friedel_fraction_full     .

#==============================================================================
# REFINEMENT DATA

_refine_special_details
;
    Refinement was performed using all reflections. The weighted 
    R-factor (wR) and goodness of fit (S) are based on F^2^.
    R-factor (gt) are based on F. The threshold expression of
    F^2^ > 2.0 sigma(F^2^) is used only for calculating R-factor (gt).
;
_refine_ls_structure_factor_coef                   Fsqd
_refine_ls_R_factor_all                            0.0771
_refine_ls_R_factor_gt                             0.0428
_refine_ls_wR_factor_ref                           0.0891
_refine_ls_wR_factor_gt                            0.0811
_refine_ls_number_restraints                       0
_refine_ls_hydrogen_treatment                      constr
_refine_ls_number_reflns                           9541
_refine_ls_number_parameters                       244
_refine_ls_goodness_of_fit_ref                     1.012
_refine_ls_weighting_scheme                        calc
_refine_ls_weighting_details
           'w = 1/[\s^2^(Fo^2^)+(0.0434P)^2^+0.6768P] where P=(Fo^2^+2Fc^2^)/3'
_atom_sites_solution_hydrogens                     geom
_atom_sites_solution_primary                       direct
_atom_sites_solution_secondary                     difmap
_refine_ls_shift/su_max                            0.004
_refine_diff_density_max                           1.33
_refine_diff_density_min                          -0.49
_refine_ls_extinction_method                       none
_refine_ls_extinction_coef                         ?


#==============================================================================
# ATOMIC COORDINATES AND THERMAL PARAMETERS

loop_
 _atom_site_label
 _atom_site_type_symbol
 _atom_site_fract_x
 _atom_site_fract_y
 _atom_site_fract_z
 _atom_site_U_iso_or_equiv
 _atom_site_adp_type
 _atom_site_occupancy
 _atom_site_site_symmetry_order  
 _atom_site_calc_flag
 _atom_site_refinement_flags_posn
 _atom_site_refinement_flags_adp
 _atom_site_refinement_flags_occupancy
 _atom_site_disorder_assembly
 _atom_site_disorder_group
Pd1 Pd 0.56462(2) 0.38548(2) 0.60461(2) 0.02631(6) Uani 1 1 d . . . . .
Pd2 Pd 0.666667 0.333333 0.60664(2) 0.02677(8) Uani 1 3 d S T P . .
Si1 Si 0.70923(4) 0.46114(4) 0.60747(3) 0.02698(14) Uani 1 1 d . . . . .
N1 N 0.38874(12) 0.31046(12) 0.62878(9) 0.0366(5) Uani 1 1 d . . . . .
N2 N 0.56752(11) 0.53820(12) 0.57544(8) 0.0357(5) Uani 1 1 d . . . . .
C1 C 0.45143(14) 0.33107(14) 0.61794(10) 0.0332(5) Uani 1 1 d . . . . .
C2 C 0.57423(13) 0.48712(13) 0.58732(10) 0.0324(5) Uani 1 1 d . . . . .
C3 C 0.31027(14) 0.28224(16) 0.64419(11) 0.0416(6) Uani 1 1 d . . . . .
C4 C 0.29495(18) 0.22955(19) 0.68961(13) 0.0605(9) Uani 1 1 d . . . . .
H4A H 0.241514 0.207544 0.700306 0.073 Uiso 1 1 calc R U . . .
H4B H 0.328704 0.258778 0.717950 0.073 Uiso 1 1 calc R U . . .
H4C H 0.304757 0.188370 0.679851 0.073 Uiso 1 1 calc R U . . .
C5 C 0.25912(16) 0.23967(18) 0.59899(13) 0.0555(8) Uani 1 1 d . . . . .
H5A H 0.267566 0.197691 0.588999 0.067 Uiso 1 1 calc R U . . .
H5B H 0.271410 0.274961 0.570188 0.067 Uiso 1 1 calc R U . . .
H5C H 0.205443 0.218951 0.608682 0.067 Uiso 1 1 calc R U . . .
C6 C 0.30241(16) 0.35073(17) 0.65896(13) 0.0529(8) Uani 1 1 d . . . . .
H6A H 0.336096 0.377185 0.687961 0.063 Uiso 1 1 calc R U . . .
H6B H 0.249290 0.333351 0.668578 0.063 Uiso 1 1 calc R U . . .
H6C H 0.316770 0.385847 0.629875 0.063 Uiso 1 1 calc R U . . .
C7 C 0.56022(16) 0.60439(14) 0.56217(11) 0.0423(7) Uani 1 1 d . . . . .
C8 C 0.5958(3) 0.66168(19) 0.60513(14) 0.0775(12) Uani 1 1 d . . . . .
H8A H 0.650656 0.679295 0.606995 0.093 Uiso 1 1 calc R U . . .
H8B H 0.571405 0.637451 0.637542 0.093 Uiso 1 1 calc R U . . .
H8C H 0.588514 0.705416 0.598703 0.093 Uiso 1 1 calc R U . . .
C9 C 0.59888(19) 0.63453(17) 0.51132(13) 0.0578(8) Uani 1 1 d . . . . .
H9A H 0.573286 0.595078 0.485105 0.069 Uiso 1 1 calc R U . . .
H9B H 0.652666 0.648147 0.513747 0.069 Uiso 1 1 calc R U . . .
H9C H 0.595801 0.679951 0.502068 0.069 Uiso 1 1 calc R U . . .
C10 C 0.47432(19) 0.57618(19) 0.55809(15) 0.0659(9) Uani 1 1 d . . . . .
H10A H 0.449914 0.556125 0.591260 0.079 Uiso 1 1 calc R U . . .
H10B H 0.451318 0.535611 0.532339 0.079 Uiso 1 1 calc R U . . .
H10C H 0.466896 0.618794 0.548083 0.079 Uiso 1 1 calc R U . . .
C11 C 0.73733(13) 0.52643(13) 0.54978(10) 0.0311(5) Uani 1 1 d . . . . .
C12 C 0.78156(14) 0.60660(14) 0.55138(12) 0.0421(6) Uani 1 1 d . . . . .
H12 H 0.797740 0.631570 0.583501 0.050 Uiso 1 1 calc R U . . .
C13 C 0.80205(16) 0.64998(18) 0.50709(14) 0.0547(8) Uani 1 1 d . . . . .
H13 H 0.831864 0.704116 0.509381 0.066 Uiso 1 1 calc R U . . .
C14 C 0.78028(16) 0.6165(2) 0.46058(14) 0.0556(9) Uani 1 1 d . . . . .
H14 H 0.795352 0.646842 0.430467 0.067 Uiso 1 1 calc R U . . .
C15 C 0.73549(17) 0.5370(2) 0.45725(12) 0.0545(8) Uani 1 1 d . . . . .
H15 H 0.719184 0.512867 0.424887 0.065 Uiso 1 1 calc R U . . .
C16 C 0.71508(15) 0.49372(16) 0.50146(11) 0.0409(6) Uani 1 1 d . . . . .
H16 H 0.684751 0.439672 0.498782 0.049 Uiso 1 1 calc R U . . .
C17 C 0.72599(13) 0.52074(14) 0.66777(10) 0.0349(6) Uani 1 1 d . . . . .
C18 C 0.75098(17) 0.50158(16) 0.71200(11) 0.0460(7) Uani 1 1 d . . . . .
H18 H 0.760382 0.459955 0.711121 0.055 Uiso 1 1 calc R U . . .
C19 C 0.7625(2) 0.5416(2) 0.75734(12) 0.0654(10) Uani 1 1 d . . . . .
H19 H 0.779693 0.527343 0.786943 0.079 Uiso 1 1 calc R U . . .
C20 C 0.74910(19) 0.6017(2) 0.75928(15) 0.0705(11) Uani 1 1 d . . . . .
H20 H 0.757246 0.629485 0.790177 0.085 Uiso 1 1 calc R U . . .
C21 C 0.72383(18) 0.62181(19) 0.71639(14) 0.0621(9) Uani 1 1 d . . . . .
H21 H 0.714169 0.663249 0.717801 0.075 Uiso 1 1 calc R U . . .
C22 C 0.71252(15) 0.58236(16) 0.67169(12) 0.0460(7) Uani 1 1 d . . . . .
H22 H 0.695052 0.597102 0.642464 0.055 Uiso 1 1 calc R U . . .

loop_
 _atom_site_aniso_label
 _atom_site_aniso_U_11
 _atom_site_aniso_U_22
 _atom_site_aniso_U_33
 _atom_site_aniso_U_23
 _atom_site_aniso_U_13
 _atom_site_aniso_U_12
Pd1 0.02058(9) 0.02111(9) 0.03883(11) 0.00027(7) 0.00051(7) 0.01162(7)
Pd2 0.01879(9) 0.01879(9) 0.04273(18) 0.000 0.000 0.00940(5)
Si1 0.0217(3) 0.0206(3) 0.0390(4) -0.0016(3) 0.0008(3) 0.0108(3)
N1 0.0256(11) 0.0346(11) 0.0520(13) 0.0055(10) 0.0026(10) 0.0167(9)
N2 0.0318(11) 0.0283(11) 0.0527(13) -0.0031(10) -0.0044(10) 0.0195(9)
C1 0.0297(13) 0.0300(13) 0.0435(14) 0.0006(11) -0.0009(11) 0.0176(11)
C2 0.0224(12) 0.0259(12) 0.0490(15) -0.0038(11) -0.0005(10) 0.0120(10)
C3 0.0248(13) 0.0411(15) 0.0644(18) 0.0115(13) 0.0085(12) 0.0206(12)
C4 0.0460(18) 0.065(2) 0.076(2) 0.0278(18) 0.0192(16) 0.0324(17)
C5 0.0284(14) 0.0535(18) 0.087(2) -0.0017(17) -0.0055(15) 0.0221(14)
C6 0.0355(15) 0.0485(18) 0.082(2) 0.0019(16) 0.0061(15) 0.0263(14)
C7 0.0463(16) 0.0276(13) 0.0616(18) -0.0024(12) -0.0083(14) 0.0249(12)
C8 0.124(3) 0.0444(19) 0.083(3) -0.0206(17) -0.043(2) 0.056(2)
C9 0.061(2) 0.0393(17) 0.080(2) 0.0118(15) 0.0028(17) 0.0303(16)
C10 0.062(2) 0.057(2) 0.103(3) 0.0045(19) 0.0003(19) 0.0478(18)
C11 0.0226(11) 0.0304(12) 0.0465(14) 0.0057(11) 0.0033(10) 0.0179(10)
C12 0.0299(13) 0.0310(13) 0.0685(19) 0.0087(13) 0.0039(13) 0.0176(12)
C13 0.0333(15) 0.0426(16) 0.091(3) 0.0280(17) 0.0124(16) 0.0212(14)
C14 0.0359(16) 0.068(2) 0.074(2) 0.0373(18) 0.0161(15) 0.0338(16)
C15 0.0449(18) 0.090(3) 0.0461(17) 0.0106(17) 0.0056(14) 0.0465(19)
C16 0.0362(14) 0.0431(15) 0.0492(16) 0.0066(13) 0.0056(12) 0.0242(13)
C17 0.0209(12) 0.0293(13) 0.0477(15) -0.0069(11) 0.0045(10) 0.0074(10)
C18 0.0444(16) 0.0382(15) 0.0444(16) -0.0014(12) 0.0032(13) 0.0124(13)
C19 0.064(2) 0.067(2) 0.0410(17) -0.0072(16) 0.0030(16) 0.0153(19)
C20 0.052(2) 0.068(2) 0.066(2) -0.0328(19) 0.0144(17) 0.0103(18)
C21 0.0438(18) 0.054(2) 0.085(3) -0.0333(18) 0.0043(17) 0.0217(16)
C22 0.0305(14) 0.0436(16) 0.0655(19) -0.0177(14) -0.0009(13) 0.0197(13)

#==============================================================================
_computing_data_collection
                                   'CrysAlisPro 1.171.41.93a (Rigaku OD, 2020)'
_computing_cell_refinement
                                   'CrysAlisPro 1.171.41.93a (Rigaku OD, 2020)'
_computing_data_reduction
                                   'CrysAlisPro 1.171.41.93a (Rigaku OD, 2020)'
_computing_structure_solution
                                      'SHELXT Version 2014/5 (Sheldrick, 2014)'
_computing_structure_refinement
                                      'SHELXL Version 2017/1 (Sheldrick, 2008)'
_computing_publication_material
                                          'CrystalStructure 4.3 (Rigaku, 2019)'
_computing_molecular_graphics                     'CrystalStructure 4.3'

#==============================================================================
# MOLECULAR GEOMETRY

_geom_special_details
;
 All esds (except the esd in the dihedral angle between two l.s. planes)
 are estimated using the full covariance matrix.  The cell esds are taken
 into account individually in the estimation of esds in distances, angles
 and torsion angles; correlations between esds in cell parameters are only
 used when they are defined by crystal symmetry.  An approximate (isotropic)
 treatment of cell esds is used for estimating esds involving l.s. planes.
;

loop_
 _geom_bond_atom_site_label_1
 _geom_bond_atom_site_label_2
 _geom_bond_distance
 _geom_bond_site_symmetry_2
 _geom_bond_publ_flag
Pd1 C1 2.010(2) . ?
Pd1 C2 2.014(2) . ?
Pd1 Si1 2.5305(6) . ?
Pd1 Si1 2.5550(6) 2_655 ?
Pd1 Pd2 2.74331(16) . ?
Pd2 Si1 2.2758(6) 3_665 ?
Pd2 Si1 2.2759(6) . ?
Pd2 Si1 2.2759(6) 2_655 ?
Si1 C11 1.895(2) . ?
Si1 C17 1.909(3) . ?
N1 C1 1.153(3) . ?
N1 C3 1.447(3) . ?
N2 C2 1.148(3) . ?
N2 C7 1.458(3) . ?
C3 C6 1.519(4) . ?
C3 C4 1.520(4) . ?
C3 C5 1.522(4) . ?
C4 H4A 0.9800 . ?
C4 H4B 0.9800 . ?
C4 H4C 0.9800 . ?
C5 H5A 0.9800 . ?
C5 H5B 0.9800 . ?
C5 H5C 0.9800 . ?
C6 H6A 0.9800 . ?
C6 H6B 0.9800 . ?
C6 H6C 0.9800 . ?
C7 C9 1.508(4) . ?
C7 C8 1.512(4) . ?
C7 C10 1.535(4) . ?
C8 H8A 0.9800 . ?
C8 H8B 0.9800 . ?
C8 H8C 0.9800 . ?
C9 H9A 0.9800 . ?
C9 H9B 0.9800 . ?
C9 H9C 0.9800 . ?
C10 H10A 0.9800 . ?
C10 H10B 0.9800 . ?
C10 H10C 0.9800 . ?
C11 C16 1.393(4) . ?
C11 C12 1.405(3) . ?
C12 C13 1.385(4) . ?
C12 H12 0.9500 . ?
C13 C14 1.354(5) . ?
C13 H13 0.9500 . ?
C14 C15 1.396(5) . ?
C14 H14 0.9500 . ?
C15 C16 1.383(4) . ?
C15 H15 0.9500 . ?
C16 H16 0.9500 . ?
C17 C18 1.392(4) . ?
C17 C22 1.404(4) . ?
C18 C19 1.388(4) . ?
C18 H18 0.9500 . ?
C19 C20 1.371(5) . ?
C19 H19 0.9500 . ?
C20 C21 1.375(5) . ?
C20 H20 0.9500 . ?
C21 C22 1.369(4) . ?
C21 H21 0.9500 . ?
C22 H22 0.9500 . ?

loop_
 _geom_angle_atom_site_label_1
 _geom_angle_atom_site_label_2
 _geom_angle_atom_site_label_3
 _geom_angle
 _geom_angle_site_symmetry_1
 _geom_angle_site_symmetry_3
 _geom_angle_publ_flag
C1 Pd1 C2 95.74(9) . . ?
C1 Pd1 Si1 167.99(7) . . ?
C2 Pd1 Si1 84.10(7) . . ?
C1 Pd1 Si1 80.96(7) . 2_655 ?
C2 Pd1 Si1 167.55(7) . 2_655 ?
Si1 Pd1 Si1 101.63(3) . 2_655 ?
C1 Pd1 Pd2 130.82(7) . . ?
C2 Pd1 Pd2 133.41(7) . . ?
Si1 Pd1 Pd2 50.936(14) . . ?
Si1 Pd1 Pd2 50.727(14) 2_655 . ?
Si1 Pd2 Si1 119.991(1) 3_665 . ?
Si1 Pd2 Si1 119.994(1) 3_665 2_655 ?
Si1 Pd2 Si1 119.989(1) . 2_655 ?
Si1 Pd2 Pd1 60.351(16) 3_665 2_655 ?
Si1 Pd2 Pd1 179.34(2) . 2_655 ?
Si1 Pd2 Pd1 59.691(16) 2_655 2_655 ?
Si1 Pd2 Pd1 59.688(16) 3_665 3_665 ?
Si1 Pd2 Pd1 60.351(16) . 3_665 ?
Si1 Pd2 Pd1 179.34(2) 2_655 3_665 ?
Pd1 Pd2 Pd1 119.963(1) 2_655 3_665 ?
Si1 Pd2 Pd1 179.34(2) 3_665 . ?
Si1 Pd2 Pd1 59.689(16) . . ?
Si1 Pd2 Pd1 60.348(16) 2_655 . ?
Pd1 Pd2 Pd1 119.962(1) 2_655 . ?
Pd1 Pd2 Pd1 119.964(1) 3_665 . ?
C11 Si1 C17 108.83(12) . . ?
C11 Si1 Pd2 126.39(8) . . ?
C17 Si1 Pd2 124.74(9) . . ?
C11 Si1 Pd1 104.49(7) . . ?
C17 Si1 Pd1 101.08(7) . . ?
Pd2 Si1 Pd1 69.375(17) . . ?
C11 Si1 Pd1 97.50(7) . 3_665 ?
C17 Si1 Pd1 104.84(8) . 3_665 ?
Pd2 Si1 Pd1 68.924(17) . 3_665 ?
Pd1 Si1 Pd1 138.18(3) . 3_665 ?
C1 N1 C3 177.3(3) . . ?
C2 N2 C7 177.9(3) . . ?
N1 C1 Pd1 169.4(2) . . ?
N2 C2 Pd1 169.0(2) . . ?
N1 C3 C6 107.7(2) . . ?
N1 C3 C4 107.0(2) . . ?
C6 C3 C4 111.2(3) . . ?
N1 C3 C5 107.8(2) . . ?
C6 C3 C5 111.2(2) . . ?
C4 C3 C5 111.7(3) . . ?
C3 C4 H4A 109.5 . . ?
C3 C4 H4B 109.5 . . ?
H4A C4 H4B 109.5 . . ?
C3 C4 H4C 109.5 . . ?
H4A C4 H4C 109.5 . . ?
H4B C4 H4C 109.5 . . ?
C3 C5 H5A 109.5 . . ?
C3 C5 H5B 109.5 . . ?
H5A C5 H5B 109.5 . . ?
C3 C5 H5C 109.5 . . ?
H5A C5 H5C 109.5 . . ?
H5B C5 H5C 109.5 . . ?
C3 C6 H6A 109.5 . . ?
C3 C6 H6B 109.5 . . ?
H6A C6 H6B 109.5 . . ?
C3 C6 H6C 109.5 . . ?
H6A C6 H6C 109.5 . . ?
H6B C6 H6C 109.5 . . ?
N2 C7 C9 108.1(2) . . ?
N2 C7 C8 107.3(2) . . ?
C9 C7 C8 113.3(3) . . ?
N2 C7 C10 106.8(2) . . ?
C9 C7 C10 110.4(3) . . ?
C8 C7 C10 110.6(3) . . ?
C7 C8 H8A 109.5 . . ?
C7 C8 H8B 109.5 . . ?
H8A C8 H8B 109.5 . . ?
C7 C8 H8C 109.5 . . ?
H8A C8 H8C 109.5 . . ?
H8B C8 H8C 109.5 . . ?
C7 C9 H9A 109.5 . . ?
C7 C9 H9B 109.5 . . ?
H9A C9 H9B 109.5 . . ?
C7 C9 H9C 109.5 . . ?
H9A C9 H9C 109.5 . . ?
H9B C9 H9C 109.5 . . ?
C7 C10 H10A 109.5 . . ?
C7 C10 H10B 109.5 . . ?
H10A C10 H10B 109.5 . . ?
C7 C10 H10C 109.5 . . ?
H10A C10 H10C 109.5 . . ?
H10B C10 H10C 109.5 . . ?
C16 C11 C12 116.2(2) . . ?
C16 C11 Si1 118.68(19) . . ?
C12 C11 Si1 125.1(2) . . ?
C13 C12 C11 121.4(3) . . ?
C13 C12 H12 119.3 . . ?
C11 C12 H12 119.3 . . ?
C14 C13 C12 121.1(3) . . ?
C14 C13 H13 119.5 . . ?
C12 C13 H13 119.5 . . ?
C13 C14 C15 119.5(3) . . ?
C13 C14 H14 120.3 . . ?
C15 C14 H14 120.3 . . ?
C16 C15 C14 119.4(3) . . ?
C16 C15 H15 120.3 . . ?
C14 C15 H15 120.3 . . ?
C15 C16 C11 122.4(3) . . ?
C15 C16 H16 118.8 . . ?
C11 C16 H16 118.8 . . ?
C18 C17 C22 116.3(3) . . ?
C18 C17 Si1 119.1(2) . . ?
C22 C17 Si1 124.5(2) . . ?
C19 C18 C17 121.8(3) . . ?
C19 C18 H18 119.1 . . ?
C17 C18 H18 119.1 . . ?
C20 C19 C18 119.8(3) . . ?
C20 C19 H19 120.1 . . ?
C18 C19 H19 120.1 . . ?
C19 C20 C21 119.8(3) . . ?
C19 C20 H20 120.1 . . ?
C21 C20 H20 120.1 . . ?
C22 C21 C20 120.3(3) . . ?
C22 C21 H21 119.8 . . ?
C20 C21 H21 119.8 . . ?
C21 C22 C17 121.9(3) . . ?
C21 C22 H22 119.1 . . ?
C17 C22 H22 119.1 . . ?

loop_
 _geom_torsion_atom_site_label_1
 _geom_torsion_atom_site_label_2
 _geom_torsion_atom_site_label_3
 _geom_torsion_atom_site_label_4
 _geom_torsion
 _geom_torsion_site_symmetry_1
 _geom_torsion_site_symmetry_2
 _geom_torsion_site_symmetry_3
 _geom_torsion_site_symmetry_4
 _geom_torsion_publ_flag
C17 Si1 C11 C16 -166.58(18) . . . . ?
Pd2 Si1 C11 C16 15.6(2) . . . . ?
Pd1 Si1 C11 C16 -59.24(19) . . . . ?
Pd1 Si1 C11 C16 84.90(18) 3_665 . . . ?
C17 Si1 C11 C12 15.5(2) . . . . ?
Pd2 Si1 C11 C12 -162.35(16) . . . . ?
Pd1 Si1 C11 C12 122.81(19) . . . . ?
Pd1 Si1 C11 C12 -93.1(2) 3_665 . . . ?
C16 C11 C12 C13 -0.5(3) . . . . ?
Si1 C11 C12 C13 177.46(19) . . . . ?
C11 C12 C13 C14 -0.2(4) . . . . ?
C12 C13 C14 C15 1.0(4) . . . . ?
C13 C14 C15 C16 -1.0(4) . . . . ?
C14 C15 C16 C11 0.2(4) . . . . ?
C12 C11 C16 C15 0.5(4) . . . . ?
Si1 C11 C16 C15 -177.6(2) . . . . ?
C22 C17 C18 C19 -0.5(4) . . . . ?
Si1 C17 C18 C19 -178.5(2) . . . . ?
C17 C18 C19 C20 0.1(5) . . . . ?
C18 C19 C20 C21 0.4(5) . . . . ?
C19 C20 C21 C22 -0.5(5) . . . . ?
C20 C21 C22 C17 0.0(5) . . . . ?
C18 C17 C22 C21 0.5(4) . . . . ?
Si1 C17 C22 C21 178.3(2) . . . . ?


#==============================================================================
# Additional structures and associated data_? identifiers
# should be added at this point if there is more than one 
# structure analysis in the CIF.

_shelx_res_file
;
TITL Pd4(SiPh2)3(CNtBu)6
    shelxl.res
    created by SHELXL-2017/1 at 12:36:55 on 13-Sep-2022
CELL  0.71075 20.19000 20.19000 26.16590 90.00000 90.00000 120.00000
ZERR  4 0.00000 0.00000 0.00000 0.00000 0.00000 0.00000
LATT 1
SYMM    -Y,    +X-Y,    +Z
SYMM    -X+Y,    -X,    +Z
SYMM    -Y,    -X, .50+Z
SYMM    +X,    +X-Y, .50+Z
SYMM    -X+Y,    +Y, .50+Z
SFAC C H N SI PD
UNIT 264 336 24 12 16
OMIT     -2   4   1
OMIT     -1   2   0
OMIT     -3   4   2
OMIT     -4   4   4
OMIT     -1   3   2
OMIT     -3   4   1
OMIT      0   2   0
OMIT     -1   4   1
OMIT     -4   5   1
OMIT     -2   3   1
OMIT     -3   5   1
OMIT      0   3   0
OMIT     -1   2   1
OMIT      0   4   2
OMIT      0   4   0
OMIT     -1   4   0
OMIT     -2   4   2
OMIT     -1   4   2
OMIT     -2   6   1
OMIT     -2   2   2
OMIT     -2   5   0
OMIT      0   2   2
OMIT     -1   5   3
OMIT     -2   5   1
OMIT     -2   2   6
OMIT      0   2   4
OMIT     -2   3   4
OMIT     -2   5   2
OMIT     -4   4   2
OMIT     -2   6   2
OMIT     -3   6   1
OMIT     -3   3   2
OMIT     -3   3   6
OMIT     -2   5   3
OMIT     -4   9   3
OMIT     -2   6   9
OMIT     -1   2   6
OMIT     -4   8   1
OMIT     -4   4   6
OMIT     -2   8   0
OMIT     -4   7   1
OMIT     -2   5   4
OMIT     -1   2   3
OMIT     -1   3   3
OMIT     -1   3   1
OMIT     -1   5   0
OMIT     -2   4  10
OMIT     -2   7   1
OMIT     -1   7   0
OMIT     -1   5   4
OMIT      0   5  10
OMIT     -1   4   3
OMIT     -3  10   0
OMIT     -7   7  30
OMIT     -5   5   8
OMIT    -16  22  10
OMIT     -1   3   6
L.S. 30
FMAP 2
PLAN 20
WPDB -2
HTAB
BOND $H
CONF
LIST 4
TEMP -150.0
ACTA
SIZE 0.100 0.080 0.060
ABIN
WGHT    0.043400    0.676800
FVAR       0.14569
PD1   5    0.564619    0.385483    0.604614    11.00000    0.02058    0.02111 =
         0.03883    0.00027    0.00051    0.01162
PD2   5    0.666667    0.333333    0.606645    10.33333    0.01879    0.01879 =
         0.04273    0.00000    0.00000    0.00940
SI1   4    0.709228    0.461136    0.607467    11.00000    0.02166    0.02060 =
         0.03898   -0.00161    0.00079    0.01079
N1    3    0.388739    0.310462    0.628782    11.00000    0.02557    0.03456 =
         0.05197    0.00548    0.00260    0.01665
N2    3    0.567517    0.538202    0.575437    11.00000    0.03181    0.02835 =
         0.05269   -0.00312   -0.00437    0.01946
C1    1    0.451432    0.331066    0.617936    11.00000    0.02971    0.03001 =
         0.04348    0.00065   -0.00088    0.01758
C2    1    0.574234    0.487117    0.587317    11.00000    0.02235    0.02589 =
         0.04896   -0.00380   -0.00052    0.01202
C3    1    0.310275    0.282244    0.644189    11.00000    0.02480    0.04109 =
         0.06440    0.01155    0.00848    0.02059
C4    1    0.294951    0.229554    0.689608    11.00000    0.04599    0.06517 =
         0.07633    0.02783    0.01917    0.03236
AFIX 137
H4A   2    0.241514    0.207544    0.700306    11.00000   -1.20000
H4B   2    0.328704    0.258778    0.717950    11.00000   -1.20000
H4C   2    0.304757    0.188370    0.679851    11.00000   -1.20000
AFIX   0
C5    1    0.259119    0.239672    0.598990    11.00000    0.02843    0.05355 =
         0.08657   -0.00169   -0.00546    0.02210
AFIX 137
H5A   2    0.267566    0.197691    0.588999    11.00000   -1.20000
H5B   2    0.271410    0.274961    0.570188    11.00000   -1.20000
H5C   2    0.205443    0.218951    0.608682    11.00000   -1.20000
AFIX   0
C6    1    0.302410    0.350729    0.658960    11.00000    0.03550    0.04852 =
         0.08179    0.00193    0.00610    0.02634
AFIX 137
H6A   2    0.336096    0.377185    0.687961    11.00000   -1.20000
H6B   2    0.249290    0.333351    0.668578    11.00000   -1.20000
H6C   2    0.316770    0.385847    0.629875    11.00000   -1.20000
AFIX   0
C7    1    0.560221    0.604390    0.562169    11.00000    0.04635    0.02762 =
         0.06165   -0.00240   -0.00832    0.02492
C8    1    0.595833    0.661679    0.605133    11.00000    0.12429    0.04444 =
         0.08279   -0.02063   -0.04305    0.05647
AFIX 137
H8A   2    0.650656    0.679295    0.606995    11.00000   -1.20000
H8B   2    0.571405    0.637451    0.637542    11.00000   -1.20000
H8C   2    0.588514    0.705416    0.598703    11.00000   -1.20000
AFIX   0
C9    1    0.598878    0.634530    0.511320    11.00000    0.06060    0.03932 =
         0.08044    0.01177    0.00280    0.03028
AFIX 137
H9A   2    0.573286    0.595078    0.485105    11.00000   -1.20000
H9B   2    0.652666    0.648147    0.513747    11.00000   -1.20000
H9C   2    0.595801    0.679951    0.502068    11.00000   -1.20000
AFIX   0
C10   1    0.474325    0.576181    0.558095    11.00000    0.06216    0.05690 =
         0.10263    0.00454    0.00030    0.04781
AFIX 137
H10A  2    0.449914    0.556125    0.591260    11.00000   -1.20000
H10B  2    0.451318    0.535611    0.532339    11.00000   -1.20000
H10C  2    0.466896    0.618794    0.548083    11.00000   -1.20000
AFIX   0
C11   1    0.737335    0.526430    0.549783    11.00000    0.02256    0.03040 =
         0.04654    0.00569    0.00328    0.01787
C12   1    0.781555    0.606596    0.551383    11.00000    0.02988    0.03095 =
         0.06851    0.00870    0.00389    0.01760
AFIX  43
H12   2    0.797740    0.631570    0.583501    11.00000   -1.20000
AFIX   0
C13   1    0.802049    0.649985    0.507092    11.00000    0.03329    0.04260 =
         0.09134    0.02799    0.01240    0.02123
AFIX  43
H13   2    0.831864    0.704116    0.509381    11.00000   -1.20000
AFIX   0
C14   1    0.780276    0.616495    0.460583    11.00000    0.03590    0.06763 =
         0.07371    0.03730    0.01612    0.03378
AFIX  43
H14   2    0.795352    0.646842    0.430467    11.00000   -1.20000
AFIX   0
C15   1    0.735488    0.537000    0.457251    11.00000    0.04489    0.08976 =
         0.04611    0.01058    0.00556    0.04650
AFIX  43
H15   2    0.719184    0.512867    0.424887    11.00000   -1.20000
AFIX   0
C16   1    0.715078    0.493721    0.501462    11.00000    0.03621    0.04310 =
         0.04921    0.00660    0.00562    0.02417
AFIX  43
H16   2    0.684751    0.439672    0.498782    11.00000   -1.20000
AFIX   0
C17   1    0.725991    0.520741    0.667770    11.00000    0.02093    0.02929 =
         0.04765   -0.00689    0.00451    0.00741
C18   1    0.750979    0.501583    0.712004    11.00000    0.04441    0.03823 =
         0.04445   -0.00139    0.00325    0.01242
AFIX  43
H18   2    0.760382    0.459955    0.711121    11.00000   -1.20000
AFIX   0
C19   1    0.762532    0.541587    0.757337    11.00000    0.06442    0.06723 =
         0.04104   -0.00716    0.00298    0.01525
AFIX  43
H19   2    0.779693    0.527343    0.786943    11.00000   -1.20000
AFIX   0
C20   1    0.749104    0.601741    0.759275    11.00000    0.05154    0.06808 =
         0.06585   -0.03282    0.01442    0.01032
AFIX  43
H20   2    0.757246    0.629485    0.790177    11.00000   -1.20000
AFIX   0
C21   1    0.723828    0.621810    0.716392    11.00000    0.04377    0.05380 =
         0.08521   -0.03334    0.00427    0.02166
AFIX  43
H21   2    0.714169    0.663249    0.717801    11.00000   -1.20000
AFIX   0
C22   1    0.712520    0.582362    0.671686    11.00000    0.03051    0.04356 =
         0.06548   -0.01775   -0.00094    0.01970
AFIX  43
H22   2    0.695052    0.597102    0.642464    11.00000   -1.20000
AFIX   0
HKLF 4


REM  Pd4(SiPh2)3(CNtBu)6
REM R1 =  0.0428 for    6545 Fo > 4sig(Fo)  and  0.0771 for all    9541 data
REM    244 parameters refined using      0 restraints

END

WGHT      0.0434      0.6701

REM No hydrogen bonds found for HTAB generation

REM Highest difference peak  1.328,  deepest hole -0.488,  1-sigma level  0.083
Q1    1   0.5644  0.3859  0.6392  11.00000  0.05    1.33
Q2    1   0.6667  0.3333  0.6421  10.33333  0.05    1.25
Q3    1   0.6667  0.3333  0.5703  10.33333  0.05    0.99
Q4    1   0.5632  0.3824  0.5697  11.00000  0.05    0.71
Q5    1   0.7205  0.4795  0.5790  11.00000  0.05    0.42
Q6    1   0.7097  0.4664  0.6378  11.00000  0.05    0.37
Q7    1   0.5716  0.6320  0.5870  11.00000  0.05    0.36
Q8    1   0.7134  0.5886  0.7378  11.00000  0.05    0.36
Q9    1   0.4967  0.6052  0.5727  11.00000  0.05    0.35
Q10   1   0.6317  0.6761  0.5842  11.00000  0.05    0.35
Q11   1   0.8403  0.7344  0.5316  11.00000  0.05    0.34
Q12   1   0.7412  0.6824  0.5501  11.00000  0.05    0.33
Q13   1   0.5612  0.5158  0.5496  11.00000  0.05    0.33
Q14   1   0.7700  0.6218  0.5279  11.00000  0.05    0.33
Q15   1   0.6774  0.5765  0.6605  11.00000  0.05    0.33
Q16   1   0.5345  0.6259  0.6603  11.00000  0.05    0.32
Q17   1   0.6042  0.3938  0.6323  11.00000  0.05    0.32
Q18   1   0.7710  0.5906  0.4422  11.00000  0.05    0.31
Q19   1   0.3966  0.3251  0.6673  11.00000  0.05    0.31
Q20   1   0.6778  0.5015  0.4585  11.00000  0.05    0.31
;

_shelx_res_checksum   97633

_shelx_hkl_file
;
   0   0   3   -1.06    1.52
   0   0   3   -0.25    1.28
   0   0  -3    0.35    1.51
   0   0  -3   -0.75    1.42
   0   0   5    1.63    2.99
   0   0   5    0.51    2.92
   0   0  -5    2.78    3.19
   0   0  -5    2.81    2.95
   0   0   6 6681.69   34.26
   0   0   6 6942.38   34.40
   0   0  -6 7188.50   34.05
   0   0  -6 7107.94   34.34
   0   0   7   -1.77    3.39
   0   0   7   -0.83    3.31
   0   0  -7   -4.74    3.62
   0   0  -7    3.03    3.35
   0   0   8 3197.36   27.52
   0   0   8 3181.62   27.00
   0   0  -8 3123.88   26.00
   0   0  -8 3290.32   27.46
   0   0   9    4.32    3.40
   0   0   9    4.51    3.49
   0   0  -9    5.95    3.50
   0   0  -9    6.87    3.87
   0   0  10 7044.50   44.91
   0   0  10 6831.32   44.51
   0   0 -10 7063.88   44.60
   0   0 -10 6907.29   43.35
   0   0  11    4.48    4.01
   0   0  11   -2.62    3.77
   0   0 -11   11.45    4.81
   0   0 -11    8.51    4.32
   0   0  12   24.48    5.01
   0   0  12   25.42    5.17
   0   0 -12   30.17    5.59
   0   0 -12   29.70    5.40
   0   0  13   -4.41    4.74
   0   0  13    1.97    4.57
   0   0 -13    0.32    4.44
   0   0 -13   -0.74    4.63
   0   0  14 3819.13   40.40
   0   0 -14 4006.76   39.80
   0   0 -14 3991.72   40.14
   0   0 -15    1.31    4.88
   0   0 -15    3.74    5.12
   0   0 -16  265.13   11.89
   0   0 -16  268.79   12.12
   0   0 -17   -3.47    5.61
   0   0 -17   -1.07    5.25
   0   0 -18 3077.41   39.86
   0   0 -18 3009.54   40.33
   0   0 -19    7.18    6.74
   0   0 -19    1.74    6.18
   0   0 -20 1757.36   32.03
   0   0 -20 1779.21   33.27
   0   0 -21   -6.60    7.07
   0   0 -21    5.24    7.22
   0   0 -22  156.40   12.04
   0   0 -22  167.62   12.79
   0   0 -23   -3.54    7.74
   0   0 -23  -11.78    7.53
   0   0 -24  728.62   23.79
   0   0 -24  658.13   23.66
   0   0 -25   11.73    8.48
   0   0 -25    8.64    7.74
   0   0 -26   10.42    8.22
   0   0 -26    2.36    7.46
   0   0 -27   -2.52    8.74
   0   0 -27   -3.56    8.58
   0   0 -28  669.15   25.45
   0   0 -28  602.58   25.46
   0   0 -29   -3.34    8.93
   0   0 -29    0.45    8.60
   0   0 -30   97.10   13.17
   0   0 -30  119.09   14.26
   0   0 -31  -14.58   10.75
   0   0 -31   -9.32   10.69
   0   0 -32  158.31   15.98
   0   0 -32  174.81   17.49
   0   0 -33  -14.91   10.98
   0   0 -33    7.23   10.30
   0   0 -34  169.98   17.27
   0   0 -34  193.67   18.80
   0   0 -35   -4.88   11.20
   0   0 -35    3.44   10.69
   0   0 -36   12.24   11.63
   0   0 -36    1.37   11.15
   0   0 -37  -12.46   12.25
   1   1   1   21.27    1.77
  -1  -1   1   20.82    1.53
  -1  -1  -1   21.95    1.82
   1   1  -1   20.86    1.58
   1   1   2  155.63    4.27
  -1  -1   2  157.68    4.03
   0  -1   2 5870.70   21.63
   1   1  -2  154.54    4.00
  -1  -1  -2  149.20    4.19
   1   1   3    5.72    2.22
   1   0   3    1.45    1.38
   0   1   3   -0.23    1.25
   0  -1   3    3.26    1.79
   1   0   3    0.74    1.79
   0   1   3   -0.35    1.70
  -1  -1   3    8.40    2.14
  -1   0   3    1.61    1.65
   1   1  -3    2.76    2.11
  -1  -1  -3    2.18    2.24
  -1   0  -3    0.20    1.88
   1   0  -3    3.14    1.85
  -1   0  -3    1.96    1.46
   0  -1  -3    0.05    1.31
   1   0  -3   -2.41    2.03
   0  -1  -3    0.16    1.78
   0   1  -3    1.07    1.71
   0   1   4    3.29    2.31
   0  -1   4 3905.24   23.01
   1   1   4 3180.64   16.13
  -1   0   4   -1.39    2.36
   0   1   4    4.95    1.98
   0  -1   4 3920.25   18.20
   1   1   4 3338.14   23.27
  -1  -1   4 3345.13   22.26
  -1   0  -4 3896.30   20.44
  -1  -1  -4 3395.07   16.24
   1   0  -4    3.33    2.10
   0  -1  -4    1.04    2.63
   0   1  -4 3859.03   17.64
   0  -1  -4    1.13    1.95
   1   1  -4 3350.56   22.25
   1   1  -4 3303.94   15.06
   1   1  -4 3294.13   17.76
   1   0  -4    0.02    2.52
   0   1   5    1.30    2.72
  -1  -1   5 1018.66   10.41
  -1   0   5    0.88    3.20
   1   1   5 1048.27   14.61
  -1   0   5    5.92    3.12
   1   1   5 1000.31   10.71
   0   1   5   -3.62    3.45
   0  -1   5    0.66    2.58
   1   0   5    5.03    3.65
  -1  -1   5 1024.60   13.93
   1   0   5    0.48    2.62
   0  -1   5    1.53    3.05
   1   0  -5    2.17    2.92
   1   1  -5 1034.28   10.11
  -1  -1  -5 1004.22   14.17
  -1  -1  -5 1044.47   10.88
   0   1  -5    2.53    3.34
  -1   0  -5    0.91    3.32
   1   0  -5    6.55    3.60
   0  -1  -5    6.62    3.57
   0  -1  -5    3.24    2.83
   0   1  -5   -0.54    2.88
  -1   0  -5    6.85    3.00
   0   1   6 9948.30   44.37
   0  -1   6  277.41    8.00
  -1  -1   6  819.91   10.55
   0  -1   6  283.84    7.00
   1   1   6  833.81   11.15
   1   0   6  272.66    8.10
  -1   0   6 9871.57   39.48
   1   0   6  271.44    7.24
   1   1   6  868.46   14.18
  -1   0  -6  289.43    8.38
  -1   0  -6  289.18    7.41
  -1  -1  -6  853.98   13.87
   1   1  -6  807.79   10.33
  -1  -1  -6  868.07   11.00
   1   1  -6  865.51   13.57
   0   1  -6  273.91    8.10
   0   1  -6  262.59    6.73
   0   1   7    7.51    3.17
   1   1   7   36.28    3.32
  -1   0   7    8.26    3.63
   1   1   7   35.41    4.29
  -1   0   7    7.92    3.38
   0  -1   7    1.77    2.82
   0  -1   7    0.36    3.18
  -1  -1   7   36.57    3.50
   0   1   7    4.14    3.69
   1   0   7    5.30    3.02
  -1  -1   7   43.48    4.55
   1   0   7    1.21    3.42
   0   1  -7    4.17    3.22
  -1  -1  -7   35.41    3.41
  -1   0  -7    4.23    3.27
  -1  -1  -7   40.84    4.87
   0   1  -7    1.26    3.21
  -1   0  -7   -0.56    3.61
   1   0  -7    4.40    3.63
   1   1  -7   34.98    3.38
   0  -1  -7    1.48    3.77
   0  -1  -7    0.53    3.23
   1   0  -7   -1.93    3.34
   1   1  -7   43.00    4.78
   0  -1   8 7370.68   43.41
  -1   0   8 1777.12   20.00
  -1  -1   8  869.21   15.42
   0  -1   8 7370.72   38.27
   0   1   8 1815.60   21.82
   1   0   8 7359.70   40.01
   0   1   8 1784.26   19.47
  -1   0   8 1821.69   21.33
   1   1   8  846.57   13.29
   1   1   8  860.51   15.90
  -1  -1   8  858.19   13.00
  -1  -1  -8  864.91   13.25
   1   1  -8  858.20   12.49
   0  -1  -8 1804.38   19.63
   0  -1  -8 1857.63   21.42
   1   1  -8  880.58   15.64
   0   1  -8 7445.57   43.04
   1   0  -8 1786.55   21.20
  -1  -1  -8  831.84   15.28
  -1   0  -8 7563.61   42.64
  -1   0  -8 7402.05   40.40
   1   0  -8 1740.94   19.58
  -1  -1   9   74.54    4.97
  -1   0   9    0.29    3.29
   1   1   9   63.74    5.73
  -1   0   9    0.40    3.25
   0  -1   9   -2.65    3.14
   0  -1   9   -1.01    3.31
   0   1   9    2.46    3.41
  -1  -1   9   71.63    5.54
   1   0   9    3.89    3.50
   1   0   9    3.69    3.09
   0   1   9    3.31    3.16
   1   1   9   62.85    4.58
   0  -1  -9   -3.61    3.21
  -1   0  -9    3.51    3.45
  -1  -1  -9   65.57    4.86
   0   1  -9    0.53    3.44
   1   0  -9   -2.59    3.45
   1   0  -9   -5.55    3.80
  -1   0  -9    1.12    3.88
   0   1  -9    2.67    3.37
  -1  -1  -9   73.78    5.97
   0  -1  -9   -0.73    3.41
   1   1  -9   69.81    4.81
   1   1  -9   73.84    5.94
  -1   0  10 2717.14   27.58
   1   0  10  158.64    7.99
   1   0  10  158.72    7.39
   0   1  10 2720.50   27.28
  -1  -1  10 2126.37   26.42
  -1   0  10 2653.25   28.98
   0  -1  10  138.49    6.68
   1   1  10 2111.94   23.41
   0   1  10 2718.21   29.76
   1   1  10 2092.56   26.79
   0  -1  10  141.58    7.58
  -1  -1  10 2119.62   23.08
   1   1 -10 2166.27   26.62
   0   1 -10  138.70    6.61
   0  -1 -10 2680.76   28.67
   1   0 -10 2624.15   26.66
  -1   0 -10  154.78    7.61
   0  -1 -10 2745.56   26.87
   0   1 -10  142.32    7.56
   1   1 -10 2119.47   22.21
  -1  -1 -10 2098.50   26.23
  -1  -1 -10 2099.77   23.03
   1   0 -10 2722.16   28.97
  -1   0 -10  144.23    7.06
   1   0  11   -6.84    4.54
  -1   0  11    0.94    3.73
   0  -1  11   -3.73    3.84
   0   1  11    0.30    4.04
  -1  -1  11   59.24    6.14
   0   1  11    5.58    3.85
   0  -1  11   -5.64    3.82
   1   1  11   47.44    5.97
   1   0  11   -5.14    3.96
   1   1  11   54.06    5.24
  -1  -1  11   62.42    5.42
  -1   0  11    1.20    4.03
   1   1 -11   57.61    6.19
   0  -1 -11   -0.74    3.72
   1   1 -11   54.77    5.32
   0   1 -11   -2.29    3.90
  -1   0 -11    5.95    4.08
  -1  -1 -11   49.37    5.05
   0  -1 -11   -1.41    4.36
   1   0 -11    0.04    3.96
   0   1 -11    2.33    4.12
  -1  -1 -11   63.15    6.58
   1   0 -11   -1.76    4.20
  -1   0 -11   -2.34    4.54
   1   1  12   50.02    6.08
   0  -1  12 3880.91   35.32
   1   0  12 3915.28   38.71
   0  -1  12 3839.82   38.31
   0   1  12 2892.09   33.71
  -1   0  12 2807.70   31.50
   0   1  12 2877.32   31.36
   1   0  12 3794.57   36.33
   1   1  12   52.93    5.59
  -1  -1  12   46.23    5.27
  -1   0  12 2836.26   32.77
  -1  -1 -12   50.88    5.64
   1   1 -12   39.88    5.96
  -1   0 -12 3957.64   36.22
   1   1 -12   51.11    5.39
  -1   0 -12 3979.61   37.46
  -1  -1 -12   46.94    6.45
   1   0 -12 2881.01   30.55
   0   1 -12 3878.19   38.21
   0  -1 -12 2964.77   32.97
   0  -1 -12 2872.09   30.91
  -1   0  13   -2.48    4.51
  -1  -1  13    7.02    4.30
   1   0  13   -0.29    4.44
   1   1  13    6.63    3.86
   0  -1  13   -7.25    4.64
   0   1  13    0.40    4.23
   1   0  13   -5.51    4.93
   0   1  13    3.62    4.85
   1   1 -13    4.50    4.91
  -1  -1 -13    2.60    5.05
  -1  -1 -13    3.59    4.29
   0   1 -13   -5.23    4.85
  -1   0 -13    6.45    4.53
  -1   0 -13   -4.78    5.43
   1   0 -13   -6.20    4.76
   1   0 -13    0.58    4.86
   0  -1 -13    0.02    4.88
   0  -1 -13   -4.02    4.54
   0   1 -13   -1.90    4.70
   1   1 -13    4.37    4.08
   1   1  14 1527.11   24.80
   0  -1  14 1019.54   20.37
  -1   0  14  388.47   13.35
  -1  -1 -14 1628.66   24.75
   0  -1 -14  374.99   13.57
   1   0 -14  401.42   13.90
   0  -1 -14  369.39   12.58
   1   1 -14 1634.43   23.72
   1   1 -14 1621.49   27.03
   1   0 -14  395.70   12.96
   0   1 -14 1020.93   21.32
  -1   0 -14 1058.17   21.32
  -1   0 -14 1019.88   20.41
   0   1 -14 1062.68   19.89
  -1  -1 -14 1612.76   26.82
   0  -1  15   -2.52    4.36
  -1  -1  15   14.72    4.61
   1   0 -15   -7.65    5.23
   1   1 -15   24.60    5.25
   1   1 -15   16.44    5.62
   0   1 -15   -2.19    4.99
   0  -1 -15   -1.40    5.03
  -1   0 -15   -7.91    5.00
  -1  -1 -15   23.37    6.15
  -1   0 -15    6.39    5.27
   1   0 -15    4.13    5.18
   0   1 -15   -4.52    4.71
  -1  -1 -15   21.43    4.94
   0  -1 -15    3.89    4.59
  -1   0 -16  935.19   21.13
  -1   0 -16  971.45   21.70
   1   0 -16 2250.25   33.26
   1   0 -16 2302.13   31.59
   1   1 -16  123.07    9.26
   1   1 -16  147.91    8.70
   0  -1 -16 2279.05   32.22
   0   1 -16  965.63   20.54
  -1  -1 -16  121.45    8.42
  -1  -1 -16  134.60    9.58
   0   1 -16  954.51   22.14
   0  -1 -16 2330.28   33.46
  -1  -1 -17    1.39    5.06
   0  -1 -17    0.51    5.33
  -1  -1 -17   10.34    5.65
   1   0 -17   -2.19    5.34
   1   1 -17    9.86    5.96
   0   1 -17   10.76    5.85
  -1   0 -17   -4.86    5.58
   1   1 -17    1.98    4.99
   0  -1 -17   11.91    5.43
   0   1 -17    1.69    5.45
  -1   0 -17    5.64    5.53
   1   0 -17   -3.68    5.46
   0  -1 -18    0.56    5.95
   0   1 -18 2060.38   31.71
  -1  -1 -18  612.03   19.33
   1   0 -18    4.57    5.72
   0  -1 -18    3.20    5.45
  -1   0 -18 1965.24   32.39
  -1   0 -18 2019.61   32.71
  -1  -1 -18  636.37   18.50
   1   1 -18  646.71   20.08
   1   0 -18   -5.72    5.78
   0   1 -18 2019.03   34.16
   1   1 -18  621.14   17.66
   1   1 -19   36.28    6.86
  -1  -1 -19   12.40    6.05
   1   0 -19   -2.33    6.50
   1   1 -19   17.78    6.65
   0  -1 -19   -2.45    6.50
  -1   0 -19   -6.76    6.65
   0   1 -19    5.38    6.08
  -1  -1 -19   30.20    7.35
   0  -1 -19   -1.29    5.94
   0   1 -19  -10.46    7.04
   1   0 -19    0.38    6.17
  -1   0 -19    1.64    5.64
  -1   0 -20  110.80   10.38
   1   1 -20  362.83   14.82
   0   1 -20  117.33   10.69
  -1   0 -20  126.94   10.36
  -1  -1 -20  371.65   15.53
   0  -1 -20 1770.05   32.62
   0  -1 -20 1737.48   32.96
   1   0 -20 1738.33   31.44
   1   0 -20 1700.10   33.13
   1   1 -20  404.56   17.41
   0   1 -20  132.66   10.26
  -1  -1 -20  393.30   16.81
   1   1 -21    3.06    6.55
  -1  -1 -21    5.20    6.02
   1   0 -21  -15.95    7.36
   0   1 -21   -2.08    6.38
   0  -1 -21  -13.54    8.03
   1   1 -21    1.91    6.53
   0  -1 -21    1.78    6.51
   0   1 -21   -5.63    6.92
  -1   0 -21    3.41    6.44
  -1   0 -21   -1.28    7.11
  -1  -1 -21    7.04    7.00
   1   0 -21   -5.33    6.52
  -1   0 -22  801.73   24.04
   1   1 -22  106.80   10.07
   0   1 -22  854.34   23.59
  -1  -1 -22   80.31   10.25
   0  -1 -22  222.41   13.91
   1   0 -22  208.48   13.06
   1   1 -22   80.69    9.96
   0   1 -22  866.04   25.59
   1   0 -22  197.07   13.12
  -1   0 -22  829.49   24.44
  -1  -1 -22  112.17   10.62
   0  -1 -22  174.42   12.50
  -1   0 -23   -4.84    7.74
   0  -1 -23   -9.42    7.32
  -1  -1 -23   -2.75    7.87
   0   1 -23    1.39    6.86
  -1   0 -23   -2.36    6.74
   0  -1 -23   -9.30    7.04
  -1  -1 -23   -1.76    6.85
   1   0 -23   -5.41    6.88
   1   1 -23    4.99    7.23
   1   1 -23   -4.03    6.86
   0   1 -23  -18.88    8.42
   1   0 -23   -8.47    7.62
  -1   0 -24   81.47   10.24
   0   1 -24   84.35   10.18
   1   1 -24  299.30   15.56
   0  -1 -24  191.51   13.62
   1   0 -24  200.82   13.92
   1   0 -24  172.54   13.64
   0  -1 -24  197.19   14.00
  -1  -1 -24  296.81   16.00
   1   1 -24  312.42   17.60
  -1   0 -24  108.28   12.19
   0   1 -24   77.57   10.51
  -1  -1 -24  302.02   17.01
   0  -1 -25   -4.27    8.02
   1   0 -25  -11.75    8.43
   0  -1 -25    7.51    7.53
  -1   0 -25    3.06    7.60
  -1   0 -25  -16.78    9.07
   0   1 -25   -6.71    8.11
  -1  -1 -25   14.51    7.47
   1   1 -25    3.63    7.14
   0   1 -25   13.60    7.95
   1   0 -25  -11.59    8.65
  -1  -1 -25    2.32    8.20
   1   1 -25    4.63    7.58
   1   0 -26  411.90   19.34
   1   1 -26    1.08    7.75
  -1  -1 -26   -9.07    7.70
  -1   0 -26  387.99   19.39
  -1  -1 -26    9.63    8.87
   0  -1 -26  441.87   20.37
   1   1 -26   -1.10    7.17
   1   0 -26  384.30   19.80
   0   1 -26  354.41   19.35
  -1   0 -26  414.25   19.98
   0   1 -26  396.64   18.72
   0  -1 -26  433.48   20.08
   0  -1 -27   -4.67    8.83
   0  -1 -27   -5.62    8.17
   1   0 -27    3.55    8.25
  -1   0 -27   -3.32    8.14
   1   0 -27  -11.97    8.51
   0   1 -27   10.28    8.61
  -1  -1 -27    1.88    7.44
  -1   0 -27   -7.36    9.01
   0   1 -27    6.67    8.64
   1   1 -27    5.28    8.08
   1   1 -27   -4.38    7.74
  -1  -1 -27   -6.43    9.13
   1   1 -28  202.19   16.17
   0  -1 -28   40.51    9.50
   1   1 -28  189.22   14.80
  -1  -1 -28  184.60   15.05
  -1  -1 -28  179.17   15.34
   0   1 -28  196.72   16.21
  -1   0 -28  207.47   16.16
   0  -1 -28   43.03   10.39
   1   0 -28   47.13   10.42
   1   0 -28   40.59    9.99
  -1   0 -28  223.57   16.31
   0   1 -28  221.08   15.61
   1   1 -29   -9.33    9.47
   0  -1 -29  -11.31    9.03
   1   0 -29  -11.31    9.34
   0   1 -29   -1.49    8.83
  -1  -1 -29    3.53    7.99
   0   1 -29    4.89    8.85
   1   0 -29  -19.87    9.29
  -1  -1 -29   -7.23    9.94
   1   1 -29    8.65    7.98
  -1   0 -29   -6.15    8.98
   0  -1 -29   -6.15    9.88
  -1   0 -29    5.80    8.80
   1   0 -30  231.13   17.14
   1   1 -30   43.05   10.29
   0   1 -30   42.96   10.68
   1   0 -30  265.92   18.86
   0  -1 -30  244.24   18.04
   0   1 -30   52.34   11.68
   0  -1 -30  258.70   18.31
  -1   0 -30   52.52   10.62
   1   1 -30   38.09   10.71
  -1  -1 -30   21.93    9.58
  -1   0 -30   48.08   11.21
  -1  -1 -30   18.07    9.74
   1   0 -31  -10.18    9.85
  -1   0 -31   -4.39    9.15
   1   1 -31  -10.00   10.16
   0  -1 -31   20.62   10.00
   0   1 -31   -5.33    9.55
  -1   0 -31   -5.60   10.51
   0   1 -31   -0.64    9.68
   1   1 -31   -3.93    8.94
  -1  -1 -31    7.64    8.91
   0  -1 -31    6.63    9.51
  -1  -1 -31   13.21   10.57
   0  -1 -32   -2.44    9.23
  -1   0 -32  224.71   18.63
   1   0 -32  -13.67   10.65
   1   1 -32   62.27   12.06
  -1  -1 -32   48.95   11.74
   0  -1 -32   17.62   10.71
   1   1 -32   59.57   12.85
  -1   0 -32  201.67   17.74
  -1  -1 -32   62.03   12.69
   0   1 -32  197.32   18.31
   0   1 -32  191.07   16.68
   1   0 -32  -11.77   10.16
   1   0 -33    2.25    9.96
   0  -1 -33   -2.96   10.01
  -1   0 -33    4.05   10.56
  -1  -1 -33   13.43    9.86
   0   1 -33   10.75   10.84
   0   1 -33   21.05   11.07
   1   0 -33  -11.01   10.46
   1   1 -33   14.52   10.45
  -1   0 -33   -5.50    9.80
  -1  -1 -33    9.01   11.09
   0  -1 -33  -13.22   10.63
   1   1 -33  -16.02   10.24
   1   0 -34  129.02   15.47
   0  -1 -34  114.38   16.11
  -1  -1 -34   57.37   13.06
   1   1 -34   45.59   12.20
  -1   0 -34   23.97   11.69
   0   1 -34   -3.65   10.90
  -1   0 -34    6.03   10.61
   0  -1 -34  118.06   15.45
   0   1 -34  -24.96   11.81
   1   1 -34   35.27   12.12
  -1  -1 -34   35.75   11.82
   1   0 -34  109.34   15.80
   0  -1 -35   -3.00   10.54
  -1   0 -35   18.63   11.86
   0   1 -35   -2.52   11.10
   1   1 -35    1.76   10.75
   1   0 -35    9.22   10.83
  -1   0 -35   15.50   11.90
   1   0 -35   29.15   12.53
   0   1 -35   12.23   11.71
  -1  -1 -35    3.26   10.42
   0  -1 -35    2.02   11.26
  -1  -1 -35   13.76   11.71
  -1  -1 -36    8.31   11.27
  -1   0 -36   75.91   14.95
   0   1 -36   92.05   16.36
   0  -1 -36   47.71   13.56
   1   0 -36   26.79   12.91
   0  -1 -36   35.81   12.95
   1   1 -36  -11.67   12.03
  -1   0 -36   83.80   15.15
  -1  -1 -36   12.89   12.25
   0  -1 -37  -20.09   13.00
   0  -1 -37   -2.39   11.49
  -1   0 -37    2.01   11.50
  -1   0 -37  -12.15   12.35
  -1  -1 -37   16.07   12.16
  -1  -1 -37   -3.02   10.66
   1   0 -37  -13.30   12.27
   0   1 -37  -13.97   12.56
  -1  -2 -37    6.54   11.80
  -1   1 -37    4.22   11.49
  -1  -2 -37    9.28   10.36
   2   1 -36  -13.24   12.69
  -1  -2 -36  -27.49   12.13
  -1  -2 -36  -21.18   12.80
  -1   1 -36   34.65   13.87
   2   1 -35   14.92   11.62
  -1  -2 -35    6.60    9.81
  -1   1 -35    8.05   11.44
  -1   1 -35    0.70   10.80
  -1   1 -34  129.37   15.98
   2   1 -34    9.44   10.68
  -1   1 -34  109.18   16.21
  -1  -2 -34    9.87   10.08
  -1  -2 -34   44.67   12.62
  -1  -2 -33   -9.93    9.98
   2   1 -33   -3.93    9.76
  -1   1 -33  -10.35   11.28
  -1  -2 -33   -6.84   10.69
   2   1 -33    6.09    9.30
  -1   1 -33   -7.08   10.80
   2   1 -32   24.35   10.84
  -1   1 -32   -2.19    9.68
  -1  -2 -32   18.46    9.83
  -1   1 -32   24.32   10.85
   2   1 -32   -0.46    8.96
  -1  -2 -32   -7.97   10.94
  -1  -2 -31   -2.82    9.49
   2   1 -31  -10.52   10.02
  -1   1 -31  -13.44   10.17
  -1   1 -31   -1.62   10.03
   2   1 -31   -7.66    8.77
  -1  -2 -31   11.21    9.04
  -1  -2 -30   31.57   10.66
  -1  -2 -30    8.96    8.38
   2   1 -30   24.23   10.45
   2   1 -30   11.39    8.65
  -1   1 -30  256.21   19.21
  -1   1 -30  294.70   18.87
   2   1 -29   -4.15    7.87
  -1  -2 -29    2.53    8.97
   2   1 -29   -3.08    8.55
  -1  -2 -29  -15.53    8.64
  -1   1 -29    1.41    8.44
  -1   1 -29   -0.79    9.07
  -1   1 -28   56.19   10.79
   2   1 -28   21.47    8.63
  -1   1 -28   59.84   11.13
  -1  -2 -28   12.12    9.13
   2   1 -28   31.84    9.73
  -1  -2 -28   11.46    7.62
   2   1 -27   -6.34    7.29
  -1   1 -27    5.51    8.26
   2   1 -27   14.56    8.78
  -1   1 -27  -13.55    8.78
  -1  -2 -27   10.52    8.48
  -1  -2 -27    7.89    7.24
  -1   1 -26  425.07   20.87
  -1  -2 -26    8.73    8.17
   2   1 -26   -3.78    7.33
  -1   1 -26  420.00   19.49
   2   1 -26    8.61    7.14
  -1  -2 -26    8.10    7.14
   2   1 -25    4.84    7.73
  -1  -2 -25   -5.34    8.05
  -1   1 -25    6.73    7.61
   2   1 -25   -2.10    6.84
  -1  -2 -25    4.11    6.74
  -1   1 -25    8.28    7.90
  -1  -2 -24  137.35   11.75
  -1  -2 -24  131.48   12.73
  -1   1 -24  196.49   13.97
   2   1 -24  147.05   11.84
  -1   1 -24  185.20   13.94
   2   1 -24  123.72   12.27
  -1  -2 -23   17.84    8.18
  -1   1 -23  -13.42    8.06
   2   1 -23   40.33    7.98
  -1  -2 -23   30.93    7.79
   2   1 -23   57.30    9.83
  -1  -2 -22    7.62    6.55
   2   1 -22  -12.63    7.06
  -1   1 -22  186.09   13.05
  -1  -2 -22   -4.28    7.51
  -1   1 -22  224.36   13.49
   2   1 -22    5.78    6.80
  -1   1 -21   13.50    6.82
  -1  -2 -21    1.23    7.17
  -1  -2 -21   -2.89    5.82
   2   1 -21   -5.74    6.64
  -1   1 -21   -2.28    7.55
   2   1 -21   -4.46    6.51
  -1   1 -20 1727.91   33.34
   2   1 -20  102.64   10.09
  -1  -2 -20   97.86    8.74
  -1  -2 -20  117.31   11.23
  -1   1 -20 1725.58   31.56
   2   1 -20  100.71    8.96
   2   1 -19   10.05    6.12
  -1  -2 -19   -4.68    5.50
   2   1 -19   -5.73    5.38
  -1  -2 -19    1.81    6.37
  -1   1 -19   -5.81    6.74
  -1   1 -19    4.76    6.43
   2   1 -18   -1.29    4.88
  -1  -2 -18    6.62    5.83
  -1   1 -18    2.42    5.52
  -1  -2 -18    5.80    4.58
   2   1 -18   15.09    5.86
  -1   1 -18   -6.31    5.50
  -1   1 -17   10.87    5.63
  -1  -2 -17   53.07    7.61
   2   1 -17   52.95    6.26
  -1  -2 -17   50.20    6.59
  -1   1 -17   -7.16    5.45
   2   1 -17   49.27    7.28
  -1   1 -16 2316.81   31.74
   2   1 -16  121.41    8.14
   2   1 -16  112.69    9.43
  -1  -2 -16  134.87   10.03
  -1   1 -16 2280.22   33.28
  -1  -2 -16  127.72    8.34
   2   1 -16  147.15   10.15
   2   1 -15    1.88    4.98
   2   1 -15    6.76    4.12
  -1   1 -15    9.30    5.24
  -1  -2 -15    1.88    5.32
  -1  -2 -15   10.45    4.36
   2   1 -15    6.48    5.46
  -1   1 -15    2.98    4.71
  -1  -2 -14  103.17    7.06
  -1   1 -14  405.56   13.29
   2   1 -14  105.40    8.58
   2   1 -14   99.03    8.32
  -1   1 -14  380.53   13.50
  -1  -2 -14  101.30    8.27
   2   1 -14  107.13    7.01
   1   2  14  115.29    7.48
   1  -1  14  354.55   13.03
   2   1 -13   80.41    6.18
   2   1 -13   81.63    7.55
  -1  -2 -13   91.49    7.94
   2   1 -13   69.10    7.18
  -1  -2 -13   90.59    6.50
  -1   1 -13   -4.06    4.93
  -1   1 -13   -3.01    4.83
   1  -1  13   -2.39    4.52
   1   2  13   75.34    6.20
  -1   1 -12 2983.00   32.72
   2   1 -12   65.82    6.98
   2   1 -12   74.11    7.33
  -1  -2 -12   67.95    7.10
  -1   1 -12 2951.10   30.87
  -1  -2 -12   69.66    5.84
   2   1 -12   59.99    5.46
   1  -1  12 2812.03   32.51
   1  -1  12 2822.02   31.97
   1   2  12   61.51    5.50
   2   1 -11   51.55    6.19
  -1   1 -11   -1.33    4.37
  -1  -2 -11   56.26    6.68
   2   1 -11   50.63    5.05
  -1  -2 -11   50.77    4.98
   2   1 -11   58.77    6.41
  -1   1 -11    1.27    4.19
   1   2  11   44.72    4.75
   1   2  11   58.26    6.56
   1  -1  11   -1.68    4.17
   1  -1  11    0.12    3.92
  -2  -1  11   43.19    5.88
   2   1 -10 1038.68   19.30
  -1  -2 -10 1023.75   19.44
  -1  -2 -10 1009.27   15.54
  -1   1 -10 2727.41   26.88
  -1   1 -10 2804.02   28.89
   2   1 -10  999.94   15.37
   2   1 -10  972.13   17.92
   1  -1  10 2692.89   28.11
   1   2  10  993.14   15.47
   1   2  10 1012.01   19.91
  -2  -1  10 1007.35   19.05
  -1   1  -9    1.51    3.44
  -1  -2  -9  235.49    7.32
  -1  -2  -9  223.87    9.44
  -1   1  -9    0.14    3.18
   2   1  -9  238.18    8.77
   2   1  -9  227.01    7.39
   2   1  -9  240.26    9.70
   1   2   9  250.75   10.07
   1  -1   9    1.65    3.20
   1   2   9  236.10    7.56
  -2  -1   9  229.35    9.27
   1  -1   9    2.54    3.24
  -1  -2  -8    3.53    3.74
   2   1  -8    3.85    3.27
  -1  -2  -8    5.14    2.53
   2   1  -8    9.01    3.97
  -1   1  -8 1799.79   19.73
   2   1  -8    4.71    2.65
  -1   1  -8 1821.04   21.02
   1   2   8    2.09    3.57
   1  -1   8 1774.52   20.13
  -2  -1   8    2.24    3.16
   1  -1   8 1748.58   20.72
   1   2   8    9.09    2.69
  -1   1  -7    7.30    3.47
   2   1  -7  143.25    6.14
  -1   1  -7    4.69    3.36
   2   1  -7  136.48    4.97
  -1  -2  -7  149.83    7.46
   2   1  -7  145.84    7.10
  -1  -2  -7  152.39    5.24
   1   2   7  148.42    5.24
  -2  -1   7  159.65    7.13
   1  -1   7   -2.26    3.36
   1   2   7  150.59    7.38
   1  -1   7    2.75    3.05
   2   1  -6  145.23    5.62
  -1  -2  -6  158.62    4.72
   2   1  -6  155.66    6.95
  -1   1  -6 9937.63   39.72
  -1  -2  -6  140.36    6.73
  -1   1  -6 9899.49   42.99
   2   1  -6  152.42    4.84
   1  -1   6 9934.96   40.67
   1  -1   6 9999.00   42.56
   1   2   6  139.34    6.92
  -2  -1   6  134.73    6.29
   1   2   6  151.18    4.79
  -1   1  -5    7.29    3.47
  -1   1  -5    1.53    3.23
  -1  -2  -5  442.02    6.52
   2   1  -5  443.48   10.05
  -1  -2  -5  424.49   10.50
   2   1  -5  465.43    8.19
   1  -1   5    6.39    3.13
  -2  -1   5  443.90    8.32
   1  -1   5    0.97    2.89
   1   2   5  419.24   10.38
  -2  -1   5  442.41   10.23
   1   2   5  437.91    6.59
  -1   1  -4    1.62    2.35
  -1  -2  -4  820.26    7.14
   2   1  -4  837.11    9.28
   2   1  -4  828.66   12.30
  -1  -2  -4  796.66   12.97
  -1   1  -4    3.72    2.41
  -2  -1   4  778.16    9.43
   1  -1   4    2.82    2.28
   1  -1   4    4.58    2.32
   1   2   4  832.61    7.44
  -2  -1   4  824.39   12.47
   1   2   4  824.54   13.05
  -1   1  -3    0.10    1.64
   2   1  -3    8.82    3.13
  -1  -2  -3    6.58    3.28
  -1   1  -3    0.51    1.73
   1  -1   3   -0.36    1.72
  -2  -1   3   14.47    3.35
   1   2   3    9.84    3.09
  -2  -1   3   11.67    2.57
   1  -1   3   -0.67    1.66
  -1  -2  -2   78.83    4.03
   2   1  -2   75.40    3.72
  -2  -1   2   80.03    3.74
   1   2   2   80.29    3.80
   2   1  -1   63.03    2.92
   2   1  -1   63.47    2.62
  -1  -2  -1   61.95    3.02
  -2  -1   1   62.99    2.99
   1   2   1   59.78    3.06
  -2  -1   1   64.58    2.77
  -1  -2   0    8.65    1.66
   2   1   0    8.57    1.62
   2   1   0    7.82    1.84
   1   2   0    9.68    1.67
  -2  -1   0    8.11    1.70
  -2  -1   0    8.69    2.15
  -1  -2   1   77.06    2.89
   2   1   1   78.40    3.50
  -2  -1  -1   81.54    3.79
   1   2  -1   76.30    2.90
  -1   1   2 5984.92   25.44
   2   1   2    0.52    2.38
  -1  -2   2    0.41    2.06
   1   2  -2    0.11    2.09
  -2  -1  -2    0.91    2.80
   2   1   3  202.15    6.37
  -1  -2   3  198.80    5.90
  -1   1   3    2.58    1.78
  -2  -1  -3  200.06    6.65
   1  -1  -3    0.05    2.21
   1  -1  -3    0.57    1.74
   1   2  -3  195.63    5.91
   1  -1  -3    0.83    1.80
   2   1   4 3192.66   16.07
  -1  -2   4 3218.14   23.60
  -1   1   4 3932.42   22.21
   2   1   4 3241.26   24.96
   1  -1  -4 3901.01   22.15
   1   2  -4 3118.54   23.09
  -2  -1  -4 3167.08   16.82
   1  -1  -4 3854.82   22.91
  -2  -1  -4 3245.49   24.90
   2   1   5 1253.18   16.83
  -1  -2   5 1257.12   16.45
   2   1   5 1217.55   11.53
  -1   1   5    1.84    3.11
  -1   1   5    3.72    3.37
   1   2  -5 1255.77   15.94
   1  -1  -5    7.74    3.55
  -2  -1  -5 1264.13   16.79
   1   2  -5 1262.42    8.98
  -2  -1  -5 1281.69   11.96
  -1  -2   6  422.95    6.65
   2   1   6  441.03   10.94
  -1   1   6  286.64    8.27
   2   1   6  410.16    7.58
  -1   1   6  293.04    8.05
  -1  -2   6  412.47   10.14
   1   2  -6  408.47   10.27
  -2  -1  -6  441.15   10.72
   1  -1  -6  288.18    7.87
   1  -1  -6  285.25    8.03
  -2  -1  -6  423.72    7.76
   1   2  -6  428.96    6.45
  -1  -2   7   41.12    4.43
  -1  -2   7   40.77    3.01
  -1   1   7    9.88    3.75
   2   1   7   41.30    3.39
   2   1   7   49.21    4.90
  -1   1   7    4.67    3.37
  -2  -1  -7   40.85    3.43
  -2  -1  -7   40.73    4.88
   1   2  -7   45.36    3.13
   1  -1  -7   -3.12    3.65
   1   2  -7   39.08    4.70
   1  -1  -7   -9.05    4.09
  -1   1   8 7462.38   43.31
  -1  -2   8  117.19    4.88
   2   1   8  118.40    5.24
  -1  -2   8  104.07    6.29
   2   1   8  112.25    6.64
  -1   1   8 7514.81   42.05
   1  -1  -8 7363.08   41.90
   1   2  -8  114.38    4.67
  -2  -1  -8  121.98    5.39
   1  -1  -8 7487.53   41.62
  -2  -1  -8  117.60    6.93
   1   2  -8   92.38    6.27
   2   1   9 1038.30   19.03
  -1   1   9    8.01    3.71
   2   1   9  990.25   14.98
  -1  -2   9 1007.11   13.90
  -1   1   9    8.83    4.01
   1  -1  -9    2.22    3.30
   1   2  -9 1051.66   18.32
  -2  -1  -9 1044.68   15.25
  -2  -1  -9 1049.93   18.40
   1   2  -9  990.84   13.48
   1  -1  -9   -2.48    3.68
   2   1  10  498.57   13.96
  -1  -2  10  456.95   13.37
  -1  -2  10  471.72   10.46
   2   1  10  468.90   11.19
  -1   1  10  138.59    7.30
  -1   1  10  148.58    7.86
  -2  -1 -10  497.25   11.40
   1  -1 -10  157.24    7.48
  -2  -1 -10  481.94   13.59
   1   2 -10  483.75   13.25
   1  -1 -10  137.88    7.42
   1   2 -10  451.54   10.01
  -1  -2  11   82.30    6.72
  -1  -2  11   84.85    5.45
  -1   1  11   -6.50    4.10
   2   1  11   77.04    5.55
   2   1  11   97.79    7.23
  -1   1  11   -2.92    4.36
   1  -1 -11   -1.35    4.28
   1   2 -11   82.46    6.94
  -2  -1 -11   97.06    7.56
   1  -1 -11   -3.44    4.59
  -2  -1 -11   98.05    6.17
   1   2 -11   78.92    5.22
  -1   1  12 3893.17   37.59
  -1  -2  12   21.00    3.93
   2   1  12   20.02    4.34
  -1   1  12 3790.74   38.13
   1  -1 -12 3913.43   37.04
   1  -1 -12 3935.16   36.88
  -2  -1 -12   21.37    4.30
   1   2 -12   23.90    5.27
  -2  -1 -12   22.90    5.44
   1   2 -12   17.85    4.04
  -1  -2  13  100.92    6.46
   2   1  13   84.25    6.44
  -1   1  13   -2.36    4.28
  -1   1  13    3.70    4.46
   1  -1 -13   -0.53    4.39
  -2  -1 -13   94.72    8.06
   1   2 -13   91.22    7.88
   1  -1 -13   -0.07    4.62
  -2  -1 -13  102.43    7.02
   1   2 -13   94.92    6.40
   2   1  14    3.67    3.85
  -1  -2  14    9.55    3.99
  -2  -1 -14   17.40    4.30
   1   2 -14   11.36    4.05
   1  -1 -14 1038.03   21.04
   1   2 -14    7.44    4.93
   1  -1 -14 1017.75   21.06
  -2  -1 -14   13.70    5.49
  -1  -2  15   22.01    4.52
   1   2 -15   26.71    5.08
   1  -1 -15   -3.23    5.07
   1   2 -15   20.63    5.89
   1  -1 -15   -6.58    5.60
  -2  -1 -15   21.05    5.61
  -2  -1 -15   20.65    4.86
  -1  -2  16    0.89    3.94
   1  -1 -16  947.67   21.41
   1   2 -16   -1.68    4.96
  -2  -1 -16   -0.21    4.39
   1   2 -16    2.62    4.17
  -2  -1 -16    2.21    5.44
   1  -1 -16  966.18   21.66
  -2  -1 -17    0.34    4.56
   1  -1 -17   -2.52    5.41
   1   2 -17    0.94    4.36
   1   2 -17   -4.48    5.75
   1  -1 -17   -6.99    5.36
  -2  -1 -17    4.15    5.43
   1   2 -18   24.77    5.60
   1  -1 -18 2069.09   33.40
  -2  -1 -18   21.65    6.84
   1  -1 -18 2063.81   33.09
   1   2 -18   12.97    6.33
  -2  -1 -18   26.33    6.02
  -2  -1 -19   17.74    6.83
   1  -1 -19   -7.01    6.36
   1  -1 -19    0.35    5.99
   1   2 -19    2.71    5.82
   1   2 -19   -5.57    5.45
  -2  -1 -19    4.51    5.72
   1  -1 -20  114.65   10.19
   1  -1 -20  113.49   10.34
  -2  -1 -20    6.60    5.87
   1   2 -20    3.53    5.77
  -2  -1 -20    2.71    6.49
   1   2 -20   -6.41    6.51
  -2  -1 -21    8.65    6.31
   1  -1 -21   -8.47    7.51
   1  -1 -21   -0.33    6.54
   1   2 -21    4.29    5.96
   1   2 -21    5.26    6.50
  -2  -1 -21   16.74    7.80
   1   2 -22   75.22   10.03
   1  -1 -22  865.23   24.73
   1   2 -22   72.26    8.58
  -2  -1 -22   69.13   10.15
  -2  -1 -22   74.47    9.08
   1  -1 -22  826.17   24.47
  -2  -1 -23   54.54    8.86
   1   2 -23   50.40    8.26
   1   2 -23   55.01    9.94
  -2  -1 -23   38.84    9.14
   1  -1 -23  -11.26    7.38
   1  -1 -23   -5.11    7.35
  -2  -1 -24   56.61    8.81
   1   2 -24   58.70    8.83
   1  -1 -24   93.51   10.97
   1   2 -24   81.23   11.10
  -2  -1 -24   69.09   10.67
   1  -1 -24  106.92   11.50
   1   2 -25   26.31    8.78
   1   2 -25    2.04    6.65
   1  -1 -25   -8.61    7.39
  -2  -1 -25   -1.01    6.73
   1  -1 -25   -0.22    7.71
  -2  -1 -25    6.90    8.11
  -2  -1 -26   35.52    8.84
  -2  -1 -26   20.26    8.88
   1  -1 -26  337.57   18.28
   1   2 -26   12.24    7.63
   1  -1 -26  371.75   19.21
   1   2 -26   13.77    7.47
   1  -1 -27   -6.90    8.72
  -2  -1 -27    8.92    7.58
  -2  -1 -27    2.70    8.43
   1   2 -27    6.91    8.07
   1   2 -27    6.31    7.17
   1  -1 -27    9.90    8.46
  -2  -1 -28   18.75    9.69
   1   2 -28   -1.14    7.77
   1  -1 -28  249.54   17.51
   1   2 -28    4.43    8.45
   1  -1 -28  235.26   16.61
  -2  -1 -28   17.28    8.48
   1  -1 -29   -8.85    9.44
   1   2 -29    4.33    8.73
   1  -1 -29   22.42    9.28
  -2  -1 -29  -19.24    9.70
   1   2 -29    1.79    7.86
  -2  -1 -29    6.85    7.96
   1   2 -30    8.96    8.70
  -2  -1 -30   18.99    9.62
   1   2 -30   10.40    8.66
  -2  -1 -30  -10.64    8.18
   1  -1 -30   58.64   11.46
   1  -1 -30   68.01   12.02
  -2  -1 -31   20.46   10.76
   1  -1 -31   -0.64    9.39
   1  -1 -31  -23.30   11.23
   1   2 -31  -10.40    8.82
   1   2 -31   21.19   10.04
  -2  -1 -31   -0.91    8.73
  -2  -1 -32    2.31   10.12
   1   2 -32   -1.87   10.10
   1  -1 -32  161.37   16.43
   1   2 -32   -3.23    8.85
  -2  -1 -32   13.16    9.34
   1  -1 -32  206.44   17.61
  -2  -1 -33  -10.87   11.72
   1   2 -33  -12.81   10.06
   1  -1 -33   -6.28   10.08
  -2  -1 -33   -1.80    9.33
   1  -1 -33   -2.24   10.83
   1  -1 -34    4.36   10.64
  -2  -1 -34    5.57    9.65
   1   2 -34   -3.42   10.79
   1  -1 -34  -16.91   10.99
  -2  -1 -34   20.36   12.58
  -2  -1 -35  -14.70   11.73
   1  -1 -35    6.00   11.19
   1   2 -35   -3.27   10.45
  -2  -1 -35  -12.69   10.45
   1  -1 -35   21.78   11.70
   1  -1 -36   75.22   15.03
  -2  -1 -36    7.59   11.70
   1  -1 -36   89.96   15.27
   1   2 -36    6.24   11.60
  -2  -1 -36   -1.20   10.08
  -2  -1 -37   28.40   13.13
  -2  -1 -37    5.09   12.31
   1  -1 -37  -17.26   12.56
  -2  -2   0    4.17    2.20
  -2   0   0    4.27    1.43
   2   2   0    4.27    2.73
   2   0   0    3.41    1.44
  -2   0   0    6.32    1.71
   2   2   0    7.10    2.19
   2   0   0    4.59    1.38
  -2  -2   0    5.98    3.09
  -2  -2   1  496.55    6.79
  -2   0   1   -1.80    1.67
   2   2   1  471.65    8.35
   0   2   1   -1.57    1.50
   0  -2   1   -0.84    1.36
  -2   0   1   -1.95    1.70
  -2  -2   1  483.15    7.30
   2   0   1   -0.84    1.72
   2   0  -1   -0.35    1.48
  -2  -2  -1  487.51    8.30
   0   2  -1   -1.12    1.38
   2   0  -1   -2.18    1.73
   2   2  -1  503.41    7.30
   2   2  -1  482.07    6.55
  -2   0  -1   -1.80    1.99
   0  -2  -1   -0.97    1.54
   2   0   2 1000.48    9.22
  -2  -2   2    7.70    3.18
   0   2   2  751.22    9.37
  -2   0   2  733.66    8.33
   2   0   2 1049.43   11.09
   2   2   2    5.92    3.32
  -2   0   2  749.29    9.25
  -2  -2  -2   19.10    4.11
   2   0  -2  697.43    9.11
   0  -2  -2  718.09    9.35
  -2   0  -2 1039.57   11.24
   0   2  -2 1065.06   10.57
  -2   0  -2 1013.84    9.28
   2   0  -2  731.39    8.03
   2   2  -2    2.87    3.11
   2   2   3  177.47    7.00
   0   2   3    3.57    1.62
  -2  -2   3  176.20    6.36
   0  -2   3   -0.40    2.24
  -2   0   3   -0.10    2.47
   2   0   3    1.49    1.79
   2   0   3   -0.94    2.52
  -2   0   3   -0.91    2.44
   0   2   3   -1.27    2.46
   0  -2  -3   -0.17    1.51
   0  -2  -3   -0.29    2.52
  -2   0  -3   -0.77    1.91
   2   2  -3  171.59    6.35
  -2  -2  -3  191.32    7.06
  -2   0  -3   -0.43    2.84
   0   2  -3   -1.26    2.29
   2   0  -3    1.31    2.14
   2   0  -3   -0.72    2.61
  -2   0   4 3141.87   22.60
   2   0   4  373.08    6.79
  -2   0   4 3131.28   21.08
   0  -2   4  401.47    8.45
   2   2   4  930.77   14.38
  -2  -2   4  862.04   13.28
   2   0   4  397.05    8.84
   2   2  -4  886.41   13.38
  -2  -2  -4  902.53   14.09
   0  -2  -4 3113.02   16.27
   0  -2  -4 3150.59   23.29
   2   0  -4 3091.50   20.69
   0   2  -4  362.67    8.34
   2   0  -4 3140.40   22.72
  -2   0  -4  389.16    7.07
  -2   0  -4  389.27    8.62
   0   2   5    7.27    3.21
   2   0   5   10.70    4.48
   0  -2   5   -1.74    3.42
   2   2   5  163.28    3.79
   2   2   5  162.23    6.86
  -2   0   5   19.87    4.75
  -2  -2   5  156.75    6.43
   0   2   5    3.19    4.14
   2   0   5   15.74    3.30
  -2   0   5   10.17    4.42
   0  -2   5   11.50    2.79
  -2   0  -5   14.61    4.60
  -2   0  -5    6.48    3.12
  -2  -2  -5  146.42    6.96
   0   2  -5    5.94    2.76
   2   0  -5   11.79    4.40
   0  -2  -5   15.94    3.21
   2   0  -5   10.32    4.37
   2   2  -5  167.55    6.66
   0   2  -5    6.64    3.91
   0  -2  -5    8.55    4.35
   2   2  -5  182.80    4.31
  -2  -2  -5  150.14    3.90
   0   2   6 2834.03   25.90
   0  -2   6  189.65    7.18
   2   0   6  187.00    7.42
   2   2   6   29.12    2.46
   2   2   6   25.61    4.29
  -2   0   6 2872.94   24.95
   0   2   6 2793.39   20.11
  -2  -2   6   28.95    4.15
   0  -2   6  192.93    5.21
   2   0   6  190.52    6.14
  -2  -2  -6   29.16    2.51
   2   0  -6 2855.60   24.43
  -2   0  -6  201.42    7.41
  -2  -2  -6   25.40    4.36
   2   2  -6   26.79    4.01
   0  -2  -6 2905.21   19.84
   0   2  -6  179.53    7.10
   2   2  -6   26.43    2.71
  -2   0  -6  200.81    6.30
   2   2  -6   28.02    2.23
   0   2  -6  193.22    5.28
   0  -2  -6 2781.29   25.43
   2   0  -6 2933.00   25.08
   2   0  -6 2779.71   20.62
  -2  -2   7  853.46   15.66
   2   0   7   -0.45    2.66
   2   2   7  834.30   10.75
  -2   0   7    1.03    3.33
   0  -2   7    0.12    3.16
   2   0   7   -3.15    3.39
   0   2   7    0.57    2.59
   0  -2   7    1.92    2.51
   0   2   7    2.71    3.62
   2   0  -7   -2.97    3.71
  -2   0  -7   -4.82    3.94
  -2  -2  -7  851.20   10.78
  -2  -2  -7  864.77   16.28
   0  -2  -7   -1.77    3.89
  -2   0  -7   -5.34    3.07
   2   0  -7   -2.46    3.02
   0  -2  -7   -2.19    2.80
   2   2  -7  836.67   11.51
   2   2  -7  825.69   15.56
   2   2  -7  837.02    9.62
   2   0  -7   -1.01    3.87
   0   2  -7   -0.87    2.44
   0   2  -7   -1.51    3.30
   0   2   8 2604.41   27.64
  -2  -2   8  108.08    6.78
   0  -2   8  474.18    9.38
   2   2   8  130.88    7.70
  -2   0   8 2589.14   26.84
   2   2   8  106.64    4.69
   0   2   8 2683.58   23.09
   2   0   8  456.95   10.14
   0  -2   8  451.44   11.56
   2   0   8  479.67   11.95
   2   0  -8 2581.50   26.96
  -2  -2  -8  117.05    7.24
   0   2  -8  470.56   11.81
  -2   0  -8  463.72   11.54
   0  -2  -8 2597.62   22.51
   2   2  -8  114.18    5.39
   2   0  -8 2661.42   23.26
   2   0  -8 2598.52   26.88
   2   2  -8  108.90    4.38
   2   2  -8  105.28    6.76
   0   2  -8  464.55    9.08
  -2   0  -8  457.71   10.24
   0  -2  -8 2643.12   27.36
  -2  -2  -8   99.89    4.68
   2   0   9    1.90    2.76
  -2  -2   9   82.75    6.37
   0   2   9   -0.28    3.71
   2   2   9   89.40    6.98
   2   0   9   -3.83    3.62
   0  -2   9    2.22    3.22
   2   2   9   86.55    4.85
  -2   0   9   -3.55    3.53
   0   2   9    0.19    2.98
   0  -2   9    2.72    2.72
  -2   0  -9   -0.43    3.13
   2   0  -9    2.42    4.09
   2   2  -9   82.39    6.44
   2   0  -9   -2.62    3.92
   0   2  -9    2.61    2.83
   2   2  -9   82.63    4.35
   2   0  -9   -3.15    3.42
   0   2  -9   -4.31    3.72
   0  -2  -9    3.11    2.77
   2   2  -9   86.73    5.37
   0  -2  -9    1.23    4.04
  -2   0  -9   -0.43    3.90
  -2  -2  -9   80.37    6.82
  -2  -2  -9   85.52    4.81
   0   2  10  146.46    6.98
  -2   0  10  131.61    7.66
   2   2  10   13.97    4.96
   0  -2  10  378.34   11.93
  -2  -2  10   14.71    4.62
   2   0  10  375.31   10.56
   2   2  10   13.22    3.42
   0  -2  10  392.12    9.95
   2   0  10  401.47   12.17
   0   2  10  137.65    8.04
   2   0 -10  135.31    8.24
   0  -2 -10  129.45    7.77
   2   2 -10   18.46    4.26
   2   2 -10   15.62    3.38
  -2   0 -10  398.90   10.79
   2   0 -10  140.55    7.80
   0  -2 -10  137.47    6.61
  -2  -2 -10   16.18    3.54
   0   2 -10  385.00    9.54
   2   2 -10   15.91    4.86
  -2  -2 -10   11.01    4.80
  -2   0 -10  390.24   11.82
   2   0 -10  132.41    6.75
  -2   0  11   -0.31    4.13
   2   0  11    2.11    3.51
   0   2  11    0.85    3.65
   0  -2  11   -0.31    3.40
   2   0  11    7.17    4.49
   0  -2  11   -1.56    4.14
   2   2  11  733.00   13.98
   0   2  11   -4.39    4.47
   2   2 -11  734.56   17.46
   2   0 -11   -0.47    3.63
  -2   0 -11    3.61    3.71
  -2  -2 -11  765.18   14.08
   0   2 -11   -2.84    3.74
   0  -2 -11   -1.24    3.58
   2   2 -11  744.36   15.55
  -2   0 -11   -7.20    5.06
   2   0 -11    2.07    4.87
   2   0 -11    0.85    4.33
  -2  -2 -11  669.06   17.30
   0  -2 -11   -5.79    4.88
   0   2 -11    2.21    4.28
   2   2 -11  724.90   12.62
   2   0  12  520.28   13.76
   2   0  12  556.94   15.65
   2   2  12   -6.17    3.84
   0   2  12 1342.36   21.00
   0  -2  12  526.22   12.91
   0   2  12 1346.46   24.04
   0  -2 -12 1405.91   24.08
   2   2 -12    1.06    3.31
   2   0 -12 1286.70   22.57
  -2  -2 -12    1.13    3.59
   2   2 -12   -0.89    4.88
  -2   0 -12  549.88   14.04
   2   0 -12 1349.84   25.06
  -2   0 -12  529.75   14.98
  -2  -2 -12   -5.86    5.55
   0   2 -12  518.42   14.88
   0  -2 -12 1382.03   20.82
   0   2 -12  541.18   12.59
   2   2 -12   -4.69    4.63
   2   0 -12 1284.89   20.79
   2   0  13   -5.33    3.98
   2   2  13   90.90    6.30
   0   2  13   -3.19    4.35
   0  -2  13   -1.23    3.79
   2   0 -13   -8.63    5.23
   2   2 -13  109.20    7.92
  -2   0 -13    1.63    4.08
  -2   0 -13    2.82    4.90
   2   0 -13  -10.78    4.96
   0   2 -13   -2.51    4.16
  -2  -2 -13  104.58    8.66
   2   0 -13   -4.41    5.41
  -2  -2 -13  107.72    6.93
   2   2 -13   93.40    6.07
   0  -2 -13   -9.35    4.54
   0  -2 -13   -5.66    5.45
   0   2 -13   -5.20    4.72
   2   2 -13  103.17    8.11
   2   2  14   32.01    4.77
   0   2  14  613.08   15.96
   0  -2  14   70.64    6.15
   0  -2 -14  628.62   17.59
   2   2 -14   26.04    5.80
   0  -2 -14  634.58   15.69
  -2  -2 -14   31.21    4.95
  -2   0 -14   71.47    7.40
   2   0 -14  620.93   15.57
   2   2 -14   35.10    6.01
   0   2 -14   77.18    7.61
   2   0 -14  611.81   18.59
  -2   0 -14   65.40    6.35
   0   2 -14   74.71    6.45
   2   0 -14  638.40   17.54
  -2  -2 -14   26.30    6.20
   2   2 -14   34.39    4.64
   2   2  15   21.49    4.73
   0  -2  15   -5.09    4.07
  -2   0 -15   -6.41    4.49
   0  -2 -15    3.53    4.21
   2   0 -15    3.99    5.68
   2   2 -15   19.85    5.31
   2   0 -15   -1.01    4.83
   0  -2 -15   -8.68    5.56
  -2  -2 -15   22.95    4.90
   0   2 -15   -1.75    5.12
   0   2 -15    1.91    4.26
   2   2 -15   20.88    4.72
  -2   0 -15   -9.44    5.69
   2   0 -15   -0.14    4.74
  -2  -2 -15   15.80    5.82
   2   2 -15   31.76    6.55
   0  -2  16  767.26   18.57
   2   0 -16  641.73   18.57
   0   2 -16  766.89   20.55
   2   0 -16  643.74   17.03
   0   2 -16  796.55   17.99
   0  -2 -16  648.98   18.96
  -2  -2 -16   19.87    6.31
  -2   0 -16  753.99   18.78
   0  -2 -16  657.84   17.38
   2   2 -16   10.71    6.01
  -2   0 -16  793.45   20.19
   2   2 -16    9.87    4.41
  -2  -2 -16   18.94    4.81
   2   2 -16   16.06    5.43
  -2   0 -17   -6.85    5.28
  -2   0 -17    1.38    5.81
   0   2 -17    8.21    5.92
   2   0 -17   -9.90    5.53
   0  -2 -17   -0.95    5.01
  -2  -2 -17  109.91    9.88
   2   2 -17  109.21    7.84
   0  -2 -17   -1.73    5.86
   2   2 -17  109.99    9.60
   2   0 -17  -11.81    6.23
   2   2 -17  113.58    9.55
  -2  -2 -17  110.25    8.13
   0   2 -17    3.73    4.78
  -2   0 -18   55.62    6.96
   0   2 -18   49.12    6.67
   0  -2 -18  499.27   16.34
  -2  -2 -18   15.49    6.82
   2   2 -18   19.57    5.32
   0  -2 -18  523.71   18.04
   2   2 -18   11.77    6.05
  -2   0 -18   53.87    7.70
   0   2 -18   47.95    7.84
  -2  -2 -18   20.74    5.55
   2   0 -18  501.56   17.88
   2   0 -18  532.10   16.58
  -2  -2 -19    2.47    6.18
   0   2 -19    6.62    6.05
  -2  -2 -19   -0.87    4.83
   2   0 -19    6.29    5.89
   0  -2 -19   -4.23    6.52
   2   2 -19    0.88    5.00
  -2   0 -19  -10.58    6.56
   0   2 -19   -4.45    5.79
   2   2 -19   11.98    6.85
   2   0 -19   -6.08    5.83
   0  -2 -19   -8.54    6.02
  -2   0 -19    3.98    5.38
  -2   0 -20  360.30   15.67
   0   2 -20  349.65   14.48
   0  -2 -20   -2.80    5.70
  -2   0 -20  360.45   16.18
   2   2 -20   11.79    5.62
   0   2 -20  378.80   17.15
   2   0 -20   -0.80    6.09
  -2  -2 -20   12.71    7.13
  -2  -2 -20   14.81    5.87
   2   0 -20   -0.68    6.37
   2   2 -20   17.89    6.91
   0  -2 -20    4.55    6.58
   0   2 -21   -2.86    6.07
   0   2 -21   -2.77    6.50
  -2  -2 -21   66.82    8.39
   2   0 -21   -6.64    6.60
   0  -2 -21   -3.27    5.99
   2   2 -21   80.86   10.19
   2   2 -21   48.70    7.23
   2   0 -21  -15.63    7.11
  -2   0 -21    8.40    6.36
  -2  -2 -21   60.34    9.62
  -2   0 -21   -0.03    7.35
   0  -2 -21   -5.13    7.09
   0  -2 -22  277.22   14.48
   2   0 -22  245.50   13.77
  -2  -2 -22    5.54    6.18
   2   0 -22  261.05   15.29
   0   2 -22  235.81   13.53
  -2  -2 -22    0.38    7.35
   2   2 -22   12.90    7.46
  -2   0 -22  215.37   14.13
  -2   0 -22  204.81   13.17
   2   2 -22   -4.79    5.68
   0  -2 -22  298.30   16.26
   0   2 -22  201.35   13.80
   0  -2 -23   -9.06    6.87
  -2  -2 -23   18.28    8.49
   2   2 -23   26.52    8.60
  -2  -2 -23    8.20    6.25
   2   2 -23   23.72    7.00
   0  -2 -23   -2.84    7.19
   0   2 -23  -16.04    7.34
   2   0 -23  -11.46    7.36
  -2   0 -23   -4.39    8.07
   2   0 -23   -1.61    6.78
  -2   0 -23    3.29    6.39
   0   2 -23   -3.84    6.90
   0  -2 -24   39.63    9.03
   2   2 -24    0.19    7.50
   0   2 -24   72.09    9.51
   2   2 -24    6.65    6.66
  -2  -2 -24   -8.61    8.28
  -2   0 -24   78.88   10.79
  -2   0 -24   72.88    9.73
  -2  -2 -24    6.68    6.76
   2   0 -24   25.27    8.10
   0  -2 -24   26.61    7.41
   2   0 -24   13.52    7.29
   0   2 -24   79.48   10.81
   0  -2 -25    3.88    8.01
   0   2 -25    8.64    7.45
   0   2 -25  -11.71    7.57
   2   2 -25   14.07    6.95
  -2  -2 -25    8.90    7.95
   2   0 -25    5.97    7.18
   0  -2 -25   -3.44    6.70
  -2   0 -25  -14.90    9.52
  -2  -2 -25   34.93    8.03
   2   2 -25   22.90    8.28
  -2   0 -25    0.98    7.29
   2   0 -25   -3.11    7.78
   0   2 -26  125.03   11.57
  -2   0 -26  135.80   13.49
  -2  -2 -26   13.22    9.05
   2   0 -26  153.85   13.98
   2   2 -26   12.96    7.22
   2   2 -26   -0.11    7.75
   0  -2 -26  168.78   13.55
  -2   0 -26  117.14   12.09
   0   2 -26  134.39   13.29
  -2  -2 -26   17.30    7.19
   2   0 -26  146.90   12.40
   0  -2 -26  162.54   14.09
  -2  -2 -27   34.12    8.53
   0  -2 -27   -4.09    7.19
   0   2 -27   -4.76    7.56
  -2   0 -27   -3.31    7.62
  -2   0 -27    5.21    8.24
   2   2 -27   18.79    9.63
   2   0 -27   19.14    9.38
   0   2 -27   -0.14    7.80
   0  -2 -27   -2.30    8.52
   2   2 -27   39.34    8.47
  -2  -2 -27   30.54    9.96
   2   0 -27   12.38    8.02
   2   0 -28   59.27   10.98
   2   2 -28    5.34    8.87
   0  -2 -28   56.41   11.32
  -2  -2 -28   21.47    9.73
   0   2 -28   -1.84    8.03
   0  -2 -28   38.01    9.22
   0   2 -28  -17.48    8.76
  -2  -2 -28   -5.74    8.09
   2   2 -28    3.79    7.16
  -2   0 -28  -11.53    8.85
  -2   0 -28    7.41    7.64
   2   0 -28   64.04   10.30
   0  -2 -29    6.99    8.05
   0   2 -29  -12.64    9.26
  -2  -2 -29   -7.21    9.49
   2   2 -29    4.75    7.88
   0  -2 -29   -4.22    9.14
   2   0 -29   10.02    8.83
   2   0 -29    6.00    8.32
   0   2 -29   -0.66    8.32
   2   2 -29    6.36    9.42
  -2  -2 -29   -7.26    7.71
  -2   0 -29   -9.55    9.11
  -2   0 -29    5.61    8.39
   2   0 -30   85.48   11.92
   2   2 -30   -1.91    8.86
   2   0 -30   63.94   11.97
  -2   0 -30   84.57   12.92
  -2  -2 -30    0.24    9.27
   0  -2 -30   57.29   11.99
   2   2 -30   -2.29    8.12
   0   2 -30   83.60   12.95
  -2  -2 -30    8.28    8.36
  -2   0 -30   72.84   12.29
   0  -2 -30   65.75   11.56
   0   2 -30   91.96   12.46
   0   2 -31   -0.63    9.25
   0  -2 -31    8.39    8.66
   2   2 -31    0.23    9.84
  -2  -2 -31   17.41    9.79
  -2   0 -31   16.84   10.10
   0   2 -31    0.49    8.75
   2   0 -31  -18.68    9.62
  -2  -2 -31    6.85   10.08
   0  -2 -31    9.35    9.93
  -2   0 -31   -3.57    9.54
   2   0 -31   -5.72   10.17
   2   2 -31   33.18    9.86
   2   2 -32   -7.41    9.63
   2   0 -32   61.48   12.60
  -2  -2 -32    3.90   10.22
  -2   0 -32   17.13   10.54
   2   0 -32   57.60   11.61
  -2  -2 -32   -7.34    8.99
   0  -2 -32   48.15   11.30
   0   2 -32   10.05   10.29
   0   2 -32    8.39    9.53
   0  -2 -32   25.90   10.78
  -2   0 -32   19.40   10.18
   0   2 -33   13.54    9.88
   0  -2 -33   23.33   11.57
  -2  -2 -33    5.33   10.89
   0   2 -33  -17.41   10.38
  -2  -2 -33   13.88    9.90
   2   0 -33   -6.89   10.51
   2   2 -33    7.75   10.03
  -2   0 -33   10.18    9.75
   0  -2 -33   -2.49    9.31
  -2   0 -33    7.19   10.90
   2   0 -33   10.31    9.93
  -2   0 -34   20.85   11.60
  -2   0 -34   10.45   10.75
   2   0 -34   -3.14   10.18
  -2  -2 -34    7.95   11.78
   0  -2 -34    2.79   10.95
  -2  -2 -34   -0.11    9.59
   0  -2 -34  -17.59   10.80
   2   2 -34    5.45   10.26
   0   2 -34    9.37   11.30
   2   0 -34   -8.88   10.30
   2   0 -35   -7.78   11.25
  -2   0 -35   -9.49   11.82
  -2  -2 -35   10.89   10.72
   2   2 -35   -2.63   10.78
   0   2 -35   -8.57   11.43
  -2  -2 -35    8.59   11.86
  -2   0 -35    8.16   11.27
   0  -2 -35   -7.78   11.48
   0  -2 -35   13.41   10.66
   2   0 -36   36.81   13.45
  -2  -2 -36   13.68   12.87
   2   2 -36  -12.79   11.92
  -2   0 -36   20.39   12.21
  -2   0 -36   11.87   11.55
   0   2 -36    4.23   11.10
   0  -2 -36   27.32   11.67
   0  -2 -36   43.39   13.45
  -2   0 -37    0.74   11.25
   0  -2 -37   -2.75   11.65
  -2  -2 -37    1.61   12.54
  -2   0 -37    7.47   12.45
   0  -2 -37   11.60   11.64
  -1  -3 -37   24.11   13.22
  -2   1 -37   -0.31   11.45
  -1  -3 -36    2.40   12.24
   3   1 -36  -12.98   11.60
  -2   1 -36   -4.79   11.26
  -2   1 -36   10.37   11.87
  -1   2 -36   10.02   11.68
  -2  -3 -36    8.47   12.85
   3   2 -35   -7.46   10.57
  -2  -3 -35   15.51   11.99
  -1   2 -35    5.60   11.13
  -1  -3 -35   -0.58   11.27
  -2   1 -35    5.50   11.13
  -2   1 -35    5.08   10.85
  -1  -3 -35    5.14   10.00
   3   1 -35   10.51   11.68
  -2   1 -34   44.46   12.66
   3   2 -34    8.25   11.71
  -1   2 -34   47.30   13.64
   3   1 -34   26.54   11.62
  -2  -3 -34   -6.62    9.51
  -1  -3 -34   -6.20   12.09
  -1  -3 -34    3.60    9.67
  -2  -3 -34   -9.13   11.30
  -2   1 -34   43.51   12.28
  -1   2 -34   36.80   12.46
   3   1 -33   39.75   12.73
  -2   1 -33    1.69   10.46
   3   2 -33    3.02   10.48
  -2   1 -33   30.22   11.81
  -2  -3 -33   30.36   12.60
  -1  -3 -33   -5.27    9.31
  -2  -3 -33   -2.89    9.27
  -1   2 -33   12.64   10.42
  -1   2 -33  -19.52   11.53
  -1  -3 -33   16.76   11.76
  -2  -3 -32   10.03    9.37
   3   1 -32   -9.37    8.91
   3   2 -32    0.04    9.89
  -1   2 -32   51.64   12.66
  -1   2 -32   71.37   12.48
  -1  -3 -32   -1.19   10.24
  -2   1 -32   51.07   12.15
  -1  -3 -32   10.53    9.05
  -2  -3 -32    0.02   11.21
   3   1 -32   -6.90   10.45
  -2   1 -32   45.38   11.87
  -1  -3 -31  -14.54   10.18
  -1   2 -31   -6.93   10.23
   3   1 -31  -11.24    9.31
   3   1 -31   -3.95    9.20
   3   2 -31   29.12   10.87
  -1  -3 -31  -20.79    9.26
  -2  -3 -31    5.81    8.81
  -2   1 -31   -1.91    8.86
  -1   2 -31  -13.82    9.43
  -2  -3 -31   14.45   10.81
  -2   1 -31   11.43    9.81
   3   2 -30   -2.24    7.59
  -2  -3 -30    9.34   10.94
  -1  -3 -30   27.64    9.32
  -1  -3 -30   35.51   11.21
   3   2 -30    1.96    9.53
   3   1 -30   41.74    9.50
  -2   1 -30   27.94    9.98
  -1   2 -30   27.14    9.90
  -2   1 -30   31.78   10.82
   3   1 -30   26.59    9.83
  -2  -3 -30   -2.34    7.61
  -1   2 -30   41.02   10.41
   3   2 -29   23.29    8.35
  -1   2 -29    6.25    8.67
  -1  -3 -29   23.55    8.91
  -1  -3 -29   22.16   10.36
   3   1 -29   17.06    9.68
   3   1 -29   12.38    7.96
  -2  -3 -29   -6.00    8.37
  -2  -3 -29    9.86    9.52
  -1   2 -29    4.61    8.89
   3   2 -29   -9.93    9.51
  -2   1 -29  -16.69    9.38
  -2   1 -29   -1.08    8.40
   3   1 -28   26.90    9.67
  -2   1 -28  190.27   15.69
   3   2 -28    8.92    7.58
   3   2 -28    2.62    8.33
  -1   2 -28  190.53   14.72
  -1   2 -28  195.64   16.36
  -2  -3 -28    0.81    9.16
  -2  -3 -28   11.65    7.63
   3   1 -28   25.67    8.36
  -1  -3 -28   44.87    9.36
  -2   1 -28  192.98   15.20
  -1  -3 -28   40.92   10.87
   3   1 -27   18.15    8.80
   3   1 -27   -0.41    7.04
  -2   1 -27    4.10    8.17
  -2  -3 -27   39.76   10.37
  -2   1 -27    0.34    8.15
   3   2 -27   45.38    8.76
   3   2 -27   34.23   10.17
  -1   2 -27  -14.99    8.56
  -1  -3 -27    9.75    8.47
  -1   2 -27   -9.47    8.54
  -1  -3 -27   -5.33    6.93
  -2  -3 -27   33.16    7.96
  -2  -3 -26   23.61    7.71
  -1   2 -26   -7.02    7.93
  -1  -3 -26    8.86    7.17
  -2   1 -26   -1.30    7.08
   3   2 -26    2.21    8.18
   3   2 -26   16.57    7.26
  -2   1 -26   15.49    8.41
  -1   2 -26   -3.07    7.51
  -2  -3 -26   -8.60    8.77
   3   1 -26   27.88    7.98
  -1  -3 -26   13.12    8.44
   3   1 -26   23.75    8.86
   3   1 -25   29.36    8.99
  -2  -3 -25   -3.09    8.58
  -2   1 -25    9.44    7.33
  -1   2 -25   -5.92    7.35
  -1  -3 -25   20.20    7.19
   3   2 -25    2.25    6.42
   3   1 -25   18.49    7.12
  -2  -3 -25   11.36    6.75
  -1  -3 -25   40.88    9.65
  -1   2 -25   -0.65    7.58
   3   2 -25  -20.60    8.57
  -2   1 -25   12.40    8.51
  -2   1 -24  293.94   16.80
   3   2 -24   17.23    8.40
   3   1 -24  184.79   14.41
  -1   2 -24  284.97   16.78
  -2  -3 -24   11.92    6.70
  -1  -3 -24  179.54   14.52
  -1   2 -24  296.03   15.82
  -2   1 -24  285.76   16.03
  -2  -3 -24    0.02    8.27
  -1  -3 -24  199.36   13.35
   3   1 -24  176.25   11.97
   3   2 -24   19.81    7.11
  -1   2 -23  -13.38    7.36
   3   1 -23   16.82    7.95
   3   2 -23  128.35   10.08
  -2  -3 -23  134.77   10.89
  -2   1 -23    3.35    7.10
  -2   1 -23   16.69    7.91
  -1  -3 -23   20.52    8.73
  -1  -3 -23   19.43    6.77
   3   2 -23  141.17   13.05
   3   1 -23   14.30    6.48
  -1   2 -23   -2.06    7.04
  -2  -3 -23  119.06   12.39
   3   2 -22   15.24    7.77
   3   1 -22   14.22    6.61
   3   1 -22   -2.85    7.52
  -1  -3 -22   -5.15    6.12
  -1  -3 -22   12.01    8.07
  -2  -3 -22   21.05    8.84
  -1   2 -22   95.24   10.50
  -1   2 -22   87.77    9.80
   3   2 -22    9.22    5.81
  -2   1 -22   84.62   10.15
  -2   1 -22  100.53   10.39
  -2  -3 -22   19.93    6.42
   3   2 -21   38.84    6.93
   3   2 -21   29.62    7.84
  -2   1 -21   -9.78    7.02
  -1   2 -21   -6.14    7.23
  -2   1 -21    3.59    6.46
   3   1 -21   -4.31    6.55
   3   1 -21   -4.48    6.11
  -2  -3 -21   19.30    7.75
  -2  -3 -21   27.20    6.44
  -1  -3 -21   -1.82    7.25
  -1  -3 -21    0.45    5.67
  -1   2 -21    2.25    6.74
   3   2 -20    8.20    5.47
  -1  -3 -20   63.72    9.47
  -1   2 -20  353.12   15.00
   3   2 -20    2.95    6.43
  -1   2 -20  385.34   17.13
  -1  -3 -20   78.74    8.08
  -2   1 -20  409.71   16.76
  -2  -3 -20    5.40    7.28
  -2  -3 -20   11.21    5.46
  -2   1 -20  400.48   16.83
   3   1 -20   41.73    6.85
   3   1 -20   58.94    9.08
   3   2 -19   21.77    7.32
   3   1 -19   75.56    8.99
  -1   2 -19   36.88    7.07
  -2   1 -19   22.72    7.20
  -1  -3 -19   63.98    7.57
  -2   1 -19   23.63    7.09
  -2  -3 -19   37.49    8.27
  -2  -3 -19   16.22    5.51
   3   1 -19   82.27    8.02
   3   2 -19   26.69    5.92
  -1  -3 -19   68.57    9.15
  -1   2 -19   19.51    6.72
   3   2 -18   15.86    6.48
  -1  -3 -18   66.75    8.88
  -1   2 -18  667.38   20.29
  -2   1 -18  667.12   19.78
  -2  -3 -18   31.10    5.66
   3   2 -18   28.57    5.59
   3   1 -18   57.27    8.24
   3   1 -18   69.45    7.10
  -2   1 -18  671.80   19.67
  -1  -3 -18   61.77    7.02
  -2  -3 -18   21.29    7.14
  -1   2 -18  637.12   18.12
   3   1 -17   17.98    6.26
   3   1 -17   17.55    5.03
  -2   1 -17    3.86    4.98
  -2   1 -17   -4.54    6.49
   3   2 -17   26.70    5.10
   3   2 -17   38.32    6.81
  -1  -3 -17   12.91    4.41
  -2  -3 -17   22.91    5.19
  -1   2 -17    8.40    5.43
  -2  -3 -17   29.69    7.51
  -1  -3 -17   22.19    6.55
   3   2 -17   41.26    7.50
  -1   2 -17    2.17    5.18
   3   2 -16   -5.01    5.26
   3   1 -16  154.60   10.40
  -1  -3 -16  165.76   10.86
  -2   1 -16  134.98    9.12
   3   2 -16   -2.66    5.63
  -2  -3 -16   -1.93    6.18
  -1  -3 -16  165.67    8.88
  -1   2 -16  132.09    8.62
  -2  -3 -16    1.53    4.06
   3   1 -16  179.86   11.23
   3   1 -16  160.60    8.71
   3   2 -16   -3.08    4.26
  -1   2 -16  134.66    9.53
  -2   1 -16  125.71    9.12
  -1  -3 -15   63.31    6.12
  -2  -3 -15   58.90    7.81
  -1   2 -15   26.55    5.95
   3   2 -15   69.74    7.93
  -1   2 -15   21.92    5.53
   3   1 -15   57.42    5.77
   3   1 -15   68.17    7.74
   3   2 -15   78.10    7.39
  -1  -3 -15   60.38    7.57
  -2  -3 -15   71.31    6.19
  -2   1 -15   20.88    5.19
   3   2 -15   66.49    5.69
  -2   1 -15   25.06    5.74
   3   1 -15   57.50    7.22
   1   3  15   74.93    6.76
   2   3  15   61.04    5.81
   1  -2  15   20.66    5.08
  -2   1 -14 1552.40   25.61
  -2  -3 -14   29.47    6.55
  -2  -3 -14   26.07    4.53
  -1  -3 -14  274.38   12.54
  -2   1 -14 1536.96   25.23
  -1   2 -14 1637.95   27.19
  -1   2 -14 1597.30   24.06
   3   2 -14   21.04    4.17
   3   1 -14  255.61   12.20
  -1  -3 -14  251.34    9.91
   3   2 -14   28.66    6.01
   3   2 -14   24.58    5.23
   3   1 -14  253.50   11.77
   3   1 -14  268.79   10.24
   2   3  14   27.50    4.48
   1   3  14  263.63   10.23
   1  -2  14 1507.24   24.60
   3   2 -13  359.42   12.14
   3   2 -13  366.43   10.25
  -1  -3 -13   63.50    5.67
  -2  -3 -13  343.40   10.53
   3   1 -13   57.69    5.48
  -2   1 -13    5.52    4.66
   3   1 -13   65.83    6.96
  -1   2 -13    8.04    5.28
   3   2 -13  345.22   13.43
  -2   1 -13    4.34    5.00
   3   1 -13   55.43    6.88
  -2  -3 -13  365.88   14.21
  -1   2 -13    7.21    4.50
  -1  -3 -13   57.70    7.07
   1   3  13   65.24    5.89
   1  -2  13    6.96    4.22
   2  -1  13    6.31    4.65
   2  -1  13    4.88    4.15
   2   3  13  355.96   10.79
   3   1 -12    9.63    4.70
   3   2 -12  102.03    8.06
  -1   2 -12   45.86    5.54
  -2  -3 -12   94.64    5.70
  -1  -3 -12    9.87    3.78
  -1  -3 -12   12.27    5.71
  -2   1 -12   39.90    5.85
  -2  -3 -12   92.17    8.09
   3   2 -12   95.17    5.87
   3   1 -12    1.25    3.37
  -1   2 -12   56.33    6.55
   3   2 -12   94.67    6.69
  -2   1 -12   56.80    6.05
   3   1 -12   13.13    5.08
   1   3  12   10.94    3.77
   2  -1  12   41.00    5.27
   1  -2  12   50.42    5.65
   1  -2  12   45.40    5.90
   2   3  12   99.99    6.03
   2  -1  12   43.45    5.89
  -2  -3 -11    2.85    5.20
   3   1 -11   12.50    4.69
  -2   1 -11   53.43    5.91
  -1   2 -11   53.33    5.26
   3   1 -11   14.01    3.73
  -1   2 -11   66.12    6.45
   3   1 -11   10.56    5.13
  -2   1 -11   62.11    6.08
   3   2 -11    0.23    3.86
  -1  -3 -11   15.18    3.64
   3   2 -11    4.35    3.06
   3   2 -11   -0.79    4.89
  -1  -3 -11    1.99    4.84
  -2  -3 -11   -3.13    3.22
   2   3  11   -0.65    3.10
   2  -1  11   55.45    5.55
   1   3  11   11.11    3.59
   1  -2  11   56.51    5.89
   1  -2  11   60.62    5.49
   2  -1  11   42.59    5.43
  -2  -3 -10   86.73    7.45
   3   1 -10 1020.90   15.23
   3   2 -10  113.16    5.28
  -1   2 -10 2143.99   26.60
  -1  -3 -10 1002.61   14.82
  -1  -3 -10 1034.32   20.34
  -2  -3 -10  121.85    5.66
  -2   1 -10 2125.37   25.43
  -1   2 -10 2093.38   22.91
   3   2 -10  123.15    6.50
   3   2 -10  108.46    7.81
   3   1 -10 1023.66   17.86
   2   3  10  113.51    5.58
   1  -2  10 2100.04   23.35
   2  -1  10 2170.00   26.08
  -3  -2  10  108.29    7.86
   1   3  10 1007.72   20.41
  -3  -1  10 1010.85   19.89
   1   3  10 1005.30   15.26
   1  -2  10 2048.85   26.21
   2  -1  10 2124.99   25.22
  -2  -3  -9  209.09   10.03
  -1   2  -9   71.30    5.86
   3   1  -9    5.00    3.65
  -1  -3  -9    8.59    2.77
   3   1  -9    7.85    4.22
   3   2  -9  223.97    7.55
  -1  -3  -9    4.30    4.58
   3   1  -9    7.49    2.91
  -2   1  -9   77.37    5.82
  -1   2  -9   65.19    4.89
  -2   1  -9   74.47    5.42
   3   2  -9  218.92    6.30
  -2  -3  -9  207.00    6.34
   3   2  -9  231.77    9.85
   1   3   9    8.25    4.28
   2  -1   9   62.57    5.07
   2   3   9  218.25    6.62
  -3  -2   9  217.84    9.68
   2  -1   9   69.49    5.42
   1   3   9    4.72    2.66
  -3  -1   9    7.19    4.23
   1  -2   9   55.59    4.53
   1  -2   9   69.48    5.46
  -1   2  -8  879.71   15.62
   3   2  -8   37.95    3.12
  -2   1  -8  847.41   14.52
  -1  -3  -8    7.83    3.87
   3   1  -8    6.35    3.07
  -1  -3  -8   10.00    2.51
   3   1  -8    8.43    3.87
  -2  -3  -8   44.91    3.24
  -2   1  -8  891.59   14.82
  -1   2  -8  881.21   13.21
   3   2  -8   41.59    3.80
  -2  -3  -8   55.50    5.98
   3   2  -8   45.66    5.33
   3   1  -8    7.15    2.70
  -3  -1   8    8.73    3.83
   2  -1   8  905.22   15.27
   1  -2   8  856.58   13.17
   1  -2   8  837.54   15.39
   1   3   8    7.82    3.84
   1   3   8    8.36    2.60
  -3  -2   8   46.09    5.12
   2  -1   8  861.41   14.48
   2   3   8   54.00    5.77
   2   3   8   42.25    3.20
  -2  -3  -7   12.91    2.13
  -1   2  -7   32.05    3.62
  -2   1  -7   47.92    4.17
   3   1  -7    7.56    3.60
  -1  -3  -7   12.34    2.26
  -2  -3  -7   13.86    4.39
   3   2  -7    6.06    3.62
   3   2  -7   11.06    2.63
  -2   1  -7   42.82    4.39
   3   1  -7   13.72    3.28
  -1   2  -7   45.47    4.69
  -1  -3  -7    7.77    4.04
   1  -2   7   43.46    4.34
  -3  -2   7   12.53    3.80
  -3  -1   7   16.16    3.72
   2  -1   7   35.97    3.99
   1   3   7   14.21    2.35
   2   3   7   13.33    3.91
   1  -2   7   38.41    3.62
   1   3   7   15.12    3.95
  -3  -1   7   14.54    3.90
   2  -1   7   31.89    4.09
   2   3   7    8.90    2.12
   3   1  -6  799.34   11.66
  -1  -3  -6  793.27    8.89
   3   2  -6  184.80    5.07
  -1   2  -6  839.52   11.27
   3   1  -6  765.78   14.21
  -2  -3  -6  177.41    8.24
  -2  -3  -6  186.95    4.15
   3   2  -6  201.68    7.87
  -2   1  -6  842.49   13.02
  -1  -3  -6  737.79   14.96
  -1   2  -6  839.42   13.70
  -2   1  -6  873.98   13.25
   2  -1   6  834.75   13.20
  -3  -2   6  184.85    5.44
   2   3   6  169.74    7.81
  -3  -1   6  780.32   14.65
  -3  -1   6  775.28   11.94
   1  -2   6  833.00   11.37
   2   3   6  182.76    4.15
   2  -1   6  833.14   12.82
   1  -2   6  862.01   13.68
   1   3   6  766.58   15.00
  -3  -2   6  194.13    7.99
   1   3   6  798.56    9.34
  -1  -3  -5  110.26    6.32
  -1   2  -5 1080.41   14.35
  -2   1  -5 1037.55   13.60
   3   1  -5  115.73    6.04
   3   2  -5  161.72    6.85
  -1   2  -5 1082.55   11.65
  -2   1  -5 1037.45   13.85
  -2  -3  -5  144.71    7.08
  -1  -3  -5  116.95    3.29
   3   2  -5  151.52    4.29
   3   1  -5  122.09    4.71
  -3  -1   5  112.58    6.02
  -3  -1   5  122.03    5.05
  -3  -2   5  156.32    6.93
   1  -2   5 1038.07   11.46
   2   3   5  157.12    7.21
   1   3   5  124.99    3.52
   2  -1   5 1033.13   13.97
   1  -2   5 1025.73   14.05
   1   3   5  108.27    6.07
   2  -1   5 1012.69   13.25
  -3  -2   5  145.13    4.68
   3   2  -4   15.56    3.58
   3   1  -4  709.59   12.30
  -2  -3  -4   13.02    3.76
   3   1  -4  686.77    9.13
  -2   1  -4 3359.15   22.00
  -1  -3  -4  673.06   12.62
   3   2  -4   11.22    2.13
  -2   1  -4 3306.94   22.07
  -1   2  -4 3294.28   17.77
  -3  -2   4   15.80    3.44
  -3  -2   4   12.33    2.41
   2  -1   4 3293.27   22.41
  -3  -1   4  670.25    9.57
   1  -2   4 3259.91   17.80
   1   3   4  702.73   12.67
  -3  -1   4  708.24   12.46
   2  -1   4 3306.94   21.94
   2   3   4   14.89    3.63
   3   1  -3 1693.77   13.63
  -1   2  -3    4.16    1.95
  -1   2  -3    8.33    2.52
  -2   1  -3    3.68    2.49
   3   1  -3 1661.28   17.35
   3   2  -3  781.55   12.28
  -2   1  -3    5.23    2.24
  -1  -3  -3 1681.88   17.94
  -2  -3  -3  801.96   13.17
   3   2  -3  824.85    8.82
  -3  -2   3  783.24    9.05
  -3  -2   3  785.33   12.46
   1   3   3 1692.46   18.18
  -3  -1   3 1680.90   14.16
   1  -2   3    4.38    1.85
   2  -1   3    4.85    2.11
  -3  -1   3 1678.38   17.72
   2  -1   3    4.51    2.32
   1  -2   3    5.27    2.10
   2   3   3  760.52   13.03
   3   1  -2  137.09    5.06
  -2   1  -2  159.97    4.58
  -1   2  -2  143.79    3.36
   3   2  -2  994.51   12.51
  -2  -3  -2  990.29   13.39
  -1   2  -2  152.01    4.54
  -2   1  -2  154.63    4.49
   3   1  -2  148.37    5.85
   3   2  -2 1001.18   10.36
  -1  -3  -2  153.75    6.13
  -3  -2   2  969.99   10.46
   2  -1   2  161.88    4.54
  -3  -1   2  145.10    5.21
   1   3   2  143.02    5.87
   1  -2   2  159.51    4.58
   1  -2   2  148.15    3.42
  -3  -2   2  961.59   12.64
  -3  -1   2  133.76    5.61
   2   3   2  996.66   13.65
   2  -1   2  152.54    4.43
  -1   2  -1   20.03    2.08
  -2   1  -1   16.97    1.99
  -2  -3  -1 2404.21   19.01
   3   1  -1  466.52    7.95
  -2   1  -1   17.69    2.24
  -1  -3  -1  486.23    8.37
   3   2  -1 2377.37   17.02
   3   2  -1 2421.39   17.61
   3   1  -1  481.77    8.30
   2   3   1 2317.53   19.12
   1  -2   1   20.58    2.00
  -3  -1   1  498.66    8.43
  -3  -1   1  489.06    8.26
   2  -1   1   18.46    2.08
  -3  -2   1 2461.67   17.42
  -3  -2   1 2451.35   17.92
   1   3   1  448.48    8.17
   2  -1   1   16.61    2.02
   3   2   0 1245.56   11.36
   3   2   0 1219.54   13.35
  -2   1   0 2810.33   15.95
  -1   2   0 2732.95   15.69
  -1  -3   0   41.46    3.35
   3   1   0   42.57    3.80
   3   1   0   34.29    4.16
  -1  -3   0   35.54    2.53
  -1   2   0 2705.49   15.86
  -2  -3   0 1238.56   10.39
  -2  -3   0 1204.22   12.49
  -2   1   0 2701.06   15.94
  -3  -1   0   38.06    4.47
   2  -1   0 2683.89   15.56
  -3  -2   0 1227.69   13.39
  -3  -2   0 1206.19   11.55
   1   3   0   33.80    3.05
   2  -1   0 2739.05   15.79
   2   3   0 1208.29   12.49
   2   3   0 1217.91   10.25
   1   3   0   35.83    2.78
  -3  -1   0   39.93    3.73
   1  -2   0 2776.34   15.53
   1  -2   0 2856.31   15.94
  -2   1   1   21.29    2.27
  -1   2   1   18.44    2.32
  -2  -3   1 1044.02   10.32
  -1  -3   1   37.78    2.72
   3   2   1 1089.78    9.35
  -1   2   1   18.73    1.73
   3   1   1   34.31    3.24
  -1  -3   1   36.27    2.99
   3   2   1 1052.80   13.49
   3   1   1   35.60    4.12
  -2   1   1   16.88    1.89
  -2  -3   1 1059.30   11.12
  -3  -2  -1 1058.75    9.57
   1   3  -1   37.47    2.51
   2   3  -1 1075.65   10.39
  -3  -1  -1   52.05    5.01
   1  -2  -1   19.94    2.07
   1  -2  -1   22.66    2.46
   2  -1  -1   21.03    2.19
   2   3  -1 1063.81   11.33
  -3  -1  -1   33.49    3.16
   2  -1  -1   16.75    2.11
   1   3  -1   37.14    3.15
  -3  -2  -1 1084.35   13.53
  -1  -3   2   85.68    4.55
  -1   2   2  152.06    5.34
   3   2   2   90.71    5.30
   3   1   2   84.66    3.63
  -2  -3   2   93.19    4.39
  -2  -3   2   88.13    3.24
   3   1   2   80.30    5.56
  -1   2   2  144.58    3.75
  -2   1   2  172.36    4.68
  -2   1   2  151.62    4.79
  -3  -1  -2   69.38    3.45
  -3  -2  -2   94.47    5.54
  -3  -1  -2   84.32    5.87
   1   3  -2   87.53    4.54
   2   3  -2   95.67    4.29
   2   3  -2  108.07    3.27
   1  -2  -2  167.53    5.38
   2  -1  -2  152.55    4.58
   1  -2  -2  156.12    3.83
   2  -1  -2  155.99    4.60
   3   2   3  198.68    7.20
   3   1   3 1315.84   16.45
  -1   2   3    5.83    1.98
  -2  -3   3  169.18    6.04
  -2   1   3    4.49    2.73
   3   1   3 1325.16   10.70
  -2   1   3    5.19    2.30
  -1  -3   3 1303.13   14.82
   3   1   3 1348.92   11.44
   2  -1  -3    6.93    2.78
   1  -2  -3    3.38    1.95
   2   3  -3  193.76    6.23
  -3  -2  -3  181.93    7.28
   1   3  -3 1233.89   14.65
   1  -2  -3    4.58    2.26
   1  -2  -3    3.12    2.93
  -3  -1  -3 1254.98   16.06
   2  -1  -3    3.53    2.50
  -2   1   4 3245.75   22.53
   3   1   4 1372.76   11.85
  -2   1   4 3343.11   24.63
  -1  -3   4 1361.24   16.29
   3   2   4  213.69    7.78
  -2  -3   4  196.81    6.88
   3   1   4 1375.62   17.92
  -1   2   4 3273.26   19.89
  -3  -2  -4  182.86    7.47
   2  -1  -4 3341.16   22.75
   2   3  -4  200.60    6.80
   1   3  -4 1335.81   16.34
   2  -1  -4 3331.16   24.39
  -3  -1  -4 1388.46   17.77
   1  -2  -4 3299.60   23.50
   1  -2  -4 3346.84   19.68
  -3  -1  -4 1347.51   12.27
   3   2   5  325.02    5.13
  -1  -3   5  131.41    6.37
  -2  -3   5  318.67    9.08
  -2   1   5 1068.84   15.95
  -1   2   5 1008.65   12.85
  -2   1   5 1043.84   14.45
   3   1   5  127.15    4.21
   3   2   5  309.88    9.68
  -1   2   5 1057.81   14.73
   3   1   5  129.02    6.46
   1  -2  -5 1063.17   12.43
   1   3  -5  121.15    5.89
  -3  -2  -5  305.58    9.69
  -3  -2  -5  305.29    5.61
  -3  -1  -5  132.07    4.66
   2  -1  -5 1032.89   14.09
   2   3  -5  335.75    9.28
  -3  -1  -5  121.26    6.46
   1  -2  -5 1043.60   14.56
   2  -1  -5 1023.38   15.37
  -1   2   6  841.92   14.14
   3   2   6  279.91    5.50
   3   1   6  129.58    6.80
   3   1   6  129.34    4.58
  -1  -3   6  128.46    6.52
  -2   1   6  832.89   13.54
   3   2   6  275.42    9.77
  -1   2   6  837.56   12.45
  -2  -3   6  286.12    9.07
  -3  -1  -6  127.14    6.89
  -3  -1  -6  123.16    4.85
   2  -1  -6  822.14   13.71
   1  -2  -6  819.37   11.98
   1  -2  -6  858.15   13.89
  -3  -2  -6  277.00    6.00
   2  -1  -6  830.47   14.96
   2  -1  -6  864.63   12.95
  -3  -2  -6  276.02    9.75
   1   3  -6  120.77    6.38
   2   3  -6  269.13    9.04
  -1   2   7   38.79    4.58
   3   2   7  831.87   10.44
   3   1   7    1.57    2.24
  -1  -3   7    1.67    1.78
  -2  -3   7  831.59   16.15
  -1   2   7   39.26    4.02
   3   2   7  863.12   17.18
  -1  -3   7    1.28    3.13
  -2   1   7   37.21    4.48
   3   1   7   -0.10    3.42
  -3  -2  -7  835.87   16.80
   2  -1  -7   37.53    4.14
   1  -2  -7   37.19    4.06
   2   3  -7  829.93    7.85
  -3  -1  -7   -2.51    4.11
   2   3  -7  855.77    9.24
   1  -2  -7   33.59    4.58
   2  -1  -7   34.45    4.91
   1   3  -7   -0.04    1.76
   2   3  -7  846.28   15.98
  -3  -1  -7    1.03    2.45
  -3  -2  -7  839.96   11.07
   2  -1  -7   35.05    4.30
   1   3  -7    0.73    3.32
  -1   2   8  846.16   14.14
   3   1   8  402.02   12.16
  -1  -3   8  357.39    6.90
  -2   1   8  825.57   15.38
  -1  -3   8  377.11   11.31
  -1   2   8  873.19   16.04
  -2  -3   8  125.59    7.17
   3   1   8  371.14    8.53
   3   2   8  118.32    4.72
   3   2   8  106.91    7.18
   2  -1  -8  860.21   14.74
   2   3  -8  100.81    3.65
  -3  -2  -8  103.47    4.86
   2  -1  -8  879.39   15.33
   1   3  -8  362.66   11.21
  -3  -2  -8  105.17    7.08
   1  -2  -8  854.58   14.02
   2   3  -8  107.15    4.51
   2  -1  -8  858.45   17.06
  -3  -1  -8  358.71    8.75
   1  -2  -8  853.61   15.55
  -3  -1  -8  379.02   11.78
   2   3  -8  106.41    6.77
   1   3  -8  379.91    6.74
  -2  -3   9    0.63    3.94
  -1   2   9   65.54    5.10
   3   2   9    3.54    4.39
   3   1   9  279.31   10.98
   3   1   9  260.77    7.90
  -1  -3   9  270.37   10.21
   3   2   9    2.14    2.63
  -1   2   9   58.66    5.38
  -1  -3   9  269.56    6.82
  -2   1   9   81.41    6.04
  -3  -1  -9  269.59   10.71
   1   3  -9  288.26    6.67
   2  -1  -9   66.00    5.59
  -3  -2  -9    6.18    4.81
  -3  -1  -9  279.25    8.47
   2  -1  -9   69.12    6.39
   2   3  -9   -0.40    3.88
   2   3  -9    0.43    2.81
   2  -1  -9   61.92    5.21
   1  -2  -9   62.12    5.52
   1   3  -9  273.75   10.23
   1  -2  -9   67.71    5.22
  -3  -2  -9    0.17    2.73
   2   3  -9    3.65    2.40
   3   1  10  320.50    9.09
   3   1  10  295.72   11.67
  -2   1  10 2171.59   26.65
  -1  -3  10  305.76    7.99
  -2  -3  10  114.65    7.77
  -1  -3  10  302.32   11.31
   3   2  10  111.07    5.61
  -1   2  10 2158.24   24.99
  -1   2  10 2139.56   27.28
  -3  -1 -10  325.06    9.45
   2   3 -10   96.41    7.74
  -3  -2 -10  120.00    8.45
   1   3 -10  320.77    7.68
   1  -2 -10 2081.07   26.74
   1   3 -10  307.59   11.47
   2   3 -10  119.22    4.96
   2  -1 -10 2087.12   24.64
   2   3 -10  127.11    6.09
   2  -1 -10 2116.01   26.12
  -3  -1 -10  317.70   11.88
   1  -2 -10 2110.42   24.42
   2  -1 -10 2106.04   29.59
  -3  -2 -10  112.31    5.98
  -1  -3  11   -1.82    2.99
  -1   2  11   59.18    5.69
   3   2  11  448.90   10.79
  -1   2  11   44.90    5.75
   3   1  11    3.43    3.59
  -2   1  11   55.42    5.89
  -3  -1 -11   -0.17    3.25
   1   3 -11    6.97    4.72
   1   3 -11    1.27    3.14
  -3  -2 -11  457.24   11.23
   1  -2 -11   56.78    6.33
   1  -2 -11   45.29    5.26
   2   3 -11  423.89   14.00
  -3  -1 -11   -6.35    5.33
  -3  -2 -11  442.21   14.57
   2   3 -11  420.15    9.25
   2  -1 -11   60.73    6.22
   2  -1 -11   60.96    6.01
   2   3 -11  456.52   11.28
   2  -1 -11   50.34    6.88
  -2   1  12   35.46    5.66
  -1  -3  12    5.14    3.46
  -1   2  12   57.93    6.02
  -1   2  12   40.98    6.02
   3   1  12   -3.20    3.62
   3   2  12   30.09    4.30
   2  -1 -12   44.53    6.15
   2   3 -12   22.99    4.40
  -3  -2 -12   20.21    3.99
  -3  -2 -12   27.27    6.35
  -3  -1 -12    1.12    5.15
   1   3 -12   -4.30    3.44
   2   3 -12   20.05    3.40
   2   3 -12   22.87    5.56
  -3  -1 -12   -0.78    3.48
   1  -2 -12   41.41    6.19
   1  -2 -12   51.96    5.90
   1   3 -12    7.54    5.24
   2  -1 -12   54.96    5.94
   3   1  13   -0.62    3.63
  -1  -3  13   10.39    3.82
  -1   2  13    6.98    4.66
   3   2  13   99.17    6.34
  -3  -1 -13    8.10    5.09
   1  -2 -13    6.71    4.50
  -3  -1 -13    4.43    3.70
  -3  -2 -13   86.06    8.40
   2  -1 -13    4.11    4.72
   1  -2 -13    2.71    5.11
   2   3 -13   79.49    7.64
   1   3 -13    9.46    3.71
   1   3 -13    6.06    5.09
  -3  -2 -13  105.94    6.56
   2  -1 -13   -0.99    4.88
   2   3 -13   90.03    5.56
   2   3 -13   99.33    7.01
  -1  -3  14  269.50    9.61
   3   2  14  173.16    8.30
   3   1  14  257.01   10.26
  -3  -1 -14  271.86   10.54
   1  -2 -14 1608.38   25.29
   1   3 -14  256.08   12.11
   2  -1 -14 1587.33   26.49
  -3  -2 -14  168.86    8.45
   2   3 -14  159.51    7.26
   2  -1 -14 1607.17   25.79
  -3  -1 -14  270.20   12.44
   1  -2 -14 1571.77   26.55
   1   3 -14  263.08    9.33
   2   3 -14  157.38   10.36
   2   3 -14  156.39    8.70
  -3  -2 -14  157.09   10.31
   3   2  15  187.09    8.92
  -1  -3  15  113.66    7.08
   1  -2 -15   23.31    5.92
   2  -1 -15   29.70    5.61
   1   3 -15  108.70    9.11
   2   3 -15  210.30   10.32
  -3  -1 -15  113.80    9.30
   1  -2 -15   29.24    5.59
   2   3 -15  211.11    8.61
  -3  -1 -15  118.27    7.85
   2   3 -15  213.93   11.83
   2  -1 -15   18.91    5.50
   1   3 -15  117.67    7.02
  -3  -2 -15  209.34    9.52
  -3  -2 -15  234.47   12.38
  -1  -3  16   98.34    7.28
   2   3 -16   96.16    6.72
  -3  -2 -16  114.39    9.86
   1   3 -16  119.71    7.56
   1   3 -16  107.95    9.50
   2  -1 -16  143.10    9.47
  -3  -1 -16   97.38    7.42
   2   3 -16  108.87    8.52
  -3  -1 -16   97.24    9.06
   1  -2 -16  137.60    9.16
   2   3 -16  109.67    9.54
   2  -1 -16  127.84    9.28
  -3  -2 -16  112.16    7.76
   1  -2 -16  127.12    9.38
  -1  -3  17   -5.05    4.28
  -3  -1 -17    4.33    5.77
   1  -2 -17   11.67    5.29
   2   3 -17  261.52   13.61
   2   3 -17  256.34   12.22
  -3  -2 -17  258.78   11.39
  -3  -1 -17   -1.75    4.55
  -3  -2 -17  245.90   13.44
   2  -1 -17    4.10    5.20
   1   3 -17    0.97    5.54
   1   3 -17    3.85    4.46
   2   3 -17  265.36   10.24
   2  -1 -17   10.74    5.43
   1  -2 -17    3.77    5.59
   1  -2 -18  629.90   18.55
   2   3 -18   10.57    5.82
  -3  -2 -18    5.68    4.44
  -3  -2 -18    7.53    6.80
  -3  -1 -18   20.51    5.53
   1  -2 -18  613.10   19.28
   2  -1 -18  625.08   18.57
   2   3 -18    8.93    6.54
   2   3 -18    2.28    4.44
   1   3 -18   16.74    5.35
   1   3 -18   25.14    6.79
  -3  -1 -18   13.98    6.50
   2  -1 -18  619.26   19.44
   1   3 -19   78.41    7.41
   2  -1 -19   19.32    6.32
   2   3 -19    8.00    6.25
  -3  -2 -19    7.09    7.05
   1  -2 -19   42.59    7.10
  -3  -1 -19   87.37    9.97
   2  -1 -19   24.47    6.57
  -3  -2 -19   -2.02    4.78
   2   3 -19    1.13    4.88
   1  -2 -19   16.87    6.60
  -3  -1 -19  105.58    8.92
   1   3 -19  117.81   10.46
   1  -2 -20  379.50   16.65
  -3  -2 -20   27.01    8.73
  -3  -1 -20  197.27   11.52
   1   3 -20  163.53   10.09
   2   3 -20   14.84    5.50
   1  -2 -20  371.99   15.84
   2  -1 -20  370.51   16.17
  -3  -2 -20   22.76    5.93
   2  -1 -20  378.57   15.88
  -3  -1 -20  200.88   13.62
   2   3 -20   13.79    7.18
   1   3 -20  184.31   13.04
   2  -1 -21    3.11    6.51
  -3  -2 -21  107.44    9.54
   1  -2 -21   -0.66    6.14
   2   3 -21  110.43   11.31
   1   3 -21    3.17    6.59
   2   3 -21   94.57    8.47
   1   3 -21   -2.50    5.66
   1  -2 -21    3.14    6.92
   2  -1 -21   -5.22    7.17
  -3  -2 -21   89.63   11.01
  -3  -1 -21   12.16    8.55
  -3  -1 -21   -2.44    6.06
   2   3 -22   26.40    7.00
   1  -2 -22   96.78   10.58
   2   3 -22   29.64    8.19
   1  -2 -22   83.43    9.52
  -3  -2 -22   24.22    6.88
  -3  -1 -22   -0.54    7.56
   1   3 -22   11.23    6.15
   2  -1 -22   93.27    9.93
  -3  -1 -22    4.26    6.04
  -3  -2 -22   25.91    8.75
   2  -1 -22  109.77   11.02
   1   3 -22    9.03    7.64
   2  -1 -23  -10.97    7.80
  -3  -1 -23   20.14    7.02
   2   3 -23    0.32    6.28
   2   3 -23   -3.22    7.11
  -3  -2 -23   -6.29    6.53
   1   3 -23   28.65    7.32
   2  -1 -23   -4.52    6.91
  -3  -2 -23  -13.64    8.03
   1   3 -23   10.97    7.44
  -3  -1 -23   31.04    9.14
   1  -2 -23    7.71    7.32
   1  -2 -23    2.62    6.26
   2  -1 -24  275.30   15.62
   2   3 -24   -1.44    6.18
  -3  -2 -24   17.44    9.38
  -3  -2 -24   14.46    6.66
   1   3 -24   92.25    9.88
   1  -2 -24  294.76   16.56
   1   3 -24   81.85   10.89
   1  -2 -24  298.46   16.26
   2   3 -24   12.32    8.00
  -3  -1 -24   92.41   10.18
   2  -1 -24  286.16   16.56
  -3  -1 -24   71.55   10.80
   1   3 -25    5.99    6.93
   2   3 -25   35.84    9.47
   1   3 -25    1.46    7.42
  -3  -1 -25    3.65    6.65
   1  -2 -25   22.41    8.26
  -3  -1 -25   -4.22    8.61
   2  -1 -25    7.08    7.26
   2   3 -25   58.90    8.13
   2  -1 -25   -7.44    7.44
   1  -2 -25    9.30    7.57
  -3  -2 -25   57.66   11.35
  -3  -2 -25   41.52    8.72
   2   3 -26   17.96    7.49
   1   3 -26    1.65    7.61
  -3  -1 -26   25.29    8.14
  -3  -1 -26   -2.85    8.11
   2  -1 -26    5.24    7.69
   1  -2 -26   -1.55    7.20
   1   3 -26    2.81    6.74
   2   3 -26   11.42    8.11
   1  -2 -26    0.25    8.18
   2  -1 -26    8.06    7.63
  -3  -2 -26    3.73    6.63
  -3  -2 -26   15.46    9.31
   1  -2 -27   -7.80    8.76
   2   3 -27   19.14    7.42
   2   3 -27   36.95   10.47
   1  -2 -27    8.62    7.71
  -3  -2 -27   15.74    7.52
   1   3 -27    0.09    8.85
   2  -1 -27    6.32    7.88
  -3  -2 -27   27.04    9.90
  -3  -1 -27   -3.25    8.89
   1   3 -27   -3.57    7.16
  -3  -1 -27   -1.31    7.19
   2  -1 -27   -9.95    8.65
   2  -1 -28  192.60   15.75
  -3  -2 -28    2.42    7.55
   2  -1 -28  204.12   15.59
   1   3 -28   18.53    9.34
   1   3 -28   19.30    8.03
   1  -2 -28  225.13   16.29
  -3  -1 -28   16.86    8.21
   2   3 -28   11.58    9.09
  -3  -2 -28   14.38    9.35
   1  -2 -28  214.65   16.42
   2   3 -28   15.63    7.71
  -3  -1 -28   29.31   10.49
   2  -1 -29    0.69    8.49
   1  -2 -29   -6.05    8.29
   1  -2 -29   -5.79    9.08
  -3  -2 -29   -0.20    9.50
  -3  -2 -29    3.56    7.54
  -3  -1 -29    6.71    8.42
   1   3 -29   13.22    8.80
   2  -1 -29    6.08    8.73
   2   3 -29   21.61    9.87
   1   3 -29   17.31    8.70
   2   3 -29   25.30    8.48
  -3  -1 -29    8.01    9.15
  -3  -1 -30  -11.46    9.77
   1  -2 -30   19.93    9.68
   2   3 -30  -17.99    8.12
  -3  -2 -30    5.94    8.26
   2  -1 -30   14.04    9.28
  -3  -1 -30   11.48    8.60
   2   3 -30   -2.27    9.01
   1   3 -30    6.16    8.67
   1   3 -30   29.17    9.07
   1  -2 -30   29.16   10.07
   2  -1 -30   25.67    9.58
  -3  -2 -30    9.19   10.25
   2  -1 -31   -1.64    8.99
   1  -2 -31   -0.19    9.47
   1   3 -31    0.99    9.26
   1  -2 -31   -1.70    9.16
  -3  -1 -31   -2.80    9.85
  -3  -2 -31   17.77    8.75
   2  -1 -31   -2.25    9.02
   1   3 -31    9.46    8.51
   2   3 -31   -3.24    9.76
  -3  -2 -31   47.17   12.53
  -3  -1 -31   -4.95    8.86
   2   3 -32   15.14    9.79
   2  -1 -32   52.74   12.20
   1  -2 -32   58.85   11.79
  -3  -1 -32    4.43    9.35
  -3  -2 -32   11.99    9.58
   1  -2 -32   46.46   12.02
   1   3 -32   -1.67   10.79
  -3  -1 -32   13.25   11.08
  -3  -2 -32    9.13   10.57
   2  -1 -32   52.95   12.19
   2  -1 -33   13.94   10.60
  -3  -1 -33   -3.90    9.26
  -3  -2 -33   -4.69    9.49
   2  -1 -33   -2.99    9.86
   1  -2 -33    4.35   10.11
  -3  -2 -33    3.95   11.14
   2   3 -33   22.51   11.85
  -3  -1 -33    4.84   10.45
   1  -2 -33   12.39   10.78
   1   3 -33    3.07   10.38
  -3  -1 -34   20.72   10.41
  -3  -1 -34   29.01   13.00
   1   3 -34   17.69   11.67
  -3  -2 -34   -3.27   11.56
   1  -2 -34   45.19   12.22
   2  -1 -34   58.90   12.94
   1  -2 -34   25.23   11.73
  -3  -2 -34    8.32   10.14
   2  -1 -34    9.97   10.86
   2   3 -34   15.30   11.63
  -3  -1 -35    4.13   11.74
   2  -1 -35    4.72   11.15
   1  -2 -35  -14.27   11.52
   1  -2 -35   -1.05   11.37
   2   3 -35   16.28   11.43
   2  -1 -35   20.85   11.23
   1   3 -35    4.41   11.47
  -3  -2 -35   27.01   13.40
  -3  -1 -35    1.67    9.64
   2  -1 -36    1.56   10.86
  -3  -1 -36   -6.05   10.44
   1  -2 -36   29.21   12.28
  -3  -2 -36   13.14   12.48
   1  -2 -36   17.86   11.62
  -3  -1 -36   -5.23   12.02
   2  -1 -37  -10.65   12.04
   1  -2 -37   -9.91   11.82
   1  -2 -37    2.59   11.96
  -3  -1 -37   12.37   12.85
  -3  -3   0 1420.57   12.70
   3   3   0 1450.51   12.52
   3   0   0   -0.16    2.70
   3   0   0   -0.09    2.44
   0  -3   0   -0.59    1.76
   3   3   0 1394.31   14.93
   0   3   0    0.66    2.01
  -3   0   0   -0.72    2.50
   0  -3   0    0.94    2.55
  -3  -3   0 1393.06   14.99
   0  -3   0    2.21    1.97
  -3   0   0   -2.14    3.09
   0  -3   1   -0.77    2.08
   0   3   1    1.77    2.29
  -3   0   1    3.59    3.18
  -3   0   1    0.11    2.60
   3   0   1   -1.59    2.99
  -3  -3   1    1.69    2.35
  -3  -3   1   -0.06    2.81
   0  -3   1    1.21    2.23
   3   3   1   -1.24    2.77
   3   3   1    0.01    1.75
   3   0   1   -2.25    2.44
   0   3   1    0.19    2.10
   3   3  -1    1.08    2.39
   3   0  -1   -2.21    2.76
   0  -3  -1    3.13    2.45
  -3  -3  -1    1.46    3.00
  -3  -3  -1    3.21    1.82
   3   3  -1    0.05    2.45
  -3   0  -1   -3.81    2.41
   3   0  -1   -1.35    2.87
   0   3  -1   -0.88    2.29
  -3   0  -1   -0.70    3.49
   0  -3  -1    0.84    1.69
   3   0   2   51.86    3.31
  -3  -3   2    6.87    2.62
   3   3   2    4.87    3.09
   3   0   2   50.60    4.24
   0  -3   2   44.43    3.50
   3   0   2   53.05    3.69
  -3   0   2  200.72    5.83
   0   3   2  189.73    5.88
  -3   0   2  197.98    6.20
  -3  -3   2    4.33    2.35
   0   3  -2   50.43    3.75
  -3   0  -2   55.58    4.87
   3   0  -2  185.09    6.11
   3   3  -2    5.54    2.07
  -3  -3  -2    2.22    3.21
   3   3  -2    5.66    2.78
   0  -3  -2  194.04    5.93
   3   0  -2  185.76    5.53
   0  -3   3    7.61    3.29
   3   0   3    3.58    4.21
   0   3   3   12.19    2.49
  -3  -3   3   -0.46    2.70
  -3   0   3    2.33    3.70
   3   0   3    3.78    2.83
  -3   0   3    7.34    4.05
   0   3   3    2.66    3.45
   3   3   3    0.83    3.27
  -3  -3   3    0.35    2.11
   3   3  -3    0.87    1.83
   0   3  -3   10.48    3.77
   0  -3  -3    9.00    2.26
   3   3  -3    1.55    2.74
  -3   0  -3   12.96    5.09
  -3   0  -3   13.95    3.53
   3   0  -3    7.43    3.67
   0  -3  -3    5.37    3.87
   3   0  -3   12.28    4.07
  -3  -3  -3    0.36    3.25
   0   3   4 3968.59   18.41
   0  -3   4  217.65    7.32
  -3   0   4 3847.95   27.95
   3   0   4  201.20    7.60
  -3  -3   4    8.54    2.00
   0   3   4 3792.40   27.74
  -3   0   4 3913.19   25.08
  -3  -3   4    9.85    3.07
   3   3   4    5.71    3.29
  -3   0  -4  215.04    6.39
  -3  -3  -4    0.96    3.32
   3   3  -4   10.24    1.86
   3   0  -4 3842.25   24.17
   0  -3  -4 3889.08   18.01
   0  -3  -4 3959.83   28.48
  -3   0  -4  259.26    8.66
   3   3  -4    6.78    3.20
   0   3  -4  252.26    7.71
   3   0  -4 3972.39   27.36
   3   0   5    2.62    2.82
   0  -3   5   -2.07    3.26
  -3  -3   5   51.68    4.83
   0   3   5   -0.70    3.72
  -3  -3   5   45.28    2.70
   3   3   5   39.47    4.83
  -3   0   5   -2.10    4.03
  -3   0   5   -0.78    3.63
   0   3   5   -2.75    2.63
   3   0   5   -0.30    3.74
   0  -3   5    0.23    1.74
   0  -3  -5   -5.90    4.34
   3   3  -5   49.70    4.76
   3   3  -5   65.11    2.74
   3   0  -5   -0.12    3.78
  -3   0  -5   -2.13    3.10
   0  -3  -5   -1.49    2.40
   0   3  -5    1.06    2.11
   0   3  -5   -2.85    3.61
  -3  -3  -5   36.58    4.75
  -3   0  -5   -1.52    4.21
   3   0  -5   -1.74    3.45
  -3   0   6 2245.02   22.02
   0   3   6 2235.92   17.52
   3   3   6  232.87    9.46
  -3   0   6 2254.43   23.63
   0  -3   6   70.20    3.04
   0  -3   6   74.36    5.24
   3   0   6   67.96    5.42
   3   3   6  250.27    4.27
   3   0   6   64.93    4.09
  -3  -3   6  226.29    4.98
  -3  -3   6  224.81    8.56
   0   3  -6   62.04    5.04
   3   3  -6  246.82    4.50
  -3   0  -6   68.85    5.60
   3   0  -6 2214.16   23.82
  -3  -3  -6  209.56    9.02
   3   0  -6 2274.30   21.91
   0   3  -6   72.72    3.18
   0  -3  -6 2155.31   16.71
   0  -3  -6 2284.18   24.57
  -3  -3  -6  218.73    4.55
   3   3  -6  241.46    8.92
  -3   0  -6   64.79    4.34
   3   0   7    2.50    3.55
   0  -3   7    0.77    1.98
   0   3   7   -1.21    3.61
  -3   0   7   -1.39    3.83
  -3  -3   7   11.78    3.81
  -3   0   7    4.46    3.62
   3   0   7    1.56    2.37
   0   3   7    1.01    2.53
   0  -3   7   -2.03    3.25
   3   3   7   20.06    4.72
   3   3   7   13.42    2.01
   0  -3  -7    1.45    3.45
  -3   0  -7   -0.42    2.81
   3   3  -7   24.36    4.45
  -3  -3  -7   18.32    2.34
  -3  -3  -7   21.47    4.79
   0   3  -7    3.78    2.31
   3   3  -7   19.58    2.08
   3   0  -7   -4.29    3.67
   3   0  -7   -1.48    3.71
   0   3  -7    2.88    3.29
  -3   0  -7   -5.16    3.84
   3   3  -7   19.52    2.24
   0  -3  -7    0.99    2.35
   3   3   8    0.01    3.98
   3   3   8    6.12    2.19
   3   0   8  199.39    6.99
   0  -3   8  198.93    5.79
   0   3   8 2796.91   30.27
  -3  -3   8    3.72    3.77
   3   0   8  203.16    8.73
   0  -3   8  196.47    8.23
   0   3   8 2908.97   23.58
   0   3  -8  190.33    8.23
   0  -3  -8 2797.19   22.58
  -3  -3  -8    6.49    4.85
   3   0  -8 2960.53   28.35
   3   3  -8    8.11    2.42
  -3  -3  -8    5.70    2.36
   0   3  -8  214.46    5.83
   3   0  -8 2987.81   29.70
   0  -3  -8 2819.84   30.26
  -3   0  -8  186.56    7.13
   3   0  -8 2807.39   24.44
  -3   0  -8  196.56    8.48
   3   3  -8    6.07    2.03
   3   3  -8    7.34    4.21
   3   0   9   -1.74    3.70
   0  -3   9   -4.54    3.55
   0  -3   9    4.06    2.58
   0   3   9    2.24    4.19
   3   0   9   -1.10    2.75
   0   3   9    0.17    2.90
   3   3   9   12.10    2.75
  -3  -3   9   11.68    4.56
  -3   0   9   -4.35    3.87
   3   3   9    2.22    4.52
   3   3  -9    9.36    4.63
   0  -3  -9    2.17    2.85
   3   0  -9    0.87    3.03
   3   3  -9    8.29    2.92
   0   3  -9   -0.90    3.95
  -3   0  -9   -2.71    3.26
  -3   0  -9    5.31    4.21
   3   3  -9    9.61    2.45
   3   0  -9   -1.56    3.91
  -3  -3  -9    6.05    4.82
   0   3  -9    0.65    2.72
   0  -3  -9    0.88    4.11
  -3  -3  -9    6.42    2.73
   3   0  -9    3.30    3.95
   3   3  10   24.27    3.26
   0   3  10    0.47    4.20
   0  -3  10  427.46   13.03
   0  -3  10  409.44    9.59
  -3   0  10   -0.49    4.03
   0   3  10   -1.11    3.28
   3   0  10  417.05   11.01
   3   0  10  445.51   13.32
  -3   0 -10  440.39   11.60
   3   0 -10    2.65    3.61
  -3  -3 -10   32.30    3.80
   3   3 -10   32.49    5.64
   3   0 -10    5.84    4.25
   0   3 -10  452.82   13.31
  -3   0 -10  440.38   13.11
   3   0 -10   -0.99    4.22
  -3  -3 -10   31.59    6.37
   0  -3 -10   -2.48    4.49
   3   3 -10   27.90    3.84
   0  -3 -10    0.12    3.13
   3   3 -10   34.95    3.41
   0   3 -10  430.83    9.55
   3   0  11   -1.26    3.47
   3   3  11   48.35    4.22
   3   0  11    1.58    4.72
   0   3  11    0.34    3.56
  -3   0  11    5.30    4.49
   0  -3  11   -3.39    3.29
   0  -3  11    6.27    4.41
   0   3  11   -0.83    4.36
  -3   0 -11    7.68    5.44
   3   0 -11    2.45    4.96
  -3  -3 -11   44.35    4.15
   0  -3 -11    1.99    4.86
   3   3 -11   46.43    3.94
   3   3 -11   50.54    6.43
   3   3 -11   50.40    4.82
   3   0 -11    0.77    3.67
   3   0 -11    1.73    4.85
   0  -3 -11   -2.19    3.55
   0   3 -11    5.95    4.28
   0   3 -11   -1.73    3.48
  -3   0 -11    5.86    3.85
  -3  -3 -11   45.22    6.74
   0  -3  12  480.19   11.72
   3   0  12  466.11   12.94
   3   3  12    4.86    3.10
   0   3  12  701.45   15.18
  -3   0 -12  435.99   14.10
   3   3 -12    8.24    4.82
  -3  -3 -12    5.56    5.57
   3   3 -12    6.36    2.94
   0  -3 -12  712.02   14.78
   3   0 -12  718.80   18.18
  -3   0 -12  495.16   13.38
   3   0 -12  678.74   17.77
   0  -3 -12  680.89   17.68
   3   0 -12  688.81   14.88
   3   3 -12    7.47    3.78
   0   3 -12  490.90   15.20
  -3  -3 -12   12.79    3.49
   0   3 -12  493.14   11.60
   0  -3  13   -0.53    3.32
   3   3  13  142.55    7.06
   3   0  13    2.97    3.75
   0   3  13    4.71    4.18
  -3   0 -13    2.70    4.06
   0   3 -13   -3.87    5.07
   3   3 -13  131.60    7.44
   3   0 -13   -3.37    5.04
   0  -3 -13   -6.55    5.60
   0  -3 -13   -5.31    3.98
  -3  -3 -13  135.57    6.84
   3   0 -13   -7.60    4.27
   0   3 -13   -2.91    3.84
   3   3 -13  130.41    6.24
  -3   0 -13    5.07    5.31
   3   0 -13   -2.74    5.05
   3   3 -13  143.85    9.67
  -3  -3 -13  144.97   10.04
   0   3  14  163.22    8.78
   3   3  14  126.50    7.01
   0  -3  14  279.44   10.11
   3   0  14  266.34   10.84
  -3  -3 -14  148.07   10.41
   0  -3 -14  161.85   10.05
  -3  -3 -14  150.21    7.56
  -3   0 -14  261.48   10.94
   3   0 -14  169.56    8.84
   0   3 -14  269.08    9.71
   3   3 -14  148.41    8.26
   3   3 -14  139.22    6.72
  -3   0 -14  257.26   12.05
   3   3 -14  136.25    9.90
   3   0 -14  165.15    9.98
   0  -3 -14  174.44    8.60
   3   0 -14  163.90   10.35
   0   3 -14  246.82   11.86
   0  -3  15    2.19    3.68
   3   3  15   11.82    4.00
   3   3 -15    6.65    4.24
   3   0 -15   -1.37    5.12
  -3   0 -15    7.87    4.61
  -3   0 -15    5.20    5.93
   0  -3 -15   -2.33    4.10
   0   3 -15    2.73    3.95
   3   3 -15    6.03    3.69
   3   0 -15    0.44    5.13
  -3  -3 -15    3.12    3.83
   3   3 -15   11.90    5.86
  -3  -3 -15   10.69    5.97
   0  -3 -15   -7.83    5.54
   3   0 -15    0.47    4.43
   0   3 -15   -6.41    5.21
   3   3  16   43.73    5.72
   0  -3  16  144.37    8.45
   3   0 -16  197.78   11.38
  -3   0 -16  164.99   10.71
   0   3 -16  158.61    8.63
   0  -3 -16  192.84   11.63
   3   0 -16  194.40    9.82
   0  -3 -16  183.64    9.59
   3   3 -16   38.72    5.12
   0   3 -16  183.93   11.25
   3   3 -16   35.60    6.91
   3   3 -16   40.99    6.25
  -3  -3 -16   46.97    5.58
  -3   0 -16  161.48    9.59
  -3  -3 -16   48.65    8.04
   0  -3  17   -1.48    4.14
   0   3 -17   -7.07    5.00
   3   3 -17  124.65    9.20
   3   0 -17   -0.64    4.73
  -3  -3 -17  131.58   11.07
   3   0 -17   -3.10    5.53
  -3   0 -17    2.81    5.82
  -3  -3 -17  121.43    8.15
  -3   0 -17   -3.38    4.40
   3   3 -17  129.88   10.62
   0   3 -17    0.83    5.18
   0  -3 -17   -3.17    4.77
   0  -3 -17   -2.13    5.92
   3   3 -17  135.50    7.76
   3   0 -18   55.54    7.00
   0   3 -18   79.58    9.16
   0   3 -18   55.07    6.60
   0  -3 -18   56.75    8.11
   0  -3 -18   63.74    6.81
  -3   0 -18   75.24    8.97
  -3   0 -18   59.89    7.23
   3   3 -18   36.30    5.65
   3   3 -18   39.28    6.75
  -3  -3 -18   33.03    5.96
  -3  -3 -18   41.49    8.26
   3   0 -18   63.29    8.14
   3   3 -18   32.02    7.27
  -3   0 -19   -6.37    6.25
   0   3 -19   -0.26    5.96
   3   0 -19   -6.66    6.24
   3   0 -19   -4.34    5.34
  -3   0 -19   -7.77    5.63
   3   3 -19   20.57    7.21
   0   3 -19    2.13    5.16
  -3  -3 -19    7.46    4.88
   3   3 -19   34.03    7.34
   3   3 -19   28.13    5.61
  -3  -3 -19   29.50    8.00
   0  -3 -19   -1.01    5.04
   0  -3 -19   -3.76    6.52
  -3   0 -20   25.20    6.69
   3   0 -20   -2.79    6.79
   3   3 -20   86.15   10.46
   0  -3 -20   14.10    5.96
   0  -3 -20   15.02    7.40
  -3  -3 -20   76.66    8.13
  -3   0 -20   43.65    8.57
   3   0 -20    7.14    5.92
  -3  -3 -20   77.22   10.26
   0   3 -20   40.67    7.86
   3   3 -20   88.56    8.01
   0   3 -20   36.10    7.04
   3   0 -21    5.34    6.69
   0  -3 -21   10.95    6.20
   0  -3 -21   -1.93    6.93
  -3  -3 -21   26.14    9.06
  -3  -3 -21   20.15    6.36
  -3   0 -21   -2.73    5.96
   3   0 -21   -4.35    6.12
   0   3 -21    9.91    6.30
   0   3 -21   -3.05    6.90
   3   3 -21   19.22    5.91
  -3   0 -21   10.30    7.05
   3   3 -21   21.81    7.67
   3   0 -22  256.45   13.72
  -3  -3 -22   -7.64    8.01
   0  -3 -22  262.56   14.04
  -3   0 -22   54.05    8.32
   0  -3 -22  268.06   15.79
  -3  -3 -22   -6.89    6.22
   3   3 -22   -4.80    5.70
   0   3 -22   49.95    9.25
   3   3 -22    7.78    6.77
   0   3 -22   52.56    8.00
  -3   0 -22   50.97    8.99
   3   0 -22  250.73   15.34
   3   0 -23   11.53    6.80
  -3   0 -23   -3.76    8.06
  -3  -3 -23   32.21    9.28
   0   3 -23   -1.34    7.33
  -3   0 -23    3.69    6.32
   3   3 -23   32.81    6.73
   0  -3 -23   -7.33    6.27
   3   3 -23   31.23    8.90
   0  -3 -23    3.88    7.95
   3   0 -23   -8.57    7.58
  -3  -3 -23   35.54    7.46
   0   3 -23    1.21    6.56
   3   0 -24   -3.59    6.61
  -3  -3 -24    4.13    6.44
   3   3 -24   -6.49    6.22
   0   3 -24   86.69   11.05
   0  -3 -24   -3.17    7.54
  -3   0 -24   80.52   10.16
   0  -3 -24   10.21    6.58
   0   3 -24   86.14    9.97
   3   3 -24    2.47    7.50
  -3  -3 -24   -5.59    7.94
  -3   0 -24  109.47   12.22
   3   0 -24  -15.66    8.07
   3   0 -25    3.60    7.57
   0  -3 -25   10.58    8.65
   0   3 -25    8.68    7.11
  -3  -3 -25   12.93    9.25
  -3  -3 -25    4.14    6.26
   0  -3 -25    5.16    6.84
  -3   0 -25   10.50    8.91
  -3   0 -25    0.41    7.18
   0   3 -25  -10.29    8.38
   3   3 -25    1.73    7.77
   3   0 -25  -15.44    8.98
   3   3 -25    5.44    6.25
   3   3 -26   -3.63    8.43
  -3   0 -26   22.28    7.68
   0  -3 -26   58.02   10.82
   0   3 -26   20.63    8.42
  -3  -3 -26   13.42    7.26
   0  -3 -26   73.92   10.01
   3   0 -26   57.81    9.49
  -3   0 -26   22.43    9.18
   3   3 -26    5.72    6.59
  -3  -3 -26   -1.75    9.08
   0   3 -26   23.99    8.06
   3   0 -26   40.15    9.50
   0   3 -27  -11.24    8.54
   0   3 -27   -2.33    7.15
   3   3 -27   11.82    6.64
  -3   0 -27    4.61    7.10
  -3  -3 -27   34.25   10.49
   0  -3 -27   -3.26    7.58
  -3   0 -27    8.79    9.26
   3   3 -27    5.80    8.59
   0  -3 -27    1.75    8.58
   3   0 -27    2.02    7.40
  -3  -3 -27   27.29    8.51
   3   0 -27  -18.34    8.42
   0   3 -28   -7.32    7.95
   0  -3 -28    3.42    8.49
   3   0 -28   20.03    8.90
   3   3 -28   -6.45    8.89
  -3   0 -28    2.03    8.76
   0   3 -28    1.53    8.27
  -3   0 -28    7.47    7.50
  -3  -3 -28   23.73   10.57
   3   3 -28    8.51    7.42
   0  -3 -28   13.13    7.40
   3   0 -28    6.30    7.45
  -3  -3 -28   10.08    7.74
  -3  -3 -29    6.61    9.63
  -3   0 -29    4.12    8.17
   3   0 -29   16.73    8.57
   3   3 -29  -18.92   10.22
   3   0 -29    5.93    8.48
   0  -3 -29  -15.65    8.49
   0   3 -29    6.54    8.73
  -3   0 -29    6.04    9.19
   0  -3 -29   -8.09    9.14
   0   3 -29    2.67    8.16
  -3  -3 -29    4.58    7.55
   3   3 -30   19.42   10.37
   0  -3 -30   33.61    9.99
  -3   0 -30   -3.42    8.36
  -3  -3 -30   -0.10    9.90
   0   3 -30   30.46    9.51
  -3  -3 -30  -11.66    8.42
  -3   0 -30   27.06   10.49
   3   0 -30   28.88    8.88
   3   0 -30   29.56   10.18
   0   3 -30   25.91    9.82
   3   0 -31   -4.96    9.67
  -3  -3 -31   12.11   11.22
   0   3 -31    1.21    8.86
   3   3 -31    3.02    9.42
  -3   0 -31   -0.37    9.92
   0  -3 -31   -6.25    8.12
  -3   0 -31    4.59    9.11
  -3  -3 -31    9.89    8.49
   3   0 -31   -5.96    8.66
   0   3 -31   13.48    9.33
   0  -3 -31    6.70   10.06
   0  -3 -32   19.64    9.55
   0  -3 -32   43.52   11.98
   0   3 -32   18.56    9.40
   3   3 -32   19.13   11.26
   3   0 -32   24.43    9.91
  -3   0 -32   18.00    9.59
  -3  -3 -32   35.05   12.46
   3   0 -32   37.21   11.53
  -3  -3 -32    3.44    9.24
   0   3 -32   14.12   10.42
  -3   0 -32   14.19   10.81
   3   0 -33    3.70    9.07
  -3  -3 -33  -17.92   11.72
   3   0 -33   14.61   10.80
   0  -3 -33   -3.18   10.35
   0   3 -33    3.59   10.23
   0  -3 -33   -4.33    9.21
  -3   0 -33    7.45   11.27
   3   3 -33   -4.63   10.97
  -3   0 -33   16.77   10.53
   3   3 -34   21.03   12.43
   0  -3 -34   -9.92    9.75
  -3   0 -34  -19.32   11.54
   0   3 -34   -4.95   10.76
  -3  -3 -34   12.99   11.89
   0  -3 -34  -16.94   11.53
   3   0 -34  -28.39   11.75
  -3   0 -34    2.68   11.46
   0  -3 -35   -7.62   11.97
   3   3 -35    9.16   11.75
   3   0 -35  -32.15   12.75
  -3   0 -35   23.49   10.95
   0   3 -35   10.83   11.56
   0  -3 -35    8.72    9.42
  -3  -3 -35   20.66   12.93
  -3   0 -35   11.80   11.59
  -3   0 -36    8.15   12.68
   3   0 -36   28.39   12.31
   0  -3 -36    7.32   10.79
  -3  -3 -36    5.01   12.83
  -3   0 -36    9.38   11.22
   0  -3 -36   43.61   13.81
   0   3 -36    9.21   12.13
   0  -3 -37   -5.44   12.33
  -3   0 -37    7.77   11.26
  -3   0 -37   -3.35   12.46
  -2   2 -37    0.72   11.78
  -2  -4 -36   -2.42   12.41
  -2   2 -36    6.25   11.88
   4   2 -35    1.69   11.24
  -2  -4 -35    3.67   11.95
  -2   2 -35   -3.14   11.57
  -2   2 -35   14.15   11.87
  -2   2 -34    2.58   10.93
  -2  -4 -34    3.13   11.56
   4   2 -34  -15.76   11.65
  -2   2 -34  -10.04   11.18
  -2   2 -33    7.09   10.08
  -2   2 -33   -5.08   10.65
  -2  -4 -33   35.43   13.48
   4   2 -33   10.94   10.99
  -2   2 -32   72.78   13.15
  -2  -4 -32   14.77   11.45
   4   2 -32   -9.04   10.62
  -2  -4 -32   23.38    9.72
  -2   2 -32   48.39   12.09
   4   2 -31  -19.82   10.45
  -2  -4 -31    3.03   10.18
  -2   2 -31   -4.59    9.75
  -2  -4 -31  -16.69    8.70
  -2   2 -31    6.83    9.41
  -2   2 -30   66.15   11.88
   4   2 -30   12.88    9.80
  -2  -4 -30   -9.74   10.44
  -2  -4 -30    6.80    7.75
  -2   2 -30   66.00   12.33
   4   2 -29   13.46    7.68
   4   2 -29    9.72    9.27
  -2   2 -29   -1.34    8.76
  -2  -4 -29   19.12   10.19
  -2   2 -29   -0.93    9.14
  -2  -4 -29   24.16    8.48
  -2   2 -28   61.41   10.81
   4   2 -28   -7.36    8.99
  -2  -4 -28   -9.20    7.88
  -2   2 -28   56.01   10.54
  -2  -4 -28  -13.56    9.90
   4   2 -28    5.03    7.12
  -2  -4 -27   21.45    9.96
   4   2 -27   10.81    7.21
   4   2 -27    1.72    8.52
  -2   2 -27   -7.81    8.05
  -2  -4 -27   -3.82    6.82
  -2   2 -27   -7.69    7.95
   4   2 -26   55.75   10.57
  -2  -4 -26   30.64    7.73
   4   2 -26   45.68    8.21
  -2   2 -26  137.95   13.24
  -2  -4 -26   51.27   11.49
  -2   2 -26  120.66   12.75
   4   2 -25    4.27    8.01
  -2  -4 -25    5.72    8.39
  -2   2 -25   -0.19    7.66
  -2  -4 -25    6.89    6.60
   4   2 -25    7.30    6.21
  -2   2 -25   -7.35    8.10
  -2  -4 -24    0.41    8.57
  -2  -4 -24   -2.90    6.00
   4   2 -24    5.26    6.55
   4   2 -24    6.02    7.71
  -2   2 -24   33.11    8.50
  -2   2 -24   31.63    8.63
  -2   2 -23   -7.45    7.51
   4   2 -23   21.76    8.22
  -2   2 -23    7.62    7.54
  -2  -4 -23    7.18    7.89
   4   2 -23   16.66    6.54
  -2  -4 -23   27.08    6.69
  -2  -4 -22   31.04    9.65
   4   2 -22   24.31    6.42
  -2   2 -22  276.19   15.44
   4   2 -22   33.41    8.29
  -2  -4 -22   36.35    7.24
  -2   2 -22  268.31   14.50
  -2  -4 -21    3.88    7.74
   4   2 -21   -1.37    5.30
  -2   2 -21    6.60    6.30
   4   2 -21  -10.43    7.91
  -2   2 -21    2.37    6.85
  -2  -4 -21    5.44    5.58
   4   2 -20   34.77    8.46
  -2  -4 -20   27.88    8.43
  -2   2 -20    6.14    6.74
  -2   2 -20    8.85    6.15
  -2  -4 -20   23.68    6.21
   4   2 -20   28.08    6.19
  -2  -4 -19   21.62    7.83
  -2   2 -19   -1.84    5.88
  -2   2 -19    2.13    5.79
  -2  -4 -19   35.10    5.92
   4   2 -19   42.39    8.42
   4   2 -19   48.94    6.74
   4   2 -18   40.02    7.32
   4   2 -18   48.68    8.27
  -2  -4 -18   35.30    5.76
  -2   2 -18  509.73   16.88
  -2  -4 -18   26.61    7.68
   4   2 -18   44.74    6.25
  -2   2 -18  540.61   18.21
  -2   2 -17   -0.13    5.08
   4   2 -17   29.83    5.10
   4   2 -17   24.14    6.86
  -2  -4 -17   15.62    6.51
   4   2 -17   35.65    6.52
  -2   2 -17   -2.55    5.38
  -2  -4 -17   23.45    5.05
   4   2 -16  151.80    9.67
   4   2 -16  146.58   10.71
  -2   2 -16  641.86   17.46
  -2   2 -16  636.02   18.56
   4   2 -16  132.15    7.87
  -2  -4 -16  136.58   10.80
  -2  -4 -16  152.63    8.39
   2   4  16  139.89    8.27
   4   2 -15   45.80    5.25
   4   2 -15   39.80    7.31
  -2  -4 -15   61.09    5.71
  -2   2 -15    5.22    4.88
   4   2 -15   61.78    6.89
  -2   2 -15   -1.75    4.80
  -2  -4 -15   49.39    7.71
   2   4  15   61.35    5.72
   4   2 -14    8.74    4.72
  -2   2 -14  645.60   17.42
  -2  -4 -14   10.72    6.08
  -2  -4 -14   13.96    3.77
   4   2 -14    8.92    3.83
   4   2 -14    2.84    5.39
  -2   2 -14  640.03   16.25
   2  -2  14  644.51   16.78
   2   4  14    6.19    3.47
  -2   2 -13   -3.26    4.55
  -2  -4 -13  302.95    9.57
  -2   2 -13   -2.00    4.67
   4   2 -13  332.91   11.45
   4   2 -13  321.28   13.57
  -2  -4 -13  339.76   14.11
   4   2 -13  335.45    9.84
   2   4  13  318.27    9.85
   2  -2  13    2.27    4.15
  -2   2 -12 1374.48   21.56
  -2   2 -12 1413.34   23.63
  -2  -4 -12  126.69    5.97
   4   2 -12  129.49    8.98
  -2  -4 -12  104.70    8.69
   4   2 -12  126.54    6.25
   4   2 -12  130.92    7.27
   2  -2  12 1313.00   22.80
   2   4  12  132.10    6.37
   2  -2  12 1363.57   22.26
  -2   2 -11    2.11    4.25
  -2  -4 -11    7.52    3.04
   4   2 -11    3.79    3.75
   4   2 -11   11.49    5.01
  -2  -4 -11    8.76    6.02
   4   2 -11   14.07    3.32
  -2   2 -11    0.97    4.33
   2  -2  11    2.89    3.90
   2   4  11   11.56    3.22
   2  -2  11    1.55    3.75
  -2  -4 -10    7.55    2.79
   4   2 -10    3.40    3.60
  -2   2 -10  153.79    7.94
  -2   2 -10  135.68    7.22
   4   2 -10   11.06    3.04
   4   2 -10    7.86    4.78
  -2  -4 -10    8.56    5.14
   2  -2  10  142.39    7.57
   2   4  10    8.37    3.00
   2  -2  10  145.04    7.21
  -2   2  -9    2.61    3.73
   4   2  -9    8.60    3.32
  -2  -4  -9   12.18    2.62
  -2   2  -9   -0.07    3.59
   4   2  -9   14.23    3.07
   4   2  -9    9.42    4.71
  -2  -4  -9   14.21    5.42
   2   4   9   13.55    2.85
   2  -2   9   -2.59    3.24
  -4  -2   9    8.19    4.51
   2  -2   9   -1.83    3.18
  -2  -4  -8   33.47    5.87
   4   2  -8   47.32    4.06
   4   2  -8   49.16    5.91
  -2  -4  -8   44.46    2.93
  -2   2  -8 2634.84   24.33
  -2   2  -8 2669.05   26.89
   2  -2   8 2619.52   24.67
   2   4   8   43.62    6.04
   2   4   8   40.98    3.13
  -4  -2   8   41.80    5.33
   2  -2   8 2639.21   26.54
  -4  -2   8   45.62    4.51
  -2  -4  -7   12.51    1.89
   4   2  -7    9.35    2.77
  -2  -4  -7   12.12    4.72
   4   2  -7   14.75    4.10
  -2   2  -7   -6.20    3.76
  -2   2  -7   -7.00    3.84
   2   4   7   14.88    4.12
   2  -2   7   -0.71    3.02
  -4  -2   7   12.26    3.91
  -4  -2   7   10.67    3.25
   2  -2   7   -1.90    3.18
   2   4   7   11.88    2.06
  -2  -4  -6  125.50    7.36
   4   2  -6  131.21    4.80
   4   2  -6  123.33    6.86
  -2   2  -6 2855.01   25.55
  -2   2  -6 2899.71   22.67
   2   4   6  126.21    7.58
  -4  -2   6  118.13    5.12
   2  -2   6 2865.73   24.82
  -4  -2   6  111.67    6.41
   2  -2   6 2848.54   22.85
   4   2  -5   51.65    4.88
  -2   2  -5   14.15    4.65
  -2  -4  -5   49.07    5.15
  -2   2  -5   14.50    4.81
   4   2  -5   47.57    3.31
  -4  -2   5   53.72    3.64
   2   4   5   53.25    5.22
  -4  -2   5   57.19    5.00
   2  -2   5    2.34    3.56
   2  -2   5    9.45    4.06
  -2   2  -4 3102.59   20.75
  -2  -4  -4   52.26    4.88
   4   2  -4   47.48    4.42
   4   2  -4   51.15    3.30
  -2   2  -4 3156.15   23.74
   2   4   4   57.74    4.97
   2  -2   4 3109.69   20.66
   2  -2   4 3095.82   22.95
  -4  -2   4   55.74    4.62
  -4  -2   4   59.48    3.86
  -2   2  -3   -1.44    2.76
  -2  -4  -3   27.47    4.01
  -2   2  -3   -3.56    2.90
   4   2  -3   29.02    3.75
   4   2  -3   34.79    3.12
   2  -2   3   -2.08    2.78
  -4  -2   3   30.91    3.68
   2   4   3   35.25    4.08
   2  -2   3    1.15    2.37
  -4  -2   3   33.26    3.28
   4   2  -2   -1.76    2.95
  -2  -4  -2   -2.05    3.20
  -2   2  -2  711.03    8.96
   4   2  -2    1.27    2.56
  -2   2  -2  718.36   10.29
   2   4   2    1.17    2.77
  -4  -2   2   -0.56    2.73
   2  -2   2  733.85    9.03
  -4  -2   2   -1.64    2.82
  -2  -4  -1   95.34    2.97
  -2   2  -1   -2.41    2.26
   4   2  -1   81.31    4.41
   4   2  -1   87.14    4.55
  -2  -4  -1   87.11    4.73
  -2   2  -1   -0.50    1.90
  -4  -2   1   86.05    4.61
   2   4   1   91.54    3.11
   2  -2   1   -2.03    2.00
   2  -2   1   -0.49    1.91
  -4  -2   1   83.33    4.58
   2   4   1   77.89    4.64
   4   2   0    2.38    2.34
  -2  -4   0    0.81    1.97
  -2  -4   0    3.34    2.50
   4   2   0    4.87    3.05
  -2   2   0    5.89    1.98
  -2   2   0    1.92    1.94
   2   4   0    5.23    2.10
   2   4   0    2.11    2.46
  -4  -2   0    5.36    3.27
   2  -2   0    5.37    1.91
  -4  -2   0    3.80    2.58
   2  -2   0    3.01    1.75
  -2   2   1   -2.08    1.72
  -2  -4   1 1254.23   12.35
   4   2   1 1260.83   16.21
  -2  -4   1 1291.96   13.23
  -2   2   1   -0.43    2.39
   4   2   1 1291.90   12.12
   2   4  -1 1297.69   12.73
  -4  -2  -1 1238.35   12.29
  -4  -2  -1 1251.77   16.24
   2  -2  -1   -0.47    1.99
   2   4  -1 1269.24   13.23
   2  -2  -1   -0.91    2.09
   4   2   2 2176.39   14.50
   4   2   2 2206.76   22.37
  -2   2   2 1038.28   11.15
  -2  -4   2 2071.99   18.72
  -2  -4   2 2128.52   14.06
  -2   2   2 1011.84   13.04
  -4  -2  -2 2105.34   21.95
   2  -2  -2  989.35   11.01
   2   4  -2 2162.05   14.34
   2   4  -2 2015.92   18.56
   2  -2  -2 1047.40   12.75
  -4  -2  -2 2171.34   15.21
   4   2   3    5.45    2.01
  -2  -4   3    1.76    2.79
  -2   2   3    0.99    3.37
   4   2   3    5.07    2.10
  -2   2   3    1.41    2.54
   4   2   3    7.63    3.53
  -2  -4   3    5.96    1.67
  -4  -2  -3   10.20    3.89
   2  -2  -3   -2.90    3.47
   2  -2  -3   -3.38    2.78
   2   4  -3    0.94    2.86
   2   4  -3   13.62    1.69
  -2   2   4  390.01   10.14
   4   2   4  324.76   10.07
   4   2   4  310.23    5.74
  -2   2   4  386.80    8.39
  -2  -4   4  304.36    8.75
   4   2   4  293.16    5.37
   2  -2  -4  388.66    9.92
  -4  -2  -4  311.16    9.79
   2  -2  -4  371.78    8.34
   2   4  -4  300.17    8.67
  -2  -4   5  702.25   13.53
  -2   2   5   10.66    4.48
   4   2   5  656.03   14.68
   4   2   5  668.22    8.42
  -2   2   5   27.06    6.47
   4   2   5  661.84    8.36
   2  -2  -5   13.55    4.35
   2   4  -5  649.59   13.34
   2  -2  -5    2.50    5.07
  -4  -2  -5  679.02   14.68
   4   2   6  205.34    8.96
  -2   2   6  198.26    7.27
   4   2   6  200.98    5.07
  -2  -4   6  213.17    8.29
  -4  -2  -6  200.76    5.62
   2  -2  -6  201.15    7.40
   2  -2  -6  189.07    8.70
   2   4  -6  208.16    8.47
   2  -2  -6  188.41    7.01
  -4  -2  -6  209.86    9.12
   4   2   7  103.25    7.29
   4   2   7   99.57    4.06
  -2   2   7    2.22    3.41
  -2  -4   7  117.39    6.93
  -4  -2  -7  107.02    7.36
  -4  -2  -7  103.26    4.65
   2  -2  -7   -1.57    4.74
   2  -2  -7   -1.01    3.57
   2  -2  -7   -3.51    3.91
   2   4  -7   90.93    6.49
  -2  -4   8  237.34    9.69
   4   2   8  231.18    6.25
  -2   2   8  471.49   11.60
   4   2   8  241.91   10.41
  -4  -2  -8  218.83   10.21
   2   4  -8  239.70    9.94
   2  -2  -8  474.20   11.67
   2  -2  -8  451.37   11.03
  -4  -2  -8  223.79    6.89
   2  -2  -8  478.12   13.92
  -2   2   9   -1.71    3.32
   4   2   9  120.58    5.24
  -2  -4   9  114.58    7.67
   2  -2  -9   -2.45    3.64
   2   4  -9  117.65    4.27
  -4  -2  -9  111.30    5.77
   2  -2  -9   -3.41    4.59
  -4  -2  -9  123.49    8.58
   2   4  -9  111.36    7.74
   2   4  -9  123.52    3.66
   2  -2  -9   -0.29    3.36
  -2   2  10  380.10   11.39
   4   2  10    1.21    2.68
   2  -2 -10  422.48   11.57
   2  -2 -10  366.03   11.49
   2  -2 -10  393.53   14.02
  -4  -2 -10    3.35    3.21
   2   4 -10   -1.21    2.77
   2   4 -10    3.48    4.77
  -4  -2 -10    7.15    5.32
   2   4 -10   -0.90    2.28
   4   2  11   96.91    5.48
  -2   2  11   -1.76    4.09
   2  -2 -11    0.12    5.43
   2  -2 -11    2.66    4.40
  -4  -2 -11  117.24    8.99
   2   4 -11   87.36    7.60
   2   4 -11   95.44    5.29
  -4  -2 -11   97.51    5.91
   2  -2 -11    0.11    4.04
   2   4 -11   96.53    4.41
   4   2  12  236.70    8.44
  -2   2  12  568.25   15.19
  -4  -2 -12  231.44   11.75
  -4  -2 -12  226.56    8.65
   2  -2 -12  542.97   14.67
   2  -2 -12  526.60   14.78
   2   4 -12  231.04    8.21
   2   4 -12  232.76   11.40
   2   4 -12  229.61    6.79
   4   2  13   31.60    4.29
  -4  -2 -13   29.64    4.55
   2   4 -13   29.38    4.61
   2  -2 -13   -7.17    5.27
   2   4 -13   26.94    5.78
  -4  -2 -13   31.79    6.53
   2   4 -13   39.34    4.01
   2  -2 -13   -7.09    4.72
   4   2  14    9.29    3.70
   2   4 -14    2.12    5.23
  -4  -2 -14   19.03    4.36
   2   4 -14   11.55    4.20
   2  -2 -14   69.48    6.92
   2  -2 -14   66.61    7.25
  -4  -2 -14   18.22    6.01
   2   4 -14   15.26    3.62
   4   2  15  205.98    9.32
   2  -2 -15    2.74    4.84
  -4  -2 -15  193.04    9.27
   2   4 -15  187.10   11.61
   2   4 -15  196.79    7.78
  -4  -2 -15  198.67   12.05
   2   4 -15  200.62    9.40
   2  -2 -15    2.47    4.79
   4   2  16   17.80    4.78
   2  -2 -16  784.68   19.90
   2   4 -16   11.59    4.82
   2   4 -16   18.14    4.27
  -4  -2 -16   18.90    4.85
   2   4 -16   19.22    5.89
   2  -2 -16  758.23   19.61
  -4  -2 -16   16.11    6.68
   2   4 -17   14.62    4.24
   2   4 -17    3.26    5.46
  -4  -2 -17   13.16    4.81
   2  -2 -17    4.17    4.99
   2   4 -17    5.52    5.30
   2  -2 -17   -2.48    5.33
  -4  -2 -17   10.11    6.73
   2  -2 -18   56.20    7.83
  -4  -2 -18   28.88    5.97
   2   4 -18   31.43    6.58
   2  -2 -18   52.45    7.54
   2   4 -18   34.00    7.85
  -4  -2 -18   38.19    7.99
   2   4 -18   38.21    5.60
   2   4 -19  161.63   12.28
  -4  -2 -19  132.52   12.01
   2  -2 -19   -1.36    5.95
  -4  -2 -19  125.26    9.24
   2  -2 -19    2.87    5.88
   2   4 -19  125.52   10.10
   2   4 -19  127.87    8.26
   2   4 -20   36.23    8.36
  -4  -2 -20   25.46    6.42
   2  -2 -20  372.25   16.10
   2   4 -20   34.78    6.22
   2  -2 -20  358.69   16.10
  -4  -2 -20   43.17    9.22
   2  -2 -21    7.18    6.84
  -4  -2 -21  109.44    9.75
   2   4 -21   95.03    8.22
   2   4 -21  101.83   11.44
   2  -2 -21   -4.18    6.71
  -4  -2 -21  111.19   12.13
  -4  -2 -22   27.53    8.55
   2  -2 -22  188.33   12.81
   2   4 -22   23.40    8.57
   2   4 -22   29.30    6.62
   2  -2 -22  234.30   14.36
  -4  -2 -22   28.32    6.67
   2   4 -23   -8.19    5.95
  -4  -2 -23   20.20    6.68
   2  -2 -23    6.95    7.51
  -4  -2 -23    2.21    8.01
   2   4 -23  -10.04    7.03
   2  -2 -23    1.30    6.69
   2  -2 -24   79.59   10.62
   2  -2 -24   82.62   10.47
  -4  -2 -24    4.90    8.51
   2   4 -24    5.33    8.44
   2   4 -24   -0.56    6.25
  -4  -2 -24   23.27    7.36
  -4  -2 -25   80.22   12.18
   2   4 -25   48.67    7.89
   2  -2 -25    4.26    7.38
   2   4 -25   50.23   10.44
   2  -2 -25   12.36    7.57
  -4  -2 -25   57.30    9.43
   2   4 -26   10.47    7.30
   2  -2 -26  142.78   13.17
  -4  -2 -26   11.67    9.59
   2  -2 -26  171.86   14.12
  -4  -2 -26    8.81    7.00
   2   4 -26   13.39    8.97
   2   4 -27    4.67    6.87
  -4  -2 -27   -4.23    9.11
   2   4 -27  -13.85    9.24
   2  -2 -27   -4.28    8.09
   2  -2 -27    7.33    7.78
  -4  -2 -27   20.46    7.91
   2   4 -28   18.50    7.89
   2  -2 -28  -11.72    8.43
   2  -2 -28   -3.40    8.17
  -4  -2 -28   21.66   10.35
   2   4 -28    5.35    9.04
  -4  -2 -28   12.43    7.91
   2  -2 -29   15.57    9.80
  -4  -2 -29   36.07    9.47
  -4  -2 -29   27.45   10.42
   2  -2 -29   -6.73    8.69
   2   4 -29   36.16   10.89
   2   4 -30    8.46    9.76
  -4  -2 -30  -14.62   10.48
   2  -2 -30  111.20   13.68
   2  -2 -30   96.09   13.35
  -4  -2 -30  -10.22    9.10
  -4  -2 -31    8.62   11.13
   2  -2 -31   13.75    9.04
  -4  -2 -31    7.40    8.85
   2  -2 -31    9.40    9.16
   2   4 -31  -13.74   11.09
  -4  -2 -32    1.44   10.86
  -4  -2 -32    0.57    8.74
   2   4 -32    2.08   10.09
   2  -2 -32   16.38   10.46
   2  -2 -32   25.08   11.19
  -4  -2 -33   26.64   13.12
   2  -2 -33   23.59   11.59
   2  -2 -33   -5.19   10.11
  -4  -2 -33   21.66   10.57
   2   4 -33   27.10   11.59
   2   4 -34   -2.27   11.01
   2  -2 -34    7.32   11.14
   2  -2 -34    3.44   10.31
  -4  -2 -34  -10.34   12.13
  -4  -2 -35   -9.90   13.04
   2   4 -35    2.02   11.61
   2  -2 -35  -20.14   12.04
   2  -2 -35   23.12   11.87
   2  -2 -36   12.30   11.59
  -4  -2 -36   -1.46   12.46
   2  -2 -36    6.14   10.59
   2  -2 -37  -15.46   11.32
  -3   1 -37    5.58   12.16
  -3   1 -37    8.31   11.59
  -1  -4 -36   17.08   12.76
  -3   1 -36   12.66   11.44
  -3   1 -36   -1.50   11.85
  -1   3 -36   -0.01   11.37
   4   1 -35    8.24   11.10
  -3   1 -35    3.17   11.64
  -1  -4 -35   32.38   13.50
  -3  -4 -35    5.28   12.32
  -1   3 -35   15.54   12.30
  -3   1 -35    1.69   10.47
  -1  -4 -34   13.69   12.27
  -3   1 -34   -6.28   10.32
  -3  -4 -34   36.93   13.88
  -1   3 -34   10.76   10.53
   4   1 -34   13.47   11.48
  -3   1 -34   -9.90   11.69
   4   3 -34   34.62   13.38
  -1  -4 -34   32.81   11.16
   4   3 -33   -4.33   11.48
  -3   1 -33   13.21   11.28
  -3  -4 -33   34.26   12.76
  -1  -4 -33    2.05   11.19
  -3   1 -33   -9.10   10.47
  -1  -4 -33    3.71    8.56
  -1   3 -33   -4.36    9.87
   4   1 -33    9.39   10.70
  -1   3 -33  -18.66   10.98
  -3   1 -32   -2.74   10.14
  -1  -4 -32  -12.30   10.79
  -3   1 -32    3.39    9.35
  -3  -4 -32  -15.89   12.32
  -1   3 -32   24.48   11.13
  -1  -4 -32   16.72    9.24
  -1   3 -32   14.73    9.79
   4   1 -32  -10.19   10.32
   4   3 -32    3.46   10.07
  -1   3 -31   16.98    9.98
   4   1 -31  -13.93   10.19
   4   3 -31   17.11   11.50
  -1   3 -31   -4.99    9.25
  -1  -4 -31   -6.85    8.04
  -3   1 -31   -0.31    9.76
  -3   1 -31   -1.84    8.82
  -1  -4 -31   17.40   10.98
  -3  -4 -31   17.94   11.88
   4   1 -31   14.16    8.61
  -1   3 -30   -3.01    8.44
  -1  -4 -30    3.11    9.48
   4   1 -30   16.26    8.62
  -1   3 -30   10.11    9.08
  -3   1 -30   -7.24    9.19
   4   3 -30   37.05   11.56
  -3  -4 -30   74.12   13.98
  -1  -4 -30   27.01    9.07
  -3   1 -30   -1.32    8.40
  -3  -4 -30   63.10   10.62
   4   1 -30   34.91   11.18
  -3   1 -29   16.99    8.91
   4   3 -29   23.49   10.19
   4   1 -29    9.18    8.77
  -1  -4 -29   18.89    9.79
  -1   3 -29    6.75    8.14
  -1  -4 -29    5.54    7.35
  -1   3 -29   -4.70    8.33
   4   1 -29   -0.44    7.34
  -3  -4 -29   18.22    8.25
  -3   1 -29   12.88    9.18
  -3  -4 -29    9.83   10.89
  -1   3 -28    4.75    7.77
   4   3 -28    2.00    8.86
   4   1 -28  -15.82    9.63
  -3   1 -28    1.36    8.73
  -3   1 -28   11.42    8.27
  -3  -4 -28    7.68   10.12
  -3  -4 -28    3.53    7.27
  -1  -4 -28   15.30    9.30
  -1   3 -28    4.16    7.98
   4   1 -28    0.02    7.08
  -1  -4 -28    7.17    7.51
  -1  -4 -27   -0.11    6.48
  -1  -4 -27    0.58    8.79
  -1   3 -27    4.14    7.51
   4   1 -27   16.46    8.95
  -3  -4 -27  -10.65   10.42
  -1   3 -27    2.20    7.74
   4   3 -27    2.72    6.90
  -3   1 -27   17.26    8.18
   4   1 -27   15.43    7.76
  -3  -4 -27   -5.57    6.49
   4   3 -27   11.39    8.98
  -3   1 -27   -9.33    9.05
  -1   3 -26   24.43    8.94
  -3  -4 -26  130.76   11.93
  -1   3 -26    8.39    7.40
  -3   1 -26   23.97    9.08
  -1  -4 -26  112.02   11.04
   4   3 -26  120.06   10.37
  -3   1 -26   14.41    8.08
  -1  -4 -26  116.22   13.39
   4   3 -26  117.11   13.61
   4   1 -26  103.57   12.71
   4   1 -26  126.48   11.30
  -3  -4 -26  141.41   14.74
   4   1 -25   33.86    9.28
   4   3 -25    6.51    8.74
  -3  -4 -25  -11.93   10.13
  -1  -4 -25   32.37    9.82
   4   1 -25   44.95    8.26
  -3   1 -25   17.08    8.37
  -1   3 -25   12.20    7.65
   4   3 -25   -9.00    6.65
  -3  -4 -25    2.96    6.42
  -3   1 -25   20.02    7.77
  -1   3 -25   32.57    8.99
  -1  -4 -25   35.41    7.89
   4   1 -24    0.73    6.45
  -1  -4 -24    6.02    6.28
  -3   1 -24   55.75   10.03
   4   3 -24   27.05    7.05
   4   1 -24   10.55    7.75
   4   3 -24   15.15    7.94
  -3  -4 -24   15.43    6.50
  -3  -4 -24   21.26    9.87
  -1   3 -24   67.25    9.44
  -3   1 -24   73.44   10.16
  -1   3 -24   53.70    9.88
  -1  -4 -24    6.18    8.49
  -1  -4 -23  -14.78    9.26
   4   1 -23    4.39    7.54
  -1   3 -23   42.28    8.93
   4   1 -23   -7.84    6.49
  -3  -4 -23   -0.64    5.71
  -3  -4 -23   15.03    8.94
   4   3 -23   28.83    9.24
  -3   1 -23   47.17    9.01
   4   3 -23   15.83    6.14
  -1   3 -23   48.87    8.68
  -1  -4 -23  -12.30    6.33
  -3   1 -23   44.74    8.71
  -3   1 -22   82.12    9.77
  -3  -4 -22   46.63   10.19
   4   3 -22   35.98    9.28
  -1   3 -22   76.64    9.81
  -1  -4 -22  181.33   14.07
  -3   1 -22   58.05    9.55
  -1   3 -22   83.80    9.52
   4   1 -22  159.65   10.92
  -1  -4 -22  170.86   11.40
   4   3 -22   39.36    6.63
  -3  -4 -22   29.35    6.41
   4   1 -22  157.04   13.10
   4   3 -21   38.73    6.80
  -1  -4 -21   37.05    9.23
  -3   1 -21    7.16    7.33
  -1   3 -21   14.21    7.40
  -1   3 -21   15.06    6.56
   4   1 -21   48.31    8.92
   4   1 -21   46.08    7.27
   4   3 -21   49.12    9.25
  -3  -4 -21   36.22    9.58
  -3  -4 -21   65.83    7.92
  -3   1 -21    8.24    6.14
  -1  -4 -21   46.66    7.27
   4   1 -20  156.78   12.59
  -3   1 -20    2.16    5.84
  -3  -4 -20  242.97   11.99
  -1   3 -20    8.13    6.06
   4   1 -20  136.21    9.86
  -3   1 -20   10.03    6.90
   4   3 -20  238.32   11.01
  -1   3 -20    3.60    6.16
  -3  -4 -20  267.88   16.22
  -1  -4 -20  163.35   10.39
  -1  -4 -20  152.71   12.60
   4   3 -20  243.67   15.55
  -1  -4 -19   57.83    9.03
  -1   3 -19    3.32    5.41
  -1   3 -19    1.64    5.85
   4   1 -19   76.34    9.71
   4   3 -19    6.79    4.72
   4   1 -19   68.74    7.59
  -3  -4 -19   12.43    7.56
  -3   1 -19   -1.63    6.04
  -3  -4 -19    7.43    5.00
  -3   1 -19    7.15    5.94
   4   3 -19    8.80    7.40
   4   3 -19    1.59    5.84
  -1  -4 -19   75.39    7.68
   4   3 -18    7.66    6.35
  -1   3 -18   40.04    7.48
  -3  -4 -18    7.24    4.42
  -1  -4 -18   58.96    8.70
  -3  -4 -18   10.54    7.44
   4   3 -18    1.83    5.66
  -1  -4 -18   43.65    6.02
  -1   3 -18   12.11    5.32
   4   1 -18   64.89    8.24
   4   3 -18    8.89    4.54
  -3   1 -18   13.02    6.47
  -3   1 -18   26.49    6.13
   4   1 -18   57.47    6.77
  -3  -4 -17   46.76    5.82
  -1  -4 -17    1.07    6.24
  -3  -4 -17   53.95    8.68
   4   1 -17   -6.97    5.91
  -1   3 -17   -8.84    4.88
   4   3 -17   68.31    6.13
   4   3 -17   57.35    7.00
   4   1 -17    6.67    4.59
   4   1 -17   -1.78    5.96
  -3   1 -17   -8.79    5.29
   4   3 -17   41.15    7.57
  -1  -4 -17   -3.27    4.36
  -3   1 -17    4.80    5.49
  -1   3 -17    2.87    5.24
   3   4  17   60.13    6.34
  -3   1 -16   -1.34    4.44
   4   1 -16  349.04   12.08
   4   1 -16  391.07   15.94
   4   1 -16  362.68   14.59
  -1  -4 -16  391.23   12.58
  -1  -4 -16  378.24   15.81
   4   3 -16  387.96   13.49
  -1   3 -16    3.26    5.08
  -3   1 -16    0.57    5.43
   4   3 -16  397.33   16.72
  -3  -4 -16  399.55   17.08
   4   3 -16  400.41   11.35
  -1   3 -16    3.73    4.47
  -3  -4 -16  378.61   12.10
   3   4  16  399.31   12.44
   1  -3  16   -3.56    4.28
  -3  -4 -15    5.68    3.84
   4   1 -15   19.86    5.93
  -3   1 -15   26.84    6.03
   4   3 -15    6.00    3.53
   4   1 -15   17.22    4.38
   4   1 -15   19.12    5.95
   4   3 -15    6.78    5.71
   4   3 -15   11.76    4.88
  -3   1 -15   18.11    5.17
  -1  -4 -15   22.49    6.49
  -3  -4 -15    6.70    6.27
  -1   3 -15   19.91    4.90
  -1  -4 -15   18.44    4.46
  -1   3 -15   20.58    5.71
   1  -3  15   23.00    4.81
   1   4  15   23.84    4.90
   3   4  15    6.35    3.84
   4   3 -14  247.86    8.50
  -3   1 -14    0.27    4.64
  -3  -4 -14  237.03    8.89
  -1   3 -14   12.75    4.56
  -1  -4 -14   27.61    6.24
  -1  -4 -14   20.02    4.21
   4   1 -14   19.91    5.91
  -3  -4 -14  251.39   13.37
   4   1 -14   28.82    5.94
   4   3 -14  261.81   10.05
  -1   3 -14   16.79    5.32
  -3   1 -14   18.37    5.61
   4   3 -14  270.30   13.37
   4   1 -14   26.41    4.73
   3   4  14  241.17    8.95
   1   4  14   23.73    4.34
   1  -3  14   14.62    4.39
  -1  -4 -13   43.69    7.08
  -3   1 -13   87.62    7.21
  -1   3 -13   83.03    6.31
  -1   3 -13   86.24    7.83
  -1  -4 -13   41.53    4.67
   4   3 -13    6.43    3.92
  -3  -4 -13   -2.43    5.96
   4   3 -13    0.01    5.34
   4   1 -13   41.38    6.03
  -3   1 -13   93.33    7.84
   4   1 -13   46.03    5.09
   4   3 -13   -2.14    3.22
  -3  -4 -13    0.57    3.04
   4   1 -13   46.24    7.07
   1   4  13   43.96    5.01
   1  -3  13   91.68    6.50
   3  -1  13   88.41    6.95
   3   4  13    5.13    3.35
   4   1 -12  488.01   13.86
  -1   3 -12   26.18    4.73
  -1  -4 -12  512.74   16.26
   4   1 -12  510.21   15.88
  -1  -4 -12  499.53   11.56
  -3   1 -12   24.17    5.82
   4   1 -12  486.24   12.17
   4   3 -12  331.34   13.63
  -1   3 -12   22.63    5.41
   4   3 -12  329.70    9.66
   4   3 -12  321.90    8.35
  -3   1 -12   17.15    4.91
  -3  -4 -12  295.15   13.34
  -3  -4 -12  313.53    8.88
   1  -3  12   25.08    4.44
   1   4  12  489.70   11.92
   3  -1  12   17.74    4.41
   3   4  12  336.71    9.06
   3  -1  12   27.66    5.43
   4   1 -11    3.19    4.28
  -3  -4 -11  120.91    5.59
  -3  -4 -11  125.00    9.33
  -3   1 -11   87.87    6.76
  -3   1 -11   99.00    7.67
   4   3 -11  128.06    6.18
   4   1 -11    2.61    5.12
   4   3 -11  125.77    5.21
   4   3 -11  116.17    8.59
  -1  -4 -11    7.20    3.08
  -1   3 -11   75.07    5.51
  -1  -4 -11    9.38    5.49
  -1   3 -11   97.86    7.50
   4   1 -11    1.80    3.29
   1   4  11    5.37    3.48
   3  -1  11   84.95    6.30
   1  -3  11  100.82    7.52
   1  -3  11   81.43    5.72
   3  -1  11   76.84    6.61
   3   4  11  124.04    5.49
  -3  -4 -10  958.78   12.80
   4   3 -10  977.94   13.48
   4   1 -10  135.32    8.64
   4   1 -10  160.11    7.94
  -3  -4 -10  884.17   20.73
  -1   3 -10  449.39   10.64
  -1  -4 -10  135.95    9.06
  -1  -4 -10  154.96    6.13
   4   1 -10  162.43    6.70
  -3   1 -10  489.60   12.69
   4   3 -10  929.48   12.15
  -1   3 -10  487.29   13.72
  -3   1 -10  462.28   13.08
   4   3 -10 1016.32   21.14
   1  -3  10  455.82   10.74
   1   4  10  144.01    6.30
   3  -1  10  470.22   12.26
   1  -3  10  482.18   13.49
   3   4  10  976.45   12.52
   3  -1  10  487.68   13.29
  -1  -4  -9   62.61    6.60
   4   1  -9   51.52    6.05
  -1  -4  -9   58.85    3.99
  -3   1  -9 1055.48   17.40
  -3  -4  -9  114.68    4.52
   4   3  -9  104.51    4.78
  -1   3  -9 1021.67   14.41
   4   3  -9   81.91    7.37
  -3   1  -9 1032.11   17.95
  -3  -4  -9  116.37    8.42
   4   3  -9  116.13    4.46
  -1   3  -9 1062.66   18.81
   4   1  -9   75.59    5.71
   1   4   9   66.64    4.33
   1   4   9   63.47    6.66
   3   4   9  110.27    4.39
   1  -3   9 1022.24   18.63
   3  -1   9  984.65   16.49
   3  -1   9 1058.94   18.68
  -4  -1   9   69.50    6.47
   1  -3   9 1004.02   14.47
   4   1  -8  246.85    9.95
  -1  -4  -8  238.74    6.14
  -3  -4  -8   87.99    7.62
  -3  -4  -8   72.13    3.50
  -3   1  -8  106.16    6.08
  -1  -4  -8  237.54   10.33
  -1   3  -8  109.49    6.47
   4   3  -8   79.46    7.08
   4   3  -8   77.26    3.92
  -1   3  -8  114.00    5.15
   4   1  -8  246.86    7.92
  -3   1  -8  116.10    6.76
  -4  -3   8   69.16    6.40
   1   4   8  242.72    6.48
  -4  -1   8  237.37    8.47
   3  -1   8  120.76    6.09
   1  -3   8  111.94    6.56
   1  -3   8  114.11    5.04
  -4  -1   8  238.38    9.70
   3   4   8   77.48    7.21
   3   4   8   69.66    3.35
   1   4   8  225.99   10.05
   3  -1   8  111.49    6.50
  -1   3  -7   44.93    4.81
   4   1  -7  191.20    8.37
  -3   1  -7   42.73    4.34
   4   3  -7   62.92    3.50
  -3   1  -7   38.54    4.74
  -1  -4  -7  209.47    9.08
  -3  -4  -7   54.63    6.67
   4   3  -7   57.07    5.98
  -1  -4  -7  197.32    4.93
   4   1  -7  206.44    6.97
  -1   3  -7   39.39    3.47
   3  -1   7   39.07    3.90
   1  -3   7   49.99    3.59
   3   4   7   48.09    6.04
   3  -1   7   43.72    4.78
  -4  -1   7  185.51    8.44
   1  -3   7   29.64    3.95
   1   4   7  180.80    8.51
  -4  -1   7  186.98    7.12
  -4  -3   7   65.16    4.07
  -4  -3   7   65.83    6.06
   1   4   7  191.64    5.32
  -3   1  -6  425.46    9.87
  -1  -4  -6  517.13    6.70
  -1  -4  -6  489.48   12.75
   4   3  -6 1058.94   10.68
  -3  -4  -6 1109.69   19.71
   4   1  -6  490.77   12.27
   4   3  -6 1061.39   18.68
  -1   3  -6  408.40    7.62
   4   1  -6  495.19    9.55
  -3   1  -6  415.19   10.35
  -4  -3   6 1048.43   18.17
   3  -1   6  426.71   10.64
   1  -3   6  440.44   10.79
  -4  -1   6  500.31   10.28
   1   4   6  479.08    6.92
  -4  -3   6 1081.73   12.11
   3   4   6 1044.87   19.93
   1   4   6  510.39   13.00
  -4  -1   6  491.05   12.36
   3  -1   6  415.74    9.54
   1  -3   6  424.00    7.60
   4   3  -5  349.33    6.47
  -1  -4  -5    9.42    3.83
  -3  -4  -5  374.56   11.46
   4   3  -5  353.90   10.59
   4   1  -5    5.63    2.74
   4   1  -5    6.62    3.35
  -1   3  -5 1274.35   11.75
  -3   1  -5 1279.85   15.48
  -3   1  -5 1286.71   16.70
  -1   3  -5 1269.99   16.77
  -1  -4  -5    8.08    1.44
   3  -1   5 1248.78   15.46
   1  -3   5 1290.04   17.09
  -4  -3   5  381.15    7.24
  -4  -3   5  353.14   10.48
   1   4   5    1.27    3.44
   1   4   5   15.48    1.93
  -4  -1   5    4.15    3.54
  -4  -1   5    3.36    3.05
   1  -3   5 1267.48   11.78
   3   4   5  370.05   11.74
   3  -1   5 1270.57   16.93
  -1   3  -4 3227.71   24.89
   4   3  -4   20.16    3.72
  -3   1  -4 3211.60   23.08
  -1   3  -4 3172.77   17.02
   4   3  -4   13.16    2.36
  -3   1  -4 3300.61   24.94
   4   1  -4  969.48   15.04
  -3  -4  -4   13.39    4.23
  -1  -4  -4  971.96   15.60
   4   1  -4  949.41   11.88
   3  -1   4 3281.40   25.33
   3   4   4   18.38    4.12
   1   4   4  952.90   15.55
  -4  -3   4   14.24    2.62
  -4  -3   4   14.09    3.22
   3  -1   4 3178.70   23.07
  -4  -1   4  995.15   15.50
   1  -3   4 3185.42   16.92
   1  -3   4 3244.56   24.91
  -4  -1   4  947.08   12.53
  -3  -4  -3  168.00    7.31
  -3   1  -3  196.86    6.96
   4   3  -3  165.84    5.17
  -1   3  -3  207.38    4.70
   4   3  -3  176.73    6.76
  -1   3  -3  205.79    6.82
   4   1  -3   86.28    4.43
  -3   1  -3  210.48    6.40
  -1  -4  -3   90.57    5.32
   4   1  -3   88.72    5.23
  -4  -3   3  164.24    6.70
   1  -3   3  191.95    4.61
   1  -3   3  204.30    6.47
   3  -1   3  219.06    7.03
  -4  -1   3   83.96    4.56
   3  -1   3  182.28    6.02
   3   4   3  173.63    7.48
   1   4   3   82.16    4.94
  -4  -1   3   90.39    5.33
  -4  -3   3  168.81    5.41
  -3   1  -2    0.08    3.44
   4   3  -2  359.63    7.66
  -3  -4  -2  333.37    9.17
  -3   1  -2   -0.35    3.17
  -1   3  -2   -2.74    2.30
  -1   3  -2   -3.20    3.02
   4   1  -2  619.80   10.94
   4   1  -2  624.98    9.93
   4   3  -2  324.13    8.42
  -1  -4  -2  618.86   10.94
   3  -1   2    2.37    3.08
   3  -1   2   -2.46    2.84
  -4  -3   2  356.36    8.79
  -4  -1   2  593.15   10.93
   1  -3   2    0.33    2.11
  -4  -3   2  343.46    7.73
   1  -3   2   -0.62    2.40
  -4  -1   2  636.58   10.38
   3   4   2  351.37    9.47
   1   4   2  616.86   11.16
   4   1  -1 2180.23   18.72
   4   3  -1  499.48    9.35
   4   1  -1 2256.60   18.80
  -3  -4  -1  501.29    7.11
  -1  -4  -1 2202.95   18.51
  -1   3  -1   78.63    3.54
  -3  -4  -1  504.71   10.50
  -3   1  -1   75.02    4.30
  -1   3  -1   76.46    3.94
  -3   1  -1   72.23    3.61
   4   3  -1  515.90    9.76
  -4  -3   1  521.97    9.59
   1   4   1 2157.93   14.04
   3  -1   1   74.72    4.09
   1   4   1 2213.80   18.96
   1  -3   1   72.98    3.32
  -4  -1   1 2218.32   19.05
   3   4   1  520.67   10.72
   3   4   1  504.21    6.94
   1  -3   1   78.56    3.79
   3  -1   1   71.50    3.74
  -4  -1   1 2236.64   19.22
  -4  -3   1  507.54    9.87
   4   3   0 1310.38   13.40
  -3   1   0    3.63    2.77
  -3  -4   0 1261.04   15.07
  -3  -4   0 1287.68   12.57
  -1  -4   0  134.69    4.70
  -1   3   0    7.34    2.42
  -1   3   0    9.64    2.38
   4   1   0  120.28    4.87
   4   3   0 1254.22   15.75
  -3   1   0    9.68    2.31
   4   1   0  120.73    5.69
  -1  -4   0  131.32    4.01
  -4  -3   0 1298.47   13.72
   3  -1   0    5.47    2.35
   3   4   0 1289.08   15.32
   3   4   0 1257.99   12.36
   1  -3   0    6.95    2.05
   1   4   0  125.79    4.39
   1  -3   0    6.54    2.30
  -4  -3   0 1264.20   15.93
  -4  -1   0  121.16    5.09
   3  -1   0    8.39    2.57
   1   4   0  128.28    4.71
  -4  -1   0  119.44    5.68
   4   1   1  481.15   10.09
   4   3   1  277.69    5.80
  -1  -4   1  505.87    8.14
  -3   1   1   69.43    4.02
  -3   1   1   63.12    3.62
  -1  -4   1  483.08    7.17
  -3  -4   1  283.79    6.85
   4   3   1  287.74    8.41
   4   1   1  501.25    8.20
  -3  -4   1  287.85    7.18
   3  -1  -1   57.82    3.75
   1   4  -1  498.79    7.43
   1  -3  -1   76.43    4.62
   3  -1  -1   57.79    3.58
   1   4  -1  476.38    8.29
   1  -3  -1   65.76    3.55
   1  -3  -1   63.74    3.09
   3   4  -1  260.84    6.52
  -4  -3  -1  261.82    8.30
  -4  -1  -1  507.57   10.41
  -4  -1  -1  497.92    8.34
  -4  -3  -1  274.49    6.03
   3   4  -1  271.96    6.76
  -1  -4   2  257.48    4.55
   4   1   2  255.66    5.83
  -1  -4   2  275.24    6.83
  -1   3   2   75.60    5.23
   4   1   2  262.78    8.19
  -3   1   2   73.24    4.66
  -3   1   2   79.22    4.38
  -3  -4   2 1009.56   13.71
  -1   3   2   78.00    3.42
  -3  -4   2 1032.17   11.54
   4   3   2 1008.68   16.02
   4   3   2 1012.05    9.52
  -4  -3  -2 1001.57   15.86
  -4  -3  -2 1013.93    9.96
  -4  -1  -2  258.46    6.00
   1  -3  -2   76.26    3.33
  -4  -1  -2  250.80    8.18
   3  -1  -2   64.87    3.95
   3  -1  -2   79.55    4.37
   3   4  -2 1038.49   13.89
   1  -3  -2   84.48    5.21
   1   4  -2  268.45    6.94
   3   4  -2 1029.47   11.57
  -3  -4   3  161.68    6.39
   4   1   3  426.78    7.22
  -1   3   3   15.19    2.98
   4   1   3  442.93   10.58
   4   3   3  168.40    3.63
  -3   1   3   15.15    4.17
  -3  -4   3  165.70    4.56
  -1  -4   3  440.72    9.38
   4   3   3  166.16    7.48
  -3   1   3   13.74    3.99
   4   1   3  440.41    7.98
   1  -3  -3   10.79    4.54
   3  -1  -3    8.05    3.36
   1  -3  -3   11.53    3.56
  -4  -3  -3  173.44    7.68
   1  -3  -3   14.17    2.95
  -4  -1  -3  423.55   10.55
   3   4  -3  161.82    4.41
   3  -1  -3   15.61    3.72
   3   4  -3  164.90    6.49
   1   4  -3  430.35    9.37
   4   3   4  683.60   14.50
  -3   1   4  855.13   13.60
  -3  -4   4  682.30   13.03
   4   1   4   93.24    4.00
  -3   1   4  804.65   12.89
  -3  -4   4  638.67    7.34
   4   1   4   76.32    5.44
  -1  -4   4   86.36    5.09
  -1   3   4  797.46   10.26
   4   1   4   94.37    3.98
   3   4  -4  636.35   12.75
  -4  -3  -4  645.68   14.18
  -4  -1  -4   75.95    5.77
   3   4  -4  660.03    7.22
   3  -1  -4  810.32   13.14
   1  -3  -4  799.59   10.09
   1  -3  -4  795.20   13.18
   1  -3  -4  833.61   15.62
   1   4  -4   85.04    5.18
   4   1   5   22.68    4.40
   4   3   5    1.33    3.61
  -3  -4   5    1.46    3.11
  -1  -4   5   19.14    3.42
  -3   1   5  438.31   10.72
  -1   3   5  406.58    8.35
  -1   3   5  465.84   10.86
   4   1   5   20.36    2.58
  -4  -1  -5   14.90    4.09
  -4  -1  -5   16.33    2.97
   1   4  -5   13.41    3.46
  -4  -3  -5    3.92    4.19
   3  -1  -5  439.95   10.72
   1  -3  -5  437.55   10.67
   1  -3  -5  457.66    8.34
   3  -1  -5  399.80   10.31
   3   4  -5    5.81    3.46
  -1   3   6  156.01    7.33
  -1   3   6  147.38    5.79
   4   3   6  128.35    3.58
   4   1   6  835.48   11.27
   4   3   6  146.34    3.50
  -3  -4   6  133.40    7.24
   4   3   6  140.92    8.00
  -3   1   6  146.71    7.38
   4   1   6  786.28   16.20
  -1  -4   6  803.81   15.22
  -3   1   6  144.38    6.87
   1  -3  -6  157.53    5.78
  -4  -3  -6  147.46    8.23
  -4  -1  -6  815.66   16.25
   3  -1  -6  149.67    7.37
   1   4  -6  782.40   14.98
  -4  -1  -6  821.97   11.89
   3  -1  -6  132.07    6.70
   3   4  -6  128.10    7.18
   1  -3  -6  145.10    7.03
   4   3   7  103.80    7.57
   4   1   7   74.81    6.14
   4   3   7  110.08    3.56
   4   1   7   88.08    4.48
  -3  -4   7  109.10    7.11
  -1   3   7  151.47    7.41
  -1  -4   7   86.32    6.13
  -3   1   7  140.00    7.63
  -3   1   7  146.38    7.21
  -1   3   7  151.72    6.27
  -4  -1  -7   82.52    4.71
  -4  -3  -7  115.57    4.29
   3  -1  -7  153.61    7.58
  -4  -3  -7  111.33    8.06
  -4  -1  -7   81.53    6.54
   1  -3  -7  136.88    5.71
   1  -3  -7  132.60    6.98
   3   4  -7  115.40    7.38
   1   4  -7   74.98    5.75
   3  -1  -7  131.27    6.97
   4   1   8  344.02   11.86
   4   3   8 1027.63   21.30
  -1   3   8   11.72    3.84
  -3  -4   8 1018.38   19.51
  -3   1   8    5.24    3.83
   4   1   8  317.42    8.03
  -1  -4   8  316.38   10.73
   4   3   8 1037.97   11.15
  -1   3   8    7.44    3.15
   3   4  -8 1028.56   19.84
  -4  -3  -8 1072.09   12.42
   1   4  -8  335.07    5.48
  -4  -3  -8 1045.80   20.79
   3  -1  -8    0.25    3.89
  -4  -1  -8  339.14   11.87
   1   4  -8  341.14   11.39
   1  -3  -8    5.59    2.95
  -4  -1  -8  324.94    8.64
   1  -3  -8    0.70    3.64
   3  -1  -8    6.62    3.89
   3  -1  -8   -0.97    3.52
   4   1   9    1.57    2.67
   4   3   9   -0.13    2.29
  -3   1   9  221.19    9.18
   4   1   9    2.98    4.59
  -1   3   9  241.83    8.51
  -1  -4   9    0.32    3.81
  -1   3   9  238.58    9.86
   3   4  -9   -2.15    1.77
   1  -3  -9  235.92    9.72
   1  -3  -9  231.35    7.96
   3  -1  -9  238.14    9.47
  -4  -1  -9    2.82    3.12
   3  -1  -9  211.41    8.17
   1   4  -9    1.71    4.15
  -4  -3  -9    0.51    2.63
  -4  -3  -9    4.02    5.22
  -4  -1  -9   -2.18    4.81
   1   4  -9    1.79    2.25
   3   4  -9   13.35    2.38
   3   4  -9    0.35    4.64
   3  -1  -9  240.66   10.01
  -3   1  10  998.45   19.09
   4   1  10    0.70    2.86
  -1  -4  10    1.31    2.39
  -1   3  10 1018.10   19.92
   4   3  10   34.11    3.37
  -1   3  10 1012.71   17.27
   3   4 -10   38.69    6.02
  -4  -3 -10   40.04    6.88
   3  -1 -10 1010.41   17.36
   3  -1 -10 1010.84   18.85
  -4  -1 -10    2.11    5.03
  -4  -3 -10   31.34    3.91
   3  -1 -10  960.45   20.19
  -4  -1 -10    4.48    3.51
   1   4 -10   -4.03    4.87
   3   4 -10   33.45    2.64
   1  -3 -10 1016.41   16.66
   1   4 -10    2.22    2.53
   3   4 -10   35.57    3.10
   1  -3 -10 1003.96   19.69
  -1  -4  11   21.51    3.37
  -3   1  11   55.01    6.32
  -1   3  11   51.41    5.43
   4   1  11   17.88    3.68
   4   3  11   33.17    3.75
  -1   3  11   48.76    6.15
   3   4 -11   29.00    2.83
  -4  -1 -11   20.56    4.29
   3  -1 -11   43.67    5.41
  -4  -3 -11   23.37    3.53
   1  -3 -11   49.08    6.14
   1  -3 -11   48.11    5.21
   1   4 -11   18.38    3.25
   3   4 -11   36.12    3.65
   3  -1 -11   51.79    6.38
   3  -1 -11   48.42    6.69
   1   4 -11    9.93    4.89
   3   4 -11   27.28    5.75
  -4  -3 -11   28.89    6.57
  -4  -1 -11   18.30    5.84
  -1   3  12   77.49    6.48
   4   1  12  244.21    9.00
  -1  -4  12  232.20    7.41
   4   3  12  514.51   11.24
   3   4 -12  514.35    9.15
   1   4 -12  229.16   11.08
  -4  -1 -12  225.07   11.34
   1  -3 -12   71.97    6.20
   3  -1 -12   68.67    7.48
   1   4 -12  236.88    7.36
  -4  -1 -12  237.90    9.33
   3   4 -12  522.79   16.59
  -4  -3 -12  530.95   11.86
  -4  -3 -12  519.94   16.95
   3  -1 -12   68.09    7.18
   3   4 -12  524.98   10.79
   3  -1 -12   81.91    6.72
   1  -3 -12   62.39    6.97
  -1   3  13   83.90    6.76
   4   3  13  152.81    6.98
   4   1  13  104.41    6.54
  -1  -4  13  106.88    5.86
   3  -1 -13   69.61    7.94
   1  -3 -13   75.74    7.62
   3  -1 -13   75.55    7.04
   1  -3 -13   80.21    6.61
  -4  -1 -13  105.81    7.22
   3   4 -13  145.23   10.03
   3  -1 -13   82.03    7.07
   1   4 -13   96.55    8.06
   3   4 -13  140.53    5.69
   1   4 -13  100.67    5.65
  -4  -1 -13   93.75    8.43
  -4  -3 -13  143.22    7.19
   3   4 -13  131.32    6.60
  -4  -3 -13  125.36    9.84
   4   1  14    0.70    3.52
   4   3  14  176.60    7.84
  -1   3  14  123.19    8.10
   3  -1 -14  110.09    7.78
   1  -3 -14  114.64    7.73
  -4  -3 -14  182.41   11.68
  -4  -1 -14    1.07    4.01
   3   4 -14  170.76    6.58
  -4  -3 -14  166.25    8.18
  -4  -1 -14    1.38    5.49
   3   4 -14  194.57   11.24
   3  -1 -14  112.46    8.60
   3   4 -14  179.77    8.01
   1  -3 -14   97.88    8.52
   1   4 -14   -1.65    5.25
   3  -1 -14   86.46    8.71
   1   4 -14    4.65    3.43
   4   3  15   10.30    3.98
   4   1  15   63.22    6.25
  -1  -4  15   74.21    5.74
  -4  -3 -15   -2.94    5.91
   1  -3 -15   11.87    5.55
  -4  -1 -15   67.71    8.18
   1   4 -15   54.72    7.35
  -4  -3 -15    2.97    3.76
   1   4 -15   67.24    5.58
   3   4 -15    2.11    4.19
   1  -3 -15   10.35    4.60
   3   4 -15    1.75    5.61
   3  -1 -15    5.93    4.87
  -4  -1 -15   72.12    6.84
   3  -1 -15   -3.21    5.06
   3   4 -15    9.63    3.54
   4   3  16  100.25    7.11
  -1  -4  16   92.50    6.66
   3   4 -16  100.04    7.29
   1   4 -16   90.94    6.43
   1   4 -16   59.30    8.05
  -4  -1 -16   86.98    7.35
   3   4 -16  104.58    9.76
  -4  -3 -16   94.50    9.87
   3   4 -16  101.65    6.17
  -4  -1 -16   82.16    8.90
   3  -1 -16  110.66    8.31
   1  -3 -16  140.08    8.77
  -4  -3 -16  104.48    7.64
   3  -1 -16  141.76    9.81
   1  -3 -16  152.50   10.37
   3  -1 -17   48.88    6.93
  -4  -1 -17   79.72    7.25
   3   4 -17   34.34    6.14
   1   4 -17   57.87    8.00
   3   4 -17   45.77    5.28
   1   4 -17   60.67    5.96
   1  -3 -17   55.77    7.83
  -4  -3 -17   46.78    6.04
  -4  -3 -17   47.31    8.41
   3   4 -17   51.47    8.57
   1  -3 -17   53.58    6.54
  -4  -1 -17   73.00    8.85
   3  -1 -17   61.52    7.71
   3  -1 -18   11.71    6.14
   3   4 -18  446.40   18.68
   1   4 -18  150.52   11.70
   3   4 -18  437.95   15.00
   1   4 -18  154.90    8.90
   1  -3 -18    4.87    4.87
   3  -1 -18   -4.76    5.33
   1  -3 -18   -0.56    5.58
  -4  -1 -18  140.23   11.24
  -4  -3 -18  475.21   19.47
  -4  -1 -18  137.90    9.55
   3   4 -18  446.74   12.64
  -4  -3 -18  443.94   14.71
  -4  -1 -19  117.02    9.40
   1   4 -19  107.94   10.54
   1   4 -19  103.05    7.98
   3  -1 -19   13.72    5.90
   3   4 -19    3.69    4.78
  -4  -3 -19    3.88    7.49
   1  -3 -19   -4.63    6.51
   3   4 -19   -7.53    7.43
  -4  -1 -19  120.32   11.25
   3  -1 -19    6.43    6.35
   1  -3 -19   -6.68    5.93
  -4  -3 -19    4.30    5.26
   3   4 -19    2.10    5.70
   3  -1 -20  100.27    9.43
   1   4 -20   -0.79    5.34
  -4  -1 -20    0.14    7.06
   3   4 -20   10.86    6.24
   3  -1 -20   78.19    9.40
   3   4 -20   11.51    7.96
   1  -3 -20   96.90   10.14
   1  -3 -20   92.66    8.98
  -4  -3 -20    4.93    7.99
  -4  -1 -20   -3.34    5.34
   1   4 -20    1.57    6.69
   3   4 -20   11.57    5.15
  -4  -3 -20   13.52    5.89
   3  -1 -21    2.50    6.03
   3   4 -21   22.72    8.44
   3  -1 -21   -3.77    6.31
  -4  -3 -21   33.28   10.14
   1  -3 -21    6.31    6.83
  -4  -3 -21   25.40    6.32
   1   4 -21   -1.35    7.63
   3   4 -21   31.72    6.36
   1  -3 -21    0.87    5.68
   1   4 -21    0.86    5.75
  -4  -1 -21   -7.55    6.39
  -4  -1 -21    4.66    7.86
   3  -1 -22  -10.76    7.14
   1  -3 -22   -6.92    6.31
  -4  -3 -22  134.29   13.14
   1   4 -22  148.37   10.27
   3   4 -22  129.56    9.29
   1  -3 -22   -2.06    7.08
  -4  -3 -22  151.55   11.27
  -4  -1 -22  151.69   11.39
   3   4 -22  116.60   12.47
   3  -1 -22    3.37    6.62
  -4  -1 -22  136.09   12.91
   1   4 -22  132.29   12.71
   3   4 -23    8.47    6.07
   1   4 -23  -10.59    8.35
  -4  -3 -23   13.55    6.06
  -4  -1 -23    5.30    6.55
   1   4 -23    5.86    6.04
   1  -3 -23   35.35    8.18
   1  -3 -23   24.87    7.49
   3   4 -23    0.32    8.28
   3  -1 -23   46.40    8.29
   3  -1 -23   31.47    8.14
  -4  -3 -23   -0.47    8.94
  -4  -1 -23   11.76    8.66
  -4  -3 -24   14.00    9.64
   1   4 -24   13.54    6.33
   1   4 -24   15.02    8.09
  -4  -3 -24   18.20    6.71
  -4  -1 -24   10.18    6.27
   1  -3 -24  131.67   12.64
   3   4 -24    3.99    5.63
   3   4 -24   27.98    9.19
  -4  -1 -24   15.09    8.81
   3  -1 -24  139.39   11.95
   1  -3 -24  154.14   12.20
   3  -1 -24  161.76   13.71
   3   4 -25   14.75    6.20
   3   4 -25   -0.48    8.09
   3  -1 -25   -4.63    7.39
  -4  -3 -25    2.01    6.59
  -4  -3 -25    0.43    8.63
   1  -3 -25    8.55    8.07
  -4  -1 -25    7.45    6.95
   1   4 -25    2.95    7.93
   1   4 -25   10.66    6.51
   1  -3 -25    0.94    6.42
   3  -1 -25    2.50    7.23
  -4  -1 -25   -4.96    8.79
   3  -1 -26   12.37    7.56
   3  -1 -26    3.26    7.50
  -4  -1 -26   60.00   11.14
   3   4 -26   38.27    7.62
   1  -3 -26   -3.29    6.96
   1   4 -26   58.46    8.63
  -4  -1 -26   84.62   10.67
   1  -3 -26    5.94    8.27
  -4  -3 -26   33.85    8.00
  -4  -3 -26   66.94   12.15
   1   4 -26   60.81   11.45
   3   4 -26   37.89    9.84
  -4  -1 -27   19.81    8.08
   3   4 -27   73.90   12.21
  -4  -1 -27   25.95    9.99
   1  -3 -27    2.58    8.21
  -4  -3 -27   37.91    8.92
   3  -1 -27    1.52    7.43
  -4  -3 -27   48.46   11.87
   1  -3 -27   11.66    7.40
   3   4 -27   41.44    8.13
   1   4 -27   25.20    7.80
   1   4 -27   13.17    8.64
   3  -1 -27   -8.83    7.97
  -4  -3 -28   32.87    8.74
  -4  -1 -28   69.30   12.47
  -4  -1 -28   43.58    9.29
  -4  -3 -28   51.84   12.55
   3  -1 -28   35.54    9.62
   1  -3 -28   19.39    9.28
   1  -3 -28   21.40    8.44
   1   4 -28   52.70   11.43
   3  -1 -28   24.41    8.80
   1   4 -28   41.15    8.78
   3   4 -28   31.86   10.55
   3  -1 -29   22.33    8.94
   3   4 -29   -0.05    9.05
   1  -3 -29    6.64    8.77
  -4  -1 -29   10.00    7.98
   3  -1 -29   -1.03    8.20
  -4  -3 -29  -10.15    8.43
  -4  -3 -29    9.26   10.19
   1  -3 -29   -2.25    7.78
   1   4 -29    6.29    8.58
  -4  -1 -29    4.89    9.75
   1   4 -29    8.04    7.78
  -4  -3 -30   20.59   11.67
  -4  -1 -30   16.07   10.37
   3  -1 -30   11.26    8.78
  -4  -1 -30  -13.38    8.65
   1   4 -30    4.81    9.11
   1  -3 -30   26.95    9.71
   1  -3 -30   39.24   11.53
   3  -1 -30   31.37    9.69
   3   4 -30   21.56   10.23
  -4  -3 -30    2.58    8.05
   3  -1 -31    4.94    9.49
  -4  -3 -31   10.71   11.61
   1   4 -31   -5.03    9.56
   3  -1 -31   -8.83    8.99
   3   4 -31   34.26   11.28
   1  -3 -31   -6.58    9.93
  -4  -1 -31   27.63   11.98
  -4  -1 -31    0.59    8.58
   1  -3 -31  -13.52    8.86
  -4  -3 -31   16.56    8.96
   3  -1 -32   -0.78    9.50
   3   4 -32   52.84   13.17
   1  -3 -32   18.48   11.38
   3  -1 -32  -11.49    9.59
  -4  -1 -32   41.69   11.13
   1   4 -32   28.26   12.20
   1  -3 -32   10.94    9.36
  -4  -1 -32   44.68   13.10
  -4  -3 -32   31.42   13.38
   1  -3 -33  -10.29   10.78
   3  -1 -33  -16.87   10.83
   1  -3 -33    2.05    9.25
   3  -1 -33   10.86   10.23
  -4  -1 -33  -14.31   12.38
  -4  -1 -33   11.94    9.97
   1   4 -33    6.32   11.43
  -4  -3 -33    9.24   12.07
   3   4 -33    8.11   10.75
  -4  -1 -34    7.50   11.75
  -4  -1 -34    7.11    9.94
   1  -3 -34    7.47   10.94
  -4  -3 -34   10.07   12.26
   3   4 -34    0.90   12.25
   3  -1 -34    1.69    9.60
   1  -3 -34    1.02    9.64
   3  -1 -34   -5.19   10.81
   1   4 -34  -10.43   11.74
   1  -3 -35   10.36    9.73
  -4  -3 -35   -5.54   13.33
   3  -1 -35   -3.78   10.96
   1   4 -35   24.74   12.62
  -4  -1 -35   22.43   12.65
   1  -3 -35   -2.77   10.79
   1  -3 -36   -6.25   10.68
  -4  -1 -36    0.01   12.38
   3  -1 -36   27.35   12.30
   1  -3 -36  -26.41   13.39
   1  -3 -37   -8.88   12.30
   1  -3 -37   12.99   11.53
   0   4   0   11.97    3.34
  -4   0   0   23.82    4.83
  -4  -4   0 6552.39   31.33
   4   0   0   15.31    4.18
  -4   0   0    8.55    3.78
   4   0   0   11.48    4.47
   4   4   0 6575.81   30.58
   0  -4   0   10.07    3.94
   4   4   0 6426.99   37.05
   0  -4   0   13.99    3.16
   0  -4   0   10.41    2.81
  -4  -4   0 6455.26   36.94
  -4  -4   1  114.37    5.64
   0  -4   1    5.37    3.49
  -4   0   1    9.70    4.48
  -4  -4   1  113.83    5.40
   0  -4   1    2.59    2.76
   4   0   1   10.32    3.69
   4   0   1    5.83    4.38
  -4   0   1    7.98    3.99
   4   4   1  131.73    4.40
   0  -4   1    2.55    2.59
   0   4   1    3.35    3.08
   4   4   1  113.71    6.24
   4   0  -1    4.01    4.35
   4   0  -1    7.87    4.19
   0   4  -1    5.96    3.42
   4   4  -1  119.09    5.47
  -4  -4  -1  121.35    4.42
  -4   0  -1    3.83    3.32
  -4  -4  -1  114.31    6.23
   0  -4  -1   17.50    3.22
   4   4  -1  118.73    5.24
   0  -4  -1   24.71    4.06
  -4   0  -1    2.27    4.50
   4   4   2  230.53    8.64
   4   4   2  253.05    4.76
   0  -4   2 3740.98   24.57
  -4  -4   2  234.89    6.93
   0   4   2  324.99    8.54
   4   0   2 3752.05   22.79
  -4   0   2  326.53    8.09
   4   0   2 3801.71   27.36
  -4   0   2  320.08    8.45
  -4  -4   2  231.98    7.59
  -4   0  -2 3732.99   27.43
   4   4  -2  220.09    7.27
   4   0  -2  310.42    8.03
   4   0  -2  332.69    8.51
   4   4  -2  241.94    6.77
   0   4  -2 3757.17   25.02
   0  -4  -2  340.67    8.40
   0  -4  -2  308.73    5.61
  -4  -4  -2  246.97    5.13
  -4  -4  -2  244.37    8.73
   0  -4  -2  317.24    5.90
  -4   0  -2 3800.66   23.31
  -4   0   3   -7.56    4.23
   0   4   3    0.97    3.53
   4   0   3   -1.19    3.88
   4   0   3    3.33    2.99
   4   0   3    0.37    3.04
  -4  -4   3  119.73    6.11
  -4   0   3    2.22    3.61
  -4  -4   3  118.43    4.98
   0  -4   3    2.30    3.00
   4   4   3  118.10    6.87
  -4   0  -3    1.30    4.50
   0  -4  -3    2.35    3.53
   4   0  -3   -2.84    4.03
   0   4  -3    0.33    3.35
   4   0  -3   -0.08    3.60
  -4  -4  -3  113.73    7.08
   0  -4  -3   -2.55    2.17
   4   4  -3  121.09    4.61
   4   4  -3  102.72    5.78
  -4  -4   4 2777.99   18.71
  -4   0   4 3809.16   29.60
   0   4   4 3789.94   30.33
   0  -4   4  367.36    9.48
  -4   0   4 3727.08   26.75
  -4  -4   4 2769.27   27.18
   4   0   4  355.23   10.01
   4   0   4  355.47    8.03
   0   4   4 3854.87   18.64
   4   4   4 2862.10   30.66
  -4   0  -4  335.13    8.24
   4   4  -4 2773.76   18.30
   4   4  -4 2714.72   26.98
   0  -4  -4 3732.92   17.80
   4   0  -4 3753.39   29.20
   0  -4  -4 3743.07   29.88
  -4  -4  -4 2860.40   29.75
   4   0  -4 3767.08   25.41
  -4   0  -4  368.09   10.05
   0   4  -4  373.77    9.17
   4   0   5   -1.01    3.69
   4   0   5   -0.67    2.60
   0   4   5   -0.57    2.10
   4   4   5   -1.17    4.09
   0   4   5    2.26    3.35
   0  -4   5   -2.40    2.96
  -4  -4   5    1.97    2.50
  -4   0   5    0.11    3.44
  -4   0   5    2.16    3.61
  -4  -4   5    2.78    3.66
   4   0  -5   -4.08    3.82
  -4   0  -5    1.19    2.84
   4   4  -5    6.05    4.25
   0   4  -5   -0.88    3.42
  -4   0  -5   -3.64    4.33
   4   4  -5    1.41    2.04
   0  -4  -5    1.43    3.69
  -4  -4  -5   -0.26    4.59
   0  -4  -5   -2.07    2.08
   4   0  -5    0.26    3.09
  -4   0   6   71.30    5.38
   4   0   6  498.35   12.51
   0  -4   6  467.60    5.83
   0   4   6   70.85    5.84
   0   4   6   71.26    3.73
   4   4   6  937.89   19.69
  -4  -4   6  907.05   10.11
  -4  -4   6  960.80   18.14
   4   0   6  483.36    9.69
   0  -4   6  472.91   11.73
  -4   0   6   88.02    5.97
   4   4  -6  942.71   18.01
   4   0  -6   72.19    4.97
   4   0  -6   78.08    5.66
   0  -4  -6   76.54    3.64
   0   4  -6  454.95    5.96
   0  -4  -6   80.56    6.16
  -4  -4  -6  947.81   19.20
  -4   0  -6  486.19   12.51
  -4   0  -6  469.68   10.16
   4   4  -6  910.94    9.06
   0  -4   7   -1.98    3.33
   0   4   7    1.50    2.45
   4   0   7   -4.64    3.99
  -4  -4   7   93.84    6.99
   0   4   7   -3.32    3.75
  -4   0   7   -0.22    3.86
   0  -4   7    1.31    1.67
  -4   0   7    3.26    3.65
  -4  -4   7   92.63    3.77
   4   0   7    0.65    2.57
   4   4   7   88.25    7.77
   4   0  -7    0.16    3.36
  -4   0  -7    0.13    4.03
   4   4  -7  113.72    3.59
   0   4  -7   -0.41    1.94
   0  -4  -7   -0.65    2.23
   4   4  -7   99.95    7.47
  -4   0  -7   -4.18    3.24
   0  -4  -7    1.48    3.93
   4   0  -7    1.92    3.75
  -4  -4  -7  101.68    7.99
   0   4  -7   -2.65    3.37
  -4   0   8 2345.00   26.43
   0  -4   8    0.03    1.92
   0   4   8 2480.35   21.25
  -4   0   8 2345.89   28.34
   0  -4   8   -0.97    3.43
   4   0   8   -1.86    3.89
   4   0   8    0.03    2.69
  -4  -4   8 1352.14   23.17
   4   4   8 1380.70   10.34
   0   4  -8   -0.20    2.24
  -4   0  -8   -0.94    4.13
  -4  -4  -8 1413.87   24.76
   0   4  -8   -3.79    3.88
   4   0  -8 2387.95   25.82
   0  -4  -8 2349.78   19.93
   4   4  -8 1360.40   10.41
   0  -4  -8 2390.27   29.53
  -4   0  -8   -0.01    3.16
   4   0  -8 2433.16   28.26
   4   4  -8 1384.30   23.49
  -4  -4  -8 1366.05   11.63
   0   4   9    3.41    2.93
   0  -4   9    1.35    2.34
   4   0   9    1.24    2.87
  -4   0   9    7.07    4.78
   0   4   9    0.16    4.04
   0  -4   9   -2.92    3.72
   4   4   9   11.48    2.33
   4   0   9   -3.07    4.52
   4   4  -9   17.99    2.57
  -4  -4  -9    1.22    5.71
  -4   0  -9    0.84    3.40
  -4  -4  -9   12.50    2.62
   4   4  -9   10.30    1.99
   0  -4  -9    2.72    2.77
  -4   0  -9    0.74    4.70
   4   4  -9    9.42    5.22
   0  -4  -9    5.26    4.86
   0   4  -9    5.04    2.81
   4   0  -9   -1.97    4.06
   4   0  -9   -1.43    4.02
   0   4  -9   -4.00    4.37
   0  -4  10  327.30   12.00
   4   0  10  321.28    9.88
   4   0  10  310.02   12.07
   0  -4  10  316.03    7.94
   0   4  10  413.50   10.58
   4   4  10 3355.74   21.69
   0   4  10  416.94   14.02
  -4   0  10  417.86   13.44
  -4  -4 -10 3237.28   23.11
   0  -4 -10  417.13   13.83
   4   4 -10 3316.67   38.32
   0   4 -10  344.09   12.42
   4   0 -10  404.63   10.88
  -4  -4 -10 3223.22   39.69
  -4   0 -10  344.06   10.41
   4   4 -10 3298.22   19.10
   4   0 -10  449.76   13.75
   0  -4 -10  427.89   10.34
   0   4 -10  327.56    7.90
  -4   0 -10  318.60   12.13
   4   0 -10  419.59   12.76
   4   4 -10 3311.30   18.37
   4   0  11    1.27    3.65
   0   4  11    1.57    3.90
   0  -4  11   -2.01    3.04
   4   4  11   -3.48    2.92
   0  -4 -11    3.02    5.32
   4   4 -11   -0.96    2.62
  -4  -4 -11    0.96    5.64
   4   0 -11   -5.44    5.25
   0   4 -11    1.93    3.16
   4   4 -11    5.31    5.20
  -4   0 -11   -2.66    5.55
   4   0 -11    2.94    3.89
   0  -4 -11    0.94    3.36
  -4   0 -11    0.94    3.72
  -4  -4 -11   -3.82    2.99
   4   0 -11    1.85    4.78
   4   4 -11    1.74    2.32
   0   4 -11    0.33    4.61
   0   4  12  933.25   17.15
   4   0  12  713.66   15.50
   0  -4  12  705.31   13.11
   4   4  12   98.28    5.13
   0  -4 -12  966.87   16.45
   0   4 -12  719.68   13.03
  -4  -4 -12   96.03    5.43
   4   0 -12  939.92   17.29
   4   4 -12   96.95    4.92
  -4   0 -12  718.17   16.12
   4   4 -12   99.62    4.45
   0  -4 -12  902.61   20.82
   4   0 -12  907.92   19.99
  -4  -4 -12   99.58    9.15
   4   4 -12   99.55    8.60
  -4   0 -12  738.34   18.39
   0   4 -12  740.42   18.53
   4   0 -12  888.95   20.46
   0  -4  13   -3.78    3.16
   4   0  13   -3.23    3.47
   4   4  13   40.98    4.24
   0   4  13    3.58    3.98
   4   4 -13   41.23    4.31
   4   0 -13   -8.09    5.37
  -4   0 -13    2.46    4.22
   4   0 -13    0.30    3.94
   0  -4 -13    0.46    3.65
  -4  -4 -13   24.95    7.14
   4   4 -13   44.64    7.23
   4   4 -13   40.18    3.65
   0   4 -13    2.21    4.97
   4   0 -13   -0.03    4.93
   0   4 -13    1.11    3.48
   0  -4 -13   -6.90    5.23
  -4  -4 -13   33.01    4.24
  -4   0 -13    5.81    5.94
   0  -4  14   37.91    4.61
   4   0  14   54.39    5.92
   0   4  14  982.87   19.29
   4   4  14 1274.39   18.72
   4   4 -14 1250.01   15.81
   4   4 -14 1304.80   27.81
  -4  -4 -14 1275.62   19.45
   0  -4 -14 1000.10   23.18
  -4   0 -14   57.09    7.28
   0  -4 -14 1020.67   18.59
   4   4 -14 1267.24   18.22
   4   0 -14 1027.86   23.11
   4   0 -14  996.58   22.69
   4   0 -14  993.64   19.17
  -4   0 -14   50.15    5.96
   0   4 -14   48.35    6.78
   0   4 -14   53.32    5.20
  -4  -4 -14 1332.03   28.46
   0   4  15   -0.31    4.05
   0  -4  15   -4.00    3.77
   4   4  15   23.93    4.37
   0  -4 -15   -1.13    5.51
  -4  -4 -15    8.59    6.44
   0   4 -15    3.80    4.07
   0  -4 -15    4.15    4.14
   4   4 -15   13.63    5.86
  -4  -4 -15   26.85    4.59
   4   4 -15   24.71    4.87
   0   4 -15   -6.76    5.94
   4   0 -15    3.93    5.19
   4   0 -15    3.35    4.38
   4   0 -15    2.71    5.16
  -4   0 -15    3.70    4.05
  -4   0 -15   -5.33    6.05
   4   4 -15   30.87    4.12
   0  -4  16  268.60   10.50
   4   4  16  126.60    7.62
   0  -4 -16   95.01    7.26
   4   4 -16  110.00   10.37
  -4  -4 -16  112.56   10.44
   0   4 -16  296.83   14.02
  -4   0 -16  307.01   12.64
   4   0 -16   91.14    8.92
   4   0 -16   99.69    7.81
   4   4 -16  127.17    7.69
   4   4 -16  120.35    6.46
   0   4 -16  280.61   10.44
   0  -4 -16  115.91    9.74
  -4  -4 -16  115.42    7.60
  -4   0 -16  287.31   13.50
   4   4  17   -0.80    4.41
   0  -4  17   -1.83    3.94
   0  -4 -17    4.52    4.21
   4   4 -17    0.62    3.88
  -4   0 -17   -3.16    4.66
   0   4 -17   -3.23    4.31
  -4  -4 -17  -13.52    7.96
  -4   0 -17    0.29    5.85
   4   4 -17   -3.91    4.95
   4   4 -17   -0.47    6.40
   0   4 -17    9.14    6.06
   0  -4 -17   -7.44    6.04
   4   0 -17   -3.02    5.49
  -4  -4 -17    2.32    4.43
   4   0 -17   -8.79    5.24
   0  -4  18   31.36    5.62
   0  -4 -18  477.04   15.34
   4   4 -18  716.08   18.03
  -4   0 -18   42.77    7.98
   0   4 -18   22.43    6.49
  -4   0 -18   24.94    5.98
   4   4 -18  682.09   14.83
   0  -4 -18  447.82   18.02
   4   0 -18  468.68   15.38
   0   4 -18   33.69    5.95
  -4  -4 -18  628.81   16.95
   4   0 -18  458.35   17.64
  -4  -4 -18  711.20   23.65
   4   4 -18  746.70   24.02
   4   0 -19   -4.99    5.33
   4   4 -19    2.35    5.61
   4   0 -19   -0.26    6.27
   0   4 -19   -1.00    5.09
   0   4 -19   -6.30    6.11
  -4   0 -19   -4.47    5.69
   0  -4 -19    1.05    4.72
   4   4 -19   -7.08    7.94
  -4  -4 -19    5.36    5.04
   0  -4 -19  -12.90    7.36
   4   4 -19   -0.72    4.82
  -4   0 -19    9.07    6.76
  -4  -4 -19    3.66    8.37
   0   4 -20  142.48    9.65
   4   0 -20   23.80    7.58
   4   4 -20  430.89   15.80
   0   4 -20  163.82   12.40
   4   4 -20  464.01   13.61
   0  -4 -20    4.32    6.87
   4   0 -20   15.37    6.18
  -4  -4 -20  451.36   15.69
  -4   0 -20  149.78   10.98
  -4  -4 -20  489.24   21.57
   0  -4 -20   15.80    5.92
   4   4 -20  474.77   20.78
  -4   0 -20  123.51   11.29
   0   4 -21    3.69    6.88
   4   0 -21    0.50    6.87
   0   4 -21   -3.24    6.12
   4   0 -21   -4.42    5.74
  -4   0 -21  -14.39    8.61
   4   4 -21   12.10    7.23
   4   4 -21    7.35    5.03
  -4  -4 -21    8.59    5.64
  -4  -4 -21    6.05    8.28
   0  -4 -21    4.28    7.43
   0  -4 -21   -5.34    5.52
  -4   0 -21    3.62    5.88
  -4  -4 -22   87.65   12.04
  -4   0 -22  207.78   13.30
   4   4 -22   96.61    8.12
   0  -4 -22  508.59   21.32
   4   4 -22  103.52   12.01
   4   0 -22  491.66   17.93
   0   4 -22  227.18   12.34
   0  -4 -22  491.26   18.04
   0   4 -22  172.64   13.70
  -4  -4 -22   90.56    9.10
   4   0 -22  497.12   20.63
  -4   0 -22  178.94   13.69
  -4  -4 -23   -3.72    6.10
   4   4 -23    6.40    8.60
   4   0 -23  -12.06    8.16
   0   4 -23   -4.19    6.36
   4   4 -23    8.60    5.67
   0  -4 -23   -0.90    7.98
  -4   0 -23    6.57    6.77
   4   0 -23   -3.19    6.59
  -4  -4 -23    2.62    8.49
  -4   0 -23  -17.05    8.77
   0  -4 -23   -2.68    6.29
   0   4 -23   -9.16    7.66
   0  -4 -24  170.24   12.30
   4   0 -24  159.27   13.68
   0   4 -24   85.71    9.51
  -4  -4 -24  272.64   18.14
   4   0 -24  163.06   12.02
  -4   0 -24   78.81    9.97
   0   4 -24   66.94   10.78
   4   4 -24  265.75   12.58
  -4  -4 -24  274.01   14.67
  -4   0 -24   93.91   11.76
   0  -4 -24  166.65   14.14
   4   4 -24  286.91   18.49
  -4  -4 -25   -5.83    9.78
   0  -4 -25    6.99    8.68
   4   4 -25  -12.43    6.34
   0  -4 -25    1.28    6.26
   4   0 -25   -1.68    7.71
  -4   0 -25   -1.87    6.83
  -4  -4 -25  -14.87    7.06
   0   4 -25   -9.59    7.11
  -4   0 -25    4.88    8.12
   0   4 -25    9.59    8.33
   4   4 -25   -9.01    8.62
   4   0 -25   -1.37    6.85
   4   4 -26   -5.96    8.66
   0   4 -26  113.64   12.82
  -4  -4 -26    6.28    9.23
   0  -4 -26   52.03    9.34
   0   4 -26  110.24   10.80
  -4   0 -26  132.80   13.46
   4   0 -26   51.98   10.11
   0  -4 -26   46.74   10.16
  -4   0 -26  127.36   12.55
   4   0 -26   49.63    9.00
  -4  -4 -26    5.54    6.85
   0   4 -27   -6.22    7.57
  -4   0 -27   -7.88    8.83
   4   0 -27    3.12    8.26
   0  -4 -27    6.42    8.92
  -4   0 -27  -14.43    8.16
   4   4 -27   -0.24    9.82
  -4  -4 -27    0.95   10.04
  -4  -4 -27   -0.22    7.35
   4   0 -27   -9.30    7.61
   0  -4 -27   -7.86    7.23
   0   4 -27   14.12    8.64
  -4  -4 -28  192.56   14.58
   0  -4 -28   50.88   11.18
   4   0 -28   56.26    9.65
  -4   0 -28    8.60    7.95
   4   0 -28   47.02   10.77
  -4  -4 -28  217.78   18.38
   0   4 -28    5.89    7.42
   0  -4 -28   74.49   10.67
   0   4 -28   -7.28    9.21
  -4   0 -28    1.44    9.32
   4   4 -28  185.19   17.43
  -4  -4 -29  -12.41    8.10
   0   4 -29    8.22    8.82
   0   4 -29   -3.77    7.54
  -4   0 -29    3.72    7.80
   0  -4 -29  -12.96    8.19
   4   0 -29    8.42    8.84
  -4  -4 -29   -3.87   10.85
  -4   0 -29  -15.90    9.94
   4   0 -29   -0.10    7.64
   0  -4 -29   10.15    9.20
   4   4 -29  -16.11   11.18
   0  -4 -30   -9.79    8.37
   0   4 -30   92.84   14.07
  -4  -4 -30   51.67   13.89
  -4   0 -30   60.03   12.09
   0   4 -30   66.11   10.94
   4   4 -30   49.32   12.71
   0  -4 -30   -8.05    9.44
   4   0 -30    3.00    8.58
   4   0 -30    4.97    8.15
  -4   0 -30   56.66   11.38
   0  -4 -31  -11.65   10.19
   4   0 -31   -8.41    9.56
   0   4 -31  -16.10   11.19
  -4  -4 -31  -14.66   11.61
   0  -4 -31    8.13    8.50
   4   4 -31   -0.02   10.76
  -4   0 -31    1.71    8.91
   4   0 -31   -7.46    8.53
  -4   0 -31    8.04    9.90
   0  -4 -32   49.07   11.14
  -4   0 -32   -2.40   10.38
   4   0 -32   68.95   11.65
  -4  -4 -32   43.22   13.44
   4   0 -32   70.49   13.35
   4   4 -32   21.78   11.58
   0   4 -32   26.33   12.04
   0  -4 -32   59.89   12.72
  -4   0 -32   32.61   10.48
   0   4 -33   -1.35   10.48
   0  -4 -33    5.92    8.54
   0  -4 -33   -5.30   10.63
  -4   0 -33  -13.20   12.12
  -4   0 -33   15.18   10.26
   4   0 -33   -1.41    9.75
  -4  -4 -33    6.74   12.27
   4   4 -33   -6.59   11.13
  -4   0 -34   20.56   10.50
   0  -4 -34   12.92    9.68
   4   4 -34   43.72   14.27
   0  -4 -34    6.00   11.00
  -4   0 -34   33.85   13.15
  -4  -4 -34   60.14   15.62
   4   0 -34   18.33   11.26
   0   4 -34   17.14   11.25
   0  -4 -35    0.43    9.56
  -4   0 -35   13.57   11.19
   4   0 -35  -19.36   12.28
   0  -4 -35    3.88   12.29
  -4   0 -35   14.03   12.46
   0   4 -35    0.40   11.31
  -4   0 -36   29.40   13.51
  -4   0 -36   34.43   12.18
   0  -4 -36   10.33   11.85
  -4   0 -37    0.59   12.26
  -3   2 -37   15.40   11.73
  -3   2 -36   -4.72   11.34
  -3   2 -36   16.75   11.98
  -2   3 -36   -7.13   11.91
  -2   3 -35    9.88   11.49
  -3   2 -35   12.95   11.62
  -3   2 -35   -3.78   11.38
  -2  -5 -35   -8.03   13.17
  -3  -5 -34    5.60   12.34
  -3   2 -34   22.81   11.71
  -3   2 -34    4.54   10.63
  -2  -5 -34   35.31   13.78
  -2   3 -34   17.16   11.07
  -2   3 -34   -2.69   10.19
   5   3 -34    0.37   11.20
   5   2 -34    9.69   11.36
  -3   2 -33   11.40   10.67
  -2   3 -33   -2.72   10.27
   5   2 -33   11.83   10.95
  -3   2 -33   -1.61   10.38
  -2  -5 -33   49.20   14.74
  -3  -5 -33   10.42   12.03
   5   3 -33  -19.88   12.37
  -2   3 -33    2.19    9.74
  -2  -5 -32    7.39   11.25
  -3  -5 -32   45.50   14.21
  -3   2 -32   -5.08    9.30
   5   3 -32   79.45   14.79
  -3   2 -32   24.53   10.90
  -2   3 -32  -11.72   10.80
  -2   3 -32    2.52    9.55
   5   2 -32   28.14   12.06
  -3   2 -31  -22.09   10.38
  -2   3 -31  -26.37   10.89
  -3  -5 -31   -2.95   11.29
  -2   3 -31   16.20    9.70
  -3   2 -31    8.64    9.41
  -2  -5 -31    6.48   11.01
   5   2 -31   11.67   10.41
   5   3 -31   43.20   13.00
  -2  -5 -30    5.24    7.66
  -3  -5 -30   15.31   11.89
  -3   2 -30   34.91   10.82
   5   2 -30   11.62   10.00
  -2   3 -30   25.67    9.81
  -2   3 -30   28.17    9.95
  -3   2 -30   34.69   10.60
   5   3 -30   20.58   10.73
  -2  -5 -30   12.99   10.22
   5   3 -29  -11.00   10.48
  -2  -5 -29    8.10    7.82
  -3   2 -29   -3.69    8.77
  -2   3 -29   -6.03    8.56
   5   2 -29   22.49   10.66
  -2  -5 -29    6.27   10.22
  -3  -5 -29  -19.02   11.80
  -3   2 -29   14.55    8.55
  -2   3 -29   22.68    9.19
   5   2 -28   54.18   11.60
   5   3 -28  117.46   14.82
  -2  -5 -28   66.14    9.92
  -3  -5 -28  109.14   14.93
  -3   2 -28   11.65    8.48
  -3  -5 -28  121.35   12.13
  -2  -5 -28   82.24   13.79
  -3   2 -28    6.95    8.49
   5   2 -28   73.10   10.01
  -2   3 -28   19.12    8.92
  -2   3 -28   25.57    9.39
  -3   2 -27    6.46    8.21
  -2   3 -27  -10.30    8.70
  -2  -5 -27   16.34    7.19
   5   3 -27   63.33   12.42
  -2  -5 -27    9.07    9.86
  -2   3 -27  -12.70    8.90
  -3  -5 -27   54.56   12.19
   5   2 -27   21.92    9.41
  -3  -5 -27   47.21    9.37
  -3   2 -27   -9.45    7.83
   5   2 -27   33.53    7.83
  -3   2 -26   10.21    8.49
  -3   2 -26   -2.41    7.68
   5   3 -26  106.28    9.88
  -2  -5 -26   14.48    9.68
  -3  -5 -26  108.06   13.96
   5   2 -26   -3.71    6.53
  -2   3 -26   14.87    7.97
  -2  -5 -26    8.78    6.68
   5   2 -26    1.05    8.11
  -3  -5 -26   84.50   10.17
   5   3 -26   95.52   12.94
  -2   3 -26    3.15    7.98
   5   3 -25   16.50    6.44
  -3  -5 -25   24.50    7.12
  -2  -5 -25   11.97    6.15
  -3   2 -25   15.27    8.18
  -2   3 -25   -2.21    7.60
   5   3 -25   42.48   10.34
  -2  -5 -25   -1.54    9.01
   5   2 -25   -0.07    8.00
   5   2 -25    4.09    6.22
  -3   2 -25   10.79    8.21
  -2   3 -25    6.04    7.47
  -3  -5 -25   23.59   10.13
  -3  -5 -24   73.88    9.03
  -2  -5 -24  111.11   10.29
  -3   2 -24  145.90   12.84
  -3   2 -24  147.52   12.61
   5   2 -24  102.21    9.72
  -2   3 -24  129.26   12.85
   5   3 -24   69.25    8.20
   5   2 -24   89.38   11.65
  -2  -5 -24   81.88   11.92
   5   3 -24   78.78   11.58
  -3  -5 -24   61.66   11.88
  -2   3 -24  146.43   12.07
  -3   2 -23   28.15    8.40
   5   3 -23   71.41    8.02
   5   3 -23   75.73   11.39
  -2   3 -23   34.02    8.69
  -3   2 -23   48.55    9.30
   5   2 -23   45.43    7.63
  -3  -5 -23   87.76    9.03
   5   2 -23   39.91    9.68
  -2  -5 -23   51.84    8.04
  -2   3 -23   36.65    8.16
  -3  -5 -23   65.03   11.55
  -2  -5 -23   57.17   10.82
   5   3 -22  304.12   12.75
  -3  -5 -22  294.74   13.78
  -2  -5 -22    4.91    8.26
   5   2 -22   14.35    7.80
  -3   2 -22    3.59    7.39
   5   3 -22  344.53   19.06
   5   2 -22    8.80    5.72
  -2   3 -22    7.83    6.89
  -3  -5 -22  319.74   18.70
  -2  -5 -22   10.96    5.70
  -3   2 -22   -0.82    6.92
  -2   3 -22    3.56    6.57
   5   2 -21    4.66    7.32
  -2   3 -21   25.37    7.88
  -3  -5 -21  124.59   13.49
   5   3 -21  115.03    8.56
  -2  -5 -21   -0.62    8.11
  -3   2 -21    3.62    6.93
  -2   3 -21    2.05    6.51
  -2  -5 -21    6.41    5.42
   5   2 -21    9.87    5.61
  -3  -5 -21  106.65    8.88
  -3   2 -21   -4.95    6.31
   5   3 -21   95.58   11.79
  -3   2 -20  104.01    9.96
  -3  -5 -20    1.18    8.08
   5   2 -20  116.71    8.89
  -2  -5 -20  117.80    8.78
  -3  -5 -20    2.04    4.98
  -2   3 -20  115.07    9.92
  -2  -5 -20  110.01   11.50
   5   3 -20   -3.03    5.24
   5   3 -20  -12.84    8.48
  -3   2 -20   89.00    9.59
  -2   3 -20  120.46   10.92
   5   2 -20  118.02   11.69
  -3   2 -19    7.16    6.30
  -2   3 -19   -1.52    6.20
  -2  -5 -19  241.01   11.18
  -2   3 -19   -2.13    5.69
   5   3 -19    1.05    4.86
   5   3 -19    5.49    7.00
  -3  -5 -19   16.67    5.38
   5   2 -19  228.15   10.85
  -3  -5 -19   14.12    8.06
   5   3 -19   19.18    6.47
  -3   2 -19   -6.93    6.19
  -2  -5 -19  240.50   15.19
   5   2 -19  223.48   14.56
  -3  -5 -18  562.50   15.59
   5   2 -18  119.35    7.93
  -3   2 -18    6.85    6.35
   5   3 -18  544.61   16.75
  -2  -5 -18  121.84   11.35
  -2   3 -18    3.81    5.57
   5   2 -18  107.96    9.34
   5   3 -18  566.84   14.53
  -2  -5 -18  119.59    8.25
  -2   3 -18    3.81    5.42
  -3  -5 -18  558.49   21.49
  -3   2 -18    1.37    5.22
   5   3 -18  577.81   21.41
   5   2 -18  116.62   11.02
   3   5  18  510.98   15.40
   5   2 -17  101.62    8.62
  -3   2 -17   51.52    7.26
   5   3 -17  297.99   12.34
  -2  -5 -17   95.78   10.49
  -3   2 -17   48.91    7.07
  -2   3 -17   60.74    7.69
   5   3 -17  299.97   10.38
   5   2 -17  109.88    7.46
  -2  -5 -17   94.36    7.26
  -3  -5 -17  325.42   11.53
  -2   3 -17   57.41    7.01
   5   2 -17  103.37   10.48
   5   3 -17  296.09   15.55
  -3  -5 -17  304.51   16.07
   3   5  17  320.38   11.89
   2   5  17   97.75    7.72
  -2   3 -16  135.87    8.86
   5   2 -16   22.17    4.63
  -3  -5 -16  219.15    9.22
  -3   2 -16  107.70    8.71
  -2   3 -16  126.58    9.42
  -3   2 -16  135.31    9.30
  -2  -5 -16   27.85    7.58
  -3  -5 -16  217.45   13.80
   5   2 -16   27.02    6.09
   5   3 -16  235.81   10.63
   5   3 -16  228.37    8.96
   5   2 -16   24.39    6.94
  -2  -5 -16   17.08    4.16
   5   3 -16  235.23   13.73
   2   5  16   22.16    4.99
   3   5  16  226.65    9.52
   5   3 -15   62.29    5.32
   5   2 -15  315.56   14.75
  -2   3 -15    7.70    4.75
   5   2 -15  320.66   10.62
  -2  -5 -15  325.69   15.34
  -3   2 -15    6.09    4.48
  -3  -5 -15   65.98    8.86
  -3  -5 -15   61.97    5.46
  -2  -5 -15  313.38   10.43
  -3   2 -15    7.03    5.30
   5   3 -15   69.70    8.61
   5   2 -15  321.04   12.29
   5   3 -15   60.58    6.00
  -2   3 -15    9.12    4.59
   2   5  15  322.99   10.99
   2  -3  15    7.99    4.64
   3   5  15   62.13    5.70
  -3  -5 -14  551.86   19.15
  -2  -5 -14  384.60   10.83
  -3   2 -14  113.45    8.46
  -2  -5 -14  342.61   15.27
   5   2 -14  433.73   16.47
   5   3 -14  529.68   11.75
  -3   2 -14  107.26    8.35
  -2   3 -14  105.65    7.70
   5   2 -14  374.60   10.87
   5   3 -14  545.44   18.69
  -3  -5 -14  522.30   12.06
   5   3 -14  536.64   13.14
   5   2 -14  423.66   13.15
  -2   3 -14  123.28    8.79
   3   5  14  543.36   12.45
   2  -3  14  102.31    7.30
   2   5  14  395.85   11.28
  -2   3 -13   81.10    6.76
  -3   2 -13   86.07    7.45
  -2  -5 -13  217.54   12.26
   5   2 -13  214.73    8.30
  -3   2 -13   83.62    7.36
   5   2 -13  231.91    9.68
   5   3 -13  423.34   16.10
   5   3 -13  411.63    9.99
  -2  -5 -13  217.23    7.79
  -2   3 -13   69.90    6.93
  -3  -5 -13  441.43   16.54
   5   3 -13  424.56   11.27
   5   2 -13  221.28   11.81
  -3  -5 -13  412.36   10.11
   3  -2  13   73.86    7.07
   3   5  13  421.73   10.34
   2   5  13  210.69    7.95
   2  -3  13   86.46    6.82
  -2  -5 -12    2.74    2.77
   5   3 -12 1271.16   25.82
  -2  -5 -12    1.04    5.54
  -2   3 -12   63.09    6.82
   5   2 -12   16.37    5.67
  -3   2 -12   71.25    6.67
   5   2 -12    7.12    3.40
  -3  -5 -12 1116.45   25.34
  -3   2 -12   84.88    7.42
   5   3 -12 1173.51   15.69
  -3  -5 -12 1180.35   15.71
   5   2 -12    5.42    3.99
   5   3 -12 1223.96   17.18
  -2   3 -12   78.81    6.42
   3  -2  12   78.46    6.89
   2  -3  12   65.49    5.99
   2   5  12    7.08    3.51
   3   5  12 1195.40   15.78
   3  -2  12   58.60    6.09
   5   3 -11  267.43   12.28
  -3   2 -11   55.42    6.35
   5   2 -11  120.39    6.60
   5   3 -11  263.30    7.32
   5   3 -11  278.45    8.15
  -2   3 -11   31.43    5.05
  -2  -5 -11  111.52    9.02
   5   2 -11  123.10    9.03
  -2  -5 -11  126.63    5.40
  -2   3 -11   61.47    6.52
  -3   2 -11   61.76    6.42
   5   2 -11  123.29    6.00
  -3  -5 -11  245.54    6.83
  -3  -5 -11  239.91   12.47
   2   5  11  128.00    5.72
   2  -3  11   51.64    5.36
   3  -2  11   49.07    5.75
   3  -2  11   54.19    5.73
   2  -3  11   47.83    5.58
   3   5  11  247.73    6.90
   5   3 -10   79.94    4.34
   5   2 -10  675.61   17.90
  -3   2 -10 1060.73   19.03
   5   3 -10   76.31    4.73
  -3  -5 -10   76.68    7.95
   5   3 -10   70.73    7.35
  -3   2 -10  992.15   17.87
  -2  -5 -10  645.61   10.07
  -2   3 -10 1090.56   19.75
  -2   3 -10  969.23   16.32
   5   2 -10  632.22   12.53
  -3  -5 -10   79.60    3.83
  -2  -5 -10  634.38   17.89
   2   5  10  622.24   10.43
   2  -3  10 1004.33   16.45
   3   5  10   75.80    3.85
   3  -2  10 1046.86   18.78
   2  -3  10 1000.04   19.07
   3  -2  10 1025.07   18.55
  -3   2  -9  226.33    9.00
  -3   2  -9  240.32    9.08
   5   3  -9  159.96    5.71
  -2  -5  -9  341.90    6.66
  -2  -5  -9  332.28   12.96
  -2   3  -9  250.86    9.63
   5   3  -9  154.77    9.26
  -2   3  -9  230.38    7.99
  -3  -5  -9  172.87   10.29
   5   2  -9  356.20    9.15
  -3  -5  -9  154.86    4.48
   5   2  -9  326.64   12.53
   3  -2   9  242.14    9.01
   2  -3   9  229.78    8.05
  -5  -2   9  326.73    9.94
   3   5   9  159.92    4.36
   2   5   9  356.88    7.24
  -5  -3   9  159.01    6.62
   2  -3   9  241.53    9.59
   3  -2   9  238.35    8.94
   5   3  -8 1814.43   16.34
   5   2  -8   10.75    4.81
  -3  -5  -8 1883.65   28.33
  -2  -5  -8    5.60    1.88
   5   2  -8    5.84    3.17
  -3   2  -8    5.24    3.40
   5   3  -8 1822.20   27.16
  -2   3  -8    2.95    3.12
  -2   3  -8    2.77    3.44
  -3   2  -8    4.30    3.78
  -2  -5  -8    8.83    5.31
   2   5   8    5.11    2.19
   3  -2   8    7.72    3.61
  -5  -3   8 1852.76   18.84
  -5  -2   8    8.13    4.85
   2  -3   8    5.13    3.32
   2  -3   8    0.84    3.01
   3  -2   8    5.92    3.15
  -5  -2   8    7.04    3.93
   5   3  -7  878.51   11.46
  -3   2  -7  149.89    6.98
  -2   3  -7  130.54    5.88
  -3   2  -7  144.23    6.71
   5   3  -7  862.46   18.36
   5   2  -7   18.47    3.56
  -2  -5  -7   20.44    5.27
   5   2  -7   23.47    5.29
  -3  -5  -7  876.84   19.11
  -2   3  -7  131.37    7.18
   2   5   7   10.54    4.62
   3   5   7  873.10   19.62
  -5  -2   7   14.69    4.66
   2  -3   7  148.54    7.08
   2  -3   7  150.10    5.99
  -5  -3   7  888.11   18.71
   3  -2   7  139.43    6.44
   3  -2   7  146.08    6.69
  -5  -2   7   13.46    3.87
  -5  -3   7  882.01   12.97
  -2   3  -6  137.82    6.94
  -3   2  -6  149.65    7.03
  -2  -5  -6  455.16   13.05
  -3   2  -6  154.35    6.78
  -3  -5  -6    9.72    4.81
   5   2  -6  446.51    8.97
   5   3  -6   12.71    4.81
   5   3  -6   15.84    3.17
  -2   3  -6  144.41    5.98
   5   2  -6  428.60   12.36
   3   5   6   11.50    4.61
  -5  -3   6    9.49    3.50
   2  -3   6  143.48    5.70
  -5  -2   6  439.23   12.66
   3  -2   6  152.66    6.67
  -5  -2   6  417.57    9.60
   2   5   6  410.23   12.92
   2  -3   6  161.17    7.00
   3  -2   6  166.27    6.82
  -5  -3   6   12.87    4.55
   5   2  -5 1127.98   18.41
   5   2  -5 1101.52   13.52
   5   3  -5   11.12    3.06
   5   3  -5    8.07    4.05
  -2   3  -5  452.14   10.89
  -3   2  -5  431.50   10.12
  -3   2  -5  462.00   10.71
  -2   3  -5  435.56    8.84
  -3  -5  -5   11.79    4.94
  -2  -5  -5 1133.02   19.07
  -5  -2   5 1112.77   14.84
   3  -2   5  438.11   10.23
   2  -3   5  427.00   10.37
  -5  -3   5    8.46    3.38
   2  -3   5  428.88    8.70
   3  -2   5  432.81   10.30
  -5  -2   5 1115.49   18.73
   2   5   5 1107.76   19.54
  -5  -3   5    5.93    4.04
   3   5   5   11.79    4.57
   5   3  -4 1989.33   17.88
   5   3  -4 1924.53   23.38
  -3   2  -4  826.42   12.92
  -3   2  -4  831.93   13.32
   5   2  -4  295.71    9.67
  -3  -5  -4 1922.17   24.78
   5   2  -4  317.26    7.66
  -2  -5  -4  302.92    9.79
  -2   3  -4  834.39   13.89
  -2   3  -4  820.12   11.18
   3  -2   4  825.31   12.91
  -5  -2   4  303.87    9.78
   2  -3   4  842.00   11.01
   3  -2   4  800.11   13.04
  -5  -2   4  313.95    8.10
   2  -3   4  839.90   13.42
  -5  -3   4 1925.40   18.66
   3   5   4 1981.54   25.49
  -5  -3   4 1994.39   24.01
   2   5   4  311.28   10.21
   5   3  -3 1152.75   14.46
  -3   2  -3   11.72    4.19
  -3   2  -3   12.13    4.04
  -2   3  -3    9.57    3.83
  -3  -5  -3 1138.21   18.17
   5   2  -3    1.27    2.91
  -2  -5  -3    1.22    3.30
  -2   3  -3   11.52    3.52
   5   3  -3 1128.27   17.07
   5   2  -3    6.44    3.43
  -5  -2   3    1.85    3.13
  -5  -3   3 1156.20   14.90
   3  -2   3    9.44    3.57
   2   5   3    1.20    3.10
   3   5   3 1169.95   18.85
   3  -2   3   12.00    3.83
  -5  -2   3    0.81    3.04
   2  -3   3    9.27    3.21
   2  -3   3   12.03    3.43
  -5  -3   3 1177.10   17.70
   5   2  -2    2.35    2.95
  -2  -5  -2    0.93    3.20
  -3   2  -2   72.47    4.70
  -3  -5  -2 1609.73   20.32
  -2   3  -2   68.89    4.70
   5   3  -2 1582.10   18.94
  -3  -5  -2 1562.16   10.96
  -2   3  -2   75.52    4.14
   5   3  -2 1621.66   17.70
  -3   2  -2   76.26    4.97
  -2  -5  -2    0.35    1.27
   5   2  -2    1.49    2.87
  -5  -2   2    4.68    3.38
   2   5   2    1.78    1.73
  -5  -3   2 1631.88   18.16
   2  -3   2   76.03    4.52
   3   5   2 1630.63   20.89
   2   5   2    2.92    2.97
   2  -3   2   78.22    4.08
   3   5   2 1621.57   11.41
   3  -2   2   77.03    4.58
  -5  -3   2 1580.60   19.36
  -5  -2   2    1.04    2.93
   3  -2   2   74.88    4.40
  -3  -5  -1   57.30    3.13
  -2   3  -1   61.83    4.04
   5   3  -1   59.68    4.66
  -2  -5  -1 1707.53   18.44
  -2  -5  -1 1738.73   13.05
  -3   2  -1   57.25    3.98
   5   3  -1   53.69    4.25
   5   2  -1 1697.79   18.33
   5   2  -1 1736.32   18.94
  -3  -5  -1   56.27    4.74
  -2   3  -1   60.79    3.88
   3  -2   1   51.70    3.78
   2  -3   1   61.66    4.00
   2   5   1 1723.48   13.94
   2   5   1 1748.08   19.28
  -5  -3   1   66.53    4.75
  -5  -3   1   57.54    5.04
   2  -3   1   66.36    3.71
  -5  -2   1 1695.48   19.07
   3  -2   1   59.32    4.28
   3   5   1   54.48    4.77
  -5  -2   1 1746.22   18.85
   3   5   1   58.75    3.32
   3  -2   1   60.93    4.02
  -2   3   0    5.32    2.92
  -3   2   0    4.94    2.39
   5   3   0 1142.36   16.68
   5   2   0 1258.59   16.86
  -3   2   0    6.27    3.02
  -3  -5   0 1140.93   12.64
  -2  -5   0 1213.66   14.71
  -2  -5   0 1280.85   12.81
  -3  -5   0 1147.96   15.16
   5   3   0 1121.23   13.92
  -2   3   0    3.53    2.84
   5   2   0 1203.66   14.59
  -5  -3   0 1125.83   14.44
   2  -3   0    8.32    2.57
   3  -2   0    8.70    2.70
   3  -2   0    5.89    2.57
  -5  -2   0 1173.51   16.77
  -5  -2   0 1228.38   15.02
   2  -3   0    8.08    2.74
   3   5   0 1159.27   12.79
  -5  -3   0 1083.91   16.34
   2   5   0 1258.06   13.20
   2   5   0 1250.14   15.10
   3   5   0 1130.47   15.45
   5   2   1 1005.88   12.34
  -2  -5   1  950.14   12.42
  -3   2   1   76.53    4.70
  -3  -5   1 1073.95   13.76
   5   2   1  987.90   15.73
  -3  -5   1 1116.09   13.82
  -2   3   1   70.33    4.51
  -3   2   1   78.49    4.07
   5   3   1 1083.61   17.17
  -2   3   1   72.10    3.86
  -2  -5   1  968.26   11.91
   5   3   1 1102.45   12.69
  -5  -2  -1  984.16   12.66
   3   5  -1 1116.00   13.90
   2  -3  -1   73.48    3.76
  -5  -3  -1 1083.90   17.10
  -5  -3  -1 1089.43   13.18
   3   5  -1 1135.84   14.32
   2  -3  -1   80.73    4.64
   2   5  -1  948.98   12.75
   3  -2  -1   74.13    4.28
   2   5  -1 1015.17   12.42
  -5  -2  -1  940.75   15.55
   5   3   2 2691.30   18.18
   5   2   2   49.33    3.57
  -3   2   2   -0.66    2.81
  -2  -5   2   35.56    3.60
   5   3   2 2725.42   28.00
  -2   3   2   -1.51    2.63
  -3  -5   2 2603.69   19.68
  -2   3   2   -2.62    4.09
  -3   2   2    5.23    3.80
   5   2   2   39.90    4.58
  -3  -5   2 2663.27   23.11
  -2  -5   2   34.56    2.73
   3   5  -2 2642.97   23.36
   2  -3  -2   -0.38    2.78
  -5  -2  -2   40.74    3.43
   3   5  -2 2689.94   20.02
  -5  -2  -2   33.66    4.94
   2   5  -2   37.65    2.76
   2  -3  -2   -0.59    3.57
   2   5  -2   34.96    3.80
   3  -2  -2   -0.73    3.08
   3  -2  -2   -2.17    3.19
  -5  -3  -2 2647.14   27.40
  -5  -3  -2 2655.80   18.73
  -3  -5   3 1073.69   11.49
  -3  -5   3 1078.67   15.98
  -2  -5   3  183.19    4.32
   5   3   3 1127.51   19.06
  -2  -5   3  181.20    6.79
  -3   2   3  195.29    6.81
  -3   2   3  193.16    7.49
   5   3   3 1129.94   10.96
   5   2   3  181.97    5.14
   5   2   3  173.72    7.99
  -2   3   3  196.29    6.15
  -5  -2  -3  187.05    8.22
   2  -3  -3  208.99    7.99
  -5  -3  -3 1074.62   11.28
   2   5  -3  176.04    6.90
   3  -2  -3  189.81    6.65
  -5  -3  -3 1135.09   18.77
   2   5  -3  185.04    4.39
   3  -2  -3  192.55    7.21
   3   5  -3 1075.65   16.07
   3   5  -3 1074.79   11.48
   2  -3  -3  203.25    6.18
   5   2   4  371.47   11.29
  -3  -5   4  601.07    7.56
   5   2   4  390.81    7.73
   5   3   4  595.33    7.58
  -3   2   4 3245.14   27.82
  -2   3   4 3281.28   29.45
   5   3   4  595.07    8.36
  -2  -5   4  378.94   10.10
  -3  -5   4  594.67   12.88
   5   3   4  617.78   14.90
  -2   3   4 3184.71   22.99
   5   2   4  391.85    7.04
  -3   2   4 3211.23   24.98
   3   5  -4  604.28   13.04
   2  -3  -4 3344.24   22.69
   3   5  -4  604.63    7.40
   3  -2  -4 3122.63   27.13
   2   5  -4  363.71   10.16
  -5  -2  -4  400.77   11.69
   2  -3  -4 2977.52   28.23
  -5  -3  -4  588.69   14.59
   3  -2  -4 3183.74   24.52
  -2  -5   5 1166.86   18.26
  -3   2   5 1274.58   16.95
   5   3   5  149.30    4.23
   5   2   5 1193.43   20.56
  -2   3   5 1259.48   15.47
   5   3   5  145.20    4.06
  -3   2   5 1234.02   18.73
   5   2   5 1186.34   12.67
  -3  -5   5  131.57    7.16
   5   3   5  133.66    8.05
   5   2   5 1158.52   12.10
   3  -2  -5 1272.50   18.62
   2  -3  -5 1266.78   19.60
  -5  -3  -5  138.48    8.48
   3  -2  -5 1284.92   16.84
   2   5  -5 1168.19   18.45
  -5  -2  -5 1167.05   20.03
   3   5  -5  145.00    7.62
   2  -3  -5 1259.29   15.17
   5   2   6  269.70    6.37
   5   3   6 2309.42   14.57
  -3   2   6  445.94   10.86
   5   3   6 2233.63   14.30
   5   3   6 2216.44   29.74
  -3  -5   6 2218.88   26.91
  -3   2   6  444.40   12.24
  -2   3   6  421.63    9.84
   5   2   6  277.72    6.47
  -2  -5   6  273.80   10.00
   5   2   6  266.28   10.79
   2  -3  -6  442.88    9.72
   2  -3  -6  413.75   12.42
   3  -2  -6  423.01   11.91
  -5  -2  -6  284.55   11.14
   3   5  -6 2215.31   27.07
   3  -2  -6  414.82   10.51
  -5  -3  -6 2220.87   29.21
   2  -3  -6  417.99   10.99
   2   5  -6  271.65    9.81
  -2  -5   7    7.25    4.04
   5   2   7    5.75    2.36
   5   2   7    9.52    5.28
  -3   2   7   49.20    4.97
  -3  -5   7  768.59   16.90
  -3   2   7   44.31    5.81
  -2   3   7   42.41    4.25
   5   3   7  793.99    9.47
   5   3   7  797.72    9.04
   2  -3  -7   47.39    6.25
   3  -2  -7   47.49    4.77
   3  -2  -7   41.81    5.47
  -5  -2  -7    3.89    3.00
  -5  -2  -7    5.04    5.24
   3   5  -7  772.06   17.10
   2  -3  -7   36.99    4.71
   2   5  -7   10.29    4.39
   2  -3  -7   41.31    4.26
  -5  -3  -7  708.32   17.54
  -3  -5   8   82.95    7.02
  -2   3   8  111.69    6.29
  -3   2   8  110.39    6.55
   5   3   8   79.02    3.59
   5   2   8   80.50    4.28
  -2  -5   8   82.18    6.69
   3   5  -8   80.22    7.05
   2  -3  -8  113.76    7.00
  -5  -3  -8   76.07    7.61
   2  -3  -8  124.16    8.42
  -5  -2  -8   79.07    4.99
   3  -2  -8  126.55    7.07
  -5  -3  -8   83.36    4.52
   2  -3  -8  124.02    6.26
   3  -2  -8  118.12    6.62
  -5  -2  -8   90.85    8.10
   2   5  -8   89.07    7.13
   3  -2  -8  112.63    7.70
  -2   3   9 1052.08   17.46
   5   3   9    3.07    2.27
   5   2   9  443.57    9.25
  -3   2   9 1022.62   18.32
  -5  -3  -9   -2.30    5.76
   3  -2  -9 1067.16   18.18
   3  -2  -9 1045.52   20.81
   2  -3  -9 1052.60   16.69
   2   5  -9  399.12   13.36
   2  -3  -9 1020.91   18.61
  -5  -3  -9    7.17    3.08
  -5  -2  -9  454.48   14.76
   3  -2  -9 1041.36   17.92
  -5  -2  -9  431.48   10.28
   2  -3  -9  960.09   21.39
   3   5  -9   11.02    5.06
   5   3  10  916.19   12.62
   5   2  10  438.18    9.70
  -3   2  10  496.39   13.70
  -2   3  10  489.09   12.80
   3  -2 -10  469.69   15.17
   2  -3 -10  488.29   12.51
  -5  -3 -10  910.47   21.57
   2  -3 -10  454.72   13.27
   3   5 -10  912.21   20.77
   2  -3 -10  464.42   15.97
   3  -2 -10  466.37   12.64
   2   5 -10  459.30   14.59
  -5  -2 -10  447.78   15.44
  -5  -2 -10  434.60   10.74
   3  -2 -10  473.13   12.96
  -5  -3 -10  933.91   14.10
  -2   3  11   94.39    7.20
  -3   2  11   82.93    7.12
   5   3  11  528.86   10.42
   5   2  11  203.85    7.34
   3   5 -11  521.26   16.43
   3  -2 -11   92.26    8.31
   2   5 -11  196.14   10.64
   2  -3 -11   82.86    8.74
   3  -2 -11   98.08    7.12
  -5  -2 -11  217.97    8.24
   3  -2 -11   87.57    7.06
   2  -3 -11   76.00    6.32
  -5  -2 -11  206.99   11.25
  -5  -3 -11  523.75   17.08
   2  -3 -11   78.43    7.13
  -5  -3 -11  510.53   11.32
   2   5 -11  216.11    5.74
   2   5 -11  182.10    4.70
  -2   3  12   13.40    4.67
   5   3  12  405.90    9.96
   5   2  12   17.58    3.63
   3   5 -12  393.17    6.42
   2  -3 -12   17.21    4.73
  -5  -2 -12    8.21    5.93
   2  -3 -12   18.22    7.07
   2   5 -12    9.63    5.00
   3  -2 -12   13.27    5.99
   3   5 -12  428.84   15.50
   2   5 -12   15.05    3.26
   2   5 -12    6.29    2.46
  -5  -2 -12   10.15    3.65
   3  -2 -12   20.95    5.19
   3  -2 -12   24.89    5.52
   2  -3 -12   13.75    5.11
  -5  -3 -12  405.37   15.77
  -5  -3 -12  407.42   10.99
   3   5 -12  396.90    7.22
  -2   3  13   93.64    7.61
   5   2  13  162.38    7.47
   5   3  13  194.01    7.50
  -5  -2 -13  159.12   10.80
   2   5 -13  154.64   10.26
   3  -2 -13  102.60    7.82
   2  -3 -13   98.84    8.19
   3   5 -13  186.32    5.41
  -5  -2 -13  170.28    8.22
   3   5 -13  196.77   11.43
  -5  -3 -13  198.09   11.88
  -5  -3 -13  176.06    7.84
   2   5 -13  161.24    5.59
   2   5 -13  162.78    6.60
   3  -2 -13   80.43    8.26
   3   5 -13  197.12    6.32
   2  -3 -13   95.86    7.33
   3  -2 -13   80.17    7.12
   5   3  14  105.77    6.39
   5   2  14  175.38    8.07
   3   5 -14  111.03    4.94
   2  -3 -14   22.95    5.93
   3  -2 -14   18.72    5.34
   3   5 -14  118.30    5.78
   2   5 -14  167.25    6.20
   2  -3 -14    7.21    4.66
   2   5 -14  152.53   10.62
  -5  -2 -14  163.38    8.58
   3  -2 -14   16.03    5.27
  -5  -3 -14  113.52    7.00
  -5  -2 -14  182.68   11.73
  -5  -3 -14  118.39   10.01
   2   5 -14  174.00    7.53
   3   5 -14  103.02    9.34
   5   2  15  289.00   10.60
   5   3  15  240.25    9.28
  -5  -2 -15  303.64   11.43
   3   5 -15  244.85    7.42
  -5  -3 -15  251.31   10.25
   3  -2 -15   14.00    4.78
   2   5 -15  288.99    9.89
   2  -3 -15   17.68    5.50
   3   5 -15  264.24   13.89
   3   5 -15  248.28    8.65
  -5  -3 -15  238.19   13.56
   2   5 -15  293.22    8.55
   2   5 -15  319.66   14.81
   3  -2 -15   27.62    6.15
  -5  -2 -15  278.94   14.22
   2  -3 -15   23.83    5.33
   5   2  16   19.28    4.57
   5   3  16  768.78   16.70
   3   5 -16  749.08   13.36
   3   5 -16  797.08   15.79
  -5  -2 -16   22.62    5.09
   3  -2 -16   -0.90    5.00
   2   5 -16   24.07    4.15
   3   5 -16  820.38   23.73
   2   5 -16   25.65    5.01
  -5  -2 -16   22.90    7.51
   2  -3 -16    2.37    4.43
  -5  -3 -16  776.85   17.84
   2   5 -16   24.14    6.77
   3  -2 -16    5.56    5.35
   2  -3 -16    2.02    5.67
  -5  -3 -16  842.14   24.11
   5   3  17  149.66    8.70
   3  -2 -17   -3.14    5.80
  -5  -2 -17    5.16    7.13
   3  -2 -17    1.10    5.14
  -5  -3 -17  159.70   12.53
  -5  -2 -17    3.97    4.80
   2  -3 -17   -7.67    5.54
   2   5 -17   11.42    6.65
   3   5 -17  152.80   11.92
   3   5 -17  154.83    8.45
  -5  -3 -17  150.69    9.04
   2   5 -17    3.40    3.91
   2   5 -17    4.94    4.52
   3   5 -17  140.53    6.85
   2  -3 -17   -0.46    4.81
   2  -3 -18   30.99    6.99
   2   5 -18  162.61    8.22
   2  -3 -18   16.51    5.56
   3  -2 -18   19.69    6.03
  -5  -2 -18  204.08   13.78
   3   5 -18   -3.71    6.65
   2   5 -18  181.85   10.17
   3   5 -18   -0.88    4.10
  -5  -2 -18  186.96   10.61
  -5  -3 -18   -5.22    7.22
   3   5 -18   -6.27    5.02
   2   5 -18  206.81   13.89
   3  -2 -18   28.77    6.63
  -5  -3 -18   -3.96    4.95
  -5  -3 -19   45.70    9.93
   3  -2 -19    7.13    5.81
   3   5 -19   28.36    5.24
  -5  -2 -19  271.51   12.83
   2   5 -19  247.32   10.14
   2   5 -19  264.31   12.34
   2  -3 -19    3.68    6.26
   3   5 -19   38.55    8.80
   2   5 -19  224.69   14.55
   3   5 -19   28.04    6.29
   2  -3 -19   14.69    6.00
  -5  -2 -19  265.49   15.68
   3  -2 -19    7.19    5.72
  -5  -3 -19   48.72    7.27
   3   5 -20  661.97   24.03
  -5  -3 -20  675.87   24.30
   3   5 -20  583.29   17.63
  -5  -2 -20   90.97   11.58
   3   5 -20  615.97   15.05
   2   5 -20   93.76   10.87
   3  -2 -20    1.14    6.22
   2  -3 -20    0.71    5.49
   3  -2 -20    6.11    6.11
  -5  -3 -20  601.33   18.28
  -5  -2 -20   87.46    8.82
   2  -3 -20    2.27    6.26
   2   5 -20   84.27    7.29
   2   5 -20   70.54    8.03
   3  -2 -21   22.50    7.35
   3   5 -21  290.54   17.22
  -5  -3 -21  289.35   13.79
   2   5 -21   47.72    9.70
   3   5 -21  265.16   11.01
  -5  -2 -21   40.19    9.76
   2  -3 -21   16.39    7.28
  -5  -2 -21   51.23    7.61
   2   5 -21   22.90    5.47
  -5  -3 -21  319.69   17.87
   2  -3 -21    9.50    6.55
   3  -2 -21    0.32    6.21
   3   5 -22   16.39    8.37
   3  -2 -22   70.23    9.52
  -5  -3 -22    9.63    6.06
   3   5 -22   17.43    5.77
  -5  -2 -22   81.15    9.03
   2   5 -22   53.23    6.98
  -5  -3 -22   26.02    9.40
   2   5 -22   72.82   10.41
  -5  -2 -22   63.22   11.03
   2  -3 -22   67.28    9.35
   2  -3 -22   64.66    9.03
   3  -2 -22   74.43    9.77
  -5  -3 -23   27.31    9.75
  -5  -2 -23   57.37   10.84
   2   5 -23   47.16    7.36
   3   5 -23   10.95    5.62
   3  -2 -23   37.01    8.50
   3  -2 -23   22.74    7.61
   2  -3 -23   48.93    9.16
   2   5 -23   55.17   10.28
   3   5 -23   18.58    8.85
  -5  -3 -23    5.40    6.21
   2  -3 -23   34.16    8.10
  -5  -2 -23   53.36    8.55
   2  -3 -24   77.86    9.99
  -5  -3 -24  117.02   10.61
   3   5 -24  153.18   14.65
  -5  -2 -24   59.23    8.79
   2   5 -24   56.64   10.92
  -5  -2 -24   49.44   11.00
   2  -3 -24   75.99   10.49
  -5  -3 -24  149.43   14.35
   3   5 -24  126.96    9.28
   3  -2 -24   53.34    9.37
   3  -2 -24   76.27   10.11
   2   5 -24   63.21    7.84
   3   5 -25   23.35    9.26
  -5  -3 -25   33.47    8.07
   2   5 -25   36.35    9.42
   3  -2 -25   19.42    8.01
   2  -3 -25   18.92    7.77
  -5  -3 -25   12.61    9.24
  -5  -2 -25   43.29   10.80
   3  -2 -25    9.80    7.75
   2  -3 -25   23.82    8.67
  -5  -2 -25   43.64    8.84
   3   5 -25   22.95    6.78
   2   5 -25   44.22    7.29
   2  -3 -26   15.19    7.76
   3  -2 -26   35.52    8.91
  -5  -2 -26   -5.77    6.96
  -5  -2 -26   11.70   10.11
  -5  -3 -26   99.66   13.66
   3   5 -26   91.16   13.13
  -5  -3 -26  116.96   11.40
   2   5 -26   -2.94    8.76
   2   5 -26   -6.37    6.56
   3  -2 -26    5.78    7.55
   2  -3 -26    1.02    7.90
   3   5 -27   32.71   10.83
   2  -3 -27   -3.47    7.77
  -5  -2 -27    8.53   10.20
   2  -3 -27    2.60    7.23
   3  -2 -27   25.91    8.87
   3  -2 -27  -11.02    7.75
  -5  -3 -27   17.90   10.09
  -5  -2 -27   10.27    7.68
   2   5 -27   -6.10    8.75
  -5  -3 -27   35.69    9.14
  -5  -3 -28   21.28   10.91
   2  -3 -28   10.06    7.95
   3   5 -28   21.31   10.62
   3  -2 -28   -4.63    8.36
  -5  -2 -28   37.32   11.24
  -5  -3 -28   41.31    9.67
   2   5 -28   28.15   10.79
   2  -3 -28   20.48    9.13
   3  -2 -28    5.69    7.63
  -5  -2 -28   43.97    9.72
  -5  -3 -29   -2.70   10.48
   3  -2 -29   15.21    8.60
  -5  -2 -29   77.60   11.75
   2  -3 -29   10.85    8.45
   2  -3 -29  -12.97    9.17
   3  -2 -29    2.87    8.45
  -5  -3 -29   14.58    8.47
  -5  -2 -29   81.39   14.60
   2   5 -29   99.86   14.32
   3   5 -29   22.46   11.40
   2  -3 -30   12.19    8.65
  -5  -2 -30   10.59   11.54
  -5  -3 -30  122.08   16.02
   2  -3 -30  -12.28    9.41
   3   5 -30  131.83   16.77
   2   5 -30    0.83    9.64
  -5  -2 -30   22.24    9.81
   3  -2 -30   -7.44    8.64
   3  -2 -30    6.99    8.79
   2  -3 -31    4.34    8.32
   2   5 -31   -4.04   10.49
   3   5 -31   40.33   12.81
  -5  -2 -31   23.50    9.91
  -5  -2 -31   19.51   11.98
   3  -2 -31   -2.07    9.26
   2  -3 -31   17.07    9.77
   3  -2 -31    5.55    8.65
  -5  -3 -31   32.28   12.37
   3   5 -32    2.06   10.86
   3  -2 -32   11.92    9.82
  -5  -3 -32   22.76   12.68
   3  -2 -32    1.82    9.46
   2   5 -32    6.95   10.57
   2  -3 -32   12.04    9.77
  -5  -2 -32   10.35   11.93
   2  -3 -32    7.21   10.30
   3   5 -33  -18.93   11.40
   2  -3 -33   -0.24    9.17
   3  -2 -33   -4.26    9.36
  -5  -3 -33   -7.77   12.27
   2  -3 -33    2.55   10.06
   3  -2 -33    7.17    9.57
   2   5 -33   27.55   12.05
  -5  -2 -33   14.91   12.90
   2  -3 -34   -2.11    9.77
   3  -2 -34   -3.97    9.94
   2  -3 -34  -10.66   10.99
   3   5 -34   28.29   12.91
  -5  -2 -34   -7.70   12.90
   3  -2 -34   -2.70    9.91
   2   5 -34   32.67   13.45
  -5  -3 -34   17.01   12.97
   3  -2 -35    3.90   10.28
   3  -2 -35   -4.61   10.68
  -5  -2 -35   -9.21   12.52
   2  -3 -35  -13.57   11.38
   2  -3 -35   12.14   10.69
   3  -2 -36   36.17   12.42
   2  -3 -36   19.83   11.47
   3  -2 -36   -4.90   10.74
   2  -3 -36   14.98   12.26
   3  -2 -37  -17.65   12.26
   2  -3 -37    2.69   11.37
   2  -3 -37  -13.91   11.51
  -4   1 -37   14.51   12.88
  -4   1 -37   -7.83   11.24
  -1   4 -36   14.03   12.31
  -4   1 -36   10.87   11.25
  -4   1 -36   16.06   12.56
  -4   1 -35   -9.65   10.80
   5   1 -35   15.26   11.80
  -1   4 -35   -1.26   11.16
  -4   1 -35   10.91   11.88
  -1  -5 -35   -2.44   12.02
   5   1 -34   -3.37   11.24
  -4  -5 -34    8.80   12.16
  -1  -5 -34   -5.49   12.42
  -1   4 -34   32.26   12.56
  -4   1 -34   34.03   11.75
  -4   1 -34   15.54   12.11
  -1   4 -33  -20.39   11.94
   5   1 -33    0.37   10.30
  -4  -5 -33   -6.68   12.18
  -1  -5 -33    1.58   11.51
   5   4 -33   18.39   12.43
  -4   1 -33   10.29    9.98
  -4   1 -33    9.36   11.23
  -4   1 -32    0.08   10.18
   5   1 -32   32.13   12.03
  -1  -5 -32   19.57    9.41
  -1  -5 -32    2.75   10.93
   5   4 -32  -21.22   11.89
  -1   4 -32  -11.00    9.94
  -4   1 -32   17.17   10.03
  -1   4 -31   16.37    9.74
  -4   1 -31    3.31    8.56
  -1  -5 -31   -7.63    8.68
  -1   4 -31   -6.17    9.56
   5   1 -31   11.13   10.44
  -1  -5 -31    6.59   10.70
  -4   1 -31    1.98    9.76
   5   4 -31    1.54   10.75
  -4  -5 -31    6.59   11.91
  -4  -5 -30  101.87   15.97
  -1   4 -30   -4.82    8.88
  -1  -5 -30   22.96   10.90
  -1  -5 -30   12.97    7.90
  -4   1 -30   15.89   10.50
   5   4 -30  139.09   17.07
   5   1 -30   35.29   11.06
  -4   1 -30   25.55    9.77
  -1   4 -30   19.59   10.03
  -4   1 -29    5.12    8.25
  -4  -5 -29    3.53   11.01
  -1   4 -29    3.33    8.88
   5   4 -29    8.02    9.69
  -1  -5 -29    7.78    9.51
  -1   4 -29    7.60    7.95
  -1  -5 -29  -11.15    7.91
   5   1 -29   19.08    9.29
   5   1 -29   20.74    7.89
  -4   1 -29   -3.36    9.85
   5   1 -28   10.98    9.20
  -1   4 -28   27.29   10.14
  -4  -5 -28  -11.50   11.65
   5   4 -28    5.24    9.44
  -4   1 -28    6.33    8.68
  -1  -5 -28   23.63    8.35
  -1   4 -28   23.44    8.83
  -4   1 -28   15.49    8.57
   5   1 -28   27.16    8.43
  -1  -5 -28   34.94   10.58
   5   4 -27    6.23    9.24
   5   1 -27   -5.29    9.35
  -1  -5 -27    7.29    6.97
  -1  -5 -27    1.32    8.98
   5   1 -27    4.75    6.71
  -4   1 -27    4.93    7.88
  -4  -5 -27    9.63    7.37
  -4   1 -27  -19.32    9.85
  -1   4 -27    1.97    7.77
  -4  -5 -27    3.23    9.92
  -1   4 -27   15.61    8.15
  -1   4 -26   19.07    8.15
  -4   1 -26   15.13    9.17
   5   1 -26   21.99    9.18
  -4  -5 -26  182.70   16.99
  -1  -5 -26   -3.32    6.71
   5   1 -26    2.05    6.54
   5   4 -26  154.95   15.31
  -4  -5 -26  138.67   11.78
  -1  -5 -26    0.76    9.11
  -1   4 -26    3.13    7.21
  -4   1 -26   -8.56    7.39
   5   1 -25    8.58    7.55
  -1  -5 -25   11.37    6.68
  -4  -5 -25   25.69    7.43
  -4  -5 -25   25.80   10.22
  -1  -5 -25   11.57    8.61
  -4   1 -25    3.14    7.78
  -1   4 -25    1.28    6.96
  -4   1 -25   -7.94    7.67
   5   1 -25   -0.81    6.37
  -1   4 -25   -6.10    7.56
   5   4 -25   35.34   10.32
   5   4 -24   91.09   12.49
   5   1 -24   79.11   12.01
  -4   1 -24   87.11   11.34
  -4  -5 -24  108.50    9.90
  -4   1 -24   83.41   10.41
  -1   4 -24   79.52    9.66
  -1  -5 -24   76.11   11.30
  -4  -5 -24   88.15   13.24
  -1   4 -24   66.50   10.93
   5   1 -24   68.25    8.74
   5   4 -24  113.62    8.86
  -1  -5 -24   69.59    8.56
   5   4 -23   -2.95    8.30
   5   1 -23    1.97    5.79
  -4  -5 -23   -1.68    5.88
  -4   1 -23   14.37    8.00
  -4   1 -23   33.28    8.19
   5   4 -23   -1.96    5.48
  -1  -5 -23    8.35    8.05
  -4  -5 -23   -1.12    8.76
  -1  -5 -23   16.56    6.27
  -1   4 -23   23.87    8.26
   5   1 -23   13.28    8.23
  -1   4 -23   21.55    7.24
  -1  -5 -22   -0.19    5.34
  -1   4 -22   19.38    8.10
  -4  -5 -22  196.64   11.63
  -1   4 -22    6.60    6.65
  -4  -5 -22  223.54   16.56
  -4   1 -22    0.52    7.25
  -4   1 -22    3.51    6.18
   5   1 -22   -0.41    5.54
   5   1 -22   19.73    8.27
   5   4 -22  207.41   10.21
   5   4 -22  182.38   14.97
  -1  -5 -22   -1.13    8.05
  -4  -5 -21   55.49    7.47
  -4  -5 -21   79.70   11.59
  -4   1 -21    1.35    6.40
   5   4 -21   63.87   10.53
  -1  -5 -21   27.03    6.13
   5   1 -21   38.14    9.04
   5   4 -21   72.96    7.03
  -4   1 -21   -5.66    7.24
  -1   4 -21   12.18    6.91
  -1   4 -21   19.72    7.05
   5   1 -21   47.67    7.30
  -1  -5 -21   40.52    9.32
  -1  -5 -20   57.73    7.12
   5   4 -20  673.73   24.59
  -1   4 -20  207.10   13.93
   5   1 -20   66.68    7.78
  -4   1 -20  209.43   12.76
   5   4 -20  615.74   15.02
   5   1 -20   63.34    9.71
  -4  -5 -20  637.57   17.69
  -4  -5 -20  655.90   24.60
  -1   4 -20  171.14   10.58
  -4   1 -20  206.74   13.53
  -1  -5 -20   63.30    9.99
  -1  -5 -19   51.38    9.14
   5   1 -19   48.25    6.68
  -4  -5 -19  102.37    8.16
   5   4 -19  101.31    8.48
   5   1 -19   54.27    9.14
   5   4 -19  118.03    7.28
  -1   4 -19   73.09    7.70
   5   4 -19   97.00   11.50
  -1   4 -19   98.35    9.80
  -1  -5 -19   41.47    6.38
  -4   1 -19  121.87   10.71
  -4  -5 -19  104.03   12.25
  -4   1 -19  105.51    9.63
  -4   1 -18   21.57    5.91
   5   4 -18    2.47    4.83
   5   4 -18    7.91    4.34
   5   1 -18   28.88    7.66
  -4  -5 -18    5.75    7.95
  -4   1 -18   15.59    6.57
  -1  -5 -18   28.57    5.57
  -4  -5 -18    1.53    4.52
  -1   4 -18   12.94    5.03
  -1   4 -18   11.39    6.02
   5   1 -18   30.01    5.85
   5   4 -18  -10.54    7.78
  -1  -5 -18   33.87    7.99
   4   5  18   12.01    5.07
   5   4 -17    2.65    4.59
   5   1 -17   16.20    5.20
  -1   4 -17    4.51    5.53
  -1  -5 -17    2.84    6.39
  -4   1 -17   -2.03    4.76
   5   4 -17   -1.51    3.92
   5   4 -17    1.20    6.69
  -1  -5 -17    8.29    4.19
  -4  -5 -17   17.35    8.34
   5   1 -17    9.42    6.07
  -4  -5 -17   -2.15    4.55
  -4   1 -17   15.56    6.65
   5   1 -17   14.03    6.22
  -1   4 -17   -6.48    4.83
   1  -4  17   -4.09    4.31
   4   5  17    4.42    4.26
  -4  -5 -16  851.43   16.93
   5   4 -16  883.17   16.70
   5   4 -16  915.84   25.27
  -1  -5 -16   17.49    4.46
   5   1 -16   15.60    5.55
   5   1 -16   17.83    6.59
  -1  -5 -16   23.85    6.65
  -1   4 -16  102.52    8.91
   5   1 -16   19.47    4.82
  -1   4 -16   86.13    6.83
  -4   1 -16  102.04    9.23
  -4  -5 -16  863.17   25.32
  -4   1 -16   93.86    8.01
   5   4 -16  860.43   14.67
   1  -4  16   98.84    7.29
   4   5  16  850.71   16.57
   1   5  16   22.50    5.06
  -4   1 -15  122.88    9.34
  -1  -5 -15  146.76    7.79
   5   1 -15  147.61    9.53
   5   4 -15  217.81    8.42
  -1   4 -15  134.29    7.88
  -1   4 -15  117.18    9.37
   5   1 -15  117.60    9.48
   5   1 -15  148.09    8.14
   5   4 -15  246.14   13.78
  -4  -5 -15  230.60    8.84
   5   4 -15  213.76    7.29
  -4   1 -15  120.23    8.71
  -4  -5 -15  232.46   13.98
  -1  -5 -15  178.90   11.68
   1  -4  15  115.24    7.31
   4   5  15  222.82    8.57
   1   5  15  160.20    8.55
   5   4 -14  170.84   11.56
  -1   4 -14  268.23   12.67
  -4  -5 -14  175.41   12.25
  -1   4 -14  255.89    9.74
  -1  -5 -14  197.72   11.86
   5   4 -14  157.76    6.83
   5   1 -14  197.83    8.93
  -4   1 -14  270.90   11.49
  -4   1 -14  260.89   12.22
   5   1 -14  213.77   11.83
  -1  -5 -14  208.22    8.55
   5   4 -14  150.61    6.23
  -4  -5 -14  148.70    6.82
   5   1 -14  212.13   10.47
   1   5  14  201.28    8.76
   1  -4  14  266.34    9.79
   4   5  14  167.87    7.00
  -1  -5 -13   68.40    5.17
   5   1 -13   59.08    5.54
  -4   1 -13   -0.94    5.25
   5   1 -13   76.82    6.85
  -4  -5 -13   47.97    4.35
   5   4 -13   48.56    4.24
   5   1 -13   84.96    8.14
   5   4 -13   48.98    7.60
  -1   4 -13   12.60    4.23
   5   4 -13   46.63    3.84
  -1  -5 -13   78.57    8.24
  -1   4 -13   -2.91    5.19
  -4   1 -13   10.41    4.76
  -4  -5 -13   54.37    8.03
   1  -4  13    3.42    3.42
   4  -1  13    7.70    4.09
   1   5  13   58.24    5.28
   4   5  13   50.08    4.27
   5   1 -12   12.90    4.84
   5   1 -12   20.58    4.02
   5   4 -12  828.98   11.89
   5   4 -12  824.89   21.46
  -4   1 -12    0.71    4.11
  -4   1 -12    5.59    4.94
  -1  -5 -12   22.51    6.56
  -4  -5 -12  855.30   22.53
   5   1 -12   17.49    5.41
  -1   4 -12   -2.29    3.76
  -4  -5 -12  805.73   12.65
   5   4 -12  824.17   11.23
  -1  -5 -12    7.69    3.22
  -1   4 -12   -1.47    4.55
   4   5  12  836.17   12.26
   4  -1  12   -3.61    3.88
   1  -4  12    5.02    3.38
   1   5  12   13.03    3.82
  -4  -5 -11  176.51    5.71
   5   1 -11   11.99    3.91
  -1   4 -11    2.31    4.82
   5   4 -11  190.59   11.05
   5   1 -11    4.01    4.84
  -4   1 -11   -4.78    4.23
  -4   1 -11    2.79    4.96
   5   1 -11    6.77    4.17
   5   4 -11  183.60    5.66
  -1  -5 -11    4.75    2.90
   5   4 -11  180.13    5.34
  -1   4 -11    0.12    3.58
  -1  -5 -11    5.67    5.42
  -4  -5 -11  193.12   11.66
   1   5  11    0.80    3.35
   4  -1  11   -1.60    4.40
   1  -4  11    1.21    3.06
   4  -1  11    6.41    3.98
   4   5  11  179.66    5.50
   5   4 -10 1686.28   14.26
  -1   4 -10  318.44    8.58
  -1   4 -10  315.12   11.84
  -4  -5 -10 1655.26   29.45
   5   4 -10 1671.35   14.38
  -4   1 -10  294.93   11.43
  -1  -5 -10  128.17    9.17
   5   1 -10  148.58    9.15
   5   4 -10 1667.59   28.42
   5   1 -10  129.55    7.36
  -4  -5 -10 1618.91   14.10
  -1  -5 -10  117.21    5.25
  -4   1 -10  316.68   10.68
   1  -4  10  292.05    8.23
   4  -1  10  316.03   11.65
   1   5  10  133.55    5.88
   4  -1  10  316.62   10.31
  -5  -1  10  120.47    7.68
  -4   1  -9  260.67   10.16
   5   4  -9    1.78    4.82
  -1  -5  -9  154.00    5.41
  -1   4  -9  266.07    7.40
  -4   1  -9  266.97    9.66
  -1   4  -9  247.04   10.03
  -1  -5  -9  142.93    9.31
  -4  -5  -9   -1.14    5.58
   5   1  -9  152.71    8.83
   5   4  -9    2.52    2.44
   5   1  -9  166.18    7.49
   4  -1   9  274.65    9.31
  -5  -1   9  149.64    8.14
   1  -4   9  272.09    7.37
   1   5   9  164.71    5.91
   1  -4   9  274.44   10.43
   4  -1   9  279.64   10.56
  -4   1  -8  356.02   11.19
   5   1  -8   18.78    5.13
  -1   4  -8  375.02    8.11
  -4   1  -8  348.29   10.58
  -4  -5  -8  640.80   17.63
   5   4  -8  626.41    8.61
  -1  -5  -8   13.71    5.38
   5   4  -8  626.30   16.50
  -1  -5  -8   16.79    2.56
   5   1  -8   14.29    3.77
  -1   4  -8  357.84   11.36
   4  -1   8  382.17   11.68
  -5  -1   8   14.86    4.26
   1   5   8   15.50    4.81
   4  -1   8  376.84   10.10
   1   5   8    9.29    2.71
   1  -4   8  376.99    7.92
   1  -4   8  380.78   11.51
  -5  -1   8   16.30    5.22
  -5  -4   8  650.59   10.17
  -1  -5  -7  227.04    4.96
  -1  -5  -7  231.41    9.94
  -1   4  -7    1.81    3.49
  -4   1  -7    0.10    4.03
   5   1  -7  204.42    9.37
  -4   1  -7    4.21    3.25
  -1   4  -7   -4.47    2.64
  -4  -5  -7   79.74    7.53
   5   4  -7   70.31    3.76
   5   1  -7  224.86    7.53
   5   4  -7   69.25    6.78
  -5  -1   7  224.72    8.44
  -5  -4   7   71.28    4.21
   1  -4   7   -3.53    3.39
   1   5   7  218.10    5.33
   4  -1   7   -1.28    3.06
  -5  -4   7   79.88    6.96
  -5  -1   7  245.40   10.09
   1   5   7  213.63    9.68
   1  -4   7   -0.24    2.20
   4  -1   7   -1.06    3.40
  -4   1  -6  131.45    7.03
  -1  -5  -6   95.08    3.07
  -1  -5  -6  110.33    7.18
  -1   4  -6  131.02    6.78
   5   1  -6  105.87    5.24
   5   1  -6  113.36    7.09
  -1   4  -6  137.92    4.55
   5   4  -6 1527.88   14.01
  -4  -5  -6 1491.47   24.66
  -4   1  -6  127.24    6.21
   5   4  -6 1577.74   23.67
   1   5   6  103.62    3.45
   4   5   6 1491.74   25.44
  -5  -1   6   96.38    5.77
  -5  -4   6 1531.30   23.50
   1  -4   6  137.44    6.80
   4  -1   6  122.74    5.85
  -5  -4   6 1513.93   15.32
   4  -1   6  132.59    7.04
   1  -4   6  125.61    4.23
  -5  -1   6  108.97    6.81
   1   5   6   98.21    6.98
   5   4  -5  162.50    8.38
   5   1  -5    6.91    3.58
  -4  -5  -5  146.83    8.69
   5   4  -5  156.88    5.33
  -1  -5  -5    8.70    3.81
  -1   4  -5  126.82    4.24
   5   1  -5    6.14    2.94
  -4   1  -5  138.73    7.21
  -1   4  -5  117.72    6.36
  -4   1  -5  124.48    6.18
   4  -1   5  124.43    5.91
   1   5   5    6.75    3.48
   1  -4   5  127.26    4.03
  -5  -4   5  164.89    8.43
  -5  -1   5    4.07    3.26
   1  -4   5  125.72    6.27
  -5  -4   5  170.50    5.89
   4   5   5  167.02    9.07
   4  -1   5  122.10    6.55
  -5  -1   5    3.67    3.43
  -1   4  -4 1394.52   11.49
   5   1  -4  460.17    9.42
  -4  -5  -4  149.98    8.21
  -4   1  -4 1355.05   16.61
  -1   4  -4 1376.70   17.78
  -4   1  -4 1357.24   18.26
   5   1  -4  480.18   11.61
   5   4  -4  154.58    7.49
   5   4  -4  148.09    5.47
  -1  -5  -4  488.86   11.85
   4  -1   4 1392.08   18.35
  -5  -1   4  466.29   10.18
   1  -4   4 1352.04   11.25
  -5  -1   4  490.09   11.76
   4  -1   4 1307.79   16.56
   1  -4   4 1383.82   17.42
  -5  -4   4  142.82    7.36
   1   5   4  467.67   11.82
  -5  -4   4  140.74    5.85
   4   5   4  150.11    8.36
  -4  -5  -3   12.42    4.76
   5   1  -3   19.16    3.81
  -1   4  -3 1319.54   11.87
  -1   4  -3 1299.57   16.45
  -4   1  -3 1321.19   16.21
   5   4  -3   10.02    3.15
  -1  -5  -3   14.31    3.45
  -4   1  -3 1327.98   17.42
   5   1  -3   16.38    3.35
   5   4  -3   14.81    4.48
   1  -4   3 1291.85   11.27
  -5  -4   3   10.60    4.41
   1  -4   3 1304.34   16.17
   4  -1   3 1266.01   16.72
  -5  -1   3   18.76    3.74
  -5  -4   3   16.96    4.11
   4   5   3   20.05    5.08
  -5  -1   3   17.84    3.54
   1   5   3   16.85    3.66
   4  -1   3 1268.55   16.07
  -1   4  -2   80.42    4.61
   5   1  -2   89.82    5.06
  -1  -5  -2   83.00    2.90
   5   1  -2   78.91    5.15
  -4  -5  -2 5062.08   22.19
  -4   1  -2   74.44    6.46
  -1   4  -2   92.26    5.65
   5   4  -2 5340.15   35.09
  -1  -5  -2   94.21    5.39
   5   4  -2 5371.65   32.87
  -4  -5  -2 5298.65   38.50
  -5  -1   2   86.68    5.40
  -5  -4   2 5356.89   35.42
   4  -1   2   75.16    4.99
   1   5   2   82.93    3.44
   4  -1   2   88.14    6.28
   4  -1   2   62.20    5.39
   1  -4   2   68.33    4.87
   4   5   2 5232.32   39.11
   1  -4   2   76.95    4.35
   4   5   2 5394.48   22.19
   1   5   2   86.40    5.20
  -5  -1   2   93.05    5.32
  -5  -4   2 5122.81   32.80
  -1   4  -1   39.59    4.21
   5   4  -1  803.64   13.11
  -4   1  -1   30.23    4.24
  -4  -5  -1  768.47   10.25
   5   4  -1  786.05   13.69
  -1  -5  -1    5.58    2.72
   5   1  -1   10.35    3.19
  -1   4  -1   30.62    4.23
  -4   1  -1   48.56    5.92
  -1  -5  -1    7.49    1.80
   5   1  -1    4.20    3.20
  -4  -5  -1  739.91   14.19
  -5  -4   1  737.52   12.87
   4   5   1  783.58   10.05
   1   5   1    8.06    2.76
   1  -4   1   32.87    3.94
   1  -4   1   33.50    3.95
   4  -1   1   32.97    4.96
   4  -1   1   37.87    4.40
  -5  -4   1  777.94   13.93
  -5  -1   1    7.25    3.08
  -5  -1   1    3.44    3.58
   1   5   1    3.55    2.17
   4   5   1  789.07   15.03
  -1   4   0   38.95    4.25
   5   1   0   18.57    3.54
  -1  -5   0   20.10    2.45
   5   4   0  707.47   11.23
  -4   1   0   33.06    4.46
  -4   1   0   40.02    5.42
   5   1   0   17.20    3.35
  -4  -5   0  670.37   10.74
  -4  -5   0  652.76   12.84
  -1   4   0   33.42    4.63
  -1  -5   0   24.49    3.11
   5   4   0  652.99   13.41
   1  -4   0   34.19    3.72
   1  -4   0   39.46    4.51
   1   5   0   19.07    2.81
  -5  -4   0  658.45   13.36
  -5  -1   0   20.11    3.87
   4   5   0  672.97   12.91
   1   5   0   23.27    2.89
  -5  -1   0   26.79    3.40
   4  -1   0   37.79    5.22
   4  -1   0   41.78    4.71
  -5  -4   0  673.68   11.42
   4   5   0  689.60   10.51
   5   4   1   89.00    4.36
  -4  -5   1   77.56    4.91
  -4   1   1  467.53   10.05
  -1  -5   1 1028.44   12.56
  -4  -5   1   73.71    5.15
   5   4   1   75.95    6.12
  -1   4   1  482.33    9.09
  -1  -5   1 1032.99   11.50
  -1   4   1  487.73   10.70
  -4   1   1  452.41    9.64
   5   1   1 1028.52   15.73
   5   1   1 1020.23   12.94
   4   5  -1   89.23    5.02
  -5  -4  -1   81.64    4.37
   4  -1  -1  450.44    9.94
   1  -4  -1  483.40   10.58
   1   5  -1  966.77   13.00
  -5  -1  -1 1013.74   15.69
   4   5  -1   86.37    5.28
  -5  -4  -1   85.74    6.37
   4  -1  -1  458.05    9.63
   1  -4  -1  440.16    8.25
   1   5  -1 1011.96   11.89
  -5  -1  -1 1019.94   13.19
  -4   1   2  139.41    6.80
  -1  -5   2    6.71    1.86
   5   4   2 3331.08   19.50
   5   4   2 3240.45   31.62
   5   1   2    7.84    2.74
  -4  -5   2 3216.40   26.68
  -1  -5   2    7.84    2.59
  -1  -5   2    8.22    2.50
  -4   1   2  140.26    6.70
   5   1   2    6.50    3.38
  -4  -5   2 3125.64   24.30
   4   5  -2 3283.85   26.66
   4  -1  -2  140.49    6.55
  -5  -1  -2   11.47    2.66
  -5  -1  -2    5.33    3.89
   1  -4  -2  145.96    5.14
   1  -4  -2  140.09    5.66
   4  -1  -2  134.66    6.84
   1  -4  -2  145.53    6.22
  -5  -4  -2 3295.61   31.20
   1  -4  -2  130.94    7.59
   1   5  -2    4.79    2.57
   4   5  -2 3327.97   24.39
  -5  -4  -2 3172.83   20.19
   5   1   3  405.97    7.88
  -1  -5   3  402.89    5.42
   5   1   3  404.83    9.09
  -4   1   3 1779.85   19.07
  -4   1   3 1734.71   19.42
   5   1   3  394.10   10.87
  -1   4   3 1704.08   14.65
  -1  -5   3  397.24    6.46
   5   4   3   61.75    3.00
  -4  -5   3   65.66    5.42
  -4  -5   3   61.67    4.48
   5   4   3   63.74    6.30
  -1  -5   3  398.73    9.35
   1  -4  -3 1735.23   19.17
  -5  -1  -3  381.99   10.88
  -5  -4  -3   66.06    6.79
   4  -1  -3 1750.74   18.97
   4  -1  -3 1709.39   18.12
   1  -4  -3 1698.69   22.04
   4   5  -3   66.68    5.47
   4   5  -3   68.86    4.22
  -5  -4  -3   62.00    3.29
   1   5  -3  384.39    9.62
   1  -4  -3 1700.38   14.26
  -4   1   4  705.93   13.30
  -1  -5   4  175.85    6.82
   5   4   4 1759.28   25.41
   5   1   4  164.66    7.92
  -4   1   4  715.25   12.95
  -4  -5   4 1717.55   22.22
  -1   4   4  670.93    9.82
   5   1   4  160.31    5.73
  -4  -5   4 1695.42   15.05
   5   1   4  169.60    5.50
   1  -4  -4  696.80   15.63
   4  -1  -4  664.28   12.26
   4  -1  -4  681.40   12.97
   4   5  -4 1703.09   14.68
  -5  -4  -4 1660.45   24.67
   4   5  -4 1709.38   22.05
   1  -4  -4  680.25    9.46
  -5  -1  -4  158.46    7.91
   1  -4  -4  688.46   12.88
   1   5  -4  165.59    6.99
   5   1   5   57.50    3.79
  -4  -5   5  102.03    6.63
  -1   4   5  103.68    4.74
   5   1   5   64.17    3.94
  -1  -5   5   50.96    4.70
  -4  -5   5  120.06    4.17
   5   1   5   55.64    5.65
   5   4   5  109.93    7.88
  -4   1   5  117.71    6.44
  -4   1   5  116.83    6.60
   4   5  -5  107.07    3.71
  -5  -4  -5  122.59    8.43
   4  -1  -5  111.86    6.51
   1   5  -5   54.40    4.97
   4   5  -5  114.55    7.05
   1  -4  -5  120.19    4.85
  -5  -1  -5   52.96    5.69
   1  -4  -5  111.71    6.30
   4  -1  -5  117.41    6.25
  -1   4   6  785.87   11.70
  -1  -5   6   76.99    5.82
  -4   1   6  798.14   15.13
  -1   4   6  803.66   15.46
   5   1   6   77.00    6.40
   5   1   6   69.53    4.18
  -4   1   6  779.32   14.94
  -4  -5   6  597.33   14.91
   1  -4  -6  799.53   15.30
   1  -4  -6  798.50   11.36
   1   5  -6   73.46    5.88
   4   5  -6  594.81   14.86
  -5  -1  -6   73.37    4.85
   4  -1  -6  799.22   14.76
  -5  -1  -6   73.37    6.64
   4  -1  -6  772.31   14.88
  -5  -4  -6  608.72   16.35
  -4   1   7   15.39    4.25
  -4   1   7   10.73    3.70
  -4  -5   7  125.10    8.07
  -1   4   7    7.62    3.51
  -1   4   7   10.31    2.87
  -1  -5   7   70.41    5.84
   5   1   7   86.58    7.00
   5   1   7   86.84    4.62
   4  -1  -7    7.92    3.73
  -5  -1  -7   79.21    7.14
   1  -4  -7   17.14    4.32
   4   5  -7  132.14    8.30
   1   5  -7   83.40    6.42
   4  -1  -7   14.22    3.97
  -5  -4  -7  132.92    9.40
   1  -4  -7   14.25    2.98
  -5  -1  -7   76.48    5.02
  -4   1   8    6.43    3.83
   5   1   8    6.55    2.88
  -1  -5   8    2.27    3.72
   5   1   8    2.04    4.81
   5   4   8 2185.26   12.27
  -1   4   8    1.98    3.86
  -1   4   8    5.63    3.07
  -4   1   8   12.97    4.94
   1   5  -8    7.43    4.46
  -5  -1  -8    1.88    3.29
  -5  -4  -8 2267.87   32.13
   4   5  -8 2219.20   30.09
   1  -4  -8    8.57    4.24
  -5  -1  -8    9.59    5.44
   1  -4  -8    2.57    2.77
   4  -1  -8    6.57    3.98
   4  -1  -8    4.76    3.91
   5   4   9  104.30    3.51
  -4   1   9    9.24    4.47
  -1  -5   9   49.52    6.02
  -1   4   9    4.11    3.16
  -1   4   9    2.38    4.00
   5   1   9   39.75    3.95
  -5  -4  -9  108.99    8.93
   1   5  -9   72.11    3.56
   4   5  -9  111.71    8.36
   4  -1  -9    3.25    4.30
   1   5  -9   42.02    5.93
   1  -4  -9    8.16    3.29
  -5  -1  -9   49.09    6.89
   4  -1  -9    4.96    4.04
  -5  -1  -9   42.36    4.65
   1   5  -9   45.27    2.63
   1  -4  -9    5.89    4.58
  -1   4  10 1013.07   17.01
   5   1  10   17.27    3.50
   5   4  10    9.12    2.21
  -1   4  10 1067.59   21.13
  -4   1  10 1041.12   20.33
  -5  -4 -10    9.96    5.95
  -5  -1 -10    9.94    5.54
   4  -1 -10 1019.24   19.94
   4   5 -10    8.32    5.11
   1   5 -10   16.57    2.65
  -5  -1 -10    8.93    3.53
   1  -4 -10 1040.64   20.65
   1  -4 -10  995.96   16.07
   4  -1 -10  968.13   17.36
  -5  -4 -10    9.74    2.88
   4  -1 -10 1014.02   20.42
   1   5 -10   22.94    5.24
  -1   4  11    5.33    3.96
   5   4  11   17.81    2.83
   5   1  11    8.05    3.40
   4  -1 -11    6.13    4.98
   4   5 -11   20.46    5.82
  -5  -4 -11    8.60    6.36
   1  -4 -11   21.66    6.06
  -5  -4 -11   15.25    3.31
  -5  -1 -11    6.13    5.82
   4  -1 -11    5.27    4.05
   1  -4 -11    8.24    3.87
   1   5 -11    4.58    2.59
   1   5 -11    5.15    4.90
  -5  -1 -11    2.90    3.55
   4  -1 -11    7.94    5.16
   5   1  12    5.65    3.29
  -1   4  12   10.06    4.23
   5   4  12 1285.30   15.65
   4   5 -12 1289.85   26.61
   1   5 -12    5.22    2.88
   1  -4 -12    6.61    5.27
   1  -4 -12    9.31    3.96
  -5  -4 -12 1269.44   27.19
  -5  -1 -12    3.59    3.74
   4  -1 -12    3.39    4.72
   4  -1 -12    3.80    4.21
  -5  -1 -12   -6.02    5.57
  -5  -4 -12 1276.94   17.06
   4   5 -12 1254.17   10.53
   1   5 -12    4.93    5.00
   4  -1 -12    5.37    5.15
   5   4  13  152.81    6.43
  -1   4  13   48.63    5.72
   5   1  13   90.28    6.18
   4  -1 -13   67.22    7.28
  -5  -1 -13  100.54    9.13
   1  -4 -13   60.90    7.11
   4  -1 -13   67.39    6.29
   4  -1 -13   57.49    7.05
   4   5 -13  160.21    5.04
  -5  -4 -13  148.53    7.07
   1  -4 -13   73.75    6.43
   4   5 -13  171.27   11.16
  -5  -1 -13   85.27    6.73
   1   5 -13   82.63    8.25
  -5  -4 -13  159.18   11.38
   4   5 -13  166.87    4.72
   1   5 -13   83.47    4.99
   5   1  14  217.50    9.20
  -1   4  14  266.54   10.94
   5   4  14  263.31    8.73
  -5  -4 -14  261.98    9.28
   4  -1 -14  261.72   10.94
   4   5 -14  265.06    6.50
   4  -1 -14  247.83   12.56
  -5  -1 -14  248.40   12.77
   4   5 -14  259.97    7.01
   1   5 -14  230.95    7.72
  -5  -4 -14  280.33   14.43
   1   5 -14  235.84   12.28
   4   5 -14  286.64   14.27
   1  -4 -14  259.25   10.44
  -5  -1 -14  241.58   10.36
   4  -1 -14  258.47   12.24
   1  -4 -14  264.22   12.54
   5   4  15   22.93    4.27
   5   1  15    4.12    4.00
   1  -4 -15   58.61    7.46
   4   5 -15   25.29    3.32
   4  -1 -15   72.70    7.83
   1  -4 -15   60.08    6.25
   4   5 -15   21.55    3.88
  -5  -1 -15   16.86    6.64
   1   5 -15    4.57    3.40
   1   5 -15   10.92    5.92
  -5  -4 -15   24.44    7.60
  -5  -4 -15    9.05    3.99
   4   5 -15   25.75    7.32
  -5  -1 -15   10.49    4.87
   4  -1 -15   55.86    6.54
   5   4  16  524.82   13.40
  -5  -1 -16    1.51    6.32
  -5  -4 -16  571.24   20.87
   4   5 -16  530.16   10.53
   1  -4 -16  154.87    8.99
   4  -1 -16  139.93    9.03
  -5  -4 -16  535.48   14.43
   4  -1 -16  157.85   10.44
   1  -4 -16  180.52   11.40
   1   5 -16    7.82    5.78
   1   5 -16    6.71    3.82
   4   5 -16  523.84   11.94
  -5  -1 -16   -5.22    4.87
   4   5 -16  559.13   20.13
   5   4  17   20.60    4.89
   4  -1 -17   11.43    5.79
  -5  -4 -17   28.23    9.03
   1   5 -17   93.53    6.63
   4   5 -17   31.85    4.37
   4  -1 -17   18.85    5.70
   4   5 -17   29.76    5.17
  -5  -1 -17   96.50    8.11
   1  -4 -17   19.94    6.39
   1   5 -17   99.44    9.84
  -5  -1 -17   97.94   10.18
   1  -4 -17   12.26    5.04
  -5  -4 -17   22.98    5.29
   4   5 -17   40.90    8.39
   5   4  18  538.58   15.08
   4   5 -18  575.89   14.53
  -5  -4 -18  587.92   16.48
   1   5 -18    5.59    5.37
   4   5 -18  569.42   12.54
  -5  -1 -18    2.31    5.02
   1  -4 -18   49.76    7.96
   4   5 -18  594.66   22.14
   1   5 -18    7.77    6.69
   1   5 -18    2.33    4.47
   4  -1 -18   62.10    8.09
  -5  -1 -18    1.14    6.70
   1  -4 -18   67.20    7.31
   4  -1 -18   55.76    7.18
  -5  -4 -18  606.13   22.58
  -5  -4 -19   79.90   11.48
  -5  -1 -19   -1.98    5.22
   4  -1 -19   61.70    7.70
  -5  -1 -19   -3.40    7.33
   1  -4 -19   68.80    9.16
   4   5 -19   74.42    7.12
   1   5 -19   -0.55    4.77
  -5  -4 -19   82.87    7.77
   1  -4 -19   64.44    7.47
   1   5 -19   -7.92    7.14
   4   5 -19   67.24    9.89
   4  -1 -19   74.63    9.00
   4   5 -19   88.37    6.40
   1   5 -19    7.26    5.72
   1   5 -20   24.80    5.82
  -5  -4 -20   79.89   11.61
   1  -4 -20   57.46    7.45
   4  -1 -20   52.17    7.67
   1  -4 -20   63.37    9.22
   4  -1 -20   56.71    8.86
   1   5 -20   32.75    7.42
   4   5 -20   61.98    6.08
   4   5 -20   79.90   10.97
  -5  -4 -20   68.39    7.85
  -5  -1 -20   22.94    8.62
   1   5 -20   21.06    7.99
  -5  -1 -20   27.61    7.07
  -5  -4 -21   -3.94    5.84
   1   5 -21   28.24    6.52
   4   5 -21    7.47    8.03
   4   5 -21   -5.14    4.97
  -5  -1 -21   25.03    6.89
   1  -4 -21    4.48    5.45
  -5  -4 -21    1.57    8.59
   4  -1 -21    0.28    6.17
   4  -1 -21    1.70    6.91
  -5  -1 -21   20.87    8.76
   1  -4 -21   -2.02    7.47
   1   5 -21   21.37    7.82
  -5  -4 -22  460.82   17.02
   1   5 -22    8.96    5.69
   4  -1 -22    1.63    6.26
   1   5 -22    8.40    7.22
   4  -1 -22   -5.90    6.90
  -5  -4 -22  496.06   22.56
   4   5 -22  459.10   21.79
  -5  -1 -22   -7.77    8.42
   1  -4 -22    6.36    6.32
   4   5 -22  446.91   13.55
   1  -4 -22    3.77    7.42
  -5  -1 -22   -7.80    6.85
   1   5 -23   20.43    6.31
   1   5 -23   40.70    9.74
   4   5 -23   17.12    8.76
  -5  -4 -23   20.35    9.11
  -5  -1 -23   29.30    7.57
   4   5 -23   24.37    5.70
   1  -4 -23   11.44    7.80
  -5  -1 -23   30.18    9.43
   4  -1 -23    9.77    7.09
   1  -4 -23   19.55    7.12
   4  -1 -23   24.21    7.41
  -5  -4 -23   36.27    7.56
  -5  -1 -24   32.94    7.81
  -5  -4 -24   12.93    6.71
  -5  -1 -24   25.21    9.52
   1   5 -24   39.77   10.22
   1  -4 -24  184.32   14.64
   1  -4 -24  177.16   12.82
  -5  -4 -24    6.56    9.45
   4  -1 -24  183.97   14.20
   4   5 -24   25.14    9.48
   4  -1 -24  174.57   12.67
   1   5 -24   27.21    7.19
   4   5 -25  -12.37    9.40
   1   5 -25   11.82    6.75
   1  -4 -25   63.44    9.64
  -5  -1 -25    9.72    9.05
   1  -4 -25   22.58    8.78
  -5  -4 -25    5.80   10.01
  -5  -1 -25    8.81    7.23
  -5  -4 -25   -5.38    7.45
   1   5 -25    2.04    8.95
   4  -1 -25   47.36    9.11
   4  -1 -25   37.10    9.52
  -5  -4 -26  230.37   18.55
   4   5 -26  156.81   15.89
  -5  -4 -26  198.73   13.71
   1   5 -26    2.52    8.19
   4  -1 -26   32.58    9.01
   1  -4 -26   15.19    7.65
  -5  -1 -26   -0.71    8.77
   1   5 -26  -10.69    7.28
   1  -4 -26    8.20    8.72
  -5  -1 -26    7.20    7.10
   4  -1 -26   22.00    7.69
   4  -1 -27    2.13    7.82
   4  -1 -27  -10.20    7.79
   1  -4 -27    2.76    7.14
   1  -4 -27   -2.52    8.59
   4   5 -27    8.96    9.36
  -5  -4 -27   -8.74   11.03
  -5  -4 -27    9.63    7.59
  -5  -1 -27   12.70    9.59
   1   5 -27   35.71   10.54
  -5  -1 -27   32.34    9.21
   1   5 -27   15.37    7.04
  -5  -4 -28   96.58   14.61
   1   5 -28    8.67    8.92
   1   5 -28    9.28    7.33
   1  -4 -28   38.70    9.57
   1  -4 -28   28.68    9.54
   4   5 -28   69.88   13.73
  -5  -1 -28    2.07    9.51
   4  -1 -28   29.49    8.70
  -5  -1 -28    1.56    7.58
   4  -1 -28   55.16   10.88
   1   5 -29   13.64    9.78
   4   5 -29   12.52   10.05
   1  -4 -29    9.20    7.75
  -5  -4 -29   -8.20   11.95
   1  -4 -29    9.55    8.87
   4  -1 -29   12.83    9.05
  -5  -1 -29    5.98   10.22
  -5  -1 -29   -0.04    8.37
   4  -1 -29    0.77    8.27
   4   5 -30   50.69   13.53
  -5  -1 -30   28.05    9.85
   1  -4 -30    2.82    7.84
   4  -1 -30   34.70    9.99
   1   5 -30   -4.98    9.56
  -5  -4 -30   79.42   14.95
  -5  -1 -30   12.70   10.50
   4  -1 -30   34.49    9.26
   1  -4 -30   31.90   11.22
   4  -1 -31   12.29    9.10
   1  -4 -31  -13.10    8.78
   4   5 -31  -15.86   10.71
   1  -4 -31   -5.65    9.72
   4  -1 -31   -0.61    9.73
  -5  -1 -31   -2.29    8.68
  -5  -1 -31   28.12   11.81
   1   5 -31   20.48   11.08
  -5  -4 -31    8.26   12.29
  -5  -1 -32   -8.69   11.47
   1  -4 -32  -10.16   10.12
  -5  -1 -32   -2.88    8.89
   4   5 -32   57.31   14.22
  -5  -4 -32   77.93   16.04
   1   5 -32   -3.50   10.60
   1  -4 -32    5.66    8.63
   4  -1 -32   -9.01    9.72
   4  -1 -32   -2.53    9.39
   1  -4 -33    5.23    9.29
  -5  -1 -33  -11.82    9.73
   1  -4 -33   30.71   12.24
   1   5 -33    1.17   10.66
  -5  -1 -33   -8.77   11.30
   4  -1 -33   15.58   10.96
   4  -1 -33   15.73    9.92
   4   5 -33   18.17   12.25
  -5  -4 -33   -8.96   12.98
   1  -4 -34    5.86    9.51
   1   5 -34   -9.29   11.74
  -5  -4 -34  -20.23   13.81
   1  -4 -34   25.39   11.90
   4  -1 -34   18.46   11.51
  -5  -1 -34   22.55   12.48
  -5  -1 -35    1.30   12.15
   1  -4 -35   -8.34   12.10
   1  -4 -35   -4.67    9.79
   4  -1 -35    8.23   10.64
   4  -1 -36   15.86   11.91
   1  -4 -36   -2.57    9.98
  -5  -1 -36    1.65   12.40
   1  -4 -36    5.39   11.55
   1  -4 -37   -4.97   12.82
   5   5   0 1044.88   17.16
  -5   0   0  760.77   12.42
   0   5   0  730.76   11.15
   5   0   0  727.22   11.92
   0  -5   0  755.65   12.76
   5   5   0 1077.93   13.92
   5   0   0  746.92   13.04
   0  -5   0  738.91   10.87
   0  -5   0  761.09   10.48
  -5  -5   0 1088.77   17.31
  -5   0   0  721.87   12.91
  -5  -5   0 1076.85   14.38
   0  -5   1   -0.29    2.36
  -5  -5   1   32.65    4.67
   5   0   1   -1.18    3.05
   5   0   1    0.37    3.63
  -5   0   1   -1.68    3.95
   0  -5   1    4.52    3.22
  -5  -5   1   27.19    3.93
   0  -5   1   -2.14    2.41
  -5   0   1   -1.94    3.43
   5   5   1   31.45    3.15
   5   5   1   32.97    4.80
   0   5   1   -2.88    2.79
   0  -5  -1    0.99    3.68
  -5   0  -1   -0.61    3.04
   5   5  -1   32.63    3.99
   0   5  -1   -1.68    2.97
   5   0  -1   -3.96    3.85
  -5  -5  -1   28.40    5.01
  -5   0  -1   -4.52    4.37
   5   0  -1   -0.59    3.53
   0  -5  -1   -2.18    2.99
   5   5  -1   33.20    4.10
   0  -5  -1    1.20    2.12
  -5  -5  -1   34.01    3.51
   0  -5   2 1101.22   12.33
   0  -5   2 1117.16   10.78
   5   5   2   28.37    4.76
   5   0   2 1091.25   13.90
   0  -5   2 1121.28   14.64
  -5   0   2 1588.03   18.89
  -5  -5   2   36.92    4.44
  -5  -5   2   38.96    4.48
   5   0   2 1089.10   16.62
   5   5   2   33.60    2.84
   0   5   2 1583.80   18.46
  -5   0   2 1537.22   18.18
   0   5  -2 1079.88   15.08
   5   5  -2   37.94    4.25
   5   5  -2   34.65    4.15
  -5  -5  -2   32.87    5.33
   0  -5  -2 1581.65   13.44
  -5   0  -2 1094.55   16.83
  -5   0  -2 1133.23   14.39
   0  -5  -2 1598.61   18.27
   5   0  -2 1549.12   17.67
   5   0  -2 1514.37   18.47
  -5  -5  -2   31.32    3.00
   5   5   3   14.37    1.86
  -5  -5   3    8.92    3.47
   0   5   3    2.94    3.05
   0  -5   3    1.00    2.04
  -5   0   3   -1.82    3.50
   5   0   3    0.42    2.69
  -5  -5   3   25.13    4.42
   5   5   3   16.78    4.71
   0  -5   3   -1.17    2.67
   5   0   3    3.58    3.24
  -5   0   3    2.55    3.46
   5   0   3    1.63    3.62
  -5  -5  -3   13.03    4.93
  -5  -5  -3   15.34    2.24
   5   0  -3   -3.87    3.66
  -5   0  -3    0.35    3.96
   5   5  -3   12.84    3.14
   0   5  -3   -0.16    3.23
   0  -5  -3    0.89    2.04
   0  -5  -3    1.58    1.93
   0  -5  -3   -2.98    3.31
   5   5  -3    8.85    3.77
   5   0  -3   -2.31    3.27
   0  -5   4  397.16   10.18
   5   5   4 1003.98   20.30
  -5  -5   4  989.29   13.46
   5   0   4  404.80    9.47
  -5   0   4    8.67    3.52
  -5   0   4    8.59    3.75
   5   0   4  388.80    8.68
   0   5   4    4.23    3.30
   5   0   4  411.51   11.31
  -5  -5   4 1004.35   17.93
   0  -5  -4   13.52    3.91
   5   0  -4    5.79    3.19
   0   5  -4  417.61   10.59
   0  -5  -4    3.03    2.10
  -5   0  -4  404.13   11.47
   5   5  -4 1003.83   13.15
   5   0  -4    3.28    3.64
   5   5  -4 1025.81   17.87
  -5  -5  -4  955.08   19.42
  -5   0   5    2.10    3.70
  -5  -5   5    1.13    3.93
   0  -5   5   -2.08    3.26
   5   0   5    0.55    3.85
  -5   0   5    1.54    3.46
   5   0   5   -0.87    2.57
   0   5   5   -2.90    3.68
  -5  -5   5    1.65    2.86
   5   5   5    0.20    4.33
   0   5   5   -0.11    1.97
  -5   0  -5   -0.96    4.04
   5   0  -5    2.73    3.35
   5   5  -5    2.83    4.19
   5   0  -5   -0.65    3.76
   0  -5  -5   -1.99    3.80
  -5   0  -5   -3.42    3.25
   0   5  -5   -2.87    3.36
   0  -5  -5    1.77    1.91
   5   5  -5    2.15    2.33
  -5  -5  -5    0.75    4.98
   0   5   6 1753.17   15.27
  -5  -5   6  550.95   14.89
  -5  -5   6  584.13    9.14
  -5   0   6 1699.07   21.18
  -5   0   6 1725.99   23.84
   5   0   6  212.32    9.42
   0   5   6 1754.70   24.13
   5   0   6  234.24    7.40
   0  -5   6  217.14    8.65
   0  -5  -6 1768.23   14.35
   5   0  -6 1745.47   20.11
   5   5  -6  590.67    8.51
  -5   0  -6  228.20    9.57
  -5   0  -6  237.76    7.92
   0  -5  -6 1748.79   23.94
   0   5  -6  231.59    8.97
   5   0  -6 1700.73   23.10
  -5  -5  -6  583.63   16.35
   5   5  -6  533.34   14.52
   5   0   7    0.61    3.97
   0   5   7   -0.85    3.70
  -5  -5   7   59.38    3.49
   0  -5   7   -0.35    1.44
   0   5   7    0.94    2.38
  -5   0   7   -2.28    3.81
  -5   0   7   -1.59    3.96
   5   0   7    3.62    2.80
   0  -5   7   -1.49    3.55
  -5  -5  -7   52.21    7.11
   5   5  -7   53.78    6.23
   5   0  -7   -0.69    4.13
   5   5  -7   52.36    2.77
  -5   0  -7   -5.85    4.86
   0  -5  -7   -1.16    4.29
   0   5  -7   -0.74    1.79
   0  -5  -7    1.08    2.22
   0   5  -7   -0.21    3.68
   5   0  -7   -0.15    3.50
  -5   0  -7   -0.30    3.22
  -5  -5   8  465.19    7.17
  -5   0   8  135.14    8.16
   0   5   8  148.20    8.82
   0  -5   8    2.56    3.89
   0  -5   8    3.86    1.84
  -5   0   8  162.65    8.13
   5   0   8    2.50    2.92
   5   0   8    4.53    4.18
   0   5   8  146.69    5.68
   5   0  -8  144.38    7.31
   0   5  -8   10.70    4.58
   0  -5  -8  151.10    8.89
   5   0  -8  151.11    8.49
   5   5  -8  502.97   15.29
  -5   0  -8    4.66    3.43
  -5   0  -8    2.77    4.98
   5   5  -8  490.65    6.11
   0  -5  -8  142.42    5.37
   0   5  -8    3.40    2.25
  -5  -5  -8  484.29   16.06
  -5   0   9    1.69    4.47
   0  -5   9   -3.10    4.22
   0  -5   9   -0.53    2.06
   0   5   9    3.06    3.20
  -5   0   9    6.15    4.69
   0   5   9   -4.35    4.33
   5   0   9    1.68    3.08
   5   0   9    4.34    4.82
   0   5  -9    0.58    2.56
  -5   0  -9    6.20    5.78
  -5  -5  -9    5.19    5.74
   0   5  -9   -1.64    4.60
  -5   0  -9    1.14    3.64
   0  -5  -9    2.48    2.77
   5   0  -9   -2.65    4.36
   5   0  -9    1.96    4.47
   5   5  -9    9.32    5.04
   0  -5  -9    4.18    5.37
  -5   0  10  159.93    8.97
   0   5  10  171.80    7.10
   5   0  10  245.49    8.88
   0  -5  10  230.06    6.21
   0   5 -10  245.67   11.00
   0  -5 -10  160.37    6.58
   0   5 -10  251.30    6.50
   5   0 -10  171.52    9.72
  -5   0 -10  219.93   10.82
  -5   0 -10  241.82    9.29
   5   0 -10  155.06    8.45
   5   5 -10 1062.70   23.23
  -5  -5 -10  995.17   23.48
   0  -5 -10  159.20    9.43
   0   5  11   -7.61    3.81
   5   5  11   -2.09    2.25
   0  -5  11   -2.64    2.54
   5   0  11   -3.81    3.58
   0   5 -11   -5.15    4.49
   5   5 -11    0.02    5.20
   0   5 -11    3.30    3.17
  -5  -5 -11   -2.17    5.92
  -5   0 -11   -4.47    3.98
   0  -5 -11    0.00    3.09
   5   0 -11    2.21    5.10
  -5  -5 -11    3.20    2.55
   5   0 -11    2.30    4.62
   5   0 -11   -3.21    3.81
  -5   0 -11   -0.79    5.54
   0  -5 -11   -1.53    5.20
   0   5  12  172.13    8.03
   5   5  12  112.73    4.55
   5   0  12   30.27    4.49
   0  -5  12   23.67    3.40
   5   0 -12  185.98    9.89
   0  -5 -12  166.60   10.29
   5   5 -12  103.08    3.14
   5   0 -12  167.69    8.24
   5   5 -12  104.50    9.33
  -5   0 -12   22.76    6.51
  -5  -5 -12  106.88    4.97
   0  -5 -12  164.93    7.14
   5   0 -12  140.64    9.53
   0   5 -12   22.34    3.95
   5   5 -12  129.90    3.73
   0   5 -12   14.24    5.24
  -5   0 -12   24.11    4.85
  -5  -5 -12  146.83   10.85
   5   5  13    5.30    2.86
   0  -5  13    2.24    2.79
   0   5  13    0.07    3.71
   5   0  13    7.02    3.86
   5   5 -13    2.65    2.37
   5   0 -13    5.48    4.77
  -5  -5 -13    5.02    3.05
   0  -5 -13    4.85    3.61
  -5   0 -13   -2.76    5.59
   5   0 -13   -0.01    3.84
   5   5 -13    6.91    2.16
  -5   0 -13   -1.66    4.29
   0   5 -13   -5.39    5.57
   0   5 -13    2.00    3.47
   5   5 -13    2.43    5.95
  -5  -5 -13   15.86    7.46
   5   0 -13    1.64    5.35
   0  -5 -13   -1.08    5.61
   0   5  14  453.24   13.35
   5   5  14  575.27   11.35
   5   0  14  518.59   14.38
   0  -5  14  532.72   12.23
  -5  -5 -14  597.46   20.51
   5   0 -14  422.31   14.98
  -5  -5 -14  567.50   12.23
   5   5 -14  554.02    8.83
   0   5 -14  504.81   11.65
   0  -5 -14  440.47   12.36
   5   5 -14  579.33   19.81
   5   0 -14  487.14   16.89
  -5   0 -14  550.83   17.69
   0  -5 -14  430.48   16.23
   5   0 -14  437.23   13.06
  -5   0 -14  553.08   15.73
   5   5 -14  560.28    8.42
   0   5  15   -2.40    4.27
   5   5  15    2.10    3.41
   0  -5  15   -2.00    3.31
   5   0 -15   -2.25    4.24
   0   5 -15   -0.50    3.66
   5   0 -15   -3.76    5.89
  -5  -5 -15   -0.63    3.56
  -5   0 -15    2.60    5.89
  -5  -5 -15   -3.53    7.30
   5   5 -15    3.57    6.53
  -5   0 -15    2.77    4.48
   5   5 -15    1.52    3.00
   0  -5 -15   -1.31    3.88
   5   5 -15    1.73    2.65
   0  -5 -15   -2.32    5.64
   0   5 -15    0.32    5.10
   5   0 -15   -0.59    5.33
   0  -5  16   14.51    3.93
   5   5  16   63.97    5.65
  -5   0 -16   16.04    5.20
   5   0 -16  261.74   13.64
   0  -5 -16  289.97   14.44
   0  -5 -16  248.59   10.37
   5   5 -16   70.76    4.35
  -5  -5 -16   59.86    5.65
   5   0 -16  254.26   13.16
   5   0 -16  274.16   11.45
   5   5 -16   59.51    4.80
   5   5 -16   50.12    8.33
   0   5 -16    5.79    3.81
  -5  -5 -16   70.59    9.99
   0   5 -16   15.56    5.88
  -5   0 -16   32.15    7.27
   5   5  17    5.05    4.41
   0  -5  17   -0.07    3.79
   0  -5 -17   -6.98    6.31
   5   0 -17   -6.66    4.85
   5   5 -17    5.35    3.98
  -5  -5 -17    0.16    8.07
  -5   0 -17   -2.32    6.23
   5   0 -17   -6.61    5.98
   5   5 -17    2.32    3.27
   0   5 -17   -3.46    5.80
  -5   0 -17   -6.95    5.42
  -5  -5 -17    6.00    4.38
   0  -5 -17   -0.39    4.13
   0   5 -17    6.30    4.42
   5   5 -17   12.83    7.41
   5   5  18  277.55   10.90
   0  -5  18   81.96    7.10
   5   0 -18   71.51    9.26
  -5   0 -18   97.59    8.77
   0   5 -18   79.76    7.22
   5   5 -18  310.08    9.13
   0  -5 -18   57.24    6.76
   0  -5 -18   59.98    9.10
   5   0 -18   63.97    7.35
   5   5 -18  316.76   10.17
  -5  -5 -18  323.84   17.96
  -5   0 -18   80.80    9.67
  -5  -5 -18  332.96   12.13
   0   5 -18   74.94    9.31
   5   5 -18  374.93   18.33
   0  -5  19   -2.20    4.38
  -5   0 -19   -2.05    7.32
   0  -5 -19  -10.96    7.46
   5   5 -19    3.31    7.47
  -5  -5 -19   -2.16    5.06
  -5  -5 -19   -3.47    8.57
   0   5 -19   -0.75    6.69
   5   0 -19   -1.74    5.52
   5   5 -19   -0.77    4.05
  -5   0 -19   -4.07    5.50
   0   5 -19    1.59    4.96
   0  -5 -19   -8.67    5.41
   5   0 -19  -11.98    7.18
   0  -5 -20  361.85   17.68
   5   0 -20  340.74   16.91
   0  -5 -20  320.13   13.73
   0   5 -20   82.51   10.18
  -5  -5 -20  158.82   14.11
   0   5 -20   77.86    7.79
   5   5 -20  171.21   14.25
   5   0 -20  333.04   14.29
   5   5 -20  164.67    7.83
  -5   0 -20   76.93    9.04
  -5  -5 -20  156.69    9.88
  -5   0 -20   87.42   10.62
   5   0 -21    8.74    6.96
   0   5 -21    3.53    7.10
  -5  -5 -21   -0.49    5.20
  -5  -5 -21   -6.79    9.00
   5   5 -21   -6.17    7.93
   0  -5 -21   -5.15    7.60
   5   5 -21    5.47    4.37
   5   0 -21  -11.90    5.99
   0  -5 -21    3.58    5.60
  -5   0 -21    0.14    6.36
   0   5 -21   -7.49    5.95
  -5   0 -21    6.52    7.73
   0   5 -22    8.25    5.80
  -5   0 -22   17.44    6.85
  -5  -5 -22   86.66   12.60
   0   5 -22   18.20    8.24
   5   5 -22   72.55    6.54
   5   5 -22   65.22   11.27
   0  -5 -22  -19.49    8.44
  -5   0 -22    2.69    8.41
   5   0 -22   -3.32    6.00
   0  -5 -22    6.79    6.01
  -5  -5 -22   63.87    7.79
   5   0 -22    8.58    7.56
   5   0 -23   -5.03    7.22
   5   0 -23   -8.48    6.71
   0  -5 -23   14.97    6.66
   0   5 -23   -5.93    8.14
   0   5 -23   -8.37    6.00
   5   5 -23   -2.66    8.30
  -5  -5 -23   -5.84    8.65
  -5   0 -23   -6.56    6.82
   0  -5 -23  -21.62    9.01
  -5  -5 -23   -5.27    6.09
  -5   0 -23   -8.20    8.38
   0   5 -24   81.46   11.50
   0  -5 -24  170.61   12.25
   0  -5 -24  177.29   14.63
   0   5 -24   76.76    8.99
   5   5 -24  198.05   16.25
  -5   0 -24   89.03   10.49
   5   0 -24  130.46   13.29
  -5   0 -24   72.79   11.15
   5   0 -24  166.17   12.13
  -5  -5 -24  176.70   11.70
  -5  -5 -24  193.08   16.61
  -5  -5 -25    9.08    6.81
   5   0 -25  -10.89    8.40
   0  -5 -25   -2.13    8.16
  -5   0 -25   -7.46    8.97
   5   0 -25   -6.80    6.80
  -5   0 -25   -2.83    6.60
   5   5 -25   -7.85    8.43
   0   5 -25   -6.42    6.33
  -5  -5 -25   11.97    9.95
   0   5 -25   -3.07    8.01
   0  -5 -25   -1.31    6.20
   0   5 -26    0.06    6.72
   0  -5 -26   28.86    7.57
   0  -5 -26   45.36   10.15
   5   0 -26   30.40    9.39
   0   5 -26    2.00    8.24
  -5  -5 -26    1.44   10.49
  -5   0 -26   -2.15    8.63
   5   0 -26   28.32    8.10
  -5   0 -26    4.44    7.32
   5   5 -26    2.18    9.34
   0  -5 -27   -7.90    8.92
   0   5 -27   -6.67    9.02
   5   0 -27    1.16    7.03
  -5   0 -27    1.14    7.38
  -5   0 -27   -0.63    9.37
   5   5 -27   -4.61    9.51
   0   5 -27   -7.32    7.17
   0  -5 -27   -2.80    6.50
   5   0 -27    0.60    8.35
  -5  -5 -27    9.76   10.60
   0  -5 -28    8.67    6.95
   0   5 -28   34.66    8.53
   5   5 -28   98.55   14.71
  -5  -5 -28   85.13   14.29
   0   5 -28   46.73   11.10
  -5   0 -28   27.00   10.35
   5   0 -28   36.12   10.18
   5   0 -28   -0.56    7.30
   0  -5 -28   14.80    9.89
  -5   0 -28   64.11   10.85
  -5   0 -29    6.17   10.47
   5   5 -29   16.62   11.38
   0   5 -29    4.97    7.74
   0   5 -29    4.25    8.97
  -5   0 -29   -5.04    8.08
   5   0 -29    3.97    7.83
   5   0 -29    8.61    9.63
   0  -5 -29   -1.89    9.66
  -5  -5 -29    4.67   11.01
   0  -5 -29    0.60    7.62
   5   0 -30   45.62   11.95
   5   5 -30   -8.59   10.80
  -5   0 -30   45.96   10.53
  -5  -5 -30   23.43   12.59
   5   0 -30   24.63    9.09
  -5   0 -30   49.87   12.52
   0  -5 -30   40.75   12.24
   0   5 -30   29.61   11.34
   0  -5 -30   53.38   10.47
   0  -5 -31    8.22    8.62
  -5   0 -31   -7.81   10.46
  -5   0 -31    2.94    8.77
   5   5 -31   -6.83   11.68
   0   5 -31   -3.64    9.90
   5   0 -31    0.92    9.31
   5   0 -31  -10.77    8.72
  -5  -5 -31    0.22   11.05
   0  -5 -31    9.31   10.99
   0   5 -32   21.14   10.84
   5   0 -32   16.94   10.62
  -5   0 -32   24.84   11.78
  -5   0 -32   28.31   10.52
  -5  -5 -32   39.12   13.54
   0  -5 -32   -4.36    8.44
   0  -5 -32    6.68   10.99
   5   5 -32   42.29   13.38
   0  -5 -33    2.85   10.90
  -5   0 -33   21.27   12.42
   0  -5 -33   11.57    9.35
   5   5 -33   -5.68   11.90
   5   0 -33  -12.43   11.03
  -5   0 -33   -1.01    9.54
   0   5 -33   28.07   17.34
  -5  -5 -33  -24.09   14.30
  -5   0 -34   61.11   14.95
  -5   0 -34   22.04   11.15
   5   0 -34   30.96   12.25
   0   5 -34   23.90   13.06
   0  -5 -34   36.84   13.23
  -5   0 -35   36.88   14.08
   0   5 -35   -5.21   12.02
   5   0 -35    1.21   10.89
   0  -5 -35   12.97   11.61
  -5   0 -36    0.29   12.40
   0  -5 -36  -17.26   13.20
  -3   3 -36   24.88   12.96
  -3   3 -35  -16.03   11.67
  -3   3 -34  -14.75   11.39
  -3   3 -34   10.62   10.85
  -3  -6 -34   32.35   14.54
  -3  -6 -33   66.53   15.75
  -3   3 -33  -16.66   11.26
  -3   3 -33    9.33   10.35
   6   3 -33   51.61   13.98
  -3   3 -32   25.78   11.24
  -3   3 -32   24.99   11.36
   6   3 -32    5.05   10.83
  -3  -6 -32    6.07   12.02
   6   3 -31    7.01   10.78
  -3   3 -31  -21.91   10.60
  -3   3 -31  -21.25   10.67
  -3  -6 -31    8.48   11.77
   6   3 -30   46.62   12.41
  -3   3 -30    8.47    9.42
  -3   3 -30   14.89    9.01
  -3  -6 -30   51.10   13.27
  -3   3 -29   25.50   10.30
   6   3 -29   80.41   13.95
  -3   3 -29   10.26    9.52
  -3  -6 -29  124.79   16.21
  -3   3 -28   26.31    9.60
  -3  -6 -28   77.98   14.10
  -3   3 -28   11.41    8.42
   6   3 -28  111.58   15.41
  -3   3 -27   -1.45    8.12
  -3  -6 -27  105.43   14.28
  -3   3 -27   -0.78    8.28
   6   3 -27  102.68   14.46
  -3  -6 -26   11.52    6.74
  -3   3 -26   76.34   11.10
   6   3 -26    8.45    9.05
  -3   3 -26   72.81   11.35
  -3  -6 -26    2.70    9.97
   6   3 -25   51.90   11.48
  -3  -6 -25   22.00    9.91
  -3  -6 -25   34.74    8.08
   6   3 -25   34.03    7.26
  -3   3 -25   -3.97    7.56
  -3   3 -25    4.44    7.69
  -3   3 -24   -3.72    7.65
  -3  -6 -24  148.54   10.83
  -3   3 -24    2.56    7.61
  -3  -6 -24  205.17   17.16
   6   3 -24  164.24   10.36
   6   3 -24  191.63   16.29
  -3  -6 -23  180.39   15.46
  -3   3 -23   -3.49    7.16
  -3  -6 -23  180.68   11.32
  -3   3 -23  -21.46    8.55
   6   3 -23  178.94   10.55
   6   3 -23  158.40   14.74
  -3  -6 -22   41.52   10.45
   6   3 -22   14.20    8.18
  -3   3 -22  261.34   14.57
   6   3 -22   13.95    5.48
  -3   3 -22  269.79   15.96
  -3  -6 -22   15.02    6.20
  -3  -6 -21    0.88    8.86
  -3   3 -21   -8.41    6.99
  -3   3 -21    3.39    6.54
   6   3 -21   11.71    5.40
   6   3 -21    1.20    7.65
  -3  -6 -21    1.57    5.15
  -3   3 -20   15.57    6.90
   6   3 -20  376.42   12.87
   6   3 -20  355.52   18.42
  -3  -6 -20  359.56   13.48
  -3  -6 -20  360.30   19.24
  -3   3 -20   22.21    7.40
  -3  -6 -19  512.09   21.80
  -3   3 -19    5.09    6.44
   6   3 -19  491.28   16.23
  -3   3 -19   -2.93    5.68
   6   3 -19  529.73   14.42
   6   3 -19  551.58   21.99
  -3  -6 -19  506.87   14.99
  -3   3 -18   67.20    8.19
  -3  -6 -18  168.85    8.97
  -3   3 -18   67.93    8.37
  -3  -6 -18  161.92   13.49
   6   3 -18  178.04   13.56
   6   3 -18  178.68    8.74
   6   3 -18  166.23    9.98
   3   6  18  160.44    9.25
  -3  -6 -17  229.86    9.59
  -3   3 -17    1.63    5.09
   6   3 -17  218.54    9.29
  -3   3 -17   -6.97    5.41
   6   3 -17  230.94   14.42
   6   3 -17  233.01   10.79
  -3  -6 -17  248.27   15.68
   3   6  17  223.44    9.94
  -3   3 -16  192.26   11.30
   6   3 -16  246.35   14.25
  -3  -6 -16  260.37    9.56
   6   3 -16  229.81   10.05
  -3  -6 -16  241.39   14.82
   6   3 -16  238.72    9.16
  -3   3 -16  192.27   10.42
   3   6  16  244.28    9.55
  -3  -6 -15  212.40    8.20
  -3   3 -15   -2.73    4.72
   6   3 -15  218.75    8.34
   6   3 -15  220.89   13.37
   6   3 -15  222.15    9.41
  -3   3 -15   -0.05    5.36
  -3  -6 -15  217.98   13.88
   3   6  15  202.16    8.25
  -3  -6 -14  785.59   23.39
  -3   3 -14  172.83   10.12
  -3  -6 -14  797.97   13.91
   6   3 -14  812.37   14.49
   6   3 -14  835.74   15.91
  -3   3 -14  164.54    9.03
   6   3 -14  840.82   23.05
   3  -3  14  166.74    9.39
   3   6  14  828.89   14.39
  -3  -6 -13  620.00   11.53
   6   3 -13  680.78   20.39
  -3   3 -13   -3.34    4.70
  -3  -6 -13  653.56   20.62
  -3   3 -13   -2.33    4.80
   6   3 -13  625.20   12.51
   6   3 -13  673.77   13.49
   3   6  13  644.91   11.75
   3  -3  13    4.66    4.21
  -3  -6 -12   63.19    3.96
   6   3 -12   62.36    4.49
  -3   3 -12  710.18   16.28
   6   3 -12   61.28    7.97
   6   3 -12   58.27    4.92
  -3  -6 -12   53.50    7.75
   3  -3  12  695.81   16.33
   3   6  12   63.85    4.16
   6   3 -11   25.91    3.84
  -3   3 -11   -1.50    4.75
   6   3 -11   21.05    5.96
  -3   3 -11    2.98    4.72
  -3  -6 -11   12.05    5.74
  -3  -6 -11   18.52    2.58
   3   6  11   21.47    2.80
   3  -3  11    2.59    3.98
   3  -3  11    1.27    4.03
  -3   3 -10    3.80    4.26
   6   3 -10 1610.34   17.88
  -3  -6 -10 1599.21   29.06
  -3   3 -10   -4.29    4.44
   6   3 -10 1598.85   28.24
  -6  -3  10 1616.68   20.77
   3   6  10 1568.91   11.96
   3  -3  10    0.16    3.57
   3  -3  10   -1.29    3.68
  -3   3  -9   -1.97    4.11
  -3   3  -9   -0.16    3.80
   6   3  -9 1407.13   25.67
  -3  -6  -9 1332.95   25.97
   6   3  -9 1340.07   15.89
   3  -3   9    0.14    3.28
   3  -3   9   -1.67    3.56
  -6  -3   9 1364.15   18.53
  -3   3  -8 2830.81   29.89
   6   3  -8   34.17    6.11
  -3  -6  -8   34.54    6.41
   6   3  -8   31.10    3.75
  -3   3  -8 2806.25   26.47
   3  -3   8 2882.44   26.76
  -6  -3   8   40.47    4.53
   3  -3   8 2833.14   29.55
  -3  -6  -7  262.79   11.47
   6   3  -7  291.94   11.61
  -3   3  -7   -2.05    3.73
   6   3  -7  273.37    7.65
  -3   3  -7   -5.43    4.04
   3  -3   7    4.80    3.32
  -6  -3   7  276.41    8.41
   3  -3   7   -0.67    3.39
  -3   3  -6 2201.80   24.94
   6   3  -6 1254.35   21.77
   6   3  -6 1209.84   15.14
  -3  -6  -6 1233.25   22.56
  -3   3  -6 2295.80   21.80
  -6  -3   6 1193.33   16.52
   3   6   6 1198.80   22.80
   3  -3   6 2244.61   21.84
   3  -3   6 2287.96   24.18
  -6  -3   6 1214.14   21.61
  -3  -6  -5  791.07   17.61
  -3   3  -5   -1.26    4.60
   6   3  -5  799.10   12.85
   6   3  -5  823.41   16.97
  -3   3  -5   -0.77    4.13
   3  -3   5   -0.06    3.54
   3   6   5  807.81   18.22
   3  -3   5   -0.85    3.81
  -6  -3   5  775.14   13.37
  -6  -3   5  836.12   17.38
  -3  -6  -4  417.85   12.77
   6   3  -4  442.32   10.04
   6   3  -4  416.05   11.91
  -3   3  -4 3975.47   30.54
  -3   3  -4 3996.44   26.13
   3  -3   4 3924.79   29.93
   3   6   4  457.69   13.27
  -6  -3   4  439.64   12.54
   3  -3   4 3893.62   26.45
  -6  -3   4  409.93   10.32
  -3   3  -3    9.19    4.78
   6   3  -3  506.44   12.33
  -3  -6  -3  492.61   12.97
   6   3  -3  489.67   10.86
  -3   3  -3   13.48    4.77
  -6  -3   3  495.21   12.56
   3  -3   3    1.92    3.81
   3   6   3  497.33   13.20
   3  -3   3    4.27    4.34
  -6  -3   3  473.80   11.15
  -3   3  -2  173.33    7.16
  -3  -6  -2  623.95   13.48
   6   3  -2  580.57   12.65
  -3  -6  -2  617.68    7.58
  -3   3  -2  187.38    6.57
   6   3  -2  622.52   12.56
  -6  -3   2  622.30   13.18
   3  -3   2  186.93    6.65
  -6  -3   2  614.04   12.85
   3   6   2  606.01    8.32
   3   6   2  621.44   13.89
  -3   3  -1   -1.98    3.54
   6   3  -1  956.03   16.03
  -3  -6  -1  947.90   15.66
  -3  -6  -1  947.18   10.99
  -3   3  -1   -0.18    3.75
   6   3  -1  916.83   14.92
  -6  -3   1  945.64   15.51
   3   6   1  965.17   11.71
   3  -3   1    2.79    3.46
   3   6   1  948.12   16.21
  -6  -3   1  934.74   15.98
   3  -3   1    2.08    3.56
  -3   3   0   -2.94    3.67
  -3  -6   0 1491.71   18.38
   6   3   0 1485.25   20.68
  -3  -6   0 1507.80   15.41
   6   3   0 1501.58   17.49
   3  -3   0    1.47    3.19
   3   6   0 1516.82   15.97
   3  -3   0    2.24    3.37
   3   6   0 1506.97   18.87
  -6  -3   0 1487.56   20.74
  -6  -3   0 1457.72   18.05
  -3  -6   1 2080.28   20.47
   6   3   1 2150.94   19.56
   6   3   1 2123.82   25.67
  -3  -6   1 2162.89   20.10
  -3   3   1    0.92    3.08
  -3   3   1    0.42    3.89
  -6  -3  -1 2107.46   25.49
  -6  -3  -1 2144.14   20.39
   3   6  -1 2128.58   20.81
   3  -3  -1   -1.66    3.38
   3  -3  -1   -2.00    3.67
   3   6  -1 2119.91   20.65
  -3  -6   2   87.73    5.25
   6   3   2   91.80    6.85
  -3  -6   2   85.71    4.79
   6   3   2   92.33    4.70
  -3   3   2   46.86    4.34
  -3   3   2   50.00    5.61
   3  -3  -2   48.99    4.71
   3   6  -2   84.81    4.53
  -6  -3  -2   89.03    4.67
   3   6  -2   84.71    5.28
   3  -3  -2   56.39    5.45
  -6  -3  -2   78.55    6.92
  -3   3   3    4.18    5.27
   6   3   3   56.88    3.82
  -3   3   3    4.42    4.01
   6   3   3   56.85    6.03
  -3  -6   3   52.10    4.82
  -3  -6   3   57.74    3.91
  -6  -3  -3   55.35    6.73
  -6  -3  -3   55.07    3.85
   3  -3  -3   -0.16    4.42
   3  -3  -3    0.94    3.94
   3   6  -3   56.70    5.13
   3   6  -3   52.39    3.54
  -3   3   4  218.67    7.71
  -3  -6   4 2123.18   24.46
  -3  -6   4 2128.42   14.78
   6   3   4 2074.80   16.26
   6   3   4 2158.54   28.79
   6   3   4 2071.86   18.36
  -3   3   4  207.75    9.38
   3   6  -4 2047.18   14.89
   3  -3  -4  226.35    9.30
   3   6  -4 2097.58   24.76
   3  -3  -4  234.59    7.96
  -6  -3  -4 2109.90   28.05
  -3   3   5    3.11    4.96
   6   3   5  977.75   10.90
   6   3   5 1015.92   11.91
  -3  -6   5 1016.51   18.09
   6   3   5 1006.78   20.75
  -3   3   5   -1.22    3.98
  -6  -3  -5  992.59   20.30
   3  -3  -5   -4.62    4.34
   3  -3  -5   -1.48    5.14
   3   6  -5 1021.00   18.39
   6   3   6  419.57    7.50
  -3   3   6   71.48    5.29
   6   3   6  428.77    7.35
  -3  -6   6  403.20   12.25
  -3   3   6   63.81    6.79
   3   6  -6  405.88   12.54
  -6  -3  -6  410.46   13.99
   3  -3  -6   58.57    5.00
   3  -3  -6   68.61    6.60
  -3  -6   7  189.18    9.20
   6   3   7  187.75    5.31
   6   3   7  182.95    5.04
  -3   3   7    1.63    3.48
  -6  -3  -7  167.97    9.92
   3   6  -7  190.88    9.55
   3  -3  -7   -2.83    3.30
   3  -3  -7   -0.29    4.44
   6   3   8  754.59   10.07
   6   3   8  759.88   10.43
  -3   3   8  211.23    8.44
   3  -3  -8  210.17    8.67
   3  -3  -8  203.24    8.31
   3   6  -8  739.17   17.99
  -6  -3  -8  752.40   19.40
   3  -3  -8  202.58   10.09
   6   3   9  713.28   10.35
  -3   3   9   -0.84    3.61
   6   3   9  671.28   10.70
  -6  -3  -9  713.48   19.23
   3   6  -9  692.78   18.07
   3  -3  -9   -3.05    4.15
   3  -3  -9   -4.89    4.15
   3  -3  -9    2.60    4.67
   6   3  10  661.76   10.67
  -3   3  10  435.73   12.80
   3  -3 -10  456.62   12.39
   3   6 -10  678.84   18.43
  -6  -3 -10  659.56   19.43
  -6  -3 -10  656.85   12.58
   3  -3 -10  408.78   12.66
   3  -3 -10  423.44   15.20
  -3   3  11   -6.61    4.96
   6   3  11  548.51   10.46
  -6  -3 -11  528.58   17.77
   3  -3 -11   -0.97    4.53
   3  -3 -11   -1.93    5.85
  -6  -3 -11  544.01   12.01
   3  -3 -11   -0.86    4.29
   3   6 -11  581.98   17.77
   6   3  12   82.54    5.04
  -3   3  12  480.60   14.61
   3  -3 -12  488.63   17.14
   3  -3 -12  493.67   15.12
  -6  -3 -12   77.55    5.73
   3  -3 -12  476.52   14.10
  -6  -3 -12   75.65    8.99
   3   6 -12   82.22    8.44
   6   3  13  189.92    7.42
  -6  -3 -13  210.63   13.03
   3   6 -13  191.20   11.69
   3  -3 -13   -2.62    4.98
  -6  -3 -13  187.46    8.35
   3  -3 -13   -1.27    4.73
   6   3  14  668.31   13.91
  -6  -3 -14  654.46   21.07
   3   6 -14  655.19   20.66
   3   6 -14  651.15    8.16
   3  -3 -14  262.88   11.86
  -6  -3 -14  679.08   15.44
   3  -3 -14  259.35   11.39
   6   3  15  575.25   13.74
  -6  -3 -15  582.85   20.86
   3  -3 -15   -2.95    5.19
   3   6 -15  551.23    9.46
  -6  -3 -15  571.81   14.76
   3  -3 -15   -3.51    4.86
   3   6 -15  580.79   20.04
   3   6 -15  551.00    8.46
   6   3  16    2.14    3.76
   3   6 -16    7.14    6.91
  -6  -3 -16    6.99    7.34
   3   6 -16    1.75    3.24
   3  -3 -16  166.08   10.16
   3  -3 -16  183.64   11.12
  -6  -3 -16   -0.82    4.60
   3   6 -16    9.16    3.18
   6   3  17   -2.61    4.21
   3  -3 -17    1.29    5.05
   3   6 -17    5.14    4.06
  -6  -3 -17    0.92    4.79
  -6  -3 -17   -1.89    7.72
   3  -3 -17   -4.34    5.58
   3   6 -17    4.37    6.63
   3   6 -17    1.39    3.53
   3  -3 -18   75.32    8.56
   3   6 -18  516.07   20.72
  -6  -3 -18  455.16   15.18
   3  -3 -18   57.44    7.60
  -6  -3 -18  500.34   20.77
   3   6 -18  469.37   10.66
   3   6 -18  481.36   12.31
  -6  -3 -19  420.03   15.10
   3  -3 -19    2.42    5.80
   3   6 -19  404.56   10.69
   3   6 -19  411.51   19.46
   3   6 -19  416.01   12.61
  -6  -3 -19  407.22   19.35
   3  -3 -19    8.72    5.87
  -6  -3 -20   59.83   10.56
   3  -3 -20   39.67    7.33
   3   6 -20   52.20    5.61
   3   6 -20   62.25   10.20
  -6  -3 -20   56.79    7.55
   3  -3 -20   36.94    7.87
  -6  -3 -21  142.19   14.38
   3  -3 -21   -5.17    6.84
   3  -3 -21    8.80    6.47
  -6  -3 -21  117.04    9.87
   3   6 -21  111.79   12.59
   3   6 -21   96.72    7.21
   3   6 -22  127.09    8.26
   3   6 -22  153.26   14.80
  -6  -3 -22  121.12   10.43
   3  -3 -22   48.48    8.51
   3  -3 -22   42.64    8.51
  -6  -3 -22  121.13   13.09
  -6  -3 -23   52.83   11.47
   3   6 -23   55.73    6.75
  -6  -3 -23   61.28    8.70
   3  -3 -23   -4.17    7.53
   3   6 -23   57.46   10.88
   3  -3 -23   -2.58    6.72
   3  -3 -24   86.68   10.44
   3   6 -24  189.19   16.31
   3  -3 -24  106.53   11.67
  -6  -3 -24  202.75   13.60
  -6  -3 -24  184.13   16.15
   3   6 -25  104.33   13.70
   3  -3 -25   -2.27    7.54
   3  -3 -25   -5.89    7.51
  -6  -3 -25  102.69   11.13
  -6  -3 -25  117.32   15.02
   3  -3 -26   11.96    8.01
   3   6 -26   23.32    9.86
  -6  -3 -26   11.15    7.72
  -6  -3 -26   28.75   11.27
   3  -3 -26   30.53    8.42
  -6  -3 -27   15.02    8.04
   3   6 -27   -2.54    9.95
   3  -3 -27   14.54    7.79
   3  -3 -27   -6.60    7.93
  -6  -3 -27   -4.16   10.12
   3  -3 -28   16.64    8.10
   3   6 -28  131.73   15.54
  -6  -3 -28  171.50   17.39
   3  -3 -28  -13.20    9.42
  -6  -3 -29   55.92   13.52
   3   6 -29   60.17   13.26
   3  -3 -29  -15.93    9.04
   3  -3 -29   21.25    9.10
  -6  -3 -30    4.64   12.08
   3   6 -30   34.69   11.99
   3  -3 -30   39.37   10.59
   3  -3 -30   17.03    8.53
   3   6 -31   21.18   12.05
   3  -3 -31  -12.42   10.23
   3  -3 -31   20.47    9.84
  -6  -3 -31   14.50   12.90
  -6  -3 -32   65.09   15.21
   3  -3 -32   16.80    9.54
   3   6 -32   64.51   15.45
   3  -3 -32   29.70   11.04
  -6  -3 -33    6.65   12.68
   3  -3 -33   -2.89    9.72
   3  -3 -33   -4.46    9.63
   3   6 -33   -0.54   12.04
  -6  -3 -34   13.99   13.57
   3  -3 -34   26.13   11.81
   3  -3 -34   10.35   10.16
   3  -3 -35   -1.19   10.10
   3  -3 -35    2.94   10.43
   3  -3 -36   14.91   11.27
   3  -3 -36   38.41   12.69
   3  -3 -37   11.85   11.80
   3  -3 -37   11.52   11.36
  -4   2 -37    6.20   11.91
  -4   2 -37   -5.30   12.39
  -4   2 -36    9.18   11.42
  -4   2 -36   13.59   12.18
  -2   4 -36    7.00   11.43
  -4   2 -35   23.59   12.22
  -2   4 -35    3.27   11.71
  -4   2 -35   -8.92   10.44
  -2  -6 -34   17.08   13.55
  -4   2 -34    6.31   10.61
  -4   2 -34   33.89   12.98
   6   2 -34    8.93   11.90
  -2   4 -34    8.10   11.58
   6   2 -33   40.95   13.58
  -4   2 -33  -11.90   10.79
  -2  -6 -33   30.46   13.77
  -4   2 -33   -8.07   10.26
  -4  -6 -33   -7.33   12.23
   6   4 -33   -0.22   11.43
  -2   4 -33    1.27   10.29
  -2  -6 -32   41.13   13.82
  -4  -6 -32   36.84   14.01
  -4   2 -32   -8.51   10.38
   6   2 -32   38.08   12.57
  -2   4 -32    4.18    9.75
  -4   2 -32   12.66    9.64
   6   4 -32    7.24   11.74
  -2   4 -32   11.81   10.28
  -4  -6 -31    4.16   11.87
  -2   4 -31   -3.83    9.58
  -4   2 -31   17.50    9.68
   6   4 -31   11.94   11.06
  -2   4 -31   17.96    9.95
  -2  -6 -31   47.01   13.82
   6   2 -31    3.66   10.36
  -4   2 -31   44.77   11.88
  -4   2 -30   15.22   10.37
   6   4 -30   10.50   11.12
   6   2 -30   66.56   12.69
  -2   4 -30    3.96    9.15
  -4   2 -30   -4.62    8.71
  -2   4 -30    9.94    9.60
  -4  -6 -30   16.39   12.53
  -2  -6 -30   68.18   14.10
  -2   4 -29   -2.50    8.34
  -2  -6 -29  113.24   15.57
  -4  -6 -29   -5.46   11.10
   6   2 -29  102.24   14.46
  -2   4 -29   16.48    9.66
   6   4 -29   -7.93   10.56
  -4   2 -29  -20.71    9.27
  -4   2 -29   -0.87    8.93
  -2  -6 -28   12.69    7.70
   6   4 -28   59.03   12.68
  -2   4 -28  -11.45    8.90
  -2   4 -28  -16.77    8.91
  -2  -6 -28   -4.98   10.72
  -4   2 -28    7.56    9.18
  -4  -6 -28   29.72   11.89
   6   2 -28   -7.63    9.80
  -4   2 -28   10.51    8.44
  -4  -6 -27   56.37   12.71
  -4   2 -27   29.51    8.88
  -2  -6 -27    9.27    7.21
   6   4 -27   80.16   13.73
  -2   4 -27   13.78    8.08
  -4   2 -27   11.33    8.68
  -2  -6 -27   -1.74    9.94
  -2   4 -27   22.60    9.64
   6   2 -27   16.21    9.48
   6   4 -26   60.39   11.69
   6   2 -26  173.30   12.13
  -4   2 -26    6.37    8.53
  -2  -6 -26  142.43   11.66
  -4   2 -26    4.84    7.17
  -2  -6 -26  180.54   16.61
  -2   4 -26   -0.14    8.10
  -2   4 -26    1.04    7.17
   6   2 -26  167.71   15.67
  -4  -6 -26   59.86   12.64
  -2  -6 -25  196.98   16.65
  -2   4 -25   30.57    8.70
   6   2 -25  225.36   17.43
   6   2 -25  194.20   12.38
  -4   2 -25    6.68    8.08
  -4  -6 -25   13.33   10.01
  -2  -6 -25  208.80   13.17
  -2   4 -25    9.92    7.93
  -4   2 -25   21.13    7.92
   6   4 -25   21.79    9.79
   6   2 -24   -0.39    8.02
  -2   4 -24   -1.90    7.13
  -2   4 -24   -7.95    7.38
  -4  -6 -24    3.04    9.69
  -4   2 -24   -7.57    8.03
  -4   2 -24    4.86    8.29
   6   2 -24   -0.08    5.93
  -2  -6 -24    6.68    6.02
  -2  -6 -24   -3.28    9.54
   6   4 -24  -12.77    8.63
  -4  -6 -24    5.08    5.63
  -4  -6 -23   43.31   10.83
  -2   4 -23   11.36    7.16
  -4  -6 -23   55.78    7.77
  -4   2 -23   14.46    7.25
  -2  -6 -23   25.18   10.05
  -4   2 -23   27.93    8.74
  -2  -6 -23   32.60    6.57
   6   2 -23   23.22    6.53
   6   2 -23   28.50    9.20
  -2   4 -23   20.62    8.05
   6   4 -23   63.21   11.10
   6   2 -22  118.44    9.14
  -2   4 -22   -3.16    6.80
  -4   2 -22    1.61    6.84
   6   4 -22  177.40   14.85
  -2   4 -22    6.41    6.92
  -4  -6 -22  176.27   10.62
  -2  -6 -22  106.18   12.73
  -4   2 -22   25.38    8.48
  -4  -6 -22  193.60   16.17
   6   4 -22  186.72    9.63
   6   2 -22  133.50   13.18
  -2  -6 -22  109.72    9.14
   6   4 -21  108.59   12.24
  -4  -6 -21   99.52    8.31
   6   2 -21  274.51   16.73
  -2   4 -21   72.03    8.74
  -2  -6 -21  289.48   17.87
   6   2 -21  318.22   13.24
  -2   4 -21   69.33    9.72
  -2  -6 -21  271.30   12.56
  -4  -6 -21  109.98   12.96
   6   4 -21   75.08    6.91
  -4   2 -21   73.44    9.78
  -4   2 -21   60.43    8.90
  -2  -6 -20  153.64   13.58
  -4   2 -20   11.16    6.36
   6   2 -20  137.80   12.62
   6   2 -20  131.55    8.81
  -4  -6 -20    4.38    4.62
   6   4 -20   -1.13    4.47
  -2  -6 -20  130.56    9.15
  -2   4 -20    9.60    6.50
   6   4 -20   -4.69    7.33
  -4  -6 -20   -9.92    8.91
  -4   2 -20   30.52    8.16
  -2   4 -20   20.47    6.97
  -4   2 -19  -11.21    6.65
  -4  -6 -19   20.31    5.18
   6   2 -19  164.28    9.45
  -2   4 -19    3.13    6.19
  -2  -6 -19  153.88   13.25
  -4  -6 -19   30.73    9.11
   6   4 -19   30.78    5.03
  -4   2 -19   -6.02    6.06
   6   2 -19  163.30   13.47
  -2   4 -19    0.13    5.35
   6   4 -19   47.97    8.94
  -2  -6 -19  163.94    9.49
   6   2 -18   81.84    7.27
  -4  -6 -18  239.38   15.73
   6   4 -18  231.71   15.14
  -4   2 -18   23.91    6.22
   6   4 -18  217.97    9.81
   6   4 -18  214.08    8.53
  -4  -6 -18  215.04    9.71
  -2   4 -18   15.93    5.80
   6   2 -18   83.92   10.14
  -2  -6 -18   87.81   10.67
  -2  -6 -18   88.33    7.25
  -4   2 -18   18.17    6.40
  -2   4 -18   24.84    6.81
   6   2 -18  100.14    9.10
   2   6  18  101.77    8.43
   4   6  18  198.85    9.47
  -2  -6 -17  130.65   11.63
   6   4 -17  230.08   14.68
  -4   2 -17  117.93    9.83
  -2   4 -17  101.62    9.02
  -2   4 -17  104.17    8.15
   6   4 -17  209.96    8.01
  -4   2 -17  128.82    9.57
   6   2 -17  144.50    8.30
   6   2 -17  128.64   11.37
  -4  -6 -17  194.64    8.84
  -4  -6 -17  235.75   15.51
  -2  -6 -17  135.78    7.88
   6   4 -17  205.39    9.02
   6   2 -17  131.17    9.50
   4   6  17  211.00    9.10
   2   6  17  126.81    8.18
   6   2 -16  519.12   19.57
  -2  -6 -16  497.67   19.63
  -4   2 -16   24.04    5.76
   6   2 -16  507.10   13.71
  -4  -6 -16  132.76   12.37
  -4  -6 -16  133.57    7.21
   6   4 -16  108.48    6.72
  -4   2 -16   17.84    6.05
  -2  -6 -16  497.36   13.11
   6   4 -16  124.22   11.23
   6   2 -16  513.17   15.66
  -2   4 -16   15.04    5.28
   6   4 -16  115.67    6.16
  -2   4 -16   14.33    5.26
   4   6  16  109.95    6.66
   2   6  16  493.32   13.59
   6   2 -15  551.81   19.20
   6   2 -15  505.80   13.13
   6   4 -15   18.07    4.19
   6   4 -15   22.21    7.50
   6   4 -15    6.75    3.11
   6   2 -15  567.91   15.59
  -2  -6 -15  550.63   19.83
  -4  -6 -15    7.84    6.90
  -2   4 -15   25.82    6.22
  -4   2 -15   23.18    6.11
  -4  -6 -15   13.25    3.72
  -2   4 -15   17.45    4.95
  -2  -6 -15  534.02   12.86
  -4   2 -15   22.90    5.53
   2   6  15  529.92   13.34
   2  -4  15   26.37    5.21
   4   6  15   12.53    3.83
  -4  -6 -14  231.85   14.07
  -2  -6 -14   73.48    8.75
   6   2 -14   72.28    8.48
   6   4 -14  229.50    7.61
  -2  -6 -14   75.29    5.35
   6   4 -14  234.31   13.23
  -4   2 -14   43.68    6.27
   6   2 -14   84.19    6.03
   6   2 -14   76.25    6.51
  -2   4 -14   19.80    5.65
  -2   4 -14   31.56    5.58
   6   4 -14  228.18    7.21
  -4   2 -14   33.92    6.53
  -4  -6 -14  225.04    7.44
   2  -4  14   41.48    5.40
   4   6  14  232.19    7.47
   2   6  14   75.36    5.72
  -2   4 -13  110.80    7.35
   6   4 -13  199.86    6.82
   6   4 -13  203.20    6.50
   6   4 -13  204.31   12.11
  -4   2 -13   88.41    7.62
  -2   4 -13  107.04    8.40
  -4   2 -13  101.13    8.14
   6   2 -13   24.67    4.55
  -2  -6 -13   26.32    3.77
  -4  -6 -13  203.06   12.81
  -2  -6 -13   33.06    7.19
   6   2 -13   31.07    4.38
   6   2 -13   31.47    6.45
  -4  -6 -13  189.69    6.34
   2  -4  13   96.72    6.54
   2   6  13   36.01    4.52
   4   6  13  212.52    6.41
  -4   2 -12   -5.00    5.39
  -2  -6 -12 1061.95   24.96
   6   4 -12  334.58    8.10
  -2   4 -12   -2.38    4.37
  -2  -6 -12  989.72   13.90
   6   2 -12 1017.96   16.41
   6   4 -12  353.18   15.00
  -4   2 -12    4.48    4.67
  -2   4 -12   -2.48    4.81
   6   4 -12  314.85    7.68
  -4  -6 -12  320.56   14.77
   6   2 -12 1037.61   24.11
   6   2 -12 1052.72   17.83
  -4  -6 -12  315.34    6.84
   4   6  12  321.04    6.62
   4  -2  12    0.08    3.90
   2   6  12 1020.97   14.75
   2  -4  12   -0.88    3.54
   4  -2  12    9.62    5.00
  -4  -6 -11   30.97    6.69
  -4  -6 -11   36.58    2.45
   6   4 -11   43.01    3.66
  -4   2 -11  729.48   17.20
  -4   2 -11  752.04   17.40
   6   2 -11 1235.11   18.32
   6   4 -11   47.57    6.81
  -2   4 -11  732.31   14.42
   6   2 -11 1233.52   25.26
   6   4 -11   44.70    3.59
  -2  -6 -11 1198.71   14.01
  -2   4 -11  636.30   16.84
  -2  -6 -11 1235.84   26.23
   2  -4  11  768.28   14.78
   4  -2  11  738.76   17.42
   2   6  11 1224.08   14.71
   4   6  11   57.61    2.55
  -6  -2  11 1250.39   20.67
   4  -2  11  734.10   16.73
  -4  -6 -10  176.28   11.09
   6   2 -10   72.65    7.34
  -4   2 -10   12.39    4.39
  -2  -6 -10   56.36    7.52
   6   2 -10   72.91    5.54
  -2   4 -10    9.70    4.67
  -2  -6 -10   72.78    3.68
  -4   2 -10   11.95    4.97
   6   4 -10  141.33    5.19
   6   4 -10  136.11    9.34
  -2   4 -10   11.64    3.93
   2  -4  10   16.80    3.94
  -6  -4  10  159.66    6.51
  -6  -2  10   64.77    6.03
   4  -2  10   13.41    4.62
   2  -4  10   18.34    4.59
   2   6  10   66.56    3.83
   4  -2  10   13.57    3.93
  -4   2  -9   91.73    6.86
  -4   2  -9   80.42    6.23
  -2   4  -9   82.67    6.66
   6   4  -9  199.87    5.92
   6   2  -9  548.36   16.37
  -2   4  -9   76.39    5.50
  -4  -6  -9  187.20   11.17
   6   2  -9  556.07   11.60
  -2  -6  -9  559.22   16.73
  -2  -6  -9  573.86    7.56
   6   4  -9  196.09   10.53
   4  -2   9   87.65    6.07
   2  -4   9   84.53    5.30
  -6  -4   9  209.01    7.19
   4  -2   9   99.21    6.94
  -6  -2   9  581.28   13.15
   2  -4   9   83.01    6.42
   2   6   9  545.51    7.84
   6   2  -8  757.46   12.92
  -4   2  -8   98.21    6.70
   6   4  -8 1070.35   21.96
  -2  -6  -8  754.95    7.01
   6   2  -8  748.32   18.02
  -4   2  -8  103.76    6.67
  -2   4  -8  108.66    5.52
   6   4  -8 1045.97   12.69
  -2  -6  -8  744.74   18.63
  -2   4  -8  121.27    7.44
  -4  -6  -8 1016.12   22.49
  -6  -4   8 1016.18   14.48
   2   6   8  766.06    7.60
   2  -4   8  112.41    6.85
  -6  -2   8  737.18   14.47
   4  -2   8  112.63    6.89
   4  -2   8  105.17    6.23
   2  -4   8  110.20    5.47
  -2   4  -7  831.82   12.38
  -2   4  -7  889.02   16.95
   6   2  -7  668.11   16.51
   6   4  -7  338.56    7.78
   6   4  -7  340.97   12.57
   6   2  -7  645.76   11.83
  -4  -6  -7  349.54   13.37
  -4   2  -7  799.96   15.45
  -2  -6  -7  626.48   16.64
  -4   2  -7  866.35   15.91
  -6  -2   7  630.96   13.17
   4  -2   7  839.29   15.88
  -6  -4   7  325.31    8.57
   4  -2   7  844.58   15.23
   2  -4   7  824.79   12.39
  -6  -2   7  658.74   16.62
   2  -4   7  823.06   16.08
   6   2  -6  803.12   17.23
   6   4  -6   -0.48    4.62
  -4  -6  -6   -1.54    4.78
  -2   4  -6   21.37    3.53
  -2  -6  -6  807.15   17.90
  -4   2  -6   29.54    4.28
  -2   4  -6   23.79    4.43
  -4   2  -6   24.39    4.64
   6   4  -6   -2.21    2.75
   6   2  -6  818.61   13.17
   2  -4   6   28.92    4.20
  -6  -4   6    1.74    3.34
  -6  -2   6  789.62   14.37
   4  -2   6   27.56    4.40
  -6  -4   6    2.86    4.25
   4  -2   6   28.90    3.86
   2  -4   6   29.52    3.35
   2   6   6  808.15   18.54
  -6  -2   6  760.60   17.36
   6   2  -5 1298.37   16.46
  -4   2  -5  160.33    7.16
  -4   2  -5  147.42    7.13
  -2   4  -5  139.93    7.06
  -2  -6  -5 1310.33   21.39
  -4  -6  -5   93.51    7.58
   6   2  -5 1277.64   20.78
  -2   4  -5  150.01    5.64
   6   4  -5  104.19    7.29
   6   4  -5  101.07    5.11
  -6  -4   5   93.73    7.05
  -6  -2   5 1280.23   17.49
   4   6   5  104.01    7.89
   2  -4   5  158.98    5.42
   4  -2   5  154.18    6.92
   4  -2   5  171.22    7.45
  -6  -2   5 1312.74   21.31
   2   6   5 1269.25   22.06
  -6  -4   5  103.38    5.60
   2  -4   5  161.12    7.15
  -2   4  -4  893.78   15.28
   6   4  -4 1368.54   16.89
   6   2  -4  255.81    9.74
  -4   2  -4  910.45   14.66
   6   4  -4 1358.94   21.10
  -2   4  -4  865.39   11.31
  -4  -6  -4 1335.15   22.38
   6   2  -4  256.33    7.93
  -4   2  -4  907.71   14.80
  -2  -6  -4  243.88    9.70
   2  -4   4  891.80   11.38
  -6  -4   4 1311.04   17.23
  -6  -2   4  247.83    8.38
   4   6   4 1365.70   23.47
  -6  -2   4  263.98    9.92
   2   6   4  240.84    9.71
   4  -2   4  878.89   14.53
   4  -2   4  909.73   15.01
   2  -4   4  881.00   14.91
  -6  -4   4 1365.93   21.27
   6   2  -3  630.21   13.65
  -4  -6  -3   61.34    6.29
  -4   2  -3  190.34    8.05
   6   4  -3   55.41    5.55
  -4   2  -3  178.78    7.79
   6   4  -3   57.86    4.85
   6   2  -3  633.33   12.32
  -2   4  -3  185.14    7.54
  -2  -6  -3  651.19   13.96
  -2   4  -3  189.69    6.36
   4  -2   3  178.75    7.66
  -6  -2   3  614.00   13.87
  -6  -2   3  643.96   12.72
   4   6   3   62.46    6.07
   4  -2   3  177.01    7.56
   2   6   3  628.24   14.29
   2  -4   3  175.79    7.31
   2  -4   3  174.59    5.87
  -6  -4   3   56.85    5.62
  -6  -4   3   58.17    5.22
  -2   4  -2    7.31    4.02
  -4  -6  -2  256.73    5.55
  -2  -6  -2 2018.26   13.63
   6   4  -2  266.75    8.81
  -4   2  -2   25.72    5.83
   6   4  -2  261.36    8.83
  -2  -6  -2 2076.90   22.99
   6   2  -2 1979.70   22.49
  -2   4  -2    4.17    4.19
   6   2  -2 2080.55   22.20
  -4  -6  -2  254.28    9.53
   4   6   2  254.72    9.71
   2   6   2 2043.26   15.34
   4   6   2  268.82    5.69
   2  -4   2    6.63    3.97
   2   6   2 2096.34   23.98
  -6  -2   2 2032.54   23.35
   2  -4   2    9.26    3.88
   4  -2   2   12.14    5.06
   4  -2   2    9.15    4.63
  -6  -4   2  251.65    8.78
  -6  -4   2  250.71    8.99
  -6  -2   2 2049.44   22.39
  -2   4  -1  467.42    9.43
   6   2  -1 1839.13   20.74
   6   2  -1 1839.50   21.69
  -4  -6  -1    3.22    2.57
  -2   4  -1  470.19   10.16
  -4   2  -1  492.62   10.86
  -2  -6  -1 1910.48   15.19
  -4   2  -1  452.70    9.96
   6   4  -1    6.51    3.53
  -4  -6  -1    8.88    4.20
  -2  -6  -1 1905.96   20.87
   6   4  -1    3.35    3.12
   2   6   1 1900.84   21.41
   4  -2   1  468.68   10.19
   2   6   1 1957.88   16.77
  -6  -2   1 1908.05   22.27
   4  -2   1  472.94    9.99
   4   6   1    6.92    3.87
   2  -4   1  454.94    9.98
  -6  -4   1    3.91    4.28
   4   6   1    5.48    2.37
   2  -4   1  459.95    9.07
  -6  -4   1   -0.40    3.50
  -6  -2   1 1854.80   21.35
   6   4   0  757.14   15.12
  -4  -6   0  740.60   14.21
  -4   2   0   11.87    4.83
  -2   4   0   12.60    4.35
  -4   2   0    3.23    3.77
   6   4   0  744.28   12.48
  -2   4   0    9.79    4.18
  -2  -6   0  298.22    6.95
   6   2   0  279.64    8.26
  -4  -6   0  734.28   11.55
  -2  -6   0  300.75    8.25
   6   2   0  275.59    9.28
   2  -4   0    4.83    3.80
   2  -4   0    6.75    3.86
   4   6   0  768.93   14.42
  -6  -4   0  725.05   15.20
  -6  -2   0  291.03    8.54
   4  -2   0    7.46    4.34
  -6  -4   0  730.06   12.85
   4  -2   0    4.35    3.90
   4   6   0  727.63   11.61
   2   6   0  307.24    7.51
   2   6   0  303.36    8.37
  -6  -2   0  286.21    9.81
  -4   2   1  466.77   10.66
  -4  -6   1  641.80   11.76
   6   2   1   53.40    4.18
  -2  -6   1   43.09    3.64
  -4  -6   1  626.13   12.42
   6   2   1   52.07    5.41
  -2  -6   1   42.65    3.64
  -4   2   1  452.96   10.09
  -2   4   1  462.28   10.68
   6   4   1  659.42   10.98
   6   4   1  652.47   14.83
  -6  -4  -1  648.81   11.45
  -6  -2  -1   50.39    4.12
   2   6  -1   44.52    3.99
   4  -2  -1  473.13   10.24
   2   6  -1   53.81    3.99
   4   6  -1  659.01   11.93
  -6  -2  -1   46.26    5.63
   4  -2  -1  486.48   10.39
   2  -4  -1  469.64    9.15
   4   6  -1  659.79   12.70
   2  -4  -1  443.64    9.81
   2  -4  -1  451.06   10.50
  -6  -4  -1  653.76   14.89
  -2   4   2   13.69    5.64
   6   2   2 1169.92   14.18
   6   4   2  310.73   11.05
  -4  -6   2  331.24    9.35
  -2   4   2    8.12    3.83
  -4   2   2   11.15    5.27
   6   2   2 1205.14   19.63
  -4  -6   2  340.33    8.86
   6   4   2  324.69    7.25
  -2  -6   2 1183.15   16.02
  -2  -6   2 1168.82   12.92
  -4   2   2    5.06    4.34
  -6  -4  -2  337.48    7.76
  -6  -2  -2 1181.56   19.43
   2   6  -2 1151.59   16.22
   4  -2  -2   16.24    5.25
  -6  -2  -2 1167.22   15.03
   4  -2  -2   16.56    5.20
   2  -4  -2    5.11    5.14
   4   6  -2  338.98    9.45
  -6  -4  -2  338.39   11.51
   4   6  -2  335.24    8.64
   2   6  -2 1158.75   13.42
   2  -4  -2    7.76    3.80
   6   2   3 2178.99   26.94
  -2  -6   3 2101.32   15.22
  -4   2   3  174.77    7.59
  -4  -6   3  318.39    9.78
  -4   2   3  185.77    8.41
  -2   4   3  176.08    8.75
   6   4   3  326.55    6.66
   6   4   3  339.37   11.90
   6   2   3 2157.47   18.36
  -2   4   3  176.16    6.68
  -2  -6   3 2162.80   23.05
  -4  -6   3  318.16    7.89
  -6  -2  -3 2176.12   19.48
   4   6  -3  315.15    7.71
  -6  -4  -3  315.24   11.39
  -6  -4  -3  331.33    7.12
  -6  -2  -3 2128.17   26.88
   2   6  -3 2091.68   23.07
   4  -2  -3  182.50    7.89
   2  -4  -3  171.64    8.20
   4   6  -3  321.41    9.85
   4  -2  -3  173.10    7.46
   2  -4  -3  185.91    6.23
  -2  -6   4  371.55    5.55
   6   2   4  395.62    8.03
  -4  -6   4   95.35    4.49
  -4   2   4  928.89   15.16
   6   2   4  390.18    8.98
  -4  -6   4   77.75    6.05
  -2  -6   4  381.03   10.71
   6   2   4  384.86   12.53
  -2   4   4  896.64   12.61
   6   4   4   86.99    7.34
  -2  -6   4  389.76    6.65
   6   4   4   89.46    3.48
  -4   2   4  879.78   15.81
   6   4   4   89.56    4.17
  -2   4   4  892.80   17.42
   4   6  -4   88.56    4.17
   4  -2  -4  896.42   15.15
   2   6  -4  368.91   10.65
   4   6  -4   89.61    6.11
   2  -4  -4  891.77   12.29
  -6  -2  -4  395.11   12.60
   4  -2  -4  861.95   14.46
   2  -4  -4  889.26   17.19
  -6  -4  -4   85.17    7.64
   6   2   5  758.95   10.92
  -4  -6   5   35.61    3.04
  -4   2   5  164.24    7.89
   6   2   5  748.19   11.62
   6   2   5  700.40   17.04
  -4   2   5  152.83    7.19
  -4  -6   5   32.67    4.87
   6   4   5   43.62    2.78
   6   4   5   28.68    2.34
  -2  -6   5  743.80   15.45
  -2   4   5  138.09    6.01
   2  -4  -5  152.13    6.02
   4  -2  -5  140.96    7.18
   2  -4  -5  160.32    8.80
   4  -2  -5  166.93    7.66
   2  -4  -5  150.86    7.16
   4   6  -5   32.40    2.66
  -6  -4  -5   32.99    6.53
  -6  -2  -5  746.25   17.14
   2   6  -5  741.93   15.55
   4   6  -5   34.39    5.32
  -4   2   6   27.76    4.58
  -4   2   6   25.59    5.21
   6   2   6  315.49    7.47
   6   2   6  316.91    7.74
  -4  -6   6 1654.17   24.82
   6   2   6  312.69   12.17
  -2   4   6   22.22    3.66
  -2  -6   6  325.07   11.19
   2  -4  -6   20.45    3.60
   2  -4  -6   26.17    4.56
   2   6  -6  328.60   11.19
  -6  -4  -6 1646.58   27.01
   2  -4  -6   15.99    5.16
   4   6  -6 1719.42   25.44
  -6  -2  -6  342.61   12.59
   4  -2  -6   25.23    4.59
   4  -2  -6   31.01    4.83
  -4   2   7  860.96   17.64
  -4   2   7  846.49   16.38
   6   2   7  671.18   10.86
   6   2   7  701.25   11.23
  -2   4   7  829.99   14.24
  -2  -6   7  690.51   16.52
   2  -4  -7  803.39   18.85
  -6  -4  -7  497.74   16.07
   4   6  -7  478.74   14.39
   4  -2  -7  865.11   17.22
   2  -4  -7  849.54   13.86
   4  -2  -7  801.20   15.97
   2  -4  -7  840.96   16.51
  -6  -2  -7  650.95   17.20
   2   6  -7  697.55   16.63
  -4   2   8   90.93    7.50
   6   4   8   49.45    2.31
  -2   4   8   99.37    5.96
   6   2   8 1072.03   13.83
   6   4   8   37.81    2.46
  -4   2   8  121.71    7.36
   4  -2  -8  105.88    6.96
   2  -4  -8   95.53    5.64
  -6  -4  -8   35.09    6.58
  -6  -2  -8 1026.71   21.93
   4   6  -8   32.65    5.84
   4  -2  -8  103.29    7.26
   2   6  -8 1018.49   20.57
   2  -4  -8  111.78    7.33
   2  -4  -8  113.20    8.57
  -2   4   9   76.32    5.76
   6   2   9 1669.89   18.02
   6   4   9    1.63    2.04
  -4   2   9   75.13    6.47
   6   4   9    1.75    1.84
   2  -4  -9   87.00    8.49
  -6  -2  -9 1693.44   20.23
   2  -4  -9   81.90    5.49
   4   6  -9    0.14    4.69
   2   6  -9 1698.41   27.14
   4  -2  -9   86.04    7.05
   4  -2  -9   88.56    6.71
  -6  -2  -9 1673.58   28.59
   2  -4  -9   69.31    6.37
  -6  -4  -9   -6.81    6.21
  -4   2  10    9.93    4.45
  -2   4  10   11.31    4.12
   6   2  10   43.37    3.98
   6   4  10  948.01   11.13
   6   4  10  925.18   10.70
  -6  -2 -10   40.92    7.08
   2   6 -10   30.59    5.83
  -6  -2 -10   35.47    4.48
   4  -2 -10   12.18    4.55
   2  -4 -10   14.66    6.05
  -6  -4 -10  930.02   23.00
   4  -2 -10   15.60    4.98
   4   6 -10  975.12   22.19
   2  -4 -10   13.87    5.32
   2  -4 -10   16.27    4.03
   4  -2 -10   14.33    5.58
   6   2  11   -1.39    2.94
  -4   2  11  715.67   17.81
   6   4  11  401.63    7.87
  -2   4  11  745.08   16.46
   4  -2 -11  769.34   19.69
   4   6 -11  419.15   15.49
   2  -4 -11  729.67   15.31
   4  -2 -11  744.83   17.49
   2  -4 -11  745.97   21.59
   2   6 -11    4.39    5.16
   2  -4 -11  764.39   18.50
  -6  -2 -11   -1.96    3.81
   4  -2 -11  728.99   16.46
  -6  -4 -11  433.16   16.66
  -6  -2 -11    1.18    5.87
  -2   4  12   -1.76    4.52
   6   4  12  295.26    7.36
   6   2  12  516.63   11.75
   2  -4 -12    7.58    5.12
  -6  -4 -12  298.54   14.50
  -6  -4 -12  299.27    8.91
   4  -2 -12    9.13    4.93
  -6  -2 -12  505.13   17.57
   4  -2 -12    4.42    4.98
  -6  -2 -12  486.61   12.84
   4  -2 -12    2.20    5.43
   2   6 -12  496.82   16.92
   2  -4 -12   -2.10    4.09
   4   6 -12  330.74   14.40
   6   4  13    4.41    2.85
  -2   4  13  109.68    7.98
   6   2  13  618.79   13.48
  -6  -2 -13  661.73   20.23
  -6  -2 -13  628.91   15.08
  -6  -4 -13   10.03    7.04
   2   6 -13  599.31    7.98
   4   6 -13    1.44    6.02
   2  -4 -13  101.12    7.48
   2  -4 -13   98.65    8.32
   2   6 -13  610.62    9.22
   4  -2 -13  100.93    7.79
   4  -2 -13  101.26    8.10
   4  -2 -13   80.87    8.50
   2   6 -13  642.65   19.46
  -6  -4 -13    1.96    3.47
   6   4  14  306.41    8.92
   6   2  14    2.21    3.54
   4  -2 -14   31.81    5.92
  -6  -4 -14  318.78   15.71
   2  -4 -14   33.07    6.41
   2   6 -14    0.31    2.84
  -6  -2 -14    4.61    4.27
   4   6 -14  298.71   14.90
   2  -4 -14   32.70    5.34
   4  -2 -14   22.37    5.42
  -6  -2 -14    9.94    6.84
  -6  -4 -14  324.18   10.25
   2   6 -14   -2.40    2.80
   2   6 -14    4.01    5.67
   6   4  15  150.01    7.07
   6   2  15  102.80    6.86
  -6  -4 -15  149.90    8.03
   2  -4 -15   15.56    4.74
   2   6 -15   93.37    4.94
  -6  -2 -15  118.20   10.99
   2  -4 -15   24.46    6.13
   2   6 -15  103.89    5.85
   4  -2 -15   22.94    6.20
   2   6 -15  107.54   10.18
   4  -2 -15   27.22    5.89
  -6  -2 -15  100.09    7.45
   4   6 -15  166.40   11.95
  -6  -4 -15  155.42   12.46
   6   2  16  317.06   11.54
   6   4  16  460.11   12.20
  -6  -2 -16  345.73   12.91
   4   6 -16  438.59    7.27
   2   6 -16  321.76   10.05
   4  -2 -16   20.92    5.70
  -6  -2 -16  329.59   15.95
   2   6 -16  348.04   16.16
   2  -4 -16   14.65    5.24
  -6  -4 -16  487.75   20.04
   4   6 -16  494.01   19.54
   4  -2 -16   14.23    5.74
  -6  -4 -16  463.26   13.39
   2   6 -16  316.07    8.52
   2  -4 -16   19.47    6.12
   6   4  17   61.00    6.06
   2   6 -17  395.53   17.62
   2   6 -17  384.84   11.65
  -6  -2 -17  365.81   13.78
  -6  -4 -17   57.03   10.09
   4   6 -17   60.12    4.16
   4   6 -17   77.20   10.13
   4  -2 -17  108.44    8.99
   2  -4 -17  106.85    8.32
   2   6 -17  374.71   10.01
   4  -2 -17  119.22    9.76
   2  -4 -17  122.78   10.17
  -6  -2 -17  421.38   18.45
  -6  -4 -17   93.08    8.22
   4   6 -17   64.28    4.61
   6   4  18   14.24    5.00
   2   6 -18  272.79    9.26
  -6  -2 -18  303.72   13.23
   2  -4 -18   18.34    6.70
   2   6 -18  272.31   10.78
  -6  -2 -18  294.26   16.32
   4  -2 -18   22.92    6.57
  -6  -4 -18   -1.84    8.53
   4   6 -18    7.75    7.15
   4   6 -18    9.78    3.55
   4  -2 -18   13.16    6.34
   4   6 -18    6.45    3.77
   2  -4 -18   14.99    5.50
  -6  -4 -18    8.00    4.96
   2   6 -18  311.01   16.59
   4  -2 -19    7.00    6.18
   2   6 -19  229.20    9.17
   2   6 -19  220.36   14.64
  -6  -4 -19   46.72   10.26
   4  -2 -19    2.25    5.99
   2  -4 -19   -1.81    5.99
   4   6 -19   38.61    4.53
   4   6 -19   40.99    9.05
   2  -4 -19    4.03    5.20
   2   6 -19  210.92   10.41
  -6  -4 -19   56.07    6.95
  -6  -2 -19  234.10   15.61
  -6  -2 -19  227.01   12.14
  -6  -2 -20  159.77   10.90
   4  -2 -20   19.57    7.03
   4   6 -20  194.95   15.01
  -6  -4 -20  215.11   15.70
   4  -2 -20   13.41    6.95
  -6  -2 -20  158.44   13.82
   2  -4 -20   31.74    8.42
   2  -4 -20   19.70    6.61
   2   6 -20  108.09   11.80
  -6  -4 -20  195.86   10.93
   2   6 -20  145.33    8.14
   4   6 -20  173.40    7.25
  -6  -4 -21  125.62    9.72
   2  -4 -21   68.40    9.99
   4  -2 -21   72.94    9.18
   2  -4 -21   63.63    8.30
   4   6 -21  120.13   12.52
  -6  -4 -21  122.75   13.78
   2   6 -21   51.42    6.62
   4  -2 -21   71.74    9.67
  -6  -2 -21   59.56    8.42
   2   6 -21   42.23    9.33
  -6  -2 -21   67.98   11.12
   4   6 -21   91.33    6.29
   2   6 -22  101.97   12.21
   2   6 -22  125.86    8.58
  -6  -4 -22   22.05    9.64
   2  -4 -22   -0.74    6.12
  -6  -2 -22  123.68   10.58
   4  -2 -22    0.83    6.53
  -6  -4 -22   33.64    7.06
   4  -2 -22   -4.73    6.80
   2  -4 -22    6.23    7.27
  -6  -2 -22  138.95   13.49
   4   6 -22   20.19    8.91
  -6  -2 -23  273.52   14.99
   4  -2 -23   27.60    7.91
  -6  -4 -23  -17.26   10.00
   4   6 -23  -15.44    9.08
  -6  -2 -23  281.32   18.11
   2   6 -23  249.14   17.49
  -6  -4 -23   -3.08    6.17
   4  -2 -23    8.23    7.22
   2  -4 -23   14.21    6.95
   2  -4 -23   14.89    7.78
   2   6 -23  269.41   11.78
   4  -2 -24   -6.01    7.47
  -6  -2 -24    5.85    6.75
   2  -4 -24    2.17    6.49
   2   6 -24   13.20    5.75
   4  -2 -24   -5.39    7.07
  -6  -4 -24  144.79   11.64
   2   6 -24    5.60    8.34
   2  -4 -24    4.77    7.99
   4   6 -24  145.85   14.81
  -6  -2 -24   19.80   10.17
  -6  -4 -24  108.60   14.02
   2   6 -25   11.76    8.63
   2  -4 -25   30.78    7.80
   4  -2 -25   21.55    8.41
   2  -4 -25   34.50    9.44
  -6  -4 -25   74.30    9.58
   4  -2 -25   24.11    7.79
  -6  -2 -25    4.42    6.98
  -6  -4 -25   40.75   11.58
   4   6 -25   56.05   11.86
  -6  -2 -25   22.32   10.48
  -6  -2 -26  152.03   13.12
   2   6 -26  167.58   16.54
   4   6 -26   67.56   12.73
   4  -2 -26   11.37    7.93
  -6  -2 -26  137.52   15.63
   4  -2 -26    9.52    7.95
   2  -4 -26   17.52    9.12
  -6  -4 -26   60.03   12.98
   2  -4 -26   18.20    7.69
   2  -4 -27   43.58    9.26
   4   6 -27   -8.07    9.67
   2   6 -27   78.95   13.08
  -6  -2 -27   98.02   14.66
  -6  -4 -27   11.22   11.24
   4  -2 -27   18.76    8.58
   2  -4 -27   37.44    9.60
   4  -2 -27   12.46    8.39
  -6  -2 -27   99.94   11.78
   4  -2 -28    9.30    8.28
   2  -4 -28   -9.55    7.98
  -6  -2 -28    3.14   10.31
  -6  -4 -28    7.43   11.24
   4   6 -28   23.10   11.72
   4  -2 -28   -2.09    7.84
  -6  -2 -28    0.70    8.03
   2   6 -28   10.93    9.36
   2  -4 -28   -3.38    8.41
   2   6 -29   57.21   12.85
   4   6 -29   -7.46   10.28
   2  -4 -29   17.57    8.55
  -6  -2 -29   29.11   11.91
  -6  -4 -29   46.36   12.99
  -6  -2 -29   39.87   10.18
   2  -4 -29    2.79    8.58
   4  -2 -29   14.52    8.68
   4  -2 -29    1.72    8.12
   4   6 -30   45.66   12.98
   4  -2 -30   -2.89    8.70
  -6  -4 -30   62.97   14.55
   2  -4 -30    8.23    8.46
  -6  -2 -30   60.83   13.93
   2  -4 -30    4.35    8.86
   2   6 -30   38.49   12.39
   4  -2 -30    1.47    8.64
   4  -2 -31   16.05    9.71
  -6  -4 -31   22.52   12.81
   4   6 -31   24.73   12.30
   4  -2 -31   17.91    9.48
  -6  -2 -31   16.80   12.14
   2  -4 -31   20.36    9.10
   2   6 -31   33.62   11.93
   2  -4 -31   12.65   10.20
   4  -2 -32   12.87    9.74
  -6  -4 -32   26.73   13.46
   4   6 -32   37.08   13.33
   2  -4 -32   21.83    9.71
   4  -2 -32    7.33    9.79
   2   6 -32   38.41   13.56
   2  -4 -32   -4.29    9.81
  -6  -2 -32   49.08   13.47
   4  -2 -33   -7.62   10.24
  -6  -2 -33   17.61   12.80
   4  -2 -33   -8.08    9.79
   2  -4 -33    9.14    8.80
   4   6 -33    1.92   11.26
  -6  -4 -33   20.11   13.18
   2   6 -33   36.26   13.50
   2  -4 -33  -14.39   10.68
   2  -4 -34   14.58   10.24
   2  -4 -34   16.04   10.98
   4  -2 -34   14.65   10.48
   2   6 -34   17.82   12.91
   4  -2 -34    3.90   10.52
  -6  -2 -34   -3.44   12.63
   2  -4 -35   10.22   11.09
   4  -2 -35   12.89   10.82
   2  -4 -35   21.84   11.42
   2  -4 -36  -11.92   11.93
   2  -4 -36   -1.16    9.93
   4  -2 -36   -0.72   10.55
   2  -4 -37    5.02   10.17
   2  -4 -37  -14.52   11.87
  -5   1 -37   -9.01   13.04
  -5   1 -36   29.95   12.82
  -5   1 -36   33.93   14.09
  -1   5 -35    2.03   11.22
  -1  -6 -35  -20.16   13.07
  -5   1 -35  -19.03   12.92
  -5   1 -35   -2.89   10.54
   6   1 -34   29.92   12.51
  -1   5 -34   17.73   12.04
  -5   1 -34    3.07    9.94
  -5   1 -34   -5.50   12.29
  -1  -6 -34   -2.25   11.78
  -5   1 -33    2.42   11.32
  -5   1 -33   -5.14   10.59
  -1   5 -33   18.43   11.41
  -1  -6 -33   -5.05   11.83
   6   1 -33    5.90   10.77
  -5   1 -32   23.89   11.89
   6   5 -32    5.00   11.28
  -5   1 -32   12.92    9.93
  -1  -6 -32   16.25   12.31
  -5  -6 -32   -4.80   12.70
  -1   5 -32   21.51   11.25
   6   1 -32   16.22   10.78
   6   5 -31    4.95   11.15
  -1  -6 -31   37.18   12.54
  -1   5 -31    9.93   10.27
   6   1 -31   31.36   10.92
  -5   1 -31    2.12    9.10
  -5  -6 -31    7.08   11.73
  -5   1 -31    0.16   10.64
  -5  -6 -30   -0.23   12.32
  -5   1 -30   18.33    9.26
  -1   5 -30   11.50    8.11
  -1  -6 -30   -0.44    7.53
  -5   1 -30    2.27   10.19
  -1  -6 -30   12.04   11.06
   6   5 -30    3.40   10.77
   6   1 -30    5.80    9.49
  -1   5 -30   -3.03   10.39
  -5   1 -29   -2.73    9.24
   6   1 -29   22.33   11.10
  -1   5 -29   13.87    8.74
  -5   1 -29   17.70    9.46
  -1   5 -29    3.49    9.11
   6   5 -29   22.02   11.62
  -1  -6 -29   -9.52   10.55
  -1  -6 -29   -7.86    8.16
  -5  -6 -29   20.53   12.05
  -5   1 -28   59.01   10.82
  -5  -6 -28   20.89   11.59
  -1  -6 -28   38.82   11.87
  -5   1 -28   68.03   12.02
  -1   5 -28   38.24    8.61
  -1  -6 -28   31.94    8.59
  -1   5 -28   52.55   11.15
   6   1 -28   17.16    8.09
   6   1 -28   48.62   11.28
   6   5 -28   -1.24   10.04
  -1  -6 -27   42.68    8.55
   6   5 -27   12.40    9.63
  -1  -6 -27   52.67   12.17
  -5   1 -27    7.24    7.84
  -5   1 -27    3.17    8.82
   6   1 -27   70.55    9.71
  -1   5 -27   18.96    7.96
  -1   5 -27   23.66    9.47
  -5  -6 -27   27.17   11.94
   6   1 -27   90.17   13.09
   6   1 -26   26.86    7.59
   6   1 -26   23.33    9.42
   6   5 -26    5.84    9.04
  -1  -6 -26   15.76    6.73
  -5   1 -26   40.60   10.90
  -1  -6 -26   34.55   11.35
  -5  -6 -26    2.84    9.94
  -5   1 -26   51.73    9.97
  -1   5 -26   35.62    9.75
  -1   5 -26   45.34    9.16
  -1   5 -25    5.36    7.89
  -5   1 -25   14.09    9.08
  -1  -6 -25   47.53    8.26
   6   1 -25   43.83    8.41
  -1   5 -25    6.15    7.18
  -1  -6 -25   56.73   11.14
  -5  -6 -25   10.99   10.52
  -5   1 -25    5.91    7.26
   6   1 -25   46.97   10.49
   6   5 -25    6.95    9.37
  -1   5 -24   15.24    6.97
  -1  -6 -24   36.33   10.16
  -5   1 -24    6.64    8.50
  -5   1 -24   10.56    6.90
   6   5 -24   78.00   12.53
  -5  -6 -24   45.19   11.40
  -1   5 -24   21.54    8.77
   6   1 -24   33.94    9.55
   6   1 -24   31.47    7.15
  -1  -6 -24   23.85    6.76
  -1   5 -23   -0.79    7.01
   6   1 -23    6.61    7.54
  -1   5 -23   11.74    6.66
  -5   1 -23    4.11    6.67
  -1  -6 -23   10.08    8.65
   6   5 -23   69.67   11.56
  -1  -6 -23    5.35    5.56
   6   1 -23   18.09    6.77
  -5   1 -23    4.50    8.03
  -5  -6 -23   33.99   10.32
   6   5 -22   10.01    8.36
   6   1 -22   60.43   10.44
  -5  -6 -22   -7.30    5.52
  -1  -6 -22   83.21   11.59
  -1  -6 -22   78.81    8.31
  -1   5 -22  151.53   13.15
  -5   1 -22  148.76   12.88
  -1   5 -22  152.24   10.68
   6   1 -22   79.30    8.54
  -5   1 -22  136.95   11.58
  -5  -6 -22   13.74    9.35
  -5  -6 -21   35.65    6.30
  -5   1 -21    2.14    6.35
  -5   1 -21   11.67    8.17
   6   1 -21   82.42   11.18
  -1  -6 -21  113.25    9.19
   6   1 -21   83.72    8.23
  -1  -6 -21   77.60   11.02
  -5  -6 -21   16.32    9.13
   6   5 -21   15.41    8.50
  -1   5 -21   10.32    7.34
  -1   5 -21    5.33    5.99
  -1   5 -20    0.90    6.69
   6   5 -20   39.74    4.75
  -1  -6 -20    3.40    7.68
   6   1 -20    9.45    5.72
  -5  -6 -20   52.36    6.55
  -1   5 -20   -2.62    5.88
  -5   1 -20   -0.46    7.47
  -5   1 -20   -3.05    5.97
   6   5 -20   33.78    8.40
  -5  -6 -20   61.34   11.00
  -1  -6 -20   -0.60    4.91
   6   1 -20    0.24    7.36
  -1  -6 -19   70.62    7.31
  -5  -6 -19   21.12    5.06
   6   5 -19   21.70    4.08
   6   1 -19   48.17    6.90
  -1   5 -19  116.44    8.76
   6   1 -19   70.72    9.47
  -5   1 -19  116.74   10.14
   6   5 -19   20.34    8.20
  -1  -6 -19   58.03    9.57
  -5  -6 -19   31.37    9.50
  -5   1 -19   92.15   10.35
  -1   5 -19  109.88   10.68
  -5  -6 -18    6.30    8.54
  -1   5 -18  132.30    8.74
  -1  -6 -18  126.75    8.35
   6   1 -18  114.88   11.56
   6   1 -18  122.65    8.65
   6   5 -18   -3.44    3.31
  -5   1 -18  130.18   11.06
  -5  -6 -18   -0.26    4.11
  -1  -6 -18  134.68   11.93
  -5   1 -18  150.65   10.50
  -1   5 -18  123.13   10.72
   6   5 -18    1.82    7.67
  -5  -6 -17   31.32    9.14
  -5   1 -17   85.45    8.11
   6   1 -17  304.62   11.94
  -5   1 -17   61.77    8.69
  -1   5 -17   58.12    8.20
  -1  -6 -17  308.90   11.45
   6   1 -17  312.80   15.85
   6   5 -17   34.18    4.34
   6   5 -17   28.30    8.16
   6   1 -17  323.13   14.23
  -1   5 -17   78.39    7.01
  -5  -6 -17   28.45    4.92
   6   5 -17   34.54    4.04
  -1  -6 -17  317.68   16.31
   5   6  17   38.49    4.96
   1   6  17  301.51   12.07
   1  -5  17   67.11    6.38
  -1   5 -16   83.98    6.80
  -1  -6 -16   -0.87    4.10
   6   1 -16    4.04    4.22
  -5   1 -16   97.85    9.41
  -5  -6 -16  128.28   12.24
  -5   1 -16   91.57    8.13
  -5  -6 -16  117.71    6.66
  -1   5 -16   95.24    9.04
  -1  -6 -16    0.98    6.61
   6   5 -16  138.04   11.92
   6   5 -16  106.69    5.32
   6   1 -16    0.17    6.05
   6   1 -16   -6.36    5.34
   6   5 -16  114.88    5.05
   5   6  16  122.10    6.51
   1   6  16   -7.45    4.58
   1  -5  16   85.50    6.72
  -5   1 -15   58.88    8.14
  -5   1 -15   58.73    6.87
   6   5 -15   13.36    2.83
  -1   5 -15   71.28    6.28
   6   1 -15    1.82    3.96
  -1  -6 -15    5.98    6.11
   6   1 -15   -0.76    5.39
  -5  -6 -15   13.89    3.65
  -1  -6 -15    2.22    3.65
  -5  -6 -15    8.30    7.70
   6   5 -15   17.35    7.17
   6   1 -15   -2.16    4.84
  -1   5 -15   68.94    8.20
   6   5 -15    9.40    3.15
   1  -5  15   65.25    5.72
   5   6  15    9.80    3.34
   1   6  15   -0.01    3.90
  -1   5 -14    1.95    3.87
  -5   1 -14   -1.65    5.59
   6   1 -14  179.96   11.37
  -5  -6 -14   18.28    3.50
   6   5 -14   19.37    2.69
   6   5 -14   14.04    6.66
  -1   5 -14    5.66    5.36
  -1  -6 -14  167.77    7.56
   6   1 -14  189.60    9.88
   6   5 -14   14.50    2.94
   6   1 -14  182.98    8.64
  -5  -6 -14   23.19    7.68
  -5   1 -14    0.98    4.18
  -1  -6 -14  184.59   12.05
   1   6  14  182.42    8.31
   1  -5  14    0.23    3.34
   5   6  14   16.30    3.10
  -1   5 -13  100.23    6.19
   6   5 -13  168.06    4.86
   6   5 -13  195.82   12.39
   6   5 -13  178.04    4.60
  -5  -6 -13  185.13   12.76
  -1  -6 -13  450.54   16.93
   6   1 -13  423.84   12.02
   6   1 -13  417.64   16.03
  -5   1 -13  103.52    8.79
  -5   1 -13   95.08    7.53
  -1  -6 -13  432.95   10.68
  -5  -6 -13  183.62    5.60
  -1   5 -13   99.54    8.55
   6   1 -13  431.86   13.47
   1   6  13  427.57   11.42
   5   6  13  179.24    4.98
   1  -5  13  113.26    6.26
   5  -1  13   97.99    7.03
   6   5 -12   76.22    3.19
   6   5 -12   82.72    3.48
   6   5 -12   96.64    9.33
  -1   5 -12  240.39    8.21
   6   1 -12   56.38    7.23
  -5  -6 -12   88.51    9.67
  -1   5 -12  249.61   11.62
   6   1 -12   48.33    4.99
  -5   1 -12  244.50   11.55
   6   1 -12   49.38    5.50
  -1  -6 -12   44.78    4.12
  -5   1 -12  240.29   10.28
  -1  -6 -12   37.57    7.20
   1   6  12   49.16    4.66
   1  -5  12  229.24    7.99
   5  -1  12  241.36    9.94
  -1  -6 -11  114.27    5.26
   6   5 -11   17.20    5.90
  -1   5 -11   26.25    5.74
   6   1 -11  111.38    8.81
   6   1 -11  125.95    7.48
   6   5 -11   21.68    2.43
  -5   1 -11   25.82    5.14
  -5  -6 -11   14.21    6.82
   6   5 -11    8.24    1.88
  -1   5 -11   21.35    4.08
  -1  -6 -11  117.95    9.47
  -5   1 -11   27.91    6.65
  -6  -1  11  121.14    8.06
   1   6  11  114.22    5.70
   5  -1  11   20.10    4.48
   1  -5  11   19.79    3.41
  -1  -6 -10  158.49   10.24
  -5   1 -10   -1.76    5.58
  -1   5 -10    2.91    3.52
   6   5 -10  191.40   11.02
  -1   5 -10   -1.05    4.69
   6   1 -10  163.94    9.86
  -5   1 -10   -0.58    4.28
   6   1 -10  165.61    7.85
   6   5 -10  177.33    4.54
  -5  -6 -10  169.97   11.13
  -1  -6 -10  166.93    5.72
   1  -5  10    0.98    2.73
  -6  -1  10  164.65    8.60
   5  -1  10    0.44    3.54
   1   6  10  173.55    6.32
  -5   1  -9   -0.24    3.73
  -1  -6  -9  379.74   13.95
   6   5  -9  390.57   14.53
  -5   1  -9    2.04    4.99
  -1  -6  -9  370.64    7.42
   6   1  -9  365.29   13.21
  -1   5  -9    3.18    3.29
   6   5  -9  383.80    6.61
  -1   5  -9   -0.93    4.38
   6   1  -9  378.68   10.85
  -5  -6  -9  371.93   14.95
  -6  -5   9  382.71    7.98
   5  -1   9    0.50    4.44
   1  -5   9    1.17    2.52
   1  -5   9   -3.13    4.00
   5  -1   9   -0.25    3.27
   1   6   9  365.81    7.89
  -6  -1   9  386.65   11.69
  -1  -6  -8  516.53    7.79
   6   1  -8  488.33   14.56
  -5  -6  -8   56.35    7.27
  -5   1  -8  318.59   11.49
  -1   5  -8  322.14    7.20
  -1   5  -8  345.21   11.80
  -1  -6  -8  475.79   15.05
   6   5  -8   79.87    7.47
  -5   1  -8  324.23   10.42
   6   1  -8  501.02   11.63
   6   5  -8   68.69    3.64
   5  -1   8  345.38   11.79
  -6  -5   8   68.01    4.18
   1   6   8  499.75    8.38
   1  -5   8  355.26   11.69
   1  -5   8  329.20    7.07
   5  -1   8  341.85   10.21
  -6  -1   8  520.67   13.07
   6   5  -7  306.88    6.98
   6   1  -7  405.02   13.00
  -5  -6  -7  292.46   12.83
  -1   5  -7   80.98    3.89
  -5   1  -7   66.17    6.47
  -1   5  -7   82.03    6.37
  -1  -6  -7  420.83    6.19
   6   5  -7  308.50   12.28
   6   1  -7  412.63   10.48
  -5   1  -7   88.52    6.14
  -1  -6  -7  414.75   13.65
   1  -5   7   91.52    6.48
   1   6   7  383.70    6.65
   1   6   7  400.72   13.40
  -6  -5   7  307.22    7.81
   5  -1   7   82.84    6.62
  -6  -1   7  404.34   11.45
  -6  -1   7  401.11   13.27
   5  -1   7   89.54    5.69
   1  -5   7   80.24    3.74
  -1   5  -6  794.51   16.13
  -5  -6  -6  491.83   15.51
  -1   5  -6  804.89    9.62
   6   5  -6  479.91   14.45
   6   5  -6  479.97    9.21
  -5   1  -6  809.50   14.75
  -1  -6  -6    7.17    1.73
   6   1  -6    7.29    3.49
  -1  -6  -6    6.66    4.55
   6   1  -6   13.26    4.66
   5  -1   6  803.02   16.27
  -6  -1   6   10.84    4.10
  -6  -5   6  475.78    9.75
   1  -5   6  835.71    9.51
  -6  -1   6   12.40    5.01
   1   6   6   11.60    4.65
   5  -1   6  824.80   14.55
   1  -5   6  803.68   15.62
   6   5  -5  382.42   12.24
  -5  -6  -5  369.69   13.16
  -1   5  -5   17.21    3.95
  -1  -6  -5   65.57    6.07
  -1  -6  -5   65.22    2.76
   6   5  -5  381.09    8.81
  -1   5  -5   15.42    2.47
  -1  -6  -5   64.30    2.51
   6   1  -5   65.94    4.98
   6   1  -5   61.04    5.93
  -5   1  -5    9.06    4.32
  -5   1  -5   20.55    4.14
  -6  -1   5   62.95    6.20
   1  -5   5   20.92    3.76
   1   6   5   67.28    6.07
   5  -1   5   22.01    3.66
  -6  -5   5  383.88    9.24
   1  -5   5   16.28    2.30
   5  -1   5   13.69    4.25
  -6  -1   5   65.97    5.54
  -6  -5   5  348.92   11.84
  -1  -6  -4  781.02   15.67
   6   5  -4    3.11    3.76
  -1  -6  -4  779.16    7.67
   6   1  -4  760.10   13.22
  -5  -6  -4    0.73    4.55
  -1  -6  -4  741.92    7.51
   6   1  -4  744.74   15.33
  -5   1  -4   90.19    6.33
  -1   5  -4   97.12    6.05
  -5   1  -4   81.82    5.63
   6   5  -4   -1.36    3.02
  -1   5  -4   89.44    3.94
   1  -5   4   83.81    3.50
  -6  -5   4   -3.09    3.65
  -6  -1   4  779.67   14.19
   1   6   4  759.48   15.91
  -6  -1   4  780.81   15.93
   5   6   4    5.27    4.38
   5  -1   4   81.97    5.31
  -6  -5   4    6.76    4.40
   5  -1   4   80.90    5.73
   1  -5   4   83.80    5.35
   6   1  -3 1140.42   17.89
   6   5  -3  851.75   14.26
  -1  -6  -3 1200.65   18.00
  -5  -6  -3  796.48    8.22
   6   1  -3 1190.19   16.62
  -5  -6  -3  750.97   17.28
  -1   5  -3  451.36   10.61
  -5   1  -3  400.86   10.98
   6   5  -3  808.14   15.75
  -1  -6  -3 1149.16   10.33
  -1  -6  -3 1208.35   10.16
  -1   5  -3  456.52    8.09
   5   6   3  776.47    8.05
  -6  -1   3 1187.06   17.26
  -6  -5   3  795.30   14.20
   1  -5   3  440.58   10.15
   1   6   3 1162.28   18.45
   1  -5   3  436.06    7.42
   5  -1   3  434.60   11.07
   5  -1   3  428.08   10.37
  -6  -5   3  824.10   16.09
   5  -1   3  423.19    9.67
  -6  -1   3 1202.24   18.82
   5   6   3  788.07   18.00
  -1  -6  -2    0.43    1.82
  -5   1  -2  251.74    8.82
   6   1  -2    3.84    3.46
  -1   5  -2  250.11    6.79
  -1  -6  -2    4.40    3.51
   6   1  -2   -0.81    3.43
  -5  -6  -2  269.43    6.27
   6   5  -2  260.52    8.98
  -1   5  -2  265.85    8.14
  -5  -6  -2  261.93   10.29
   6   5  -2  264.11    8.72
  -6  -1   2   -0.62    3.84
   5   6   2  259.26   10.31
   1  -5   2  251.18    6.61
  -6  -5   2  282.71    9.18
   1   6   2    1.58    2.28
   1   6   2    1.31    2.81
   1  -5   2  264.69    7.74
   5  -1   2  260.90    7.80
   5  -1   2  272.33    8.70
   5   6   2  265.13    6.04
  -6  -5   2  254.34    8.91
  -6  -1   2    2.43    3.34
  -1  -6  -1  120.59    4.33
  -5   1  -1  446.19   11.01
   6   5  -1   43.37    4.71
  -5  -6  -1   51.50    3.80
  -1  -6  -1  125.22    5.71
  -1   5  -1  499.45    9.92
  -5   1  -1  500.82   10.56
   6   1  -1  117.59    6.41
   6   1  -1  108.54    5.80
  -1   5  -1  475.65   10.37
  -5  -6  -1   53.32    6.03
   6   5  -1   55.63    4.65
  -6  -1   1  116.04    6.62
   5   6   1   63.05    3.91
   5  -1   1  485.50   11.21
  -6  -1   1  119.38    6.25
   1   6   1  128.89    5.01
   1  -5   1  486.99    9.55
  -6  -5   1   50.82    4.78
   5   6   1   52.26    5.32
   1  -5   1  477.56    9.72
   1   6   1  121.83    6.10
  -6  -5   1   53.43    5.39
   5  -1   1  488.39   10.25
   6   5   0    1.19    3.45
   6   5   0    1.47    2.96
  -5   1   0  122.53    6.67
  -1  -6   0   62.89    4.12
  -5  -6   0    0.06    3.84
  -5  -6   0    0.26    2.81
  -1   5   0  127.87    5.82
   6   1   0   58.82    4.63
   6   1   0   63.87    5.28
  -1   5   0  122.53    6.44
  -1  -6   0   64.46    3.66
  -5   1   0  106.16    5.88
   5  -1   0  126.61    6.44
  -6  -1   0   59.82    4.53
   5  -1   0  134.19    6.23
   1  -5   0  115.95    5.98
  -6  -5   0    2.84    4.44
   1   6   0   63.55    4.26
   1  -5   0  128.55    5.43
  -6  -5   0    4.57    3.13
   5   6   0   -1.19    2.57
   5   6   0    1.09    3.36
  -6  -1   0   58.18    5.44
   1   6   0   65.14    4.33
  -5  -6   1   16.41    3.65
  -5  -6   1   17.07    4.25
  -1   5   1 2121.64   19.75
   6   1   1 1117.66   17.99
   6   5   1   10.91    3.98
  -1  -6   1 1140.57   14.35
  -5   1   1 2196.45   22.00
   6   5   1   11.92    2.77
  -5   1   1 2180.56   21.89
  -1  -6   1 1116.24   16.08
   6   1   1 1100.83   15.03
  -1  -6   1 1118.96   13.31
  -6  -5  -1   14.89    3.20
   5   6  -1   13.82    3.42
  -6  -1  -1 1117.86   15.43
   5   6  -1   13.09    3.18
  -6  -1  -1 1100.36   17.94
   5  -1  -1 2230.96   21.91
   5  -1  -1 2213.10   21.40
   1  -5  -1 2199.14   23.19
   1  -5  -1 2179.36   18.81
  -6  -5  -1   14.95    5.00
   1   6  -1 1104.27   15.20
  -1  -6   2  368.39    8.57
  -5   1   2  610.54   12.49
  -5  -6   2  307.85    9.48
   6   5   2  315.53    6.93
  -5  -6   2  306.30    9.07
  -1  -6   2  359.60    7.07
  -1  -6   2  362.06    9.02
  -5   1   2  628.99   12.30
   6   1   2  367.68   11.06
   6   1   2  371.89    8.62
   6   5   2  320.51   11.34
   5   6  -2  303.47    9.30
   5  -1  -2  642.07   12.24
   1  -5  -2  609.50   13.62
   5   6  -2  312.05    8.97
  -6  -1  -2  384.02   11.46
   1   6  -2  364.01    9.46
  -6  -5  -2  295.15   11.24
  -6  -1  -2  356.87    8.75
   1  -5  -2  608.45   11.59
  -6  -5  -2  301.88    7.32
   5  -1  -2  602.43   11.76
   1  -5  -2  610.16   10.11
   1  -5  -2  593.97    9.41
   6   1   3  540.53   13.54
  -5  -6   3   44.41    4.40
  -5  -6   3   61.81    5.33
   6   5   3   50.27    5.87
  -5   1   3   87.05    5.81
   6   1   3  517.90    9.86
  -1  -6   3  522.47    8.81
  -1  -6   3  513.80    7.31
   6   5   3   49.93    2.87
  -1  -6   3  542.43   11.39
  -5   1   3   88.49    5.94
  -6  -5  -3   48.05    6.54
  -6  -1  -3  526.47   13.45
   5  -1  -3   88.25    5.62
   5  -1  -3   88.51    5.84
   5   6  -3   58.32    5.24
   5   6  -3   50.41    4.06
   1  -5  -3   81.25    6.68
   1  -5  -3   92.54    4.13
   1  -5  -3  104.21    5.89
  -6  -5  -3   54.33    3.30
   1   6  -3  520.08   12.00
  -1  -6   4    2.98    1.88
   6   1   4    2.05    4.25
   6   5   4  176.08    4.56
   6   1   4    3.03    2.82
  -5  -6   4  165.60    7.95
  -1  -6   4    3.14    1.51
  -5  -6   4  152.96    6.09
  -5   1   4  950.65   15.94
  -5   1   4  932.97   16.10
   6   5   4  158.03    3.57
  -1   5   4  945.55   11.84
   6   1   4    1.32    3.00
  -1  -6   4    4.25    3.18
   1  -5  -4  952.26   11.42
   1  -5  -4  935.73   15.88
   5   6  -4  153.54    7.77
   1  -5  -4  927.23   18.46
  -6  -5  -4  145.48    8.91
   5  -1  -4  965.13   15.11
   5  -1  -4  949.69   16.05
   5   6  -4  154.26    5.72
  -6  -1  -4    3.52    4.51
   1   6  -4   -0.14    3.39
  -1   5   5   10.42    2.71
  -1  -6   5  195.08    8.24
   6   1   5  202.47    6.51
   6   1   5  195.38    6.84
  -5   1   5    6.54    3.57
  -5   1   5    7.01    3.84
  -5  -6   5  375.30    8.01
  -5  -6   5  381.13   12.17
   6   1   5  184.74    9.29
   1  -5  -5   11.47    4.13
   5   6  -5  393.55   12.44
   1  -5  -5    3.77    2.49
   1   6  -5  191.16    8.51
   1  -5  -5    8.55    4.77
   5   6  -5  389.72    7.83
  -6  -5  -5  401.53   13.82
  -6  -1  -5  197.82    9.46
   5  -1  -5   13.95    3.83
   5  -1  -5    9.88    4.04
   6   1   6  377.00   12.97
  -5   1   6  495.57   13.01
   6   1   6  389.72    9.27
  -5  -6   6   58.40    5.91
  -1   5   6  491.74    9.37
  -5   1   6  481.13   12.46
   6   1   6  404.99    9.14
  -1  -6   6  416.23   12.16
  -5  -6   6   58.71    3.54
  -6  -1  -6  387.81   13.08
   5   6  -6   57.22    6.14
  -6  -5  -6   64.30    7.18
   1  -5  -6  504.07   13.17
   5  -1  -6  497.95   12.78
   5   6  -6   63.61    3.25
   5  -1  -6  491.94   11.99
   1  -5  -6  494.36    9.03
   1   6  -6  391.98   12.02
   6   1   7  571.60   16.11
  -1   5   7  213.53    6.78
   6   1   7  610.55   11.68
  -1   5   7  197.28    9.07
  -5   1   7  181.02    8.58
  -5   1   7  192.15    8.96
  -1  -6   7  603.22   15.17
   5  -1  -7  193.89    8.92
   5   6  -7  139.35    8.64
  -6  -5  -7  139.29    9.77
   5  -1  -7  202.41    8.70
   1   6  -7  594.42   15.17
  -6  -1  -7  630.30   16.85
   1  -5  -7  198.14    6.43
   1  -5  -7  206.03    9.23
  -1  -6   8    0.15    4.00
   6   1   8    0.82    2.96
  -1   5   8  230.17    7.62
  -5   1   8  249.91   10.16
  -1   5   8  237.03   10.33
  -5   1   8  241.06   10.17
   1  -5  -8  228.86   10.06
  -6  -1  -8    0.89    3.56
   1  -5  -8  242.80    7.41
  -6  -1  -8    3.32    5.84
  -6  -5  -8  446.06   16.01
   5   6  -8  463.20   15.15
   5  -1  -8  242.08    9.76
   1   6  -8   -1.56    4.54
   5  -1  -8  228.63    9.86
   6   1   9  160.48    6.67
  -1   5   9   68.55    5.20
  -1   5   9   64.12    6.66
  -5   1   9   55.77    6.59
  -5   1   9   68.34    6.88
   5  -1  -9   39.50    5.92
   1  -5  -9   74.34    5.02
  -6  -1  -9  148.52    7.31
  -6  -1  -9  161.34   10.13
   1   6  -9  138.16    8.66
   5  -1  -9   64.54    6.62
   1  -5  -9   73.31    7.29
  -6  -5  -9  135.83   10.23
   5   6  -9  117.67    8.69
   6   1  10  663.00   13.13
  -5   1  10  153.38    9.37
  -1   5  10  148.56    7.24
   1  -5 -10  139.53    9.10
   5  -1 -10  141.55    8.98
  -6  -1 -10  636.89   14.13
   5  -1 -10  143.94    9.06
   1  -5 -10  160.04    6.97
  -6  -1 -10  631.19   18.07
   5   6 -10   21.44    6.02
  -6  -5 -10   23.30    6.76
   1   6 -10  654.03   17.73
  -1   5  11    6.49    3.98
   6   5  11  231.67    4.35
   6   1  11  570.55   12.77
   1  -5 -11   11.88    5.36
   1   6 -11  531.64    7.16
  -6  -1 -11  564.57   13.87
   5  -1 -11    1.49    5.00
   1   6 -11  543.47   16.74
  -6  -5 -11  237.64   13.17
  -6  -1 -11  577.85   17.66
   1  -5 -11    5.67    3.37
   5   6 -11  226.06   11.95
   1   6 -11  586.90    8.57
   5  -1 -11    7.12    5.25
   6   5  12  254.51    5.87
  -1   5  12  515.29   13.45
   6   1  12    3.43    3.21
   6   5  12  253.04    5.66
   5   6 -12  274.40   13.70
   1  -5 -12  506.18   12.71
   1   6 -12    1.39    2.45
   1   6 -12    1.92    2.68
  -6  -1 -12   14.82    4.33
   5  -1 -12  522.85   14.07
  -6  -1 -12   -3.23    5.64
   5  -1 -12  502.03   15.96
   1   6 -12   -3.44    5.78
  -6  -5 -12  273.44   14.31
   1  -5 -12  521.75   16.67
   5  -1 -12  495.72   15.55
   6   5  13    3.10    2.59
  -1   5  13   47.74    5.57
   6   1  13   92.31    6.28
   1  -5 -13   42.07    5.18
  -6  -5 -13   -1.89    3.17
   1   6 -13   88.39    5.25
   1  -5 -13   35.22    6.71
   5  -1 -13   45.12    6.94
   5   6 -13    5.98    5.56
  -6  -5 -13   -2.14    6.73
   5  -1 -13   50.06    6.92
   1   6 -13   78.34    8.08
  -6  -1 -13   95.50    9.34
   5  -1 -13   44.69    5.74
   1   6 -13   93.90    4.59
  -6  -1 -13   93.01    6.84
   6   5  14   33.29    3.72
   6   1  14   90.10    6.47
  -1   5  14   20.55    5.03
   1   6 -14   84.25    5.60
  -6  -5 -14   20.43    7.69
   5  -1 -14   16.28    5.80
  -6  -5 -14   35.52    4.50
   1   6 -14   90.20    8.75
  -6  -1 -14  101.86    9.71
   1  -5 -14   21.68    4.63
   5  -1 -14   22.20    5.89
   1  -5 -14   12.95    5.50
  -6  -1 -14  100.32    7.47
   1   6 -14   86.15    4.94
   5   6 -14   22.08    7.16
   5  -1 -14   24.15    5.22
   6   1  15  122.60    7.62
   6   5  15  142.98    6.40
   1   6 -15  121.77    6.97
   1   6 -15  126.83    6.14
   5  -1 -15   20.09    6.31
  -6  -1 -15  134.64    8.70
   5  -1 -15   23.13    5.51
  -6  -1 -15  130.23   10.85
   5   6 -15  156.03   12.02
   1  -5 -15    8.48    5.44
  -6  -5 -15  152.57    7.50
   1   6 -15  120.46   10.07
  -6  -5 -15  131.69   11.58
   1  -5 -15   18.93    4.63
   6   5  16   48.55    4.99
  -6  -1 -16   64.00    7.15
   1   6 -16   62.68    5.21
  -6  -1 -16   73.42    9.13
   1  -5 -16  379.31   13.13
   1   6 -16   78.43    6.48
   1   6 -16   56.07    8.25
  -6  -5 -16   57.02    5.72
  -6  -5 -16   55.39    9.50
   5   6 -16   63.56    9.57
   1  -5 -16  389.92   16.32
   5  -1 -16  370.12   13.62
   5  -1 -16  398.28   15.91
   6   5  17   81.57    6.16
   1   6 -17  180.90    9.43
   1   6 -17  164.17   12.06
   5   6 -17   79.45    3.69
   5  -1 -17    4.16    5.27
  -6  -1 -17  228.03   14.05
  -6  -1 -17  200.03   11.00
   1  -5 -17   -0.51    6.02
   5   6 -17   60.77    3.13
   1  -5 -17   -1.76    4.40
  -6  -5 -17   88.77    6.83
  -6  -5 -17   85.20   11.30
   5   6 -17   72.26    9.82
   5  -1 -17    2.98    5.61
   1   6 -17  199.48    8.27
   5  -1 -18   50.94    7.26
  -6  -1 -18   15.92    5.87
   1  -5 -18   51.30    8.68
   1   6 -18   15.61    5.41
   1   6 -18   10.87    7.17
   1   6 -18   20.16    5.05
  -6  -5 -18  102.27   11.96
   5  -1 -18   61.58    8.71
  -6  -1 -18   29.03    8.55
  -6  -5 -18   89.99    7.05
   1  -5 -18   49.98    6.69
   5   6 -18   82.53   10.71
   5   6 -18   61.55    3.91
   5   6 -19   20.35    8.49
   1   6 -19   18.86    5.13
   5   6 -19    3.64    3.23
  -6  -1 -19   11.15    8.22
  -6  -5 -19    6.32    5.00
  -6  -5 -19    3.68    8.78
   5  -1 -19   76.49    9.64
   1  -5 -19   86.81   10.37
   1   6 -19    7.48    5.48
   1   6 -19   17.76    7.89
  -6  -1 -19   18.43    6.18
   5  -1 -19   63.10    8.08
   1  -5 -19   84.32    8.24
   1  -5 -20  158.81   10.56
   5   6 -20   -5.57    7.59
   1   6 -20   87.72    7.33
   1   6 -20   73.27   10.53
   1   6 -20   71.64    8.05
  -6  -1 -20  100.33    9.41
   5  -1 -20  150.43   12.36
   5  -1 -20  150.29   10.64
  -6  -5 -20   10.29    8.96
  -6  -5 -20    3.70    5.36
  -6  -1 -20   90.53   11.32
   1  -5 -20  169.86   13.35
   5  -1 -21   47.62    9.44
  -6  -1 -21   57.16   10.38
  -6  -5 -21   50.45    7.18
   1   6 -21   41.20    6.40
   1  -5 -21   45.16    7.50
   1  -5 -21   34.74    8.64
  -6  -1 -21   54.97    8.50
   5   6 -21   52.97   10.03
   1   6 -21   59.77   10.16
   5  -1 -21   40.50    7.64
  -6  -5 -21   35.59   10.32
  -6  -1 -22   -8.57    6.29
   5  -1 -22  168.53   12.16
  -6  -1 -22   -6.81    8.47
   1   6 -22    3.78    5.54
   1  -5 -22  175.53   13.90
  -6  -5 -22   48.07   10.91
  -6  -5 -22   48.99    7.22
   5  -1 -22  151.89   12.75
   1   6 -22   15.53    8.27
   5   6 -22   43.54   10.14
   1  -5 -22  167.74   11.77
   1  -5 -23   -3.17    8.13
   5  -1 -23   -0.44    7.31
  -6  -1 -23   15.40    6.89
   1   6 -23   10.05    5.87
   5   6 -23    9.60    8.26
   5  -1 -23   -8.63    7.22
   1  -5 -23  -10.37    6.60
  -6  -1 -23   13.16    9.12
   1   6 -23    7.56    7.68
  -6  -5 -23   -4.27    9.80
   5   6 -24    1.25    8.54
   1  -5 -24    3.68    6.07
   1  -5 -24    0.46    7.84
   5  -1 -24    4.76    6.61
  -6  -5 -24   27.83   11.02
  -6  -1 -24   54.98    8.95
  -6  -1 -24   65.86   11.36
   1   6 -24   47.09    7.32
   1   6 -24   62.74   11.09
   5  -1 -24    1.69    7.59
   5  -1 -25   34.83    9.12
   1  -5 -25   28.03    9.39
   1  -5 -25   20.29    7.58
   1   6 -25   18.95    9.22
  -6  -5 -25   94.06   13.91
   1   6 -25   24.01    6.69
  -6  -1 -25   34.65   10.80
   5   6 -25   95.36   13.29
   5  -1 -25   23.66    7.75
  -6  -1 -25   33.17    8.16
   1  -5 -26  107.62   13.21
   5  -1 -26  104.34   11.26
  -6  -5 -26   17.60   10.85
   1   6 -26   -1.13    8.58
   5   6 -26   16.42    9.79
  -6  -1 -26   19.16   10.26
  -6  -1 -26    7.25    7.32
   1   6 -26    0.86    6.43
   5  -1 -26   93.19   11.97
   1  -5 -26  106.15   11.01
   1   6 -27   30.37   10.36
   1  -5 -27    6.84    6.87
  -6  -1 -27   38.07   11.40
  -6  -5 -27   19.70   10.72
   1  -5 -27    3.86    8.65
   5  -1 -27   -0.62    7.35
  -6  -1 -27   29.94    8.86
   5   6 -27   31.62   10.89
   5  -1 -27   -1.73    8.16
  -6  -5 -28   -2.43   11.77
   1  -5 -28   -1.93    6.94
  -6  -1 -28   11.22   10.13
   5   6 -28    5.40    9.76
   1   6 -28   -8.22   10.00
  -6  -1 -28    2.85    8.11
   5  -1 -28  -21.98    8.90
   1  -5 -28   -7.89    9.40
   5  -1 -28    1.38    7.98
   5  -1 -29  -12.29    8.41
  -6  -1 -29   -9.28    8.83
   5  -1 -29   11.71    9.33
   1  -5 -29   35.94    8.91
   1  -5 -29   15.57   10.09
  -6  -1 -29   -9.83   10.29
  -6  -5 -29    9.27   11.13
   1   6 -29   12.84    9.68
   5   6 -29   27.07   12.09
  -6  -1 -30   32.61   10.04
  -6  -5 -30   12.57   12.46
   1  -5 -30   18.77    8.68
   5  -1 -30   31.10    9.36
  -6  -1 -30   24.02   12.35
   5   6 -30   26.32   12.23
   5  -1 -30   55.32   11.64
   1   6 -30   28.46   11.55
   1  -5 -30   27.86   10.69
   5  -1 -31  -13.60    9.20
   1  -5 -31    6.77    9.97
   5   6 -31    9.95   12.02
  -6  -1 -31   36.90   10.88
   5  -1 -31   -6.18    9.45
   1  -5 -31   -8.24    8.63
   1   6 -31   30.58   12.09
  -6  -5 -31    2.80   12.00
  -6  -1 -31   37.44   12.82
   1  -5 -32   37.99   12.58
   5   6 -32    2.96   10.58
   1   6 -32    4.43   11.45
  -6  -5 -32  -26.38   13.77
   1  -5 -32   29.21    9.95
   5  -1 -32   37.84   11.64
  -6  -1 -32   12.12   11.54
   5  -1 -32   24.89   10.00
  -6  -1 -33    7.53   12.96
   1  -5 -33   -4.85   10.66
   5  -1 -33   18.89   11.09
   1  -5 -33    1.83    8.92
   1   6 -33   -9.62   10.60
   5  -1 -34   13.58   11.12
   1  -5 -34    3.34   10.92
   1   6 -34   -4.30   11.82
   1  -5 -34    5.70    9.57
  -6  -1 -34   15.27   12.73
   1  -5 -35   -0.57    9.67
  -6  -1 -35   61.34   15.74
   1  -5 -35  -26.23   13.77
   5  -1 -35   -2.67   10.50
   1  -5 -36   20.22   12.52
  -6  -6   0    6.16    3.22
   0  -6   0   -0.78    2.74
  -6  -6   0    4.50    4.78
   0   6   0    3.13    2.77
   0  -6   0    2.37    2.10
   6   6   0    2.59    2.89
  -6   0   0    0.31    3.82
   6   0   0    4.15    3.34
  -6   0   0   -1.37    3.10
   6   6   0    4.81    3.70
   6   0   0   -0.12    3.17
   0  -6   0   -0.29    3.21
   0  -6   1    2.80    2.27
   0   6   1   -1.89    2.78
   6   0   1   -3.20    3.29
  -6  -6   1  562.56   13.39
   0  -6   1    0.38    2.31
  -6   0   1   -1.23    3.60
  -6  -6   1  554.49   12.31
   6   0   1    1.21    3.54
   6   6   1  547.59   10.12
   6   6   1  535.63   14.25
   0  -6   1    1.76    3.10
  -6   0   1    0.08    3.21
   6   6  -1  548.78   13.26
   0  -6  -1   -1.90    3.75
  -6   0  -1    3.92    3.12
   0  -6  -1   -3.29    3.07
   6   0  -1    0.75    3.58
   6   0  -1   -2.61    3.30
   0   6  -1   -0.37    2.82
  -6  -6  -1  536.90   14.10
   0  -6  -1    0.21    2.07
  -6  -6  -1  564.40   10.68
   6   6  -1  559.17   12.01
  -6   0  -1    0.26    4.01
  -6   0   2    8.18    3.53
  -6  -6   2   69.01    5.76
   6   6   2   72.19    3.80
   0  -6   2  238.66    7.49
  -6  -6   2   78.31    5.84
   6   0   2  247.66    7.64
   6   6   2   68.11    6.52
   0  -6   2  242.21    5.93
  -6   0   2    5.60    4.00
   6   0   2  236.18    8.78
   0   6   2    8.29    2.94
   0  -6   2  235.75    6.86
  -6  -6  -2   64.31    6.73
   0  -6  -2    8.50    2.20
   6   6  -2   69.48    5.51
   6   0  -2    7.61    3.36
   0  -6  -2    7.87    3.23
  -6   0  -2  233.14    7.58
  -6  -6  -2   69.00    4.15
   0  -6  -2    7.74    4.27
   0   6  -2  209.04    7.69
   6   0  -2    6.33    3.54
  -6   0  -2  235.75    9.16
   6   6  -2   75.27    5.71
   6   0   3    1.98    3.23
  -6  -6   3 1069.06   16.50
   6   6   3 1034.45   10.46
   6   0   3    1.73    3.88
  -6  -6   3 1079.55   18.68
   0  -6   3    2.14    2.77
   0   6   3   -2.69    3.14
   6   0   3    3.04    3.05
   0  -6   3   -0.93    1.98
  -6   0   3   -1.68    3.68
  -6   0   3    1.45    3.61
   0  -6   3    0.13    2.33
   0   6  -3   -2.57    3.39
   0  -6  -3    0.20    3.40
   0  -6  -3   -0.94    2.14
   0  -6  -3   -2.00    2.09
   6   0  -3    1.74    3.34
   6   0  -3   -1.08    3.64
  -6  -6  -3 1050.22   20.68
   6   6  -3 1046.07   18.28
  -6  -6  -3 1058.35   11.07
   6   6  -3 1081.34   16.45
  -6   0  -3    2.93    4.32
  -6  -6   4   30.22    4.42
   0   6   4  269.44    9.62
   6   0   4   26.18    3.75
  -6   0   4  275.71    9.29
   6   0   4   25.63    3.61
   0  -6   4   21.09    2.28
  -6  -6   4   29.14    4.95
   0  -6   4   25.89    3.94
   6   0   4   19.22    4.31
  -6   0   4  281.65    9.87
   6   0  -4  267.78    8.59
   0   6  -4   20.25    3.86
   0  -6  -4  273.72    9.55
   0  -6  -4  267.60    6.40
  -6   0  -4   19.32    5.00
   6   6  -4   29.78    3.70
   0  -6  -4  264.48    5.75
   6   0  -4  285.03    9.77
  -6  -6  -4   29.71    5.93
   6   6  -4   31.17    4.91
  -6  -6   5   35.48    4.13
   6   0   5   -0.28    3.02
  -6  -6   5   44.22    5.67
   0   6   5   -0.27    3.58
   0  -6   5    2.87    3.48
  -6   0   5   -1.37    3.99
  -6   0   5   -3.02    3.89
   6   0   5   -1.54    3.03
   6   0   5    0.44    3.89
   6   0  -5    0.21    3.28
   6   0  -5    2.16    4.09
   6   6  -5   35.18    3.62
   0  -6  -5   -2.00    2.08
   6   6  -5   27.69    4.85
  -6  -6  -5   43.02    6.95
   0  -6  -5   -1.07    3.87
   0   6  -5   -0.13    3.44
  -6   0  -5    1.90    4.55
   0   6   6   92.28    7.00
   0   6   6   92.57    4.18
  -6   0   6   95.34    6.49
  -6  -6   6    4.52    3.01
  -6   0   6  112.58    7.47
   0  -6   6   57.15    5.46
   6   0   6   56.82    4.74
   6   0   6   56.70    6.14
   6   0  -6   93.95    6.95
   6   0  -6   97.20    6.22
   6   6  -6    8.91    2.52
   6   6  -6    9.87    4.45
   0  -6  -6   94.82    3.91
   0  -6  -6   92.26    6.93
   0   6  -6   47.66    5.46
  -6  -6  -6   17.63    6.19
  -6   0  -6   54.00    6.32
   0  -6   7    0.88    3.66
  -6   0   7    6.56    4.33
   0   6   7    3.57    2.70
  -6   0   7    2.01    4.47
  -6  -6   7 1125.37   13.19
   0   6   7    6.67    4.76
   6   0   7    1.63    3.36
   6   0   7    1.49    4.66
   6   0  -7    2.80    4.72
   0   6  -7   -1.75    3.92
   6   6  -7 1110.42   22.47
   0  -6  -7    0.49    2.29
   6   0  -7    1.46    3.81
   6   6  -7 1099.74   11.88
  -6   0  -7    3.24    5.35
  -6   0  -7   -1.27    3.93
   0  -6  -7   -2.79    4.95
  -6  -6  -7 1149.98   24.53
  -6   0   8  141.58    9.00
  -6   0   8  142.97    8.15
   0  -6   8   34.20    5.15
   0   6   8  119.04    8.59
  -6  -6   8   14.09    2.67
   6   0   8   32.83    4.29
   0  -6   8   25.19    1.99
   0   6   8  138.25    5.63
   0  -6  -8  141.20    9.03
   6   6  -8    6.51    1.78
  -6  -6  -8   10.73    6.01
   6   0  -8  132.48    7.37
   0   6  -8   37.11    2.49
  -6   0  -8   40.68    6.95
  -6   0  -8   28.22    4.65
   6   6  -8    7.67    4.99
   0   6  -8   44.75    5.83
   6   0  -8  144.44    8.85
   0  -6  -8  121.82    4.91
   0   6   9    1.07    3.11
   6   0   9   -0.55    3.14
  -6   0   9   -2.87    4.84
   0  -6   9    1.04    1.80
  -6   0  -9    3.03    5.85
  -6  -6  -9   95.36    9.49
   0   6  -9   -0.19    4.60
   6   0  -9   -2.13    4.26
  -6   0  -9   -1.49    3.92
   6   6  -9   89.35    8.30
   0   6  -9    0.96    2.20
   0  -6  -9   -3.11    5.45
   0  -6  -9   -2.18    2.70
   6   0  -9    9.36    5.43
   0  -6  10   21.51    2.60
   6   0  10   12.74    3.57
   0   6  10  462.91   10.58
  -6   0  10  437.74   13.75
   0   6 -10   16.80    5.54
   0  -6 -10  465.40    9.94
  -6   0 -10   14.37    6.02
   0   6 -10   17.46    2.95
   6   0 -10  430.55   14.69
   6   0 -10  482.98   13.43
   6   6 -10   -1.35    5.37
   0  -6 -10  456.32   15.44
  -6   0 -10   13.25    4.40
  -6  -6 -10  -10.48    6.71
   0  -6  11   -1.29    2.26
   6   0  11    2.88    3.33
  -6   0  11    1.11    4.76
   0   6  11   -0.56    3.46
   0  -6 -11    0.01    2.83
  -6   0 -11   -4.16    4.30
   6   6 -11  615.66   19.53
   0   6 -11   -2.50    2.90
  -6   0 -11    1.39    5.83
   6   0 -11   -4.67    5.16
   0  -6 -11   -0.23    5.33
   6   0 -11    0.47    4.55
  -6  -6 -11  572.00   20.10
   0   6 -11   -3.26    4.61
   0  -6  12   32.10    3.34
   6   0  12   27.85    4.61
   0   6  12   35.60    4.65
   6   0 -12   40.14    5.89
  -6   0 -12   35.80    5.48
   0   6 -12   34.29    3.85
   6   6 -12   10.35    5.69
   0  -6 -12   36.36    4.13
   0  -6 -12   32.24    6.48
  -6  -6 -12   -9.54    7.32
   0   6 -12   29.56    6.12
   6   0 -12   35.47    6.55
  -6   0 -12   36.37    7.34
   6   0  13   -0.37    3.33
   0  -6  13    0.55    2.52
   0   6  13   -0.34    3.78
   6   0 -13    1.23    4.71
   0   6 -13   -3.71    3.50
   6   6 -13  389.29   16.59
  -6  -6 -13  396.20   17.81
   6   0 -13   -1.24    5.27
   0   6 -13    8.73    5.44
  -6   0 -13    4.14    5.77
   0  -6 -13   -0.11    5.34
   0  -6 -13   -0.27    3.23
   6   0 -13    2.58    4.09
  -6   0 -13    0.05    4.21
   0  -6  14   25.30    3.71
   6   6  14    1.07    2.19
   6   0  14   28.00    4.74
   0   6  14   39.62    5.32
   0   6 -14   15.98    5.82
  -6  -6 -14    4.53    7.87
   6   0 -14   37.96    5.75
   0  -6 -14   37.84    7.21
   6   0 -14   29.66    6.80
   6   6 -14    2.71    6.44
  -6   0 -14   26.79    5.35
  -6   0 -14   23.38    6.35
   0  -6 -14   39.36    4.77
   0   6 -14   23.97    3.98
   6   0 -14   34.74    6.39
   0  -6  15    3.45    3.13
   6   6  15   50.07    3.94
   0   6  15   -1.99    4.01
  -6   0 -15    4.75    5.90
   0  -6 -15    2.38    3.67
   0  -6 -15    4.83    6.47
  -6  -6 -15   55.59    9.54
   6   0 -15    1.81    5.17
   6   0 -15   -2.12    5.50
  -6  -6 -15   57.72    4.75
   6   0 -15    2.22    4.42
   0   6 -15    5.88    3.76
   0   6 -15    0.01    5.52
  -6   0 -15   -3.24    4.59
   6   6 -15   67.02    9.55
   0  -6  16   -0.40    3.33
   0   6  16    6.41    4.39
   6   6  16   23.44    3.99
  -6  -6 -16   21.72    4.14
   6   0 -16    6.09    4.67
  -6   0 -16    0.87    6.50
  -6  -6 -16   29.22    9.14
  -6   0 -16    4.02    4.71
   0  -6 -16   -0.64    6.29
   0   6 -16    5.67    4.22
   0   6 -16    2.58    5.94
   6   6 -16   14.95    7.44
   6   0 -16    4.81    6.25
   0  -6 -16    4.74    3.97
   0  -6  17   -2.16    3.57
  -6   0 -17    5.26    5.48
   6   0 -17    2.34    4.62
  -6  -6 -17  399.83   19.75
  -6   0 -17    2.26    6.73
   6   6 -17  432.63   19.50
   0  -6 -17   -4.55    4.52
   0   6 -17   -6.37    6.39
  -6  -6 -17  397.88   11.12
   0  -6 -17   -1.00    6.52
   0   6 -17    3.06    4.21
   6   0 -17    9.70    6.23
   0  -6  18    1.90    4.13
  -6  -6 -18   14.22    8.94
  -6   0 -18   -4.38    5.28
   6   0 -18  105.18   10.62
  -6   0 -18    5.23    7.32
   0  -6 -18   99.16   10.65
   0   6 -18    2.68    6.20
  -6  -6 -18   -5.03    4.33
   0  -6 -18  102.34    8.06
   6   0 -18   97.44    8.50
   0   6 -18    8.00    4.96
   6   6 -18   -6.96    8.03
   0  -6  19    0.07    4.31
   0  -6 -19    4.23    7.70
   6   6 -19    5.52    7.25
   0  -6 -19   -1.47    4.99
   6   0 -19  -13.70    7.75
   0   6 -19    5.68    5.19
   6   0 -19    0.82    5.21
  -6  -6 -19  -11.90    8.25
  -6   0 -19   -2.64    5.80
  -6  -6 -19   -3.56    4.67
   0   6 -19    1.60    6.77
  -6   0 -19   17.08    8.13
   0  -6  20    7.54    4.96
   6   0 -20   19.50    7.53
  -6  -6 -20   -8.42    9.45
  -6   0 -20   -0.42    7.84
   0  -6 -20   21.03    8.28
   0  -6 -20   22.33    6.00
   6   0 -20   21.50    6.27
   0   6 -20   -4.15    5.40
   0   6 -20  -10.23    7.71
   6   6 -20    0.92    8.19
  -6   0 -20    1.76    5.88
  -6  -6 -21  231.68   17.57
   6   0 -21    7.27    7.51
  -6   0 -21   -6.85    6.50
   6   6 -21  187.06   15.55
   0   6 -21    5.57    7.15
   0  -6 -21    8.23    5.46
   6   0 -21   -3.14    6.02
   0  -6 -21   -3.32    7.73
  -6   0 -21    3.57    8.35
   0   6 -21   -2.63    5.62
   0  -6 -22   32.39    9.25
  -6   0 -22   -0.05    8.07
  -6   0 -22    5.28    6.30
  -6  -6 -22    5.00    9.77
   6   6 -22   15.26    8.98
   0   6 -22   -4.07    5.79
   0   6 -22    4.87    7.62
   6   0 -22   66.70   10.24
   0  -6 -22   46.54    7.12
   6   0 -22   37.64    7.25
   0   6 -23   -3.00    5.78
  -6  -6 -23   42.06   10.73
   6   6 -23   56.93   10.37
  -6   0 -23    1.02    8.87
   6   0 -23    8.59    7.40
   0  -6 -23    6.60    6.01
   0   6 -23    7.65    7.86
  -6   0 -23    0.16    6.37
   0  -6 -23    3.44    8.20
   6   0 -23   -0.43    6.06
  -6   0 -24   -2.21    6.99
   6   6 -24    2.95    8.49
   0  -6 -24   28.62    9.72
  -6  -6 -24    7.36   10.08
  -6   0 -24    1.68    8.59
   6   0 -24    3.67    7.33
   0   6 -24    2.50    7.68
   6   0 -24   20.59    7.09
   0  -6 -24   28.41    7.35
   0   6 -24   11.53    6.30
   0  -6 -25   10.97    8.78
  -6   0 -25   -3.41    7.09
   0   6 -25   -9.66    8.37
  -6   0 -25    3.23    9.00
   6   6 -25   84.97   13.13
   6   0 -25    2.86    7.57
  -6  -6 -25   93.28   13.78
   0  -6 -25   -3.93    6.24
   0   6 -25   11.37    6.55
   6   0 -25   -6.03    6.67
   6   0 -26   37.20    8.37
   6   0 -26   24.03    9.25
   0  -6 -26   37.12   10.47
  -6   0 -26   -6.41    9.30
  -6  -6 -26  -16.10   10.81
   0   6 -26  -13.17    7.12
   6   6 -26  -19.24   10.11
  -6   0 -26    4.78    7.45
   0   6 -26    7.10    8.78
   0  -6 -26   30.39    7.53
  -6   0 -27   12.26   10.51
   0  -6 -27    6.15    6.83
   0  -6 -27   -2.74    8.84
   0   6 -27   13.86    7.72
   6   0 -27  -14.77    9.00
   0   6 -27   26.96    9.55
   6   0 -27   -8.69    7.13
  -6  -6 -27   86.67   14.53
  -6   0 -27    8.85    8.04
   6   6 -27   68.10   12.76
  -6  -6 -28  -18.23   12.15
   0  -6 -28   11.50    6.91
  -6   0 -28   10.33    8.25
   0   6 -28   16.16    9.71
  -6   0 -28    9.13    9.75
   6   0 -28    9.84    7.21
   6   6 -28   10.99    9.79
   6   0 -28    2.47    8.70
   0  -6 -28   29.07   10.50
   0  -6 -29   -3.53    9.69
   6   0 -29    4.78    7.62
   0   6 -29   -3.78    9.09
   6   6 -29   -4.35   10.65
   6   0 -29   -8.22    9.33
  -6  -6 -29   17.77   12.96
   0  -6 -29    3.18    7.20
  -6   0 -29    2.05    7.99
  -6   0 -29    3.88    9.94
  -6   0 -30   -1.30    8.40
  -6   0 -30  -19.38   10.96
   6   0 -30  -14.53    9.90
   0  -6 -30   18.32    8.21
  -6  -6 -30   -8.09   12.34
   0   6 -30   -0.98    9.50
   6   0 -30   -3.38    8.04
   0  -6 -30   -4.25   10.03
   6   6 -30   -5.44   10.97
   0  -6 -31    7.39    7.84
  -6  -6 -31   61.53   15.66
   0  -6 -31    4.18   10.52
   6   6 -31   43.20   13.48
   0   6 -31    1.32   10.17
  -6   0 -31   -6.84   11.08
   6   0 -31   -5.39   10.47
  -6   0 -31   21.71   10.51
  -6   0 -32    1.41    9.05
   0  -6 -32   20.67   12.20
   0   6 -32  -10.19   10.91
  -6  -6 -32    2.63   12.67
   6   0 -32    5.20    9.89
  -6   0 -32    3.32   12.05
  -6   0 -33    6.47   11.93
   0   6 -33    1.57   10.73
   6   0 -33   -0.01   10.17
  -6   0 -33   15.40   10.71
   0  -6 -33  -15.41   11.53
   6   0 -34   31.34   12.61
   0   6 -34    3.63   11.10
  -6   0 -34   -3.56   12.55
   0  -6 -34    9.53   11.58
  -6   0 -35  -11.21   12.54
   0  -6 -35   24.98   13.42
  -6   0 -36    0.04   12.42
  -4   3 -37   16.57   12.71
  -3   4 -36   10.85   11.97
  -4   3 -36   -5.38   11.10
  -4   3 -35    4.82   11.71
  -4   3 -35   20.32   11.87
  -3   4 -35   10.64   11.43
  -3   4 -34   38.62   13.30
  -4   3 -34    7.62   11.31
  -4   3 -34   11.10   10.94
  -3   4 -33   14.29   11.46
  -3   4 -33  -14.04   10.81
  -4   3 -33   -7.42   10.08
  -4   3 -33   13.18   11.06
  -3  -7 -33    7.33   12.75
  -3   4 -32   11.61   11.06
  -3  -7 -32   -0.33   12.51
  -3   4 -32    5.52   10.18
  -4   3 -32   -2.60    9.86
  -4   3 -32   12.16   10.70
   7   3 -32    8.47   11.95
   7   4 -32    9.88   11.49
  -4  -7 -32  -12.55   12.91
   7   4 -31    4.59   10.69
  -4  -7 -31   -1.17   11.95
  -3  -7 -31   13.04   12.53
  -4   3 -31   -5.90    9.59
  -3   4 -31   -7.01    9.62
  -4   3 -31  -13.51    9.93
   7   3 -31    9.48   11.26
  -3   4 -31    5.08    9.25
  -3   4 -30   33.85   10.66
   7   4 -30    8.52   11.00
  -4   3 -30   21.81   10.21
   7   3 -30   38.17   12.48
  -4   3 -30   38.95   11.19
  -3  -7 -30   30.30   12.54
  -3   4 -30   49.69   11.88
  -4  -7 -30    2.69   11.14
  -3   4 -29   16.01   10.00
   7   4 -29   28.91   11.40
  -4  -7 -29   -7.28   11.54
  -4   3 -29   19.59    9.55
  -4   3 -29    0.52    8.88
   7   3 -29   64.87   13.95
  -3   4 -29   28.58    9.38
  -3  -7 -29   54.99   13.80
  -3   4 -28   40.88   10.77
  -3   4 -28   23.94    9.21
   7   3 -28   16.37   10.37
   7   4 -28   12.51   10.90
  -4  -7 -28    4.25   10.42
  -4   3 -28   33.33    9.61
  -4   3 -28   29.71    9.88
  -3  -7 -28    9.26   10.67
  -4   3 -27  -11.50    9.18
  -4  -7 -27   26.36   11.55
   7   3 -27    0.48    9.20
  -3   4 -27    2.45    8.40
   7   4 -27   26.92   10.76
  -4   3 -27   -2.57    8.06
  -3  -7 -27    4.76   10.17
   7   4 -26    9.16    9.93
  -3   4 -26   21.12    9.16
  -4   3 -26   30.17    9.55
  -3   4 -26   24.10    8.82
   7   3 -26   27.04   10.20
  -4   3 -26   28.65    9.87
  -4  -7 -26    9.43   10.78
  -3  -7 -26    9.75    9.81
  -4   3 -25   42.80    9.60
   7   3 -25  145.89   14.96
   7   4 -25   15.15    9.22
  -3   4 -25   47.77    9.19
  -3   4 -25   51.20   10.15
  -4   3 -25   42.69    9.57
  -3  -7 -25  144.05   15.44
  -4  -7 -25   32.46   11.66
  -4  -7 -24   32.15   11.41
   7   4 -24   14.16    9.22
  -3  -7 -24  -15.46   10.00
  -3  -7 -24    7.12    5.72
  -3   4 -24  181.79   12.95
  -3   4 -24  201.70   15.16
   7   3 -24    3.22    8.41
  -4   3 -24  174.03   13.42
  -4   3 -24  153.53   13.59
   7   3 -23   44.81    6.60
  -4   3 -23   24.11    8.35
   7   4 -23   32.80    9.95
   7   3 -23   63.77   11.52
  -4  -7 -23   22.50   10.68
  -3  -7 -23   41.86   11.29
  -3  -7 -23   37.08    6.71
  -4   3 -23   16.32    7.76
  -3   4 -23    9.14    7.88
  -3   4 -23   13.47    7.42
  -3  -7 -22   38.61    6.49
  -4   3 -22   -8.48    7.03
  -3  -7 -22   57.02   11.22
   7   3 -22   44.14   10.23
  -3   4 -22   -8.18    7.33
   7   3 -22   34.57    6.05
  -4   3 -22   -6.13    7.91
  -4  -7 -22   26.96   10.25
  -3   4 -22  -16.29    7.96
   7   4 -22   36.18    9.62
  -4  -7 -22   18.93    5.48
   7   3 -21  119.36   13.21
  -4   3 -21   -4.26    6.40
  -3   4 -21    1.61    6.96
   7   4 -21    9.63    7.81
  -3   4 -21   -3.10    6.87
  -4  -7 -21   11.27    9.21
  -4  -7 -21   10.36    4.95
  -3  -7 -21  116.51    8.60
  -4   3 -21   -9.99    7.48
   7   3 -21  105.24    8.07
   7   4 -21    7.38    4.33
  -3  -7 -21  120.23   13.25
  -4   3 -20   64.42    9.01
   7   4 -20    6.25    7.73
  -3   4 -20   60.79    9.11
  -4  -7 -20    3.94    8.24
  -3   4 -20   78.20    9.08
  -3  -7 -20   44.26    6.27
  -3  -7 -20   39.97   10.30
  -4   3 -20   66.19    8.72
   7   4 -20    6.86    4.25
   7   3 -20   51.32    6.39
  -4  -7 -20   -1.43    4.52
   7   3 -20   41.67    9.61
  -3   4 -19   73.85    9.01
  -4  -7 -19   38.44    9.86
  -3  -7 -19  200.99    9.57
  -4  -7 -19   53.04    6.01
   7   3 -19  185.81   14.27
  -3  -7 -19  228.93   15.96
   7   4 -19   45.49    9.25
   7   3 -19  205.08    9.53
   7   4 -19   48.71    5.49
  -4   3 -19   58.10    8.66
  -3   4 -19   64.26    8.02
  -4   3 -19   79.36    9.41
  -4   3 -18   72.95    8.65
  -4   3 -18   72.79    8.41
  -4  -7 -18   18.22    4.47
  -3   4 -18   67.51    8.77
  -3   4 -18   56.08    7.58
  -3  -7 -18   17.62    4.67
  -3  -7 -18   13.34    8.37
   7   3 -18   19.31    4.81
   7   4 -18   17.49    4.18
   7   3 -18   17.30    7.90
   7   4 -18   11.34    7.00
  -4  -7 -18   17.62    8.82
   7   3 -18   14.92    5.63
   3   7  18   24.23    5.40
   7   4 -17    9.15    3.73
   7   3 -17  104.16    7.83
   7   4 -17   19.31    7.79
  -3  -7 -17  112.77   12.13
  -3  -7 -17  107.24    6.85
  -3   4 -17   21.09    6.43
  -4   3 -17   27.68    6.79
   7   4 -17    4.25    4.34
   7   3 -17   91.99   10.74
  -4  -7 -17   -4.01    7.79
  -3   4 -17   15.21    5.91
  -4   3 -17   17.49    5.94
  -4  -7 -17   12.06    4.05
   7   3 -17  110.60    6.99
   4   7  17   18.33    4.16
   3   7  17  120.45    7.56
  -4  -7 -16   -0.16    3.43
  -4   3 -16  177.16   10.81
  -3  -7 -16  137.51   12.15
  -3   4 -16  139.00    9.04
  -4   3 -16  180.36   10.72
   7   4 -16   -1.84    3.59
  -4  -7 -16  -11.89    7.88
   7   3 -16  162.22    8.66
   7   4 -16    5.05    4.18
   7   3 -16  166.60   12.99
   7   4 -16    0.96    6.71
   7   3 -16  155.46    7.72
  -3  -7 -16  178.81    7.71
  -3   4 -16  166.45   10.87
   4   7  16   -1.75    3.49
   3   7  16  142.59    7.41
  -4  -7 -15   67.81    4.74
   7   3 -15  542.13   12.76
  -4  -7 -15   68.00    9.60
  -4   3 -15   60.85    7.22
   7   4 -15   67.22    4.85
   7   4 -15   63.98    5.41
  -3   4 -15   61.81    6.81
   7   3 -15  568.66   20.52
   7   3 -15  564.00   13.79
   7   4 -15   64.47    9.43
  -3  -7 -15  560.91   20.85
  -4   3 -15   73.52    7.72
  -3   4 -15   66.15    7.67
  -3  -7 -15  541.68   11.58
   4   7  15   64.69    4.71
   3   7  15  553.19   11.93
  -3   4 -14  271.35   11.02
  -4  -7 -14   81.19    9.86
  -4  -7 -14   72.48    4.27
  -3  -7 -14   -6.14    3.26
  -4   3 -14  277.24   12.38
  -3   4 -14  273.46   12.56
   7   3 -14    1.32    3.31
   7   3 -14   -1.01    4.12
   7   3 -14    6.05    6.25
   7   4 -14   85.30    5.61
  -3  -7 -14   -0.40    7.07
   7   4 -14   65.40    8.58
  -4   3 -14  249.50   11.37
   7   4 -14   86.94    5.14
   4   7  14   70.28    4.14
   3  -4  14  260.99   10.92
   3   7  14   -1.89    3.11
   7   4 -13   23.25    3.78
   7   3 -13   15.10    3.81
   7   3 -13   11.02    4.11
  -4   3 -13   62.56    7.07
  -3  -7 -13    3.74    6.21
   7   4 -13   38.83    7.55
  -4   3 -13   56.52    7.06
  -4  -7 -13   24.52    2.56
  -3  -7 -13    8.69    2.76
  -3   4 -13   62.40    6.39
   7   4 -13   16.63    3.34
  -4  -7 -13   23.29    7.71
  -3   4 -13   61.17    7.30
   7   3 -13   17.06    6.07
   3   7  13   11.60    2.96
   3  -4  13   61.77    6.00
   4   7  13   26.12    2.44
   7   3 -12  364.21   15.50
   7   4 -12    0.28    3.21
  -4  -7 -12    2.83    6.42
  -3   4 -12    9.13    4.78
  -3  -7 -12  388.59   16.47
   7   4 -12   -1.45    2.80
   7   3 -12  370.51    9.95
  -3   4 -12    7.96    4.63
  -4   3 -12   10.08    5.07
   7   4 -12    7.59    6.01
  -4   3 -12    8.51    5.14
  -3  -7 -12  367.99    6.96
   3   7  12  353.78    6.91
   3  -4  12    6.71    4.21
   4  -3  12   13.34    4.96
   7   3 -11  452.20   10.65
   7   3 -11  456.94   16.73
   7   4 -11   86.06    4.94
  -4  -7 -11   81.68    8.92
   7   4 -11   90.06    8.77
  -3  -7 -11  462.21   17.21
  -4   3 -11    5.82    5.26
  -4   3 -11    7.65    4.81
  -3   4 -11    5.25    4.47
  -3   4 -11    6.04    4.68
   3  -4  11    8.50    4.01
   4  -3  11    6.23    4.32
  -7  -4  11   92.23    5.92
  -7  -3  11  462.52   12.61
   4  -3  11   11.80    4.46
  -4  -7 -10   88.11    9.05
  -3  -7 -10  130.04   10.18
   7   3 -10  126.19    6.21
  -3   4 -10 1059.60   17.62
   7   4 -10   77.88    7.78
  -3   4 -10 1037.94   20.54
   7   4 -10   75.59    4.69
  -4   3 -10 1084.39   20.37
  -4   3 -10 1039.28   18.87
   7   3 -10  131.97    9.72
  -7  -4  10   76.46    5.55
  -7  -3  10  131.57    7.37
   3  -4  10  999.72   17.34
   4  -3  10 1034.62   19.62
   3  -4  10 1014.22   20.21
   4  -3  10 1023.31   19.00
  -3   4  -9    3.45    4.36
  -4  -7  -9   39.23    7.21
  -4   3  -9    3.20    4.20
  -3   4  -9    2.60    3.74
   7   4  -9   41.14    6.45
  -4   3  -9    4.49    4.43
   7   4  -9   41.84    4.13
   7   3  -9  691.77   19.03
   7   3  -9  704.51   12.66
  -3  -7  -9  655.56   19.20
   4  -3   9    5.87    3.84
  -7  -4   9   42.63    4.61
   4  -3   9    9.46    3.96
   3  -4   9    9.95    4.11
  -7  -3   9  666.32   14.27
   3  -4   9   10.96    3.83
   7   4  -8   85.28    4.99
  -4   3  -8   10.85    4.15
  -3  -7  -8  487.67   16.29
  -4  -7  -8   83.00    8.10
  -3   4  -8    1.09    3.46
   7   4  -8   88.84    7.97
  -3   4  -8   10.43    4.60
  -4   3  -8    4.60    4.46
   7   3  -8  505.10   10.79
   7   3  -8  483.06   15.42
   4  -3   8    5.09    3.53
  -7  -4   8   82.61    5.59
   3  -4   8    5.26    3.22
  -7  -3   8  470.03   11.95
   4  -3   8    6.74    3.81
   3  -4   8    9.73    3.96
  -4   3  -7   11.50    4.08
  -4   3  -7   12.79    4.08
  -4  -7  -7   35.13    6.40
   7   4  -7   25.37    3.73
  -3   4  -7   16.35    4.25
  -3   4  -7   10.99    3.60
   7   3  -7  682.55   12.51
   7   4  -7   23.06    5.20
  -3  -7  -7  662.70   17.98
   7   3  -7  677.97   17.53
   3  -4   7    8.65    3.28
  -7  -4   7   16.66    3.98
   4  -3   7   13.61    3.79
   4  -3   7   15.24    3.70
  -7  -3   7  652.55   13.71
   3  -4   7   17.15    3.82
  -3   4  -6  764.82   16.05
  -3   4  -6  748.42   12.68
   7   3  -6  342.13   12.34
   7   4  -6  152.36    8.94
  -4   3  -6  768.37   15.46
  -3  -7  -6  348.77   13.03
   7   3  -6  356.90    9.65
   7   4  -6  163.79    6.60
  -4  -7  -6  175.56    9.85
  -4   3  -6  806.79   14.52
   4  -3   6  813.17   14.61
  -7  -4   6  165.70    7.34
  -7  -3   6  364.60   10.37
   4  -3   6  774.30   15.22
   3  -4   6  789.32   13.00
   3  -4   6  782.00   15.68
   7   4  -5  315.97    9.05
  -3   4  -5  120.97    7.01
   7   4  -5  283.60   11.20
  -4   3  -5  113.26    6.16
  -4   3  -5  105.28    6.47
  -4  -7  -5  307.17   12.08
  -3   4  -5  109.02    5.69
   7   3  -5 1259.32   17.60
   7   3  -5 1231.17   21.51
  -3  -7  -5 1263.34   22.45
   4  -3   5  111.34    6.28
   3   7   5 1243.41   23.05
  -7  -3   5 1247.38   22.17
  -7  -3   5 1278.19   18.51
  -7  -4   5  286.04   11.29
   3  -4   5   98.29    6.25
   3  -4   5  121.51    5.82
  -7  -4   5  309.34    9.44
   4  -3   5  119.66    6.50
  -4   3  -4  699.62   14.06
  -3   4  -4  669.46   11.59
   7   4  -4  590.17   14.87
  -4  -7  -4  605.71   15.85
  -4   3  -4  688.14   12.86
   7   4  -4  627.05   12.77
  -3  -7  -4   20.18    5.05
   7   3  -4   22.37    4.24
   7   3  -4   18.61    4.58
  -3   4  -4  641.57   13.37
   4  -3   4  700.71   13.86
   3  -4   4  675.14   11.55
   3  -4   4  728.25   13.80
  -7  -3   4   28.25    4.93
   3   7   4   19.49    4.82
  -7  -4   4  566.02   14.85
   4  -3   4  722.18   13.16
   4   7   4  588.21   16.31
  -7  -4   4  597.45   12.96
  -7  -3   4   19.68    4.85
   7   4  -3   -0.69    3.48
  -4   3  -3 1710.17   21.21
  -3  -7  -3   12.64    1.80
   7   4  -3   -0.27    3.75
   7   3  -3    8.92    3.95
  -3   4  -3 1612.18   20.73
  -4   3  -3 1723.10   19.39
  -3   4  -3 1719.30   17.74
   7   3  -3   16.43    3.83
  -4  -7  -3    1.03    4.28
  -3  -7  -3    9.36    4.30
   4  -3   3 1681.72   19.44
  -7  -4   3    2.44    3.92
  -7  -3   3    9.77    4.47
   3   7   3   11.19    4.22
   4   7   3   -1.91    4.01
   3  -4   3 1734.83   20.83
   3  -4   3 1670.28   17.58
   3   7   3   13.15    2.14
  -7  -3   3   14.41    4.59
   4  -3   3 1765.23   20.97
  -7  -4   3   -1.11    4.02
  -4  -7  -2  304.94    6.33
  -4   3  -2  125.41    7.02
   7   4  -2  301.02    9.96
   7   3  -2  869.98   15.97
  -4   3  -2  138.48    7.91
  -3  -7  -2  838.14    9.65
   7   3  -2  875.57   16.34
  -3  -7  -2  885.91   16.67
  -3   4  -2  136.21    7.45
   7   4  -2  314.52    9.93
  -4  -7  -2  319.58   11.08
  -3   4  -2  135.12    6.58
  -7  -4   2  311.85   10.52
  -7  -3   2  870.46   16.56
   3   7   2  832.40   16.98
  -7  -4   2  331.17   10.60
   4   7   2  312.87    6.71
   3  -4   2  125.40    6.54
  -7  -3   2  881.92   16.67
   3   7   2  876.65   10.97
   4  -3   2  127.45    6.95
   4   7   2  300.05   10.90
   3  -4   2  143.96    6.75
   4  -3   2  133.69    7.30
   7   3  -1  838.51   16.24
  -3   4  -1  477.78   10.45
  -4   3  -1  475.10   11.18
  -3   4  -1  454.03   11.29
  -3  -7  -1  813.83   10.86
  -4  -7  -1  166.15    5.57
   7   3  -1  803.28   14.76
  -4  -7  -1  163.27    7.82
  -3  -7  -1  824.14   15.23
   7   4  -1  155.01    7.84
   7   4  -1  158.22    7.05
   4   7   1  167.29    5.79
  -7  -4   1  156.04    8.52
  -7  -3   1  824.69   15.42
   4  -3   1  482.97   10.91
   3   7   1  779.91   15.63
   4  -3   1  476.67   10.83
   3  -4   1  491.00   10.30
   3   7   1  812.43   11.97
   3  -4   1  443.30   10.82
   4   7   1  165.92    8.07
  -7  -4   1  162.32    7.56
  -7  -3   1  814.87   16.39
   4  -3   1  433.77   11.25
   7   4   0  246.23    8.08
  -4   3   0   31.83    5.52
  -3  -7   0    7.69    2.82
  -4   3   0   33.42    4.90
  -3   4   0   30.23    5.46
   7   4   0  249.43    9.87
   7   3   0    9.43    4.23
  -3  -7   0   17.06    4.04
  -4  -7   0  251.76    9.09
   7   3   0    9.13    3.61
  -4  -7   0  248.27    7.20
   3  -4   0   41.28    5.56
  -7  -4   0  234.15    9.96
  -7  -3   0   19.88    5.56
   3   7   0   14.15    3.76
   3  -4   0   31.55    5.36
  -7  -4   0  240.31    8.43
   4  -3   0   34.79    5.21
   4  -3   0   35.62    5.38
   3   7   0   10.27    3.14
   4   7   0  235.52    8.89
   3  -4   0   41.02    4.86
  -7  -3   0    5.93    3.57
   4   7   0  242.58    7.47
   7   4   1  451.03    9.99
   7   3   1    6.16    3.32
   7   4   1  431.21   12.93
  -4  -7   1  447.29   10.89
  -3  -7   1    7.62    3.00
  -4   3   1   38.31    5.80
  -4  -7   1  440.60   10.17
  -3  -7   1    5.83    3.48
   7   3   1    9.61    4.67
  -3   4   1   46.20    5.18
  -4   3   1   35.52    5.04
   3  -4  -1   48.62    5.38
   3  -4  -1   48.93    6.07
   4  -3  -1   35.20    5.29
  -7  -4  -1  428.26   13.27
   4   7  -1  418.75   10.28
   3   7  -1    9.23    3.36
  -7  -3  -1    7.84    3.42
  -7  -3  -1    9.05    5.20
   4  -3  -1   26.59    5.39
   4   7  -1  444.51   11.09
  -7  -4  -1  456.11   10.65
   3   7  -1    7.98    3.13
  -3   4   2   77.74    6.96
   7   3   2  297.17   11.24
  -4   3   2   70.63    5.74
  -4  -7   2    6.82    3.19
  -3  -7   2  293.07    8.03
   7   4   2    9.05    2.86
  -4  -7   2    5.76    3.59
  -4   3   2   75.31    7.04
   7   3   2  296.07    8.04
  -3   4   2   71.56    5.44
  -3  -7   2  297.62    8.91
   7   4   2   13.22    4.65
  -7  -4  -2    7.88    2.92
   4   7  -2   10.16    3.47
   3   7  -2  286.69    9.07
  -7  -3  -2  304.66    8.48
  -7  -3  -2  289.38   11.39
   3   7  -2  280.79    7.96
   3  -4  -2   79.16    6.66
  -7  -4  -2    8.86    5.07
   4   7  -2   10.25    3.10
   4  -3  -2   86.16    6.14
   4  -3  -2   83.97    6.60
   3  -4  -2   75.89    5.86
  -4  -7   3   83.34    4.92
  -3  -7   3 1765.76   21.91
  -3   4   3 1294.00   19.76
  -3  -7   3 1777.10   16.65
  -4   3   3 1266.39   17.07
   7   4   3   76.08    4.22
   7   4   3   82.62    7.52
  -3   4   3 1269.96   16.15
  -4  -7   3   86.49    5.80
  -4   3   3 1311.48   19.33
   7   3   3 1754.97   26.70
   7   3   3 1764.99   17.78
   3  -4  -3 1330.79   16.36
   3  -4  -3 1279.85   19.72
   4  -3  -3 1284.10   17.33
   3   7  -3 1750.24   17.38
   4  -3  -3 1325.46   18.71
  -7  -3  -3 1733.38   26.22
   3   7  -3 1717.78   22.62
   4   7  -3   81.42    4.64
  -7  -4  -3   88.61    4.63
   4   7  -3   85.41    5.95
  -7  -3  -3 1803.10   18.68
  -7  -4  -3   81.81    7.53
  -4   3   4 1350.89   18.18
  -3   4   4 1376.60   17.15
  -3  -7   4  398.34   11.55
   7   3   4  392.82    8.37
  -3  -7   4  407.57    7.38
   7   3   4  392.65    9.57
  -3   4   4 1381.16   21.15
  -4  -7   4  240.46    6.70
  -4  -7   4  257.06    9.60
  -4   3   4 1331.08   20.57
   7   4   4  265.00    6.33
   7   4   4  260.43    7.46
   4  -3  -4 1325.77   17.87
  -7  -4  -4  240.52   10.98
   4   7  -4  263.15    6.79
   3  -4  -4 1388.99   21.00
   3  -4  -4 1373.47   16.88
   3   7  -4  409.05   11.86
   4   7  -4  260.69    9.81
  -7  -3  -4  407.64   13.82
   4  -3  -4 1388.77   19.98
  -4  -7   5  303.47   10.84
  -3  -7   5  786.74    7.97
   7   3   5  801.90   12.23
   7   4   5  290.98    6.18
  -4   3   5  128.32    7.89
  -3   4   5  121.26    8.14
  -4  -7   5  289.25    6.17
  -3  -7   5  797.92    9.31
   7   4   5  315.30    7.02
  -3   4   5  124.25    6.23
  -4   3   5  128.74    6.76
   7   3   5  781.79   11.15
  -3  -7   5  801.65   16.66
   4   7  -5  282.38    6.09
   3  -4  -5  127.97    6.20
   3  -4  -5  134.28    8.05
   3   7  -5  804.64   17.06
   4  -3  -5  141.80    7.70
  -7  -4  -5  308.97   12.90
   4   7  -5  319.40   11.33
   4  -3  -5  110.42    6.33
  -7  -3  -5  813.79   19.42
  -3   4   6  128.07    6.35
   7   4   6  179.22    4.74
   7   3   6  505.62    8.82
   7   3   6  503.09    9.36
  -3   4   6  123.58    8.83
  -4   3   6  139.77    7.28
  -3  -7   6  471.34   13.63
   7   4   6  168.68    4.55
  -4   3   6  126.35    8.14
  -4  -7   6  169.53    8.90
  -7  -3  -6  465.59   15.52
   4   7  -6  163.34    8.97
   3   7  -6  484.36   14.06
   3  -4  -6  130.61    8.29
  -7  -4  -6  185.69   10.62
   3  -4  -6  128.19    6.54
   4  -3  -6  130.92    7.22
   4  -3  -6  145.39    7.99
  -4   3   7   -4.70    3.94
   7   4   7   12.62    1.85
  -3   4   7   -0.69    3.37
   7   4   7    9.78    2.11
   7   3   7  392.26    8.09
  -4   3   7    0.79    4.69
   7   3   7  396.00    7.90
   4  -3  -7    0.37    4.36
   4   7  -7    6.65    4.44
   3  -4  -7   -2.57    4.72
  -7  -3  -7  415.85   14.97
  -7  -4  -7    3.93    5.42
   3  -4  -7    1.65    3.38
   3   7  -7  376.28   13.13
   4  -3  -7    0.90    3.78
   7   4   8  152.15    4.34
  -4   3   8  357.88   11.45
  -4   3   8  371.34   13.45
   7   4   8  168.11    4.16
   7   3   8  177.60    5.61
  -3   4   8  357.84   10.71
   7   3   8  175.18    5.77
   3   7  -8  166.73    9.67
   3  -4  -8  375.51   12.04
   4  -3  -8  375.55   13.25
   4  -3  -8  374.69   11.37
  -7  -4  -8  156.10   10.56
   3  -4  -8  360.79   10.41
   4   7  -8  166.72    9.70
   3  -4  -8  341.17   13.26
  -7  -3  -8  163.02   10.39
   7   4   9  175.58    4.82
  -3   4   9  278.80   10.02
  -4   3   9  274.34   10.58
   7   4   9  179.09    4.46
   7   3   9  765.10   11.60
   7   3   9  759.98   11.18
   3  -4  -9  265.89   10.61
  -7  -4  -9  153.74   10.77
   4   7  -9  162.24    9.93
   3   7  -9  745.37   19.27
   3  -4  -9  258.74   12.52
   3  -4  -9  272.28    9.38
  -7  -3  -9  750.41   20.44
   4  -3  -9  273.00   10.21
   4  -3  -9  250.88   11.54
  -3   4  10  312.88   11.03
   7   4  10  225.61    5.76
   7   3  10    2.04    2.24
   7   4  10  229.90    5.44
  -4   3  10  335.86   12.05
   7   3  10    6.30    2.91
   4  -3 -10  305.52   11.25
   4  -3 -10  344.25   11.82
   4  -3 -10  275.10   12.60
   3  -4 -10  333.83   12.14
   3  -4 -10  317.91   10.75
   3  -4 -10  300.11   13.50
   4   7 -10  238.66   12.08
  -7  -4 -10  202.39   12.19
  -7  -3 -10    4.25    6.29
   3   7 -10   -0.36    4.84
   7   4  11   -1.13    2.18
  -3   4  11   -1.57    4.59
  -4   3  11    0.16    4.62
   7   3  11    9.57    2.83
   7   4  11   -1.48    2.57
   3   7 -11    7.27    5.36
   3  -4 -11    1.56    5.09
   4  -3 -11   -1.33    4.60
  -7  -3 -11    5.53    6.43
   3  -4 -11    3.73    4.56
   4  -3 -11   15.95    6.58
   3  -4 -11   -4.39    6.03
  -7  -4 -11   -0.14    6.16
   4   7 -11    1.91    5.24
   4  -3 -11   -2.28    4.70
   7   4  12   27.64    3.10
   7   4  12   25.99    3.32
  -3   4  12    1.11    4.61
   7   3  12  440.60    9.98
   3  -4 -12   -0.08    5.07
  -7  -4 -12   24.05    7.32
   3  -4 -12    1.55    4.13
   4  -3 -12    6.59    6.13
  -7  -3 -12  439.03   17.43
   4   7 -12   24.63    6.39
   4  -3 -12    1.23    4.80
   4  -3 -12    0.58    4.46
  -7  -3 -12  438.73   11.86
   3   7 -12  444.96   16.71
   7   3  13  686.34   13.07
   7   4  13  111.26    5.17
  -7  -3 -13  719.84   15.38
  -7  -3 -13  689.96   22.07
   3   7 -13  692.29   21.15
   4   7 -13  105.47   10.14
   4  -3 -13    8.29    4.64
   4  -3 -13    9.24    5.07
   3  -4 -13    5.97    4.81
   3  -4 -13    0.86    4.53
  -7  -4 -13   93.78   10.37
   7   4  14  120.89    5.87
   7   3  14   18.21    3.76
   4  -3 -14  258.99   11.79
   4  -3 -14  264.24   11.82
   3  -4 -14  247.38   12.28
   4   7 -14  147.03   11.47
   3   7 -14   21.77    6.50
  -7  -3 -14   10.29    6.88
  -7  -3 -14   28.96    5.12
  -7  -4 -14  121.55   11.37
   3  -4 -14  257.82   11.26
  -7  -4 -14  133.95    7.33
   7   3  15  107.58    6.56
   7   4  15   38.38    4.50
   3  -4 -15  106.47    8.09
  -7  -4 -15   33.65    8.84
  -7  -4 -15   36.96    5.34
   4  -3 -15  140.04    9.43
   4   7 -15   54.79    8.71
   4  -3 -15  111.02    8.66
   3   7 -15  112.31   10.35
   3  -4 -15  113.82    9.24
  -7  -3 -15  102.20    7.54
  -7  -3 -15   99.65   10.78
   7   3  16  235.00    9.55
   7   4  16    1.75    3.67
   3  -4 -16  101.61    8.83
  -7  -4 -16   13.41    8.09
   4  -3 -16   90.81    8.19
   3  -4 -16  112.29    8.73
   4  -3 -16  108.76    9.10
   4   7 -16   -0.86    6.72
  -7  -4 -16    1.70    4.53
   3   7 -16  245.03   14.86
  -7  -3 -16  243.86   15.18
  -7  -3 -16  256.21   11.05
   7   3  17  198.37    9.32
   7   4  17   12.68    4.22
   3  -4 -17    4.27    5.25
   4  -3 -17    4.10    5.63
   4  -3 -17    5.81    5.42
  -7  -3 -17  187.26   14.30
   4   7 -17   13.55    7.09
  -7  -4 -17   18.73    8.68
  -7  -3 -17  191.39   10.14
   3   7 -17  173.58    4.56
   3   7 -17  217.19   14.51
   3  -4 -17   -3.08    5.55
  -7  -4 -17   23.78    5.39
   3  -4 -18   12.33    5.28
   4  -3 -18    1.79    5.78
  -7  -4 -18   44.60    6.68
  -7  -3 -18   63.76   10.69
  -7  -3 -18   84.44    8.18
   3   7 -18   87.64   10.83
   4   7 -18   32.01    9.03
   4  -3 -18    9.26    5.70
   3   7 -18   74.88    4.25
   3   7 -18   72.41    4.49
   3  -4 -18    7.06    6.01
  -7  -4 -18   34.63    9.66
   3   7 -19  167.50   14.06
  -7  -4 -19  131.52   13.57
  -7  -4 -19  146.76    9.63
   3   7 -19  150.47    5.94
   3  -4 -19   97.49   10.01
   4  -3 -19  116.48   10.31
   3  -4 -19   81.38    8.71
   4  -3 -19   82.27    9.20
  -7  -3 -19  172.87   10.51
  -7  -3 -19  166.13   14.19
   4   7 -19  165.76   13.76
   3   7 -20   50.69    5.07
   4   7 -20    9.14    7.12
   3  -4 -20  181.39   11.91
  -7  -4 -20    9.65    5.29
  -7  -3 -20   49.91    7.38
   3  -4 -20  207.16   13.25
  -7  -4 -20   17.13    9.05
   3   7 -20   69.53   10.78
   4  -3 -20  202.55   13.04
  -7  -3 -20   35.79    9.85
   4  -3 -20  206.28   12.76
   3  -4 -21   -6.58    6.97
   4  -3 -21    5.36    6.75
   3   7 -21   53.82   10.35
   4  -3 -21    9.67    7.18
  -7  -3 -21   17.21    6.15
   4   7 -21    7.95    7.94
  -7  -4 -21    3.56    5.17
  -7  -3 -21   39.44   10.52
   3  -4 -21   -1.48    5.99
  -7  -4 -21   14.67    8.90
   3  -4 -22    1.21    6.24
   4  -3 -22   16.95    7.62
   3  -4 -22   15.23    7.63
   4   7 -22   20.04    9.01
  -7  -4 -22   19.25   10.25
  -7  -3 -22   86.24    9.31
   4  -3 -22    7.58    7.09
  -7  -4 -22    5.63    5.75
  -7  -3 -22  110.16   13.63
   3   7 -22  122.47   13.34
  -7  -3 -23  172.13   12.22
  -7  -3 -23  163.69   15.53
  -7  -4 -23  106.43    9.87
   3  -4 -23   28.33    7.71
   4   7 -23   95.47   12.82
   4  -3 -23   21.40    7.58
   3  -4 -23   20.93    8.25
   3   7 -23  190.02   16.40
  -7  -4 -23  106.50   13.75
   4  -3 -23   20.24    7.81
   4   7 -24   50.90   10.79
  -7  -4 -24   43.43   11.10
   3  -4 -24   61.27    9.71
   4  -3 -24   77.71   10.74
   4  -3 -24   82.59   10.65
   3   7 -24    3.89    8.30
  -7  -3 -24    2.74    9.54
  -7  -3 -24    0.82    6.33
   3  -4 -24   94.78   11.14
   4  -3 -25    1.71    7.03
   3   7 -25    3.57    9.07
   4   7 -25    7.46    9.18
  -7  -3 -25    2.80    6.77
  -7  -3 -25    6.81    9.82
   3  -4 -25    0.98    7.86
   3  -4 -25    6.79    6.91
   4  -3 -25    7.84    7.68
  -7  -4 -25    4.13    9.53
   4  -3 -26   14.15    8.06
   4   7 -26    2.03    9.08
   3  -4 -26   18.31    8.01
  -7  -3 -26  114.68   14.97
  -7  -4 -26  -14.89   10.83
   3   7 -26  121.53   15.00
   4  -3 -26    0.01    7.66
   3  -4 -26    1.08    8.06
  -7  -4 -27   11.37   11.52
   4  -3 -27   -0.74    7.69
   4  -3 -27    4.53    8.32
  -7  -3 -27   83.94   14.34
   3  -4 -27   -0.12    7.95
   3  -4 -27    1.25    7.23
   4   7 -27   18.77   10.11
   3   7 -27   82.65   13.12
   3  -4 -28    7.38    8.63
   4   7 -28    0.60    9.85
  -7  -3 -28   -0.75   10.35
   4  -3 -28   29.52    9.30
   4  -3 -28   14.28    8.25
   3   7 -28    0.75   10.09
  -7  -4 -28    3.63   10.94
   3  -4 -28   21.11    8.54
   3   7 -29   -6.47   10.55
   4  -3 -29    6.14    8.25
   3  -4 -29   23.16    9.91
  -7  -4 -29   17.49   12.59
   4   7 -29    1.36   10.57
  -7  -3 -29   17.28   11.82
   3  -4 -29    8.38    8.19
   4  -3 -29    1.05    8.04
  -7  -4 -30  -26.16   12.68
   3  -4 -30   36.24    9.85
  -7  -3 -30   16.01   12.05
   4  -3 -30   38.03   10.48
   4   7 -30   -1.39   10.81
   3   7 -30   28.30   12.02
   3  -4 -30   19.19    9.64
   4  -3 -30   14.68    8.90
   3  -4 -31    7.91    8.73
   3   7 -31   21.79   12.19
  -7  -4 -31   12.65   13.52
  -7  -3 -31   48.32   14.04
   4  -3 -31    7.77    9.51
   4  -3 -31    2.42    9.49
   4   7 -31  -19.59   12.08
   3  -4 -31  -12.51   10.17
  -7  -4 -32   -1.09   12.79
   4   7 -32   -2.20   11.13
   3  -4 -32    4.43   10.17
  -7  -3 -32    3.15   12.25
   3   7 -32   21.31   12.34
   4  -3 -32   28.10   10.45
   4  -3 -32    0.89    9.17
   3  -4 -32   14.21    9.41
   3  -4 -33    0.18    9.84
   4  -3 -33   -7.99   10.05
  -7  -3 -33   40.97   14.80
   3  -4 -33    6.94    9.21
   4  -3 -33   12.75    9.94
   3  -4 -34    6.28    9.48
   3  -4 -34   27.79   11.51
   4  -3 -34   39.59   11.84
   4  -3 -34   21.15   10.92
   4  -3 -35   13.96   11.06
   3  -4 -35  -10.52   11.16
   3  -4 -35    2.06    9.59
   4  -3 -35    5.26    9.93
   3  -4 -36   24.60   11.82
   3  -4 -36   13.32   11.33
   4  -3 -36  -12.30   11.10
   4  -3 -36  -29.34   12.49
   3  -4 -37   -0.80   11.58
   3  -4 -37   24.16   12.01
  -5   2 -37   16.59   13.20
  -5   2 -37    7.36   12.39
  -5   2 -36   11.54   11.99
  -5   2 -36   12.07   12.43
  -5   2 -35  -20.29   13.24
  -2   5 -35   15.44   13.11
  -5   2 -35    8.06   11.57
  -5   2 -34   25.04   11.52
  -5   2 -34   13.02   12.01
  -2   5 -34    0.62   11.17
   7   2 -33  -23.83   12.37
  -5   2 -33    0.70   11.05
  -5   2 -33    2.30    9.69
  -2   5 -33   -1.78    9.96
  -2  -7 -33   37.20   13.97
  -5   2 -32   10.38    9.46
  -2   5 -32    0.88   10.13
  -5   2 -32   10.01   10.88
   7   2 -32   17.96   11.39
  -2  -7 -32   41.36   14.07
  -5  -7 -32   14.12   12.83
  -5   2 -31   26.74   10.08
  -5   2 -31   22.11   10.61
  -5  -7 -31  -13.88   12.84
   7   5 -31  -22.15   12.53
  -2   5 -31   19.21   10.92
   7   2 -31   82.60   14.91
  -2   5 -31   17.90    9.79
  -2  -7 -31  113.18   17.14
  -5  -7 -30   14.04   13.03
  -2  -7 -30   -0.29   11.34
   7   5 -30    4.54   10.04
  -2   5 -30   -3.00    9.71
  -5   2 -30   -7.71    8.87
  -2   5 -30    2.43    8.49
   7   2 -30  -12.23   11.12
  -5   2 -30   11.78   10.45
  -2   5 -29   15.31    8.77
   7   2 -29    8.09   10.23
  -2  -7 -29    5.23   11.23
  -5   2 -29   28.48   10.71
  -5   2 -29   -5.43    8.65
  -5  -7 -29   25.11   12.76
  -2   5 -29   23.84   10.54
   7   5 -29   -9.59   11.44
  -2  -7 -28   64.25   13.64
   7   2 -28   11.66   10.08
   7   5 -28   -8.19   11.20
  -2   5 -28    4.57    8.08
  -2   5 -28    8.96    8.81
  -5   2 -28   11.06    9.69
  -5  -7 -28    4.32   10.93
  -5   2 -28   10.42    8.20
  -5   2 -27    8.73    8.90
   7   2 -27  119.44   14.50
  -2   5 -27   17.33    8.25
  -2   5 -27   16.17    8.69
  -5  -7 -27   15.78   11.29
  -2  -7 -27   94.17   14.04
  -5   2 -27   -0.38    7.69
   7   5 -27   10.41   10.25
  -2  -7 -26   -1.16    6.06
  -5  -7 -26  -14.41   10.89
  -5   2 -26   12.46    8.99
  -2   5 -26   23.79    8.09
  -2   5 -26   31.89   10.22
  -5   2 -26    6.15    7.38
   7   2 -26   21.39    9.93
  -2  -7 -26   16.93   10.17
   7   5 -26    6.99   10.11
  -5   2 -25   51.01    9.64
  -5   2 -25   47.14   10.37
  -2  -7 -25  109.93    9.97
   7   2 -25   91.72    9.20
  -5  -7 -25   37.29   11.97
  -2   5 -25   61.64    9.41
   7   5 -25   38.41   11.30
  -2  -7 -25   92.52   13.26
  -2   5 -25   48.68    9.93
   7   2 -25  103.48   13.91
  -2   5 -24   10.67    7.35
   7   2 -24  109.76    9.32
  -5   2 -24   16.97    8.71
  -2   5 -24    7.87    7.59
   7   5 -24   -7.17    8.97
   7   2 -24  127.29   13.97
  -5   2 -24   12.67    7.37
  -2  -7 -24   90.73    8.91
  -5  -7 -24    3.20    9.32
  -2  -7 -24   87.97   13.05
  -2   5 -23   -2.10    7.88
   7   2 -23   26.48    9.19
   7   5 -23   41.11    9.80
  -5   2 -23    3.34    6.99
  -2  -7 -23   31.49    6.69
  -5  -7 -23   53.92   12.18
  -5   2 -23   -2.16    8.00
  -2   5 -23   -1.40    6.58
   7   2 -23   42.85    7.01
  -2  -7 -23   29.20   10.07
  -2  -7 -22   67.20    7.91
  -5   2 -22   28.56    8.14
   7   2 -22   61.72   10.36
  -5  -7 -22    2.62    8.85
  -2   5 -22   40.26    8.04
  -2   5 -22   24.25    8.15
   7   5 -22   -4.81    8.68
  -5   2 -22   30.75    9.30
   7   2 -22   57.51    7.56
  -2  -7 -22   61.48   11.56
  -2   5 -21   86.30   10.74
  -2  -7 -21  260.07   11.87
  -5   2 -21  106.52   10.99
  -2   5 -21   95.42    9.10
  -5  -7 -21   34.34   10.61
  -2  -7 -21  240.68   16.64
  -5   2 -21   98.04   10.43
   7   2 -21  236.16   11.64
   7   5 -21   63.62   10.66
   7   2 -21  269.13   17.14
   7   5 -20   18.67    8.76
  -2   5 -20   15.96    6.55
  -2  -7 -20   64.66    7.03
  -5   2 -20   20.97    7.45
   7   2 -20   62.71    7.23
  -2   5 -20   12.88    7.29
  -5   2 -20   16.67    7.60
  -2  -7 -20   48.26   10.27
   7   2 -20   54.65    9.37
  -5  -7 -20   12.68    8.70
   7   2 -19   30.02    8.60
  -5   2 -19    7.46    6.67
   7   2 -19   25.86    5.79
  -5   2 -19   13.00    6.31
   7   5 -19  101.05   11.97
  -2  -7 -19   13.56    4.86
  -5  -7 -19   98.68   12.57
  -2   5 -19    0.19    6.67
  -5  -7 -19   83.79    6.55
  -2  -7 -19   30.60    8.89
  -2   5 -19    2.03    5.47
  -5   2 -18   21.40    7.36
   7   2 -18  187.18   11.12
  -5  -7 -18    9.96    4.06
  -2  -7 -18  190.13   14.38
  -5  -7 -18   12.23    8.55
  -2  -7 -18  163.68    8.68
   7   2 -18  183.29    9.75
  -2   5 -18   10.05    5.37
   7   2 -18  199.00   14.05
   7   5 -18    7.61    3.13
  -2   5 -18   21.06    6.55
  -5   2 -18    5.69    5.50
   7   5 -18   13.11    7.80
   2   7  18  165.63    9.63
  -5   2 -17  248.59   12.75
  -5   2 -17  284.04   13.93
   7   2 -17  637.83   15.83
  -2   5 -17  274.52   14.16
  -2   5 -17  271.28   11.56
  -5  -7 -17    8.04    3.78
  -2  -7 -17  656.25   23.06
   7   5 -17    8.11    3.02
  -5  -7 -17   29.21    9.27
   7   2 -17  628.03   22.36
   7   5 -17    7.43    7.39
   7   2 -17  606.63   17.47
  -2  -7 -17  619.69   14.74
   2   7  17  606.44   15.34
   7   5 -16   -6.42    6.84
  -5   2 -16  102.13    9.37
   7   2 -16    7.93    5.21
  -2  -7 -16    4.36    3.52
  -5   2 -16  116.09    9.05
   7   2 -16    5.18    4.18
   7   2 -16   14.53    6.98
  -2   5 -16  117.48    9.86
   7   5 -16    2.14    2.77
  -2  -7 -16   17.37    7.93
  -5  -7 -16   -0.79    7.46
  -2   5 -16  111.23    7.86
   7   5 -16    0.66    3.24
  -5  -7 -16    1.62    3.33
   2   7  16    7.51    4.42
   2  -5  16  108.68    7.57
   5   7  16   -4.44    3.10
   7   5 -15  295.11   16.05
  -2  -7 -15   74.39    5.41
  -5   2 -15  225.24   11.99
   7   5 -15  247.68    6.77
   7   2 -15   84.31    7.25
   7   2 -15   96.31   10.15
  -2   5 -15  243.13   10.09
  -2  -7 -15   70.15    9.47
  -5  -7 -15  296.98   16.58
   7   5 -15  259.93    6.39
   7   2 -15   76.58    6.32
  -5  -7 -15  245.81    6.54
  -2   5 -15  230.87   12.46
  -5   2 -15  192.73   10.63
   2  -5  15  215.34    9.62
   2   7  15   68.72    5.87
   5   7  15  247.48    5.88
   7   5 -14   10.01    2.53
   7   2 -14  671.81   20.96
  -5  -7 -14   22.02    8.18
  -2   5 -14  164.62    8.27
  -5   2 -14  150.96    9.36
   7   5 -14   19.50    7.22
  -5   2 -14  166.01   10.42
   7   2 -14  673.84   14.76
  -2  -7 -14  654.64   21.60
   7   2 -14  626.86   15.36
  -2   5 -14  146.45   10.25
  -2  -7 -14  645.13   12.38
   7   5 -14   13.59    3.15
   2   7  14  643.66   13.03
   2  -5  14  164.83    8.00
  -2   5 -13  104.96    6.82
  -2  -7 -13  432.30   17.20
   7   2 -13  417.43   12.20
   7   2 -13  409.51   11.29
  -5   2 -13   75.32    7.16
   7   2 -13  410.64   16.49
   7   5 -13   62.32    3.58
  -5   2 -13  104.73    8.54
   7   5 -13   58.04    3.75
   7   5 -13   60.29    8.36
  -2   5 -13  105.35    8.61
  -2  -7 -13  407.83    9.21
  -5  -7 -13   54.24    9.19
   2  -5  13  102.63    6.46
   2   7  13  413.98    9.88
  -5   2 -12   20.03    5.31
   7   5 -12    6.46    2.44
  -5   2 -12   28.02    6.63
  -2   5 -12   28.59    4.75
   7   5 -12    7.43    5.87
  -2   5 -12   19.64    5.82
  -2  -7 -12  119.46   10.04
   7   5 -12    6.36    2.57
   7   2 -12  123.02    7.26
  -5  -7 -12    9.64    6.89
   7   2 -12  127.18   10.30
  -2  -7 -12  116.28    4.95
  -7  -2  12  123.98    8.17
   2   7  12  119.41    5.38
   2  -5  12   21.88    4.23
   5  -2  12   15.85    4.47
  -5  -7 -11  334.65   15.93
  -2  -7 -11  772.80   21.26
   7   2 -11  723.38   20.21
   7   2 -11  753.92   14.76
   7   5 -11  321.86    6.72
  -2   5 -11  488.44   15.48
  -2   5 -11  486.90   11.53
   7   5 -11  327.88   14.85
  -5   2 -11  388.65   13.54
  -2  -7 -11  771.25   10.28
  -5   2 -11  450.00   14.12
   2   7  11  743.85   10.73
  -7  -2  11  768.07   17.10
   2  -5  11  439.89   10.94
   5  -2  11  463.87   13.59
   7   5 -10    7.15    2.47
  -2  -7 -10  301.25    5.70
  -5   2 -10  105.02    7.53
  -2   5 -10  112.36    8.05
  -5  -7 -10   14.67    6.93
  -5   2 -10  107.01    8.16
  -2   5 -10  127.26    6.44
  -2  -7 -10  279.07   13.14
   7   2 -10  295.92    9.30
   7   5 -10    8.73    5.93
   7   2 -10  284.90   13.01
   5  -2  10  125.73    7.45
  -7  -5  10    7.66    3.40
   2   7  10  286.70    5.95
   5  -2  10  115.67    8.06
   2  -5  10  117.71    5.96
  -7  -2  10  319.27   11.15
   7   5  -9  309.26    7.20
  -5   2  -9   -0.19    4.35
  -2  -7  -9  128.08    3.19
  -5  -7  -9  305.30   14.34
  -2   5  -9   -2.49    3.80
  -2  -7  -9  141.44    9.86
  -5   2  -9   -2.12    4.85
  -2   5  -9   -1.64    4.67
   7   2  -9  153.48    7.17
   7   2  -9  134.44    9.11
   7   5  -9  305.02   13.62
  -7  -5   9  316.88    8.54
   2  -5   9   -1.58    2.95
   5  -2   9   -3.05    3.41
  -7  -2   9  148.49    7.86
   2  -5   9    1.59    3.69
   5  -2   9   -0.09    4.24
   7   5  -8   69.15    4.26
  -5  -7  -8   62.37    7.97
  -2   5  -8  117.84    7.66
  -5   2  -8  110.20    7.46
   7   2  -8  584.00   16.66
  -2  -7  -8  587.26   17.21
  -2   5  -8  120.76    5.59
  -5   2  -8   99.48    6.98
   7   5  -8   53.58    6.80
   7   2  -8  576.86   12.27
  -7  -2   8  586.93   13.83
   2  -5   8  115.83    7.35
   2  -5   8  104.48    5.18
  -7  -5   8   70.30    4.93
   5  -2   8  106.69    6.57
   5  -2   8  110.46    7.54
   7   5  -7  216.74   10.73
   7   5  -7  224.50    6.90
  -2   5  -7  861.48   17.51
  -2  -7  -7 1419.71   25.23
  -5  -7  -7  220.22   11.44
   7   2  -7 1443.27   19.04
   7   2  -7 1446.57   24.61
  -5   2  -7  830.05   16.99
  -2   5  -7  825.97   12.23
  -5   2  -7  797.77   16.47
   2  -5   7  839.68   16.98
   2  -5   7  841.17   12.01
  -7  -5   7  217.90    7.75
  -7  -2   7 1452.34   20.86
   5  -2   7  822.61   15.78
   5  -2   7  871.84   17.22
  -5   2  -6  295.31    9.75
   7   2  -6  101.82    6.18
  -5  -7  -6   34.01    6.13
   7   2  -6  104.53    7.85
   7   5  -6   31.51    3.73
  -2   5  -6  292.04   10.37
  -2   5  -6  281.67    7.20
   7   5  -6   45.40    5.99
  -2  -7  -6  108.31    8.08
  -5   2  -6  282.60   10.08
   2  -5   6  298.13    7.08
   5  -2   6  293.35    9.56
   5  -2   6  286.19   10.04
  -7  -2   6   90.71    7.66
   2  -5   6  302.78   10.25
  -7  -2   6  104.28    6.66
  -7  -5   6   42.99    4.57
   7   2  -5  182.35    7.58
  -5   2  -5  309.77    9.93
   7   2  -5  173.59    9.19
  -5   2  -5  327.34   10.43
  -5  -7  -5  372.83   13.57
   7   5  -5  386.58    9.70
  -2   5  -5  279.88    9.79
  -2   5  -5  319.56    7.35
   7   5  -5  378.76   12.63
  -2  -7  -5  161.21    8.78
   5  -2   5  324.48   10.29
   2  -5   5  313.44    7.08
  -7  -2   5  162.66    7.91
   5  -2   5  307.79    9.63
   2   7   5  182.63    9.61
  -7  -2   5  170.03    9.15
  -7  -5   5  372.71   10.26
  -7  -5   5  358.16   12.63
   2  -5   5  328.76    9.97
   7   2  -4  460.36   13.01
  -2   5  -4  188.03    6.01
  -5   2  -4  185.95    8.16
  -5   2  -4  191.04    8.11
   7   2  -4  463.80   11.50
  -2  -7  -4  472.10   13.27
  -5  -7  -4    0.83    4.95
   7   5  -4   -2.06    4.13
  -2   5  -4  198.58    8.23
   7   5  -4   -2.62    3.28
  -7  -2   4  448.56   13.29
  -7  -5   4   -1.32    3.91
   2   7   4  474.46   13.68
   5  -2   4  195.21    7.83
  -7  -2   4  478.27   12.09
   2  -5   4  194.49    5.80
  -7  -5   4    3.15    3.99
   2  -5   4  204.60    8.03
   5  -2   4  192.10    8.10
  -5  -7  -3   -4.85    5.00
   7   5  -3   -0.18    3.25
  -2   5  -3  190.70    7.71
  -5   2  -3  182.36    7.94
  -2  -7  -3 1269.08   10.20
  -5  -7  -3   -0.03    1.63
   7   2  -3 1237.85   19.84
   7   5  -3    1.93    3.57
  -2  -7  -3 1271.57   20.20
  -2   5  -3  174.37    6.27
   7   2  -3 1268.43   18.76
  -7  -2   3 1261.33   19.20
  -7  -5   3    4.96    4.00
   5   7   3   -0.78    1.71
   5  -2   3  175.38    7.73
   5   7   3    5.49    4.35
  -7  -2   3 1257.78   20.59
   2  -5   3  193.77    5.93
   2   7   3 1283.54   21.13
   5  -2   3  183.75    7.81
  -7  -5   3    3.20    4.21
   2  -5   3  196.12    7.74
  -2  -7  -2  317.90   10.00
  -2   5  -2   92.11    5.33
  -2  -7  -2  312.37    6.19
   7   5  -2    1.00    3.43
  -2   5  -2   96.52    5.93
  -5  -7  -2   -0.21    2.35
  -5  -7  -2   -2.98    4.37
  -5   2  -2   75.84    6.27
   7   2  -2  305.75   10.17
   7   5  -2    2.49    3.54
   7   2  -2  291.36    9.94
  -7  -5   2   -1.30    4.21
   5  -2   2   94.03    6.39
   5  -2   2   89.74    6.25
   2  -5   2   91.30    5.61
   5  -2   2   90.71    5.59
  -7  -2   2  307.81   10.46
   5   7   2   -0.72    2.15
  -7  -5   2    4.39    4.13
   2   7   2  310.77    7.18
   2  -5   2   98.27    5.13
   2   7   2  300.18   10.23
  -7  -2   2  329.80   10.65
   5   7   2   -0.55    4.02
  -5   2  -1 1051.21   15.77
   7   5  -1  475.16   12.86
  -5   2  -1 1026.24   16.10
   7   5  -1  446.74   11.33
  -2  -7  -1  753.13   10.46
  -5  -7  -1  444.37   12.67
  -2   5  -1 1007.65   14.67
  -2  -7  -1  776.79   14.14
  -2   5  -1 1067.15   15.81
  -5  -7  -1  447.59    9.11
   7   2  -1  762.44   15.38
   7   2  -1  767.50   14.49
  -7  -2   1  739.83   14.76
   5   7   1  482.00   13.42
   2  -5   1 1040.53   14.33
  -7  -2   1  745.45   15.46
   5  -2   1 1056.73   15.40
   5   7   1  458.52    9.14
  -7  -5   1  460.84   11.90
  -7  -5   1  466.69   13.04
   2   7   1  731.15   11.65
   5  -2   1 1063.01   16.10
   2  -5   1 1036.33   15.35
   2   7   1  732.45   14.55
   7   2   0  280.67    8.91
  -5  -7   0    6.19    2.92
  -5  -7   0    6.79    4.18
   7   5   0    5.28    3.04
   7   2   0  292.72   10.30
  -5   2   0 1172.95   16.54
  -2  -7   0  291.13    8.66
  -5   2   0 1210.67   17.31
  -2  -7   0  308.13    7.70
   7   5   0   -0.78    4.19
  -2   5   0 1218.78   16.86
  -2   5   0 1202.18   16.54
   5  -2   0 1253.36   16.70
  -7  -2   0  287.41    9.29
   2  -5   0 1202.48   16.10
   2   7   0  282.17    8.08
   5  -2   0 1239.28   17.14
   5   7   0    4.86    2.90
   2   7   0  278.05    8.79
   2  -5   0 1171.72   16.43
  -7  -5   0    3.29    3.42
   5   7   0    9.45    3.87
  -7  -2   0  300.70   10.78
  -7  -5   0    6.96    5.10
   7   5   1   66.77    4.62
  -2  -7   1  832.92   13.34
  -5  -7   1   59.75    4.88
  -5   2   1 2371.21   23.97
  -2   5   1 2456.77   24.87
  -2  -7   1  832.88   13.23
   7   2   1  850.97   14.02
  -5  -7   1   62.53    5.56
   7   5   1   58.69    6.01
  -5   2   1 2377.91   23.49
   7   2   1  853.87   17.25
   2   7  -1  893.29   14.45
   5  -2  -1 2509.19   23.92
  -7  -2  -1  847.66   17.35
   2   7  -1  854.49   13.75
   2  -5  -1 2413.61   20.87
   2  -5  -1 2415.53   24.74
  -7  -2  -1  835.68   14.55
   5   7  -1   59.74    5.21
   5  -2  -1 2480.95   23.12
   2  -5  -1 2341.41   21.98
   5   7  -1   54.05    4.66
  -7  -5  -1   56.19    6.78
  -7  -5  -1   61.80    4.72
  -5   2   2 1003.29   15.89
   7   2   2  322.29   11.27
  -2   5   2 1003.47   17.01
   7   2   2  319.18    8.76
  -5   2   2  974.76   15.86
  -5  -7   2   24.44    4.02
   7   5   2   27.29    5.06
  -2  -7   2  330.54    7.75
   7   5   2   22.75    3.25
  -5  -7   2   35.96    4.57
  -2  -7   2  323.22    9.24
   5  -2  -2  956.31   15.17
   5  -2  -2 1014.87   15.54
  -7  -5  -2   21.19    5.55
  -7  -5  -2   27.19    3.43
   5   7  -2   25.71    3.80
   2  -5  -2  944.04   17.03
   2  -5  -2  959.46   14.52
   2   7  -2  320.94    9.56
  -7  -2  -2  326.41    9.09
  -7  -2  -2  331.51   12.17
   2  -5  -2  970.14   13.17
   5   7  -2   24.64    4.08
  -2  -7   3 1374.71   16.45
  -2  -7   3 1359.21   13.68
   7   5   3  198.32    5.60
  -5   2   3  809.94   15.05
  -2  -7   3 1390.93   19.24
  -5  -7   3  202.96    8.59
  -2   5   3  801.06   16.27
  -5  -7   3  204.03    7.51
  -5   2   3  766.62   14.44
  -2   5   3  804.36   12.16
   7   2   3 1377.50   16.58
   7   2   3 1403.83   23.21
  -7  -5  -3  187.73    6.05
   5  -2  -3  800.03   14.28
   2   7  -3 1321.01   19.66
   2  -5  -3  824.54   16.55
  -7  -2  -3 1376.03   17.29
  -7  -2  -3 1362.58   23.12
   5   7  -3  187.42    7.01
   5   7  -3  197.16    8.47
   2  -5  -3  802.72   11.88
  -7  -5  -3  211.25   10.41
   5  -2  -3  817.52   14.39
   7   2   4  311.71   12.17
  -2  -7   4  294.94    9.98
  -5  -7   4    7.45    3.38
   7   5   4    2.65    2.02
  -5   2   4    8.68    4.12
  -5  -7   4    3.67    3.70
   7   5   4    7.62    2.71
  -2   5   4   15.20    3.39
  -2  -7   4  289.78    6.91
   7   2   4  302.80    9.13
   7   2   4  307.87    7.99
  -5   2   4   14.72    4.11
  -2  -7   4  300.64    5.74
   2  -5  -4   10.34    5.06
   5   7  -4    2.67    3.82
  -7  -5  -4    7.15    5.33
   5   7  -4    1.38    2.50
   5  -2  -4   11.96    4.01
   2  -5  -4    9.49    3.09
  -7  -2  -4  315.94   12.60
   2   7  -4  298.49   10.22
   5  -2  -4   15.79    4.27
  -2   5   5  146.70    6.10
  -5   2   5  157.78    7.96
  -5  -7   5  487.83    9.17
   7   5   5  496.03    6.79
  -5  -7   5  515.60   14.21
   7   5   5  481.11    6.02
  -2  -7   5   25.65    4.66
  -5   2   5  147.55    7.71
   7   2   5   29.91    3.80
   7   2   5   21.69    3.77
   2  -5  -5  144.86    5.91
  -7  -2  -5   24.27    6.45
   5   7  -5  503.77    8.94
   5  -2  -5  157.63    7.71
   5  -2  -5  122.61    7.15
   2  -5  -5  147.67    8.70
   2   7  -5   24.56    4.86
   5   7  -5  515.71   14.24
   2  -5  -5  136.06    7.31
  -7  -5  -5  499.64   15.99
  -5   2   6  187.25    8.44
  -5  -7   6   95.77    3.97
  -2   5   6  191.22    6.81
  -5   2   6  175.35    8.58
  -2  -7   6 1113.62   20.54
   7   2   6 1134.46   14.65
   7   2   6 1100.76   15.24
   2  -5  -6  173.21    6.59
   2  -5  -6  176.92    9.78
   5   7  -6   90.17    3.58
   2  -5  -6  191.37    8.78
   5   7  -6   86.09    7.14
  -7  -5  -6  106.33    8.89
   5  -2  -6  185.42    8.48
  -7  -2  -6 1108.68   22.39
   2   7  -6 1105.22   20.57
   7   2   7  954.07   13.71
   7   2   7  969.57   14.21
  -2   5   7    9.01    3.30
  -5   2   7    8.51    4.59
  -5   2   7    5.97    3.78
  -2  -7   7  932.11   19.53
   5   7  -7   26.68    5.66
   2   7  -7  921.89   19.64
  -7  -5  -7   25.55    6.48
   2  -5  -7   11.29    4.99
   2  -5  -7    8.65    3.07
   5  -2  -7   11.07    4.62
   5  -2  -7    8.71    4.11
  -7  -2  -7  942.34   21.29
   2  -5  -7   11.33    4.19
   7   2   8   74.49    4.76
   7   2   8   64.50    4.60
  -5   2   8   36.30    5.60
  -5   2   8   46.56    5.71
  -2   5   8   41.36    4.53
   5   7  -8    9.21    5.33
   2  -5  -8   42.89    4.52
   2  -5  -8   34.52    5.39
   5  -2  -8   43.89    5.73
   5  -2  -8   43.67    5.70
  -7  -5  -8   -0.14    5.78
  -7  -2  -8   85.69    8.47
   2   7  -8   67.54    6.91
   2  -5  -8   38.97    6.81
  -5   2   9  214.63   10.58
   7   2   9   79.33    5.05
   7   2   9   84.53    4.84
  -5   2   9  200.51    9.81
  -2   5   9  214.83    8.53
  -7  -5  -9  479.98   17.53
   2  -5  -9  201.24    7.92
   2   7  -9   86.42    7.61
   5  -2  -9  205.73   10.27
   2  -5  -9  220.02   12.54
   2  -5  -9  210.12   10.31
   5  -2  -9  239.87   10.35
  -7  -2  -9   84.75    8.52
   5   7  -9  497.01   16.50
  -5   2  10  112.17    9.06
  -2   5  10  103.09    6.84
   7   2  10  759.93   13.27
  -5   2  10  120.02    8.47
   2  -5 -10   98.04    9.55
   2  -5 -10  113.04    6.54
  -7  -2 -10  743.32   15.25
  -7  -2 -10  732.64   20.36
   5  -2 -10  118.27    8.30
   2  -5 -10  120.26    8.59
  -7  -5 -10   14.80    7.08
   2   7 -10  754.71   19.65
   5   7 -10   14.31    5.60
[truncated: 2,588,521 more chars]
