# Supplementary material for: Dinuclear and tetranuclear group 10 metal complexes constructed from linear tetrasilane comprising both Si-H and Si-Si moieties
Source: Commun Chem. 2023 May 15;6:93. doi: 10.1038/s42004-023-00892-8 (PMC10185686; doi:10.1038/s42004-023-00892-8)
Supplement: Supplementary file 15 — Supplementary Data 13 [file 42004_2023_892_MOESM15_ESM.cif]

data_global
_audit_creation_date                               2022-09-13
_audit_creation_method                            'by CrystalStructure 4.3'
_audit_update_record                               ?

#==============================================================================
# PROCESSING SUMMARY (IUCr Office Use Only)

_journal_date_recd_electronic                      ?
_journal_date_from_coeditor                        ?
_journal_date_accepted                             ?
_journal_coeditor_code                             ?

#==============================================================================
# SUBMISSION DETAILS

_publ_contact_author_name                         'ENTER NAME'
_publ_contact_author_email                        'ENTER EMAIL ADDRESS'
_publ_contact_author_fax                          'ENTER FAX NUMBER'
_publ_contact_author_phone                        'ENTER PHONE NUMBER'
_publ_contact_letter
;
    ENTER TEXT OF LETTER
;
_publ_requested_journal                           'ENTER JOURNAL NAME HERE'
_publ_requested_category
                                               'CHOOSE FI FM FO CI CM CO or AD'
_publ_requested_coeditor_name                      ?

#==============================================================================
# TITLE AND AUTHOR LIST

_publ_section_title
;
    ENTER SECTION TITLE
;
_publ_section_title_footnote
;
    ENTER FOOTNOTE TO TITLE OF PAPER
;
loop_
_publ_author_name
_publ_author_footnote
_publ_author_address
' FIRST AUTHORS NAME '
;
  FIRST AUTHORS FOOTNOTES
;
;
  FIRST AUTHORS ADDRESS
;
_publ_section_synopsis
;
    ENTER SYNOPSIS
;

#==============================================================================
# TEXT

_publ_section_abstract
;
    ENTER ABSTRACT
;
_publ_section_comment
;
    ENTER TEXT
;
_publ_section_references
;
    ENTER OTHER REFERENCES

    Rigaku (2019). CrystalStructure. Version 4.3. 
    Rigaku Corporation, Tokyo, Japan.

    Sheldrick, G. M. (2014). Acta Cryst. (2014). A70, C1437.
    SHELXT Version 2014/5

    Sheldrick, G.M. (2008) SHELXL Version 2017/1, Acta Cryst. A64, 112-122.

    Rigaku (1998). REQAB. 
    Rigaku Corporation, Tokyo, Japan.

;
_publ_section_figure_captions
;
    ENTER FIGURE CAPTIONS
;
_publ_section_exptl_prep
;
    ENTER COMPOUND PREPARATION DETAILS
;
_publ_section_exptl_refinement
;
    ENTER SPECIAL DETAILS OF THE REFINEMENT
;

#==============================================================================
data_NI2NHC

#==============================================================================
# CHEMICAL DATA

_chemical_formula_sum                             'C46 H62 N4 Ni2 Si2'
_chemical_formula_moiety                          'C46 H62 N4 Ni2 Si2'
_chemical_formula_weight                           844.59
_chemical_melting_point                            ?

loop_
_atom_type_symbol
_atom_type_description
_atom_type_scat_dispersion_real
_atom_type_scat_dispersion_imag
_atom_type_scat_source
  'C' 'C'  0.0033 0.0016 
;
International Tables for Crystallography
(Vol. C, Tables 4.2.6.8 and 6.1.1.4)
;
  'H' 'H'  0.0000 0.0000 
;
International Tables for Crystallography
(Vol. C, Table 6.1.1.4)
;
  'N' 'N'  0.0061 0.0033 
;
International Tables for Crystallography
(Vol. C, Tables 4.2.6.8 and 6.1.1.4)
;
  'Si' 'Si'  0.0817 0.0704 
;
International Tables for Crystallography
(Vol. C, Tables 4.2.6.8 and 6.1.1.4)
;
  'Ni' 'Ni'  0.3393 1.1124 
;
International Tables for Crystallography
(Vol. C, Tables 4.2.6.8 and 6.1.1.4)
;
#==============================================================================
# CRYSTAL DATA
_space_group_crystal_system                        triclinic
_space_group_name_H-M_alt                         'P -1'
_space_group_name_Hall                            '-P 1'
_space_group_IT_number                             2
loop_
_space_group_symop_id
_space_group_symop_operation_xyz
1   '+X,+Y,+Z'
2   '-X,-Y,-Z'
#------------------------------------------------------------------------------
_cell_length_a                                     10.346(4)
_cell_length_b                                     10.728(4)
_cell_length_c                                     11.238(4)
_cell_angle_alpha                                  100.255(3)
_cell_angle_beta                                   95.690(4)
_cell_angle_gamma                                  110.268(5)
_cell_volume                                       1133.8(7)
_cell_formula_units_Z                              1
_cell_measurement_reflns_used                      3777
_cell_measurement_theta_min                        3.07
_cell_measurement_theta_max                        27.48
_cell_measurement_temperature                      123
#------------------------------------------------------------------------------
_exptl_crystal_description                         block
_exptl_crystal_colour                              red
_exptl_crystal_size_max                            0.150
_exptl_crystal_size_mid                            0.100
_exptl_crystal_size_min                            0.100
_exptl_crystal_density_diffrn                      1.237
_exptl_crystal_density_meas                        ?
_exptl_crystal_density_method                     'not measured'
_exptl_crystal_F_000                               450.00
_exptl_absorpt_coefficient_mu                      0.918
_exptl_absorpt_correction_type                     multi-scan
_exptl_absorpt_process_details                    'REQAB (Rigaku, 1998)'
_exptl_absorpt_correction_T_min                    0.736
_exptl_absorpt_correction_T_max                    0.912

#==============================================================================
# EXPERIMENTAL DATA

_diffrn_ambient_temperature                        123
_diffrn_radiation_type                            'Mo K\a'
_diffrn_radiation_wavelength                       0.71075
_diffrn_measurement_device_type                   'Rigaku Saturn724'
_diffrn_measurement_method                         \w
_diffrn_detector_area_resol_mean                   7.111
_diffrn_reflns_number                              9338
_diffrn_reflns_av_unetI/netI                       0.0943
_diffrn_reflns_av_R_equivalents                    0.1208
_diffrn_reflns_theta_max                           27.500
_diffrn_reflns_theta_min                           3.071
_diffrn_reflns_theta_full                          25.242
_diffrn_measured_fraction_theta_max                0.958
_diffrn_measured_fraction_theta_full               0.977
_diffrn_reflns_Laue_measured_fraction_max          0.958
_diffrn_reflns_Laue_measured_fraction_full         0.977
_diffrn_reflns_point_group_measured_fraction_max   0.958
_diffrn_reflns_point_group_measured_fraction_full  0.977
_diffrn_reflns_limit_h_min                        -13
_diffrn_reflns_limit_h_max                         13
_diffrn_reflns_limit_k_min                        -13
_diffrn_reflns_limit_k_max                         13
_diffrn_reflns_limit_l_min                        -11
_diffrn_reflns_limit_l_max                         14
_diffrn_standards_number                           0
_diffrn_standards_interval_count                   .
_diffrn_standards_decay_%                          ?
_reflns_number_total                               4993
_reflns_number_gt                                  4545
_reflns_threshold_expression                       F^2^>2.0\s(F^2^)
_reflns_Friedel_coverage          0.000
_reflns_Friedel_fraction_max      .
_reflns_Friedel_fraction_full     .

#==============================================================================
# REFINEMENT DATA

_refine_special_details
;
    Refinement was performed using all reflections. The weighted 
    R-factor (wR) and goodness of fit (S) are based on F^2^.
    R-factor (gt) are based on F. The threshold expression of
    F^2^ > 2.0 sigma(F^2^) is used only for calculating R-factor (gt).
;
_refine_ls_structure_factor_coef                   Fsqd
_refine_ls_R_factor_all                            0.0571
_refine_ls_R_factor_gt                             0.0532
_refine_ls_wR_factor_ref                           0.1380
_refine_ls_wR_factor_gt                            0.1331
_refine_ls_number_restraints                       0
_refine_ls_hydrogen_treatment                      mixed
_refine_ls_number_reflns                           4993
_refine_ls_number_parameters                       254
_refine_ls_goodness_of_fit_ref                     0.938
_refine_ls_weighting_scheme                        calc
_refine_ls_weighting_details
           'w = 1/[\s^2^(Fo^2^)+(0.0861P)^2^+0.7865P] where P=(Fo^2^+2Fc^2^)/3'
_atom_sites_solution_hydrogens                     geom
_atom_sites_solution_primary                       direct
_atom_sites_solution_secondary                     difmap
_refine_ls_shift/su_max                            0.001
_refine_diff_density_max                           1.49
_refine_diff_density_min                          -1.30
_refine_ls_extinction_method                       none
_refine_ls_extinction_coef                         ?

#==============================================================================
# ATOMIC COORDINATES AND THERMAL PARAMETERS

loop_
 _atom_site_label
 _atom_site_type_symbol
 _atom_site_fract_x
 _atom_site_fract_y
 _atom_site_fract_z
 _atom_site_U_iso_or_equiv
 _atom_site_adp_type
 _atom_site_occupancy
 _atom_site_site_symmetry_order  
 _atom_site_calc_flag
 _atom_site_refinement_flags_posn
 _atom_site_refinement_flags_adp
 _atom_site_refinement_flags_occupancy
 _atom_site_disorder_assembly
 _atom_site_disorder_group
Ni1 Ni 0.38853(3) 0.48788(3) 0.54059(2) 0.01439(12) Uani 1 1 d . . . . .
Si1 Si 0.59397(6) 0.55738(6) 0.65816(5) 0.01537(15) Uani 1 1 d . . . . .
N1 N 0.19929(19) 0.3873(2) 0.70885(16) 0.0172(4) Uani 1 1 d . . . . .
N2 N 0.20749(19) 0.5846(2) 0.68580(17) 0.0174(4) Uani 1 1 d . . . . .
C1 C 0.2652(2) 0.4905(2) 0.65414(18) 0.0162(4) Uani 1 1 d . . . . .
C2 C 0.0977(2) 0.4159(3) 0.77022(19) 0.0199(5) Uani 1 1 d . . . . .
C3 C 0.1025(2) 0.5394(3) 0.75593(19) 0.0198(5) Uani 1 1 d . . . . .
C4 C 0.2314(2) 0.2629(2) 0.6904(2) 0.0204(4) Uani 1 1 d . . . . .
H4 H 0.314834 0.282418 0.648592 0.025 Uiso 1 1 calc R U . . .
C5 C 0.1140(3) 0.1434(3) 0.6026(2) 0.0309(6) Uani 1 1 d . . . . .
H5A H 0.093052 0.170093 0.526120 0.037 Uiso 1 1 calc R U . . .
H5B H 0.030136 0.117922 0.640569 0.037 Uiso 1 1 calc R U . . .
H5C H 0.143295 0.065426 0.584532 0.037 Uiso 1 1 calc R U . . .
C6 C 0.2745(3) 0.2293(3) 0.8100(2) 0.0254(5) Uani 1 1 d . . . . .
H6A H 0.312142 0.157007 0.793033 0.030 Uiso 1 1 calc R U . . .
H6B H 0.192810 0.198100 0.849955 0.030 Uiso 1 1 calc R U . . .
H6C H 0.346288 0.310936 0.864226 0.030 Uiso 1 1 calc R U . . .
C7 C 0.0086(3) 0.3262(3) 0.8416(3) 0.0314(6) Uani 1 1 d . . . . .
H7A H 0.066813 0.325911 0.915752 0.038 Uiso 1 1 calc R U . . .
H7B H -0.035978 0.233099 0.791018 0.038 Uiso 1 1 calc R U . . .
H7C H -0.063635 0.360783 0.864895 0.038 Uiso 1 1 calc R U . . .
C8 C 0.0161(3) 0.6168(3) 0.8030(3) 0.0317(6) Uani 1 1 d . . . . .
H8A H -0.020127 0.650317 0.736588 0.038 Uiso 1 1 calc R U . . .
H8B H 0.073804 0.694304 0.870159 0.038 Uiso 1 1 calc R U . . .
H8C H -0.062340 0.556681 0.833341 0.038 Uiso 1 1 calc R U . . .
C9 C 0.2461(3) 0.7076(3) 0.6346(2) 0.0234(5) Uani 1 1 d . . . . .
H9 H 0.334344 0.715267 0.602008 0.028 Uiso 1 1 calc R U . . .
C10 C 0.1364(3) 0.6892(3) 0.5249(3) 0.0355(6) Uani 1 1 d . . . . .
H10A H 0.120883 0.604383 0.465529 0.043 Uiso 1 1 calc R U . . .
H10B H 0.169432 0.766542 0.485843 0.043 Uiso 1 1 calc R U . . .
H10C H 0.048527 0.684904 0.552837 0.043 Uiso 1 1 calc R U . . .
C11 C 0.2795(3) 0.8393(3) 0.7305(3) 0.0377(7) Uani 1 1 d . . . . .
H11A H 0.337489 0.838432 0.804583 0.045 Uiso 1 1 calc R U . . .
H11B H 0.192235 0.846806 0.751134 0.045 Uiso 1 1 calc R U . . .
H11C H 0.330303 0.917476 0.697530 0.045 Uiso 1 1 calc R U . . .
C12 C 0.6192(2) 0.4401(2) 0.75864(19) 0.0181(4) Uani 1 1 d . . . . .
C13 C 0.6066(3) 0.3073(3) 0.7046(2) 0.0272(5) Uani 1 1 d . . . . .
H13 H 0.587444 0.277850 0.617618 0.033 Uiso 1 1 calc R U . . .
C14 C 0.6215(3) 0.2173(3) 0.7758(3) 0.0348(6) Uani 1 1 d . . . . .
H14 H 0.614417 0.128320 0.737187 0.042 Uiso 1 1 calc R U . . .
C15 C 0.6466(3) 0.2580(3) 0.9030(3) 0.0342(6) Uani 1 1 d . . . . .
H15 H 0.655373 0.196533 0.951685 0.041 Uiso 1 1 calc R U . . .
C16 C 0.6588(3) 0.3880(3) 0.9586(2) 0.0319(6) Uani 1 1 d . . . . .
H16 H 0.675887 0.415995 1.045591 0.038 Uiso 1 1 calc R U . . .
C17 C 0.6461(2) 0.4784(3) 0.8875(2) 0.0232(5) Uani 1 1 d . . . . .
H17 H 0.655901 0.567984 0.926979 0.028 Uiso 1 1 calc R U . . .
C18 C 0.6726(2) 0.7348(2) 0.76238(19) 0.0188(4) Uani 1 1 d . . . . .
C19 C 0.6010(3) 0.7785(3) 0.8498(2) 0.0265(5) Uani 1 1 d . . . . .
H19 H 0.508549 0.720605 0.852489 0.032 Uiso 1 1 calc R U . . .
C20 C 0.6614(3) 0.9044(3) 0.9329(2) 0.0315(6) Uani 1 1 d . . . . .
H20 H 0.610066 0.931902 0.990887 0.038 Uiso 1 1 calc R U . . .
C21 C 0.7965(3) 0.9893(3) 0.9309(3) 0.0353(6) Uani 1 1 d . . . . .
H21 H 0.838899 1.074590 0.988419 0.042 Uiso 1 1 calc R U . . .
C22 C 0.8693(3) 0.9493(3) 0.8445(3) 0.0353(6) Uani 1 1 d . . . . .
H22 H 0.961980 1.007448 0.842627 0.042 Uiso 1 1 calc R U . . .
C23 C 0.8075(3) 0.8246(3) 0.7607(2) 0.0260(5) Uani 1 1 d . . . . .
H23 H 0.858082 0.799614 0.700775 0.031 Uiso 1 1 calc R U . . .
H1 H 0.275(4) 0.448(4) 0.420(3) 0.037(9) Uiso 1 1 d . . . . .

loop_
 _atom_site_aniso_label
 _atom_site_aniso_U_11
 _atom_site_aniso_U_22
 _atom_site_aniso_U_33
 _atom_site_aniso_U_23
 _atom_site_aniso_U_13
 _atom_site_aniso_U_12
Ni1 0.01453(18) 0.01730(18) 0.00721(16) 0.00238(11) 0.00116(10) 0.00127(12)
Si1 0.0166(3) 0.0176(3) 0.0070(3) 0.0022(2) 0.0006(2) 0.0011(2)
N1 0.0173(9) 0.0189(9) 0.0111(8) 0.0030(7) 0.0031(6) 0.0014(7)
N2 0.0166(9) 0.0201(9) 0.0114(8) 0.0014(7) 0.0006(6) 0.0034(7)
C1 0.0158(10) 0.0177(10) 0.0084(9) 0.0019(8) -0.0018(7) -0.0005(8)
C2 0.0166(10) 0.0273(12) 0.0100(9) 0.0018(9) 0.0014(7) 0.0026(9)
C3 0.0155(10) 0.0270(12) 0.0102(9) -0.0011(9) 0.0001(7) 0.0030(9)
C4 0.0244(11) 0.0180(11) 0.0145(10) 0.0027(8) 0.0005(8) 0.0036(9)
C5 0.0313(13) 0.0252(13) 0.0246(12) -0.0011(10) -0.0050(10) 0.0022(11)
C6 0.0254(12) 0.0266(12) 0.0213(11) 0.0102(10) 0.0010(9) 0.0046(10)
C7 0.0263(13) 0.0378(15) 0.0275(13) 0.0129(12) 0.0135(10) 0.0037(11)
C8 0.0292(13) 0.0397(15) 0.0267(13) 0.0021(12) 0.0075(10) 0.0155(12)
C9 0.0270(12) 0.0206(11) 0.0232(11) 0.0066(9) 0.0034(9) 0.0089(10)
C10 0.0415(16) 0.0395(16) 0.0275(13) 0.0159(12) -0.0003(11) 0.0150(13)
C11 0.0458(17) 0.0234(13) 0.0385(16) 0.0004(12) 0.0019(13) 0.0109(13)
C12 0.0147(10) 0.0229(11) 0.0132(10) 0.0057(8) 0.0003(7) 0.0025(9)
C13 0.0288(13) 0.0280(13) 0.0238(12) 0.0077(10) 0.0057(10) 0.0080(11)
C14 0.0344(15) 0.0290(14) 0.0471(17) 0.0166(13) 0.0113(12) 0.0144(12)
C15 0.0243(13) 0.0409(16) 0.0429(16) 0.0293(13) 0.0044(11) 0.0094(12)
C16 0.0252(12) 0.0425(16) 0.0223(12) 0.0196(12) -0.0027(9) 0.0012(12)
C17 0.0204(11) 0.0261(12) 0.0150(10) 0.0077(9) -0.0024(8) -0.0011(9)
C18 0.0218(11) 0.0183(11) 0.0115(9) 0.0039(8) -0.0007(8) 0.0024(9)
C19 0.0296(13) 0.0233(12) 0.0206(11) 0.0028(10) 0.0065(9) 0.0029(10)
C20 0.0430(15) 0.0250(13) 0.0215(12) -0.0015(10) 0.0037(11) 0.0105(12)
C21 0.0449(16) 0.0179(12) 0.0310(14) -0.0040(11) -0.0077(12) 0.0056(12)
C22 0.0279(14) 0.0190(12) 0.0479(17) 0.0054(12) -0.0027(12) -0.0013(11)
C23 0.0263(12) 0.0199(12) 0.0272(12) 0.0057(10) 0.0031(9) 0.0034(10)

#==============================================================================
_computing_data_collection
                                             'CrystalClear (Rigaku Inc., 2008)'
_computing_cell_refinement                         CrystalClear
_computing_data_reduction                          CrystalClear
_computing_structure_solution
                                      'SHELXT Version 2014/5 (Sheldrick, 2014)'
_computing_structure_refinement
                                      'SHELXL Version 2017/1 (Sheldrick, 2008)'
_computing_publication_material
                                          'CrystalStructure 4.3 (Rigaku, 2019)'
_computing_molecular_graphics                     'CrystalStructure 4.3'

#==============================================================================
# MOLECULAR GEOMETRY

_geom_special_details
;
 All esds (except the esd in the dihedral angle between two l.s. planes)
 are estimated using the full covariance matrix.  The cell esds are taken
 into account individually in the estimation of esds in distances, angles
 and torsion angles; correlations between esds in cell parameters are only
 used when they are defined by crystal symmetry.  An approximate (isotropic)
 treatment of cell esds is used for estimating esds involving l.s. planes.
;

loop_
 _geom_bond_atom_site_label_1
 _geom_bond_atom_site_label_2
 _geom_bond_distance
 _geom_bond_site_symmetry_2
 _geom_bond_publ_flag
Ni1 C1 1.895(2) . ?
Ni1 Si1 2.1941(9) . ?
Ni1 Si1 2.2387(10) 2_666 ?
Ni1 Ni1 2.5112(9) 2_666 ?
Ni1 H1 1.59(3) . ?
Si1 C18 1.898(2) . ?
Si1 C12 1.898(2) . ?
N1 C1 1.368(3) . ?
N1 C2 1.402(3) . ?
N1 C4 1.469(3) . ?
N2 C1 1.354(3) . ?
N2 C3 1.406(3) . ?
N2 C9 1.477(3) . ?
C2 C3 1.348(4) . ?
C2 C7 1.492(3) . ?
C3 C8 1.490(3) . ?
C4 C6 1.516(3) . ?
C4 C5 1.525(3) . ?
C4 H4 1.0000 . ?
C5 H5A 0.9800 . ?
C5 H5B 0.9800 . ?
C5 H5C 0.9800 . ?
C6 H6A 0.9800 . ?
C6 H6B 0.9800 . ?
C6 H6C 0.9800 . ?
C7 H7A 0.9800 . ?
C7 H7B 0.9800 . ?
C7 H7C 0.9800 . ?
C8 H8A 0.9800 . ?
C8 H8B 0.9800 . ?
C8 H8C 0.9800 . ?
C9 C11 1.524(4) . ?
C9 C10 1.526(4) . ?
C9 H9 1.0000 . ?
C10 H10A 0.9800 . ?
C10 H10B 0.9800 . ?
C10 H10C 0.9800 . ?
C11 H11A 0.9800 . ?
C11 H11B 0.9800 . ?
C11 H11C 0.9800 . ?
C12 C13 1.401(4) . ?
C12 C17 1.404(3) . ?
C13 C14 1.396(4) . ?
C13 H13 0.9500 . ?
C14 C15 1.389(5) . ?
C14 H14 0.9500 . ?
C15 C16 1.380(5) . ?
C15 H15 0.9500 . ?
C16 C17 1.392(4) . ?
C16 H16 0.9500 . ?
C17 H17 0.9500 . ?
C18 C19 1.397(3) . ?
C18 C23 1.399(3) . ?
C19 C20 1.392(4) . ?
C19 H19 0.9500 . ?
C20 C21 1.384(4) . ?
C20 H20 0.9500 . ?
C21 C22 1.384(4) . ?
C21 H21 0.9500 . ?
C22 C23 1.387(4) . ?
C22 H22 0.9500 . ?
C23 H23 0.9500 . ?

loop_
 _geom_angle_atom_site_label_1
 _geom_angle_atom_site_label_2
 _geom_angle_atom_site_label_3
 _geom_angle
 _geom_angle_site_symmetry_1
 _geom_angle_site_symmetry_3
 _geom_angle_publ_flag
C1 Ni1 Si1 103.54(7) . . ?
C1 Ni1 Si1 145.46(7) . 2_666 ?
Si1 Ni1 Si1 110.99(3) . 2_666 ?
C1 Ni1 Ni1 159.88(6) . 2_666 ?
Si1 Ni1 Ni1 56.34(3) . 2_666 ?
Si1 Ni1 Ni1 54.658(19) 2_666 2_666 ?
C1 Ni1 H1 96.4(12) . . ?
Si1 Ni1 H1 159.5(13) . . ?
Si1 Ni1 H1 49.2(12) 2_666 . ?
Ni1 Ni1 H1 103.7(12) 2_666 . ?
C18 Si1 C12 104.80(10) . . ?
C18 Si1 Ni1 120.72(8) . . ?
C12 Si1 Ni1 116.24(7) . . ?
C18 Si1 Ni1 123.72(7) . 2_666 ?
C12 Si1 Ni1 119.72(8) . 2_666 ?
Ni1 Si1 Ni1 69.01(3) . 2_666 ?
C1 N1 C2 110.9(2) . . ?
C1 N1 C4 120.07(18) . . ?
C2 N1 C4 128.8(2) . . ?
C1 N2 C3 111.4(2) . . ?
C1 N2 C9 119.80(19) . . ?
C3 N2 C9 128.4(2) . . ?
N2 C1 N1 104.44(19) . . ?
N2 C1 Ni1 128.15(17) . . ?
N1 C1 Ni1 126.82(17) . . ?
C3 C2 N1 106.8(2) . . ?
C3 C2 C7 128.2(2) . . ?
N1 C2 C7 124.9(2) . . ?
C2 C3 N2 106.4(2) . . ?
C2 C3 C8 128.5(2) . . ?
N2 C3 C8 125.1(2) . . ?
N1 C4 C6 112.98(19) . . ?
N1 C4 C5 111.6(2) . . ?
C6 C4 C5 113.2(2) . . ?
N1 C4 H4 106.1 . . ?
C6 C4 H4 106.1 . . ?
C5 C4 H4 106.1 . . ?
C4 C5 H5A 109.5 . . ?
C4 C5 H5B 109.5 . . ?
H5A C5 H5B 109.5 . . ?
C4 C5 H5C 109.5 . . ?
H5A C5 H5C 109.5 . . ?
H5B C5 H5C 109.5 . . ?
C4 C6 H6A 109.5 . . ?
C4 C6 H6B 109.5 . . ?
H6A C6 H6B 109.5 . . ?
C4 C6 H6C 109.5 . . ?
H6A C6 H6C 109.5 . . ?
H6B C6 H6C 109.5 . . ?
C2 C7 H7A 109.5 . . ?
C2 C7 H7B 109.5 . . ?
H7A C7 H7B 109.5 . . ?
C2 C7 H7C 109.5 . . ?
H7A C7 H7C 109.5 . . ?
H7B C7 H7C 109.5 . . ?
C3 C8 H8A 109.5 . . ?
C3 C8 H8B 109.5 . . ?
H8A C8 H8B 109.5 . . ?
C3 C8 H8C 109.5 . . ?
H8A C8 H8C 109.5 . . ?
H8B C8 H8C 109.5 . . ?
N2 C9 C11 113.5(2) . . ?
N2 C9 C10 110.6(2) . . ?
C11 C9 C10 113.0(2) . . ?
N2 C9 H9 106.4 . . ?
C11 C9 H9 106.4 . . ?
C10 C9 H9 106.4 . . ?
C9 C10 H10A 109.5 . . ?
C9 C10 H10B 109.5 . . ?
H10A C10 H10B 109.5 . . ?
C9 C10 H10C 109.5 . . ?
H10A C10 H10C 109.5 . . ?
H10B C10 H10C 109.5 . . ?
C9 C11 H11A 109.5 . . ?
C9 C11 H11B 109.5 . . ?
H11A C11 H11B 109.5 . . ?
C9 C11 H11C 109.5 . . ?
H11A C11 H11C 109.5 . . ?
H11B C11 H11C 109.5 . . ?
C13 C12 C17 117.2(2) . . ?
C13 C12 Si1 119.89(17) . . ?
C17 C12 Si1 122.89(19) . . ?
C14 C13 C12 121.4(2) . . ?
C14 C13 H13 119.3 . . ?
C12 C13 H13 119.3 . . ?
C15 C14 C13 119.9(3) . . ?
C15 C14 H14 120.0 . . ?
C13 C14 H14 120.0 . . ?
C16 C15 C14 119.8(3) . . ?
C16 C15 H15 120.1 . . ?
C14 C15 H15 120.1 . . ?
C15 C16 C17 120.2(3) . . ?
C15 C16 H16 119.9 . . ?
C17 C16 H16 119.9 . . ?
C16 C17 C12 121.4(3) . . ?
C16 C17 H17 119.3 . . ?
C12 C17 H17 119.3 . . ?
C19 C18 C23 116.9(2) . . ?
C19 C18 Si1 121.16(18) . . ?
C23 C18 Si1 121.84(18) . . ?
C20 C19 C18 121.8(2) . . ?
C20 C19 H19 119.1 . . ?
C18 C19 H19 119.1 . . ?
C21 C20 C19 119.8(3) . . ?
C21 C20 H20 120.1 . . ?
C19 C20 H20 120.1 . . ?
C20 C21 C22 119.6(3) . . ?
C20 C21 H21 120.2 . . ?
C22 C21 H21 120.2 . . ?
C21 C22 C23 120.2(3) . . ?
C21 C22 H22 119.9 . . ?
C23 C22 H22 119.9 . . ?
C22 C23 C18 121.6(2) . . ?
C22 C23 H23 119.2 . . ?
C18 C23 H23 119.2 . . ?

loop_
 _geom_torsion_atom_site_label_1
 _geom_torsion_atom_site_label_2
 _geom_torsion_atom_site_label_3
 _geom_torsion_atom_site_label_4
 _geom_torsion
 _geom_torsion_site_symmetry_1
 _geom_torsion_site_symmetry_2
 _geom_torsion_site_symmetry_3
 _geom_torsion_site_symmetry_4
 _geom_torsion_publ_flag
C3 N2 C1 N1 -2.2(2) . . . . ?
C9 N2 C1 N1 -175.33(18) . . . . ?
C3 N2 C1 Ni1 169.37(16) . . . . ?
C9 N2 C1 Ni1 -3.8(3) . . . . ?
C2 N1 C1 N2 2.2(2) . . . . ?
C4 N1 C1 N2 177.52(18) . . . . ?
C2 N1 C1 Ni1 -169.55(15) . . . . ?
C4 N1 C1 Ni1 5.8(3) . . . . ?
Si1 Ni1 C1 N2 102.39(18) . . . . ?
Si1 Ni1 C1 N2 -78.0(2) 2_666 . . . ?
Ni1 Ni1 C1 N2 103.0(3) 2_666 . . . ?
Si1 Ni1 C1 N1 -87.84(18) . . . . ?
Si1 Ni1 C1 N1 91.7(2) 2_666 . . . ?
Ni1 Ni1 C1 N1 -87.2(3) 2_666 . . . ?
C1 N1 C2 C3 -1.3(2) . . . . ?
C4 N1 C2 C3 -176.2(2) . . . . ?
C1 N1 C2 C7 -178.7(2) . . . . ?
C4 N1 C2 C7 6.4(4) . . . . ?
N1 C2 C3 N2 0.0(2) . . . . ?
C7 C2 C3 N2 177.2(2) . . . . ?
N1 C2 C3 C8 179.9(2) . . . . ?
C7 C2 C3 C8 -2.8(4) . . . . ?
C1 N2 C3 C2 1.4(2) . . . . ?
C9 N2 C3 C2 173.8(2) . . . . ?
C1 N2 C3 C8 -178.5(2) . . . . ?
C9 N2 C3 C8 -6.1(4) . . . . ?
C1 N1 C4 C6 125.9(2) . . . . ?
C2 N1 C4 C6 -59.6(3) . . . . ?
C1 N1 C4 C5 -105.2(2) . . . . ?
C2 N1 C4 C5 69.2(3) . . . . ?
C1 N2 C9 C11 -133.7(2) . . . . ?
C3 N2 C9 C11 54.5(3) . . . . ?
C1 N2 C9 C10 98.0(3) . . . . ?
C3 N2 C9 C10 -73.8(3) . . . . ?
C18 Si1 C12 C13 -163.47(19) . . . . ?
Ni1 Si1 C12 C13 60.5(2) . . . . ?
Ni1 Si1 C12 C13 -19.2(2) 2_666 . . . ?
C18 Si1 C12 C17 18.6(2) . . . . ?
Ni1 Si1 C12 C17 -117.38(18) . . . . ?
Ni1 Si1 C12 C17 162.90(16) 2_666 . . . ?
C17 C12 C13 C14 -0.6(4) . . . . ?
Si1 C12 C13 C14 -178.6(2) . . . . ?
C12 C13 C14 C15 1.3(4) . . . . ?
C13 C14 C15 C16 -1.0(4) . . . . ?
C14 C15 C16 C17 -0.1(4) . . . . ?
C15 C16 C17 C12 0.8(4) . . . . ?
C13 C12 C17 C16 -0.4(3) . . . . ?
Si1 C12 C17 C16 177.52(18) . . . . ?
C12 Si1 C18 C19 -77.0(2) . . . . ?
Ni1 Si1 C18 C19 56.6(2) . . . . ?
Ni1 Si1 C18 C19 140.60(18) 2_666 . . . ?
C12 Si1 C18 C23 99.1(2) . . . . ?
Ni1 Si1 C18 C23 -127.39(19) . . . . ?
Ni1 Si1 C18 C23 -43.4(2) 2_666 . . . ?
C23 C18 C19 C20 -1.0(4) . . . . ?
Si1 C18 C19 C20 175.2(2) . . . . ?
C18 C19 C20 C21 -0.6(4) . . . . ?
C19 C20 C21 C22 1.2(5) . . . . ?
C20 C21 C22 C23 -0.2(5) . . . . ?
C21 C22 C23 C18 -1.5(4) . . . . ?
C19 C18 C23 C22 2.1(4) . . . . ?
Si1 C18 C23 C22 -174.1(2) . . . . ?


#==============================================================================
# Additional structures and associated data_? identifiers
# should be added at this point if there is more than one 
# structure analysis in the CIF.

_shelx_res_file
;
TITL NI2NHC
    shelxl.res
    created by SHELXL-2017/1 at 12:17:14 on 13-Sep-2022
CELL  0.71075 10.34610 10.72770 11.23780 100.25540 95.68960 110.26820
ZERR  1 0.00360 0.00380 0.00390 0.00320 0.00370 0.00450
LATT 1
SFAC C H N SI NI
UNIT 46 62 4 2 2
L.S. 20
FMAP 2
PLAN 20
WPDB -2
HTAB
BOND $H
CONF
LIST 4
TEMP -149.8
ACTA
SIZE 0.150 0.100 0.100
WGHT    0.086100    0.786500
FVAR       1.10694
NI1   5    0.388528    0.487877    0.540588    11.00000    0.01453    0.01730 =
         0.00721    0.00238    0.00116    0.00127
SI1   4    0.593973    0.557379    0.658160    11.00000    0.01656    0.01765 =
         0.00701    0.00215    0.00060    0.00114
N1    3    0.199287    0.387323    0.708853    11.00000    0.01734    0.01888 =
         0.01112    0.00303    0.00310    0.00139
N2    3    0.207488    0.584613    0.685801    11.00000    0.01663    0.02009 =
         0.01142    0.00143    0.00055    0.00345
C1    1    0.265213    0.490505    0.654145    11.00000    0.01578    0.01766 =
         0.00844    0.00193   -0.00182   -0.00047
C2    1    0.097700    0.415860    0.770216    11.00000    0.01664    0.02729 =
         0.01003    0.00176    0.00141    0.00259
C3    1    0.102460    0.539425    0.755926    11.00000    0.01555    0.02699 =
         0.01025   -0.00114    0.00013    0.00298
C4    1    0.231413    0.262879    0.690422    11.00000    0.02438    0.01795 =
         0.01446    0.00266    0.00049    0.00360
AFIX  13
H4    2    0.314834    0.282418    0.648592    11.00000   -1.20000
AFIX   0
C5    1    0.113978    0.143402    0.602558    11.00000    0.03129    0.02522 =
         0.02458   -0.00112   -0.00497    0.00221
AFIX 137
H5A   2    0.093052    0.170093    0.526120    11.00000   -1.20000
H5B   2    0.030136    0.117922    0.640569    11.00000   -1.20000
H5C   2    0.143295    0.065426    0.584532    11.00000   -1.20000
AFIX   0
C6    1    0.274470    0.229258    0.809979    11.00000    0.02544    0.02656 =
         0.02129    0.01021    0.00104    0.00458
AFIX 137
H6A   2    0.312142    0.157007    0.793033    11.00000   -1.20000
H6B   2    0.192810    0.198100    0.849955    11.00000   -1.20000
H6C   2    0.346288    0.310936    0.864226    11.00000   -1.20000
AFIX   0
C7    1    0.008583    0.326227    0.841591    11.00000    0.02630    0.03783 =
         0.02747    0.01286    0.01348    0.00371
AFIX 137
H7A   2    0.066813    0.325911    0.915752    11.00000   -1.20000
H7B   2   -0.035978    0.233099    0.791018    11.00000   -1.20000
H7C   2   -0.063635    0.360783    0.864895    11.00000   -1.20000
AFIX   0
C8    1    0.016057    0.616802    0.803034    11.00000    0.02923    0.03965 =
         0.02668    0.00207    0.00746    0.01548
AFIX 137
H8A   2   -0.020127    0.650317    0.736588    11.00000   -1.20000
H8B   2    0.073804    0.694304    0.870159    11.00000   -1.20000
H8C   2   -0.062340    0.556681    0.833341    11.00000   -1.20000
AFIX   0
C9    1    0.246106    0.707642    0.634648    11.00000    0.02701    0.02059 =
         0.02324    0.00657    0.00344    0.00893
AFIX  13
H9    2    0.334344    0.715267    0.602008    11.00000   -1.20000
AFIX   0
C10   1    0.136428    0.689220    0.524899    11.00000    0.04152    0.03947 =
         0.02754    0.01594   -0.00027    0.01499
AFIX 137
H10A  2    0.120883    0.604383    0.465529    11.00000   -1.20000
H10B  2    0.169432    0.766542    0.485843    11.00000   -1.20000
H10C  2    0.048527    0.684904    0.552837    11.00000   -1.20000
AFIX   0
C11   1    0.279515    0.839340    0.730529    11.00000    0.04579    0.02343 =
         0.03846    0.00041    0.00188    0.01091
AFIX 137
H11A  2    0.337489    0.838432    0.804583    11.00000   -1.20000
H11B  2    0.192235    0.846806    0.751134    11.00000   -1.20000
H11C  2    0.330303    0.917476    0.697530    11.00000   -1.20000
AFIX   0
C12   1    0.619161    0.440057    0.758644    11.00000    0.01468    0.02286 =
         0.01316    0.00573    0.00032    0.00250
C13   1    0.606551    0.307291    0.704585    11.00000    0.02878    0.02800 =
         0.02376    0.00773    0.00575    0.00803
AFIX  43
H13   2    0.587444    0.277850    0.617618    11.00000   -1.20000
AFIX   0
C14   1    0.621459    0.217295    0.775758    11.00000    0.03442    0.02902 =
         0.04713    0.01659    0.01131    0.01443
AFIX  43
H14   2    0.614417    0.128320    0.737187    11.00000   -1.20000
AFIX   0
C15   1    0.646597    0.258019    0.903020    11.00000    0.02433    0.04086 =
         0.04290    0.02932    0.00438    0.00936
AFIX  43
H15   2    0.655373    0.196533    0.951685    11.00000   -1.20000
AFIX   0
C16   1    0.658785    0.388035    0.958550    11.00000    0.02516    0.04245 =
         0.02226    0.01963   -0.00265    0.00124
AFIX  43
H16   2    0.675887    0.415995    1.045591    11.00000   -1.20000
AFIX   0
C17   1    0.646105    0.478412    0.887457    11.00000    0.02038    0.02609 =
         0.01503    0.00769   -0.00243   -0.00112
AFIX  43
H17   2    0.655901    0.567984    0.926979    11.00000   -1.20000
AFIX   0
C18   1    0.672570    0.734806    0.762375    11.00000    0.02183    0.01828 =
         0.01147    0.00389   -0.00068    0.00242
C19   1    0.601007    0.778461    0.849750    11.00000    0.02956    0.02330 =
         0.02057    0.00278    0.00651    0.00289
AFIX  43
H19   2    0.508549    0.720605    0.852489    11.00000   -1.20000
AFIX   0
C20   1    0.661411    0.904383    0.932919    11.00000    0.04297    0.02505 =
         0.02153   -0.00148    0.00375    0.01054
AFIX  43
H20   2    0.610066    0.931902    0.990887    11.00000   -1.20000
AFIX   0
C21   1    0.796460    0.989321    0.930878    11.00000    0.04494    0.01788 =
         0.03101   -0.00400   -0.00768    0.00563
AFIX  43
H21   2    0.838899    1.074590    0.988419    11.00000   -1.20000
AFIX   0
C22   1    0.869346    0.949333    0.844529    11.00000    0.02792    0.01902 =
         0.04787    0.00539   -0.00266   -0.00134
AFIX  43
H22   2    0.961980    1.007448    0.842627    11.00000   -1.20000
AFIX   0
C23   1    0.807531    0.824637    0.760744    11.00000    0.02633    0.01987 =
         0.02722    0.00571    0.00309    0.00335
AFIX  43
H23   2    0.858082    0.799614    0.700775    11.00000   -1.20000
AFIX   0
H1    2    0.274960    0.448058    0.420161    11.00000    0.03719
HKLF 4


REM  NI2NHC
REM R1 =  0.0532 for    4545 Fo > 4sig(Fo)  and  0.0571 for all    4993 data
REM    254 parameters refined using      0 restraints

END

WGHT      0.0781      0.3143

REM No hydrogen bonds found for HTAB generation

REM Highest difference peak  1.487,  deepest hole -1.297,  1-sigma level  0.108
Q1    1   0.3388  0.5419  0.5393  11.00000  0.05    1.49
Q2    1   0.4253  0.4210  0.5392  11.00000  0.05    1.45
Q3    1   0.6350  0.5020  0.6631  11.00000  0.05    0.72
Q4    1   0.5567  0.6165  0.6754  11.00000  0.05    0.66
Q5    1   0.5032  0.5838  0.5620  11.00000  0.05    0.64
Q6    1   0.0630  0.5750  0.7806  11.00000  0.05    0.52
Q7    1   0.2038  0.3222  0.6958  11.00000  0.05    0.49
Q8    1   0.2553  0.5560  0.6961  11.00000  0.05    0.48
Q9    1   0.2432  0.5414  0.4813  11.00000  0.05    0.42
Q10   1   0.6541  0.3219  0.9190  11.00000  0.05    0.42
Q11   1   0.5518  0.6965  0.6353  11.00000  0.05    0.42
Q12   1   0.0549  0.4640  0.7436  11.00000  0.05    0.41
Q13   1   0.3609  0.5251  0.7405  11.00000  0.05    0.39
Q14   1   0.1561  0.3967  0.7635  11.00000  0.05    0.37
Q15   1   0.6242  0.4248  0.9221  11.00000  0.05    0.36
Q16   1   0.1338  0.4791  0.7872  11.00000  0.05    0.35
Q17   1  -0.0388  0.6580  0.7830  11.00000  0.05    0.34
Q18   1   0.5752  0.2556  0.7482  11.00000  0.05    0.33
Q19   1   0.6766  0.1669  0.9188  11.00000  0.05    0.33
Q20   1   0.6564  0.2579  0.7182  11.00000  0.05    0.33
;

_shelx_res_checksum   53880

_shelx_hkl_file
;
   0   0   3  691.58   12.26
   0   0   3  762.50   12.73
   0   0  -3  744.24   12.15
   0   0  -3  637.66   10.94
   0   0   4 1152.32   18.29
   0   0   4 1070.72   17.65
   0   0  -4 1116.49   17.57
   0   0  -4  940.02   16.23
   0   0   5 1311.51   26.22
   0   0   5 1176.33   24.16
   0   0  -5 1241.04   24.74
   0   0  -5  989.94   20.97
   0   0   6   62.68    5.98
   0   0   6   76.48    5.76
   0   0  -6   68.00    4.89
   0   0   7  248.68   12.54
   0   0   7  267.91   13.90
   0   0   8  322.93   19.97
   0   0   8  306.58   18.97
   0   0   9 1047.19   32.81
   0   0   9 1053.89   33.29
   0   0  10 1760.40   60.59
   0   0  10 1866.56   64.54
   0   0  11  169.49   10.06
   0   0  11  229.90   13.85
   0   0  12  146.52   12.07
   0   0  12  135.65   12.68
   0   0  13  431.33   23.42
   0   0  13  542.98   31.10
   0   0  14  306.44   20.98
   0  -1  14  195.32   13.71
   0  -1  14  231.60   17.05
   0  -1  13   50.57    5.77
   0  -1  13   67.76    7.99
   0  -1  12  313.71   16.28
   0  -1  12  318.77   15.69
   0  -1  11 1332.49   51.00
   0  -1  11 1407.26   54.06
   0  -1  10 1277.31   44.53
   0  -1  10 1287.97   45.80
   0  -1   9  939.57   33.92
   0  -1   9  924.98   34.05
   0  -1   8    1.83    2.87
   0  -1   8    9.69    6.06
   0  -1   7    4.96    4.12
   0  -1   7   -0.22    4.35
   0  -1   6  316.97   17.88
   0  -1   6  302.14   16.56
   0   1  -5  839.48   17.82
   0   1  -5  663.64   14.02
   0  -1   5  920.21   19.16
   0  -1   5  791.35   17.08
   0   1  -4 1165.19   18.48
   0   1  -4  896.66   16.51
   0  -1   4 1167.67   20.76
   0  -1   4 1043.75   16.82
   0   1  -3   21.28    3.41
   0   1  -3    8.00    4.50
   0  -1   3   12.81    3.10
   0  -1   3   18.42    3.90
   0   1  -2   82.10    3.73
   0   1  -2   61.84    2.72
   0  -1   2   69.37    2.55
   0  -1   2   94.34    4.12
   0   1   2  260.60    5.40
   0   1   2  268.23    7.30
   0  -1  -2  283.72    6.37
   0  -1  -2  290.08    5.73
   0   1   3  148.15    4.14
   0   1   3  165.74    5.37
   0  -1  -3  164.06    3.98
   0  -1  -3  161.94    4.51
   0   1   4  648.42   13.62
   0   1   4  731.20   16.03
   0  -1  -4  728.12   14.79
   0  -1  -4  629.25   13.51
   0   1   5 1478.41   30.81
   0   1   5 1345.22   27.44
   0  -1  -5 1476.32   29.49
   0   1   6 1045.45   48.24
   0   1   6  948.84   15.26
   0  -1  -6 1010.42   46.14
   0   1   7  108.66    5.46
   0   1   7  136.13    8.06
   0   1   8  452.80   26.85
   0   1   8  542.98   32.43
   0   1   9 4090.81  183.00
   0   1   9 4814.77  144.53
   0   1  10 1059.47   34.47
   0   1  10 1233.76   38.87
   0   1  11   11.58    3.80
   0   1  11   36.86    6.96
   0   1  12  197.50   14.72
   0   1  12  298.66   12.46
   0   1  13  138.77   10.77
   0  -2  14   18.11    6.54
   0  -2  14   15.24    6.95
   0  -2  13    4.35    4.66
   0  -2  13   -3.70    4.85
   0  -2  12  341.51   16.00
   0  -2  12  383.45   18.17
   0  -2  11  614.60   29.85
   0  -2  11  568.25   12.51
   0  -2  10 2451.53   94.93
   0  -2  10 2452.54   92.77
   0  -2   9 1999.31   70.38
   0  -2   9 1916.78   67.26
   0  -2   8    6.01    4.43
   0  -2   8    8.33    4.34
   0  -2   7  150.68    8.61
   0  -2   7  130.25    7.88
   0  -2   6  411.93   22.88
   0  -2   6  375.13   20.16
   0   2  -5  196.27    6.29
   0  -2   5  227.32    7.50
   0  -2   5  182.18    5.73
   0   2  -4  667.19   11.51
   0  -2   4  765.69   13.35
   0  -2   4  594.52   10.62
   0  -2   4  402.02    7.32
   0   2  -3  158.62    4.50
   0  -2   3  183.70    4.46
   0  -2   3  136.54    3.91
   0  -2   3  101.35    2.99
   0   2  -1  492.47    8.55
   0   2  -1  397.33    7.68
   0  -2   1  542.63    9.69
   0  -2   1  444.93    7.91
   0   2   0 1120.25   17.78
   0   2   0 1475.89   22.78
   0  -2   0 1186.42   18.38
   0  -2   0 1575.15   23.99
   0  -2  -1 3371.33   49.56
   0  -2  -1 5072.80   74.62
   0   2   2  382.95    7.82
   0   2   2  217.69    4.60
   0  -2  -2  264.99    4.94
   0  -2  -2  360.66    7.93
   0   2   3  167.74    4.05
   0   2   3  252.03    6.89
   0  -2  -3  204.77    4.88
   0  -2  -3  223.98    5.52
   0   2   4    0.47    5.04
   0   2   4    6.97    4.00
   0  -2  -4    3.80    2.75
   0   2   5 3648.17   72.49
   0   2   5 2774.48   54.50
   0  -2  -5 3307.53   64.34
   0   2   6  782.57   13.11
   0   2   6  630.28   21.22
   0  -2  -6  742.06   25.02
   0   2   7    9.80    3.06
   0   2   7   14.37    9.08
   0   2   8  906.89   32.40
   0   2   8 1142.36   41.71
   0   2   9  727.87    9.36
   0   2   9  934.54   37.94
   0   2  10  648.51   25.34
   0   2  10  865.31   35.04
   0   2  11  276.90   16.31
   0   2  11  369.54   18.54
   0   2  12   22.48    9.83
   0   2  13  202.10   11.27
   0  -3  14   60.41    7.62
   0  -3  14   69.98    9.22
   0  -3  13   21.50    8.53
   0  -3  13   26.91    6.26
   0  -3  12  323.36   16.10
   0  -3  12  309.14   14.82
   0  -3  11 1101.28   42.68
   0  -3  11 1021.51   39.35
   0  -3  10 1630.12   61.74
   0  -3  10 1491.16   56.43
   0  -3   9 5356.57  188.20
   0  -3   9 4798.66  166.10
   0  -3   8  181.24    8.77
   0  -3   8  157.70    5.56
   0  -3   7  799.03   12.88
   0  -3   7  674.52   23.45
   0  -3   6  572.31   23.86
   0  -3   6  444.24   18.34
   0  -3   6  274.50   11.64
   0  -3   5 1806.47   36.86
   0  -3   5 1388.48   28.45
   0  -3   5  928.55   19.00
   0   3  -4   72.78    4.18
   0  -3   4   87.27    5.61
   0  -3   4   62.64    7.24
   0  -3   4   39.88    2.31
   0   3  -3  594.50   10.46
   0   3  -3  380.80    7.06
   0  -3   3  374.31    7.00
   0  -3   3  665.22   11.72
   0   3  -2    0.94    3.68
   0   3  -2    3.26    2.15
   0  -3   2    0.85    2.13
   0  -3   2    6.72    6.38
   0   3  -1 8317.06  157.44
   0   3   0 3455.29   51.23
   0   3   0 4608.53   68.35
   0  -3   0 4906.51   72.31
   0   3   1  818.94   13.44
   0   3   1 1351.80   21.43
   0  -3  -1 1386.66   21.73
   0  -3  -1  929.69   15.40
   0   3   2  367.46    8.59
   0  -3  -2  229.46    6.62
   0  -3  -2  358.21    7.64
   0  -3  -2  229.88    4.98
   0   3   3  722.14   16.28
   0  -3  -3  539.36   11.43
   0   3   4 3592.56   72.16
   0   3   4 2151.18   42.21
   0  -3  -4 3259.44   63.46
   0   3   5 1423.32   23.10
   0   3   5  854.05   14.02
   0  -3  -5 1229.25   18.42
   0   3   6   11.09    6.06
   0   3   6    7.58    2.61
   0  -3  -6    6.74    6.23
   0   3   7  140.23    9.34
   0   3   7  236.24   15.81
   0   3   8   34.29    4.15
   0   3   8   42.40    7.90
   0   3   9  106.90    6.84
   0   3   9  185.44   13.18
   0   3  10  419.59   16.21
   0   3  10  655.26   31.06
   0   3  11   75.05   16.70
   0   3  12   14.40    6.12
   0  -4  14  100.43    8.20
   0  -4  14   85.49    7.00
   0  -4  13  139.61   12.62
   0  -4  13  158.31   22.26
   0  -4  12  445.37   27.70
   0  -4  12  368.96   16.92
   0  -4  11 2047.75   77.39
   0  -4  11 1954.16   73.16
   0  -4  10 1932.44   67.47
   0  -4  10 1691.98   59.30
   0  -4   9 2571.55   77.18
   0  -4   9 2104.32   67.00
   0  -4   8  221.43   16.91
   0  -4   8  188.58   12.48
   0  -4   7  107.29    7.23
   0  -4   7   93.46    5.33
   0  -4   6  111.11    7.41
   0  -4   6   92.51    4.95
   0  -4   6   67.31    3.91
   0  -4   5  637.36   33.84
   0  -4   5  448.99   24.86
   0  -4   5  314.94   16.69
   0   4  -4 1478.98   29.61
   0  -4   4 1445.58   28.80
   0  -4   4 2549.41   50.84
   0   4  -3  396.22   10.87
   0   4  -3  286.07    6.91
   0  -4   3  329.09    7.50
   0  -4   3  494.14   12.36
   0   4  -2 2415.75   46.98
   0   4  -2 1856.25   36.10
   0  -4   2 2445.95   47.30
   0  -4   2 2881.93   55.78
   0   4  -1 2078.74   40.50
   0   4  -1 2097.12   40.74
   0  -4   1 2666.71   51.26
   0  -4   1 2439.76   47.27
   0   4   0 4210.90   81.05
   0  -4   0 4779.38   91.57
   0  -4   0 3963.06   75.83
   0   4   1  359.92    8.20
   0   4   1  610.47   14.05
   0  -4  -1  638.13   14.13
   0  -4  -1  425.12   10.93
   0   4   2  174.19   12.70
   0  -4  -2  111.98    6.42
   0  -4  -2  133.69    7.94
   0   4   3 4564.16   89.46
   0  -4  -3 3292.80   63.96
   0  -4  -3 3037.22   59.20
   0   4   4 1554.92   32.38
   0  -4  -4 1183.62   17.85
   0  -4  -4  910.86   14.97
   0   4   5 2683.57   64.33
   0  -4  -5 2403.28   54.41
   0   4   6   55.04   16.24
   0   4   6   29.49    8.14
   0  -4  -6   41.58    3.31
   0   4   7    5.06    2.37
   0   4   7    4.73    5.18
   0   4   8    0.34    2.57
   0   4   8   10.31    5.92
   0   4   9  294.12   14.71
   0   4   9  567.00   28.29
   0   4  10  251.50   16.23
   0   4  11   51.74    9.71
   0   4  12   35.40   10.47
   0  -5  14   56.93    7.30
   0  -5  14   48.72    6.40
   0  -5  13  268.34    9.44
   0  -5  13  241.09    7.82
   0  -5  12  293.90   22.47
   0  -5  12  255.05   18.60
   0  -5  11 2951.84  107.60
   0  -5  11 2664.66   92.39
   0  -5  10  880.57   29.24
   0  -5  10  742.52   23.85
   0  -5   9  216.68   12.90
   0  -5   9  172.79    9.67
   0  -5   8  345.45   21.07
   0  -5   8  280.66   15.81
   0  -5   7   40.31   11.37
   0  -5   7   23.87    9.37
   0  -5   6  251.31   13.43
   0  -5   6  207.24   10.98
   0  -5   6  148.67    7.84
   0   5  -5  257.48   11.03
   0  -5   5  276.77   11.74
   0  -5   5  493.08   20.95
   0   5  -4  653.88   11.07
   0  -5   4  718.62   32.96
   0  -5   4 1095.86   18.26
   0   5  -3  637.60   13.77
   0  -5   3  843.79   19.06
   0  -5   3 1092.84   23.28
   0   5  -2 3653.96   71.29
   0  -5   2 5136.45   99.33
   0  -5   2 5391.34  104.74
   0   5  -1 3089.11   60.65
   0   5  -1 3353.31   65.71
   0  -5   1 4282.79   83.52
   0  -5   1 3989.78   77.95
   0   5   0  514.51   11.41
   0   5   0  727.60   16.16
   0  -5   0  804.63   17.19
   0  -5   0  660.57   34.38
   0   5   1 1371.27   28.92
   0   5   1 2196.00   43.93
   0  -5  -1 1723.87   34.44
   0   5   2 2241.96   35.50
   0  -5  -2 1291.85   19.40
   0  -5  -2 1663.26   25.84
   0   5   3  209.53   11.76
   0  -5  -3  131.12    6.93
   0  -5  -3  143.34    7.53
   0   5   4  473.38   24.13
   0  -5  -4  354.89   14.61
   0  -5  -4  308.68   14.42
   0   5   5 2740.93   75.95
   0  -5  -5 2251.78   61.21
   0  -5  -5 1755.44   48.18
   0   5   6  319.78   17.86
   0  -5  -6  294.71   13.87
   0  -5  -6  201.90   10.01
   0   5   7   33.05   12.99
   0  -5  -7   13.08    3.23
   0   5   8   67.01   17.88
   0  -5  -8   44.37    7.96
   0   5   9  236.61   21.60
   0   5  10   88.81   25.72
   0   5  11   49.93   12.50
   0  -6  14    6.82    5.43
   0  -6  14    1.96    2.29
   0  -6  13  171.20    8.76
   0  -6  13  145.64   16.80
   0  -6  12  916.15   32.88
   0  -6  12  773.10   26.77
   0  -6  11 1521.77   54.78
   0  -6  11 1299.31   47.12
   0  -6  10  727.01   47.26
   0  -6  10  618.67   41.49
   0  -6   9    4.13    4.53
   0  -6   9    3.05    4.58
   0  -6   8   24.83    4.84
   0  -6   8   15.41    5.76
   0  -6   7  488.06   27.26
   0  -6   7  345.85   21.87
   0   6  -6  866.59   22.16
   0  -6   6 1545.63   37.27
   0   6  -5    7.48    3.84
   0  -6   5    2.13    1.92
   0  -6   5    7.00    5.37
   0   6  -4   73.50    5.11
   0  -6   4   97.38    5.99
   0  -6   4  132.85    9.13
   0   6  -3  303.25   12.97
   0  -6   3  406.06   16.84
   0  -6   3  489.03   21.26
   0  -6   2 3698.18   53.40
   0   6  -1 1426.55   22.24
   0  -6   1 1868.90   28.48
   0   6   0  112.15    6.07
   0   6   0  149.21    7.82
   0  -6   0  145.33    7.71
   0   6   1  677.34    9.15
   0   6   1 1020.64   23.42
   0   6   2  951.06   24.56
   0  -6  -2  548.57   21.81
   0  -6  -2  734.62   17.78
   0   6   3 2422.34   58.15
   0  -6  -3 1562.75   36.00
   0  -6  -3 1787.26   41.01
   0   6   4 1325.88   48.54
   0  -6  -4  896.54   31.46
   0  -6  -4  891.45   31.73
   0   6   5  271.28   15.25
   0  -6  -5  217.41   10.52
   0  -6  -5  188.37    9.37
   0   6   6  235.63   15.21
   0  -6  -6  150.82    8.39
   0   6   7   39.07    9.02
   0  -6  -7   30.06    3.23
   0   6   8    3.12    7.33
   0   6   9   15.87    9.59
   0   6  10   70.43    9.70
   0   6  11  166.87   18.80
   0  -7  13   27.44    9.95
   0  -7  13   35.47    5.27
   0  -7  12  891.14   31.25
   0  -7  12  732.17   24.89
   0  -7  11  718.74   42.66
   0  -7  11  604.65   35.28
   0  -7  10  341.54   20.69
   0  -7  10  252.42   10.78
   0  -7   9   89.42    9.90
   0  -7   9   64.93    4.47
   0  -7   8  474.73   23.46
   0  -7   8  355.58   17.59
   0  -7   7  937.34   30.42
   0  -7   7  663.11   21.77
   0   7  -6   64.65    3.68
   0  -7   6  100.04    6.39
   0   7  -5   56.45    4.95
   0  -7   5   91.37    9.41
   0   7  -4   46.12    3.64
   0  -7   4   91.36    6.65
   0   7  -3  708.06   17.74
   0  -7   3 1112.39   27.14
   0   7  -2 1091.52   26.16
   0  -7   2 1644.38   38.82
   0   7  -1  309.73   16.33
   0  -7   1  405.34   17.52
   0   7   0   26.39    3.90
   0  -7   0    8.84    3.07
   0   7   1   23.31    4.02
   0  -7  -1   16.66    3.16
   0   7   2  871.26   26.24
   0  -7  -2  780.71   22.61
   0   7   3 3554.95  106.76
   0  -7  -3 2553.73   75.48
   0   7   4  947.17   37.70
   0  -7  -4  663.43   26.35
   0   7   5   78.07    6.78
   0  -7  -5   65.50    3.73
   0   7   6  355.74   19.99
   0  -7  -6  223.41   11.21
   0   7   7   17.56    6.24
   0   7   8   19.31    6.99
   0   7   9   12.60    7.78
   0   7  10   26.80    9.56
   0  -8  13  104.03   11.19
   0  -8  12  447.23   27.86
   0  -8  11  598.77   22.86
   0  -8  11  487.01   17.18
   0  -8  10   22.00   11.24
   0  -8  10   15.62    5.11
   0  -8   9  251.86   12.50
   0  -8   9  199.42    9.02
   0  -8   8 1371.91   43.29
   0  -8   8  994.29   30.75
   0   8  -7  282.31   15.43
   0  -8   7  500.11   26.07
   0   8  -6  382.56   18.10
   0  -8   6  648.62   31.65
   0   8  -5   17.21    3.38
   0  -8   5   25.53    5.81
   0   8  -4   69.60    6.06
   0  -8   4  118.23    7.42
   0   8  -3  196.39   12.26
   0  -8   3  328.50   20.78
   0   8  -2  566.46   21.28
   0  -8   2  884.75   32.75
   0   8  -1    4.40    4.44
   0  -8   1    6.94    5.00
   0   8   0  127.77    9.93
   0  -8   0  158.78   13.46
   0   8   1  380.90   19.63
   0  -8  -1  417.62   19.97
   0   8   2  915.25   36.94
   0  -8  -2  844.44   32.29
   0   8   3  621.04   31.49
   0  -8  -3  530.95   20.08
   0   8   4  741.44   34.31
   0  -8  -4  598.62   19.69
   0   8   5  215.94   13.43
   0  -8  -5  158.16    7.53
   0   8   6    5.69    8.24
   0   8   7    4.59    6.97
   0   8   8    2.42    7.10
   0   8   9   15.61   10.03
   0  -9  12  486.23   32.14
   0  -9  11  623.06   33.89
   0  -9  10  119.36   12.24
   0  -9  10   90.61    7.52
   0  -9   9   70.31    6.21
   0  -9   9   54.81    6.53
   0  -9   8  538.75   13.00
   0  -9   8  392.80   14.43
   0   9  -7  671.07   25.99
   0  -9   7 1309.32   50.60
   0   9  -6  438.35   14.82
   0  -9   6  818.68   29.34
   0   9  -5   10.45    2.82
   0  -9   5   23.40    7.92
   0   9  -4  100.64    7.15
   0  -9   4  195.56   12.93
   0   9  -3  144.05    8.82
   0  -9   3  240.42   13.06
   0   9  -2    5.20    3.92
   0  -9   2    6.83    4.06
   0   9  -1   92.84    6.59
   0  -9   1  136.49   16.19
   0   9   0  200.32   12.22
   0  -9   0  261.82   16.11
   0   9   1  621.51   22.02
   0  -9  -1  662.89   22.01
   0   9   2  795.67   27.78
   0  -9  -2  787.59   24.96
   0   9   3 1120.60   43.88
   0  -9  -3 1053.03   39.90
   0   9   4  343.81   21.70
   0   9   5   71.18    8.53
   0   9   6   78.65    8.95
   0   9   7    5.26    5.50
   0 -10  11  338.45   23.75
   0 -10  10   97.69   14.82
   0 -10   9   39.09    8.89
   0 -10   8  646.36   24.06
   0  10  -7  519.92   30.28
   0 -10   7 1024.02   59.20
   0  10  -6  478.72   18.17
   0 -10   6  886.42   39.01
   0  10  -5   26.50    3.48
   0 -10   5   51.79    7.71
   0  10  -4  257.87   13.48
   0 -10   4  389.28   19.93
   0  10  -3  145.45    8.84
   0 -10   3  293.73   15.92
   0  10  -2   55.56    6.38
   0 -10   2   55.87   15.90
   0  10  -1   92.34    7.27
   0 -10   1  127.74   13.35
   0  10   0   96.22   10.16
   0 -10   0  150.10    9.52
   0  10   1   80.86    8.17
   0 -10  -1   77.75   10.77
   0  10   2 1085.28   62.84
   0 -10  -2 1144.56   65.17
   0  10   3 1022.55   35.68
   0  10   4   20.08    7.29
   0  10   5   29.09    8.61
   0  10   6  339.02   23.88
   0 -11  10   14.78    7.93
   0 -11   9  124.09   10.96
   0 -11   8  449.84   24.95
   0 -11   7 1129.40   38.37
   0  11  -6   45.17    6.04
   0 -11   6   53.36   23.15
   0  11  -5   58.30    5.72
   0 -11   5  119.87   11.10
   0  11  -4    3.58    3.89
   0 -11   4    9.64    7.01
   0  11  -3  141.61    8.38
   0 -11   3  270.76   13.61
   0  11  -2    4.48    3.18
   0 -11   2   15.05    5.52
   0  11  -1    2.57    4.03
   0 -11   1    4.34    2.85
   0  11   0  114.77   10.89
   0 -11   0  121.12   21.08
   0  11   1  409.95   16.28
   0 -11  -1  535.24   18.68
   0  11   2  484.70   26.09
   0  11   3  346.44   20.30
   0  11   4   12.34    8.66
   0 -12   8  575.53   37.29
   0 -12   7  266.64   14.07
   0 -12   6   83.19    6.20
   0 -12   5   12.86    7.79
   0 -12   4   52.06    7.51
   0  12  -3   20.91    4.28
   0 -12   3   25.42    5.40
   0  12  -2    1.68    3.45
   0 -12   2   10.36    6.24
   0 -12   1   83.38   12.09
   0  12   0   80.77    7.27
   0  12   1  299.35   14.53
   0  12   2  301.81   20.90
   0 -13   4    2.56    4.40
   0 -13   3  109.73   10.14
   0 -13   2   12.91    8.43
  -1  13   0  133.57   11.54
   1 -13   1   47.79   18.47
  -1  13  -1   50.00    9.34
   1 -13   2   15.12    7.21
  -1  13  -2   16.66    6.25
   1 -13   3   27.92    7.36
  -1  13  -3   25.65    5.51
   1 -13   4  148.28   13.29
   1 -13   5    2.39    3.17
   1 -13   6  194.06   15.17
  -1  12   3  512.72   33.66
  -1  12   2  230.76   13.22
   1 -12  -1  230.83   16.98
  -1  12   1  190.17   10.29
   1 -12   0   22.57   10.87
  -1  12   0   26.84    6.85
   1 -12   1  141.53   11.67
  -1  12  -1   87.66    9.14
   1 -12   2  208.51   15.18
  -1  12  -2  131.89   10.82
   1 -12   3  165.78   14.68
  -1  12  -3  108.49    9.69
   1 -12   4   59.16   15.25
  -1  12  -4   23.39    4.82
   1 -12   5   36.33    7.26
  -1  12  -5   16.39    4.03
   1 -12   6   11.10    5.31
  -1  12  -6    1.12    3.23
   1 -12   7  139.30   12.18
   1 -12   8  324.67   15.80
   1 -12   9   42.01   10.32
  -1  11   5   28.83    7.24
  -1  11   4  376.47   18.10
  -1  11   3  241.04   18.64
   1 -11  -2  288.53   11.75
  -1  11   2  255.02   12.31
   1 -11  -1  119.09   10.28
  -1  11   1   81.99   13.60
   1 -11   0   56.06    6.43
  -1  11   0   29.81    5.63
   1 -11   1  141.47    9.40
  -1  11  -1   92.33    9.47
   1 -11   2  201.26   12.01
  -1  11  -2  133.25    8.51
   1 -11   3  319.39   24.31
  -1  11  -3  181.92    9.45
   1 -11   4  256.58   16.62
  -1  11  -4  137.27    8.10
   1 -11   5  230.04   12.70
  -1  11  -5  133.46    7.61
   1 -11   6  189.16   15.43
  -1  11  -6   89.03    8.00
   1 -11   7  432.15   27.93
  -1  11  -7  253.63   10.56
   1 -11   8   55.72   14.81
  -1  11  -8   44.40    5.82
   1 -11   9   54.76    8.72
   1 -11  10   12.80    6.15
  -1  10   7  147.84   13.92
  -1  10   6   37.16    8.09
  -1  10   5  142.23   12.84
  -1  10   4  437.15   18.70
   1 -10  -3  361.75   22.31
  -1  10   3  368.65   23.27
   1 -10  -2   32.75    7.60
  -1  10   2   32.18   12.57
   1 -10  -1  481.57   23.63
  -1  10   1  438.50   13.35
   1 -10   0  253.75   14.49
  -1  10   0  210.78   12.48
   1 -10   1  539.40   35.08
  -1  10  -1  423.70   28.44
   1 -10   2  837.69   27.91
  -1  10  -2  522.82   24.02
   1 -10   3  136.90   21.27
  -1  10  -3   73.75    7.33
   1 -10   4  443.44   30.83
  -1  10  -4  268.02   18.69
   1 -10   5    5.15    6.47
  -1  10  -5    7.24    3.37
   1 -10   6   26.80    7.43
  -1  10  -6   14.35    3.74
   1 -10   7  269.88   13.34
  -1  10  -7  156.36   11.08
   1 -10   8    6.79    8.17
  -1  10  -8    4.33    2.67
   1 -10   9    5.34    5.47
   1 -10   9    2.71    3.99
   1 -10  10   65.41   18.14
   1 -10  10   55.59    7.96
   1 -10  11   37.11   13.34
  -1   9   8   92.87   11.50
  -1   9   7  232.38   12.28
  -1   9   6    0.73    6.52
   1  -9  -5  131.30    9.24
  -1   9   5  187.18   13.70
   1  -9  -4  731.75   26.83
  -1   9   4  785.96   43.49
   1  -9  -3  127.70    9.00
  -1   9   3  156.93   11.57
   1  -9  -2   20.96    6.35
  -1   9   2   22.25   10.53
   1  -9  -1  237.16   13.21
  -1   9   1  211.11   12.86
   1  -9   0  389.74   18.82
  -1   9   0  293.80   19.64
   1  -9   1 1979.28   74.87
  -1   9  -1 1409.04   53.97
   1  -9   2 3508.93  130.54
  -1   9  -2 2315.13   18.37
   1  -9   3  195.52   15.69
  -1   9  -3   97.91    7.46
   1  -9   4    3.96    4.38
  -1   9  -4    9.79    5.09
   1  -9   5    5.43    4.80
  -1   9  -5   11.57    5.02
   1  -9   6   54.80   10.21
  -1   9  -6   33.35    5.42
   1  -9   7   30.06    7.51
  -1   9  -7   22.05    6.34
   1  -9   8  173.60   10.43
   1  -9   9   15.19   12.37
   1  -9   9    7.44    7.39
   1  -9  10   49.11   15.03
   1  -9  10   25.21   11.55
   1  -9  11  326.56   21.25
   1  -9  11  263.44   15.37
   1  -9  12  429.66   22.71
  -1   8   9    5.67    7.32
  -1   8   8  104.38   10.48
  -1   8   7  722.19   27.04
   1  -8  -6    3.52    3.38
  -1   8   6    5.50    6.64
   1  -8  -5  485.84   19.15
  -1   8   5  687.09   28.91
   1  -8  -4  240.40   13.38
  -1   8   4  290.68   30.40
   1  -8  -3  551.94   25.59
  -1   8   3  716.52   38.33
   1  -8  -2  503.51   23.85
  -1   8   2  555.08   21.08
   1  -8  -1   49.84    6.06
  -1   8   1   67.59    7.65
   1  -8   0  624.98   10.01
  -1   8   0  546.61   21.33
   1  -8   1 1143.26   33.06
  -1   8  -1  902.15   26.69
   1  -8   2 2740.82   76.33
  -1   8  -2 1916.71   53.46
   1  -8   3  986.52   29.08
  -1   8  -3  600.39   18.84
   1  -8   4   17.32    6.52
  -1   8  -4   10.63    5.13
   1  -8   5  180.42   11.45
  -1   8  -5   99.25    6.34
   1  -8   6  130.22    8.65
  -1   8  -6   73.55    5.28
   1  -8   7  169.99   26.61
  -1   8  -7   96.47    7.23
   1  -8   8  242.05   25.85
   1  -8   8  203.53   15.92
   1  -8   9   30.41    8.13
   1  -8   9   21.41    7.53
   1  -8  10  278.84   12.83
   1  -8  11 1263.98   43.04
   1  -8  11 1055.85   37.42
   1  -8  12  674.37   35.90
   1  -8  12  555.17   29.80
   1  -8  13  325.91   22.98
   1  -8  13  254.86   17.01
  -1   7  10  216.65   31.47
  -1   7   9  185.84   16.96
  -1   7   8  625.59   24.27
   1  -7  -7  256.29   10.52
  -1   7   7  379.21   18.90
   1  -7  -6   51.34    4.98
  -1   7   6   56.70    9.01
   1  -7  -5   71.57    5.57
  -1   7   5  101.40    9.67
   1  -7  -4   54.83    8.60
  -1   7   4   62.69   20.23
   1  -7  -3  284.86   16.25
  -1   7   3  372.21   22.26
   1  -7  -2 1108.58   32.01
  -1   7   2 1311.41   37.85
   1  -7  -1  788.56   20.02
  -1   7   1  816.12   21.14
   1  -7   0  439.40   18.51
  -1   7   0  409.79   17.65
   1  -7   1  275.63   14.47
  -1   7  -1  221.21   11.71
   1  -7   2 3432.59   38.63
  -1   7  -2 2429.01   28.10
   1  -7   3 1928.52   45.90
  -1   7  -3 1216.20   28.98
   1  -7   4   33.88   13.51
  -1   7  -4   20.40    4.54
   1  -7   5  205.25   14.13
  -1   7  -5  114.45    8.02
   1  -7   6  105.33    7.13
  -1   7  -6   55.65    6.71
   1  -7   7  283.60   16.06
  -1   7  -7  178.75   10.23
   1  -7   8   26.99    8.27
   1  -7   8   12.65    3.64
   1  -7   9  353.90   24.70
   1  -7   9  245.54   15.40
   1  -7  10  419.40   18.95
   1  -7  10  315.13   12.68
   1  -7  11  722.21   42.83
   1  -7  11  598.48   35.09
   1  -7  12 1485.39   49.33
   1  -7  12 1258.43   40.72
   1  -7  13  236.48   12.57
   1  -7  13  167.63   20.41
  -1   6  11    8.27    7.44
  -1   6  10  154.97   40.37
  -1   6   9 1388.26   47.46
   1  -6  -8  734.42   26.48
  -1   6   8 1195.33   44.26
   1  -6  -7  112.51    9.50
  -1   6   7  172.16   14.23
   1  -6  -6  251.97   12.78
  -1   6   6  402.87   20.85
   1  -6  -5   97.48    8.00
  -1   6   5  127.16   10.96
   1  -6  -4   85.14    6.09
  -1   6   4  119.07   10.20
   1  -6  -3   75.70    4.29
  -1   6   3  115.91    7.79
   1  -6  -2  440.52   21.54
  -1   6   2  582.03   28.11
   1  -6  -1  774.64   18.72
  -1   6   1  930.45   15.95
   1  -6   0   10.23    6.30
  -1   6   0   11.61    5.80
   1  -6   1 2914.81   42.76
  -1   6  -1 2379.94   35.15
   1  -6   2 2690.74   40.02
  -1   6  -2 1858.23   27.93
   1  -6   3 1323.84   22.01
  -1   6  -3  828.36   14.11
   1  -6   4 1399.45   25.58
  -1   6  -4  860.09   12.07
   1  -6   5    3.89    5.04
  -1   6  -5    1.80    3.02
   1  -6   6  276.18   13.22
  -1   6  -6  162.81    8.61
   1  -6   7   99.60    8.04
   1  -6   7   59.83   11.28
   1  -6   8   12.23    8.48
   1  -6   8    3.30    3.81
   1  -6   9   46.76    6.95
   1  -6   9   34.90    4.21
   1  -6  10  177.66   12.56
   1  -6  10  133.60    9.17
   1  -6  11  969.44   42.07
   1  -6  11  788.39   29.01
   1  -6  12 1175.50   40.00
   1  -6  12 1005.97   35.85
   1  -6  13  117.65   10.59
   1  -6  13   94.37    8.64
   1  -6  14    4.49    5.10
   1  -6  14    2.45    3.93
  -1   5  12  106.43   18.52
  -1   5  11   46.75   14.86
  -1   5  10  269.44   21.97
  -1   5   9  929.43   33.23
  -1   5   9 1721.59   61.57
  -1   5   8 1538.35   46.49
  -1   5   8 2916.74   24.85
  -1   5   7  290.19   14.19
  -1   5   7  399.21   22.32
   1  -5  -6  233.21   14.02
  -1   5   6  418.39   24.54
   1  -5  -5  279.33   16.66
  -1   5   5  485.26   29.27
   1  -5  -4  162.08   12.39
   1  -5  -4  171.29    9.37
  -1   5   4  233.56   13.19
   1  -5  -3   30.64    4.25
   1  -5  -3   28.85    3.18
  -1   5   3   32.36   12.24
   1  -5  -2  180.73   10.26
   1  -5  -2  141.96    8.05
  -1   5   2  232.36   13.94
   1  -5  -1  994.08   20.88
  -1   5   1  817.31   18.62
  -1   5   1 1212.45   25.58
   1  -5   0 4912.78   95.45
   1  -5   0 4045.81   79.10
  -1   5   0 3353.54   66.71
  -1   5   0 4200.24   82.08
   1  -5   1 1671.80   33.18
  -1   5  -1 1282.39   26.10
  -1   5  -1 1331.45   26.96
   1  -5   2 2704.44   53.63
   1  -5   2 2367.94   46.81
  -1   5  -2 1988.71   39.73
   1  -5   3 1947.88   39.34
   1  -5   3 1481.28   29.99
  -1   5  -3 1246.91   25.46
   1  -5   4  788.47   17.78
   1  -5   4  483.10   19.84
  -1   5  -4  471.53   11.05
   1  -5   5  347.50   15.73
  -1   5  -5  195.69    8.94
   1  -5   6    9.52    4.40
   1  -5   6    3.11    3.34
   1  -5   7  741.16   30.94
   1  -5   7  540.02   23.60
   1  -5   8    9.90    5.39
   1  -5   8    3.27    3.81
   1  -5   9   98.10    8.40
   1  -5   9  102.48    7.64
   1  -5  10  508.57   39.95
   1  -5  10  475.68   31.31
   1  -5  11 1495.69   53.43
   1  -5  11 1369.84   50.48
   1  -5  12  623.47   22.76
   1  -5  12  549.14   23.91
   1  -5  13  271.32   12.47
   1  -5  13  242.92   10.13
   1  -5  14   14.74    5.29
   1  -5  14    3.93    4.54
  -1   4  12  111.90    9.96
  -1   4  11  348.02   19.32
  -1   4  10  294.52   12.40
  -1   4  10  460.97   19.55
  -1   4   9  936.94   31.64
  -1   4   9 1558.25   48.58
  -1   4   8  478.28   22.43
  -1   4   8  758.64   35.78
  -1   4   7  749.96   27.25
  -1   4   7 1273.30   46.29
  -1   4   6  100.92    6.69
  -1   4   6  169.13   18.83
   1  -4  -5  104.05    6.07
  -1   4   5   62.13    4.94
  -1   4   5  104.11    8.84
   1  -4  -4   30.59    2.82
  -1   4   4   21.52    3.76
  -1   4   4   34.13    4.69
   1  -4  -3   12.26    4.69
   1  -4  -3    6.13    2.10
  -1   4   3   10.24    8.22
   1  -4  -2  529.64   11.82
   1  -4  -2  459.20   10.31
   1  -4  -2  744.93   16.51
  -1   4   2  767.33   17.42
   1  -4  -1 8925.36  169.37
   1  -4  -1 6009.78  114.31
  -1   4   1 5388.85  102.97
  -1   4   1 8336.51  159.62
   1  -4   0 8778.72  128.77
   1  -4   0 6805.09  129.37
  -1   4   0 5888.61   86.83
  -1   4   0 7589.45  144.30
   1  -4   1 4177.39   62.38
  -1   4  -1 3463.28   51.80
   1  -4   2 5591.06   82.93
  -1   4  -2 4534.69   67.51
  -1   4  -2 3883.52   58.04
   1  -4   3 3902.85   74.67
   1  -4   3 5933.60  113.46
  -1   4  -3 4829.39   92.38
  -1   4  -3 3596.41   69.12
   1  -4   4    6.41    4.25
   1  -4   4   11.65    4.65
  -1   4  -4    4.65    3.33
   1  -4   5  315.90   17.50
   1  -4   5  224.21   16.85
   1  -4   5  160.02    9.12
   1  -4   6  669.83   27.69
   1  -4   6  502.26   21.03
   1  -4   7 2714.01   62.43
   1  -4   7 2215.86   51.09
   1  -4   8  281.66   17.68
   1  -4   8  240.31   15.50
   1  -4   9  196.98   12.18
   1  -4   9  160.03   10.47
   1  -4  10  132.54    6.11
   1  -4  10  131.37   20.06
   1  -4  11 1144.95   44.74
   1  -4  11  978.07   38.00
   1  -4  12  834.29   48.82
   1  -4  12  829.33   48.36
   1  -4  13  242.01    8.07
   1  -4  13  232.28   20.92
   1  -4  14    7.21    4.47
   1  -4  14    4.28    4.91
  -1   3  13   25.66    7.87
  -1   3  12   71.14    5.06
  -1   3  12  114.13    8.91
  -1   3  11  511.60   30.05
  -1   3  11  788.62   46.65
  -1   3  10 1081.26   41.42
  -1   3  10 1486.86   63.92
  -1   3   9  382.78   19.70
  -1   3   9  553.00   28.80
  -1   3   8  864.89   26.99
  -1   3   8 1242.82   42.54
  -1   3   7   91.15    6.27
  -1   3   7  131.08   12.54
  -1   3   6   54.09    4.89
  -1   3   6   89.63    7.58
   1  -3  -5    5.08    2.64
  -1   3   5    1.36    2.93
  -1   3   5    8.41    5.77
   1  -3  -4   32.85    2.96
  -1   3   4   27.53    3.83
  -1   3   4   40.54   13.74
   1  -3  -3  153.21    4.69
   1  -3  -3  195.96    7.75
  -1   3   3  115.97    4.59
  -1   3   3  207.11    6.94
   1  -3  -2  238.77    7.78
   1  -3  -2  247.78    5.23
   1  -3  -2  374.35    7.47
  -1   3   2  376.72    8.38
   1  -3  -1  770.17   12.81
   1  -3  -1 1105.38   17.62
  -1   3   1 1086.75   17.54
  -1   3   0 6679.51  126.60
   1  -3   1 2706.06   40.63
   1  -3   1 2782.41   42.00
  -1   3  -1 2572.70   38.99
  -1   3  -2 9356.69  177.15
  -1   3  -2 7317.03  138.70
   1  -3   3 4391.51   64.99
   1  -3   4  403.22    9.84
   1  -3   4  703.90   15.57
  -1   3  -4  605.39   13.33
  -1   3  -4  447.03   10.55
   1  -3   5 2167.93   43.50
   1  -3   5 1703.03   35.34
   1  -3   5 1100.65   22.65
   1  -3   6  635.14   25.98
   1  -3   6  517.52   21.67
   1  -3   7 1186.69   17.00
   1  -3   7 1001.74   14.48
   1  -3   8   54.84    6.06
   1  -3   8   52.62    5.87
   1  -3   9  425.13   25.51
   1  -3   9  392.26   19.48
   1  -3  10  473.39   24.67
   1  -3  10  388.27   22.15
   1  -3  11 1546.98   59.20
   1  -3  11 1418.38   53.92
   1  -3  12  430.81   19.29
   1  -3  12  425.06   26.03
   1  -3  13  145.63   11.53
   1  -3  13  165.87   14.12
   1  -3  14   31.31    7.12
   1  -3  14   36.73    7.07
  -1   2  13    2.51    3.51
  -1   2  13   15.30    6.55
  -1   2  12  190.81   13.47
  -1   2  12  280.54   22.31
  -1   2  11  345.40   13.91
  -1   2  11  441.85   18.12
  -1   2  10  308.04   21.11
  -1   2  10  361.81   25.47
  -1   2   9 2501.87   93.15
  -1   2   9 3232.33  120.53
  -1   2   8 1066.03   38.08
  -1   2   8 1425.07   51.07
  -1   2   7  153.10    7.69
  -1   2   7  197.57    9.84
  -1   2   6   20.38    3.34
  -1   2   6   31.11    7.57
   1  -2  -5   48.92    4.12
  -1   2   5   41.79    3.69
  -1   2   5   65.98    6.65
   1  -2  -4   29.62    2.50
   1  -2  -4   28.39   10.49
  -1   2   4   26.57    4.34
  -1   2   4   36.93    4.17
   1  -2  -3  787.61   12.81
   1  -2  -3  900.72   14.82
  -1   2   3  694.09   11.68
  -1   2   3  946.02   15.75
   1  -2  -2  388.72    7.37
   1  -2  -2  517.63    9.44
  -1   2   2  337.07    6.96
  -1   2   2  525.73    9.67
   1  -2  -1 5448.66   79.90
   1  -2   0    8.37    3.01
   1  -2   0    6.12    3.26
  -1   2   0    6.50    3.16
  -1   2   0    9.49    3.73
  -1   2  -1 5381.22   79.02
   1  -2   2 3516.77   52.55
   1  -2   2 2312.49   34.75
  -1   2  -2 3177.35   47.21
  -1   2  -2 2348.23   35.44
   1  -2   3  577.27   13.32
   1  -2   3  734.47   12.76
   1  -2   3  430.19    8.97
  -1   2  -3  657.91   11.15
   1  -2   4 1620.86   28.69
   1  -2   4 2044.45   32.19
   1  -2   4 1111.64   17.82
  -1   2  -4 1717.81   26.67
   1  -2   5 2179.12   42.86
   1  -2   5 2654.38   51.66
   1  -2   5 1396.95   27.87
  -1   2  -5 2250.77   44.39
   1  -2   6 2400.22   35.19
   1  -2   6 2075.41   31.30
   1  -2   7   46.81   16.39
   1  -2   7   31.45   10.71
   1  -2   8  139.65    9.83
   1  -2   8  146.05    9.79
   1  -2   9  128.82    6.58
   1  -2   9  115.45    7.48
   1  -2  10 1035.29   36.81
   1  -2  10 1089.20   40.71
   1  -2  11 1512.81   61.08
   1  -2  11 1601.46   61.22
   1  -2  12  119.78    8.10
   1  -2  12  131.54   10.03
   1  -2  13   10.47    3.84
   1  -2  13   16.80    5.72
   1  -2  14  388.63   25.34
   1  -2  14  392.63   26.73
  -1   1  14    5.47    4.79
  -1   1  14   11.61    5.84
  -1   1  13   11.12    5.73
  -1   1  13    6.58    6.20
  -1   1  12  412.17   16.83
  -1   1  12  498.74   20.75
  -1   1  11   41.62    5.61
  -1   1  11   40.47    9.07
  -1   1  10 1664.72   58.83
  -1   1  10 1984.65   74.27
  -1   1   9 1538.56   46.81
  -1   1   9 1831.16   56.23
  -1   1   8  810.01   23.86
  -1   1   8  930.04   27.25
  -1   1   7 1078.40   14.37
  -1   1   7 1262.51   21.09
  -1   1   6   65.11    5.55
  -1   1   6   88.50    6.66
   1  -1  -5   12.07    3.13
  -1   1   5   11.09    3.76
  -1   1   5   13.41    6.15
   1  -1  -4  930.53   15.10
   1  -1  -4  855.15   14.14
  -1   1   4  843.70   14.49
  -1   1   4  948.14   15.82
   1  -1  -3  298.25    6.29
   1  -1  -3  307.34    6.24
  -1   1   3  313.41    7.69
  -1   1   3  267.49    5.95
   1  -1  -2  124.21    3.92
   1  -1  -2  145.00    5.52
  -1   1   2  120.73    6.00
  -1   1   2  151.39    6.24
   1  -1  -1  181.24    3.98
   1  -1  -1  236.32    5.19
  -1   1   1  184.28    4.02
  -1   1   1  220.69    4.42
   1  -1   2 1019.22   15.95
   1  -1   2 1469.50   22.72
  -1   1  -2 1485.26   22.58
   1  -1   3 2197.45   32.98
   1  -1   3 1749.25   26.86
  -1   1  -3 1929.23   29.11
  -1   1  -3 1652.66   25.31
   1  -1   4    6.75    3.64
   1  -1   4    4.23    3.44
  -1   1  -4    8.00    2.70
  -1   1  -4    3.76    1.86
   1  -1   5  359.87    8.90
   1  -1   5  299.04    8.11
  -1   1  -5  300.56    7.62
  -1   1  -5  235.14    6.78
   1  -1   6 1869.80   28.40
   1  -1   6 2095.33   32.01
  -1   1  -6 1829.65   27.00
   1  -1   7  861.79   12.39
   1  -1   7  744.69   12.06
   1  -1   8   29.15    5.44
   1  -1   8   24.90    5.67
   1  -1   9  209.55   11.64
   1  -1   9  214.04   12.14
   1  -1  10  250.62   13.86
   1  -1  10  270.39   15.52
   1  -1  11  422.65   22.57
   1  -1  11  460.51   23.55
   1  -1  12   73.88    5.70
   1  -1  12   73.80    7.61
   1  -1  13  226.84    9.06
   1  -1  13  253.67   12.15
   1  -1  14  599.23   38.57
  -1   0  14   16.22    6.84
  -1   0  14   11.62    7.82
  -1   0  13    4.67    4.41
  -1   0  13    0.73    6.27
  -1   0  12  147.75   10.30
  -1   0  12  152.86   14.56
  -1   0  11 1713.25   64.59
  -1   0  11 2000.06   77.45
  -1   0  10 2328.46   80.91
  -1   0  10 2414.66   82.63
  -1   0   9 1197.73   43.14
  -1   0   9 1239.22   44.28
  -1   0   8  568.82   23.83
  -1   0   8  558.02   23.93
  -1   0   7 1258.38   17.48
  -1   0   7 1306.79   17.21
  -1   0   6 1602.41   32.63
  -1   0   6 1600.91   32.76
   1   0  -5  524.29   13.03
   1   0  -5  580.90   12.73
  -1   0   5  607.44   13.79
  -1   0   5  602.13   13.44
   1   0  -4 1006.27   16.22
   1   0  -4 1179.35   18.87
  -1   0   4 1204.08   19.41
  -1   0   4 1157.15   18.70
   1   0  -3   71.88    2.73
   1   0  -3   76.39    3.77
  -1   0   3   87.65    4.45
  -1   0   3   80.66    4.20
   1   0   1 2618.97   38.66
  -1   0  -1 2384.15   35.25
   1   0   3  618.09   10.56
   1   0   3  537.26    9.70
  -1   0  -3  572.00    9.22
  -1   0  -3  479.40    8.69
   1   0   4 1916.25   37.04
   1   0   4 1701.70   33.77
  -1   0  -4 1704.77   33.02
  -1   0  -4 1453.54   28.81
   1   0   5 1475.93   30.40
   1   0   5 1561.77   31.17
  -1   0  -5 1446.28   28.73
   1   0   6 2091.48   32.67
   1   0   6 2227.93   34.33
  -1   0  -6 2062.37   29.96
   1   0   8    4.66    3.05
   1   0   8   11.64    6.04
   1   0   9  655.32   21.84
   1   0   9  670.59   32.19
   1   0  10  111.63    8.02
   1   0  10  123.70   10.17
   1   0  11    4.91    3.49
   1   0  11   14.91    5.95
   1   0  12  130.41   10.72
   1   0  12  135.39   12.84
   1   0  13   43.81    8.08
  -1  -1  14    9.96    4.82
  -1  -1  14    6.00    5.49
  -1  -1  13   52.98    6.23
  -1  -1  13   63.22   15.36
  -1  -1  12  672.06   39.77
  -1  -1  12  719.45   42.64
  -1  -1  11 1594.63   49.82
  -1  -1  11 1704.69   64.90
  -1  -1  10 1926.53   72.46
  -1  -1  10 2014.29   75.80
  -1  -1   9  870.25   31.72
  -1  -1   9  832.44   30.39
  -1  -1   8  960.27   40.69
  -1  -1   8  950.21   23.73
  -1  -1   7 1053.79   18.87
  -1  -1   7 1004.52   13.58
   1   1  -6  624.01   32.46
  -1  -1   6  806.98   42.02
  -1  -1   6  783.85   17.58
   1   1  -5 1107.93   23.39
   1   1  -5  883.54   18.02
  -1  -1   5 1187.08   24.42
  -1  -1   5 1085.64   23.93
   1   1  -4  433.59    8.68
   1   1  -4  362.70    6.65
  -1  -1   4  496.14    9.52
  -1  -1   4  421.05    7.65
   1   1  -3  282.61    8.31
   1   1  -3  232.11    4.80
  -1  -1   3  293.96    6.13
  -1  -1   3  264.50    4.95
   1   1  -2 6794.88   99.49
   1   1  -1  694.27   11.09
  -1  -1   1  682.53   10.83
   1   1   3   26.25    3.93
   1   1   3   25.63    2.02
  -1  -1  -3   29.55    1.70
  -1  -1  -3   20.75    2.14
   1   1   4   69.11    5.92
   1   1   4   66.61    2.87
  -1  -1  -4   65.02    2.82
  -1  -1  -4   39.66    3.92
   1   1   5 7057.48  137.30
   1   1   5 6905.19  133.00
  -1  -1  -5 7357.75  141.89
   1   1   6 1696.60   26.82
   1   1   6 1580.88   23.50
  -1  -1  -6 1648.25   24.21
   1   1   7 1153.09   28.62
   1   1   7 1067.70   25.27
  -1  -1  -7 1102.40   25.77
   1   1   8  485.14   26.25
   1   1   8  554.03   30.92
   1   1   9  192.05   10.25
   1   1   9  186.99    9.48
   1   1  10   32.12    3.84
   1   1  10   35.27    8.94
   1   1  11   79.21    5.13
   1   1  11   95.97    9.54
   1   1  12   65.25   10.22
   1   1  13   45.85   14.60
  -1  -2  14   39.48    7.45
  -1  -2  13   58.30   10.77
  -1  -2  13   56.17    7.10
  -1  -2  12  540.93   32.43
  -1  -2  12  554.37   32.86
  -1  -2  11  864.23   28.40
  -1  -2  11  890.60   28.59
  -1  -2  10 1090.74   42.57
  -1  -2  10 1039.84   39.89
  -1  -2   9 1082.44   39.67
  -1  -2   9 1013.05   36.26
  -1  -2   8  986.94   39.14
  -1  -2   8  895.07   45.74
  -1  -2   7   10.83    6.07
  -1  -2   7    8.00    3.37
   1   2  -6  364.47   19.89
  -1  -2   6  557.32   30.15
  -1  -2   6  483.61   26.79
   1   2  -5 2934.56   56.32
  -1  -2   5 4122.17   79.47
  -1  -2   5 3610.74   69.06
   1   2  -3  266.45    5.83
  -1  -2   3  281.72    6.12
  -1  -2   3  224.69    4.66
  -1  -2   3  155.48    3.30
   1   2  -2 2301.25   33.78
   1   2  -2 3851.04   56.94
  -1  -2   2 4140.22   61.43
   1   2  -1 1609.77   24.45
   1   2  -1 1456.85   21.79
  -1  -2   1 1808.76   27.14
  -1  -2   1 1773.57   26.73
   1   2   0 3703.03   54.31
  -1  -2   0 4290.49   62.83
   1   2   1 1920.30   28.26
   1   2   1 3346.89   49.78
  -1  -2  -1 2803.57   41.80
   1   2   3  241.52    5.43
   1   2   3  408.73   10.27
  -1  -2  -3  390.55    8.53
  -1  -2  -3  344.29    8.23
   1   2   4 1554.54   32.70
   1   2   4 1080.13   21.45
  -1  -2  -4 1547.43   30.67
   1   2   5 5233.18   77.56
  -1  -2  -5 5345.79   74.12
   1   2   6 1733.71   23.09
   1   2   6 1320.15   15.12
  -1  -2  -6 1646.14   18.69
   1   2   7  368.64   22.62
   1   2   7  274.33   16.52
  -1  -2  -7  317.85   19.10
   1   2   8    1.21    2.37
   1   2   8   -5.84    5.52
   1   2   9    1.21    2.54
   1   2   9    6.66    5.92
   1   2  10   56.66    7.90
   1   2  10   86.08    9.03
   1   2  11    7.87    6.63
   1   2  12   10.75    6.59
   1   2  13   85.67   10.48
  -1  -3  14   69.57   21.41
  -1  -3  14   93.75    7.02
  -1  -3  13  136.93   11.54
  -1  -3  13  117.28    9.66
  -1  -3  12  254.39   13.41
  -1  -3  12  230.20   11.63
  -1  -3  11  178.25   12.00
  -1  -3  11  176.81   10.75
  -1  -3  10 1585.31   60.29
  -1  -3  10 1443.87   55.82
  -1  -3   9 1308.80   47.32
  -1  -3   9 1275.81   45.42
  -1  -3   8  209.26   14.79
  -1  -3   8  179.10   11.23
  -1  -3   7 2095.03   25.19
  -1  -3   7 1846.45   21.18
  -1  -3   7 1077.20   15.81
  -1  -3   6   67.38    7.31
  -1  -3   6   58.61    4.06
  -1  -3   6   34.99    2.58
  -1  -3   5 1494.52   32.03
  -1  -3   5 1268.35   25.60
  -1  -3   5  836.30   17.11
   1   3  -4  752.35   17.20
  -1  -3   4  877.99   20.24
  -1  -3   4  624.78   14.38
  -1  -3   4  462.02    9.95
   1   3  -3 1609.65   31.69
   1   3  -3 1006.57   15.58
  -1  -3   3 1097.44   21.33
  -1  -3   3 1827.16   36.00
   1   3  -2  234.84    5.49
   1   3  -2  155.85    3.74
  -1  -3   2  216.57    4.50
  -1  -3   2  251.67    6.19
   1   3  -1    4.13    3.15
   1   3  -1    6.87    2.64
  -1  -3   1    1.99    2.41
  -1  -3   1    7.42    3.29
   1   3   0 2756.50   40.89
   1   3   0 3839.33   56.93
  -1  -3   0 3855.78   57.06
  -1  -3   0 3470.39   51.32
   1   3   1  124.86    3.80
   1   3   1  205.85    6.85
  -1  -3  -1  184.57    4.54
  -1  -3  -1  151.57    3.72
   1   3   2  187.68    8.54
  -1  -3  -2  106.13    3.29
  -1  -3  -2  145.90    8.09
  -1  -3  -2  102.18    3.07
   1   3   3 4000.67   78.42
  -1  -3  -3 3258.95   62.85
  -1  -3  -3 2415.85   46.78
   1   3   4 4895.89   70.56
  -1  -3  -4 4782.75   65.97
  -1  -3  -4 2921.31   40.99
   1   3   5 2734.69   36.32
   1   3   5 1587.49   17.41
  -1  -3  -5 2730.81   28.39
   1   3   6 2095.27   49.52
   1   3   6 1225.57   28.41
  -1  -3  -6 1933.68   43.93
   1   3   7  137.86   19.31
   1   3   7   86.97    6.42
  -1  -3  -7  126.98    7.66
   1   3   8  123.62    6.82
   1   3   8  172.90   11.49
   1   3   9    1.48    2.43
   1   3   9   11.52    6.44
   1   3  10   -2.74    6.97
   1   3  11   -1.30    6.82
   1   3  12   10.44    6.95
  -1  -4  14   11.97    8.53
  -1  -4  14   21.45    8.03
  -1  -4  13  257.67   19.92
  -1  -4  13  258.74   18.60
  -1  -4  12  162.32   12.38
  -1  -4  12  167.77    8.94
  -1  -4  11  107.93    9.13
  -1  -4  11  110.35   14.03
  -1  -4  10  413.05   22.04
  -1  -4  10  329.85   17.11
  -1  -4   9 1281.59   43.71
  -1  -4   9 1108.96   36.02
  -1  -4   8  740.95   22.86
  -1  -4   8  634.87   18.66
  -1  -4   7 2527.84   58.59
  -1  -4   7 2097.82   47.93
  -1  -4   7 1247.58   29.07
  -1  -4   6  660.83   31.26
  -1  -4   6  527.15   24.59
  -1  -4   6  333.73   15.72
  -1  -4   5 1651.42   26.80
  -1  -4   5 1192.79   18.25
  -1  -4   5  844.82   12.98
   1   4  -4  469.82   10.35
  -1  -4   4  478.81   19.18
  -1  -4   4  810.21   32.86
   1   4  -3  253.29    6.92
   1   4  -3  167.14    4.44
  -1  -4   3  222.26    5.43
  -1  -4   3  319.25    8.41
   1   4  -2   46.24    3.03
   1   4  -2   37.31    2.80
  -1  -4   2   43.78    3.03
  -1  -4   2   48.29    4.45
   1   4  -1  241.52    6.58
   1   4  -1  246.01    7.55
  -1  -4   1  311.12    7.45
  -1  -4   1  293.23   10.07
   1   4   0 1972.20   38.22
   1   4   0 2718.24   52.67
  -1  -4   0 2827.18   54.46
  -1  -4   0 2514.94   48.61
   1   4   1   96.41    5.52
   1   4   1  176.84   10.57
  -1  -4  -1  155.04    9.83
  -1  -4  -1  140.70    7.92
   1   4   2   76.96    6.39
  -1  -4  -2   50.94    3.38
  -1  -4  -2   63.82    4.89
   1   4   3 2839.87   42.72
  -1  -4  -3 2019.47   28.56
  -1  -4  -3 1839.83   26.55
   1   4   4 3193.25   43.52
  -1  -4  -4 2745.75   28.32
  -1  -4  -4 2038.10   21.55
   1   4   5 2402.28   56.41
  -1  -4  -5 2207.70   50.60
  -1  -4  -5 1425.38   33.27
   1   4   6   13.09    9.68
  -1  -4  -6    8.29    2.15
  -1  -4  -6    6.75    2.48
   1   4   7  179.49   12.74
   1   4   8   58.28    4.29
   1   4   8  129.31   11.36
   1   4   9   39.30   13.97
   1   4  10   45.86    7.59
   1   4  11   11.12    7.50
   1   4  12   93.13   20.61
  -1  -5  14   12.70    5.59
  -1  -5  14   13.29    6.09
  -1  -5  13  284.83   11.36
  -1  -5  13  252.72    8.86
  -1  -5  12  597.95   22.88
  -1  -5  12  536.88   18.92
  -1  -5  11  243.44   13.60
  -1  -5  11  225.34    9.81
  -1  -5  10   65.90    8.22
  -1  -5  10   48.25   13.07
  -1  -5   9 2384.74   89.74
  -1  -5   9 1987.26   74.55
  -1  -5   8  517.75   29.40
  -1  -5   8  418.94   23.02
  -1  -5   7  478.18   30.48
  -1  -5   7  398.32   23.34
  -1  -5   7  261.80   15.65
  -1  -5   6 2914.13   68.36
  -1  -5   6 2299.34   53.43
  -1  -5   6 1637.91   37.50
   1   5  -5  335.81   15.85
  -1  -5   5  382.88   17.96
  -1  -5   5  641.11   30.26
   1   5  -4  567.25    9.83
  -1  -5   4  761.80   34.74
  -1  -5   4 1068.33   22.15
   1   5  -3  628.65   10.56
  -1  -5   3  951.12   43.30
  -1  -5   3 1116.71   18.28
   1   5  -2   25.69    3.07
   1   5  -2   19.03    3.55
  -1  -5   2   26.50    2.88
  -1  -5   2   35.31    4.77
   1   5  -1   21.77    6.22
   1   5  -1   25.31    8.38
  -1  -5   1   32.30    3.30
  -1  -5   1   32.70   12.89
   1   5   0   78.11    4.74
   1   5   0  112.66    9.01
  -1  -5   0  119.86    6.35
  -1  -5   0  115.23    6.39
   1   5   1  332.86   13.64
   1   5   1  540.42   22.33
  -1  -5  -1  456.21   18.57
   1   5   2  524.12   25.89
  -1  -5  -2  297.17   14.03
  -1  -5  -2  432.81   20.15
   1   5   3 3101.11   73.32
  -1  -5  -3 2043.32   46.17
  -1  -5  -3 2176.08   49.20
   1   5   4 3552.57   97.22
  -1  -5  -4 2883.84   77.73
  -1  -5  -4 2434.69   65.81
   1   5   5 1641.25   59.50
  -1  -5  -5 1508.98   52.34
  -1  -5  -5 1064.91   37.22
   1   5   6   15.19    7.33
   1   5   7   42.62   11.02
  -1  -5  -7   25.61    4.15
   1   5   8  163.44   11.01
   1   5   9  321.44   16.40
   1   5  10  426.44   24.56
   1   5  11   13.43    9.42
  -1  -6  14    1.47    3.57
  -1  -6  13  158.09    9.75
  -1  -6  12  547.23   21.61
  -1  -6  12  495.47   18.89
  -1  -6  11  401.58   21.84
  -1  -6  11  349.14   15.45
  -1  -6  10  106.91    7.50
  -1  -6  10   94.23   10.58
  -1  -6   9 1196.18   42.42
  -1  -6   9  955.72   33.25
  -1  -6   8  628.18   29.96
  -1  -6   8  532.28   24.75
  -1  -6   7 1312.30   47.13
  -1  -6   7  979.31   36.37
  -1  -6   6 2533.94   70.30
  -1  -6   6 1565.46   42.85
   1   6  -5  544.12   13.48
  -1  -6   5  711.96   28.64
  -1  -6   5  969.31   38.58
   1   6  -4  205.27   10.23
  -1  -6   4  289.11   13.78
  -1  -6   4  355.87   17.64
   1   6  -3   17.77    3.19
  -1  -6   3   21.15    6.30
  -1  -6   3   23.54    4.99
   1   6  -2   96.59    5.86
  -1  -6   2  128.11    7.33
  -1  -6   2  143.44    8.15
   1   6  -1  104.01    9.29
  -1  -6   1  128.17    7.34
  -1  -6   1  113.67    7.18
   1   6   0   54.58    4.24
   1   6   0   63.14    5.58
  -1  -6   0   81.54    5.61
   1   6   1  103.19    7.56
   1   6   1  162.47    7.73
  -1  -6  -1  145.01    7.71
   1   6   2  114.86    9.66
  -1  -6  -2   61.09    3.61
  -1  -6  -2   98.35    4.86
   1   6   3 2390.87   69.15
  -1  -6  -3 1578.80   43.06
  -1  -6  -3 1875.05   51.11
   1   6   4 2341.44   70.86
  -1  -6  -4 1802.04   53.06
  -1  -6  -4 1674.84   49.71
   1   6   5 1815.38   71.12
  -1  -6  -5 1305.97   48.60
   1   6   6  476.05   33.93
  -1  -6  -6  316.71   20.31
   1   6   7   36.17    9.02
   1   6   8  230.55   13.98
   1   6   9  790.92   28.15
   1   6  10  315.00   15.31
  -1  -7  13  307.50   16.17
  -1  -7  12  396.67   23.36
  -1  -7  11   13.63    6.52
  -1  -7  11   12.77    2.96
  -1  -7  10   30.14    7.90
  -1  -7  10   17.18    3.22
  -1  -7   9  258.96   17.47
  -1  -7   9  179.92   10.15
  -1  -7   8 1047.70   37.61
  -1  -7   8  826.88   28.84
  -1  -7   7 1200.74   46.69
  -1  -7   7  854.79   33.63
   1   7  -6 1347.62   40.27
  -1  -7   6 2463.02   76.03
   1   7  -5  863.58   30.71
  -1  -7   5 1259.27   43.83
  -1  -7   5 1530.03   54.07
   1   7  -4    0.08    2.43
  -1  -7   4    4.55    3.71
  -1  -7   4    3.66    5.18
   1   7  -3   67.59    4.83
  -1  -7   3  128.60    9.30
   1   7  -2   35.69    4.19
  -1  -7   2   58.19    5.67
   1   7  -1    6.93    3.62
  -1  -7   1   -0.02    2.88
   1   7   0  160.45   10.98
  -1  -7   0  177.93   13.09
   1   7   1  247.46   15.15
  -1  -7  -1  255.43   15.19
   1   7   2  257.00   19.41
  -1  -7  -2  139.09    7.99
  -1  -7  -2  219.25   12.13
   1   7   3  996.12   39.09
  -1  -7  -3  840.74   31.67
   1   7   4 1371.99   50.55
  -1  -7  -4 1093.81   37.37
   1   7   5 1399.27   50.60
   1   7   6   44.21   10.03
   1   7   7   12.14    7.15
   1   7   8  515.67   22.71
   1   7   9  422.89   20.28
  -1  -8  13  213.13   17.59
  -1  -8  12   25.88    7.39
  -1  -8  11    4.29    6.14
  -1  -8  10   25.53    8.73
  -1  -8   9  338.89   14.98
  -1  -8   9  273.69   10.84
  -1  -8   8  258.04   15.59
  -1  -8   8  191.37    9.88
  -1  -8   7  967.08   43.26
   1   8  -6 1083.85   37.28
  -1  -8   6 1939.95   67.01
   1   8  -5  321.39   15.18
  -1  -8   5  604.48   31.67
   1   8  -4   17.32    2.92
  -1  -8   4   40.61    5.36
   1   8  -3  637.72   20.42
  -1  -8   3 1036.89   33.07
   1   8  -2  337.74   16.54
  -1  -8   2  518.79   24.37
   1   8  -1  425.84   20.61
  -1  -8   1  559.77   25.96
   1   8   0    3.87    3.10
  -1  -8   0    3.23    2.39
   1   8   1  196.31   13.52
  -1  -8  -1  195.73   11.08
   1   8   2 1251.87   44.66
  -1  -8  -2 1286.18   44.10
   1   8   3  695.10   13.80
  -1  -8  -3  650.89   20.57
   1   8   4 1154.61   45.60
   1   8   5  231.96   23.78
   1   8   6   22.09    8.47
   1   8   7   32.22   11.14
   1   8   8  601.31   24.61
  -1  -9  12    5.69    6.50
  -1  -9  11    0.46    7.35
  -1  -9  10  118.09   17.92
  -1  -9   9  250.05   19.81
  -1  -9   8  465.54   28.87
   1   9  -7  495.79   18.31
  -1  -9   7  892.93   34.08
   1   9  -6  969.86   36.80
  -1  -9   6 1712.95   64.86
   1   9  -5   56.88    4.73
  -1  -9   5  116.10    9.42
   1   9  -4   12.51    3.66
  -1  -9   4   14.81    8.14
   1   9  -3    8.02    3.60
  -1  -9   3    3.44    4.02
   1   9  -2    8.49    4.66
  -1  -9   2    1.33    3.32
   1   9  -1  704.62   23.22
  -1  -9   1  999.04   31.44
   1   9   0  273.78   18.99
  -1  -9   0  322.80   21.42
   1   9   1   94.14    7.39
  -1  -9  -1  111.46    6.55
   1   9   2  947.92   35.27
  -1  -9  -2  961.02   34.01
   1   9   3  970.51   37.58
   1   9   4  124.75   13.72
   1   9   5  148.31   14.53
   1   9   6    5.28    6.35
   1   9   7  208.43   17.44
  -1 -10  11   19.55    8.85
  -1 -10  10   10.47    7.36
  -1 -10   9  175.35   15.37
  -1 -10   8  843.84   29.36
  -1 -10   7  846.64   29.90
  -1 -10   6  462.30   28.41
   1  10  -5   20.60    4.01
  -1 -10   5   41.69    7.06
   1  10  -4  410.58   15.71
  -1 -10   4  764.58   32.89
   1  10  -3   20.58    3.49
  -1 -10   3   36.41    4.72
   1  10  -2    4.05    2.84
  -1 -10   2    7.20    3.62
   1  10  -1  515.88   19.74
  -1 -10   1  694.85   25.76
   1  10   0   16.35    6.30
  -1 -10   0    8.95    4.29
   1  10   1   85.29    7.34
  -1 -10  -1   75.49    5.68
   1  10   2  650.82   23.71
   1  10   3  495.88   18.01
   1  10   4   61.61   25.15
   1  10   5   50.98   13.69
  -1 -11   9  286.14   23.65
  -1 -11   8  812.05   32.11
  -1 -11   7  444.75   24.80
  -1 -11   6   44.13    9.85
  -1 -11   5  531.31   19.69
  -1 -11   4   43.21    5.82
   1  11  -3   89.74    8.32
  -1 -11   3  137.52   14.10
   1  11  -2  160.51    6.80
  -1 -11   2  266.56   19.49
   1  11  -1  273.50   11.75
  -1 -11   1  470.86   17.31
   1  11   0   -0.85    3.48
   1  11   1  310.35   18.03
   1  11   2  171.22   12.71
   1  11   3  187.71   20.29
  -1 -12   7  571.08   36.67
  -1 -12   6  442.39   18.66
  -1 -12   5    4.53    5.02
  -1 -12   4   23.11    5.67
  -1 -12   3  149.04    8.78
  -1 -12   2  128.31   11.91
   1  12   0   31.10    5.43
   1  12   1   42.01   16.00
   2 -13  -1   82.39    8.76
  -2  13   1   50.32    7.09
   2 -13   0   43.96    8.06
  -2  13   0   41.95    6.33
   2 -13   1  111.08    9.66
  -2  13  -1   71.32    6.54
   2 -13   2  517.92   21.35
  -2  13  -2  365.98   16.74
   2 -13   3  575.34   34.98
  -2  13  -3  379.08   16.38
   2 -13   4  416.21   22.50
  -2  13  -4  269.53   12.82
   2 -13   5   -0.45    5.42
  -2  13  -5    2.63    3.11
   2 -13   6   11.79    6.82
  -2  13  -6    2.38    2.86
   2 -13   7    6.90    5.63
  -2  12   4   15.10    8.36
  -2  12   3  341.25   16.39
   2 -12  -2  321.41   17.71
  -2  12   2  300.31   18.09
   2 -12  -1    5.04    4.26
  -2  12   1   15.17    6.88
   2 -12   0   20.24    6.29
   2 -12   1  461.66   18.24
  -2  12  -1  339.53   13.89
   2 -12   2  681.15   24.91
  -2  12  -2  432.71   17.45
   2 -12   3  794.09   29.46
  -2  12  -3  454.70   18.31
   2 -12   4  376.08   30.60
  -2  12  -4  190.63    9.00
   2 -12   5  129.53   20.72
  -2  12  -5   80.72    7.47
   2 -12   6   15.61    7.94
  -2  12  -6    5.67    4.61
   2 -12   7   -0.89    5.86
  -2  12  -7    1.10    3.14
   2 -12   8   40.70    7.13
  -2  12  -8    9.76    5.14
   2 -12   9   67.16    9.17
  -2  11   6  385.61   29.02
  -2  11   5   62.81   19.31
   2 -11  -4   54.62    5.87
  -2  11   4   52.65    7.59
   2 -11  -3  488.85   18.71
  -2  11   3  432.45   17.15
   2 -11  -2  175.93   13.72
  -2  11   2  154.22   13.81
   2 -11  -1    4.03    3.75
  -2  11   1    9.90    8.33
   2 -11   0  146.22    8.83
  -2  11   0  108.40   13.65
   2 -11   1  396.86   28.59
  -2  11  -1  263.23   12.94
   2 -11   2  426.63   18.01
  -2  11  -2  280.42   13.37
   2 -11   3  790.07   30.44
  -2  11  -3  447.81   18.59
   2 -11   4  517.54   21.32
  -2  11  -4  306.12   13.92
   2 -11   5  107.99    8.97
  -2  11  -5   70.72    7.35
   2 -11   6   35.13   11.04
  -2  11  -6   23.96    5.40
   2 -11   7    2.33    5.75
  -2  11  -7    3.60    3.84
   2 -11   8   96.02   10.97
  -2  11  -8   58.19    8.88
   2 -11   9   89.90    9.48
   2 -11  10   54.98   19.68
   2 -11  10   38.16   12.98
  -2  10   7  215.50   16.82
  -2  10   6  334.98   19.92
   2 -10  -5   41.22   13.81
  -2  10   5   77.68   11.68
   2 -10  -4  409.35   25.33
  -2  10   4  489.86   31.54
   2 -10  -3  136.97    8.07
  -2  10   3  120.19    9.80
   2 -10  -2   55.96    4.59
  -2  10   2   64.70    8.04
   2 -10  -1    5.63    5.32
  -2  10   1    0.93    2.54
   2 -10   0   21.62    5.91
  -2  10   0   16.63    8.07
   2 -10   1  581.56   38.35
  -2  10  -1  407.04   12.27
   2 -10   2  734.48   26.15
  -2  10  -2  489.06   17.61
   2 -10   3 1807.75   56.64
  -2  10  -3 1184.21   37.91
   2 -10   4  877.00   39.71
  -2  10  -4  491.95   17.27
   2 -10   5   16.57    6.50
  -2  10  -5    9.96    5.86
   2 -10   6   23.65   10.27
  -2  10  -6    8.28    4.09
   2 -10   7   15.57    5.65
  -2  10  -7   15.80    7.61
   2 -10   8  300.11   15.51
  -2  10  -8  154.00    8.38
   2 -10   9    7.73    8.94
   2 -10   9    1.66    3.84
   2 -10  10   42.69   14.45
   2 -10  10   37.94   12.85
   2 -10  11  183.94   11.94
   2 -10  11  137.00    7.13
  -2   9   8  707.73   27.49
  -2   9   7  298.95   21.73
   2  -9  -6  247.52   10.25
  -2   9   6  356.69   16.67
   2  -9  -5   38.04   10.55
  -2   9   5   50.58   22.05
   2  -9  -4  169.75    9.90
  -2   9   4  195.03   13.87
   2  -9  -3  368.55   25.91
  -2   9   3  425.97   29.65
   2  -9  -2    5.53    2.49
  -2   9   2    5.88    6.47
   2  -9  -1  378.98   18.47
  -2   9   1  355.89   19.27
   2  -9   0   18.91    4.14
  -2   9   0   11.42    5.42
   2  -9   1 2133.43   64.67
  -2   9  -1 1600.76   49.06
   2  -9   2 1317.35   41.73
  -2   9  -2  860.42   27.78
   2  -9   3 1192.91   39.01
  -2   9  -3  720.55   23.91
   2  -9   4 1523.44   58.13
  -2   9  -4  864.11   33.72
   2  -9   5  126.57   10.19
  -2   9  -5   64.78   10.79
   2  -9   6   40.54   12.95
  -2   9  -6   22.31    5.73
   2  -9   7  482.22   32.83
  -2   9  -7  278.07   20.75
   2  -9   8  265.12   15.47
  -2   9  -8  143.43    8.90
   2  -9   9  122.02   10.55
   2  -9   9  107.87    8.74
   2  -9  10   52.19   13.71
   2  -9  10   28.06   12.39
   2  -9  11  485.44   26.55
   2  -9  11  369.94   20.59
   2  -9  12   97.91   11.68
   2  -9  12  108.81    7.06
  -2   8   9  320.57   15.84
  -2   8   8 1019.58   34.71
   2  -8  -7  403.26   24.10
  -2   8   7  518.74   35.78
   2  -8  -6  165.61    8.08
  -2   8   6  219.88   13.96
   2  -8  -5  154.22    9.54
  -2   8   5  203.17   15.50
   2  -8  -4   20.64    3.58
  -2   8   4   18.33    9.11
   2  -8  -3   99.96    5.53
  -2   8   3  112.66   10.94
   2  -8  -2  111.41    7.94
  -2   8   2  131.68   10.02
   2  -8  -1   55.51    6.06
  -2   8   1   51.75    6.88
   2  -8   0  594.84   18.61
  -2   8   0  536.31   18.05
   2  -8   1 2027.82   56.87
  -2   8  -1 1606.98   45.42
   2  -8   2 3484.78   95.59
  -2   8  -2 2377.03   65.84
   2  -8   3  828.65   24.99
  -2   8  -3  560.07   18.24
   2  -8   4  510.66   29.45
  -2   8  -4  325.38   18.42
   2  -8   5   83.15   10.52
  -2   8  -5   47.08    5.32
   2  -8   6   41.17    6.81
  -2   8  -6   24.15    5.78
   2  -8   7  377.34   19.38
  -2   8  -7  221.01   14.83
   2  -8   8 1312.24   41.81
   2  -8   8  975.10   32.30
   2  -8   9  602.57   29.80
   2  -8   9  448.12   17.14
   2  -8  10   82.98   26.17
   2  -8  10   63.13   13.08
   2  -8  11  502.98   20.12
   2  -8  11  412.67   15.90
   2  -8  12  243.90   10.21
   2  -8  12  185.01    7.81
   2  -8  13  143.35   14.01
   2  -8  13  110.29   13.94
  -2   7  10   35.72   10.81
  -2   7   9  921.02   33.82
   2  -7  -8 1020.56   58.94
  -2   7   8 1395.00   84.34
   2  -7  -7  220.78   12.51
  -2   7   7  339.98   20.14
   2  -7  -6   72.91    8.56
  -2   7   6   91.81   28.19
   2  -7  -5   -1.17    3.27
  -2   7   5   18.58    9.26
   2  -7  -4    8.15    4.25
  -2   7   4    7.61    6.10
   2  -7  -3  173.75   11.21
  -2   7   3  212.81   15.39
   2  -7  -2  390.90   17.38
  -2   7   2  478.32   21.02
   2  -7  -1  303.37   13.78
  -2   7   1  268.77   13.19
   2  -7   0  715.83   13.12
  -2   7   0  664.50   11.68
   2  -7   1 1751.33   23.26
  -2   7  -1 1472.94   19.56
   2  -7   2 4524.66   49.20
  -2   7  -2 3249.45   36.23
   2  -7   3  444.30   21.74
  -2   7  -3  311.18   15.90
   2  -7   4  769.88   31.47
  -2   7  -4  510.41   21.29
   2  -7   5  664.28   23.17
  -2   7  -5  388.93   12.53
   2  -7   6  331.09   19.24
  -2   7  -6  203.37   15.24
   2  -7   7  425.85   21.48
  -2   7  -7  253.75   13.39
   2  -7   8 1276.49   49.36
   2  -7   8  958.30   37.93
   2  -7   9  189.40   12.68
   2  -7   9  149.44    9.76
   2  -7  10  261.81   15.22
   2  -7  10  217.33   11.01
   2  -7  11  409.15   25.96
   2  -7  11  358.71   16.06
   2  -7  12  169.32   13.42
   2  -7  12  138.54   12.38
   2  -7  13   15.25    8.69
   2  -7  13   12.82    3.93
  -2   6  11   76.21   10.88
  -2   6  10   98.58   12.53
   2  -6  -9  635.91   36.68
  -2   6   9 1082.78   63.17
   2  -6  -8 1905.31   72.78
  -2   6   8 2975.80   41.67
   2  -6  -7  306.68   20.06
  -2   6   7  444.41   25.99
   2  -6  -6   11.39    4.51
  -2   6   6   21.94   10.10
   2  -6  -5  139.09   10.91
  -2   6   5  218.77   14.70
   2  -6  -4  152.05   11.03
  -2   6   4  223.30   15.09
   2  -6  -3   57.50    5.22
  -2   6   3   77.29    9.10
   2  -6  -2   12.99    3.96
  -2   6   2    9.66    5.59
   2  -6  -1   21.37    3.95
  -2   6   1   24.47    4.08
   2  -6   0 2130.91   32.23
  -2   6   0 2098.66   31.91
   2  -6   1 2719.27   40.13
  -2   6  -1 2256.11   33.55
   2  -6   2  792.75   32.50
  -2   6  -2  581.39   27.40
   2  -6   3  358.12   15.99
  -2   6  -3  231.65   11.09
   2  -6   4  353.25   18.26
  -2   6  -4  227.10   11.92
   2  -6   5 2148.91   28.89
  -2   6  -5 1325.76   17.59
   2  -6   6 1459.14   35.27
  -2   6  -6  850.48   21.22
   2  -6   7  526.00   31.57
   2  -6   7  357.39   25.28
   2  -6   8  580.76   29.01
   2  -6   8  461.09   25.02
   2  -6   9  118.17    8.17
   2  -6   9  110.38    8.08
   2  -6  10  751.71   30.77
   2  -6  10  576.99   23.37
   2  -6  11  480.64   36.20
   2  -6  11  402.23   26.53
   2  -6  12   23.53    6.42
   2  -6  12   15.44    6.38
   2  -6  13   68.24    7.12
   2  -6  13   55.57   16.50
  -2   5  12   12.29   10.15
  -2   5  11    7.83    3.60
  -2   5  11   11.23    7.35
  -2   5  10  156.22   12.14
  -2   5  10  280.14   14.25
  -2   5   9  432.83   17.64
  -2   5   9  813.38   35.22
  -2   5   8  728.90   26.52
  -2   5   8 1253.53   45.16
  -2   5   7 1192.37   36.71
  -2   5   7 2158.58   73.44
  -2   5   6  203.60   12.35
  -2   5   6  343.93   21.37
  -2   5   5   28.43    8.94
   2  -5  -4   43.87    4.28
  -2   5   4   65.25    6.01
   2  -5  -3  287.51   16.93
  -2   5   3  451.24   19.43
   2  -5  -2  404.48   21.64
   2  -5  -2  337.76   18.07
  -2   5   2  531.61   28.46
   2  -5  -1    1.49    3.29
  -2   5   1    2.49    1.18
  -2   5   1    1.35    4.84
   2  -5   0 2102.33   41.51
  -2   5   0 1735.52   34.79
  -2   5   0 1919.43   38.22
   2  -5   1 3952.26   76.49
   2  -5   1 4156.64   80.09
  -2   5  -1 3522.81   68.19
   2  -5   2  846.14   18.75
   2  -5   2  731.93   15.98
  -2   5  -2  625.06   14.92
   2  -5   3   42.20    4.61
   2  -5   3   38.57    3.98
  -2   5  -3   30.72    4.57
   2  -5   4 3222.43   64.09
  -2   5  -4 1967.74   39.53
   2  -5   5  413.11   18.08
  -2   5  -5  261.43   16.29
   2  -5   6 1204.43   17.27
   2  -5   6  907.82   14.42
   2  -5   7  869.78   25.62
   2  -5   7  664.52   24.96
   2  -5   8   35.52    7.47
   2  -5   8   27.37    5.40
   2  -5   9  547.46   33.68
   2  -5   9  468.09   28.22
   2  -5  10  313.75   19.28
   2  -5  10  266.02   15.63
   2  -5  11   92.11    9.97
   2  -5  11   76.41    7.65
   2  -5  12   51.49   24.56
   2  -5  12   41.48   13.42
   2  -5  13   61.94    7.55
   2  -5  13   61.62    7.86
   2  -5  14  152.64   19.88
   2  -5  14  163.49   14.68
  -2   4  12   16.44    5.51
  -2   4  12    2.84    6.20
  -2   4  11  119.38   10.68
  -2   4  11  251.78   20.50
  -2   4  10 1100.32   39.59
  -2   4  10 1699.15   63.34
  -2   4   9  275.45   19.23
  -2   4   9  414.42   29.56
  -2   4   8  750.67   29.46
  -2   4   8 1111.99   43.34
  -2   4   7 3142.94  108.73
  -2   4   7 4920.67  171.89
  -2   4   6   71.14    5.08
  -2   4   6  105.70    8.81
  -2   4   5   22.21    3.66
  -2   4   5   54.03    6.82
  -2   4   4  679.14   12.00
  -2   4   4 1207.68   20.00
   2  -4  -3 4115.09   80.11
  -2   4   3 5584.15  108.79
   2  -4  -2  248.47    7.23
   2  -4  -2  246.28    6.99
  -2   4   2  337.26    9.44
   2  -4  -1  314.36   11.32
   2  -4  -1  242.88    6.45
   2  -4  -1  408.02    9.70
  -2   4   1  365.63    9.50
   2  -4   0    2.76    2.83
   2  -4   0    7.91    3.40
  -2   4   0    6.21    3.49
  -2   4   0    5.21    3.99
   2  -4   1 2006.43   30.77
   2  -4   1 1971.12   31.09
  -2   4  -1 1830.72   28.36
  -2   4  -1 1753.79   27.38
   2  -4   2 1512.88   30.27
   2  -4   2 1245.93   24.97
  -2   4  -2 1367.81   27.37
  -2   4  -2 1166.07   23.77
   2  -4   3 1122.08   22.70
   2  -4   3 1744.90   34.95
  -2   4  -3 1411.13   28.29
  -2   4  -3 1148.34   24.07
   2  -4   4  293.95   16.70
   2  -4   4  173.66   10.18
  -2   4  -4  187.83   10.80
   2  -4   5 2677.37   53.36
   2  -4   6 1533.18   24.18
   2  -4   6 1188.99   15.53
   2  -4   7  956.93   38.56
   2  -4   7  781.38   20.06
   2  -4   8    4.17    4.94
   2  -4   8   10.87    5.29
   2  -4   9  128.04   16.83
   2  -4   9  108.68    6.60
   2  -4  10   73.04   10.58
   2  -4  10   63.02    6.13
   2  -4  11   48.78   19.64
   2  -4  11   61.19    6.67
   2  -4  12   33.54    5.23
   2  -4  12   31.49   13.39
   2  -4  13  142.47    7.57
   2  -4  13  135.87    9.00
   2  -4  14    2.04    3.81
   2  -4  14    7.82    5.28
  -2   3  13   23.52    4.43
  -2   3  13   44.22    8.02
  -2   3  12    9.33    3.83
  -2   3  12   10.94    6.31
  -2   3  11  510.54   30.30
  -2   3  11  723.23   42.74
  -2   3  10  612.70   24.42
  -2   3  10  910.81   36.33
  -2   3   9 1501.47   52.14
  -2   3   9 2190.79   75.50
  -2   3   8 1427.40   43.78
  -2   3   8 1962.28   65.00
  -2   3   7  285.06   18.08
  -2   3   7  377.92   23.29
  -2   3   6  541.18   12.74
  -2   3   6  758.04   13.71
  -2   3   5  458.45   19.03
  -2   3   5  659.95   27.40
   2  -3  -4 2195.34   43.47
  -2   3   4 1811.32   36.40
  -2   3   4 2706.83   54.62
   2  -3  -3 2385.32   46.33
   2  -3  -3 3030.70   58.76
  -2   3   3 1968.47   38.77
  -2   3   3 2964.89   57.77
   2  -3  -2    2.86    2.67
   2  -3  -2   -1.86    2.72
  -2   3   2    0.78    3.48
  -2   3   2   -1.70    4.01
   2  -3  -1 1284.61   20.64
   2  -3  -1 1105.60   17.60
   2  -3  -1 1761.44   27.09
  -2   3   1 1499.11   23.43
   2  -3   0    5.82    3.87
   2  -3   0    4.17    3.25
  -2   3   0    7.01    2.70
  -2   3   0   12.72    4.79
   2  -3   1 1020.82   16.83
   2  -3   1  909.90   14.78
  -2   3  -1  859.65   14.19
   2  -3   2 6651.09  126.28
  -2   3  -2 7447.90  141.24
  -2   3  -2 6911.39  131.26
   2  -3   3 1099.82   17.75
   2  -3   3 1769.43   27.62
  -2   3  -3 1467.06   23.05
  -2   3  -3 1219.19   19.80
   2  -3   4  373.23    9.16
   2  -3   4  682.78   18.89
  -2   3  -4  538.07   12.36
  -2   3  -4  457.54   11.39
   2  -3   5 7166.89  138.85
   2  -3   5 6588.08  257.85
   2  -3   6 2256.44   33.77
   2  -3   6 1707.28   27.16
   2  -3   7 3570.24   83.26
   2  -3   7 3072.90   71.62
   2  -3   8   63.03    8.98
   2  -3   8   35.44    6.13
   2  -3   9   71.76    5.29
   2  -3   9   61.87    7.67
   2  -3  10  206.05   11.81
   2  -3  10  194.69   11.67
   2  -3  11    6.26    4.45
   2  -3  11   10.68    5.78
   2  -3  12   57.78    7.93
   2  -3  12   65.99   19.82
   2  -3  13  147.92    6.53
   2  -3  13  180.80   12.93
   2  -3  14   51.73   14.59
   2  -3  14   75.51    9.41
  -2   2  13   93.67    7.13
  -2   2  13  119.89    8.88
  -2   2  12    2.78    3.45
  -2   2  12   15.90    6.12
  -2   2  11  516.46   20.94
  -2   2  11  665.05   26.33
  -2   2  10 1249.65   39.41
  -2   2  10 1564.07   51.01
  -2   2   9 1137.80   43.81
  -2   2   9 1532.47   58.99
  -2   2   8   89.98    5.92
  -2   2   8  109.42    7.04
  -2   2   7  516.59   21.64
  -2   2   7  654.88   27.77
  -2   2   6 1014.61   17.46
  -2   2   6 1240.68   20.19
  -2   2   5 4180.41   81.62
  -2   2   5 5426.98  105.62
   2  -2  -4 1364.53   27.47
   2  -2  -4 1452.81   29.11
  -2   2   4 1152.41   23.44
  -2   2   4 1521.10   30.48
   2  -2  -3  435.29    8.26
   2  -2  -3  520.06   10.05
  -2   2   3  389.34    8.23
  -2   2   3  530.43   10.32
   2  -2  -2  513.02    9.16
   2  -2  -2  681.05   11.45
  -2   2   2  634.04   15.89
  -2   2   2  473.38    9.35
   2  -2  -1 1553.25   23.85
  -2   2   1 1454.33   22.60
  -2   2   1 1860.26   28.41
   2  -2   0 2378.77   35.79
  -2   2   0 2149.06   32.34
   2  -2   2  270.29    6.13
   2  -2   2  382.31    7.78
  -2   2  -2  321.59    6.95
  -2   2  -2  289.50    6.51
   2  -2   3 2401.37   37.11
   2  -2   3 2709.07   40.70
   2  -2   3 1755.64   26.98
  -2   2  -3 2268.38   34.20
   2  -2   4 2013.24   39.56
   2  -2   4 1385.20   27.57
   2  -2   5 2252.30   45.13
   2  -2   5 2711.06   53.37
  -2   2  -5 2066.87   40.94
   2  -2   6 4254.43   61.52
   2  -2   6 3916.84   56.53
   2  -2   7 2690.32   62.38
   2  -2   7 2261.96   56.02
   2  -2   8  538.30   31.61
   2  -2   8  506.55   30.29
   2  -2   9   32.17    5.10
   2  -2   9   34.64    6.08
   2  -2  10  239.49   14.12
   2  -2  10  228.79   13.43
   2  -2  11   22.31   12.66
   2  -2  11   27.42    7.36
   2  -2  12   85.39    5.99
   2  -2  12   99.30   10.75
   2  -2  13  102.79    5.93
   2  -2  13  134.73   10.04
   2  -2  14  416.50   28.18
  -2   1  14    9.15    5.74
  -2   1  14   17.36    8.03
  -2   1  13   64.61    7.76
  -2   1  13   85.99    8.67
  -2   1  12   56.16    6.42
  -2   1  12   72.82    8.09
  -2   1  11 1084.87   42.48
  -2   1  11 1246.21   53.38
  -2   1  10 2314.95   79.37
  -2   1  10 2769.15   94.96
  -2   1   9   58.66    6.21
  -2   1   9   61.35    6.76
  -2   1   8  310.70   19.14
  -2   1   8  346.89   21.53
  -2   1   7 1088.16   15.17
  -2   1   7 1311.92   17.96
  -2   1   6  833.04   33.73
  -2   1   6  956.22   38.45
   2  -1  -5 1956.32   39.01
   2  -1  -5 1803.12   36.54
  -2   1   5 1751.29   35.52
  -2   1   5 2020.41   40.31
   2  -1  -4 3579.44   68.79
   2  -1  -4 3561.56   68.27
  -2   1   4 3332.68   65.06
  -2   1   4 3734.85   71.54
   2  -1  -3  139.83    4.13
   2  -1  -3  143.00    4.87
  -2   1   3  124.01    4.67
  -2   1   3  151.88    4.68
   2  -1  -2   92.20    3.35
   2  -1  -2   83.44    3.18
  -2   1   2   81.33    4.78
  -2   1   2   84.65    3.44
   2  -1  -1 5664.54   83.13
   2  -1   0   12.64    4.05
   2  -1   0   11.82    3.48
  -2   1   0    7.90    4.06
  -2   1   0   10.55    3.02
   2  -1   1 4029.33   59.42
  -2   1  -1 4220.06   62.33
   2  -1   2 1755.52   26.96
   2  -1   2 1852.36   27.95
   2  -1   2 1294.48   20.08
  -2   1  -2 1505.91   22.73
   2  -1   4 6027.24  114.51
   2  -1   4 4819.95   92.36
  -2   1  -4 4622.97   87.96
  -2   1  -4 4010.28   77.10
   2  -1   5  596.20   36.01
   2  -1   5  699.94   36.42
  -2   1  -5  578.59   30.00
   2  -1   6 3241.60   47.31
   2  -1   6 3683.20   52.96
  -2   1  -6 2892.77   41.19
   2  -1   7 4245.54   96.05
   2  -1   7 3898.91   89.51
   2  -1   8   70.45    5.51
   2  -1   8   86.23   25.04
   2  -1   9  134.89    8.85
   2  -1   9  128.70   11.50
   2  -1  10    9.15    5.92
   2  -1  10    5.27    6.77
   2  -1  11  204.24    9.97
   2  -1  11  189.35   10.79
   2  -1  12   36.47    4.51
   2  -1  12   54.98    7.95
   2  -1  13  144.99    9.96
  -2   0  14   33.29    6.29
  -2   0  14   21.66   12.36
  -2   0  13   76.58   16.10
  -2   0  13   90.73    9.72
  -2   0  12   50.08    7.76
  -2   0  12   74.38    9.72
  -2   0  11  361.42   20.16
  -2   0  11  423.39   21.80
  -2   0  10 1604.11   55.83
  -2   0  10 1749.68   61.26
  -2   0   9  416.43   20.64
  -2   0   9  462.30   22.46
  -2   0   8   40.90    6.83
  -2   0   8   40.51    7.58
  -2   0   7 2682.47   30.57
  -2   0   7 2799.86   31.18
   2   0  -6 1011.00   15.91
  -2   0   6 1164.31   18.86
  -2   0   6 1247.07   19.81
   2   0  -5 2600.96   50.62
  -2   0   5 2846.63   55.52
  -2   0   5 2966.25   57.64
   2   0  -4 8072.39  118.66
  -2   0   4 7944.58  117.05
   2   0  -3  494.97    8.48
   2   0  -2  123.25    4.21
   2   0  -2  124.78    3.22
  -2   0   2  103.00    3.86
  -2   0   2  107.46    3.45
   2   0   0 2467.96   36.46
  -2   0   0 2649.64   39.15
   2   0   2 1282.21   20.35
   2   0   2 1341.60   20.00
  -2   0  -2  983.75   14.94
  -2   0  -2 1151.38   19.59
   2   0   3 7973.41  117.86
  -2   0  -3 7116.97  104.72
   2   0   4 4095.49   78.97
   2   0   4 4888.63   93.07
  -2   0  -4 3638.48   69.28
   2   0   5   39.14   13.30
   2   0   5   45.44    4.20
  -2   0  -5   31.66    2.54
   2   0   6 2747.96   34.63
   2   0   6 2884.31   30.80
  -2   0  -6 2456.49   26.16
   2   0   7 1172.19   29.62
   2   0   7 1244.42   29.12
  -2   0  -7 1023.71   24.04
   2   0   8  225.05   12.94
   2   0   8  206.81   14.16
   2   0   9   30.33   10.57
   2   0   9   34.69    8.85
   2   0  10  325.51   21.40
   2   0  10  374.72   26.16
   2   0  11   86.22    5.26
   2   0  11   93.92    9.26
   2   0  12   15.49    6.68
   2   0  13   96.77   20.95
  -2  -1  14  136.41    8.96
  -2  -1  14  148.95   29.04
  -2  -1  13   24.12    5.99
  -2  -1  13   29.57    6.64
  -2  -1  12  126.96   10.57
  -2  -1  12  136.06    8.80
  -2  -1  11  212.99   12.80
  -2  -1  11  203.99   11.48
  -2  -1  10  821.98   32.85
  -2  -1  10  874.33   20.93
  -2  -1   9  487.93   27.93
  -2  -1   9  454.26   24.89
  -2  -1   8  227.17    9.97
  -2  -1   8  261.25   14.73
  -2  -1   7  264.94   13.94
  -2  -1   7  240.81   12.20
   2   1  -6 4659.72   65.36
  -2  -1   6 6017.98   84.72
  -2  -1   6 5692.66   79.36
   2   1  -5 3986.87   76.13
  -2  -1   5 5174.76   99.27
  -2  -1   5 4932.87   93.96
   2   1  -4 1798.73   34.55
   2   1  -4 2150.68   41.95
  -2  -1   4 2127.60   41.68
  -2  -1   4 2096.91   41.15
   2   1  -3 2510.71   36.87
   2   1  -3 3014.49   45.12
  -2  -1   3 3130.12   47.00
  -2  -1   3 2996.42   43.95
   2   1  -2 5823.05   86.48
  -2  -1   2 6030.08   88.65
   2   1  -1  776.80   11.59
   2   1  -1  911.25   14.25
   2   1  -1  480.28    7.32
  -2  -1   1  879.46   13.80
   2   1   0 2510.22   36.93
   2   1   0 2143.85   31.76
  -2  -1   0 1876.38   27.94
  -2  -1   0 2211.61   32.65
  -2  -1  -1 6166.44   90.63
   2   1   2  341.15    7.30
  -2  -1  -2  293.71    7.11
   2   1   3 4629.73   88.85
  -2  -1  -3 3866.36   74.29
   2   1   4 6365.80  123.62
   2   1   4 6512.94  125.01
  -2  -1  -4 5794.95  111.29
   2   1   5 1746.77   27.08
   2   1   5 1706.73   24.48
  -2  -1  -5 1605.19   23.43
   2   1   6   23.17   11.11
   2   1   6   26.82    3.93
  -2  -1  -6   22.10    3.88
   2   1   7  284.04   18.11
   2   1   7  274.14   16.36
  -2  -1  -7  265.28   15.62
   2   1   8  157.09   10.93
   2   1   8  139.51    7.62
  -2  -1  -8  127.87    6.97
   2   1   9  477.59   23.37
   2   1   9  567.82   29.09
   2   1  10  743.48   28.72
   2   1  10  942.50   37.99
   2   1  11   81.67    9.18
   2   1  12   13.75    6.84
   2   1  13  128.06   13.52
  -2  -2  14  450.24   19.62
  -2  -2  14  496.04   20.65
  -2  -2  13    9.51    5.00
  -2  -2  13    1.07    4.21
  -2  -2  12  729.96   42.79
  -2  -2  12  798.10   48.83
  -2  -2  11  352.01   18.61
  -2  -2  11  346.35   17.28
  -2  -2  10  393.06   20.08
  -2  -2  10  360.13   17.96
  -2  -2   9  238.91   14.65
  -2  -2   9  247.32   14.59
  -2  -2   8  266.87   19.33
  -2  -2   8  252.00   15.32
  -2  -2   7 2159.09   26.59
   2   2  -6 4541.98   63.24
  -2  -2   6 6495.32   91.60
  -2  -2   6 5961.85   83.49
   2   2  -5 1042.58   20.93
  -2  -2   5 1484.52   30.59
  -2  -2   5 1370.90   27.82
   2   2  -4 1580.58   31.55
  -2  -2   4 1624.67   32.58
  -2  -2   4 1465.12   28.37
  -2  -2   4  866.68   16.90
   2   2  -3 5383.29   79.61
  -2  -2   3 5433.28   80.50
   2   2  -2  279.84    5.99
  -2  -2   2  284.67    6.05
   2   2  -1  239.82    5.10
   2   2  -1  239.11    4.55
  -2  -2   1  221.15    4.44
  -2  -2   1  257.60    5.35
   2   2   0    0.90    1.17
   2   2   0   -0.63    2.12
  -2  -2   0    1.01    0.93
  -2  -2   0    1.82    1.59
   2   2   1  821.22   12.38
   2   2   1 1237.98   19.43
  -2  -2  -1 1044.38   16.49
  -2  -2  -1 1239.64   18.36
   2   2   2  246.94    8.73
  -2  -2  -2  223.92    6.23
   2   2   3 3196.09   64.00
   2   2   4 4892.52   67.02
   2   2   4 8165.14  368.70
   2   2   5  641.43   30.38
   2   2   5  440.89   20.16
  -2  -2  -5  592.02   26.91
   2   2   6 1267.50   31.15
   2   2   6  864.62   20.09
  -2  -2  -6 1097.96   25.24
   2   2   7 1308.38   47.12
   2   2   7  932.19   32.49
  -2  -2  -7 1083.55   38.02
   2   2   8  106.51    6.06
   2   2   8  151.90   10.13
   2   2   9  203.65   10.68
   2   2   9  239.44   15.76
   2   2  10  644.05   25.63
   2   2  11  207.07   16.97
   2   2  12   15.11    9.15
  -2  -3  14  166.63   10.97
  -2  -3  14  175.40    6.85
  -2  -3  13   41.69    6.86
  -2  -3  13   34.68    5.98
  -2  -3  12  424.42   21.01
  -2  -3  12  430.39   29.58
  -2  -3  11  133.27    8.82
  -2  -3  11  142.45    6.17
  -2  -3  10  435.88   23.07
  -2  -3  10  396.24   20.06
  -2  -3   9  130.67    7.68
  -2  -3   9  124.81    5.59
  -2  -3   8   78.84    7.94
  -2  -3   8   62.00    6.44
  -2  -3   7 4842.34  111.22
  -2  -3   7 4499.92  225.09
  -2  -3   7 2593.86  130.15
  -2  -3   6 6491.02   91.74
  -2  -3   6 5751.59   79.68
  -2  -3   6 3301.73   46.35
  -2  -3   5 5733.83  111.79
  -2  -3   5 4787.47   92.35
  -2  -3   5 2982.06   57.71
  -2  -3   4  420.87   22.43
  -2  -3   4  341.37   17.65
  -2  -3   4  228.04   11.92
   2   3  -3   30.89    1.80
   2   3  -3   48.70    3.43
  -2  -3   3   53.32   12.94
   2   3  -2  104.76    4.18
   2   3  -2   78.56    2.50
  -2  -3   2  117.03    3.14
  -2  -3   2  120.61    4.57
   2   3  -1   12.56    3.58
   2   3  -1   12.77    4.18
  -2  -3   1   11.44    2.68
  -2  -3   1   20.36    4.31
   2   3   0  212.19    6.17
   2   3   0  276.95    7.23
  -2  -3   0  238.31    5.89
  -2  -3   0  254.11    7.97
   2   3   1   39.18    1.97
   2   3   1   70.37    4.59
  -2  -3  -1   56.08    2.89
  -2  -3  -1   65.21    2.54
   2   3   2 1100.66   25.01
  -2  -3  -2  937.53   19.69
  -2  -3  -2 1015.41   19.76
   2   3   3 1110.95   18.47
  -2  -3  -3 1158.06   15.99
  -2  -3  -3  898.06   12.41
   2   3   4 1533.24   19.77
  -2  -3  -4  997.13   10.24
   2   3   5 1717.69   40.63
  -2  -3  -5 1031.08   23.52
   2   3   6 1292.64   46.38
  -2  -3  -6 1172.17   40.37
   2   3   7  626.43   19.04
   2   3   7 1126.17   35.80
   2   3   8  329.33   16.13
   2   3   8  555.70   28.84
   2   3   9  312.90   15.04
   2   3  10  378.56   17.12
   2   3  11  642.89   35.12
   2   3  12    6.65    9.87
  -2  -4  14   30.40   17.40
  -2  -4  13    6.69    5.40
  -2  -4  13    1.22    5.17
  -2  -4  12  374.38   19.16
  -2  -4  12  370.74   16.92
  -2  -4  11   16.86    6.22
  -2  -4  11   27.20    4.09
  -2  -4  10   63.90    8.01
  -2  -4  10   57.98    4.40
  -2  -4   9   23.76    7.64
  -2  -4   9   11.21    2.24
  -2  -4   8   21.87    6.94
  -2  -4   8   21.41    3.44
  -2  -4   8    8.80    1.65
  -2  -4   7 3017.61   71.58
  -2  -4   7 2591.17   58.73
  -2  -4   7 1495.26   34.19
  -2  -4   6 6704.69  214.78
  -2  -4   6 5570.19   56.38
  -2  -4   6 3445.85  109.91
  -2  -4   5 4994.47   73.66
  -2  -4   5 4006.95   55.52
  -2  -4   5 3003.28   41.84
   2   4  -4  231.54    9.44
  -2  -4   4  321.17   12.95
  -2  -4   4  444.05   18.75
   2   4  -3  114.65    6.36
  -2  -4   3  198.57   10.54
  -2  -4   3  224.89   12.68
   2   4  -2  858.67   18.04
   2   4  -2  672.11   13.80
  -2  -4   2  984.16   19.66
  -2  -4   2 1033.62   21.51
   2   4  -1   86.66    5.38
   2   4  -1   97.01    6.48
  -2  -4   1  106.57    6.13
  -2  -4   1  118.18    7.63
   2   4   0  452.56   23.56
   2   4   0  616.62   32.03
  -2  -4   0  583.15   30.24
  -2  -4   0  613.75   31.75
   2   4   1  240.37   12.74
   2   4   1  373.16   20.48
  -2  -4  -1  329.24   17.51
  -2  -4  -1  324.41   17.26
   2   4   2 1701.16   28.39
  -2  -4  -2  937.11   13.51
  -2  -4  -2 1509.04   21.54
   2   4   3 1129.90   16.67
  -2  -4  -3  927.54   10.05
   2   4   4 3543.52   81.04
  -2  -4  -4 2569.51   57.16
   2   4   5 2452.33   68.29
  -2  -4  -5 1552.54   41.75
   2   4   6    8.83    6.79
  -2  -4  -6    3.01    1.08
   2   4   7  426.49   22.67
   2   4   8  550.96   27.97
   2   4  10  497.96   20.18
   2   4  11  398.68   28.65
  -2  -5  14  126.33   12.70
  -2  -5  13    0.74    6.37
  -2  -5  12  126.75   10.87
  -2  -5  12  109.41    9.14
  -2  -5  11    7.66    6.06
  -2  -5  11    8.61    4.15
  -2  -5  10  330.97   19.09
  -2  -5  10  297.79   15.10
  -2  -5   9   43.87    6.84
  -2  -5   9   41.02    4.11
  -2  -5   8  727.69   34.47
  -2  -5   8  633.97   28.75
  -2  -5   8  367.28   16.92
  -2  -5   7 3327.84   97.69
  -2  -5   7 2827.97   76.81
  -2  -5   7 1859.93   50.54
  -2  -5   6 1543.99   37.14
  -2  -5   6 1225.39   28.12
  -2  -5   6  961.54   22.19
  -2  -5   5  789.16   31.69
  -2  -5   5  540.64   21.16
  -2  -5   5  564.25   21.98
   2   5  -4  413.42    5.78
  -2  -5   4  647.98   30.12
  -2  -5   4  780.25   12.43
   2   5  -3   26.07    2.83
  -2  -5   3   35.27    2.55
  -2  -5   3   37.59    4.36
   2   5  -2  348.84   14.50
  -2  -5   2  540.92   21.82
  -2  -5   2  532.99   21.96
   2   5  -1  794.91   14.37
  -2  -5   1 1094.37   17.69
  -2  -5   1 1073.91   16.56
   2   5   0  368.19   17.21
   2   5   0  508.80   24.63
  -2  -5   0  496.26   23.18
  -2  -5   0  549.98   25.47
   2   5   1  720.06    8.81
   2   5   1 1141.36   16.56
  -2  -5  -1 1063.23   13.09
   2   5   2  411.35   17.98
  -2  -5  -2  205.62    9.48
  -2  -5  -2  371.87   14.80
   2   5   3 1330.45   41.40
  -2  -5  -3  943.31   25.67
  -2  -5  -3 1107.42   30.17
   2   5   4 1704.90   60.46
  -2  -5  -4 1366.46   46.86
   2   5   5 1369.05   42.80
  -2  -5  -5 1035.47   30.35
   2   5   6   55.91    9.29
   2   5   7  139.94   12.98
   2   5   8  210.66   13.21
   2   5   9  796.55   28.42
   2   5  10  361.98   17.39
  -2  -6  13    5.70    3.05
  -2  -6  12   73.35    8.64
  -2  -6  11   56.75    9.25
  -2  -6  10  380.27   20.38
  -2  -6  10  354.18   17.11
  -2  -6   9   -0.41    4.99
  -2  -6   9    5.41    3.12
  -2  -6   8 1326.16   51.33
  -2  -6   8 1090.25   40.74
  -2  -6   7 3144.82   96.00
  -2  -6   7 2500.14   73.53
  -2  -6   7 2001.79   58.87
  -2  -6   6  348.05   20.35
  -2  -6   6  247.12   14.01
  -2  -6   6  242.23   13.10
   2   6  -5  954.54   26.40
  -2  -6   5 1483.97   40.76
  -2  -6   5 1786.55   50.28
   2   6  -4  617.10   14.89
  -2  -6   4 1080.30   25.00
  -2  -6   4 1142.34   32.30
   2   6  -3   18.96    2.77
  -2  -6   3   20.62    2.50
   2   6  -2  196.08    8.57
  -2  -6   2  292.71   12.29
  -2  -6   2  286.79   19.04
   2   6  -1 2830.66   64.21
  -2  -6   1 3422.65   77.54
   2   6   0  463.18   18.53
   2   6   0  619.39   25.19
  -2  -6   0  675.29   26.67
   2   6   1  319.96   18.69
   2   6   1  547.92   32.65
  -2  -6  -1  515.89   29.85
   2   6   2   80.78    6.29
  -2  -6  -2   35.05    5.56
  -2  -6  -2   71.31    2.93
   2   6   3  242.60   13.54
  -2  -6  -3  162.63    7.66
  -2  -6  -3  210.90    9.84
   2   6   4  122.37   10.22
  -2  -6  -4  102.21    5.22
   2   6   5  950.16   34.69
   2   6   6  101.35   24.94
   2   6   7   14.75   12.24
   2   6   8  270.81   22.18
   2   6   9  782.26   29.47
   2   6  10 1117.50   70.11
  -2  -7  13  150.09   13.72
  -2  -7  12   16.80    8.92
  -2  -7  11   32.41   10.76
  -2  -7  10   -2.82    5.78
  -2  -7   9    6.59    6.27
  -2  -7   9    1.42    1.22
  -2  -7   8  320.19   18.09
  -2  -7   8  240.59   12.24
  -2  -7   7 1857.15   66.14
  -2  -7   7 1462.60   49.80
   2   7  -6  957.16   35.74
  -2  -7   6 1695.14   66.75
   2   7  -5  373.10   17.15
  -2  -7   5  597.90   27.03
  -2  -7   5  689.26   35.02
   2   7  -4  307.22   16.65
  -2  -7   4  572.27   30.36
  -2  -7   4  616.20   37.28
   2   7  -3   16.42    2.44
  -2  -7   3   21.72    5.39
  -2  -7   3   31.51    7.43
   2   7  -2 1277.05   44.84
  -2  -7   2 1946.89   68.09
   2   7  -1 2707.27   94.33
  -2  -7   1 3537.68  121.85
   2   7   0   60.42    6.23
  -2  -7   0   59.92   10.48
   2   7   1   79.67    3.51
   2   7   1  123.95    6.23
  -2  -7  -1  127.81    4.33
   2   7   2  166.95   11.61
  -2  -7  -2  163.87    8.26
   2   7   3  133.53   21.93
  -2  -7  -3  106.32    2.87
   2   7   4  280.42   16.23
   2   7   5  312.29   17.36
   2   7   6   68.02    8.26
   2   7   7  225.10   17.33
   2   7   8  298.02   28.49
   2   7   9  554.83   36.40
  -2  -8  12    1.29    7.09
  -2  -8  11   45.48    8.21
  -2  -8  10   71.52   16.42
  -2  -8   9  213.02   13.03
  -2  -8   8  241.99   19.55
  -2  -8   7 1288.10   41.61
   2   8  -6  573.51   17.89
  -2  -8   6 1026.43   32.92
   2   8  -5  426.67   15.35
  -2  -8   5  833.04   36.88
   2   8  -4   82.63    5.03
  -2  -8   4  187.04   11.40
   2   8  -3   98.00    4.35
  -2  -8   3  176.19   14.25
   2   8  -2  515.23   23.99
  -2  -8   2  768.97   35.24
   2   8  -1   72.13    5.67
  -2  -8   1  108.20   12.68
   2   8   0 1404.25   49.15
  -2  -8   0 1649.04   56.30
   2   8   1   32.97    6.17
  -2  -8  -1   23.03    4.28
   2   8   2  278.45   15.63
  -2  -8  -2  258.88   14.33
   2   8   3  262.87   14.66
   2   8   4   80.66    7.95
   2   8   5   39.72    6.56
   2   8   6  183.67    8.81
   2   8   7  451.06   30.88
  -2  -9  11  209.89   10.19
  -2  -9  10  273.11    9.81
  -2  -9   9  244.54   19.10
  -2  -9   8  800.46   29.87
  -2  -9   7  196.68   19.93
  -2  -9   6  311.03   15.14
   2   9  -5  126.73    6.88
  -2  -9   5  263.67   18.60
   2   9  -4  860.18   32.52
  -2  -9   4 1675.90   63.91
   2   9  -3   40.89    3.21
  -2  -9   3   75.32    5.89
   2   9  -2    5.93    2.79
  -2  -9   2   17.83    5.09
   2   9  -1  589.27   23.25
  -2  -9   1  814.57   33.83
   2   9   0  421.18   20.90
  -2  -9   0  511.31   24.18
   2   9   1   67.63    6.90
  -2  -9  -1   50.04    8.80
   2   9   2  445.07   27.25
   2   9   3  129.41   12.18
   2   9   4   -3.43    5.08
   2   9   5   47.21    7.50
   2   9   6   87.46   11.07
  -2 -10  10   93.87    9.17
  -2 -10   9  152.87   26.28
  -2 -10   8  733.44   40.75
  -2 -10   7  128.22   13.00
  -2 -10   6    2.80    4.00
  -2 -10   5   76.09    7.93
  -2 -10   4  579.01   35.18
   2  10  -3   85.40    5.93
  -2 -10   3  155.97   10.49
   2  10  -2  459.33   27.01
  -2 -10   2  739.04   44.07
   2  10  -1  216.80   11.01
  -2 -10   1  327.22   14.74
   2  10   0  120.38    9.68
   2  10   1   31.79    8.63
   2  10   2   46.93    8.01
   2  10   3   54.06    6.05
   2  10   4   36.19   15.45
  -2 -11   9    7.62    6.90
  -2 -11   8  335.78   22.83
  -2 -11   7  193.24   16.33
  -2 -11   6   67.92    8.93
  -2 -11   5    2.74    4.26
  -2 -11   4  108.53   12.99
  -2 -11   3  851.91   47.61
  -2 -11   2  395.04   21.31
   2  11   0   13.67    6.04
   2  11   1   67.94   10.49
   2  11   2   15.61    6.25
  -2 -12   5  117.02    9.94
  -2 -12   4  343.73   22.81
   3 -13  -2    1.70    3.51
  -3  13   2    9.35    5.48
   3 -13  -1   34.69    7.23
  -3  13   1   23.70    7.39
   3 -13   0   17.12    7.00
  -3  13   0   22.49    7.44
   3 -13   1   32.82    9.53
  -3  13  -1   29.48    6.22
   3 -13   2   35.15   14.09
  -3  13  -2   32.99    7.79
   3 -13   3  599.61   43.30
  -3  13  -3  387.96   21.87
   3 -13   4  754.92   28.18
  -3  13  -4  457.50   19.43
   3 -13   5   38.23    7.35
  -3  13  -5   20.81    6.24
   3 -13   6  118.02   11.49
  -3  13  -6   57.80    7.46
   3 -13   7   15.32    5.91
  -3  12   4   34.89    8.05
   3 -12  -3   21.07    5.37
  -3  12   3    9.37    4.89
   3 -12  -2   10.17    6.18
  -3  12   2    6.14    5.03
   3 -12  -1   44.81    6.65
  -3  12   1   44.19    7.61
   3 -12   0    1.07    4.18
  -3  12   0    6.16    5.01
   3 -12   1  146.64   12.43
  -3  12  -1  122.61   11.17
   3 -12   2  143.49   13.01
  -3  12  -2   89.46    8.68
   3 -12   3  643.73   23.59
  -3  12  -3  401.35   15.73
   3 -12   4  688.97   26.48
  -3  12  -4  398.68   15.97
   3 -12   5   40.56    9.48
  -3  12  -5   34.32    5.86
   3 -12   6    4.05    5.51
  -3  12  -6    1.51    4.00
   3 -12   7  203.02   11.45
  -3  12  -7  115.14    7.24
   3 -12   8  301.49   14.89
  -3  12  -8  160.33    8.50
   3 -12   9  392.98   29.14
  -3  12  -9  172.53   12.37
  -3  11   6  160.32   14.73
   3 -11  -5  195.37   11.44
  -3  11   5  246.44   15.74
   3 -11  -4   16.93    5.80
  -3  11   4   20.13    7.02
   3 -11  -3   58.61    7.38
  -3  11   3   67.07    9.83
   3 -11  -2   49.49   12.78
  -3  11   2   47.86    5.83
   3 -11  -1   11.23    5.91
  -3  11   1    7.52    5.31
   3 -11   0   10.50    4.85
  -3  11   0    6.63    5.22
   3 -11   1   61.47    8.34
  -3  11  -1   62.15    9.14
   3 -11   2 1275.48   46.62
  -3  11  -2  846.82   32.76
   3 -11   3 1032.84   38.98
  -3  11  -3  681.86   26.37
   3 -11   4  135.56    9.31
  -3  11  -4   96.88    8.22
   3 -11   5  339.23   15.20
  -3  11  -5  177.37   10.53
   3 -11   6   70.87   10.77
  -3  11  -6   44.30    5.90
   3 -11   7  210.05   16.72
  -3  11  -7  140.65   11.48
   3 -11   8  617.40   28.68
  -3  11  -8  328.82   13.21
   3 -11   9  345.58   21.42
   3 -11   9  274.33   16.82
   3 -11  10    0.69    3.72
   3 -11  10    6.55    4.15
  -3  10   7  212.74   12.83
   3 -10  -6  420.80   22.63
  -3  10   6  540.68   30.60
   3 -10  -5   69.62   11.46
  -3  10   5   90.55   12.32
   3 -10  -4    5.59    3.91
  -3  10   4    4.22    6.48
   3 -10  -3   91.58   13.84
  -3  10   3  106.57   10.16
   3 -10  -2    6.44    4.12
  -3  10   2    7.11    6.10
   3 -10  -1    6.37    3.80
  -3  10   1    9.86    6.60
   3 -10   0   17.78    6.71
  -3  10   0    0.99    5.84
   3 -10   1   70.63    6.56
  -3  10  -1   65.00    7.90
   3 -10   2  226.93   15.34
  -3  10  -2  162.41   11.81
   3 -10   3 1149.96   41.51
  -3  10  -3  711.25   27.32
   3 -10   4  847.19   28.36
  -3  10  -4  469.24   17.13
   3 -10   5  284.36   16.77
  -3  10  -5  165.37   11.14
   3 -10   6  134.64   10.57
  -3  10  -6   82.90    8.27
   3 -10   7  436.11   18.13
  -3  10  -7  251.50   11.41
   3 -10   8  894.84   53.06
  -3  10  -8  497.13   30.40
   3 -10   9  462.49   18.65
   3 -10   9  322.97   13.17
   3 -10  10   14.60    5.66
   3 -10  10   11.23    7.15
   3 -10  11  258.01   17.77
   3 -10  11  208.35   11.05
  -3   9   9   51.83   21.65
  -3   9   8  714.42   28.30
   3  -9  -7  698.29   23.83
  -3   9   7  870.27   32.20
   3  -9  -6   61.64    5.51
  -3   9   6   97.03   10.31
   3  -9  -5  132.10    8.29
  -3   9   5  144.30   10.73
   3  -9  -4  288.77   16.27
  -3   9   4  359.47   20.61
   3  -9  -3  211.55   12.07
  -3   9   3  228.64   13.88
   3  -9  -2    3.60    4.44
  -3   9   2   -2.76    5.76
   3  -9  -1    4.57    3.98
  -3   9   1    7.24    5.82
   3  -9   0    7.11    5.29
  -3   9   0    8.76    5.99
   3  -9   1  277.29   15.54
  -3   9  -1  210.17   12.28
   3  -9   2    9.84    4.87
  -3   9  -2    4.32    5.36
   3  -9   3 1320.15   41.49
  -3   9  -3  862.32   33.05
   3  -9   4  715.08   13.69
  -3   9  -4  438.03   21.33
   3  -9   5  173.55   11.89
  -3   9  -5  109.74    8.38
   3  -9   6  241.17   16.12
  -3   9  -6  125.96    9.02
   3  -9   7   78.66    7.86
  -3   9  -7   56.70   22.00
   3  -9   8 1086.92   43.13
  -3   9  -8  619.84   25.02
   3  -9   9  591.15   35.29
   3  -9   9  432.66   25.82
   3  -9  10    1.98    7.59
   3  -9  10    2.48    4.90
   3  -9  11   35.20   12.88
   3  -9  11   38.31    6.24
   3  -9  12  102.36   11.38
   3  -9  12   49.06   20.61
  -3   8  10   49.77   10.19
  -3   8   9  119.61   35.89
   3  -8  -8  754.37   25.71
  -3   8   8 1034.47   36.12
   3  -8  -7  494.18   29.17
  -3   8   7  709.25   42.92
   3  -8  -6   71.55    5.90
  -3   8   6   95.78    9.75
   3  -8  -5    3.89    3.68
  -3   8   5    5.75    6.14
   3  -8  -4  711.10   27.97
  -3   8   4  852.21   34.23
   3  -8  -3  408.81   19.83
  -3   8   3  540.16   21.74
   3  -8  -2  200.07   13.04
  -3   8   2  216.25   15.85
   3  -8  -1  325.32   20.33
  -3   8   1  327.60   23.71
   3  -8   0  193.05   14.24
  -3   8   0  172.87   11.92
   3  -8   1  634.77   20.32
  -3   8  -1  495.06   16.13
   3  -8   2 1483.98   43.32
  -3   8  -2 1075.72   31.83
   3  -8   3    8.77    8.65
  -3   8  -3    3.65    4.93
   3  -8   4  354.62   20.50
  -3   8  -4  254.78   15.88
   3  -8   5  923.50   34.02
  -3   8  -5  567.55   21.75
   3  -8   6  858.19   34.34
  -3   8  -6  537.01   18.93
   3  -8   7   76.28   11.05
  -3   8  -7   45.79   11.03
   3  -8   8  261.02   15.45
   3  -8   8  178.80   11.63
   3  -8   9  823.35   31.43
   3  -8   9  679.24   25.71
   3  -8  10   14.12    6.60
   3  -8  10   26.22   10.91
   3  -8  11    3.97    6.19
   3  -8  11    3.41    3.91
   3  -8  12   11.44    6.70
   3  -8  13   26.95   12.32
   3  -8  13   33.21    5.48
  -3   7  11   75.11   12.27
   3  -7 -10  107.53    5.53
  -3   7  10  182.11   12.26
   3  -7  -9  243.37   11.89
  -3   7   9  318.76   24.31
   3  -7  -8  478.95   28.11
  -3   7   8  743.57   43.97
   3  -7  -7  619.47   26.38
  -3   7   7  917.90   40.19
   3  -7  -6  277.06   15.94
  -3   7   6  379.65   20.77
   3  -7  -5  385.49   22.53
  -3   7   5  502.73   24.60
   3  -7  -4  216.04   12.91
  -3   7   4  284.57   18.31
   3  -7  -3  331.93   20.29
  -3   7   3  424.73   26.92
   3  -7  -2 1033.13   25.82
  -3   7   2 1207.98   31.85
   3  -7  -1  596.02   25.06
  -3   7   1  651.35   27.34
   3  -7   0   -2.30    4.46
  -3   7   0    7.40    5.30
   3  -7   1 1648.49   22.05
  -3   7  -1 1317.66   18.08
   3  -7   2  548.85   11.70
  -3   7  -2  426.41    8.90
   3  -7   3   -1.09    4.91
  -3   7  -3   -1.56    3.76
   3  -7   4   11.77    6.87
  -3   7  -4   13.20    5.89
   3  -7   5  784.41   23.68
  -3   7  -5  510.69   16.19
   3  -7   6 2750.91   96.85
  -3   7  -6 1727.64   64.06
   3  -7   7  925.82   30.13
  -3   7  -7  506.25   17.87
   3  -7   8  975.32   35.48
   3  -7   8  804.75   29.81
   3  -7   9  577.84   38.51
   3  -7   9  453.53   29.97
   3  -7  10  115.51    8.90
   3  -7  10   86.09    6.69
   3  -7  11   68.52    7.14
   3  -7  11   47.52   15.64
   3  -7  12   55.96   21.15
   3  -7  12   46.97    6.81
   3  -7  13   41.22    8.19
   3  -7  13   21.92    5.09
  -3   6  11   88.27    6.41
  -3   6  11  145.19   11.79
  -3   6  10  163.21   12.26
  -3   6  10  267.07   20.66
  -3   6   9  118.96    7.26
  -3   6   9  236.41   13.83
  -3   6   8  373.24   16.09
  -3   6   8  643.01   13.33
  -3   6   7    8.46    5.10
  -3   6   7   23.49   10.55
   3  -6  -6 1425.76   44.91
  -3   6   6 2184.95   66.54
   3  -6  -5  888.93   32.89
  -3   6   5 1241.93   47.37
   3  -6  -4  691.44   17.95
  -3   6   4  961.90   30.69
   3  -6  -3 1250.17   17.40
  -3   6   3 1533.64   22.14
   3  -6  -2  205.42   11.37
  -3   6   2  237.29   15.34
   3  -6  -1  873.46   15.24
  -3   6   1  934.64   17.13
   3  -6   0  253.83   11.85
  -3   6   0  215.04   10.40
   3  -6   1  722.75   33.81
  -3   6  -1  620.38   12.06
   3  -6   2  812.58   16.07
  -3   6  -2  606.45   12.92
   3  -6   3  167.97   10.09
  -3   6  -3  121.42    7.68
   3  -6   4  440.96   22.14
  -3   6  -4  277.88   14.05
   3  -6   5   20.37    5.18
  -3   6  -5   10.37    3.71
   3  -6   6 1799.17   50.65
  -3   6  -6 1119.83   32.21
   3  -6   7 6663.40  231.02
   3  -6   7 5264.39   30.08
   3  -6   8 1024.09   40.24
   3  -6   8  789.78   40.51
   3  -6   9   99.08    7.29
   3  -6   9   77.72    6.28
   3  -6  10   90.80    9.02
   3  -6  10   70.39    5.14
   3  -6  11   64.53   22.08
   3  -6  11   45.10    8.07
   3  -6  12   65.11   14.43
   3  -6  12   54.88   16.91
   3  -6  13  176.94    7.86
   3  -6  13  147.01   13.60
  -3   5  12    9.56    3.64
  -3   5  12   14.81   10.10
  -3   5  11   49.88    5.77
  -3   5  11  109.72   11.99
  -3   5  10  284.03   17.47
  -3   5  10  447.92   27.85
  -3   5   9  228.08   13.94
  -3   5   9  359.39   19.79
  -3   5   8  151.29    9.43
  -3   5   8  221.83   14.26
  -3   5   7  263.50   13.96
  -3   5   7  400.77   24.24
  -3   5   6   91.88   19.19
  -3   5   6  186.27   13.62
  -3   5   5 1472.36   35.29
  -3   5   5 2395.46   56.71
   3  -5  -4 2032.77   24.03
  -3   5   4 2983.43   34.88
   3  -5  -3  421.34   17.85
  -3   5   3  553.91   24.11
   3  -5  -2   11.11    6.63
  -3   5   2    8.48    4.48
   3  -5  -1  376.78   20.61
  -3   5   1  393.87   21.47
   3  -5   0  629.86   14.32
  -3   5   0  610.06   15.20
   3  -5   1  653.21   16.05
  -3   5  -1  572.51   14.50
   3  -5   2  207.20   12.36
  -3   5  -2  154.63   10.04
   3  -5   3  478.71   25.67
  -3   5  -3  331.07   18.27
   3  -5   4 1003.51   18.31
  -3   5  -4  684.83   12.89
   3  -5   5  271.88   14.13
  -3   5  -5  178.87    9.43
   3  -5   6 8257.86  413.03
   3  -5   6 6415.73  322.55
   3  -5   7 2010.16   56.03
   3  -5   7 1675.13   48.05
   3  -5   8  392.85   24.64
   3  -5   8  319.75   16.38
   3  -5   9   64.31    8.86
   3  -5   9   57.03    6.68
   3  -5  10   41.60    7.82
   3  -5  10   35.30    8.37
   3  -5  11  289.66   15.23
   3  -5  11  247.27   13.30
   3  -5  12   10.41    9.33
   3  -5  12    8.05    6.50
   3  -5  13  238.29   19.15
   3  -5  13  248.72   12.84
  -3   4  13   75.67    7.91
  -3   4  12    1.66    4.10
  -3   4  12   -1.05    6.29
  -3   4  11    2.04    4.12
  -3   4  11    6.59    6.22
  -3   4  10   98.19    7.05
  -3   4  10  143.24   10.69
  -3   4   9   88.61    7.23
  -3   4   9  118.91   10.92
  -3   4   8 1267.73   48.19
  -3   4   8 1853.86   72.83
  -3   4   7   56.07    5.79
  -3   4   7   88.56    6.47
  -3   4   6  136.42    8.45
  -3   4   6  187.33   10.06
  -3   4   5 2868.24   32.71
  -3   4   5 4164.11   45.46
  -3   4   4  470.50   19.62
  -3   4   4  712.57   29.31
  -3   4   3 1000.55   21.52
  -3   4   3 1451.60   29.98
   3  -4  -2  113.73    5.47
   3  -4  -2   95.19    4.33
  -3   4   2  142.58    7.85
   3  -4  -1   44.49    5.61
   3  -4  -1   28.04    2.57
   3  -4  -1   47.40    4.93
  -3   4   1   40.42    3.75
   3  -4   0   11.27    3.52
   3  -4   0    5.38    3.21
  -3   4   0    7.74    4.70
  -3   4   0    4.32    3.73
   3  -4   1  200.30    6.12
   3  -4   1  195.85    6.69
  -3   4  -1  171.85    5.64
  -3   4  -1  183.70    7.29
   3  -4   2  724.14   16.15
   3  -4   2  923.92   19.65
  -3   4  -2  798.72   17.42
  -3   4  -2  728.67   15.91
   3  -4   3  770.28   18.55
  -3   4  -3  538.38   13.05
   3  -4   4   14.79    6.50
  -3   4  -4    2.44    3.63
   3  -4   5 9999.00  450.90
   3  -4   5 7940.85  358.34
   3  -4   6 4520.73   50.58
   3  -4   6 3518.75   46.14
   3  -4   7  755.13   23.17
   3  -4   7  602.93   18.74
   3  -4   8   38.64   14.54
   3  -4   8   37.19    5.66
   3  -4   9  764.17   36.49
   3  -4   9  671.15   11.28
   3  -4  10   13.86    7.51
   3  -4  10   12.95    4.59
   3  -4  11  229.70   21.99
   3  -4  11  221.09   11.40
   3  -4  12  167.09   13.06
   3  -4  12  162.24   13.15
   3  -4  13   44.09    5.30
   3  -4  13   42.39    6.82
  -3   3  13   21.76    5.95
  -3   3  13   22.23    8.33
  -3   3  12    1.63    3.13
  -3   3  12    2.82    6.04
  -3   3  11    5.12    4.39
  -3   3  11    6.24    5.29
  -3   3  10    8.84    7.36
  -3   3  10   -5.68    6.12
  -3   3   9  832.33   31.22
  -3   3   9 1090.70   40.59
  -3   3   8  165.61   10.01
  -3   3   8  207.28   15.18
  -3   3   7   50.74    5.77
  -3   3   7   74.57    7.89
  -3   3   6  564.70   10.10
  -3   3   6  766.56   12.32
  -3   3   5 3011.91   43.99
  -3   3   5 3917.26   58.05
  -3   3   4 1897.29   38.45
  -3   3   4 2573.07   51.15
   3  -3  -3 1531.70   30.62
   3  -3  -3 1947.46   38.58
  -3   3   3 1809.50   35.94
  -3   3   3 1310.98   27.18
   3  -3  -2 7379.11  140.29
   3  -3  -2 5575.38  106.30
  -3   3   2 4976.55   95.21
  -3   3   2 6213.05  118.38
   3  -3  -1   24.40    7.64
   3  -3  -1   23.24    3.01
   3  -3  -1   29.88    3.70
  -3   3   1   20.43    3.05
   3  -3   0  245.12    6.05
   3  -3   0  202.64    5.04
   3  -3   0  266.47    5.84
  -3   3   0  227.27    6.13
   3  -3   1   93.09    3.56
   3  -3   1  103.28    4.53
  -3   3  -1   95.58    3.50
  -3   3  -1   81.07    4.40
   3  -3   2    1.04    2.71
   3  -3   2    3.18    3.98
  -3   3  -2    1.78    2.43
  -3   3  -2    9.51    4.88
   3  -3   3   72.61    6.18
   3  -3   3   51.53    3.03
  -3   3  -3   56.19    2.72
  -3   3  -3   55.38    5.01
   3  -3   4  756.51   16.94
   3  -3   4  882.46   18.70
  -3   3  -4  660.61   15.62
   3  -3   5  822.29   33.01
   3  -3   5  711.72   29.13
   3  -3   6 3988.74   42.69
   3  -3   6 3203.06   36.13
   3  -3   7 1102.58   26.77
   3  -3   7  909.38   29.16
   3  -3   8    8.53    3.99
   3  -3   8    5.02    5.99
   3  -3   9  416.11   22.05
   3  -3   9  392.57   20.65
   3  -3  10  165.05   19.26
   3  -3  10  141.61    8.92
   3  -3  11  854.21   31.39
   3  -3  11  744.64   28.41
   3  -3  12  748.10   27.37
   3  -3  12  777.56   28.77
   3  -3  13   24.26    6.69
   3  -3  13   13.58    5.90
  -3   2  13   87.39    7.70
  -3   2  13   89.71   22.77
  -3   2  12    4.95    3.66
  -3   2  12    8.88    7.49
  -3   2  11   14.11    2.83
  -3   2  11   13.31    4.29
  -3   2  10  493.33   33.10
  -3   2  10  629.35   43.75
  -3   2   9  343.14   18.08
  -3   2   9  415.02   21.23
  -3   2   8   51.30    5.96
  -3   2   8   62.61   12.51
  -3   2   7   34.75    6.12
  -3   2   7   42.47    6.48
  -3   2   6  920.01   13.53
  -3   2   6 1140.15   16.84
  -3   2   5 5371.23  104.69
  -3   2   5 6592.85  127.97
   3  -2  -4 2944.29   58.20
  -3   2   4 2212.79   43.83
  -3   2   4 2835.02   55.13
   3  -2  -3 3570.32   68.74
   3  -2  -3 4184.67   79.97
  -3   2   3 3874.66   74.27
   3  -2  -2 1921.24   29.27
   3  -2  -1 4137.59   61.20
   3  -2  -1 3677.10   54.70
  -3   2   1 3334.67   49.81
   3  -2   0   63.42    3.78
   3  -2   0   53.04    3.32
   3  -2   0   63.18    3.45
  -3   2   0   56.46    4.56
   3  -2   1  138.89    4.50
   3  -2   1  115.75    3.27
  -3   2  -1  128.47    4.53
  -3   2  -1  129.81    5.06
   3  -2   2 1805.17   27.68
   3  -2   2 1409.22   22.05
  -3   2  -2 1553.14   23.82
  -3   2  -2 1445.90   22.82
   3  -2   3  735.95   15.89
   3  -2   3  762.71   16.13
   3  -2   3  518.14   11.83
  -3   2  -3  591.59   12.29
   3  -2   4  130.38    8.42
   3  -2   4  210.09   12.73
  -3   2  -4  155.68    8.75
   3  -2   5 1686.98   26.10
   3  -2   5 2020.69   29.51
  -3   2  -5 1344.11   20.21
   3  -2   6 2363.40   26.67
   3  -2   6 2070.65   25.26
   3  -2   7 2602.38   59.38
   3  -2   7 2273.97   53.80
   3  -2   8   32.08    4.06
   3  -2   8   13.06    8.57
   3  -2   9   70.49    6.54
   3  -2   9   45.97    7.98
   3  -2  10  495.85   34.29
   3  -2  10  455.70   30.66
   3  -2  11  667.45   38.57
   3  -2  11  689.98   42.46
   3  -2  12  812.88   27.06
   3  -2  12  855.48   30.52
   3  -2  13   18.13   10.57
  -3   1  14  774.31   48.46
  -3   1  14  957.92   59.47
  -3   1  13   24.95    5.95
  -3   1  13   31.37    9.23
  -3   1  12   14.51    5.84
  -3   1  12   23.05    5.92
  -3   1  11   46.42    7.28
  -3   1  11   40.94    6.47
  -3   1  10  253.51   16.06
  -3   1  10  271.35   15.83
  -3   1   9  121.26   18.55
  -3   1   9  162.10   10.25
  -3   1   8   23.18    6.84
  -3   1   8   33.24    6.49
  -3   1   7  528.50   22.62
  -3   1   7  592.85   24.03
  -3   1   6 1040.21   24.59
  -3   1   6 1081.43   17.97
   3  -1  -5 4222.94   82.02
  -3   1   5 3896.92   78.25
  -3   1   5 4386.12   85.33
   3  -1  -3 4581.27   67.53
  -3   1   3 3808.78   57.09
   3  -1  -2 1091.57   17.37
   3  -1  -2 1114.61   17.34
  -3   1   2  927.32   14.53
   3  -1  -1  126.37    4.02
   3  -1  -1  111.17    3.28
  -3   1   1  117.71    4.96
  -3   1   1  105.48    4.32
   3  -1   0 3746.86   55.33
   3  -1   0 3209.88   47.53
  -3   1   0 3110.24   46.19
  -3   1   0 3232.48   47.92
   3  -1   1   16.98    1.73
   3  -1   1   16.95    1.78
   3  -1   1   11.12    2.93
  -3   1  -1   15.75    3.42
   3  -1   2 2608.54   39.46
   3  -1   2 2350.50   35.61
   3  -1   2 1932.67   29.73
  -3   1  -2 2118.78   31.65
   3  -1   3  443.27   10.73
   3  -1   3  493.07   10.43
   3  -1   3  297.49    7.51
  -3   1  -3  365.70    8.14
   3  -1   4 3004.76   59.79
   3  -1   4 3262.05   63.32
  -3   1  -4 2254.05   44.00
   3  -1   5 3528.35   51.04
   3  -1   5 4129.91   57.96
  -3   1  -5 2692.43   38.07
   3  -1   6 2498.45   27.69
   3  -1   7  454.03   27.64
   3  -1   7  511.18   29.68
  -3   1  -7  371.10   21.81
   3  -1   8  638.27   29.98
   3  -1   8  561.66   28.92
   3  -1   9 1255.99   43.86
   3  -1   9 1259.30   45.00
   3  -1  10  485.52   22.94
   3  -1  10  451.83   25.93
   3  -1  11  546.36   33.39
   3  -1  11  616.19   37.75
   3  -1  12  348.31   15.84
   3  -1  13    8.50    6.13
  -3   0  14  418.43   28.74
  -3   0  14  478.34   37.18
  -3   0  13    8.04    4.50
  -3   0  13    2.58    5.29
  -3   0  12   19.06    5.56
  -3   0  12   33.75    7.28
  -3   0  11    0.81    5.43
  -3   0  11    1.59    2.62
  -3   0  10   11.40    6.37
  -3   0  10   -0.28    4.21
  -3   0   9   10.91    5.44
  -3   0   9   14.05    4.10
  -3   0   8  170.27   14.67
  -3   0   8  191.25   12.78
  -3   0   7  245.44   13.27
  -3   0   7  257.92   12.90
   3   0  -6  285.07   11.95
  -3   0   6  306.63   13.81
  -3   0   6  330.08   14.15
   3   0  -5 7107.34  137.00
  -3   0   5 7364.12  287.32
   3   0  -4 7535.08  142.64
  -3   0   4 7274.47  138.59
   3   0  -2   30.14    3.12
   3   0  -2   32.35    1.78
  -3   0   2   24.69   15.75
  -3   0   2   21.32    1.59
   3   0   0 3753.33   55.29
  -3   0   0 4753.12   69.75
   3   0   1 1457.94   21.98
   3   0   1 1710.72   25.51
   3   0   1 1877.33   28.51
   3   0   1 1366.15   21.11
   3   0   2  302.14    5.37
   3   0   2  228.12    4.42
   3   0   2  337.91    8.06
  -3   0  -2  307.62    8.92
   3   0   3   93.04    4.20
   3   0   3   85.91    5.44
  -3   0  -3   62.28    2.43
  -3   0  -3   69.78    3.63
   3   0   4 4939.69   96.85
   3   0   4 5904.60  113.53
  -3   0  -4 3597.41   69.36
   3   0   5 7188.45  102.98
   3   0   5 8025.25  110.56
  -3   0  -5 5253.35   72.56
   3   0   6  772.16   35.59
   3   0   6  837.18   32.64
  -3   0  -6  567.90   22.26
   3   0   7   44.51    6.62
   3   0   7   31.04    4.74
  -3   0  -7   28.02    2.80
   3   0   8  479.09   21.94
   3   0   8  473.32   26.09
   3   0   9  953.87   33.42
   3   0   9  978.79   35.54
   3   0  10 1060.73   37.45
   3   0  10 1136.30   41.56
   3   0  11  736.18   26.77
   3   0  12  453.71   25.70
   3   0  13   11.40    9.06
  -3  -1  14  468.26   19.32
  -3  -1  14  497.38   19.31
  -3  -1  13  139.29   12.11
  -3  -1  13  122.73   11.08
  -3  -1  12   14.64    5.72
  -3  -1  12   22.99    6.33
  -3  -1  11   14.03    6.43
  -3  -1  11    0.81    5.05
  -3  -1  10  227.76   15.21
  -3  -1  10  214.63   11.89
  -3  -1   9    4.84    7.08
  -3  -1   9    5.71    3.62
  -3  -1   8  167.90   11.86
  -3  -1   8  172.40    5.23
   3   1  -7  159.86    8.32
  -3  -1   7  192.33   12.47
  -3  -1   7  195.16   10.08
   3   1  -6 1862.55   26.89
  -3  -1   6 2187.26   35.26
  -3  -1   6 2263.50   33.48
   3   1  -5 2804.71   54.92
  -3  -1   5 3273.58   65.92
  -3  -1   5 3444.90   66.71
   3   1  -4 1721.76   33.17
  -3  -1   4 1985.77   39.46
  -3  -1   4 1864.12   35.70
   3   1  -3  607.17   11.84
   3   1  -3  669.72   14.21
  -3  -1   3  654.64   14.49
  -3  -1   3  427.21    8.63
   3   1  -2 2303.80   35.20
   3   1  -2 1886.52   27.60
   3   1  -2 1782.32   26.12
  -3  -1   2 2120.63   32.41
   3   1  -1  161.90    3.85
   3   1  -1   90.22    2.37
   3   1  -1  142.91    3.17
  -3  -1   1  143.22    4.18
   3   1   0 2661.96   39.38
   3   1   0 2442.89   36.73
  -3  -1   0 1935.60   29.42
  -3  -1   0 2262.82   33.66
   3   1   1 1545.04   22.97
   3   1   1 1405.12   22.72
  -3  -1  -1 1170.15   18.32
  -3  -1  -1  881.85   13.34
   3   1   2 2089.77   40.94
  -3  -1  -2 1746.01   34.39
   3   1   3  220.83   13.60
   3   1   4 8838.06  398.42
   3   1   5 4302.84   46.59
   3   1   5 4072.00   40.76
  -3  -1  -5 3013.72   30.29
   3   1   6  488.25   20.91
   3   1   6  436.39   17.20
  -3  -1  -6  362.38   14.36
   3   1   7   57.64   19.15
   3   1   7   45.26    3.00
  -3  -1  -7   43.61    2.19
   3   1   8    3.13    2.45
   3   1   8    0.77    5.45
   3   1   9  467.82   30.03
   3   1   9  631.12   41.73
   3   1  10 1938.29   69.52
   3   1  11  511.45   20.43
   3   1  12  166.42   14.25
  -3  -2  14  709.97   27.49
  -3  -2  14  816.87   29.01
  -3  -2  13  174.44   13.81
  -3  -2  13  195.81   14.88
  -3  -2  12   42.38    8.72
  -3  -2  12   47.10    6.28
  -3  -2  11   48.00    8.00
  -3  -2  11   48.25    5.44
  -3  -2  10   58.59   11.21
  -3  -2  10   38.33    4.21
  -3  -2   9 1078.90   34.07
  -3  -2   9 1124.69   34.33
   3   2  -8   31.69    3.80
  -3  -2   8   68.24    7.12
  -3  -2   8   56.22    5.15
   3   2  -7  989.04   23.11
  -3  -2   7 1383.96   33.29
  -3  -2   7 1344.03   30.98
   3   2  -6 1700.19   24.63
  -3  -2   6 2465.08   37.17
  -3  -2   6 2352.73   33.29
  -3  -2   5 4281.24   84.41
  -3  -2   5 4192.27   80.77
  -3  -2   5 2342.58   45.37
  -3  -2   4 3616.83   71.01
  -3  -2   4 3187.25   61.14
   3   2  -3  340.28    8.32
  -3  -2   3  362.71    9.31
   3   2  -2 2070.69   40.16
  -3  -2   2 2140.42   41.61
   3   2  -1 6247.54  118.55
   3   2  -1 6075.26  114.90
  -3  -2   1 4691.35   88.98
  -3  -2   1 6132.54  116.40
   3   2   0   25.06    2.32
   3   2   0   26.86    6.95
  -3  -2   0   25.61    2.89
  -3  -2   0   23.79    2.06
   3   2   1  436.71    9.10
   3   2   1  526.84   11.78
  -3  -2  -1  398.57    9.12
  -3  -2  -1  398.35    7.99
   3   2   2 1220.73   26.46
  -3  -2  -2  960.70   20.09
   3   2   3   88.78    5.85
   3   2   4 2138.58   27.61
   3   2   5 1102.47   27.18
   3   2   6   24.35    1.68
   3   2   6   46.61   18.25
   3   2   7    7.84    6.68
   3   2   7    8.33    1.93
  -3  -2  -7    3.28    1.07
   3   2   8  410.24   22.40
   3   2   9 1097.18   48.57
   3   2  10 1159.21   39.96
   3   2  11  666.29   35.53
   3   2  12  136.07   13.04
  -3  -3  14  426.23   28.22
  -3  -3  13  272.06   19.18
  -3  -3  13  262.21    8.39
  -3  -3  12   98.78    8.98
  -3  -3  12  100.97    6.27
  -3  -3  11   49.85   14.96
  -3  -3  11   30.27    9.46
  -3  -3  10  162.92   11.59
  -3  -3  10  165.20   12.04
  -3  -3   9 1256.40   41.84
  -3  -3   9 1262.31   38.04
  -3  -3   8  144.48    9.81
  -3  -3   8  144.68    8.72
  -3  -3   8   74.08    4.64
  -3  -3   7  926.07   37.27
  -3  -3   7  901.99   35.23
  -3  -3   7  498.40   19.61
  -3  -3   6 2770.89   32.20
  -3  -3   6 2658.44   27.51
  -3  -3   6 1459.97   15.45
  -3  -3   5 5334.44   76.26
  -3  -3   5 5069.93   69.46
  -3  -3   4 1518.20   24.00
   3   3  -3  800.43   41.41
  -3  -3   3  901.55   19.29
   3   3  -2 1861.85   36.91
   3   3  -2 1503.74   29.30
  -3  -3   2 1991.82   39.54
   3   3  -1 2125.55   42.13
   3   3  -1 2239.56   43.62
  -3  -3   1 1913.18   38.18
  -3  -3   1 2325.13   45.59
   3   3   0 4624.20   89.29
   3   3   0 5564.57  107.67
  -3  -3   0 4540.00   87.93
  -3  -3   0 5671.98  109.20
   3   3   1  921.13   18.10
   3   3   1 1431.38   28.93
  -3  -3  -1 1125.14   22.99
  -3  -3  -1 1339.67   26.29
   3   3   2   12.22    3.63
   3   3   3  401.16   20.32
   3   3   4  648.52   26.87
   3   3   5   64.88    6.65
   3   3   6   21.89    6.64
   3   3   7   38.75    5.20
   3   3   8  784.18   32.05
   3   3  10  785.80   28.23
   3   3  11  700.15   27.75
  -3  -4  14  195.71   15.63
  -3  -4  13  288.33   10.64
  -3  -4  12  106.54   18.47
  -3  -4  11   46.26    7.92
  -3  -4  11   63.33    3.84
  -3  -4  10  192.84   12.75
  -3  -4  10  176.39    9.70
  -3  -4   9  331.69   19.11
  -3  -4   9  357.63   16.94
  -3  -4   8   73.16    6.96
  -3  -4   8   60.59    3.22
  -3  -4   8   29.08    1.78
  -3  -4   7  504.03   30.30
  -3  -4   7  475.49   27.35
  -3  -4   7  267.06   15.93
  -3  -4   6 4205.30   95.74
  -3  -4   6 3774.17   84.02
  -3  -4   5 4061.48   48.05
  -3  -4   5 3661.27   36.02
  -3  -4   4  496.54   24.49
   3   4  -3  338.00   13.35
  -3  -4   3  639.38   25.91
   3   4  -2  285.46   12.17
   3   4  -2  242.01   10.21
  -3  -4   2  292.47   11.78
  -3  -4   2  332.94   14.28
   3   4  -1 1526.49   22.68
   3   4  -1 1728.39   26.02
  -3  -4   1 1670.61   24.14
  -3  -4   1 1937.50   28.77
   3   4   0 2422.40   34.43
   3   4   0 3296.35   48.04
  -3  -4   0 2840.44   40.66
  -3  -4   0 3226.55   45.69
   3   4   1 3055.76   31.08
   3   4   1 4951.26   52.54
  -3  -4  -1 4870.63   48.67
   3   4   2   -0.01    2.62
  -3  -4  -2    1.46    0.78
  -3  -4  -2    0.07    0.56
   3   4   3  499.15   21.04
   3   4   4  226.28   15.83
   3   4   5    5.99    6.78
   3   4   6  374.84   20.72
   3   4   7  779.64   27.43
   3   4   8  121.31   10.72
   3   4   9 1211.22   41.45
   3   4  10  684.89   36.72
   3   4  11  141.17   13.27
  -3  -5  13  170.14    9.44
  -3  -5  12   -1.47    5.26
  -3  -5  11  417.04   20.49
  -3  -5  10  472.91   26.46
  -3  -5  10  397.44   18.77
  -3  -5   9    8.33    7.37
  -3  -5   9    4.24    2.66
  -3  -5   8   30.39    8.89
  -3  -5   8   18.58    4.32
  -3  -5   7  820.91   26.85
  -3  -5   7  735.19   21.88
  -3  -5   7  522.41   23.59
  -3  -5   6 1981.66   55.23
  -3  -5   6 1665.39   44.86
  -3  -5   5 3207.79   87.76
  -3  -5   5 2529.49   67.80
   3   5  -4  180.77    7.26
  -3  -5   4  373.14   15.84
   3   5  -3   41.46    2.43
  -3  -5   3   62.09    4.10
  -3  -5   3   76.51    5.04
   3   5  -2  745.58   11.14
  -3  -5   2  936.28   11.75
   3   5  -1  826.35   32.34
   3   5  -1  984.60   23.17
  -3  -5   1  989.08   23.06
  -3  -5   1 1126.83   26.33
   3   5   0 1422.30   32.59
   3   5   0 2004.57   47.22
  -3  -5   0 1812.89   41.53
  -3  -5   0 2175.24   49.60
   3   5   1  549.41   21.48
   3   5   1  862.12   34.23
  -3  -5  -1  831.49   32.44
   3   5   2   33.53   10.98
  -3  -5  -2   27.25    2.12
   3   5   3   44.85    5.78
   3   5   4  632.12   30.09
   3   5   5   53.81    7.60
   3   5   6   22.06   10.49
   3   5   7  523.12   25.19
   3   5   8  536.24   23.68
   3   5   9  925.94   49.81
   3   5  10  486.76   33.57
  -3  -6  13    9.21    5.98
  -3  -6  12  141.80   21.54
  -3  -6  11  838.42   37.08
  -3  -6  10  148.93    9.80
  -3  -6   9   55.19    8.88
  -3  -6   8    2.82    6.10
  -3  -6   8    1.03    1.44
  -3  -6   7  518.94   24.95
  -3  -6   7  438.68   19.75
  -3  -6   6  794.17   25.79
  -3  -6   6  628.01   18.75
  -3  -6   5  408.39   23.00
  -3  -6   5  370.50   19.79
   3   6  -4    5.38    2.55
  -3  -6   4   16.32    1.61
  -3  -6   4   25.60    6.67
   3   6  -3  337.05    4.74
  -3  -6   3  526.36   30.28
  -3  -6   3  590.75    8.80
   3   6  -2  575.93   16.65
  -3  -6   2  712.20   20.92
  -3  -6   2  757.74   23.25
   3   6  -1 3032.59   84.37
  -3  -6   1 3301.76   89.46
  -3  -6   1 3770.70  102.42
   3   6   0  494.11    7.13
   3   6   0  750.51   27.55
  -3  -6   0  793.95   28.08
   3   6   1  322.37   17.86
   3   6   1  494.99   27.01
  -3  -6  -1  509.96   27.66
   3   6   2   26.87    6.29
  -3  -6  -2   14.92    1.64
  -3  -6  -2   13.86    5.10
   3   6   3  334.87   18.44
   3   6   4   74.48    9.90
   3   6   5    7.35    6.56
   3   6   6  190.01   11.54
   3   6   7  622.18   24.49
   3   6   8  459.98   25.73
   3   6   9  297.24   21.47
  -3  -7  13   58.01    7.84
  -3  -7  12  925.65   51.86
  -3  -7  11  322.80   23.20
  -3  -7  10   92.11   10.62
  -3  -7   9   40.02   11.29
  -3  -7   8    6.38    6.57
  -3  -7   7  442.82   34.81
  -3  -7   6  676.44   33.92
  -3  -7   6  490.45   23.68
   3   7  -5   24.35    4.92
  -3  -7   5   62.48    7.13
   3   7  -4   77.49    4.43
  -3  -7   4  150.53    9.40
   3   7  -3  436.68   13.91
  -3  -7   3  698.56   31.68
  -3  -7   3  792.54   25.63
   3   7  -2 2328.38   68.70
  -3  -7   2 3488.68  103.84
   3   7  -1  177.12    9.65
  -3  -7   1  224.70   12.22
   3   7   0 1104.41   45.37
  -3  -7   0 1351.25   50.74
   3   7   1  937.76   35.19
  -3  -7  -1 1004.61   34.37
   3   7   2   78.76    8.17
  -3  -7  -2   63.27    3.84
   3   7   3   -3.39    5.64
   3   7   4   54.20   18.21
   3   7   5   74.07   18.43
   3   7   6    9.33    6.03
   3   7   7  313.95   18.56
   3   7   8  752.88   47.67
  -3  -8  12  220.69   16.99
  -3  -8  11  576.24   23.89
  -3  -8  10  140.88   13.01
  -3  -8   9   39.51    7.45
  -3  -8   8    3.50    2.77
  -3  -8   7  227.07   11.40
  -3  -8   6   75.86    6.18
  -3  -8   5  115.53    8.38
   3   8  -4    3.86    1.71
  -3  -8   4   16.47    4.21
   3   8  -3  990.42   30.14
  -3  -8   3 1861.25   57.08
   3   8  -2 1253.20   38.00
  -3  -8   2 1942.26   59.45
   3   8  -1  290.33   20.87
  -3  -8   1  375.16   26.29
   3   8   0  276.62   19.15
  -3  -8   0  330.41    7.12
   3   8   1   78.16    5.63
   3   8   2  125.53   14.04
   3   8   3    6.41    3.86
   3   8   4  170.23   13.69
   3   8   5   67.44    7.07
   3   8   6   13.20    6.39
   3   8   7  281.26   21.80
  -3  -9  11  438.95   28.97
  -3  -9  10  200.61   11.67
  -3  -9   9   13.94    7.44
  -3  -9   8   35.82   10.05
  -3  -9   7   82.38    7.14
  -3  -9   6   30.07    6.02
  -3  -9   5   47.03    5.95
  -3  -9   4  862.80   31.95
  -3  -9   3  113.66    6.76
   3   9  -2 1363.35   47.78
  -3  -9   2 2100.35   75.27
   3   9  -1  641.56   23.84
  -3  -9   1  883.85   31.66
   3   9   0   15.27    6.21
   3   9   1   56.66    4.87
   3   9   2  178.24   15.62
   3   9   3  306.94   21.23
   3   9   4   16.74    5.87
   3   9   5   13.24    6.81
  -3 -10   9    5.81    4.29
  -3 -10   8    2.36    6.41
  -3 -10   7  115.03    8.10
  -3 -10   6   15.56    6.19
  -3 -10   5   10.31    3.33
  -3 -10   4  214.34   15.42
  -3 -10   3  299.00   16.17
  -3 -10   2  681.29   22.94
   3  10   0   14.59    9.96
   3  10   1    2.99    3.59
   3  10   2  393.42   16.67
   3  10   3  348.77   23.03
  -3 -11   7   20.90    5.29
  -3 -11   6    3.43    4.42
  -3 -11   5    2.06    4.24
  -3 -11   4  107.65   10.36
   4 -13  -2   14.41    4.28
  -4  13   2   17.40    4.90
   4 -13  -1  117.56    7.83
  -4  13   1  105.74    8.39
  -4  13   0   15.90    5.33
   4 -13   1   68.30    9.37
  -4  13  -1   35.42    6.30
   4 -13   2    8.29    5.04
  -4  13  -2    8.74    4.85
   4 -13   3   40.22   11.54
  -4  13  -3   31.86    5.68
   4 -13   4  117.77   13.63
  -4  13  -4   90.75    7.71
   4 -13   5  124.25   14.84
  -4  13  -5   81.27    6.99
   4 -13   6  197.13   13.19
  -4  13  -6   93.90    6.50
   4 -13   7  122.33   28.00
  -4  13  -7   64.07    7.13
   4 -12  -4    2.36    3.83
  -4  12   4   10.99    6.35
   4 -12  -3  139.73    7.13
  -4  12   3  125.01    9.17
   4 -12  -2  659.96   39.96
  -4  12   2  573.52   30.67
   4 -12  -1  368.58   19.74
  -4  12   1  288.65   14.00
   4 -12   0    7.18    5.42
  -4  12   0    4.65    4.86
   4 -12   1    3.68    5.16
  -4  12  -1   11.45    4.63
   4 -12   2   58.58    8.21
  -4  12  -2   41.47    6.67
   4 -12   3  155.29   22.43
  -4  12  -3   95.90    9.88
   4 -12   4   46.83    7.91
   4 -12   5   89.92   10.74
  -4  12  -5   37.54    5.26
   4 -12   6  182.46   25.74
  -4  12  -6  107.01    9.70
   4 -12   7   98.06   20.98
  -4  12  -7   49.83    7.15
   4 -12   8  443.40   19.87
  -4  12  -8  234.27   11.70
   4 -12   9  154.62   14.39
  -4  12  -9   79.30   12.71
   4 -11  -6  167.83   12.66
  -4  11   6  181.74   14.52
   4 -11  -5   31.27   13.27
  -4  11   5   30.51    5.80
   4 -11  -4   39.91    6.61
  -4  11   4   32.88    7.82
   4 -11  -3  353.08   14.34
  -4  11   3  361.36   21.68
   4 -11  -2  545.12   32.93
  -4  11   2  470.17   29.64
   4 -11  -1  483.35   19.80
  -4  11   1  406.17   18.17
   4 -11   0   44.43    8.46
  -4  11   0   35.46    7.49
   4 -11   1    7.51    5.35
  -4  11  -1    1.50    5.28
   4 -11   2   94.50   18.58
  -4  11  -2   71.68    7.96
   4 -11   3   57.86    7.30
  -4  11  -3   47.96    7.73
   4 -11   4   17.20    6.03
  -4  11  -4   13.76    7.19
   4 -11   5   23.25    8.32
  -4  11  -5   20.44    6.81
   4 -11   6  134.74   11.82
  -4  11  -6   65.56    6.73
   4 -11   7  994.00   34.79
  -4  11  -7  594.18   21.99
   4 -11   8  429.71   19.26
  -4  11  -8  259.59   11.31
   4 -11   9  291.75   17.54
   4 -11   9  211.69   13.09
   4 -11  10   22.64   12.37
   4 -11  10   21.57    4.43
  -4  10   8   38.99   10.42
   4 -10  -7  239.26   11.09
  -4  10   7  285.50   14.82
   4 -10  -6  173.86   12.93
  -4  10   6  220.47   17.94
   4 -10  -5   55.68   16.64
  -4  10   5   83.59   10.74
   4 -10  -4  379.35   23.45
  -4  10   4  429.53   26.55
   4 -10  -3  930.98   37.23
  -4  10   3  965.04   36.92
   4 -10  -2  914.28   36.26
  -4  10   2  829.02   33.57
   4 -10  -1  265.07   20.60
  -4  10   1  212.21   13.65
   4 -10   0   57.07    6.47
  -4  10   0   65.63    8.28
   4 -10   1   41.43    6.37
  -4  10  -1   48.08    7.15
   4 -10   2  124.20    9.77
  -4  10  -2   83.80    8.28
   4 -10   3  140.42   10.97
  -4  10  -3   91.20    9.29
   4 -10   4    8.58    5.96
  -4  10  -4    7.06    5.34
   4 -10   5   -4.15    6.05
  -4  10  -5   -1.74    5.11
   4 -10   6  440.92   22.71
  -4  10  -6  247.07   14.40
   4 -10   7 1347.88   49.04
  -4  10  -7  766.43   31.37
   4 -10   8  537.96   33.65
  -4  10  -8  352.32   22.04
   4 -10   9  359.98   15.36
   4 -10   9  224.60   17.75
   4 -10  10  400.21   22.51
   4 -10  10  317.02   31.76
   4 -10  11   91.33   10.79
   4 -10  11   45.02   15.56
  -4   9   9   73.50   23.54
   4  -9  -8  119.64    6.82
  -4   9   8  182.23   11.68
   4  -9  -7   74.35    8.51
  -4   9   7   76.30   10.73
   4  -9  -6  189.42   10.08
  -4   9   6  227.81   13.70
   4  -9  -5   20.31    5.30
  -4   9   5   13.46    7.03
   4  -9  -4  192.46   12.01
  -4   9   4  256.10   16.17
   4  -9  -3 2500.03   85.73
  -4   9   3 2695.16   22.87
   4  -9  -2 1032.72   38.63
  -4   9   2 1031.21   37.39
   4  -9  -1  189.45   12.76
  -4   9   1  148.64   10.40
   4  -9   0  208.05   14.44
  -4   9   0  171.20   11.60
   4  -9   1   10.11    5.08
  -4   9  -1   10.19    5.03
   4  -9   2  423.04   21.97
  -4   9  -2  334.02   17.54
   4  -9   3   29.03    8.09
  -4   9  -3   17.31    8.01
   4  -9   4   35.88    7.50
  -4   9  -4    7.85    5.77
   4  -9   5  634.56   11.93
  -4   9  -5  445.57   18.14
   4  -9   6  791.74   30.20
  -4   9  -6  495.01   19.45
   4  -9   7 1255.11   56.20
  -4   9  -7  856.55   33.97
   4  -9   8  554.96   24.42
  -4   9  -8  353.10   15.56
   4  -9   9  104.97    8.54
   4  -9   9   60.18   19.65
   4  -9  10  202.54   16.32
   4  -9  10  158.39   13.12
   4  -9  11  260.05   16.19
   4  -9  11  221.96   13.97
   4  -9  12   53.13   18.90
   4  -9  12   36.96   17.00
   4  -8 -10    6.09    4.45
  -4   8  10    3.08    5.94
   4  -8  -9  319.30   24.83
  -4   8   9  454.48   26.29
   4  -8  -8  109.79   13.85
  -4   8   8  139.80   18.11
   4  -8  -7   22.92    6.79
  -4   8   7   14.82    7.15
   4  -8  -6  117.90   14.96
  -4   8   6  153.52   12.33
   4  -8  -5  397.11   26.71
  -4   8   5  386.70   28.01
   4  -8  -4  307.37   16.04
  -4   8   4  332.78   22.17
   4  -8  -3  407.47   20.58
  -4   8   3  476.38   32.57
   4  -8  -2 1921.99   67.88
  -4   8   2 1861.64   65.78
   4  -8  -1   66.00    7.09
  -4   8   1   74.01    7.12
   4  -8   0   25.10    6.72
  -4   8   0   22.28    6.53
   4  -8   1   54.74   17.24
  -4   8  -1   52.13    7.28
   4  -8   2  400.74   28.66
  -4   8  -2  323.92   20.59
   4  -8   3  242.59   16.58
  -4   8  -3  153.51   10.98
   4  -8   4   21.02    7.51
  -4   8  -4   14.97    4.81
   4  -8   5  545.86   26.61
  -4   8  -5  354.69   18.11
   4  -8   6 2487.83   93.31
  -4   8  -6 1577.66   60.22
   4  -8   7  726.55   30.22
  -4   8  -7  487.98   19.54
   4  -8   8  977.60   32.40
   4  -8   8  751.51   24.99
   4  -8   9   88.30   23.59
   4  -8   9   60.32   17.63
   4  -8  10   11.22    8.64
   4  -8  10    3.89    4.20
   4  -8  11  511.73   19.62
   4  -8  11  436.25   18.15
   4  -8  12  380.07   16.64
   4  -8  12  314.57   15.70
   4  -7 -11    6.73    6.15
  -4   7  11   34.79    6.62
   4  -7 -10  122.36   12.23
  -4   7  10  187.97   10.41
   4  -7  -9   98.87   12.87
  -4   7   9  151.26   13.53
   4  -7  -8    3.83    4.54
  -4   7   8   11.69    7.67
   4  -7  -7  169.40   14.92
  -4   7   7  237.55   14.90
   4  -7  -6  501.45   20.16
  -4   7   6  658.85   33.47
   4  -7  -5 1350.83   54.61
  -4   7   5 1795.90   67.94
   4  -7  -4   88.12   10.68
  -4   7   4  105.79    9.87
   4  -7  -3 1320.22   43.73
  -4   7   3 1518.06   43.52
   4  -7  -2 2118.46   49.99
  -4   7   2 2333.16   54.58
   4  -7  -1  231.64   11.32
  -4   7   1  226.37   11.51
   4  -7   0    0.39    4.99
  -4   7   0    2.40    6.30
   4  -7   1    0.83    5.50
  -4   7  -1    5.28    4.49
   4  -7   2  191.73   10.29
  -4   7  -2  172.64   10.41
   4  -7   3    7.19    4.92
  -4   7  -3    7.41    4.39
   4  -7   4   15.52    4.96
  -4   7  -4   12.97    6.00
   4  -7   5  280.41   18.08
  -4   7  -5  202.41   14.07
   4  -7   6  354.62   19.23
  -4   7  -6  227.82   12.68
   4  -7   7 1495.10   57.59
  -4   7  -7  875.10   35.17
   4  -7   8  784.79   29.35
   4  -7   8  636.42   24.02
   4  -7   9   -2.73    5.39
   4  -7   9    3.04    5.47
   4  -7  10  101.14   18.33
   4  -7  10   74.25    7.18
   4  -7  11  426.09   17.69
   4  -7  11  381.34   15.63
   4  -7  12  803.64   41.64
   4  -7  12  713.87   38.27
   4  -7  13   22.13   13.10
   4  -7  13   11.22    9.04
  -4   6  11    2.73    3.18
  -4   6  11    5.85    6.81
  -4   6  10  257.98   11.31
  -4   6  10  465.63   18.95
  -4   6   9  230.18   11.91
  -4   6   9  375.35   18.88
  -4   6   8   82.03    7.66
  -4   6   8  139.06   11.50
  -4   6   7   65.90    6.49
  -4   6   7  108.10    9.59
  -4   6   6  270.89   14.92
  -4   6   6  428.94   22.09
   4  -6  -5  107.00    9.25
  -4   6   5  153.24   23.68
   4  -6  -3 1930.29   46.78
  -4   6   3 2302.15   54.41
   4  -6  -2  988.18   14.25
  -4   6   2 1042.00   15.94
   4  -6  -1  276.68   13.43
  -4   6   1  292.21   13.77
   4  -6   0  253.01   12.30
  -4   6   0  253.28   12.14
   4  -6   1 1411.67   22.81
  -4   6  -1 1163.95   19.71
   4  -6   2  494.01   21.22
  -4   6  -2  363.97   16.11
   4  -6   3   17.07    6.83
  -4   6  -3   14.86    6.00
   4  -6   4  341.51   17.11
  -4   6  -4  245.25   13.06
   4  -6   5  143.04    7.89
  -4   6  -5  107.52    7.10
   4  -6   6 1012.44   29.93
  -4   6  -6  632.00   19.67
   4  -6   7 1270.37   39.72
   4  -6   7  967.84   31.91
   4  -6   8  594.08   28.89
   4  -6   8  480.90   33.14
   4  -6   9   65.24    7.41
   4  -6   9   67.05    8.83
   4  -6  10   45.08   16.13
   4  -6  10   23.34    7.13
   4  -6  11  558.81   20.51
   4  -6  11  497.83   20.05
   4  -6  12  562.28   30.28
   4  -6  12  468.70   30.53
   4  -6  13  185.90   13.62
   4  -6  13  176.12   24.51
  -4   5  12  169.43   12.71
  -4   5  12  253.94   20.66
  -4   5  11  108.68    9.32
  -4   5  11  152.70   16.05
  -4   5  10  146.14   10.67
  -4   5  10  236.82   21.07
  -4   5   9  109.34    8.31
  -4   5   9  174.78   18.95
  -4   5   8   63.23    7.51
  -4   5   8  100.98    7.61
  -4   5   7  120.70    8.69
  -4   5   7  167.11   15.35
  -4   5   6   18.92    6.63
  -4   5   6   19.69    4.83
  -4   5   5 2102.29   49.12
  -4   5   5 3132.11   72.13
  -4   5   4 4512.25  144.58
  -4   5   4 6654.58  212.73
   4  -5  -3 2918.73   45.50
  -4   5   3 3596.11   55.81
   4  -5  -2    3.23    3.37
  -4   5   2    1.71    5.18
   4  -5  -1   74.54   11.98
  -4   5   1   86.35    7.22
   4  -5   0  826.72   18.38
  -4   5   0  708.40   16.11
   4  -5   1 1133.03   24.53
  -4   5  -1  906.93   20.01
   4  -5   2 1839.20   37.44
  -4   5  -2 1419.57   29.49
   4  -5   3  132.54    7.87
  -4   5  -3   98.32    6.81
   4  -5   4   57.95    6.08
  -4   5  -4   45.97    5.42
   4  -5   5  932.69   14.20
  -4   5  -5  670.10   16.05
   4  -5   6 1343.87   38.50
   4  -5   6 1133.00   36.54
   4  -5   7  271.24   16.55
   4  -5   7  227.92   14.22
   4  -5   8 2632.86   99.78
   4  -5   8 2171.32   85.88
   4  -5   9  247.23   22.24
   4  -5   9  231.52   14.61
   4  -5  10   36.57   13.52
   4  -5  10   28.18    6.75
   4  -5  11  550.29   20.32
   4  -5  11  501.02   19.49
   4  -5  12  842.86   43.27
   4  -5  12  799.76   43.03
   4  -5  13  266.99   19.57
   4  -5  13  252.56   18.17
  -4   4  12   50.25    6.58
  -4   4  12   52.06   16.07
  -4   4  11    3.51    5.44
  -4   4  10   -1.50    4.92
  -4   4  10    9.86    6.64
  -4   4   9    3.90    5.92
  -4   4   9   10.08    7.41
  -4   4   8   10.47    5.39
  -4   4   8   14.24    8.36
  -4   4   7  268.28   16.65
  -4   4   7  359.11   20.93
  -4   4   6  279.76   18.40
  -4   4   6  372.83   23.47
  -4   4   5 2156.53   25.82
  -4   4   5 3074.82   35.01
  -4   4   4 4513.57   64.53
  -4   4   4 6287.33  283.80
  -4   4   3 2232.52   45.07
  -4   4   3 2915.97   57.87
   4  -4  -2   47.06    7.26
  -4   4   2   53.83    5.83
   4  -4  -1  567.74   13.61
  -4   4   1  686.66   15.29
   4  -4   0  187.49    8.11
  -4   4   0  181.83    8.45
   4  -4   1  178.41    6.90
  -4   4  -1  173.17    6.84
   4  -4   2 1253.90   26.07
  -4   4  -2 1052.83   26.24
   4  -4   3 2697.98   53.67
  -4   4  -3 2180.92   43.79
   4  -4   4 1435.35   22.64
  -4   4  -4 1045.61   17.99
   4  -4   5 1165.64   16.57
   4  -4   5 1030.86   16.18
   4  -4   6 1163.39   28.65
   4  -4   6  998.50   28.87
   4  -4   7  344.83   21.78
   4  -4   7  295.26   18.78
   4  -4   8  694.88   32.48
   4  -4   8  572.53   29.61
   4  -4   9 1117.40   39.41
   4  -4   9  933.09   34.26
   4  -4  10   14.01    6.47
   4  -4  10   26.91    8.79
   4  -4  11  903.77   53.35
   4  -4  11  863.72   50.33
   4  -4  12 1073.11   35.18
   4  -4  12  963.56   32.88
   4  -4  13  767.05   47.58
   4  -4  13  740.97   47.30
  -4   3  13  689.47   43.38
  -4   3  13  973.81   60.44
  -4   3  12   10.93    9.16
  -4   3  11   79.55    7.44
  -4   3  11   90.27    7.21
  -4   3  10   44.40    7.89
  -4   3  10   71.77   10.19
  -4   3   9  297.30   16.49
  -4   3   9  418.85   22.17
  -4   3   8   53.76    7.89
  -4   3   8   82.91    7.62
  -4   3   7  139.21   10.76
  -4   3   7  183.78   13.63
  -4   3   6  203.77   10.38
  -4   3   6  246.12   13.32
  -4   3   5 1055.85   17.75
  -4   3   5 1341.24   21.35
  -4   3   4 1376.44   29.18
  -4   3   4 1609.64   33.84
   4  -3  -3 4367.07   86.42
  -4   3   3 3103.31   61.42
  -4   3   3 3750.77   73.31
   4  -3  -2  194.09    5.86
  -4   3   2  132.83    6.45
  -4   3   2  172.04    6.83
   4  -3  -1   58.75    4.03
   4  -3  -1   59.71    3.91
   4  -3  -1   71.30    3.90
  -4   3   1   60.59    4.79
   4  -3   0 2005.84   39.73
   4  -3   0 1731.81   34.12
   4  -3   0 1981.07   38.83
  -4   3   0 1748.44   34.84
   4  -3   1  791.08   17.18
   4  -3   1  920.57   20.07
  -4   3  -1  839.93   17.61
  -4   3  -1  766.63   16.44
   4  -3   2 1443.97   28.98
   4  -3   2 1924.58   38.17
  -4   3  -2 1682.94   33.25
  -4   3  -2 1583.21   31.82
   4  -3   3  196.44   11.54
  -4   3  -3  172.60   10.18
  -4   3  -3  163.91    9.94
   4  -3   4 1539.77   27.79
   4  -3   4 1694.08   25.68
  -4   3  -4 1209.74   18.57
   4  -3   5  863.85   12.21
   4  -3   5  738.75   15.11
   4  -3   6 1238.63   29.53
   4  -3   6 1039.99   25.83
   4  -3   7  773.69   22.82
   4  -3   7  623.04   19.59
   4  -3   8  104.34    5.18
   4  -3   8  106.63    7.94
   4  -3   9  163.55   11.28
   4  -3   9  143.85   23.09
   4  -3  10  407.93   20.06
   4  -3  10  324.12   18.16
   4  -3  11  881.89   50.58
   4  -3  11  749.93   44.32
   4  -3  12  572.02   29.69
   4  -3  12  562.37   32.03
   4  -3  13  577.46   37.20
  -4   2  13  800.60   13.72
  -4   2  13  947.93   44.69
  -4   2  12   45.69    9.24
  -4   2  12   63.29    6.91
  -4   2  11   14.91    7.89
  -4   2  11   15.63    5.48
  -4   2  10  175.82   20.83
  -4   2  10  243.32   13.87
  -4   2   9  635.54   30.84
  -4   2   9  752.21   34.87
  -4   2   8   42.76    6.35
  -4   2   8   51.60    5.63
  -4   2   7   72.56    6.71
  -4   2   7   92.31    7.38
  -4   2   6  548.86   26.31
  -4   2   6  587.16   27.65
  -4   2   5  523.17   22.00
  -4   2   5  571.04   23.55
   4  -2  -4 3886.68   75.62
  -4   2   4 3063.41   60.71
  -4   2   4 3350.05   65.58
   4  -2  -3 2829.73   54.65
  -4   2   3 2120.27   41.79
  -4   2   3 2388.92   46.44
   4  -2  -2  482.89   11.52
  -4   2   2  409.84   10.83
  -4   2   2  395.36    9.30
   4  -2  -1 2124.43   41.37
   4  -2  -1 2071.98   40.34
  -4   2   1 1798.77   35.43
  -4   2   1 1751.20   34.39
   4  -2   0 2355.19   35.94
   4  -2   0 2336.54   35.59
   4  -2   0 2235.89   34.09
  -4   2   0 2158.00   33.11
   4  -2   1  910.11   18.64
   4  -2   1  773.06   15.84
   4  -2   1  745.33   15.59
  -4   2  -1  781.58   16.54
   4  -2   2  364.36    9.72
   4  -2   2  476.83   13.26
  -4   2  -2  411.46    9.26
  -4   2  -2  409.09   10.58
   4  -2   3  510.07   29.50
   4  -2   3  501.73   26.49
  -4   2  -3  398.93   20.88
   4  -2   4   41.82    7.37
   4  -2   4   51.36    3.79
  -4   2  -4   39.94    3.10
   4  -2   5  320.67   16.23
   4  -2   5  375.81   17.90
  -4   2  -5  240.74   12.01
   4  -2   6  427.27   17.43
   4  -2   6  388.36   17.03
   4  -2   7  771.05   22.19
   4  -2   7  678.26   21.06
   4  -2   8   11.86    3.11
   4  -2   9  451.54   23.35
   4  -2   9  415.89   22.13
   4  -2  10 1044.69   37.24
   4  -2  10  959.31   35.96
   4  -2  11 1134.46   37.15
   4  -2  11 1073.95   37.11
   4  -2  12  179.71    9.63
   4  -2  13   91.33   10.42
  -4   1  14  857.38   54.12
  -4   1  14 1026.49   63.52
  -4   1  13  530.45   28.96
  -4   1  13  642.09   33.94
  -4   1  12  122.73   12.60
  -4   1  12  143.03   21.12
  -4   1  11   74.65    9.17
  -4   1  11   89.65    6.59
  -4   1  10  305.00   11.21
  -4   1  10  364.77   26.84
  -4   1   9 1157.64   45.68
  -4   1   9 1338.69   50.57
  -4   1   8   26.78    5.92
  -4   1   8   24.96    3.70
  -4   1   7   21.83    5.52
  -4   1   7   28.42   12.28
   4  -1  -6   28.94    2.96
  -4   1   6   51.11    8.30
  -4   1   6   22.11    4.12
   4  -1  -5 4187.25   58.72
  -4   1   5 3577.84   51.95
  -4   1   5 3746.89   52.95
   4  -1  -4 2368.62   46.37
  -4   1   4 1972.64   40.02
   4  -1  -3 2064.60   40.61
   4  -1  -3 2036.95   40.40
  -4   1   3 1896.67   37.74
  -4   1   3 1600.74   31.44
   4  -1  -2 2129.81   41.66
   4  -1  -2 1926.01   37.13
  -4   1   2 1786.73   35.16
  -4   1   2 1515.40   29.71
   4  -1  -1 3456.16   51.21
  -4   1   1 3841.36   57.32
  -4   1   1 3126.80   46.51
   4  -1   0 1952.66   29.64
   4  -1   0 1455.61   22.48
  -4   1   0 1518.46   23.49
  -4   1   0 1542.26   23.84
   4  -1   1  807.91   16.33
   4  -1   1  806.44   16.18
   4  -1   1  682.25   14.17
  -4   1  -1  753.23   15.74
   4  -1   2  477.92   10.35
   4  -1   2  394.66    8.50
   4  -1   2  564.99   12.93
   4  -1   2  399.41    9.84
   4  -1   3  272.57   15.32
   4  -1   3  248.28   13.30
  -4   1  -3  194.94   10.57
   4  -1   4 1468.50   23.18
   4  -1   4 1624.64   23.81
  -4   1  -4 1095.14   16.26
   4  -1   5  849.99   13.13
   4  -1   5  987.93   11.83
  -4   1  -5  605.50    8.27
   4  -1   6  882.20   35.43
   4  -1   6 1022.57   24.79
  -4   1  -6  578.02   22.86
   4  -1   7  274.96   16.69
   4  -1   7  309.01   17.26
  -4   1  -7  198.85   11.70
   4  -1   8    4.58    3.11
   4  -1   8    6.59    5.40
   4  -1   9  688.48   44.69
   4  -1   9  694.61   29.77
   4  -1  10  987.66   36.22
   4  -1  10 1039.26   39.33
   4  -1  11 1310.48   48.83
   4  -1  12  227.06   13.01
  -4   0  14  672.96   43.49
  -4   0  14  786.56   49.90
  -4   0  13  608.77   32.78
  -4   0  13  730.38   37.98
  -4   0  12   33.26    7.34
  -4   0  11   80.71   10.42
  -4   0  11   85.76    5.65
  -4   0  10  746.11   27.96
  -4   0  10  784.57   28.74
  -4   0   9 1464.18   45.45
  -4   0   9 1539.53   46.56
  -4   0   8   10.34    5.53
  -4   0   8    1.73    2.81
   4   0  -7  219.46    9.41
  -4   0   7  234.71   13.19
  -4   0   7  241.48   10.75
   4   0  -6  182.40    9.08
  -4   0   6  178.69    9.88
  -4   0   6  187.63    9.57
   4   0  -5 2118.56   30.23
  -4   0   5 2023.65   30.85
  -4   0   5 2009.24   28.85
   4   0  -4  858.50   18.41
  -4   0   4  757.05   16.92
  -4   0   4  664.34   14.37
   4   0  -3 4651.17   89.15
   4   0  -3 4586.15   87.08
  -4   0   3 4169.48   80.62
  -4   0   3 3014.04   57.49
   4   0  -2 2440.74   47.31
   4   0  -2 1913.73   36.66
  -4   0   2 2202.26   43.24
  -4   0   2 1448.48   27.98
   4   0  -1  249.65    6.39
   4   0  -1  144.12    4.00
  -4   0   1  195.53    6.04
  -4   0   1  154.13    4.14
   4   0   0 6271.95  118.95
  -4   0   0 7705.93  392.78
   4   0   1 1804.34   34.88
   4   0   1 2352.32   45.04
   4   0   1 2322.96   45.09
   4   0   1 1618.65   32.11
   4   0   2 1473.79   28.92
   4   0   2 1476.24   28.85
   4   0   2 1898.70   37.91
   4   0   2 1240.37   25.24
   4   0   3  373.21   19.45
   4   0   3  250.72   13.11
   4   0   3  386.51   20.88
   4   0   4  894.99   36.16
   4   0   4 1026.02   46.45
  -4   0  -4  625.29   28.51
   4   0   5   63.59   13.16
   4   0   5   63.73    3.88
  -4   0  -5   41.35    2.37
   4   0   6 1644.10   47.80
   4   0   6 1850.53   50.19
  -4   0  -6 1122.43   30.65
   4   0   7  110.13    8.62
   4   0   7   94.64    3.20
  -4   0  -7   58.11    2.17
   4   0   8   46.57    7.17
   4   0   8   63.51    7.60
   4   0   9  485.86   24.87
   4   0  10 1132.69   65.53
   4   0  11  596.15   23.05
   4   0  12  275.74   16.65
  -4  -1  14  530.00   34.89
  -4  -1  13  100.28    7.33
  -4  -1  13   89.26   13.69
  -4  -1  12   75.84    9.74
  -4  -1  12   76.63   13.07
  -4  -1  11  198.23   11.73
  -4  -1  11  195.85    9.43
  -4  -1  10  610.31   30.94
  -4  -1  10  642.90   31.91
  -4  -1   9 1284.59   40.63
  -4  -1   9 1371.86   42.56
  -4  -1   8  225.00   14.22
  -4  -1   8  227.11   13.11
   4   1  -7  631.91   24.78
  -4  -1   7  746.72   30.56
  -4  -1   7  752.75   29.73
   4   1  -6  685.77    9.27
  -4  -1   6  765.92   10.55
   4   1  -5 1110.22   16.06
  -4  -1   5 1103.52   16.05
   4   1  -4 2163.42   41.76
  -4  -1   4 2237.95   44.96
  -4  -1   4 1490.48   28.94
   4   1  -3 1039.60   21.49
   4   1  -3 1056.42   20.54
  -4  -1   3  966.91   22.00
  -4  -1   3  599.91   11.83
   4   1  -2  233.52    6.54
   4   1  -2  156.25    3.93
   4   1  -2  192.17    5.30
  -4  -1   2  205.49    6.78
   4   1  -1 1343.36   26.37
   4   1  -1  697.52   13.87
   4   1  -1 1125.48   22.34
  -4  -1   1 1112.55   22.45
   4   1   0 4981.71   94.58
   4   1   0 4463.64   85.00
   4   1   0 2813.97   54.42
   4   1   1 1488.44   29.20
   4   1   1 1322.33   27.83
  -4  -1  -1 1043.72   21.68
  -4  -1  -1  830.03   17.16
   4   1   2 1185.50   23.19
   4   1   2 1692.97   32.73
   4   1   2 1564.71   32.61
  -4  -1  -2 1225.10   25.11
   4   1   3   44.48    7.78
   4   1   4  400.35   19.40
   4   1   5  314.91   12.14
   4   1   5  215.46    8.35
   4   1   5  343.75   15.26
   4   1   6  953.91   32.82
   4   1   6 1059.61   43.46
   4   1   7  394.17   17.73
   4   1   7  517.89   25.56
   4   1   8   30.30   13.18
   4   1   9  669.59   26.75
   4   1  10 1397.26   47.13
   4   1  11  557.88   30.28
   4   1  12  325.90   23.30
  -4  -2  14  258.22   18.96
  -4  -2  13   20.64    6.27
  -4  -2  12  384.88   17.47
  -4  -2  12  420.79   15.49
  -4  -2  11  477.97   12.95
  -4  -2  11  484.74   17.52
  -4  -2  10  478.18   35.06
  -4  -2  10  507.12   32.67
  -4  -2   9  391.18   23.32
  -4  -2   9  356.72   16.81
   4   2  -8  556.42   20.21
  -4  -2   8  647.77   35.57
  -4  -2   8  803.88   28.26
   4   2  -7   43.27    3.02
  -4  -2   7   68.61    6.46
  -4  -2   7   64.48    6.54
  -4  -2   6 1456.73   19.39
  -4  -2   6 1352.31   14.41
  -4  -2   5   36.27    4.36
  -4  -2   5   22.47    1.19
  -4  -2   5   18.29    1.16
  -4  -2   4  771.64   35.28
  -4  -2   3  609.89   32.47
   4   2  -2 2518.30   49.77
   4   2  -2 1390.70   26.92
   4   2  -2 2690.70   51.76
  -4  -2   2 2446.44   48.38
   4   2  -1  816.67   32.39
   4   2  -1  459.16   23.74
   4   2  -1  810.06   16.30
  -4  -2   1  750.15   15.70
   4   2   0 5216.59  100.54
   4   2   0 5032.70   97.59
  -4  -2   0 3768.16   73.54
  -4  -2   0 4177.52   80.68
   4   2   1 2038.76   28.42
   4   2   1 2062.29   31.25
  -4  -2  -1 1597.14   23.60
  -4  -2  -1 1379.64   19.54
   4   2   2  236.79   11.37
   4   2   3   26.15    4.76
   4   2   4   34.55    4.88
   4   2   5   53.37    8.31
   4   2   6   47.06    9.00
   4   2   7   10.34    6.75
   4   2   8   42.59    8.78
   4   2   9  390.34   20.45
   4   2  10  902.95   31.66
   4   2  11  752.13   28.64
  -4  -3  14  165.34   13.82
  -4  -3  13  277.30   16.95
  -4  -3  12  667.77   25.20
  -4  -3  11  756.72   29.98
  -4  -3  11  797.73   28.63
  -4  -3  10  543.13   36.05
  -4  -3  10  530.45   34.09
  -4  -3   9  834.85   31.32
  -4  -3   9  785.98   27.09
  -4  -3   8    2.61    5.45
  -4  -3   8   11.95    4.21
  -4  -3   8   14.19    1.70
  -4  -3   7   22.34    9.04
  -4  -3   7   27.51    3.15
  -4  -3   7   13.46    2.92
  -4  -3   6  134.69    8.07
  -4  -3   5  180.32   11.39
  -4  -3   4    2.62    4.81
  -4  -3   3 3752.96   54.06
   4   3  -2  248.91   10.91
   4   3  -2  144.28    6.14
   4   3  -2  236.97    9.73
  -4  -3   2  267.78   12.31
   4   3  -1  413.36   16.84
   4   3  -1  444.26   17.89
  -4  -3   1  327.79   13.32
  -4  -3   1  424.63   17.50
   4   3   0 4961.04   68.75
   4   3   0 5671.63   78.99
  -4  -3   0 4328.18   60.47
  -4  -3   0 5240.68   72.56
   4   3   1 2702.96   27.21
  -4  -3  -1 2712.00   27.48
  -4  -3  -1 2681.06   30.41
   4   3   2  456.89   23.11
   4   3   3   41.03    5.14
   4   3   4  333.55   21.44
   4   3   5  137.93    9.94
   4   3   6   19.57   10.05
   4   3   7   -3.61    7.49
   4   3   8  115.57    9.46
   4   3   9  347.60   18.68
   4   3  10  861.07   44.58
   4   3  11  159.97   14.55
  -4  -4  13  173.37    8.81
  -4  -4  12  752.56   27.10
  -4  -4  11  796.84   47.22
  -4  -4  10 1330.00   55.09
  -4  -4   9  571.38   29.13
  -4  -4   9  552.28   26.44
  -4  -4   8  223.48   13.20
  -4  -4   8  227.24   10.43
  -4  -4   7  209.44   12.92
  -4  -4   6    4.77    4.41
  -4  -4   5   42.14    6.63
  -4  -4   4  386.21   16.79
  -4  -4   3 1315.45   31.02
  -4  -4   2 1099.57   14.38
  -4  -4   2  846.70    9.52
   4   4  -1  464.31   21.61
   4   4  -1  508.95   23.57
  -4  -4   1  424.90   20.08
  -4  -4   1  532.69   25.25
   4   4   0 3102.03   69.49
   4   4   0 4262.20   96.23
  -4  -4   0 3294.57   74.17
  -4  -4   0 3989.06   89.39
   4   4   1  801.95   18.73
   4   4   1 1264.68   31.56
  -4  -4  -1 1082.26   24.56
   4   4   2   21.56    6.79
   4   4   3  816.84   29.80
   4   4   4  335.07   17.27
   4   4   5  914.52   33.17
   4   4   6   23.43    6.63
   4   4   7   -2.43    6.61
   4   4   8  125.45   15.15
   4   4   9  623.35   34.04
   4   4  10  414.86   28.62
  -4  -5  13   63.12    8.33
  -4  -5  12  420.31   23.57
  -4  -5  11 1842.39   60.55
  -4  -5  10  106.39   10.43
  -4  -5   9  200.17   14.00
  -4  -5   8  126.89   11.36
  -4  -5   7   37.98    6.15
  -4  -5   6  126.44    7.13
  -4  -5   5  420.75   24.44
  -4  -5   4   67.65    6.83
   4   5  -3  257.38   14.87
  -4  -5   3  461.44   27.53
   4   5  -2 1395.19   38.47
  -4  -5   2 1478.77   40.19
  -4  -5   2 1919.99   53.14
   4   5  -1 2227.33   60.49
   4   5  -1 2756.10   75.25
  -4  -5   1 2364.97   64.58
  -4  -5   1 3031.60   82.18
   4   5   0  954.88   26.37
   4   5   0 1380.85   38.40
  -4  -5   0 1329.68   37.58
   4   5   1   90.74    5.28
   4   5   1  147.82   10.43
  -4  -5  -1  134.39    7.54
   4   5   2 1282.32   39.67
   4   5   3  375.28   19.30
   4   5   4   20.34   10.35
   4   5   5  706.43   33.56
   4   5   6  215.20   11.77
   4   5   7   44.71    7.51
   4   5   8  469.85   26.00
   4   5   9  229.46   17.59
  -4  -6  13   32.64    9.34
  -4  -6  12  854.87   32.04
  -4  -6  11 1020.90   35.11
  -4  -6  10  156.60   25.37
  -4  -6   9  246.00   12.32
  -4  -6   8   -3.85    4.96
  -4  -6   7    5.07    5.00
  -4  -6   6   51.52    6.76
  -4  -6   5    5.95    4.59
   4   6  -4   70.52    1.26
  -4  -6   4  104.35    1.62
  -4  -6   4  138.21    6.91
   4   6  -3  129.48    6.38
  -4  -6   3  185.76    8.63
  -4  -6   3  235.88   12.30
   4   6  -2 1074.56   32.68
  -4  -6   2 1251.91   37.42
  -4  -6   2 1525.41   46.90
   4   6  -1  892.56   28.37
  -4  -6   1 1050.31   31.85
   4   6   0  101.77    5.01
  -4  -6   0  107.67    3.98
   4   6   1 2337.86   87.70
  -4  -6  -1 2332.36   85.76
   4   6   2  400.08   26.29
   4   6   3  383.92   25.67
   4   6   4   57.51    8.37
   4   6   5  350.74   25.14
   4   6   6  313.89   16.12
   4   6   7  197.53    9.16
   4   6   8  568.64   37.06
  -4  -7  12  361.36   25.25
  -4  -7  11  680.98   36.01
  -4  -7  10  672.65   25.34
  -4  -7   9   69.07    8.69
  -4  -7   8    7.90    5.78
  -4  -7   7   24.73    6.13
  -4  -7   6  358.10   24.92
  -4  -7   5    5.42    4.18
  -4  -7   4   20.69    7.60
   4   7  -3  495.01   17.45
  -4  -7   3  848.89   31.25
   4   7  -2  329.67   16.37
  -4  -7   2  532.99   26.25
   4   7  -1  419.01   20.83
  -4  -7   1  514.27   25.80
   4   7   0  631.69   40.45
  -4  -7   0  723.23    9.63
   4   7   1   53.48    3.77
   4   7   2  277.77   15.87
   4   7   3  295.68   13.78
   4   7   4  299.73   14.14
   4   7   5  232.67   17.26
   4   7   6   24.28   11.93
   4   7   7    6.16    6.74
  -4  -8  11  515.95   36.76
  -4  -8  10  258.60   10.90
  -4  -8   9   56.48    8.02
  -4  -8   8    8.33    5.69
  -4  -8   7  228.74   12.50
  -4  -8   6  325.00   13.83
  -4  -8   5   33.88    8.90
  -4  -8   4   91.33    9.14
  -4  -8   3  208.83   11.72
  -4  -8   2 1179.51   45.63
   4   8  -1 1316.76   47.82
  -4  -8   1 1845.38   65.25
   4   8   0   28.43    6.49
   4   8   1   21.15    4.59
   4   8   2  322.57   13.15
   4   8   3  732.68   25.23
   4   8   4  198.10    8.53
   4   8   5   26.60   13.14
   4   8   6   17.28    4.99
  -4  -9  10  121.33   11.24
  -4  -9   9   15.75    4.98
  -4  -9   8  304.66   24.26
  -4  -9   7  127.48   11.89
  -4  -9   6  152.22   11.76
  -4  -9   5    3.27    3.85
  -4  -9   4   47.53   11.91
  -4  -9   3   44.52   14.79
  -4  -9   2 1016.01   33.47
   4   9   1   62.97   10.41
   4   9   2  320.46   18.54
   4   9   3  946.15   36.12
   4   9   4  310.88   22.02
  -4 -10   8  278.75   19.31
  -4 -10   7  385.50   17.23
  -4 -10   6  181.36    9.45
  -4 -10   5   59.65    8.50
  -4 -10   4   86.52   12.93
   5 -13  -2  415.94   35.82
  -5  13   2  342.64   23.66
   5 -13  -1  351.12   16.60
  -5  13   1  263.37   13.21
   5 -13   0   48.55    9.21
  -5  13   0   36.57    6.56
   5 -13   1   42.52    6.91
  -5  13  -1   31.38    7.70
   5 -13   2   28.35    7.56
  -5  13  -2   10.08    4.99
   5 -13   3   20.17    8.22
  -5  13  -3   18.79    6.83
   5 -13   4  179.40   11.62
  -5  13  -4   88.71    6.12
   5 -13   5    9.04    5.80
  -5  13  -5   16.54    6.99
   5 -13   6  305.30   23.63
  -5  13  -6  165.80   12.92
   5 -13   7  240.19   18.28
  -5  13  -7  109.22    9.56
   5 -12  -5   86.75    8.19
  -5  12   5   85.65   30.09
   5 -12  -4   13.55    5.45
  -5  12   4   17.44    8.18
   5 -12  -3  124.56   19.67
  -5  12   3  140.66    9.15
   5 -12  -2  543.47   33.44
  -5  12   2  524.35   29.29
   5 -12  -1  501.98   22.15
  -5  12   1  382.05   17.92
   5 -12   0   59.25    7.21
  -5  12   0   45.68    7.81
   5 -12   1   37.92    7.93
  -5  12  -1   14.68    6.44
   5 -12   2    8.33    5.46
  -5  12  -2   11.15    4.89
   5 -12   3   -1.04    5.54
  -5  12  -3   12.17    6.53
   5 -12   4  106.47   18.01
  -5  12  -4   75.92    8.41
   5 -12   5    0.38    6.24
  -5  12  -5   15.45    6.66
   5 -12   6  262.95   29.72
  -5  12  -6  143.28    7.44
   5 -12   7  560.05   34.67
  -5  12  -7  266.22   15.95
   5 -12   8  505.42   20.97
  -5  12  -8  264.87   18.55
   5 -12   9   88.52   20.53
  -5  12  -9   32.99   13.06
   5 -11  -6   55.33   14.29
  -5  11   6   89.83   10.26
   5 -11  -5   17.45    6.44
  -5  11   5    5.86    5.85
   5 -11  -4  114.74   11.46
  -5  11   4   89.72   20.59
   5 -11  -3  248.40   11.92
  -5  11   3  245.56   13.84
   5 -11  -2  620.09   39.31
  -5  11   2  536.96   35.23
   5 -11  -1  448.34   32.77
  -5  11   1  387.43   25.58
   5 -11   0   94.59   10.04
  -5  11   0   75.52    8.56
   5 -11   1   27.74    4.89
   5 -11   2    9.43    5.80
  -5  11  -2   18.00    5.90
   5 -11   3  130.42   11.24
  -5  11  -3   86.13    9.08
   5 -11   4   23.13    5.38
   5 -11   5  185.20   13.57
  -5  11  -5   99.02    8.30
   5 -11   6   77.01   28.29
  -5  11  -6   52.49    7.77
   5 -11   7  687.27   25.27
  -5  11  -7  399.80   15.99
   5 -11   8  343.28   19.73
  -5  11  -8  230.91   14.53
   5 -11   9   93.01    8.16
   5 -11   9   51.37   23.03
   5 -11  10   19.40    6.21
   5 -11  10   11.15    5.02
   5 -10  -8    6.46    4.81
  -5  10   8    4.10    5.90
   5 -10  -7    7.08    4.27
  -5  10   7   -7.53    6.97
   5 -10  -6   36.69    6.25
  -5  10   6   53.67    9.00
   5 -10  -5    4.69    4.19
  -5  10   5    4.05    6.32
   5 -10  -4  208.88   11.80
  -5  10   4  200.17   12.99
   5 -10  -3 1224.29   44.76
  -5  10   3 1173.24   44.01
   5 -10  -2  450.87   13.33
  -5  10   2  412.51   22.19
   5 -10  -1  734.92   25.34
  -5  10   1  631.78   23.25
   5 -10   0  726.78   24.44
  -5  10   0  571.57   20.59
   5 -10   1   24.10    7.41
  -5  10  -1   39.99    8.28
   5 -10   2   62.07    7.73
  -5  10  -2   50.94    8.22
   5 -10   3  213.80   13.50
  -5  10  -3  152.02   10.64
   5 -10   4 1068.38   34.95
  -5  10  -4  633.60   22.44
   5 -10   5    7.71    6.55
  -5  10  -5    2.19    5.54
   5 -10   6  140.59   27.54
  -5  10  -6   90.11    7.74
  -5  10  -7  363.15   22.56
   5 -10   8  231.16   21.51
  -5  10  -8  172.76   10.29
   5 -10   9    8.34    6.86
   5 -10   9    5.43    4.72
   5 -10  10   31.86    5.79
   5 -10  10   38.75   10.16
   5 -10  11  170.81   14.19
   5 -10  11  116.16   19.22
   5  -9  -9   27.88   13.17
  -5   9   9   63.08   10.95
   5  -9  -8    4.62    4.34
  -5   9   8   29.28   12.95
   5  -9  -7   46.35    8.34
  -5   9   7   41.84   10.31
   5  -9  -6    5.17    4.19
  -5   9   6    3.62    4.59
   5  -9  -5   -0.58    4.58
  -5   9   5   11.84    5.86
   5  -9  -4  638.23   25.97
  -5   9   4  760.32   31.74
   5  -9  -3  492.20   18.14
  -5   9   3  474.07   32.49
   5  -9  -2  970.93   37.12
  -5   9   2  950.69   34.68
   5  -9  -1 1552.04   60.00
  -5   9   1 1356.14   52.80
   5  -9   0    7.19    5.21
  -5   9   0   20.72    7.94
   5  -9   1  100.58   11.30
  -5   9  -1   76.09    8.24
   5  -9   2  171.74   18.48
  -5   9  -2  125.58    9.15
   5  -9   3  950.64   38.40
  -5   9  -3  656.77   27.19
   5  -9   4 1478.01   56.38
  -5   9  -4  950.42   37.46
   5  -9   5    9.84    6.48
  -5   9  -5   10.61    8.51
   5  -9   6  343.09   24.99
  -5   9  -6  209.70   16.64
   5  -9   7  496.09   25.34
  -5   9  -7  288.29   20.30
   5  -9   8  624.03   24.82
  -5   9  -8  378.15   16.70
   5  -9   9  213.92   17.29
   5  -9   9  199.20   18.70
   5  -9  10   46.98   15.59
   5  -9  10   26.98    8.15
   5  -9  11  143.13    8.45
   5  -9  11  138.43    9.01
   5  -8 -10   29.63   10.73
  -5   8  10   33.54   13.35
   5  -8  -9    4.43    2.93
  -5   8   9   17.46    6.77
   5  -8  -8   -0.47    4.11
  -5   8   8   17.25    7.09
   5  -8  -7   34.11    9.78
  -5   8   7   64.17   11.91
   5  -8  -6  120.41    9.90
  -5   8   6  162.45   13.90
   5  -8  -5  589.44   20.78
  -5   8   5  730.15   25.05
   5  -8  -4  584.67   22.80
  -5   8   4  665.89   25.84
   5  -8  -3 1056.30   40.93
  -5   8   3 1153.59   44.77
   5  -8  -2 1799.72   55.02
  -5   8   2 1816.07   55.70
   5  -8  -1  447.85   25.24
  -5   8   1  388.78   22.29
   5  -8   0    1.26    5.39
  -5   8   0   17.64    7.50
   5  -8   1    9.18    5.34
  -5   8  -1    1.32    4.84
   5  -8   2 1873.85   68.08
  -5   8  -2 1397.90   49.92
   5  -8   3  506.60   10.69
  -5   8  -3  331.11   19.29
   5  -8   4  391.17   19.85
  -5   8  -4  267.34   14.47
   5  -8   5    1.72    5.73
  -5   8  -5    3.55    5.11
   5  -8   6   81.50    7.40
  -5   8  -6   57.20   20.76
   5  -8   7  468.44   31.56
  -5   8  -7  272.61   22.09
   5  -8   8 1714.70   65.28
   5  -8   8 1324.41   50.72
   5  -8   9   17.45    5.93
   5  -8   9    0.84    5.11
   5  -8  10    2.52    5.49
   5  -8  10    6.30    5.59
   5  -8  11  379.41   26.63
   5  -8  11  340.16   19.40
   5  -8  12  889.12   57.38
   5  -8  12  737.01   48.17
  -5   7  11   60.23    6.95
  -5   7  11   92.79   20.78
  -5   7  10   11.29    4.64
  -5   7  10   18.73    6.71
  -5   7   9    0.94    5.28
   5  -7  -8    4.02    1.38
  -5   7   8    2.60    6.38
   5  -7  -7   98.10    9.10
  -5   7   7  127.62   27.55
   5  -7  -6   38.92    9.02
  -5   7   6   49.12    8.46
   5  -7  -5   16.64    4.78
  -5   7   5   16.42    7.49
   5  -7  -4 1696.68   53.40
  -5   7   4 1990.16   60.92
   5  -7  -3 1734.17   61.76
  -5   7   3 1905.73   67.64
   5  -7  -2  107.50    8.83
  -5   7   2   90.41    8.53
   5  -7  -1  646.37   34.36
  -5   7   1  619.01   17.25
   5  -7   0  392.34   17.48
  -5   7   0  324.90   14.70
   5  -7   1  194.92   11.11
  -5   7  -1  164.69    9.29
   5  -7   2 1970.56   46.95
  -5   7  -2 1471.13   35.31
   5  -7   3 1194.14   34.52
  -5   7  -3  871.66   25.99
   5  -7   4    5.94    5.78
  -5   7  -4    8.70    4.94
   5  -7   5   73.86    5.03
  -5   7  -5   44.83    6.45
   5  -7   6  310.91   26.73
  -5   7  -6  182.97   11.47
   5  -7   7 1064.15   38.47
   5  -7   7  876.32   31.89
   5  -7   8    4.34    3.27
   5  -7   8    4.49    4.73
   5  -7   9   25.47    6.74
   5  -7   9   10.36    5.03
   5  -7  10  156.65   21.56
   5  -7  10  142.57   12.28
   5  -7  11  429.70   19.72
   5  -7  11  363.61   20.41
   5  -7  12  722.94   29.94
   5  -7  12  630.02   24.94
  -5   6  11  142.28   19.38
  -5   6  11  219.47   11.45
  -5   6  10  144.16   12.11
  -5   6  10  235.30   17.87
  -5   6   9    0.69    4.04
  -5   6   9   -6.09    5.99
  -5   6   8  100.09    9.34
  -5   6   8  147.66   10.66
  -5   6   7    2.61    5.22
  -5   6   7   22.55    8.00
  -5   6   6  101.14    8.88
  -5   6   6  129.43    9.52
   5  -6  -5    0.03    2.41
  -5   6   5    9.83    6.09
   5  -6  -4 1363.72   46.86
  -5   6   4 1578.75   48.56
   5  -6  -3  741.00   19.64
  -5   6   3  879.51   23.53
   5  -6  -2  679.43   28.50
  -5   6   2  646.03   26.60
   5  -6  -1   91.40    7.88
  -5   6   1   81.54    7.53
   5  -6   0  278.59   15.76
  -5   6   0  305.28   15.74
   5  -6   1  206.16   11.96
  -5   6  -1  154.60    9.69
   5  -6   2 2356.82   28.35
  -5   6  -2 1871.07   23.86
   5  -6   3 2006.52   48.15
  -5   6  -3 1477.91   35.57
   5  -6   4  238.36   12.26
  -5   6  -4  205.91   10.70
   5  -6   5  524.35    9.51
  -5   6  -5  390.52   13.86
   5  -6   6  782.88   32.64
  -5   6  -6  549.75   21.87
   5  -6   7   49.08   17.65
   5  -6   7   34.60   11.93
   5  -6   8   20.69    9.92
   5  -6   8    6.17    6.28
   5  -6   9  107.23    7.11
   5  -6   9   95.01    9.08
   5  -6  10  608.18   35.75
   5  -6  10  491.36   29.93
   5  -6  11  324.33   22.25
   5  -6  11  318.56   14.28
   5  -6  12  572.36   23.14
   5  -6  12  441.77   18.72
  -5   5  12  173.66   13.93
  -5   5  12  259.72   20.84
  -5   5  11  215.93   14.27
  -5   5  11  289.52   36.77
  -5   5  10  217.05   11.56
  -5   5  10  279.36   10.21
  -5   5   9   29.10    7.95
  -5   5   9   52.72    7.57
  -5   5   8   61.60    7.32
  -5   5   8   84.14   16.39
  -5   5   7 1117.24   43.68
  -5   5   7 1528.24   58.09
  -5   5   6    2.94    5.38
  -5   5   6    5.42    7.08
  -5   5   5  135.89   10.30
  -5   5   5  151.33   11.46
  -5   5   4  550.50   28.91
  -5   5   4  731.27   20.29
   5  -5  -3 1174.84   22.70
  -5   5   3 1312.49   18.33
   5  -5  -2 1445.90   28.63
  -5   5   2 1432.47   23.42
   5  -5  -1 1099.37   18.56
  -5   5   1 1020.66   17.53
   5  -5   0   38.12    6.40
  -5   5   0   27.16    5.18
   5  -5   1 1077.16   18.46
  -5   5  -1  924.17   17.11
   5  -5   2 3396.65   50.19
  -5   5  -2 2769.60   41.30
   5  -5   4  269.19   13.84
  -5   5  -4  192.66   11.01
   5  -5   5  226.05   10.95
  -5   5  -5  155.77   10.34
   5  -5   6   49.73    6.58
   5  -5   6   39.08   13.21
   5  -5   7  143.34   10.49
   5  -5   7  120.84    9.76
   5  -5   8   95.39    7.47
   5  -5   8  103.72   12.53
   5  -5   9   47.20   16.10
   5  -5   9   45.10   12.12
   5  -5  10  425.48   26.51
   5  -5  10  348.61   22.09
   5  -5  11  434.89   18.87
   5  -5  11  355.74   16.71
   5  -5  12  887.52   31.55
   5  -5  12  816.57   31.49
  -5   4  12  382.69   16.43
  -5   4  12  543.97   23.20
  -5   4  11   28.45    6.25
  -5   4  11   48.86    8.92
  -5   4  10  106.47    9.10
  -5   4  10  176.43   19.14
  -5   4   9  125.36    9.71
  -5   4   9  162.98   10.94
  -5   4   8  210.66   13.21
  -5   4   8  287.66   17.17
  -5   4   7 1256.91   39.51
  -5   4   7 1767.74   54.39
  -5   4   6    1.05    4.94
  -5   4   6    1.45    2.99
  -5   4   5  852.14   22.42
  -5   4   5 1085.36   27.42
  -5   4   4  479.49   17.54
  -5   4   4  599.22   14.69
  -5   4   3  268.24   12.63
  -5   4   3  313.50   13.90
  -5   4   2 1583.65   24.86
  -5   4   2 2020.03   30.41
   5  -4  -1  615.22   17.02
  -5   4   1  630.95   14.98
   5  -4   0  440.49   25.61
  -5   4   0  385.18   20.82
   5  -4   1 2936.39   58.35
  -5   4  -1 2404.68   48.30
   5  -4   2 4322.10   62.11
  -5   4  -2 3592.79   52.09
   5  -4   3  960.24   16.75
  -5   4  -3  787.06   14.54
   5  -4   4  165.69    9.14
  -5   4  -4  116.12   18.21
   5  -4   5   60.15    6.18
   5  -4   5   54.21    6.93
   5  -4   6   57.16   13.69
   5  -4   6   51.09   19.62
   5  -4   7  370.29   17.89
   5  -4   7  333.17   17.02
   5  -4   8  187.55   11.52
   5  -4   8  152.41   10.60
   5  -4   9   42.53    4.74
   5  -4   9   42.71    9.89
   5  -4  10  255.15   10.99
   5  -4  10  201.69   11.73
   5  -4  11  599.89   20.84
   5  -4  11  576.40   21.90
   5  -4  12  181.69   30.59
  -5   3  13  334.27   23.23
  -5   3  13  411.90   27.11
  -5   3  12  241.02   16.50
  -5   3  12  292.90   17.65
  -5   3  11  173.14   14.28
  -5   3  11  234.69   22.18
  -5   3  10   63.18    7.18
  -5   3  10   75.10    6.05
  -5   3   9  531.19   19.54
  -5   3   9  694.05   23.84
  -5   3   8 1045.72   40.63
  -5   3   8 1298.37   51.73
  -5   3   7  330.75   21.52
  -5   3   7  400.14   22.36
  -5   3   6  337.54   15.43
  -5   3   6  397.33   17.12
  -5   3   5  614.02   11.37
  -5   3   5  704.73   11.93
  -5   3   4  363.45   16.07
  -5   3   4  375.54   15.99
  -5   3   3 1320.11   21.19
   5  -3  -2  171.20    9.71
  -5   3   2  131.05    8.77
  -5   3   2  136.61    9.05
   5  -3  -1  303.71   16.54
  -5   3   1  258.62   14.31
   5  -3   0 1001.90   21.33
   5  -3   0 1042.77   21.85
  -5   3   0  985.83   20.68
   5  -3   1 2346.55   46.79
   5  -3   1 1966.89   39.13
  -5   3  -1 2020.00   40.34
   5  -3   2 4202.85   82.04
  -5   3  -2 3431.08   66.89
  -5   3  -2 3346.11   65.99
   5  -3   3 2356.22   34.49
  -5   3  -3 1934.54   29.80
   5  -3   4   36.23    3.73
   5  -3   4   32.15    9.92
   5  -3   5   20.37    3.69
   5  -3   5   15.58    7.39
   5  -3   6    1.54    2.94
   5  -3   6    7.51    4.63
   5  -3   7  290.59   14.46
   5  -3   7  284.47   15.26
   5  -3   8   -0.63    3.58
   5  -3   8   10.20    7.67
   5  -3   9  732.11   28.20
   5  -3   9  630.87   14.71
   5  -3  10  772.52   44.42
   5  -3  10  680.04   40.37
   5  -3  11  403.93   17.06
   5  -3  12  110.68   10.57
  -5   2  13   40.05    5.83
  -5   2  13   38.47    6.66
  -5   2  12  159.88   13.09
  -5   2  12  180.35   16.13
  -5   2  11  488.94   29.99
  -5   2  11  629.79   36.78
  -5   2  10  100.50   22.67
  -5   2  10  136.86    9.28
  -5   2   9  762.54   28.21
  -5   2   9  889.98   31.92
  -5   2   8 1865.78   59.74
  -5   2   8 2143.49   64.73
  -5   2   7  113.52    9.44
  -5   2   7  125.06    8.10
  -5   2   6  440.37   18.89
  -5   2   6  480.85   20.61
  -5   2   5  130.15    8.73
  -5   2   5  125.31    8.03
   5  -2  -4  349.33   15.63
  -5   2   4  302.19   13.81
  -5   2   4  272.41   12.19
   5  -2  -3  274.40   15.24
  -5   2   3  217.29   12.82
  -5   2   3  206.44   11.73
   5  -2  -2  504.95   26.36
  -5   2   2  449.14   24.20
  -5   2   2  394.06   20.97
   5  -2  -1 1188.77   24.49
   5  -2  -1 1062.97   21.84
  -5   2   1 1012.58   21.29
  -5   2   1  939.43   19.56
   5  -2   0  354.37   19.89
   5  -2   0  429.03   22.50
   5  -2   0  342.46   18.07
  -5   2   0  330.52   17.74
   5  -2   1 4297.24   84.01
   5  -2   1 4205.35   81.59
   5  -2   1 3578.20   69.90
  -5   2  -1 3900.72   76.23
   5  -2   2 2138.66   43.06
   5  -2   2 1703.45   34.04
  -5   2  -2 1943.29   39.18
   5  -2   3  126.38    7.49
   5  -2   3  111.98    9.04
  -5   2  -3   91.47    4.53
   5  -2   4   18.75    7.45
   5  -2   4   20.75    3.10
  -5   2  -4    6.44    5.45
   5  -2   5   20.82    5.63
   5  -2   5   41.20    4.40
  -5   2  -5   21.48    2.33
   5  -2   6   20.09    3.60
   5  -2   6   17.45    3.80
  -5   2  -6    7.46    1.66
   5  -2   7  655.16   29.77
   5  -2   7  625.67   29.94
   5  -2   8   26.60    3.53
   5  -2   9  754.14   28.79
   5  -2   9  615.81   18.63
   5  -2  10  320.87   17.44
   5  -2  11  997.81   34.63
   5  -2  12  366.54   20.33
  -5   1  13  141.18    9.42
  -5   1  13  163.60    7.63
  -5   1  12  263.54   19.02
  -5   1  12  284.89   23.79
  -5   1  11  351.67   17.60
  -5   1  11  400.83   24.06
  -5   1  10  725.19   25.38
  -5   1  10  789.00   31.41
  -5   1   9  574.37   29.61
  -5   1   9  619.58   32.31
  -5   1   8 1101.70   34.91
  -5   1   8 1218.42   37.10
  -5   1   7  712.67   22.61
  -5   1   7  762.79   21.96
   5  -1  -6  686.50   27.12
  -5   1   6  658.62   27.64
  -5   1   6  608.12   24.95
   5  -1  -5  333.66   15.95
  -5   1   5  255.22   13.79
  -5   1   5  262.61   12.74
   5  -1  -4  781.78   31.23
  -5   1   4  594.66   24.73
  -5   1   4  544.14   21.95
   5  -1  -3  244.57   13.32
  -5   1   3  220.87   12.70
  -5   1   3  171.76    9.88
   5  -1  -2   23.03    3.36
   5  -1  -2   17.26    4.80
  -5   1   2   12.18    3.81
  -5   1   2   12.50    2.84
   5  -1  -1 5596.59  108.26
   5  -1  -1 4273.83   82.75
  -5   1   1 4529.51   88.07
  -5   1   1 3972.22   77.09
   5  -1   0 3047.68   59.40
   5  -1   0 2149.45   42.28
  -5   1   0 2246.60   45.07
  -5   1   0 2257.89   44.91
   5  -1   1 2269.85   44.60
   5  -1   1 2423.32   47.49
   5  -1   1 2704.45   53.41
   5  -1   1 1851.39   36.86
   5  -1   2  157.46    8.74
   5  -1   2  161.60    9.36
   5  -1   2  199.01   11.39
   5  -1   3  279.76   14.17
   5  -1   3  208.39    8.78
   5  -1   3  324.21   14.06
   5  -1   4  361.72   17.80
   5  -1   4  360.85   17.06
  -5   1  -4  238.64   11.36
   5  -1   5   93.94    6.84
   5  -1   5  106.86    4.76
  -5   1  -5   62.37    2.80
   5  -1   6  246.19   24.84
   5  -1   6  294.75   16.14
  -5   1  -6  153.39    9.67
   5  -1   7   26.50    6.51
   5  -1   7   46.09    3.58
  -5   1  -7   20.93    2.39
   5  -1   8    4.66    2.22
   5  -1   8    7.61    6.43
   5  -1   9  126.18   11.25
   5  -1  10  276.06   11.28
   5  -1  11  533.22   29.72
   5  -1  12  136.21   12.17
  -5   0  13  254.20   15.56
  -5   0  13  284.27   16.11
  -5   0  12  331.97   17.39
  -5   0  12  336.40   13.08
  -5   0  11  488.27   14.11
  -5   0  11  583.58   22.03
  -5   0  10  960.68   33.18
  -5   0  10 1010.59   32.56
  -5   0   9 1199.87   46.98
  -5   0   9 1180.89   45.37
  -5   0   8 1058.07   33.21
  -5   0   8 1083.30   32.84
   5   0  -7  517.51   30.12
  -5   0   7  431.30   26.23
  -5   0   7  530.90   30.81
   5   0  -6   89.25    3.99
  -5   0   6   91.75    8.58
  -5   0   6   80.37    4.62
   5   0  -5  697.46   31.87
  -5   0   5  626.26   22.39
  -5   0   5  536.79   17.75
   5   0  -4  477.73   19.09
  -5   0   4  383.30   16.52
  -5   0   4  315.44   12.81
   5   0  -3   75.13    4.47
  -5   0   3   75.26    7.33
  -5   0   3   49.12    3.26
   5   0  -2  495.13   26.06
   5   0  -2  363.71   19.03
  -5   0   2  415.56   22.75
  -5   0   2  314.77   16.52
   5   0  -1 8321.61  324.27
   5   0  -1 5072.21  197.69
  -5   0   1 6412.58  250.01
   5   0   0 6904.95  269.01
   5   0   0 4237.82   82.09
   5   0   0 6318.68  122.40
  -5   0   0 5128.35  200.01
   5   0   1    4.27    1.87
   5   0   1    3.73    3.13
   5   0   1    6.29    4.02
   5   0   1    7.16    2.80
   5   0   2  809.87   12.35
   5   0   2  968.27   14.38
   5   0   2 1050.23   17.11
   5   0   3  148.71    7.28
   5   0   3  134.60    6.47
   5   0   3  161.20    8.98
   5   0   4 1000.20   23.00
   5   0   4  624.76   31.46
   5   0   4  933.00   23.22
   5   0   5 1713.10   46.55
   5   0   5  901.70   24.59
   5   0   5 1521.19   43.68
   5   0   6 1606.47   49.09
   5   0   6 1799.81   52.82
  -5   0  -6  971.79   28.73
   5   0   7   27.36    3.51
   5   0   7   38.39    9.50
   5   0   8  347.59   25.49
   5   0   9  266.85   13.21
   5   0  10  132.44   15.57
   5   0  11  148.54   10.58
  -5  -1  14   42.73    8.62
  -5  -1  13    8.45    8.56
  -5  -1  12  563.40   21.70
  -5  -1  12  604.51   20.79
  -5  -1  11  640.42   25.70
  -5  -1  11  645.51   23.79
  -5  -1  10  888.51   29.76
  -5  -1  10  917.60   28.38
  -5  -1   9  873.68   31.74
  -5  -1   9  869.73   30.17
   5   1  -8  768.87   23.26
  -5  -1   8  983.84   31.68
  -5  -1   8  904.07   27.42
   5   1  -7  483.28    6.53
  -5  -1   7  499.09   30.01
  -5  -1   7  494.33   28.54
   5   1  -6   11.94    3.26
  -5  -1   6    7.47    5.84
  -5  -1   6   12.76    2.49
   5   1  -5    9.64    3.12
  -5  -1   5   21.61    7.07
  -5  -1   5    8.03    1.44
   5   1  -4   17.58    1.39
  -5  -1   4   14.68    3.90
  -5  -1   4    9.68    1.00
   5   1  -3  195.88    7.95
   5   1  -3  166.59    6.77
  -5  -1   3  198.20   10.85
   5   1  -2  330.92   13.87
   5   1  -2  196.62    8.18
   5   1  -2  283.09   11.50
  -5  -1   2  281.63   12.78
   5   1  -1 2670.64   38.06
   5   1  -1 1431.23   20.69
   5   1   0 5791.78   80.11
   5   1   0 3127.06   44.10
   5   1   0 5035.09   70.15
  -5  -1   0 3978.48   55.62
   5   1   1 2446.30   34.55
   5   1   1 1364.00   20.81
   5   1   1 2221.54   32.79
  -5  -1  -1 1360.70   19.67
   5   1   2  460.03   21.15
   5   1   2  738.65   23.75
   5   1   2  641.88   29.80
   5   1   3   62.92    5.58
   5   1   4  238.20   15.39
   5   1   5 2555.06   89.23
   5   1   6 3077.92  114.87
   5   1   7    8.72    6.56
   5   1   8  538.12   26.85
   5   1   9  158.84   10.92
   5   1  10   23.07    8.32
   5   1  11  172.07   11.07
  -5  -2  13   10.67    5.86
  -5  -2  12  398.15   17.80
  -5  -2  11  986.19   57.61
  -5  -2  10 1841.72   70.28
  -5  -2  10 1738.71   65.62
  -5  -2   9  616.34   31.10
  -5  -2   9  582.14   28.03
  -5  -2   8  203.64   12.20
  -5  -2   8  190.10    9.13
  -5  -2   7   32.27    7.42
  -5  -2   7   25.24    2.69
  -5  -2   7   16.68    1.17
  -5  -2   6  400.50   24.35
  -5  -2   5  136.85    8.08
  -5  -2   4  143.57    8.69
  -5  -2   3   22.79    4.22
   5   2  -2 1735.75   25.68
   5   2  -2  931.36   13.51
   5   2  -2 1722.46   24.18
  -5  -2   2 1574.33   23.94
   5   2  -1  509.86   21.08
   5   2  -1  283.38   11.59
   5   2  -1  509.83   20.37
  -5  -2   1  446.83   18.54
   5   2   0 3482.99   35.54
   5   2   1 2420.66   24.70
   5   2   1 2327.71   26.57
  -5  -2  -1 1415.73   15.16
   5   2   2 2118.04   49.81
   5   2   3   37.09   16.02
   5   2   4 1092.52   40.35
   5   2   5 2023.29   64.82
   5   2   6  400.80   21.72
   5   2   7   37.51    6.98
   5   2   8  286.83   15.66
   5   2   9  137.55   13.07
   5   2  10   42.23    8.24
  -5  -3  13   11.04    5.87
  -5  -3  12  213.45   16.58
  -5  -3  11  341.43   17.54
  -5  -3  10 4198.77   36.06
  -5  -3   9 2040.48   62.99
  -5  -3   8  554.03   27.81
  -5  -3   8  436.57   19.39
  -5  -3   7   22.44    5.79
  -5  -3   6  284.69   16.98
  -5  -3   5  743.86   24.18
  -5  -3   4  215.97   11.01
  -5  -3   3    1.14    3.43
   5   3  -2  819.98   18.67
   5   3  -2 1502.78   34.27
  -5  -3   2 1477.15   34.40
   5   3  -1 2632.13   59.34
   5   3  -1 1539.03   35.36
   5   3  -1 2846.23   64.08
  -5  -3   1 2461.27   55.77
   5   3   0  287.57   11.87
   5   3   0  338.82   13.94
  -5  -3   0  226.65    9.70
  -5  -3   0  261.82   10.86
   5   3   1  380.93   14.87
   5   3   1  487.24   19.89
  -5  -3  -1  298.13   11.78
   5   3   2  339.02   20.96
   5   3   3  710.43   11.63
   5   3   4 1815.02   55.57
   5   3   5  464.20   24.06
   5   3   6  437.84   22.49
   5   3   7  134.73    9.76
   5   3   8   14.92    8.68
   5   3   9  290.84   11.58
   5   3  10  119.17   12.67
  -5  -4  13   22.21    8.50
  -5  -4  12  222.45   10.63
  -5  -4  11  552.67   33.09
  -5  -4  10 2026.79   72.00
  -5  -4   9  774.54   33.74
  -5  -4   8   10.93    5.93
  -5  -4   7   -1.81    5.12
  -5  -4   6  313.70   17.57
  -5  -4   5 2953.16  103.67
  -5  -4   4  708.11   21.10
  -5  -4   3   48.59    4.63
   5   4  -2  709.24   19.57
   5   4  -2 1130.69   30.77
  -5  -4   2 1231.65   34.26
   5   4  -1 2302.37   62.63
   5   4  -1 2680.87   72.78
  -5  -4   1 1885.96   51.38
  -5  -4   1 2555.95   69.49
   5   4   0 1274.35   34.84
   5   4   0 1592.53   44.78
  -5  -4   0 1136.79   31.71
  -5  -4   0 1326.61   36.29
   5   4   1  148.87    8.40
   5   4   1  243.16   14.13
  -5  -4  -1  162.15    8.79
   5   4   2  638.06   29.47
   5   4   3  568.85   27.09
   5   4   4  357.97   20.11
   5   4   5 1893.31   71.82
   5   4   6   86.32   14.69
   5   4   7   45.21   22.59
   5   4   8   32.26    7.88
   5   4   9    7.83    4.83
  -5  -5  13   64.33   19.23
  -5  -5  12  866.66   33.07
  -5  -5  11 1233.70   42.05
  -5  -5  10   91.15    9.26
  -5  -5   9  708.20   27.30
  -5  -5   8  171.93   11.51
  -5  -5   7  134.02    9.15
  -5  -5   6  246.51   14.36
  -5  -5   5 2303.66   86.01
  -5  -5   4 1116.78   34.48
   5   5  -3  147.97    6.68
   5   5  -3  160.14    7.21
  -5  -5   3  275.40   13.55
   5   5  -2  503.45   22.94
  -5  -5   2  441.68   19.96
  -5  -5   2  581.54   28.85
   5   5  -1  626.82   28.85
  -5  -5   1  484.79   21.98
  -5  -5   1  629.43   28.86
   5   5   0  261.38   13.64
  -5  -5   0  224.98   10.83
   5   5   1  238.44   12.51
  -5  -5  -1  156.82    7.50
   5   5   2  190.10   11.88
   5   5   3  212.59   15.91
   5   5   4 1925.72   74.14
   5   5   5 1895.92  108.40
   5   5   6   99.84   10.19
   5   5   7   17.77    8.54
   5   5   8    9.41    6.63
  -5  -6  12  562.52   36.46
  -5  -6  11  491.78   27.14
  -5  -6  10  538.59   22.04
  -5  -6   9  293.41   14.96
  -5  -6   8  174.23   11.58
  -5  -6   7  500.21   27.27
  -5  -6   6  599.78   39.27
  -5  -6   5 1277.22   48.74
  -5  -6   4  162.57   16.20
  -5  -6   3  779.20   27.67
   5   6  -2  655.07   23.15
  -5  -6   2  883.90   31.48
   5   6  -1   18.51    6.42
  -5  -6   1   19.24    3.86
   5   6   0  210.49   11.24
  -5  -6   0  201.65   10.24
   5   6   1  186.98   14.26
   5   6   2    4.57    3.07
   5   6   3 1091.45   40.83
   5   6   4 1146.86   68.35
   5   6   5 1437.43   46.77
   5   6   6   49.41    8.72
   5   6   7   41.97   10.26
  -5  -7  11  204.58   10.48
  -5  -7  10  342.30   19.72
  -5  -7   9  313.13   22.00
  -5  -7   8    2.86    5.64
  -5  -7   7  383.77   18.83
  -5  -7   6 1234.47   46.08
  -5  -7   5  831.83   33.92
  -5  -7   4   84.37    8.70
  -5  -7   3  611.91    9.03
  -5  -7   2  185.30    9.84
   5   7  -1   81.97    4.97
  -5  -7   1   82.57    6.03
   5   7   0   42.96    4.65
   5   7   1  158.93   16.62
   5   7   2  220.56   13.74
   5   7   3  700.82   24.82
   5   7   4 1103.40   36.96
   5   7   5  250.84   12.46
   5   7   6   13.91    8.31
  -5  -8  10   36.31    6.85
  -5  -8   9  194.29   13.90
  -5  -8   8  110.00   11.07
  -5  -8   7  144.28   12.87
  -5  -8   6  277.46   20.33
  -5  -8   5  609.57   22.09
  -5  -8   4  199.32   15.18
  -5  -8   3  203.63   10.42
  -5  -8   2   20.20    2.83
   5   8   1   34.47   16.01
   5   8   2  162.14    7.98
   5   8   3  669.77   25.06
   5   8   4  506.58   32.32
  -5  -9   9  136.51   11.75
  -5  -9   8  527.71   20.75
  -5  -9   7  228.29   19.14
  -5  -9   6  531.61   28.04
  -5  -9   5  143.68    7.81
  -5  -9   4   80.66    6.02
  -5 -10   6  757.41   48.46
  -5 -10   5   40.89    6.32
   6 -13  -2  396.30   26.76
  -6  13   2  291.41   21.15
   6 -13  -1  215.36   23.86
  -6  13   1  150.75   11.35
   6 -13   0  282.44   14.32
  -6  13   0  207.01   12.92
   6 -13   1  152.21   11.13
  -6  13  -1  105.73    7.90
   6 -13   2    2.06    5.82
   6 -13   3  149.61    9.43
  -6  13  -3  100.74    7.32
   6 -13   4  451.91   18.97
  -6  13  -4  268.92   12.84
   6 -13   5   64.23   23.40
  -6  13  -5   48.66    7.47
   6 -13   6   69.46   12.61
  -6  13  -6   24.91    7.50
   6 -12  -5   21.49    6.13
  -6  12   5   18.67    8.31
   6 -12  -4  156.63   19.51
  -6  12   4  156.58   12.05
   6 -12  -3  284.44   15.71
  -6  12   3  230.28   12.33
   6 -12  -2  356.16   21.09
  -6  12   2  347.12   21.83
   6 -12  -1  287.14   14.42
  -6  12   1  245.75   13.66
   6 -12   0   12.02    5.84
  -6  12   0    1.66    5.66
   6 -12   1  247.53    9.45
  -6  12  -1  157.42   13.85
   6 -12   2  171.55   15.68
  -6  12  -2  105.39   12.64
   6 -12   3  208.23   16.66
  -6  12  -3  156.52   13.01
   6 -12   4  531.73   22.62
  -6  12  -4  291.02   12.96
   6 -12   5  256.32   19.18
  -6  12  -5  179.71    8.21
   6 -12   6   23.47    9.38
  -6  12  -6    6.61    4.63
   6 -12   7  110.26    6.90
  -6  12  -7  102.75    7.78
   6 -12   8  131.68   12.14
  -6  12  -8   50.02   21.06
   6 -11  -6  198.25   14.85
  -6  11   6  190.60   16.41
   6 -11  -5   52.69    7.49
  -6  11   5   53.54    8.97
   6 -11  -4  160.94   14.90
  -6  11   4  156.40   13.77
   6 -11  -3  344.66   15.00
  -6  11   3  300.07   14.37
   6 -11  -2  341.46   20.37
  -6  11   2  315.34   14.07
   6 -11  -1   85.68    8.43
  -6  11   1   57.29   10.10
   6 -11   0  352.41   22.99
  -6  11   0  286.35   19.44
   6 -11   1  127.64   11.86
  -6  11  -1   96.33    8.47
   6 -11   2  235.48   15.02
  -6  11  -2  163.16   11.45
   6 -11   3  640.74   26.62
  -6  11  -3  365.92   16.68
   6 -11   4  224.78   13.06
  -6  11  -4  141.21   10.69
   6 -11   5  172.85   11.68
  -6  11  -5   92.18    8.62
   6 -11   6   52.64    9.31
  -6  11  -6   41.26    6.41
   6 -11   7   75.55    9.23
  -6  11  -7   44.45   13.73
   6 -11   8  104.24    8.03
  -6  11  -8   44.98   17.83
   6 -11   9    3.98    5.90
   6 -11   9    1.07    4.85
   6 -10  -8   10.46    4.16
  -6  10   8   20.00   10.62
   6 -10  -7   14.25    4.91
  -6  10   7   22.48   10.65
   6 -10  -6  117.81    7.55
  -6  10   6  127.40   10.41
   6 -10  -5   82.58    9.46
  -6  10   5  117.98   12.20
   6 -10  -4  282.37   18.89
  -6  10   4  289.26   16.99
   6 -10  -3  191.58   12.80
  -6  10   3  225.96   12.63
   6 -10  -2    9.07    6.64
  -6  10   2   22.04    9.21
   6 -10  -1  318.26   26.10
  -6  10   1  269.97   15.91
   6 -10   0  299.85   21.50
  -6  10   0  215.58   16.59
   6 -10   1  540.24   15.04
  -6  10  -1  421.91   16.37
   6 -10   2  140.98   10.89
  -6  10  -2   78.33    8.26
   6 -10   3  407.33   28.28
  -6  10  -3  262.06   19.07
   6 -10   4  634.72   26.29
  -6  10  -4  438.05   19.80
   6 -10   5  187.66   11.89
  -6  10  -5  134.33    9.77
   6 -10   6   15.94    7.93
   6 -10   7  195.25   15.88
  -6  10  -7  123.74   11.05
   6 -10   8    0.68    5.86
  -6  10  -8    6.03    4.64
   6 -10   9  102.74    8.94
   6 -10   9   47.52   15.76
   6 -10  10   -1.25    5.03
   6 -10  10    6.12    4.33
   6  -9  -9   11.79    5.45
  -6   9   9   10.22    5.78
   6  -9  -8  298.37   13.58
  -6   9   8  385.20   31.13
   6  -9  -7  263.79   12.41
  -6   9   7  305.00   17.93
   6  -9  -6  149.60   16.53
  -6   9   6  144.80   13.42
   6  -9  -5   -1.78    5.00
  -6   9   5    2.88    6.31
   6  -9  -4  115.10    9.56
  -6   9   4  108.83    9.93
   6  -9  -3   47.27    6.67
  -6   9   3   52.35    6.27
   6  -9  -2  591.29   22.67
  -6   9   2  484.33   20.14
   6  -9  -1   43.42    7.85
  -6   9   1   26.09    5.08
   6  -9   0   62.45   15.55
  -6   9   0   57.91    8.00
   6  -9   1 1679.06   64.09
  -6   9  -1 1280.41   49.44
   6  -9   2  202.54   13.39
  -6   9  -2  149.79   10.60
   6  -9   3   56.84   12.08
  -6   9  -3   49.80    6.96
   6  -9   4  530.10   28.65
  -6   9  -4  338.37   18.63
   6  -9   5  791.33   26.76
  -6   9  -5  537.79   19.86
   6  -9   6   72.87    8.26
   6  -9   7   22.26    6.63
  -6   9  -7   10.33    6.15
   6  -9   8   10.17    6.22
   6  -9   8    5.13    3.74
   6  -9   9    4.26    3.29
   6  -9   9    1.68    3.17
   6  -9  10   20.70    5.77
   6  -9  11   99.57   10.72
   6  -9  11   71.25    8.12
   6  -8 -10    9.52    5.39
  -6   8  10   21.82    8.03
   6  -8  -9  161.16   15.99
  -6   8   9  235.19   14.54
   6  -8  -8  347.00   16.82
  -6   8   8  418.04   19.10
   6  -8  -7  338.62   22.52
  -6   8   7  365.52   23.65
   6  -8  -6   81.10   22.55
  -6   8   6   72.41   26.08
   6  -8  -5  141.52   14.38
  -6   8   5  135.73   11.93
   6  -8  -4   39.69    8.27
  -6   8   4   32.15    9.04
   6  -8  -3 1344.73   52.14
  -6   8   3 1415.12   54.42
   6  -8  -2  231.64   14.01
  -6   8   2  181.67   12.11
   6  -8  -1   12.74    5.70
  -6   8   1   13.88    8.72
   6  -8   0   91.17    6.95
  -6   8   0   74.92    8.98
   6  -8   1 1432.63   44.45
   6  -8   2 1938.42   60.10
  -6   8  -2 1385.57   42.79
   6  -8   3  123.27    8.27
  -6   8  -3   72.28    5.30
   6  -8   4  465.63   24.46
  -6   8  -4  323.20   16.96
   6  -8   5  312.19   17.54
  -6   8  -5  226.37   13.77
   6  -8   6  469.41   31.89
  -6   8  -6  344.53   23.68
   6  -8   7  101.12   17.42
  -6   8  -7   43.66   14.95
   6  -8   8   38.76   15.52
   6  -8   8   12.46    9.31
   6  -8   9  149.59   20.36
   6  -8   9  134.51   13.27
   6  -8  10  324.87   23.60
   6  -8  10  236.99   20.82
   6  -8  11  110.16    7.36
   6  -8  11   79.41    7.98
  -6   7  10  299.76   14.00
  -6   7  10  427.42   18.35
  -6   7   9  313.06   13.30
  -6   7   9  476.31   19.02
  -6   7   8  534.29   32.31
   6  -7  -7   51.29   12.69
  -6   7   7   52.48    6.68
   6  -7  -6   50.14   16.99
  -6   7   6   69.29   18.34
   6  -7  -5  154.63   18.85
  -6   7   5  195.56   12.51
   6  -7  -4  107.80   11.57
  -6   7   4  130.86    9.79
   6  -7  -3  658.35   23.47
  -6   7   3  660.91   22.41
   6  -7  -2  202.73   13.49
  -6   7   2  188.73   13.75
   6  -7  -1   50.57    8.60
  -6   7   1   49.01    7.27
   6  -7   0  318.59   19.99
  -6   7   0  257.61   16.70
   6  -7   1 1515.59   43.46
  -6   7  -1 1189.19   34.34
   6  -7   2 1220.28   35.49
  -6   7  -2  995.97   29.89
   6  -7   3 1911.32   67.45
  -6   7  -3 1440.03   51.49
   6  -7   4 1281.32   46.78
  -6   7  -4  965.24   35.83
   6  -7   5  105.64    7.88
  -6   7  -5   78.74    7.14
   6  -7   6    3.60    5.66
  -6   7  -6   -3.14    5.14
   6  -7   7   71.10    8.80
   6  -7   7   64.31   19.84
   6  -7   8  126.08   10.24
   6  -7   8   89.07   26.21
   6  -7   9    8.73    6.69
   6  -7   9    3.64    4.92
   6  -7  10   74.11    6.19
   6  -7  10   64.34    8.76
   6  -7  11  615.57   33.01
   6  -7  11  440.74   24.48
   6  -7  12   74.66    9.60
   6  -7  12   35.93    6.05
  -6   6  11   72.27    7.00
  -6   6  11   97.43    8.79
  -6   6  10  192.53   14.50
  -6   6  10  273.44   15.37
  -6   6   9  558.88   21.11
  -6   6   9  774.82   28.24
  -6   6   8 1267.93   46.19
  -6   6   8 1693.73   60.36
  -6   6   7   64.05   15.82
  -6   6   7   67.57    7.62
  -6   6   6    8.01    6.54
  -6   6   6    6.11    6.55
  -6   6   5    9.30    5.55
  -6   6   5    8.98    5.65
   6  -6  -4   62.16   18.03
  -6   6   4   66.75   17.19
   6  -6  -3   29.02   10.06
  -6   6   3   36.28    6.41
   6  -6  -2  586.90   24.78
  -6   6   2  544.52   22.87
   6  -6  -1  266.16   12.96
  -6   6   1  249.52   13.93
   6  -6   0  541.63   22.83
  -6   6   0  431.71   18.74
   6  -6   1  610.77   26.62
  -6   6  -1  499.79   22.04
   6  -6   2 1070.97   27.71
  -6   6  -2  835.51   21.94
   6  -6   3 1125.92   32.42
  -6   6  -3  859.27   25.82
   6  -6   4 2028.11   56.56
  -6   6  -4 1504.83   42.71
   6  -6   5    3.39    4.93
  -6   6  -5    4.54    5.33
   6  -6   6    6.51    4.75
   6  -6   6   -1.08    4.84
   6  -6   7  188.61   15.53
   6  -6   7  158.58   10.00
   6  -6   8  357.26   18.82
   6  -6   8  305.16   16.42
   6  -6   9   45.67    5.99
   6  -6   9   37.89    7.49
   6  -6  10  161.96   13.85
   6  -6  10  116.01   22.01
   6  -6  11  582.28   31.00
   6  -6  11  529.70   29.26
   6  -6  12  774.31   48.78
   6  -6  12  711.83   45.10
  -6   5  12  143.53   12.83
  -6   5  12  145.63   27.65
  -6   5  11   24.41    5.38
  -6   5  11   36.27   10.60
  -6   5  10  114.97   11.10
  -6   5  10  149.35   13.80
  -6   5   9  798.60   31.21
  -6   5   9 1051.56   38.49
  -6   5   8 1324.38   42.16
  -6   5   8 1717.68   55.20
  -6   5   7  141.70   11.59
  -6   5   7  176.76   14.12
  -6   5   6   58.73    7.05
  -6   5   6   69.29   16.80
  -6   5   5   34.06    6.78
  -6   5   5   46.25    6.88
  -6   5   4  162.77   11.88
  -6   5   4  211.50   14.30
   6  -5  -3  805.56   22.04
  -6   5   3  895.55   22.85
   6  -5  -2  592.95   13.60
  -6   5   2  569.02   10.87
   6  -5  -1  708.12   15.65
  -6   5   1  613.88   11.06
   6  -5   0  152.95    9.28
  -6   5   0  148.17    9.09
   6  -5   1 2370.47   28.23
  -6   5  -1 2001.78   24.80
   6  -5   2 1384.78   19.33
  -6   5  -2 1082.49   16.16
   6  -5   3  108.29    7.66
  -6   5  -3  115.50    7.90
   6  -5   4  622.86   19.56
  -6   5  -4  460.26   15.42
   6  -5   5  177.25   11.22
  -6   5  -5  126.64    8.67
   6  -5   6  154.19    9.60
   6  -5   6  106.94   14.46
   6  -5   7   51.25    9.86
   6  -5   7   52.54   15.82
   6  -5   8  153.41    9.76
   6  -5   8  118.78   10.07
   6  -5   9  206.04    9.50
   6  -5   9  196.32   10.96
   6  -5  10  152.14   12.27
   6  -5  10  125.26   12.06
   6  -5  11  601.80   32.03
   6  -5  11  553.47   29.95
   6  -5  12  476.11   32.23
  -6   4  12  140.84    9.97
  -6   4  12  177.93   11.75
  -6   4  11  181.62   14.06
  -6   4  11  229.28   17.24
  -6   4  10  594.63   35.50
  -6   4  10  769.63   46.07
  -6   4   9  474.10   21.65
  -6   4   9  601.43   16.42
  -6   4   8  841.13   31.15
  -6   4   8 1054.10   37.67
  -6   4   7  641.13   26.32
  -6   4   7  799.01   31.56
  -6   4   6   35.37    7.33
  -6   4   6   42.07   16.20
  -6   4   5  113.82    7.49
  -6   4   5  117.81    8.41
  -6   4   4    0.81    5.48
  -6   4   4   -0.92    3.96
  -6   4   3  250.94   19.30
  -6   4   3  253.29   13.27
  -6   4   2  337.21   17.26
  -6   4   2  380.02   19.12
   6  -4  -1  567.60   24.34
  -6   4   1  496.89   20.89
   6  -4   0 1578.35   24.60
  -6   4   0 1372.15   22.08
   6  -4   1  537.69   22.35
  -6   4  -1  446.84   18.95
   6  -4   2 1532.36   19.58
  -6   4  -2 1244.36   17.12
   6  -4   3  390.73   16.65
  -6   4  -3  336.96   15.35
   6  -4   4   81.59    5.39
  -6   4  -4   72.08    6.94
   6  -4   5  638.54   19.43
   6  -4   5  602.22   18.91
   6  -4   6 1867.02   58.05
   6  -4   6 1735.14   53.00
   6  -4   7  243.69   18.61
   6  -4   7  201.41   12.00
   6  -4   8    6.76    3.71
   6  -4   8   13.04    6.38
   6  -4   9  297.25   12.11
   6  -4   9  261.18   13.65
   6  -4  10  502.20   17.90
   6  -4  10  459.02   18.48
   6  -4  11  394.07   22.83
   6  -4  12   43.86   13.97
  -6   3  13    8.26    4.85
  -6   3  13    4.35    4.38
  -6   3  12    2.13    4.98
  -6   3  12    8.18    6.23
  -6   3  11  586.40   21.98
  -6   3  11  768.02   27.23
  -6   3  10  702.75   27.43
  -6   3  10  838.41   36.33
  -6   3   9  508.50   18.87
  -6   3   9  646.76   41.74
  -6   3   8  869.65   31.78
  -6   3   8 1108.45   39.91
  -6   3   7  881.11   28.85
  -6   3   7 1005.70   31.60
  -6   3   6  360.00   22.56
  -6   3   6  387.65   23.12
  -6   3   5  334.91   15.33
  -6   3   5  344.19   15.18
  -6   3   4   70.93    7.19
  -6   3   4   69.25    6.23
  -6   3   3   88.44    7.27
  -6   3   3   80.84    5.51
  -6   3   2  289.43   13.57
  -6   3   2  302.79   13.50
   6  -3  -1 1273.32   21.23
  -6   3   1 1080.67   17.62
   6  -3   0 1783.69   26.99
  -6   3   0 1649.83   25.29
   6  -3   1  198.03    9.33
  -6   3  -1  162.97    8.42
   6  -3   2 1845.93   21.31
  -6   3  -2 1637.57   23.30
   6  -3   3  779.60   11.36
  -6   3  -3  688.83   11.49
   6  -3   4  195.55    8.93
   6  -3   4  187.03   11.87
   6  -3   5  785.63   24.97
   6  -3   5  697.40   29.89
   6  -3   6 1157.42   35.18
   6  -3   6 1134.63   36.22
   6  -3   7 2190.97   81.80
   6  -3   7 1913.58   73.64
   6  -3   8   95.70    8.54
   6  -3   8   96.49    9.72
   6  -3   9    2.05    3.00
   6  -3   9    2.35    2.86
   6  -3  10  202.49   16.85
   6  -3  11  207.69    8.75
   6  -3  12   28.66    6.93
  -6   2  13   14.90    7.22
  -6   2  13   -0.48    3.55
  -6   2  12    3.69    4.91
  -6   2  12    8.92    4.72
  -6   2  11  301.98   14.76
  -6   2  11  329.38   14.96
  -6   2  10 1612.14   57.89
  -6   2  10 1882.07   65.94
  -6   2   9 1188.42   38.43
  -6   2   9 1238.75   40.14
  -6   2   8  207.50   14.87
  -6   2   8  217.02   14.16
  -6   2   7  604.06   20.78
  -6   2   7  599.06   19.23
  -6   2   6  254.24   16.75
  -6   2   6  254.69   15.76
  -6   2   5  160.63   10.58
  -6   2   5  166.21   10.03
   6  -2  -4  220.21   11.08
  -6   2   4  176.27   10.57
  -6   2   4  155.25    8.77
   6  -2  -3  261.29   12.65
  -6   2   3  221.22   10.92
  -6   2   3  187.21   10.03
   6  -2  -2   12.83    2.54
  -6   2   2   23.91    4.40
  -6   2   2   11.67    3.74
   6  -2  -1  374.98   15.74
  -6   2   1  340.10   14.83
  -6   2   1  334.90   14.66
   6  -2   0  839.60   16.28
  -6   2   0  677.19   11.91
   6  -2   1 3001.61   43.81
   6  -2   1 3098.88   44.23
  -6   2  -1 2730.30   42.59
   6  -2   2  772.88   10.66
   6  -2   2  695.49    9.59
   6  -2   2  919.34   13.24
   6  -2   3 1362.13   16.12
   6  -2   3 1505.53   18.93
   6  -2   4  837.54   20.11
   6  -2   4  526.58   20.98
   6  -2   4  827.67   22.27
   6  -2   5  367.02   21.11
   6  -2   5  396.93   21.87
  -6   2  -5  222.72   12.30
   6  -2   6  971.35   30.03
   6  -2   6  918.78   29.66
   6  -2   7 1756.32   59.65
   6  -2   7 1586.82   55.60
   6  -2   8  157.76    8.55
   6  -2   8  122.16   10.81
   6  -2   9   31.90   12.75
   6  -2  10   77.35    6.88
   6  -2  11   25.19   10.19
  -6   1  13    6.68    5.55
  -6   1  13   -3.01    3.58
  -6   1  11  334.25   17.11
  -6   1  11  376.32   16.94
  -6   1  10 3044.57   26.71
  -6   1  10 3157.86  108.93
  -6   1   9  896.10   29.81
  -6   1   9  925.85   29.86
  -6   1   8   81.52   10.27
  -6   1   8   71.14    5.80
  -6   1   7  687.99   26.92
  -6   1   7  626.43   23.78
   6  -1  -6  508.60   29.60
  -6   1   6  422.56   25.80
  -6   1   6  388.18   22.88
   6  -1  -5   46.90    3.13
  -6   1   5   48.07   18.38
  -6   1   5   32.72    3.68
   6  -1  -4   38.90    2.74
  -6   1   4   30.02    5.28
  -6   1   4   27.13    2.98
  -6   1   3 1899.46   20.86
   6  -1  -2   67.41    3.98
  -6   1   2   70.31    5.69
  -6   1   2   56.82    3.89
   6  -1  -1 1170.49   18.12
  -6   1   1 1179.79   18.68
  -6   1   1 1169.98   17.95
   6  -1   0 1117.11   17.58
   6  -1   0  756.00   12.41
  -6   1   0  770.89   13.20
  -6   1   0  812.32   13.42
   6  -1   1 1138.71   18.57
   6  -1   1 1358.29   20.44
   6  -1   1 1412.49   22.05
   6  -1   2  483.39    7.14
   6  -1   2  543.34    7.59
   6  -1   2  603.66    9.79
   6  -1   3  758.35   18.02
   6  -1   3  706.01   16.71
   6  -1   3  881.29   22.17
   6  -1   4  389.44   22.70
   6  -1   4  255.64   14.99
   6  -1   4  415.73   25.71
   6  -1   5 1121.95   39.30
   6  -1   5  660.79   23.22
   6  -1   5 1111.93   40.27
   6  -1   6 1916.02   70.73
   6  -1   6 1671.08   63.22
   6  -1   7 1356.78   46.00
   6  -1   7 1241.51   43.98
   6  -1   8    3.48    9.31
   6  -1   9  116.64   27.22
   6  -1  10  106.68   22.30
   6  -1  11    2.84    5.70
  -6   0  13   46.04    9.93
  -6   0  12   10.05    6.25
  -6   0  11  639.16   38.49
  -6   0  11  698.98   40.23
  -6   0  10 1308.68   51.07
  -6   0  10 1237.85   46.52
  -6   0   9  630.36   42.02
  -6   0   9  589.06   38.30
  -6   0   8   79.14    8.95
  -6   0   8   64.76    6.11
   6   0  -7 1467.36   43.45
  -6   0   7 1422.96   44.18
  -6   0   7 1237.51   36.95
   6   0  -6  638.46   17.96
  -6   0   6  587.71   20.26
  -6   0   6  459.76    5.14
   6   0  -5   86.81    4.13
  -6   0   5   73.34    7.57
  -6   0   5   57.98    3.47
   6   0  -4  723.67    8.93
  -6   0   4  642.24   22.28
  -6   0   4  421.30    5.86
   6   0  -3 1316.45   15.38
  -6   0   3 1296.41   16.91
  -6   0   3  935.11   10.83
  -6   0   2  836.13   13.06
  -6   0   2  704.68    8.84
   6   0  -1 3027.10   31.55
   6   0  -1 4389.24   45.69
  -6   0   1 3720.82   39.48
   6   0   0  837.67   10.93
   6   0   0  471.36    7.00
   6   0   0  756.33   10.15
  -6   0   0  559.32    8.44
   6   0   1  651.10    8.89
   6   0   1  915.81   11.06
   6   0   1  891.00   12.00
   6   0   2  177.23    7.78
   6   0   2  232.53    9.66
   6   0   2  226.78   11.02
   6   0   3   39.08    3.10
   6   0   3   44.45    3.15
   6   0   3   43.33    5.37
   6   0   4  401.13   21.55
   6   0   4  336.68   18.02
   6   0   4  411.56   23.09
   6   0   5  256.70   11.66
   6   0   5  171.01    7.89
   6   0   5  217.95   13.13
   6   0   6 3229.84  110.28
   6   0   7 1513.98   47.39
   6   0   8    4.98    6.12
   6   0   9  206.68   16.76
   6   0  10   41.97    6.01
   6   0  11   24.47    8.66
  -6  -1  13    5.34    5.85
  -6  -1  12  124.42   11.85
  -6  -1  11  763.83   53.71
  -6  -1  10 1071.15   39.80
  -6  -1  10  967.33   34.71
  -6  -1   9  351.35   24.43
  -6  -1   9  323.12   20.97
  -6  -1   8  483.46   23.76
  -6  -1   8  409.02   19.07
   6   1  -7   26.16    4.39
  -6  -1   7   36.17    5.79
  -6  -1   7   29.51    2.61
   6   1  -6  860.07   29.67
  -6  -1   6  844.30   33.00
  -6  -1   6  557.69   19.42
   6   1  -5 3812.74  102.09
  -6  -1   5 3671.40  100.26
  -6  -1   5 2336.75    6.20
   6   1  -4 1097.00   24.68
   6   1  -4  831.43   18.80
  -6  -1   4  892.17   22.94
   6   1  -3  121.26    4.54
   6   1  -3  122.41    4.54
  -6  -1   3  116.35    6.26
   6   1  -2  444.85    5.98
   6   1  -2  620.81    8.24
  -6  -1   2  558.18   26.31
   6   1  -1  253.46   12.45
   6   1  -1  120.63    6.09
   6   1  -1  213.35   11.96
  -6  -1   1  179.20    9.98
   6   1   0 1881.39   21.39
   6   1   0  995.26   12.43
   6   1   0 1654.83   20.13
  -6  -1   0 1194.52   27.62
   6   1   1  605.61   24.31
   6   1   1  993.26   23.26
   6   1   1  925.56   22.41
   6   1   2  123.35    7.43
   6   1   2  192.42   11.24
   6   1   2  180.96   11.82
   6   1   3    6.48    1.57
   6   1   3    9.57    4.29
   6   1   4  694.76   25.50
   6   1   5 1691.45   63.80
   6   1   6  778.91   26.81
   6   1   7 1564.06   60.07
   6   1   8   32.82    7.00
   6   1   9  644.01   23.80
   6   1  10   -6.29    5.92
  -6  -2  13    1.05    3.80
  -6  -2  12    4.09    5.96
  -6  -2  11  652.96   24.50
  -6  -2  10 1801.03   64.63
  -6  -2   9  954.03   31.96
  -6  -2   8  102.06    6.07
  -6  -2   7  126.83    9.67
  -6  -2   6 2070.38   72.85
  -6  -2   5 1459.10   41.32
  -6  -2   4 1242.75   35.37
   6   2  -3   25.84    1.11
   6   2  -3   29.10    1.37
  -6  -2   3   23.96    8.12
   6   2  -2   50.25    2.45
   6   2  -2   90.68    3.90
  -6  -2   2   79.88    5.49
   6   2  -1  216.37    8.04
   6   2  -1  112.94    4.50
   6   2  -1  196.59   10.93
  -6  -2   1  156.47    9.17
   6   2   0  601.81    5.45
   6   2   0  322.02   18.87
   6   2   0  572.05   18.19
  -6  -2   0  409.38    5.25
   6   2   1  111.48    6.32
   6   2   1  123.16    7.43
  -6  -2  -1   67.96    4.36
   6   2   2    0.98    0.61
   6   2   2    0.41    0.36
   6   2   2    0.80    3.69
   6   2   3   44.21    6.83
   6   2   4 3793.30   27.81
   6   2   5 1113.31   40.09
   6   2   6  871.63   34.58
   6   2   7 1014.96   58.77
   6   2   8   97.19   10.25
   6   2   9  200.52   11.48
   6   2  10   21.15    6.90
  -6  -3  13    6.44    6.26
  -6  -3  12   10.77    6.39
  -6  -3  11  106.75   11.74
  -6  -3  10 1780.98  108.89
  -6  -3   9  161.13   12.00
  -6  -3   8  411.35   28.08
  -6  -3   7  823.89   30.19
  -6  -3   6  343.40   18.74
  -6  -3   5 1616.30   49.22
  -6  -3   4 1013.27   36.56
  -6  -3   3  711.39   26.05
   6   3  -2    9.88    1.46
   6   3  -2   14.71    4.38
  -6  -3   2    6.19    3.87
   6   3  -1 1348.30   46.89
   6   3  -1  720.56   25.29
   6   3  -1 1482.48   51.45
  -6  -3   1 1131.84   39.59
   6   3   0  732.22    5.96
   6   3   0  420.14    5.27
   6   3   0  821.74   29.14
  -6  -3   0  563.32   20.59
   6   3   1  147.20    7.70
   6   3   1  190.91   10.32
  -6  -3  -1  108.48    5.30
   6   3   2   -3.04    4.28
   6   3   3 1881.04   70.99
   6   3   4  893.50   28.76
   6   3   5  792.51   32.19
   6   3   6 1048.08   61.00
   6   3   7  246.35   18.87
   6   3   8   75.37    7.60
   6   3   9    9.11    5.94
  -6  -4  12  241.49   14.00
  -6  -4  11  123.69   12.14
  -6  -4  10  316.15   14.38
  -6  -4   9  419.84   19.83
  -6  -4   8  546.12   11.35
  -6  -4   7   47.49    7.55
  -6  -4   6  101.06    6.67
  -6  -4   5 1743.89   65.67
  -6  -4   4 1379.04   42.04
  -6  -4   3  262.09   13.29
   6   4  -2   24.19    1.54
   6   4  -2   37.27    5.36
  -6  -4   2   37.53    4.15
   6   4  -1  415.25   19.46
  -6  -4   1  352.09   16.87
   6   4   0  333.53   16.86
  -6  -4   0  255.61   11.96
   6   4   1   61.46    5.78
  -6  -4  -1   28.21    2.45
   6   4   2  248.72   13.85
   6   4   3  239.75   17.60
   6   4   4 1953.16   73.51
   6   4   5  799.57   46.83
   6   4   6  442.12   17.63
   6   4   7  147.41    8.29
   6   4   8   27.69    8.34
  -6  -5  12  396.13   26.63
  -6  -5  11   60.92    8.28
  -6  -5  10   99.85   10.97
  -6  -5   9  309.27   15.50
  -6  -5   8  117.52   10.19
  -6  -5   7  434.39   22.62
  -6  -5   6  324.09   18.68
  -6  -5   5 1519.03   46.48
  -6  -5   4  714.47   27.77
  -6  -5   3   66.30    4.68
   6   5  -2    0.92    1.00
  -6  -5   2    1.48    2.96
   6   5  -1   -0.81    2.20
  -6  -5   1    4.71    2.32
   6   5   0   93.56    4.49
  -6  -5   0   79.34    2.97
   6   5   1   14.82    4.74
   6   5   2   96.18    6.06
   6   5   3   87.48    7.61
   6   5   4 1439.28   85.69
   6   5   5 1173.87   38.55
   6   5   6   95.54    8.34
   6   5   7   98.96   10.80
  -6  -6  11   78.19   15.32
  -6  -6  10   11.04    5.72
  -6  -6   9   50.61    5.36
  -6  -6   8   42.03    8.22
  -6  -6   7  750.92   43.86
  -6  -6   6 1465.59   53.97
  -6  -6   5  657.09   14.91
  -6  -6   4  626.52    9.87
  -6  -6   3  488.92   23.26
  -6  -6   2   76.93    3.95
  -6  -6   1   39.63    2.86
   6   6   0   26.41    8.43
   6   6   1   71.05    5.40
   6   6   2   59.48    8.44
   6   6   3   96.09    8.77
   6   6   4  680.71   23.54
   6   6   5  756.17   28.80
   6   6   6   15.41    6.74
  -6  -7  10   72.95    7.18
  -6  -7   9   45.95    7.51
  -6  -7   8  115.55   11.89
  -6  -7   7  776.80   29.37
  -6  -7   6  620.98   22.79
  -6  -7   5  818.16   47.12
  -6  -7   4  250.47   11.73
  -6  -7   3   95.93    5.82
   6   7   2  167.64   12.97
   6   7   3  492.25   25.97
   6   7   4  186.92   10.01
  -6  -8   9   30.39    6.83
  -6  -8   8  299.07   30.52
  -6  -8   7  641.02   33.42
  -6  -8   6  368.24   20.07
  -6  -8   5  715.83   24.65
  -6  -8   4   30.90    5.20
  -6  -9   7  673.14   47.89
  -6  -9   6  169.18   13.77
   7 -13  -2   39.73   12.81
  -7  13   2   45.02    8.50
   7 -13  -1   33.06    7.08
  -7  13   1   34.32    8.35
   7 -13   0    3.76    2.98
  -7  13   0    6.17    5.49
   7 -13   1  106.57   10.93
  -7  13  -1   72.83    8.73
   7 -13   2  218.72   13.33
  -7  13  -2  141.61   11.90
   7 -13   3   85.42    8.71
  -7  13  -3   50.61    5.92
   7 -13   4  263.34   14.40
  -7  13  -4  129.03    8.81
   7 -13   5  154.39   13.90
  -7  13  -5  105.45    9.94
   7 -13   6  142.33   24.73
  -7  13  -6   89.80    9.23
   7 -12  -4    3.53    5.04
  -7  12   4   -1.79    6.14
   7 -12  -3  119.47    7.67
  -7  12   3   95.37    9.99
   7 -12  -2  185.52    9.16
  -7  12   2  135.88    8.50
   7 -12  -1   20.03   10.03
   7 -12   0   38.03   11.65
  -7  12   0   24.17    7.65
   7 -12   1  253.48   23.66
  -7  12  -1  159.79   13.33
   7 -12   2   66.16    9.83
  -7  12  -2   40.83    6.80
   7 -12   3  498.17   20.49
  -7  12  -3  317.61   14.68
   7 -12   4  446.46   25.27
  -7  12  -4  277.69   23.31
   7 -12   5  156.07    9.54
  -7  12  -5  101.77    7.96
   7 -12   6   45.17    7.36
  -7  12  -6   14.88    6.75
   7 -12   7   55.13   10.63
  -7  12  -7   19.41    6.93
   7 -12   8  165.25   14.44
  -7  12  -8  100.21    9.06
   7 -11  -6  170.47   14.42
  -7  11   6  205.53   18.52
   7 -11  -5   67.52    8.76
  -7  11   5   87.84    9.94
   7 -11  -4   55.57    7.46
  -7  11   4   38.89    8.08
   7 -11  -3  132.48   13.22
  -7  11   3   96.34   12.80
   7 -11  -2   -0.46    5.81
  -7  11   2    9.22    6.23
   7 -11  -1    4.57    5.29
  -7  11   1   12.39    6.38
   7 -11   0   56.43   14.63
  -7  11   0   51.03    8.58
   7 -11   1    3.85    5.44
  -7  11  -1   10.60    5.98
   7 -11   2  616.76   37.17
  -7  11  -2  470.46   29.42
   7 -11   3 1606.57   21.58
  -7  11  -3 1100.52   63.79
   7 -11   4  863.69   31.90
  -7  11  -4  589.08   22.77
   7 -11   5   49.98    8.26
  -7  11  -5   29.83    7.71
   7 -11   6    4.99    5.40
  -7  11  -6   18.20    8.32
   7 -11   7  193.94   13.38
  -7  11  -7  110.50   17.80
   7 -11   8   73.05   24.94
  -7  11  -8   52.55   18.77
   7 -11   9  106.49   11.12
   7 -11   9   47.08   18.68
   7 -10  -7  506.56   20.62
  -7  10   7  524.10   22.07
   7 -10  -6   95.18   11.26
  -7  10   6  121.23   10.84
   7 -10  -5   -0.54    5.59
  -7  10   5   20.86    5.82
   7 -10  -4    9.45    8.24
  -7  10   4   10.35    6.26
   7 -10  -3   17.00    4.92
  -7  10   3   35.02    8.78
   7 -10  -2  123.45   10.14
  -7  10   2  103.84    8.62
   7 -10  -1   11.67    7.68
  -7  10   1   13.31    6.24
   7 -10   0   43.58    9.91
  -7  10   0   31.08    8.73
   7 -10   1  372.12   21.63
  -7  10  -1  273.29   16.04
   7 -10   2  506.85   23.18
  -7  10  -2  434.98   19.41
   7 -10   3 1441.80   55.74
  -7  10  -3 1076.35   42.49
   7 -10   4  189.53   11.07
  -7  10  -4  108.13    8.63
   7 -10   5   91.76    8.62
  -7  10  -5   56.40    7.40
   7 -10   6  112.78   11.40
  -7  10  -6   78.32   11.06
   7 -10   7  397.66   18.95
  -7  10  -7  260.12   12.92
   7 -10   8  140.53   12.11
  -7  10  -8   61.95   24.99
   7 -10   9    8.88    5.02
   7 -10   9    6.51    4.25
   7 -10  10   69.87    8.37
   7 -10  10   50.24   17.98
   7  -9  -8  447.22   18.68
  -7   9   8  542.93   22.33
   7  -9  -7  223.12   30.40
  -7   9   7  258.30   17.39
   7  -9  -6  384.14   16.04
  -7   9   6  384.57   23.43
  -7   9   5   31.14    8.54
   7  -9  -4    7.27    5.22
  -7   9   4   -0.98    6.36
   7  -9  -3    9.00    5.88
  -7   9   3    4.65    6.06
   7  -9  -2   19.29    5.82
  -7   9   2    8.95    6.17
   7  -9  -1  217.65   13.85
  -7   9   1  191.83    9.85
   7  -9   0  110.29   10.25
  -7   9   0   90.86    8.37
   7  -9   1 1105.14   39.81
  -7   9  -1  876.63   32.43
   7  -9   2  919.26   33.59
  -7   9  -2  643.85   24.53
   7  -9   3  498.13   37.37
  -7   9  -3  413.60   16.83
   7  -9   4   26.23    8.14
  -7   9  -4   18.15    6.34
   7  -9   5   29.65    5.81
  -7   9  -5   28.03    7.54
   7  -9   6  182.85   11.95
  -7   9  -6  120.12    9.14
   7  -9   7  173.04   12.27
  -7   9  -7  116.15    9.26
   7  -9   8  330.40   16.82
   7  -9   8  322.21   14.36
   7  -9   9  330.99   20.40
   7  -9   9  322.17   18.74
   7  -9  10   59.58    9.40
   7  -9  10   47.98   12.83
   7  -8  -9  315.98   14.68
  -7   8   9  349.47   15.90
   7  -8  -8  403.79   25.29
  -7   8   8  489.18   27.91
   7  -8  -7  436.76   34.06
  -7   8   7  417.53   21.09
   7  -8  -6  164.22   12.54
  -7   8   6  192.65   12.08
   7  -8  -5  108.30   10.80
  -7   8   5  124.36   10.27
   7  -8  -4    4.16    2.13
  -7   8   4    6.45    9.11
   7  -8  -3  124.20    9.97
  -7   8   3  127.06   11.77
   7  -8  -2  364.20   20.14
  -7   8   2  315.48   18.29
   7  -8  -1   -0.62    5.11
  -7   8   1   13.01    5.36
   7  -8   0    5.10    5.31
  -7   8   0    4.88    5.61
   7  -8   1  986.22   38.60
  -7   8  -1  710.57   28.79
   7  -8   2  691.73   28.07
  -7   8  -2  487.21   20.44
   7  -8   3  800.17   32.13
  -7   8  -3  628.00   25.96
   7  -8   4   93.01   10.14
  -7   8  -4   55.31    7.54
   7  -8   5    6.39    8.15
  -7   8  -5    8.78    5.84
   7  -8   6  515.23   26.79
  -7   8  -6  345.60   10.55
   7  -8   7  398.88   17.97
   7  -8   8  692.39   30.20
   7  -8   8  602.13   22.64
   7  -8   9   84.79    8.74
   7  -8   9   88.96   23.04
   7  -8  10  126.51    7.24
   7  -8  10  100.69   20.67
   7  -8  11  206.70   16.15
   7  -8  11  194.01   15.32
  -7   7  10   83.05    7.85
  -7   7  10  133.73   11.69
  -7   7   9  280.73   16.92
  -7   7   9  352.07   23.34
  -7   7   8  998.94   34.83
  -7   7   8 1407.93   21.29
   7  -7  -7  586.42   32.12
  -7   7   7  707.06   28.01
   7  -7  -6  254.86   15.14
  -7   7   6  299.21   16.84
   7  -7  -5   56.02   13.92
  -7   7   5   57.85    7.61
   7  -7  -4  119.28   26.66
  -7   7   4  120.48   10.32
   7  -7  -3  296.80   16.68
  -7   7   3  280.20   15.95
   7  -7  -2  227.86   13.01
  -7   7   2  189.41   11.64
   7  -7  -1   16.60    5.90
  -7   7   1   14.63    5.14
   7  -7   0   53.25    6.76
  -7   7   0   37.64    6.04
   7  -7   1  128.44   10.86
  -7   7  -1  108.68    9.24
   7  -7   2 1219.60   38.29
  -7   7  -2 1008.24   32.67
   7  -7   3  536.48   20.04
  -7   7  -3  486.31   18.17
   7  -7   4   22.47   13.07
  -7   7  -4    7.43    5.23
   7  -7   5  212.48   13.86
  -7   7  -5  148.28   10.76
   7  -7   6 1068.68   34.65
  -7   7  -6  801.70   40.33
   7  -7   7 1105.01   43.97
   7  -7   7  980.21   40.29
   7  -7   8  467.83   28.53
   7  -7   8  367.96   30.84
   7  -7   9  141.99   12.41
   7  -7   9   99.27   13.14
   7  -7  10   -2.71    4.25
   7  -7  10   -2.18    5.73
   7  -7  11   82.65   15.01
   7  -7  11   53.93   16.91
  -7   6  11    9.87    7.78
  -7   6  11   17.10    7.79
  -7   6  10   34.88    6.46
  -7   6  10   46.30    8.14
  -7   6   9  632.57   23.49
  -7   6   9  846.51   39.36
  -7   6   8 1244.78   72.03
  -7   6   8 1754.26   20.11
  -7   6   7  419.58   23.47
  -7   6   7  566.20   27.56
  -7   6   6  262.06   19.28
  -7   6   6  324.26   23.11
  -7   6   5   12.99    8.68
  -7   6   5    8.67    6.59
   7  -6  -4  118.29    9.37
  -7   6   4  120.60    8.87
   7  -6  -3 1284.78   47.96
  -7   6   3 1306.31   46.82
   7  -6  -2  631.06   23.91
  -7   6   2  585.97   22.74
   7  -6  -1   58.06    8.65
  -7   6   1   44.48    4.87
   7  -6   0  180.43   12.85
  -7   6   0  149.00   11.77
   7  -6   1 1040.00   30.97
  -7   6  -1  831.20   25.59
   7  -6   2 1123.44   40.45
  -7   6  -2  877.67   32.35
   7  -6   3  122.10   10.46
  -7   6  -3  110.91    9.41
   7  -6   4  209.92   11.93
  -7   6  -4  194.09   16.10
   7  -6   5  782.19   31.60
  -7   6  -5  564.76   25.21
   7  -6   6 1005.52   36.22
   7  -6   6  925.95   36.58
   7  -6   7  466.82   23.44
   7  -6   7  395.29   20.82
   7  -6   8  794.27   34.14
   7  -6   8  622.05   25.75
   7  -6   9  145.62   12.30
   7  -6   9  110.70   11.02
   7  -6  10   59.82    5.55
   7  -6  10   73.75    9.43
   7  -6  11    3.79    3.21
   7  -6  11   12.76    8.05
  -7   5  11   21.31    6.97
  -7   5  11   12.67    5.67
  -7   5  10  159.90   13.94
  -7   5  10  199.78   15.38
  -7   5   9  748.98   44.82
  -7   5   9  908.13   53.27
  -7   5   8 1432.92   52.00
  -7   5   8 1822.12   64.60
  -7   5   7  493.83   18.68
  -7   5   7  641.63   28.77
  -7   5   6   -0.06    6.53
  -7   5   6    5.15    6.02
  -7   5   5   57.90    7.43
  -7   5   5   67.08    6.09
  -7   5   4  351.47   20.48
  -7   5   4  408.15   23.51
   7  -5  -3 1386.61   41.40
  -7   5   3 1433.95   41.10
   7  -5  -2  406.57   10.50
  -7   5   2  363.92   13.94
   7  -5  -1  134.98    8.26
  -7   5   1  123.70    8.52
   7  -5   0  586.46   24.27
  -7   5   0  549.19   22.82
   7  -5   1 1689.01   40.08
  -7   5  -1 1327.78   32.08
   7  -5   2  341.64   20.99
  -7   5  -2  298.66   18.83
   7  -5   3  210.88   13.56
  -7   5  -3  167.14   12.36
   7  -5   4  286.26   21.76
  -7   5  -4  237.82   15.66
   7  -5   5  461.47   23.02
   7  -5   5  390.91   20.90
   7  -5   6 2502.65   85.14
   7  -5   6 2338.26   83.60
   7  -5   7  402.80   27.75
   7  -5   7  320.12   24.73
   7  -5   8  476.81   17.65
   7  -5   8  437.55   19.04
   7  -5   9  298.32   12.03
   7  -5   9  279.32   15.37
   7  -5  10   26.41    5.06
   7  -5  10   31.45   10.14
   7  -5  11   13.27    9.95
  -7   4  12   29.47    5.61
  -7   4  11   19.08    7.33
  -7   4  11   17.98    6.71
  -7   4  10  316.55   14.66
  -7   4  10  425.84   16.87
  -7   4   9  389.96   17.04
  -7   4   9  490.10   24.68
  -7   4   8 1398.64   54.13
  -7   4   8 1593.70   60.01
  -7   4   7  270.39   16.04
  -7   4   7  340.04   17.85
  -7   4   6    2.04    5.76
  -7   4   6    4.28    4.24
  -7   4   5  249.69   15.38
  -7   4   5  281.63   16.76
  -7   4   4  792.49   24.17
  -7   4   4  806.96   24.02
  -7   4   3  946.79   27.99
  -7   4   3 1055.74   30.50
   7  -4  -2  284.12   13.54
  -7   4   2  256.34   12.40
   7  -4  -1   75.75    4.87
  -7   4   1   65.20    5.73
   7  -4   0  383.51   18.67
  -7   4   0  339.76   14.98
   7  -4   1 1790.46   42.66
  -7   4  -1 1514.01   35.95
   7  -4   2  458.85   19.58
  -7   4  -2  402.37   20.24
   7  -4   3   57.86    5.85
  -7   4  -3   41.47   15.21
   7  -4   4   13.04    7.65
   7  -4   4   15.34    7.37
   7  -4   5  582.47   27.55
   7  -4   5  534.77   28.01
   7  -4   6 2610.81   89.03
   7  -4   6 2498.23   87.31
   7  -4   7  972.71   30.24
   7  -4   7  932.67   31.41
   7  -4   8  272.07   12.59
   7  -4   8  260.15   12.76
   7  -4   9  251.41   17.73
   7  -4   9  223.72   17.98
   7  -4  10   -6.14    6.55
   7  -4  11   24.99    9.18
  -7   3  12   53.62    7.65
  -7   3  12   53.73    5.82
  -7   3  11   77.42    9.98
  -7   3  11   83.18   10.70
  -7   3  10  385.11   24.34
  -7   3  10  425.29   26.00
  -7   3   9  815.34   31.57
  -7   3   9  925.84   33.65
  -7   3   8  320.52   22.67
  -7   3   8  324.50   21.58
  -7   3   7   78.02    8.12
  -7   3   7   82.90    5.95
  -7   3   6  166.01   10.81
  -7   3   6  175.54    9.86
  -7   3   5  842.04   31.57
  -7   3   5  838.67   30.28
  -7   3   4 1924.01   54.19
  -7   3   4 1746.31   49.57
  -7   3   3 1449.45   35.16
  -7   3   3 1366.00   32.21
  -7   3   2  447.79   24.88
  -7   3   2  408.81   17.32
   7  -3  -1   68.41    4.41
  -7   3   1   58.86    4.61
   7  -3   0  340.61   14.79
  -7   3   0  299.25   13.34
   7  -3   1 1167.49   27.91
  -7   3  -1  993.99   24.40
   7  -3   2   84.90    5.55
  -7   3  -2   63.95    5.12
   7  -3   3  411.87   24.52
   7  -3   3  445.97   28.09
   7  -3   4  695.24   25.25
   7  -3   4  695.06   30.86
   7  -3   5  548.28   25.38
   7  -3   5  580.19   30.08
   7  -3   6 1059.53   37.21
   7  -3   6 1049.65   38.30
   7  -3   7 1499.51   45.33
   7  -3   7 1376.34   43.35
   7  -3   8  106.66    4.83
   7  -3   8   77.70    8.19
   7  -3   9   69.29   15.40
   7  -3  10    3.13    2.29
   7  -3  11   35.02    9.61
  -7   2  12   21.10    8.35
  -7   2  12   25.87    4.57
  -7   2  11   58.28    7.85
  -7   2  11   59.55    7.80
  -7   2  10  432.99   26.89
  -7   2  10  456.78   27.16
  -7   2   9 1127.82   44.16
  -7   2   9 1168.80   46.59
  -7   2   8  675.79   23.32
  -7   2   8  662.58   21.42
  -7   2   7   14.33    8.10
  -7   2   7    6.01    4.44
  -7   2   6  259.65   15.28
  -7   2   6  209.20   10.82
  -7   2   5 2095.19   58.80
  -7   2   5 1813.87   49.95
  -7   2   4 1243.57   35.55
  -7   2   4  899.84   25.49
  -7   2   3 1725.20   42.33
  -7   2   3 1484.34   34.48
  -7   2   2   65.38    5.62
  -7   2   2   52.17    3.72
  -7   2   1   62.22    5.43
  -7   2   1   64.08    4.55
   7  -2   0    9.22    7.03
  -7   2   0    6.55    3.12
   7  -2   1   72.38    7.71
  -7   2  -1   72.01    5.39
   7  -2   2    8.25    2.15
   7  -2   2    3.25    2.06
   7  -2   3   48.28    4.91
   7  -2   3   70.16    6.86
   7  -2   4  247.68   14.64
   7  -2   4  282.86   18.46
   7  -2   5 1346.37   50.10
   7  -2   5 1492.98   59.39
   7  -2   6 1169.60   40.57
   7  -2   6 1113.74   42.34
   7  -2   7 1522.45   58.26
   7  -2   8  177.62   15.54
   7  -2   9   12.73    6.74
   7  -2  10   15.34    5.25
   7  -2  11  141.05   14.35
  -7   1  13  251.35   18.67
  -7   1  12   40.90   15.31
  -7   1  11  207.00   16.12
  -7   1  11  196.77   14.17
  -7   1  10  170.86   11.85
  -7   1  10  177.77    9.51
  -7   1   9  724.07   29.53
  -7   1   9  683.54   27.33
  -7   1   8 1172.06   42.40
  -7   1   8 1065.95   37.06
  -7   1   7   47.27   14.15
  -7   1   7   31.71    3.97
   7  -1  -6  244.28   12.17
  -7   1   6  235.15   14.22
  -7   1   6  161.88    8.26
   7  -1  -5 3244.50  111.34
  -7   1   5 2581.66   71.67
  -7   1   5 1947.63   67.22
   7  -1  -4 2933.07   79.82
  -7   1   4 2479.96   68.55
  -7   1   4 1933.80   52.75
   7  -1  -3  598.32   23.57
  -7   1   3  577.51   24.44
  -7   1   3  443.00   17.77
   7  -1  -2   55.79    3.46
  -7   1   2   53.83    5.27
  -7   1   2   34.73    3.00
   7  -1  -1   32.38    4.80
  -7   1   1   31.18    4.22
  -7   1   1   31.71    2.89
   7  -1   0   88.90   10.02
   7  -1   0  109.74    8.34
   7  -1   1   30.02    5.01
   7  -1   1   45.13    3.66
   7  -1   1   33.85    4.42
   7  -1   2  233.37   14.07
   7  -1   2  274.99   16.37
   7  -1   2  290.38   19.14
   7  -1   3  136.70    8.01
   7  -1   3  133.93    7.82
   7  -1   3  162.71   11.02
   7  -1   4   41.73    2.99
   7  -1   4   38.71    2.05
   7  -1   4   44.02    6.10
   7  -1   5  886.00   33.15
   7  -1   5  794.78   12.20
   7  -1   6 2522.86   76.45
   7  -1   7  961.31   35.97
   7  -1   8   59.98    8.30
   7  -1   9  379.52   16.07
   7  -1  10   31.77    7.76
  -7   0  13  179.77   14.70
  -7   0  12    4.38    5.89
  -7   0  11  197.19   16.88
  -7   0  10  330.64   18.84
  -7   0   9  218.46   13.51
  -7   0   9  181.68    9.51
  -7   0   8  518.60   35.04
  -7   0   8  430.75   27.61
  -7   0   7   58.08    8.02
  -7   0   7   48.21    3.79
   7   0  -6   75.82    2.70
  -7   0   6   62.06    6.65
  -7   0   6   42.84    2.38
   7   0  -5 5890.44  201.25
  -7   0   5 4611.94  159.07
  -7   0   5 3343.54  114.49
   7   0  -4 2238.79   60.47
  -7   0   4 1860.95   51.99
  -7   0   4 1413.34   38.47
   7   0  -3  447.85    4.96
  -7   0   3  414.46    9.09
  -7   0   3  308.72   17.95
   7   0  -2  190.98    8.25
   7   0  -2  222.45   11.10
  -7   0   2  186.15    9.68
   7   0  -1   25.16    2.58
   7   0  -1   38.78    5.18
  -7   0   1   26.50    4.25
   7   0   0  246.41   14.79
   7   0   0  225.69   13.73
  -7   0   0  138.04    8.69
   7   0   1  149.02    9.70
   7   0   1  212.03   13.15
   7   0   1  197.02   14.43
   7   0   2   19.23    2.98
   7   0   2   18.98    2.02
   7   0   2   17.85    3.71
   7   0   3  592.10   18.73
   7   0   3  698.46   20.96
   7   0   3  730.55   23.91
   7   0   4  234.80   10.79
   7   0   4  242.28   17.35
   7   0   5  893.93   32.57
   7   0   6 1131.00   43.92
   7   0   7  115.32   10.58
   7   0   8  508.47   21.06
   7   0   9  403.55   23.45
  -7  -1  13   56.44   10.41
  -7  -1  12   14.77    6.09
  -7  -1  11   32.54    5.98
  -7  -1  10  340.41   18.40
  -7  -1   9  406.37   22.38
  -7  -1   8   40.18    9.81
  -7  -1   7   -1.18    5.90
  -7  -1   7    5.42    1.42
  -7  -1   6  700.32   23.49
  -7  -1   6  434.61   12.87
   7   1  -5 1356.03   39.55
   7   1  -5 1093.31   31.91
  -7  -1   5 1191.01   37.40
   7   1  -4 2155.68   73.73
   7   1  -4 1800.63   61.61
  -7  -1   4 1812.48   63.55
   7   1  -3  807.23   22.15
   7   1  -3  913.85   25.02
  -7  -1   3  799.09   23.30
   7   1  -2  127.14    7.82
   7   1  -2  186.25   11.96
  -7  -1   2  150.15    9.71
   7   1  -1   41.48    3.36
   7   1  -1   61.54    4.32
  -7  -1   1   36.15    3.78
   7   1   0  122.89    7.18
   7   1   0  115.84    6.85
  -7  -1   0   68.43    4.96
   7   1   1   60.93    4.74
   7   1   1   78.37    4.98
   7   1   1   70.19    5.29
   7   1   2   30.87    3.85
   7   1   2   37.33    3.37
   7   1   2   32.73   11.23
   7   1   3   26.39    1.73
   7   1   3   34.41   10.05
   7   1   4 1684.41   59.66
   7   1   5  545.31   37.84
   7   1   6  173.97   10.42
   7   1   7  832.34   29.00
   7   1   8  285.14   26.89
   7   1   9  308.85   14.95
  -7  -2  12    2.14    6.46
  -7  -2  11   14.03    6.98
  -7  -2  10   42.96   15.18
  -7  -2   9   40.72    9.04
  -7  -2   8   22.25    7.09
  -7  -2   7  758.77   31.10
  -7  -2   6 1475.45   57.18
  -7  -2   5  698.71   23.88
  -7  -2   4 2083.45   62.41
   7   2  -3  810.81   23.84
   7   2  -3 1028.74   30.12
  -7  -2   3  804.95   25.27
   7   2  -2   89.05    5.45
   7   2  -2  143.85    8.07
  -7  -2   2  118.74    8.12
   7   2  -1   20.72    2.22
   7   2  -1   22.80    5.05
  -7  -2   1   18.04    3.03
   7   2   0  201.11   10.92
   7   2   0  204.25   10.20
  -7  -2   0  129.17    7.09
   7   2   1   39.17    3.91
   7   2   1   59.71    4.61
   7   2   2  143.37    8.62
   7   2   3   61.14   16.05
   7   2   4  288.72   17.31
   7   2   5  337.11   17.88
   7   2   6 1004.10   58.69
   7   2   7   55.75   14.10
   7   2   8  132.19    8.21
   7   2   9  238.34   17.66
  -7  -3  12    4.31    6.92
  -7  -3  11   69.67    6.78
  -7  -3  10   10.56    6.34
  -7  -3   9  211.12   12.10
  -7  -3   8  289.19   13.55
  -7  -3   7  628.55   11.80
  -7  -3   6 1975.52   68.27
  -7  -3   5  672.08   24.77
  -7  -3   4  447.90   25.30
  -7  -3   3 1069.59   40.85
   7   3  -2  386.76   17.72
  -7  -3   2  317.17   15.37
   7   3  -1  297.88   14.18
  -7  -3   1  188.79    9.48
   7   3   0  521.34   25.12
  -7  -3   0  316.24   16.03
   7   3   1  142.58    8.53
   7   3   2   33.40    4.86
   7   3   3   12.08    7.29
   7   3   4  248.82   12.22
   7   3   5  899.13   52.22
   7   3   6  479.98   18.59
   7   3   7   35.33    8.62
   7   3   8   36.77    8.37
  -7  -4  12   16.76    7.96
  -7  -4  11   10.25    5.94
  -7  -4  10   33.87    5.40
  -7  -4   9   59.86    6.82
  -7  -4   8  215.17   12.44
  -7  -4   7  873.30   32.32
  -7  -4   6 1329.85   50.75
  -7  -4   5 1025.93   32.63
  -7  -4   4   66.68    5.52
  -7  -4   3  134.09    8.97
  -7  -4   2  578.50   28.38
   7   4  -1  406.27   26.19
  -7  -4   1  270.09   17.83
   7   4   0  763.51   25.15
  -7  -4   0  492.77   15.32
   7   4   1   96.99    5.35
   7   4   2    1.03    3.57
   7   4   3   22.12    6.99
   7   4   4  743.00   26.30
   7   4   5  117.73   10.84
   7   4   6  244.32    9.85
   7   4   7  171.08   18.92
  -7  -5  11   53.71   22.06
  -7  -5   9   20.11    5.51
  -7  -5   8   21.85    5.05
  -7  -5   7  381.19   23.43
  -7  -5   6 1081.53   39.37
  -7  -5   5  937.58   34.12
  -7  -5   3  238.94   12.42
  -7  -5   2  555.70    8.51
   7   5   1   52.58    4.78
   7   5   2   50.42   10.98
   7   5   3   12.14    5.24
   7   5   4  449.40   24.89
   7   5   5   34.09    6.28
   7   5   6    0.47    4.48
  -7  -6  10    7.96    5.07
  -7  -6   9   11.01    5.87
  -7  -6   8    0.48    4.56
  -7  -6   7  415.86   16.95
  -7  -6   6  375.94   15.07
  -7  -6   5  197.83   15.09
  -7  -6   4  110.64    9.90
  -7  -6   3  206.41   10.17
   7   6   3   68.91    8.53
   7   6   4  261.49   13.15
  -7  -7   9   16.11    5.44
  -7  -7   8   67.71   20.25
  -7  -7   7  415.32   22.86
  -7  -7   6  291.63   16.95
  -7  -7   5  329.15   13.49
  -7  -7   4    7.82    4.51
  -7  -8   7  239.07   17.04
  -7  -8   6  285.54   23.95
   8 -13  -1   24.94   12.93
  -8  13   1   27.28    7.98
   8 -13   0   15.33    8.31
  -8  13   0   12.70    5.87
   8 -13   1   55.81   22.24
  -8  13  -1   38.15    7.76
   8 -13   2  105.81   11.85
  -8  13  -2   81.42    9.85
   8 -13   3  476.72   31.90
  -8  13  -3  297.97   20.92
   8 -13   4  137.56   15.18
  -8  13  -4   90.73   10.94
   8 -12  -4   29.63   11.31
  -8  12   4   27.06    9.23
   8 -12  -3   48.04    8.03
  -8  12   3   38.53    6.30
   8 -12  -2  122.44    9.20
  -8  12   2   87.12   10.06
   8 -12  -1  187.70    9.41
  -8  12   1  159.69    9.96
   8 -12   0   40.45   14.69
  -8  12   0   30.36    7.12
   8 -12   1    5.08    6.26
  -8  12  -1   11.48    5.39
   8 -12   2   58.37   26.80
  -8  12  -2   39.36    5.01
   8 -12   3  503.36   28.56
  -8  12  -3  417.11   23.28
   8 -12   4  258.41   16.62
  -8  12  -4  152.13    9.07
   8 -12   5    6.47    7.47
  -8  12  -5    2.18    5.37
   8 -12   6   38.63    8.38
  -8  12  -6   22.21    8.25
   8 -12   7  129.23   13.30
  -8  12  -7   73.61    7.99
   8 -11  -6  343.52   23.55
  -8  11   6  280.73   20.08
   8 -11  -5   29.91    6.73
  -8  11   5   45.04    8.54
   8 -11  -4   37.28    7.48
  -8  11   4   33.61    9.79
   8 -11  -3  240.22   15.71
  -8  11   3  186.42   34.99
   8 -11  -2  118.04   15.61
  -8  11   2  103.03   10.86
   8 -11  -1   -0.48    3.03
  -8  11   1   13.46    9.02
   8 -11   0  149.53   13.42
  -8  11   0  106.42   12.39
   8 -11   1   12.79    5.57
  -8  11  -1   22.92    8.79
   8 -11   2  197.45   19.97
  -8  11  -2  126.99   12.11
   8 -11   3  160.95   14.35
  -8  11  -3  105.83   10.65
   8 -11   4  282.39   20.22
  -8  11  -4  202.22   10.74
  -8  11  -5   20.08    4.55
   8 -11   6   69.76    8.11
  -8  11  -6   43.21    9.72
   8 -11   7  242.87   21.16
  -8  11  -7  153.17    8.67
   8 -11   8  506.66   40.44
  -8  11  -8  335.91   23.57
   8 -10  -7  323.98   24.15
  -8  10   7  318.91   24.04
   8 -10  -6  425.74   22.75
  -8  10   6  396.44   17.34
   8 -10  -5   66.65    8.25
  -8  10   5   69.82    8.01
   8 -10  -4   35.17    5.50
  -8  10   4   36.18    8.03
   8 -10  -3  451.72   20.53
  -8  10   3  365.49   19.07
   8 -10  -2  101.52    9.91
  -8  10   2   69.29    8.83
   8 -10  -1  158.92   12.60
  -8  10   1  140.84   10.13
   8 -10   0   26.47    9.67
  -8  10   0   32.98    7.55
   8 -10   1   19.16    6.18
  -8  10  -1   22.08    6.42
   8 -10   2  400.71   11.56
  -8  10  -2  311.06   14.77
   8 -10   3  581.31   35.97
  -8  10  -3  400.17   25.14
   8 -10   4   96.95    9.84
  -8  10  -4   68.94    8.21
   8 -10   5  193.24   16.49
  -8  10  -5  158.65    9.15
   8 -10   6    5.60    6.16
  -8  10  -6    6.06    5.35
   8 -10   7  379.42   21.43
  -8  10  -7  218.68   15.71
   8 -10   8  910.55   34.87
   8 -10   8  733.09   30.22
   8 -10   9  563.03   36.82
   8 -10   9  486.72   35.16
   8  -9  -8  193.35   17.37
  -8   9   8  200.30   16.98
   8  -9  -7  112.62   29.23
  -8   9   7  141.48    9.00
   8  -9  -6  410.98   16.74
  -8   9   6  430.42   17.24
   8  -9  -5   93.22   10.25
  -8   9   5   88.45    9.77
   8  -9  -4    8.00    5.45
  -8   9   4    7.49    6.31
   8  -9  -3  116.67    9.79
  -8   9   3  123.62   10.48
   8  -9  -2  912.09   36.24
  -8   9   2  827.09   34.16
   8  -9  -1  584.42   24.59
  -8   9   1  509.86   23.12
   8  -9   0   14.39    9.66
  -8   9   0   23.45    8.56
   8  -9   1   59.59    8.40
  -8   9  -1   52.61    7.34
   8  -9   2   52.24    8.14
  -8   9  -2   39.88    7.47
   8  -9   3  744.79   31.07
  -8   9  -3  445.16   19.61
   8  -9   4  552.79   23.79
  -8   9  -4  409.09   18.02
   8  -9   5   82.99    9.77
  -8   9  -5   51.90    8.15
   8  -9   6    4.53    5.56
  -8   9  -6   11.89    6.94
   8  -9   7  359.45   16.58
  -8   9  -7  211.05   11.30
   8  -9   8 1437.26   72.06
   8  -9   8 1253.25   23.82
   8  -9   9  512.57   20.39
   8  -9   9  406.58   21.35
   8  -8  -9   58.14   13.85
  -8   8   9  103.67   10.18
   8  -8  -8  261.98   19.52
  -8   8   8  289.36   18.33
   8  -8  -7  574.55   21.53
  -8   8   7  610.39   22.78
   8  -8  -6   98.89   24.93
  -8   8   6   85.77    8.50
   8  -8  -5   53.35   14.96
  -8   8   5   86.08    9.41
   8  -8  -4   53.11   10.46
  -8   8   4   49.36    8.37
   8  -8  -3  260.53   21.60
  -8   8   3  234.08   17.20
   8  -8  -2  979.52   31.70
  -8   8   2  857.35   28.84
   8  -8  -1  791.91   29.95
  -8   8   1  674.85   26.53
   8  -8   0  202.33   13.24
  -8   8   0  138.02   10.26
   8  -8   1  410.56   22.92
  -8   8  -1  324.35   17.95
   8  -8   2   81.16    8.87
  -8   8  -2   52.66   15.77
   8  -8   3  378.08   27.32
  -8   8  -3  286.20   20.30
   8  -8   4  209.27   14.90
  -8   8  -4  142.98   10.50
   8  -8   5   38.10    6.78
  -8   8  -5   20.04    6.51
   8  -8   6   52.22    7.85
  -8   8  -6   30.92    7.93
   8  -8   7  552.04   21.17
   8  -8   7  489.76   28.70
   8  -8   8 1625.66   18.26
   8  -8   8 1360.85   49.13
   8  -8   9  490.70   26.93
   8  -8   9  421.25   26.31
   8  -8  10    7.64    4.15
   8  -8  10   10.23    5.89
  -8   7  10   16.25    5.43
  -8   7  10    4.08    4.33
  -8   7   9   51.97    7.29
  -8   7   9   72.19    8.20
  -8   7   8  170.12   15.04
  -8   7   8  202.22   16.41
   8  -7  -7  275.71   27.63
  -8   7   7  291.29   18.16
   8  -7  -6  182.82   13.51
  -8   7   6  211.61   13.61
   8  -7  -5   98.93   27.23
  -8   7   5  116.97    9.82
   8  -7  -4  273.91   21.96
  -8   7   4  271.31   19.14
   8  -7  -3  552.00   25.61
  -8   7   3  598.18   22.74
   8  -7  -2 1270.73   48.91
  -8   7   2 1093.43   42.20
   8  -7  -1  505.76   24.81
  -8   7   1  418.52   21.24
   8  -7   0   16.32    5.50
  -8   7   0    8.65    4.51
   8  -7   1  616.92   11.08
  -8   7  -1  498.41   21.16
   8  -7   2   80.10    9.33
  -8   7  -2   87.68    8.56
   8  -7   3   16.28    5.82
  -8   7  -3   12.17    4.90
   8  -7   4    2.69    5.43
  -8   7  -4    6.90    5.74
   8  -7   5   39.47    6.92
  -8   7  -5   37.10   11.62
   8  -7   6  169.56    9.69
   8  -7   6  161.92   10.61
   8  -7   7  966.06   56.72
   8  -7   7  905.13   53.87
   8  -7   8 1063.92   38.26
   8  -7   8  917.05   32.45
   8  -7   9  107.13    6.64
   8  -7   9   82.30   28.94
   8  -7  10    2.90    3.21
   8  -7  10    6.15    6.48
  -8   6  10    4.07    5.12
  -8   6  10    2.02    6.21
  -8   6   9  328.24   15.32
  -8   6   9  404.00   15.98
  -8   6   8   56.33   17.14
  -8   6   8   73.64   10.15
  -8   6   7   90.43   10.88
  -8   6   7  106.47    8.60
  -8   6   6  745.52   30.34
  -8   6   6  927.23   36.48
  -8   6   5  156.90   11.74
  -8   6   5  199.12   13.02
   8  -6  -4  243.63   14.37
  -8   6   4  208.26   12.39
   8  -6  -3  349.04   18.03
  -8   6   3  371.11   19.53
   8  -6  -2 1328.82   43.12
  -8   6   2 1079.20   34.10
   8  -6  -1 1483.85   47.65
  -8   6   1 1272.94   39.98
   8  -6   0   33.65    6.24
  -8   6   0   29.96    5.44
   8  -6   1  298.81   16.16
  -8   6  -1  241.62   13.17
   8  -6   2    7.27    3.71
  -8   6  -2    8.22    4.44
   8  -6   3    6.25    5.03
  -8   6  -3    3.92    4.72
   8  -6   4    1.82    5.16
  -8   6  -4   -1.21    5.34
   8  -6   5   32.20    7.00
  -8   6  -5   27.35    7.77
   8  -6   6  850.03   33.77
   8  -6   6  726.71   29.45
   8  -6   7 1531.30   54.75
   8  -6   7 1367.82   59.83
   8  -6   8  521.32   19.19
   8  -6   8  478.30   22.22
   8  -6   9   28.26    4.52
   8  -6  10    8.36    5.14
  -8   5  11    8.33    5.72
  -8   5  11   24.54    6.63
  -8   5  10    0.89    5.84
  -8   5  10    1.71    5.04
  -8   5   9  194.74   11.41
  -8   5   9  215.93    8.07
  -8   5   8  496.76   30.32
  -8   5   8  593.33   34.83
  -8   5   7   79.45   11.60
  -8   5   7   96.68    7.23
  -8   5   6  377.26   26.05
  -8   5   6  391.00   26.02
  -8   5   5  682.40   25.60
  -8   5   5  802.38   29.29
  -8   5   4  441.98   22.75
  -8   5   4  473.80    9.17
   8  -5  -3  390.84   19.90
  -8   5   3  322.28   16.92
   8  -5  -2 1000.73   37.88
  -8   5   2  910.73   33.15
   8  -5  -1  943.38   34.44
  -8   5   1  815.57   30.25
   8  -5   0   11.48    4.94
  -8   5   0   13.19    4.83
   8  -5   1   49.39    7.18
  -8   5  -1   36.31    5.63
   8  -5   2   36.56    6.34
  -8   5  -2   30.69    5.68
   8  -5   3   14.74    7.12
  -8   5  -3   23.30    7.97
   8  -5   4    9.69    4.09
  -8   5  -4    9.08    5.41
   8  -5   5  129.13    9.57
   8  -5   5  128.77   10.19
   8  -5   6  980.92   37.82
   8  -5   6  892.59   35.75
   8  -5   7  694.71   26.36
   8  -5   7  693.21   27.90
   8  -5   8 1434.48   48.50
   8  -5   8 1363.92   45.68
   8  -5   9  107.77    9.35
   8  -5   9   63.60   29.55
  -8   4  11    5.41    6.06
  -8   4  11    9.92    6.60
  -8   4  10   15.08    6.08
  -8   4  10    4.41    4.03
  -8   4   9  140.10   13.02
  -8   4   9  154.65   12.12
  -8   4   8  747.39   34.30
  -8   4   8  816.98   30.29
  -8   4   7    5.03    6.19
  -8   4   7    1.33    3.64
  -8   4   6   46.75    6.65
  -8   4   6   36.20    4.30
  -8   4   5  509.92   24.90
  -8   4   5  506.98   20.38
  -8   4   4 1256.81   39.89
  -8   4   4 1263.19   38.61
  -8   4   3 1087.56   39.83
  -8   4   3 1085.74   38.66
   8  -4  -2  478.08   24.96
  -8   4   2  446.55   17.03
   8  -4  -1  641.57   25.65
  -8   4   1  507.64   19.09
   8  -4   0   53.49   15.23
  -8   4   0   36.14    5.39
   8  -4   1   38.35    5.79
  -8   4  -1   45.95    5.82
   8  -4   2   22.12    6.35
  -8   4  -2   23.65    7.90
   8  -4   3   21.78    3.34
  -8   4  -3   12.58    3.96
   8  -4   4   70.38    6.71
   8  -4   4   66.39    7.21
   8  -4   5  300.89   15.75
   8  -4   5  331.25   18.39
   8  -4   6  734.21   28.54
   8  -4   6  653.94   26.68
   8  -4   7  378.03   14.38
   8  -4   7  371.69   15.96
   8  -4   8  815.56   28.99
   8  -4   9  206.81   16.50
   8  -4  10   50.33   10.56
  -8   3  12  232.04   17.63
  -8   3  11   26.99    7.65
  -8   3  11   12.89    6.91
  -8   3  10   91.57   10.67
  -8   3  10   84.72    8.20
  -8   3   9  107.03   10.08
  -8   3   9  115.30    8.01
  -8   3   8   75.26    7.16
  -8   3   8   76.38    5.46
  -8   3   7   68.09    8.02
  -8   3   7   76.49    6.65
  -8   3   6   39.75    6.86
  -8   3   6   36.30    4.74
  -8   3   5  230.44   13.81
  -8   3   5  189.09   10.36
  -8   3   4  497.00   18.01
  -8   3   4  446.22   15.16
  -8   3   3 2008.01   70.49
  -8   3   3 1896.47   66.07
  -8   3   2 1144.75   41.01
  -8   3   2 1212.53   42.75
   8  -3  -1    1.75    2.87
  -8   3   1    4.99    3.31
   8  -3   0   90.44    7.12
  -8   3   0   73.96    6.88
   8  -3   1   31.23    4.77
  -8   3  -1   13.82    9.21
   8  -3   2    8.78    3.29
   8  -3   2    9.91    5.59
   8  -3   3   54.87    4.99
   8  -3   3   76.12   15.39
   8  -3   4    5.91    3.55
   8  -3   4    3.15    5.56
   8  -3   5  353.14   17.66
   8  -3   5  373.65   20.37
   8  -3   6 2000.64   74.12
   8  -3   6 1883.08   71.89
   8  -3   7  216.77   11.67
   8  -3   8  312.92   14.72
   8  -3   9  108.39    9.77
   8  -3  10   59.47   19.85
  -8   2  12   50.79    8.82
  -8   2  11   16.20    5.82
  -8   2  10   -5.71    5.92
  -8   2  10    5.03    3.22
  -8   2   9   25.67    6.56
  -8   2   8    9.95    8.54
  -8   2   8    7.54    2.93
  -8   2   7  151.45   11.03
  -8   2   7  144.50    8.53
  -8   2   6  458.35   22.84
  -8   2   6  403.16   19.15
  -8   2   5   67.80    6.70
  -8   2   5   58.23    4.06
  -8   2   4 1432.44   46.79
  -8   2   4 1173.18   35.53
  -8   2   3 2985.70  103.82
  -8   2   3 2691.72   93.67
  -8   2   2   63.51    5.57
  -8   2   2   66.33    4.56
  -8   2   1   57.31    6.35
  -8   2   1   55.79    6.50
   8  -2   0   22.51    7.36
  -8   2   0    9.78    4.93
   8  -2   1  486.52   17.96
   8  -2   1  622.63   23.14
   8  -2   2   61.28    4.66
   8  -2   2   64.74    9.09
   8  -2   3   68.41    4.91
   8  -2   3   87.49    7.85
   8  -2   4   63.76    4.27
   8  -2   4   72.59    6.77
   8  -2   5  251.16   12.87
   8  -2   5  251.66   14.84
   8  -2   6 1284.93   49.58
   8  -2   7  617.23   37.10
   8  -2   8    7.90    6.29
   8  -2   9  346.24   20.14
   8  -2  10  206.47   16.60
  -8   1  12   69.60    9.40
  -8   1  11   12.80    6.18
  -8   1  10   56.30    8.64
  -8   1   9   48.15    9.25
  -8   1   9   23.38    2.71
  -8   1   8   10.77    5.83
  -8   1   8   12.07    3.06
  -8   1   7  151.20   11.70
  -8   1   7   96.28    5.90
  -8   1   6   33.30    8.38
  -8   1   6    4.92    4.28
  -8   1   5  939.40   36.54
  -8   1   5  710.67   26.91
   8  -1  -4 4542.75  202.85
  -8   1   4 3923.93  175.94
  -8   1   4 3116.76  139.21
   8  -1  -3 1071.22   37.37
  -8   1   3  974.81   35.46
  -8   1   3  839.09   29.64
  -8   1   2   22.47    5.70
  -8   1   2    2.74    2.84
   8  -1  -1  550.80   13.21
  -8   1   1  415.41   24.66
   8  -1   0  633.98   26.59
   8  -1   0  804.46   29.63
   8  -1   1  547.14   17.60
   8  -1   1  748.80   24.38
   8  -1   2  253.36   12.32
   8  -1   2  357.53   18.57
   8  -1   3    1.93    0.89
   8  -1   3    3.64    4.95
   8  -1   4    4.71    2.25
   8  -1   4    3.83    5.36
   8  -1   5  260.90   16.67
   8  -1   6  798.60   30.20
   8  -1   7    3.03    5.30
   8  -1   8   27.76    7.29
   8  -1   9  272.07   13.65
  -8   0  12  279.03   20.51
  -8   0  11   21.31    9.37
  -8   0  10   10.15    6.36
  -8   0   9   34.08    7.89
  -8   0   8   51.51    8.74
  -8   0   7   71.24    7.21
  -8   0   6  333.66   18.10
  -8   0   6  214.23   10.57
  -8   0   5  952.22   36.89
  -8   0   5  725.91   27.12
  -8   0   4  747.86   24.26
  -8   0   4  588.62   17.85
   8   0  -3 2579.33   75.63
   8   0  -3 2618.34   76.84
  -8   0   3 2468.29   73.95
   8   0  -2   23.20    2.05
   8   0  -2   29.53    7.32
  -8   0   2   24.01    4.29
   8   0  -1  159.10    8.43
  -8   0   1  110.53    7.43
   8   0   0 1940.02   58.71
   8   0   1  844.01   26.55
   8   0   1 1260.59   38.40
   8   0   2  707.02   26.69
   8   0   2  988.13   38.99
   8   0   3    2.80    2.13
   8   0   3    0.68    5.16
   8   0   4  340.48   26.76
   8   0   5  745.76   28.31
   8   0   6   20.16    5.85
   8   0   7   72.22    7.32
   8   0   8   58.19   22.58
   8   0   9  219.25   17.54
  -8  -1  12  198.68   18.02
  -8  -1  11   18.58   10.11
  -8  -1  10   74.29   10.83
  -8  -1   9   95.07   10.66
  -8  -1   8   24.27    7.02
  -8  -1   7  503.28   24.88
  -8  -1   6  650.59   23.65
  -8  -1   5  121.87    8.24
   8   1  -4  695.64   30.79
  -8  -1   4  632.50   25.58
   8   1  -3 2418.65   89.16
  -8  -1   3 2077.72   77.58
   8   1  -2  356.19   17.03
  -8  -1   2  261.24   13.39
   8   1  -1   72.05    9.26
  -8  -1   1   48.24    4.92
   8   1   0 1065.64   40.14
  -8  -1   0  602.41   23.34
   8   1   1  918.94   31.46
   8   1   1 1386.51   49.67
   8   1   2  652.84   13.79
   8   1   3   68.26    5.69
   8   1   4  532.75   27.47
   8   1   5   13.93    8.35
   8   1   6   98.93   10.17
   8   1   7    9.30    7.79
   8   1   8    9.47    5.94
  -8  -2  12    4.36    6.55
  -8  -2  11   46.13    9.99
  -8  -2  10  326.26   16.77
  -8  -2   9  418.14   18.25
  -8  -2   8    5.35    5.77
  -8  -2   7  147.25   11.34
  -8  -2   6  185.06   11.78
  -8  -2   5  602.84   39.36
  -8  -2   4  247.90   13.35
  -8  -2   3  406.02   21.02
   8   2  -2  808.63   27.66
  -8  -2   2  568.41   20.82
   8   2  -1  309.36   15.84
  -8  -2   1  203.33   11.21
   8   2   0  980.89   34.80
  -8  -2   0  553.33   19.42
   8   2   1  768.02   24.11
   8   2   2  143.72    8.98
   8   2   3  188.66   17.77
   8   2   4   13.71    7.51
   8   2   5   54.81    6.16
   8   2   6  123.25    7.95
   8   2   7   17.37    5.41
  -8  -3  11   13.26   11.63
  -8  -3  10  195.93    9.74
  -8  -3   9  891.75   31.08
  -8  -3   8   31.07    7.07
  -8  -3   7  100.47    9.27
  -8  -3   6  650.25   24.98
  -8  -3   5  693.86   28.08
  -8  -3   4  198.43   11.61
  -8  -3   3   93.07    7.01
  -8  -3   2  192.06   10.63
  -8  -3   1 1063.97   32.61
   8   3   0 1141.64   42.86
   8   3   1  632.99    9.06
   8   3   2  220.97    9.74
   8   3   3   44.11    5.77
   8   3   4    5.08    4.15
   8   3   5   15.17    4.97
   8   3   6   97.85    7.21
   8   3   7   33.83    6.34
  -8  -4  11   78.48   11.32
  -8  -4  10  132.11    8.36
  -8  -4   9  638.01   34.30
  -8  -4   8   86.49   10.08
  -8  -4   7   46.49    6.53
  -8  -4   6 1024.63   60.15
  -8  -4   5  710.65   27.20
  -8  -4   4   20.25    4.47
  -8  -4   3   29.45    4.23
  -8  -4   2  116.48    6.24
   8   4   2   45.07    7.01
   8   4   3   74.37    6.85
   8   4   4    1.18    4.16
   8   4   5  145.30    8.26
  -8  -5  10  204.20   14.99
  -8  -5   9   24.78    8.53
  -8  -5   8   15.55    6.30
  -8  -5   7   14.52    6.76
  -8  -5   6  495.38   18.56
  -8  -5   5  142.41   11.79
  -8  -5   4   20.52    4.75
  -8  -5   3   81.12    7.17
  -8  -6   9   59.46    7.86
  -8  -6   8   69.41    8.50
  -8  -6   7   62.74    7.80
  -8  -6   6  108.31    8.27
  -8  -6   5   63.11    6.18
  -8  -6   4    4.79    3.01
  -8  -7   7   96.64    9.37
  -8  -7   6   17.81    6.26
   9 -12  -3   89.73   12.44
  -9  12   3   86.29   12.05
   9 -12  -2  382.77   27.75
  -9  12   2  329.20   24.37
   9 -12  -1  311.06   16.88
  -9  12   1  248.07   17.32
   9 -12   0   68.74   27.34
  -9  12   0   46.00    7.94
   9 -12   1   14.07   13.70
  -9  12  -1   27.37    5.76
   9 -12   2   60.97   24.45
  -9  12  -2   45.90    6.43
   9 -12   3   68.37    8.78
  -9  12  -3   43.11    7.26
   9 -12   4   17.05    7.73
  -9  12  -4   25.00    8.07
   9 -12   5    5.99    8.39
  -9  12  -5   10.63    5.44
   9 -11  -5   64.91    9.34
  -9  11   5   50.33    9.38
   9 -11  -4   89.54    8.48
  -9  11   4   81.39    7.52
   9 -11  -3  110.56    9.57
  -9  11   3   85.04    8.00
   9 -11  -2  428.91   25.91
  -9  11   2  315.53   20.50
   9 -11  -1  641.94   26.59
  -9  11   1  537.75   21.67
   9 -11   0  120.29   12.48
  -9  11   0   98.66   11.50
   9 -11   1   62.37   20.50
  -9  11  -1   76.22   10.00
   9 -11   2   69.70   18.29
  -9  11  -2   67.97   10.95
   9 -11   3    4.33    5.46
  -9  11  -3    9.98    5.77
   9 -11   4   37.13    7.64
  -9  11  -4   37.76    7.32
   9 -11   5   -0.08    5.70
  -9  11  -5    9.37    6.98
   9 -11   6   92.57    9.22
  -9  11  -6   36.59   12.36
   9 -11   7   95.65   12.29
  -9  11  -7   44.37   14.36
   9 -10  -6   67.32    9.50
  -9  10   6   57.33   10.35
   9 -10  -5   16.54    7.22
  -9  10   5   28.17    7.13
   9 -10  -4  164.82    9.67
  -9  10   4  117.89   10.43
   9 -10  -3  313.16   15.95
  -9  10   3  262.16   13.90
   9 -10  -2  588.89   23.14
  -9  10   2  498.48   20.76
   9 -10  -1  548.93   22.41
  -9  10   1  388.16   16.52
   9 -10   0   76.98   12.56
  -9  10   0   61.69   10.40
   9 -10   1  115.10   11.53
  -9  10  -1   81.65    8.51
   9 -10   2   -1.51    5.20
  -9  10  -2    8.57    8.18
   9 -10   3   33.54    8.22
  -9  10  -3   25.55    7.59
   9 -10   4    4.06    9.74
  -9  10  -4    7.31    5.92
   9 -10   5   11.65    5.39
  -9  10  -5   19.64    8.34
   9 -10   6   37.93    6.62
  -9  10  -6   29.76    9.81
   9 -10   7  229.40   13.78
  -9  10  -7  167.01   10.99
   9 -10   8  196.02   14.75
   9 -10   8  148.32   13.23
   9  -9  -7  106.42   21.92
  -9   9   7  130.33    8.23
   9  -9  -6   15.22    5.88
  -9   9   6   41.39    7.28
   9  -9  -5   27.24    9.15
   9  -9  -4  353.61   17.40
  -9   9   4  326.79   14.32
   9  -9  -3  409.62   25.68
  -9   9   3  350.66   22.29
   9  -9  -2  375.81   23.77
  -9   9   2  354.18   22.40
   9  -9  -1  635.42   25.41
  -9   9   1  504.32   22.32
   9  -9   0   19.97    5.67
  -9   9   0   27.87    8.47
   9  -9   1  195.79   10.93
  -9   9  -1  162.91   11.03
   9  -9   2  261.25   13.17
  -9   9  -2  189.29   11.06
   9  -9   3    5.46    5.54
  -9   9  -3   -0.66    5.84
   9  -9   4    9.66    5.49
  -9   9  -4   26.39    9.18
   9  -9   5    2.81    5.39
  -9   9  -5    4.26    5.97
   9  -9   6  121.44   11.92
  -9   9  -6   77.84   21.43
   9  -9   7  359.34   20.17
   9  -9   7  297.28   18.28
   9  -9   8  113.46    9.55
   9  -9   8   98.62   30.25
   9  -8  -8   70.23   24.98
  -9   8   8   85.87    8.22
   9  -8  -7   25.63    9.97
  -9   8   7   29.16    7.11
   9  -8  -6    9.61    3.76
  -9   8   6   25.57    7.74
   9  -8  -5  130.07   13.83
  -9   8   5  131.09   11.58
   9  -8  -4  146.02   15.96
  -9   8   4  141.34   10.90
   9  -8  -3  739.65   28.87
  -9   8   3  642.98   25.56
   9  -8  -2  941.80   40.36
  -9   8   2  830.92   33.06
   9  -8  -1  695.02   28.47
  -9   8   1  552.51   22.98
   9  -8   0   60.60    7.66
  -9   8   0   49.64    5.13
   9  -8   1    9.42    5.63
  -9   8  -1   18.78    7.87
   9  -8   2   33.49    6.73
  -9   8  -2   32.45    8.34
   9  -8   3  147.68   11.15
  -9   8  -3  100.65    9.00
   9  -8   4   85.66    7.75
  -9   8  -4   59.74    5.99
   9  -8   5  306.32   16.69
  -9   8  -5  234.55   16.01
   9  -8   6   62.34    6.34
  -9   8  -6   49.82    8.46
   9  -8   7   70.49    4.69
   9  -8   7   51.67   19.76
   9  -8   8  332.45   15.60
   9  -8   8  230.74   12.72
   9  -8   9  171.36   17.97
   9  -8   9  113.48   10.00
  -9   7   9    5.73    5.87
  -9   7   9   24.44    8.00
  -9   7   8   -1.63    5.67
  -9   7   8    1.63    4.57
   9  -7  -7   -3.30    5.23
  -9   7   7    3.53    4.70
   9  -7  -6   36.12    9.06
  -9   7   6   56.05    8.12
   9  -7  -5   27.06    9.86
  -9   7   5   47.15    6.79
   9  -7  -4  128.93   20.55
  -9   7   4  118.51    9.14
   9  -7  -3 1092.19   42.63
  -9   7   3  949.77   37.80
   9  -7  -2  643.66   22.77
  -9   7   2  515.98   23.40
   9  -7  -1  352.14   24.37
  -9   7   1  293.81   20.51
   9  -7   0  467.18   11.29
  -9   7   0  390.32    9.53
   9  -7   1   34.67    7.54
  -9   7  -1   24.53    6.13
   9  -7   2   -0.54    6.27
  -9   7  -2   -2.46    4.61
   9  -7   3  148.89   10.58
  -9   7  -3  123.54   11.90
   9  -7   4  134.57   13.50
  -9   7  -4  130.35    9.14
   9  -7   5  183.37    9.60
  -9   7  -5  132.40   10.37
   9  -7   6  215.68   12.58
   9  -7   7  270.89   18.83
   9  -7   7  256.39   12.47
   9  -7   8  301.76   16.81
   9  -7   8  239.72   16.33
   9  -7   9  213.95    9.89
   9  -7   9  213.82   12.36
  -9   6  10    5.96    6.13
  -9   6  10    2.88    2.77
  -9   6   9   44.80    6.47
  -9   6   8  118.60   15.23
  -9   6   8  135.62   10.85
  -9   6   7   43.90    8.70
  -9   6   7   51.99    6.98
  -9   6   6   10.78    6.78
  -9   6   6    9.91    6.64
   9  -6  -5  424.58   19.09
  -9   6   5  413.71   18.07
   9  -6  -4  990.40   38.30
  -9   6   4  937.54   30.73
   9  -6  -3  265.36   19.24
  -9   6   3  231.73   16.67
   9  -6  -2  247.79   14.25
  -9   6   2  241.87   13.90
   9  -6  -1   90.07   12.88
  -9   6   1   72.78    6.47
   9  -6   0  503.95   20.10
  -9   6   0  398.84    9.56
   9  -6   1  335.53   18.45
  -9   6  -1  291.63   16.37
   9  -6   2    9.20    4.70
  -9   6  -2   21.36    5.59
   9  -6   3   54.01   20.11
  -9   6  -3   42.72   15.53
   9  -6   4  429.64   10.81
  -9   6  -4  347.35   18.78
   9  -6   5    7.16    4.82
   9  -6   5    3.72    3.30
   9  -6   6  365.92   22.15
   9  -6   6  343.66   22.11
   9  -6   7  279.62   12.62
   9  -6   7  204.10   17.57
   9  -6   8  255.50   14.14
   9  -6   8  257.30   15.93
   9  -6   9  243.74   12.56
  -9   5  10   15.05    5.90
  -9   5  10   19.18    6.58
  -9   5   9    5.46    5.78
  -9   5   9    2.37    3.99
  -9   5   8  174.75   14.98
  -9   5   8  182.89   14.31
  -9   5   7  237.10   14.16
  -9   5   7  249.76   15.96
  -9   5   6    4.27    5.88
  -9   5   6    9.46    6.07
  -9   5   5  590.52   20.96
  -9   5   5  645.89   21.61
  -9   5   4 1467.49   46.05
  -9   5   4 1528.00   46.73
   9  -5  -3  253.81   14.73
  -9   5   3  235.66   14.04
   9  -5  -2   91.95   15.84
  -9   5   2   81.44    6.71
   9  -5  -1  658.77   29.37
  -9   5   1  535.61   21.74
   9  -5   0  152.40   17.12
  -9   5   0  127.81    8.79
   9  -5   1  384.05   20.64
  -9   5  -1  344.59   18.54
   9  -5   2 1098.91   39.85
  -9   5  -2  943.72   33.99
   9  -5   3  104.63    8.15
  -9   5  -3   90.72    6.96
   9  -5   4   24.60    6.00
   9  -5   4   20.20    9.65
   9  -5   5  139.20    7.39
   9  -5   5  123.53   26.05
   9  -5   6    5.71    3.22
   9  -5   6    2.98    5.39
   9  -5   7   26.16   16.46
   9  -5   7   56.79    7.96
   9  -5   8  277.41   17.22
   9  -5   9   46.09    7.22
  -9   4  11  117.09   12.05
  -9   4  10   41.08    9.23
  -9   4  10   28.39    5.53
  -9   4   9    4.04    6.35
  -9   4   9   12.62    5.69
  -9   4   8   70.94    8.73
  -9   4   8   80.37    7.03
  -9   4   7   43.00    8.92
  -9   4   7   48.55    5.76
  -9   4   6   65.74    7.54
  -9   4   6   67.55    5.98
  -9   4   5  129.85   11.04
  -9   4   5  134.34    9.32
  -9   4   4 1060.98   38.05
  -9   4   4 1063.56   37.31
  -9   4   3  321.42   16.82
  -9   4   3  316.23   15.45
   9  -4  -2  307.45   16.01
  -9   4   2  260.35   13.57
   9  -4  -1  313.26   16.30
  -9   4   1  274.67   14.59
   9  -4   0  303.95   16.05
  -9   4   0  271.72   14.06
   9  -4   1 1066.98   41.20
  -9   4  -1  916.37   35.49
   9  -4   2 1841.40   65.95
  -9   4  -2 1678.33   59.56
   9  -4   3  292.76   16.43
   9  -4   3  308.92   17.45
   9  -4   4  104.04    7.29
   9  -4   4  127.44   10.80
   9  -4   5  120.10    6.14
   9  -4   5  120.36   15.71
   9  -4   6   20.54    5.55
   9  -4   6   11.57    6.03
   9  -4   7    4.92    6.83
   9  -4   8  378.28   21.61
   9  -4   9    4.47    4.38
  -9   3  11  105.74   11.24
  -9   3  10  170.79    9.76
  -9   3   9   95.23   10.78
  -9   3   9  109.79    9.65
  -9   3   8   59.37    8.94
  -9   3   8   65.62    6.08
  -9   3   7    7.92    6.08
  -9   3   7   13.86    4.69
  -9   3   6  285.81   20.78
  -9   3   6  202.56   14.04
  -9   3   5  202.38   13.38
  -9   3   5  193.71    6.46
  -9   3   4  239.07   14.75
  -9   3   4  224.84   11.84
  -9   3   3 1014.94   39.45
  -9   3   3  967.49   36.78
  -9   3   2   89.09    7.52
  -9   3   2   92.27    6.77
   9  -3  -1  203.59   13.87
  -9   3   1  191.85   10.11
   9  -3   0  967.40   40.21
  -9   3   0  868.00   33.52
   9  -3   1  438.10   21.23
  -9   3  -1  402.58   19.62
   9  -3   2  867.14   32.02
   9  -3   2 1044.24   36.81
   9  -3   3  267.74   18.26
   9  -3   3  292.73   28.48
   9  -3   4   10.85    3.82
   9  -3   4   10.13    6.92
   9  -3   5   28.68    4.01
   9  -3   5   48.42    7.64
   9  -3   6  100.64    8.55
   9  -3   7   10.02    7.94
   9  -3   8   32.35   14.31
   9  -3   9   59.44    9.35
  -9   2  11   14.53    8.74
  -9   2  10  252.58   16.45
  -9   2   9  201.99   10.58
  -9   2   8  227.91   13.35
  -9   2   8  193.97    9.72
  -9   2   7  197.66   11.83
  -9   2   7  168.21    7.49
  -9   2   6  181.99   12.02
  -9   2   6  150.69    8.74
  -9   2   5  374.59   25.83
  -9   2   5  322.19   21.04
  -9   2   4  488.47   20.15
  -9   2   4  432.02   16.15
  -9   2   3    3.45    4.86
  -9   2   3    4.40    4.08
  -9   2   2  521.02   20.99
  -9   2   2  478.28   21.86
   9  -2  -1 1133.72   46.16
  -9   2   1 1032.75   39.15
   9  -2   0  114.74    5.56
   9  -2   0  113.23    8.04
   9  -2   1  427.89   21.67
   9  -2   1  536.37   27.72
   9  -2   2  474.63   23.76
   9  -2   2  632.34   24.85
   9  -2   3  388.27   25.08
   9  -2   3  453.27   30.64
   9  -2   4   34.56    2.92
   9  -2   4   32.43    6.42
   9  -2   5   22.35    8.76
   9  -2   6  125.91   12.60
   9  -2   7   20.24    8.56
   9  -2   8    2.45    2.48
   9  -2   9  269.61   18.81
  -9   1  11   49.56    8.58
  -9   1  10  313.52   19.56
  -9   1   9  292.56   15.21
  -9   1   8  238.13   14.06
  -9   1   7  331.89   14.66
  -9   1   6   90.20    7.24
  -9   1   6   63.07    2.83
  -9   1   5 1185.58   37.63
  -9   1   5  985.96   29.84
  -9   1   4   27.31    7.65
  -9   1   3   18.05    7.01
  -9   1   3   15.79    3.38
   9  -1  -2  361.84   18.91
  -9   1   2  290.65   14.36
   9  -1  -1  951.10   36.96
  -9   1   1  663.09   26.04
   9  -1   0   99.56    8.27
   9  -1   0  137.11    8.33
   9  -1   1  651.93   23.07
   9  -1   1  924.00   32.84
   9  -1   2 1134.89   34.33
   9  -1   2 1485.82   45.72
   9  -1   3  328.35   15.73
   9  -1   3  451.66   23.13
   9  -1   4   11.40    4.67
   9  -1   5  209.30   14.85
   9  -1   6   37.74    8.39
   9  -1   7   12.73    4.80
   9  -1   8  212.62   12.33
  -9   0  11  170.65   13.18
  -9   0  10  440.94   24.75
  -9   0   9  649.57   24.06
  -9   0   8  259.47   13.69
  -9   0   7  164.13   10.99
  -9   0   6  395.98   20.57
  -9   0   5  398.37   26.81
  -9   0   4   71.96    7.87
   9   0  -3  113.62    6.56
  -9   0   3   85.77    5.54
   9   0  -2   -0.84    1.70
  -9   0   2    3.52    3.69
   9   0  -1  779.48   27.26
  -9   0   1  524.09   19.25
   9   0   0  279.16   18.53
   9   0   0  410.33   26.60
   9   0   1  970.80   30.08
   9   0   1 1390.92   42.35
   9   0   2  944.39   36.17
   9   0   3  301.88   20.26
   9   0   4   58.13    5.02
   9   0   5   30.77    8.83
   9   0   6    6.22    4.22
   9   0   7   81.22   10.54
   9   0   8   11.67    5.34
  -9  -1  11  195.53   15.26
  -9  -1  10  641.16   34.55
  -9  -1   9  481.54   18.64
  -9  -1   8  312.27   14.05
  -9  -1   7    2.78    4.33
  -9  -1   6  141.24   10.24
  -9  -1   5  199.13   11.49
  -9  -1   4   -6.11    4.27
  -9  -1   3  117.22    8.46
   9   1  -2  153.37    8.18
  -9  -1   2  101.90    7.79
   9   1  -1  837.67   25.76
  -9  -1   1  543.15   17.85
   9   1   0 1092.51   40.87
   9   1   0 1604.86   59.69
   9   1   1 1079.16   42.78
   9   1   2  768.97   29.45
   9   1   3   53.37    5.67
   9   1   4   85.15    8.32
   9   1   5    5.58    4.24
   9   1   6   15.96    4.69
   9   1   7  286.21   19.80
  -9  -2  11  344.45   24.28
  -9  -2  10  512.04   22.66
  -9  -2   9  317.51   19.54
  -9  -2   8  241.53   17.65
  -9  -2   7   19.21    5.06
  -9  -2   6   47.00    6.11
  -9  -2   5   56.44    6.61
  -9  -2   4   26.28    4.55
  -9  -2   3    3.97    3.90
  -9  -2   2   23.99    4.93
  -9  -2   1  844.44   30.07
   9   2   0 1350.94   47.26
   9   2   1  867.18   31.16
   9   2   2  880.24   50.88
   9   2   3   16.48    5.67
   9   2   4   10.59    4.07
   9   2   5   66.22    8.48
   9   2   6   73.87    8.11
  -9  -3  10  548.41   35.33
  -9  -3   9  318.42   15.84
  -9  -3   8  188.28   10.70
  -9  -3   7   27.80    7.51
  -9  -3   6    4.39    4.48
  -9  -3   5   30.58    4.80
  -9  -3   4  108.14    7.50
  -9  -3   3   16.53    3.57
  -9  -3   2    7.26    2.81
   9   3   2  113.97    9.29
   9   3   3   40.35    5.61
   9   3   4  100.81   10.15
   9   3   5   26.97    9.95
  -9  -4   9  233.32   18.47
  -9  -4   8  151.65    9.83
  -9  -4   7   95.66    7.48
  -9  -4   5   79.49    8.03
  -9  -4   4    0.55    1.92
  -9  -4   3  179.46   13.34
  -9  -5   8   42.21    7.91
  -9  -5   6    5.17    4.45
  -9  -5   5   48.79    6.92
  -9  -6   6   38.02    5.95
  10 -12  -1  282.07   24.62
 -10  12   1  228.17   18.01
  10 -12   0  355.61   24.51
 -10  12   0  249.68   18.36
  10 -12   1   65.92   22.74
 -10  12  -1   72.48   10.48
  10 -12   2    5.17    7.46
 -10  12  -2    9.04    3.23
  10 -12   3   41.47   10.34
 -10  12  -3   32.89    8.92
  10 -11  -4    4.87    5.16
 -10  11   4   18.43    8.71
  10 -11  -3  139.56   12.94
 -10  11   3  128.35   11.63
  10 -11  -2  399.53   18.84
 -10  11   2  351.23   16.99
  10 -11  -1  334.06   16.18
 -10  11   1  280.98   14.47
  10 -11   0  476.87   34.49
 -10  11   0  384.20   22.03
  10 -11   1   74.29   16.39
 -10  11  -1   58.03    9.31
  10 -11   2   42.98    8.51
 -10  11  -2   22.45    7.21
  10 -11   3   72.51   16.12
 -10  11  -3   66.42   11.33
  10 -11   4  228.91   12.23
 -10  11  -4  157.74   11.24
  10 -11   5   28.39    7.47
 -10  11  -5   36.00    8.10
  10 -10  -5   32.42    8.10
  10 -10  -4   66.76    9.26
 -10  10   4   52.62    5.78
  10 -10  -3  329.04   20.30
 -10  10   3  268.72   16.19
  10 -10  -2  255.75   16.42
 -10  10   2  232.20   19.89
  10 -10  -1  120.69   12.28
 -10  10   1  106.25   10.80
  10 -10   0  186.79   16.18
 -10  10   0  136.24   12.49
  10 -10   1   64.92    8.84
 -10  10  -1   55.98    8.28
 -10  10  -2   15.95    5.85
  10 -10   3  252.60   16.05
 -10  10  -3  182.35   13.45
  10 -10   4  208.10   13.35
 -10  10  -4  148.60    9.43
  10 -10   5  199.30   11.06
 -10  10  -5  144.97   23.44
  10 -10   6   84.35    9.85
 -10  10  -6   24.52    8.23
  10  -9  -7   -0.21    6.29
 -10   9   7   14.07    4.90
  10  -9  -6   39.57   11.94
 -10   9   6   40.88   12.22
  10  -9  -5   51.88   11.03
 -10   9   5   45.96    6.78
  10  -9  -4  213.84   12.02
 -10   9   4  218.68   11.93
  10  -9  -3  453.36   22.96
 -10   9   3  391.49   16.25
  10  -9  -2  499.79   20.32
 -10   9   2  384.15   20.43
  10  -9  -1   38.66    7.79
 -10   9   1   19.86    4.75
  10  -9   0    5.94    4.94
 -10   9   0    3.28    4.94
  10  -9   1  527.22   22.66
 -10   9  -1  397.68   16.75
  10  -9   2   97.03   10.81
 -10   9  -2   70.28    9.57
  10  -9   3  316.51   19.24
 -10   9  -3  205.19   11.56
  10  -9   4  399.42   18.08
 -10   9  -4  262.72   13.09
  10  -9   5  130.95   10.26
 -10   9  -5   76.02   21.04
  10  -9   6   12.41    5.29
 -10   9  -6   10.57    6.68
  10  -9   7  313.10   21.10
  10  -9   7  240.06   19.98
  10  -8  -8   67.22   27.84
 -10   8   8   96.82    9.94
  10  -8  -7   28.16   10.77
 -10   8   7   27.46    6.81
  10  -8  -6   22.45   10.80
 -10   8   6   29.73    7.64
  10  -8  -5    2.85    6.33
 -10   8   5   12.77    5.52
  10  -8  -4   31.23   20.91
 -10   8   4   41.08    7.00
  10  -8  -3  531.27   36.87
 -10   8   3  456.43   27.91
  10  -8  -2  322.51   20.76
 -10   8   2  284.14   18.74
  10  -8  -1  112.79    9.75
 -10   8   1   76.98    8.18
  10  -8   0   50.90    8.21
 -10   8   0   31.77    7.26
  10  -8   1  695.39   43.18
 -10   8  -1  605.46   36.29
  10  -8   2  669.38   39.82
 -10   8  -2  492.17   30.01
  10  -8   3  351.75   27.33
 -10   8  -3  263.34   17.64
  10  -8   4  331.70   14.59
 -10   8  -4  235.80   18.03
  10  -8   5   40.68    6.03
  10  -8   6    7.18    4.42
  10  -8   6    5.70    3.42
  10  -8   7  262.02   12.25
  10  -8   7  215.91   10.51
  10  -8   8    2.68    3.23
  10  -8   8   -0.27    5.43
  10  -7  -8   58.63   18.42
 -10   7   8   65.97    7.83
  10  -7  -7   39.91   14.30
 -10   7   7   49.24    6.94
  10  -7  -6   30.77    7.78
 -10   7   6   44.57    5.84
  10  -7  -5    3.50    4.08
 -10   7   5    6.69    4.71
 -10   7   4  211.05   11.49
  10  -7  -3  418.78   17.75
 -10   7   3  395.99   19.20
  10  -7  -2  279.88   13.46
 -10   7   2  226.93   11.16
  10  -7  -1  111.06    9.58
 -10   7   1   99.79    8.07
  10  -7   0   11.28    5.79
 -10   7   0    4.46    5.55
  10  -7   1  663.43   25.80
 -10   7  -1  587.68   23.24
  10  -7   2 1080.76   41.00
 -10   7  -2  940.86   35.33
  10  -7   3  467.79   28.76
 -10   7  -3  427.06   26.36
  10  -7   4  136.57    9.96
 -10   7  -4  123.14   11.35
  10  -7   5   56.58    7.99
  10  -7   5   54.01   20.29
  10  -7   6   18.87    5.23
  10  -7   6   12.67    8.66
  10  -7   7   60.19    6.42
  10  -7   7   45.46   14.66
  10  -7   8   15.30    5.38
 -10   6   9    9.33    5.31
 -10   6   9    0.98    4.09
 -10   6   8  182.88   13.15
 -10   6   8  218.42   14.40
 -10   6   7  177.76   15.25
 -10   6   7  175.75   15.55
 -10   6   6  282.58   14.39
 -10   6   6  322.10   13.65
 -10   6   5    6.92    4.25
  10  -6  -4  355.76   21.07
 -10   6   4  322.50   13.98
  10  -6  -3  625.15   24.54
 -10   6   3  540.42   21.66
  10  -6  -2  245.05   20.28
 -10   6   2  216.90   12.22
  10  -6  -1   45.95    7.33
 -10   6   1   33.50    5.66
  10  -6   0   65.01    9.11
 -10   6   0   36.66    6.03
  10  -6   1  319.20   17.44
 -10   6  -1  280.26   15.54
  10  -6   2 1630.95   58.09
 -10   6  -2 1353.91   54.35
  10  -6   3  397.41   17.11
 -10   6  -3  314.99    9.57
  10  -6   4   13.44    6.08
  10  -6   4    9.45    6.04
  10  -6   5    7.61    3.65
  10  -6   5    2.89    5.49
  10  -6   6   14.54    4.25
  10  -6   6   10.42    7.72
  10  -6   7   15.14    3.30
  10  -6   7   15.15    5.28
 -10   5  10   19.31    5.73
 -10   5   9   13.95    5.82
 -10   5   9   12.72    3.87
 -10   5   8  403.21   23.97
 -10   5   8  411.31   22.26
 -10   5   7  497.64   19.97
 -10   5   7  513.64   18.60
 -10   5   6   47.89   13.75
 -10   5   6   45.96    5.44
 -10   5   5    8.84    6.15
 -10   5   5   10.44    3.20
  10  -5  -4  168.71   14.55
 -10   5   4  155.83    8.27
  10  -5  -3  147.24   11.11
 -10   5   3  117.42    7.64
  10  -5  -2  327.65   17.98
 -10   5   2  291.17   20.31
  10  -5  -1    8.10    6.22
 -10   5   1    6.77    4.50
  10  -5   0   42.28    7.42
 -10   5   0   43.34    6.05
  10  -5   1 1167.58   44.88
 -10   5  -1 1002.29   38.78
  10  -5   2 1388.16   56.85
 -10   5  -2 1194.03   50.61
  10  -5   3  518.45   21.52
  10  -5   3  575.52   23.10
  10  -5   4   47.14    5.21
  10  -5   4   32.70   13.08
  10  -5   5   40.12    4.34
  10  -5   5   28.52    8.32
  10  -5   6   35.27    4.91
  10  -5   6   17.65    5.05
  10  -5   7   74.21   10.54
  10  -5   8   21.50    7.57
 -10   4  10  345.24   25.19
 -10   4   9  220.47   15.12
 -10   4   8  594.91   22.95
 -10   4   8  599.60   21.32
 -10   4   7  483.62   19.38
 -10   4   7  491.56   18.02
 -10   4   6    0.12    5.93
 -10   4   6   20.53    5.68
 -10   4   5   97.68    8.40
 -10   4   5  103.34    7.52
 -10   4   4   42.64    6.86
 -10   4   4   38.16    4.70
  10  -4  -3  132.19   22.33
 -10   4   3  128.41    7.71
  10  -4  -2   96.47    8.56
 -10   4   2   79.55    6.21
  10  -4  -1  188.64   20.97
 -10   4   1  186.52    6.94
  10  -4   0  121.31    9.92
 -10   4   0  129.09   20.33
  10  -4   1 1052.33   40.48
 -10   4  -1  907.06   35.31
  10  -4   2 1205.42   49.22
  10  -4   2 1394.33   54.50
  10  -4   3  548.22   20.50
  10  -4   3  608.30   25.37
  10  -4   4  241.98   12.21
  10  -4   4  251.22   16.03
  10  -4   5   39.88    3.84
  10  -4   5   48.79   14.73
  10  -4   6   43.73    6.87
  10  -4   7  102.11    7.62
  10  -4   8    0.19    5.72
 -10   3  10  309.68   23.06
 -10   3   9  573.99   32.58
 -10   3   8  415.85   19.31
 -10   3   7  504.11   21.56
 -10   3   7  435.03   15.23
 -10   3   6   83.64    8.30
 -10   3   6   61.96    4.30
 -10   3   5   60.06    7.10
 -10   3   5   49.91    4.19
 -10   3   4  309.47   16.60
 -10   3   4  303.70   14.90
 -10   3   3   -4.55    4.90
 -10   3   3   11.18    4.89
  10  -3  -2  102.42    8.70
 -10   3   2  102.49    9.33
  10  -3  -1  166.76   10.28
 -10   3   1  151.45    8.97
  10  -3   0  555.31   19.82
 -10   3   0  518.32   17.98
  10  -3   1 1031.56   39.34
  10  -3   1 1228.63   51.74
  10  -3   2 1052.77   39.96
  10  -3   2 1250.39   50.55
  10  -3   3  283.58   11.27
  10  -3   3  334.55   16.87
  10  -3   4  242.82   14.08
  10  -3   5   11.67    7.40
  10  -3   6   21.45    6.57
  10  -3   7  509.92   20.93
  10  -3   8  158.48   13.40
 -10   2  10  118.54   10.59
 -10   2   9  380.42   22.29
 -10   2   8  755.91   27.30
 -10   2   7  195.69   10.65
 -10   2   6   31.04    6.85
 -10   2   5   79.63    8.09
 -10   2   5   60.97    4.24
 -10   2   4  167.28   11.68
 -10   2   4  171.44    9.10
 -10   2   3  271.84   14.93
 -10   2   3  245.25   12.46
 -10   2   2    8.51    5.29
 -10   2   2    2.80    3.25
  10  -2  -1  217.04    7.11
  10  -2  -1  261.16   19.34
  10  -2   0  940.50   35.96
  10  -2   0 1173.61   44.39
  10  -2   1  832.77   31.80
  10  -2   1 1033.33   41.37
  10  -2   2  788.24   29.22
  10  -2   2 1053.82   38.18
  10  -2   3  678.19   39.58
  10  -2   4   44.89    6.18
  10  -2   5    2.15    4.22
  10  -2   6   44.75   17.79
  10  -2   7  626.43   24.26
 -10   1  10   91.84    9.30
 -10   1   9  606.81   32.88
 -10   1   8  968.91   33.17
 -10   1   7  132.04   12.43
 -10   1   6   21.49    7.33
 -10   1   5    6.62    5.21
 -10   1   4   64.66    6.56
  10  -1  -3   35.44    7.32
 -10   1   3   33.81    4.56
  10  -1  -2   15.50    7.46
 -10   1   2   29.92    5.51
  10  -1  -1  336.05   19.90
  10  -1  -1  436.75   21.35
  10  -1   0  450.44   18.13
  10  -1   0  626.03   24.44
  10  -1   1  472.33   17.54
  10  -1   1  688.87   25.45
  10  -1   2  284.17   19.22
  10  -1   3  503.26   35.80
  10  -1   4  180.92   14.13
  10  -1   5   48.09    5.92
  10  -1   6  297.96   13.57
  10  -1   7  212.64   16.23
 -10   0  10  623.08   39.94
 -10   0   9  590.65   31.78
 -10   0   8  411.49   18.19
 -10   0   7  374.13   15.69
 -10   0   6    3.32    4.77
 -10   0   5   31.02    5.24
 -10   0   4   34.92    6.21
 -10   0   3   60.02    4.79
 -10   0   2  153.51    7.36
  10   0  -1  493.44   18.49
  10   0   0  850.89   30.34
  10   0   0 1230.43   43.41
  10   0   1  623.24   36.11
  10   0   2    0.50    2.86
  10   0   3  248.27   18.49
  10   0   4  414.09   15.81
  10   0   5  119.96    8.30
  10   0   6   79.49    8.30
 -10  -1  10  603.72   38.77
 -10  -1   9  662.05   26.88
 -10  -1   8  286.70   17.18
 -10  -1   7  196.04   14.94
 -10  -1   6   49.78   11.36
 -10  -1   5    2.45    4.49
 -10  -1   4    2.41    3.87
 -10  -1   3  134.61    8.53
 -10  -1   2  476.42   27.99
 -10  -1   1  281.47   17.04
  10   1   1  461.28   16.59
  10   1   2  140.69   11.46
  10   1   3  125.35   10.20
  10   1   4  409.91   22.26
  10   1   5  308.68   20.82
 -10  -2   9  754.44   47.46
 -10  -2   8   94.95    9.10
 -10  -2   7   34.17    6.49
 -10  -2   6  327.63   13.39
 -10  -2   5   23.60    5.87
 -10  -2   4   40.95    5.12
 -10  -2   3   69.14    7.37
 -10  -2   2   11.79    4.28
  10   2   4  315.23   21.26
 -10  -3   8   24.59    7.87
 -10  -3   7   48.22   15.51
 -10  -3   6  305.57   17.14
 -10  -3   5  342.93   18.92
 -10  -3   4  126.84    9.96
 -10  -3   3    1.59    2.85
 -10  -4   7   10.25    4.18
 -10  -4   6   89.91   12.14
 -10  -4   5  405.05   15.85
  11 -11  -2   42.55   17.18
 -11  11   2   48.42    8.86
  11 -11  -1   60.75   23.65
 -11  11   1   62.43    8.67
  11 -11   0   45.00   13.95
 -11  11   0   42.05    7.49
  11 -11   1   67.40   25.04
 -11  11  -1   70.85    8.86
  11 -11   2  471.11   33.43
 -11  11  -2  360.04   24.69
  11 -11   3  261.76   26.84
 -11  11  -3  193.26   15.39
  11 -10  -4   66.76   10.19
 -11  10   4   61.36    7.66
  11 -10  -3   -2.47    5.79
 -11  10   3    7.39    6.97
  11 -10  -2   89.34    6.32
 -11  10   2  128.47   11.68
  11 -10  -1  223.55   15.30
 -11  10   1  172.78   10.91
  11 -10   0   37.86   23.82
 -11  10   0   46.90    7.86
  11 -10   1    6.59    5.94
 -11  10  -1   18.24    7.86
  11 -10   2  243.17   17.14
 -11  10  -2  191.83   10.71
  11 -10   3  425.61   19.25
 -11  10  -3  312.76   14.71
  11 -10   4  247.53   19.48
 -11  10  -4  176.58   14.55
  11 -10   5  251.76   19.37
 -11  10  -5  197.00   15.40
  11  -9  -5   45.52    9.22
 -11   9   5   44.21    7.54
  11  -9  -4   10.76    5.41
 -11   9   4    7.08    5.04
  11  -9  -3   67.70    7.62
 -11   9   3   62.22    6.86
  11  -9  -2  157.07    8.19
 -11   9   2  133.04    8.29
  11  -9  -1    7.86    5.96
 -11   9   1    5.50    5.37
 -11   9   0   58.43    8.09
  11  -9   1  156.93    8.85
 -11   9  -1  103.28    6.25
  11  -9   2  158.97    8.74
 -11   9  -2  132.71    8.47
  11  -9   3  479.25   31.21
 -11   9  -3  432.10   24.30
  11  -9   4  220.06   12.18
 -11   9  -4  144.00   26.25
  11  -9   5  228.64   12.52
 -11   9  -5  177.21   18.02
  11  -9   6   21.63    7.39
  11  -9   6    7.55    5.44
  11  -8  -7  587.50   38.16
 -11   8   7  506.41   32.69
  11  -8  -6  170.22   13.37
 -11   8   6  187.22   10.79
  11  -8  -5    9.55    4.47
 -11   8   5   16.22    6.73
  11  -8  -4    9.17    5.05
 -11   8   4   14.90    5.20
  11  -8  -3   88.34   10.05
 -11   8   3   68.24    8.53
  11  -8  -2   -0.43    5.51
 -11   8   2   -4.61    4.75
  11  -8  -1   86.13   10.09
 -11   8   1   55.01    7.49
  11  -8   0    8.35    5.58
 -11   8   0    0.82    5.15
  11  -8   1  495.00   21.69
 -11   8  -1  396.74   16.36
  11  -8   2  208.88   15.89
 -11   8  -2  176.11   14.17
  11  -8   3  536.80   22.11
 -11   8  -3  411.47   19.27
  11  -8   4  453.66   24.42
 -11   8  -4  364.90   21.13
  11  -8   5   98.70    8.81
  11  -8   5   75.15    6.41
  11  -8   6   26.21    5.30
  11  -8   6   18.04   10.65
  11  -7  -7  555.30   38.99
 -11   7   7  482.13   31.13
  11  -7  -6  284.16   17.37
 -11   7   6  261.87   16.02
  11  -7  -5   10.82    5.01
 -11   7   5    0.56    4.08
  11  -7  -4    3.96    3.55
 -11   7   4    0.06    3.97
  11  -7  -3    1.00    4.35
 -11   7   3    6.33    4.18
  11  -7  -2   17.58    8.04
 -11   7   2   17.38    6.53
  11  -7  -1   11.36    7.32
 -11   7   1    3.55    4.59
  11  -7   0    5.66    6.89
 -11   7   0   10.02    6.78
  11  -7   1   44.44   23.04
 -11   7  -1   56.89    9.32
  11  -7   2  570.89   23.68
 -11   7  -2  460.50   18.27
  11  -7   3 1381.27   23.86
 -11   7  -3 1068.08   50.40
  11  -7   4  133.32    7.53
  11  -7   5    5.76    5.46
  11  -7   5    7.01    3.39
  11  -7   6   38.60    4.63
  11  -7   6   33.15   20.72
  11  -7   7  169.45   14.17
 -11   6   8  443.84   29.71
 -11   6   8  434.82   28.18
 -11   6   7   56.98    9.23
 -11   6   7   42.98    5.56
  11  -6  -6  164.61    8.40
 -11   6   6  123.93    6.36
  11  -6  -5   90.27   12.29
 -11   6   5  130.10   11.10
  11  -6  -4  123.06   10.58
 -11   6   4  107.41    9.80
  11  -6  -3    7.60    5.38
 -11   6   3   -1.62    4.30
 -11   6   2    4.81    4.27
  11  -6  -1   83.32   17.38
 -11   6   1   78.75    6.99
  11  -6   0    3.61    5.34
 -11   6   0   -0.84    4.59
  11  -6   1  152.07    9.59
 -11   6  -1  129.65   10.31
  11  -6   2 1064.49   36.96
 -11   6  -2  891.42   30.83
  11  -6   3 1011.03   33.95
  11  -6   4  238.77   10.28
  11  -6   4  238.84   17.05
  11  -6   5    1.33    3.43
  11  -6   5    2.93    3.73
  11  -6   6   67.72    6.94
  11  -6   7  159.87   13.62
 -11   5   8  732.19   16.70
 -11   5   7   41.85   14.17
 -11   5   7   49.34    5.72
 -11   5   6   47.41    8.70
 -11   5   6   50.57    6.02
 -11   5   5  110.96   11.78
 -11   5   5   98.58    9.02
  11  -5  -4   56.89   18.59
 -11   5   4   53.72    5.91
  11  -5  -3    5.42    5.03
 -11   5   3    8.89    3.81
  11  -5  -2   75.56   10.36
 -11   5   2   55.38    5.20
  11  -5  -1   31.28   14.50
 -11   5   1   35.04    5.26
  11  -5   0   84.77    7.98
 -11   5   0   67.72    7.25
  11  -5   1  498.85   29.99
 -11   5  -1  398.41   27.81
  11  -5   2  102.51   10.18
  11  -5   2  103.14   18.80
  11  -5   3  594.75   20.85
  11  -5   3  637.75   23.24
  11  -5   4  496.65   18.94
  11  -5   4  550.92   20.39
  11  -5   5  169.99   16.26
  11  -5   6   80.18    7.21
  11  -5   7   19.41   11.06
 -11   4   9  189.69   15.79
 -11   4   8  792.87   15.64
 -11   4   7  341.21   20.15
 -11   4   6  154.36   13.07
 -11   4   6  154.19   11.15
 -11   4   5   11.59    5.29
 -11   4   5   13.74    3.53
 -11   4   4   11.25    5.40
 -11   4   4   11.57    4.60
  11  -4  -3   58.64   21.72
 -11   4   3   56.23    4.20
  11  -4  -2   64.34   24.65
 -11   4   2   63.47    5.23
  11  -4  -1   42.31   18.18
 -11   4   1   35.49   10.96
  11  -4   0   83.47    7.18
 -11   4   0   71.33    7.99
  11  -4   1  132.66    7.67
  11  -4   1  158.95    9.30
  11  -4   2  326.44   13.35
  11  -4   2  345.30   15.60
  11  -4   3  158.46   12.32
  11  -4   3  184.93   15.25
  11  -4   4  294.49   12.50
  11  -4   5   98.51    8.67
  11  -4   6  283.20   14.43
 -11   3   9  137.21   12.31
 -11   3   8  516.04   22.41
 -11   3   7  464.33   26.50
 -11   3   6  136.48   11.79
 -11   3   5   65.61    9.29
 -11   3   4   11.17    4.98
 -11   3   4    7.45    4.20
 -11   3   3  229.08   14.18
  11  -3  -2  135.46    8.56
 -11   3   2  119.29    7.36
  11  -3  -1    1.40    3.52
  11  -3  -1    0.82    2.79
  11  -3   0    5.10    3.20
  11  -3   0    1.65    2.31
  11  -3   1  226.89   11.54
  11  -3   1  256.85   15.38
  11  -3   2  808.40   27.17
  11  -3   2  966.93   35.50
  11  -3   3  284.22   14.30
  11  -3   4    7.28    5.66
  11  -3   5   80.99    8.64
  11  -3   6  492.61   32.12
 -11   2   9  233.57   18.30
 -11   2   8  582.88   24.39
 -11   2   7  178.33   11.17
 -11   2   6  119.52   11.87
 -11   2   5  149.89   12.78
 -11   2   4  181.73    7.51
 -11   2   3   50.23    6.39
  11  -2  -2   28.35    8.18
  11  -2  -2   37.22    7.15
  11  -2  -1  166.97    8.59
  11  -2  -1  203.81   10.19
  11  -2   0   18.04    8.64
  11  -2   0   24.61    9.45
  11  -2   1  243.12   10.55
  11  -2   1  315.11   12.33
  11  -2   2  700.25   24.44
  11  -2   3   62.02    6.17
  11  -2   4   27.36    6.04
  11  -2   5  232.21   11.27
  11  -2   6  539.85   34.57
 -11   1   9  203.89   16.41
 -11   1   8  276.79   13.50
 -11   1   7  298.90   17.86
 -11   1   6   58.14   10.43
 -11   1   5  129.22   11.81
 -11   1   4  671.86   24.12
 -11   1   3  271.23   12.08
  11  -1  -1   33.53   11.16
  11  -1   0   24.56    8.84
  11  -1   0   29.92   11.77
  11  -1   1  734.38   26.48
  11  -1   2   62.55    8.23
  11  -1   3   29.76    8.16
  11  -1   4   84.73    6.55
  11  -1   5  269.25   18.38
 -11   0   9   53.51    8.09
 -11   0   8  202.00   11.34
 -11   0   7  277.79   16.97
 -11   0   6   36.06    6.61
 -11   0   5  212.86   16.15
 -11   0   4  381.12   14.52
 -11   0   3  378.58   14.91
 -11   0   2    2.64    3.42
  11   0   2   69.44    6.21
  11   0   3   37.19    5.69
  11   0   4   41.38    5.51
 -11  -1   8  182.89   14.29
 -11  -1   7  104.87    7.57
 -11  -1   6  281.38   18.37
 -11  -1   5  343.82   19.11
 -11  -1   4   37.39    5.88
 -11  -1   3  178.48   13.25
 -11  -2   7  119.08   11.40
 -11  -2   6  178.40   11.03
 -11  -2   5  427.92   17.53
 -11  -2   4  380.55   15.85
  12 -10  -1   33.83   19.40
 -12  10   1   43.33    7.35
  12 -10   0   34.31   11.26
 -12  10   0   31.64    7.22
  12 -10   1    8.64    6.01
 -12  10  -1   12.90    8.11
  12  -9  -3    1.93    5.93
 -12   9   3    1.48    4.37
  12  -9  -2  128.84   13.71
 -12   9   2   94.48    9.62
  12  -9  -1  162.97   10.87
 -12   9   1  144.16    9.77
  12  -9   0   87.25    8.07
 -12   9   0   80.68    7.17
  12  -9   1   59.62   16.02
 -12   9  -1   59.34    7.11
  12  -9   2   22.47   11.38
 -12   9  -2   33.09    7.13
  12  -9   3  155.03   18.72
 -12   9  -3  118.97   30.69
  12  -8  -5  168.78   15.79
 -12   8   5  139.45   10.99
  12  -8  -4   21.04    8.41
 -12   8   4   20.56    6.49
  12  -8  -3    8.40    5.89
  12  -8  -2   65.85    8.02
 -12   8   2   54.20    7.02
  12  -8  -1  135.94   10.25
 -12   8   1  114.28    7.53
  12  -8   0   13.66    7.49
 -12   8   0   13.13    7.33
  12  -8   1  111.27    8.13
 -12   8  -1  106.78    7.74
 -12   8  -2   14.48    5.20
  12  -8   3  217.65   11.11
 -12   8  -3  183.92   10.37
  12  -8   4   68.07    6.74
  12  -7  -6  256.00   18.35
 -12   7   6  208.15   15.33
  12  -7  -5   94.15   29.28
 -12   7   5   98.36    6.71
  12  -7  -4   12.21    7.79
 -12   7   4    5.65    4.11
  12  -7  -3  147.51    8.85
 -12   7   3  109.12    6.95
  12  -7  -2  261.68   20.66
 -12   7   2  202.56   13.29
 -12   7   1   41.55    7.32
  12  -7   0   17.34    5.48
 -12   7  -1   13.91    7.13
  12  -7   2  341.46   20.43
 -12   7  -2  277.44   22.64
  12  -7   3   77.22    7.94
 -12   7  -3   68.44    6.81
  12  -7   4   21.12   14.49
  12  -7   4   22.05   16.19
  12  -7   5  207.80   14.84
  12  -7   5  194.65   14.74
  12  -6  -6    7.06    4.40
 -12   6   6   22.39    4.95
  12  -6  -5   89.99    6.85
 -12   6   5   75.14    5.73
  12  -6  -4  196.45   13.07
 -12   6   4  156.07    8.38
  12  -6  -3  217.31   13.80
 -12   6   3  176.01   11.92
  12  -6  -2  323.35   13.87
 -12   6   2  291.69   12.17
  12  -6  -1  139.03   15.84
 -12   6   1  145.90   11.72
  12  -6   0    6.93    4.37
 -12   6   0   10.96    4.60
  12  -6   1  142.56    9.19
 -12   6  -1  105.83    5.56
  12  -6   2   13.82    6.56
  12  -6   3   21.03   10.95
  12  -6   3   20.80    8.98
  12  -6   4  127.90    6.58
  12  -6   4  119.14    7.59
  12  -6   5  273.45   18.89
 -12   5   7  138.07   12.10
 -12   5   6   88.56    8.93
  12  -5  -5   25.47    8.22
 -12   5   5   22.20    5.00
  12  -5  -4  478.24   26.64
 -12   5   4  418.09   22.23
  12  -5  -3  378.30   15.70
 -12   5   3  316.61   13.00
  12  -5  -2  285.87   18.88
 -12   5   2  266.80   10.91
  12  -5  -1  236.04   11.16
 -12   5   1  188.22   14.17
  12  -5   0  253.31   11.17
 -12   5   0  203.68    9.53
  12  -5   1  182.16    6.96
  12  -5   1  197.13    7.55
  12  -5   2    9.43    5.51
  12  -5   2   14.51    8.21
  12  -5   3    6.86    3.71
  12  -5   3    7.42    4.70
  12  -5   4   33.79   12.62
  12  -5   5  439.78   28.96
 -12   4   7  277.12   20.10
 -12   4   6   95.98    8.99
 -12   4   5   17.46    8.02
  12  -4  -4  511.01   27.33
  12  -4  -3  645.27   22.85
 -12   4   3  598.58   20.35
  12  -4  -2  208.38    7.70
 -12   4   2  163.72   17.50
  12  -4  -1   19.06   12.34
 -12   4   1   25.55    5.20
  12  -4   0   45.52    4.99
  12  -4   0   23.15    9.44
  12  -4   1  192.15    6.55
  12  -4   1  224.32   17.97
  12  -4   2    3.20    3.64
  12  -4   2    3.00    1.92
  12  -4   3   -2.88    3.94
  12  -4   4   13.29    4.16
 -12   3   7   48.85    7.61
 -12   3   6   65.65   15.13
 -12   3   5  148.15    9.31
 -12   3   4  278.53   16.83
  12  -3  -3  343.83   13.62
  12  -3  -2   63.11   11.92
  12  -3  -1    5.32    2.31
  12  -3  -1    4.19    4.31
  12  -3   0   13.31    4.41
  12  -3   0    5.24    3.77
  12  -3   1    4.69    4.13
  12  -3   2    3.52    3.40
  12  -3   3   10.13    5.66
  12  -3   4   22.69    5.60
 -12   2   7   14.55    7.24
 -12   2   6  187.21   11.64
 -12   2   5  295.14   17.69
 -12   2   4  520.70   28.01
  12  -2  -3  326.21   18.01
  12  -2  -2   31.35   16.45
  12  -2  -1    8.41    5.05
  12  -2   1    6.75    2.86
  12  -2   2    9.67    4.44
  12  -2   3   12.99    5.07
 -12   1   7    3.80    5.29
 -12   1   6   74.14    7.67
 -12   1   5  247.67   12.24
 -12   1   4  707.24   41.85
 -12   1   3  424.99   22.73
  12  -1  -2   78.67    5.01
 -12   0   6  119.43   10.94
 -12   0   5  471.32   30.15
 -12   0   4  295.67   12.80
 -12   0   3  622.66   11.64
 -12  -1   5  414.41   26.86
  13  -7  -3  113.25   10.60
 -13   7   3   85.07    7.82
  13  -7  -2  239.16   18.48
 -13   7   2  234.58   16.75
  13  -7  -1  413.96   27.61
 -13   7   1  317.34   21.18
  13  -7   0   37.80    6.50
 -13   7   0   27.17    7.00
  13  -7   1   56.39    5.92
 -13   7  -1   51.18    7.74
  13  -6  -4   30.41   12.04
 -13   6   4   28.36    4.57
  13  -6  -3  260.20   18.77
 -13   6   3  200.30   13.79
  13  -6  -2  490.36   31.81
 -13   6   2  411.58   26.81
  13  -6  -1  297.44   20.13
 -13   6   1  269.32   18.30
  13  -6   0    4.71    4.57
 -13   6   0    3.22    4.81
  13  -6   1   18.50    9.83
  13  -6   2   18.44    4.47
  13  -5  -4  141.26   12.44
  13  -5  -3  328.79   26.79
  13  -5  -2  624.15   23.82
 -13   5   2  542.15   22.89
  13  -5  -1  246.33   12.28
 -13   5   1  197.08   16.93
  13  -5   0   34.42    5.95
  13  -5   0   14.88    7.26
  13  -5   1   10.12    3.12
  13  -5   1   -0.53    3.34
  13  -5   2    5.12    4.09
  13  -4  -5  198.05   17.84
  13  -4  -4  228.05   23.98
  13  -4  -3  260.60   17.96
  13  -4  -2  493.77   32.99
  13  -4  -1  188.10   13.80
  13  -4   0   15.84    4.13
  13  -4   0    9.87    6.85
  13  -4   1   18.59    9.62
  13  -3  -4  440.12   28.42
  13  -3  -3  500.12   38.37
  13  -3  -2  265.16   17.70
  13  -3  -1   31.64    5.58
  13  -2  -4  663.92   43.39
  13  -2  -3  238.61   16.11
   0   0   0    0.00    0.00

_computing_structure_solution     'SHELXT 2014/5 (Sheldrick, 2014)'
;

_shelx_hkl_checksum   56439

#==============================================================================
#     End of CIF
#==============================================================================
