# Supplementary material for: Dinuclear and tetranuclear group 10 metal complexes constructed from linear tetrasilane comprising both Si-H and Si-Si moieties
Source: Commun Chem. 2023 May 15;6:93. doi: 10.1038/s42004-023-00892-8 (PMC10185686; doi:10.1038/s42004-023-00892-8)
Supplement: Supplementary file 17 — Supplementary Data 15 [file 42004_2023_892_MOESM17_ESM.cif]

data_global
_audit_creation_date                               2022-10-25
_audit_creation_method                            'by CrystalStructure 4.3'
_audit_update_record                               ?

#==============================================================================
# PROCESSING SUMMARY (IUCr Office Use Only)

_journal_date_recd_electronic                      ?
_journal_date_from_coeditor                        ?
_journal_date_accepted                             ?
_journal_coeditor_code                             ?

#==============================================================================
# SUBMISSION DETAILS

_publ_contact_author_name                         'ENTER NAME'
_publ_contact_author_email                        'ENTER EMAIL ADDRESS'
_publ_contact_author_fax                          'ENTER FAX NUMBER'
_publ_contact_author_phone                        'ENTER PHONE NUMBER'
_publ_contact_letter
;
    ENTER TEXT OF LETTER
;
_publ_requested_journal                           'ENTER JOURNAL NAME HERE'
_publ_requested_category
                                               'CHOOSE FI FM FO CI CM CO or AD'
_publ_requested_coeditor_name                      ?

#==============================================================================
# TITLE AND AUTHOR LIST

_publ_section_title
;
    ENTER SECTION TITLE
;
_publ_section_title_footnote
;
    ENTER FOOTNOTE TO TITLE OF PAPER
;
loop_
_publ_author_name
_publ_author_footnote
_publ_author_address
' FIRST AUTHORS NAME '
;
  FIRST AUTHORS FOOTNOTES
;
;
  FIRST AUTHORS ADDRESS
;
_publ_section_synopsis
;
    ENTER SYNOPSIS
;

#==============================================================================
# TEXT

_publ_section_abstract
;
    ENTER ABSTRACT
;
_publ_section_comment
;
    ENTER TEXT
;
_publ_section_references
;
    ENTER OTHER REFERENCES

    Rigaku (2019). CrystalStructure. Version 4.3. 
    Rigaku Corporation, Tokyo, Japan.

    Sheldrick, G. M. (2014). Acta Cryst. (2014). A70, C1437.
    SHELXT Version 2014/5

    Sheldrick, G.M. (2008) SHELXL Version 2017/1, Acta Cryst. A64, 112-122.

    Rigaku (1995). ABSCOR. 
    Rigaku Corporation, Tokyo, Japan.

;
_publ_section_figure_captions
;
    ENTER FIGURE CAPTIONS
;
_publ_section_exptl_prep
;
    ENTER COMPOUND PREPARATION DETAILS
;
_publ_section_exptl_refinement
;
    ENTER SPECIAL DETAILS OF THE REFINEMENT
;

#==============================================================================
data_Pt4Si4Cl2

#==============================================================================
# CHEMICAL DATA

_chemical_formula_sum                             'C78 H94 Cl2 N6 Pt4 Si4'
_chemical_formula_moiety                          'C78 H94 Cl2 N6 Pt4 Si4'
_chemical_formula_weight                           2079.25
_chemical_melting_point                            ?

loop_
_atom_type_symbol
_atom_type_description
_atom_type_scat_dispersion_real
_atom_type_scat_dispersion_imag
_atom_type_scat_source
  'C' 'C'  0.0000 0.0000 
;
International Tables for Crystallography
(Vol. C, Tables 4.2.6.8 and 6.1.1.4)
;
  'H' 'H'  0.0000 0.0000 
;
International Tables for Crystallography
(Vol. C, Table 6.1.1.4)
;
  'N' 'N'  0.0000 0.0000 
;
International Tables for Crystallography
(Vol. C, Tables 4.2.6.8 and 6.1.1.4)
;
  'Pt' 'Pt'  0.0000 0.0000 
;
International Tables for Crystallography
(Vol. C, Tables 4.2.6.8 and 6.1.1.4)
;
  'Si' 'Si'  0.0000 0.0000 
;
International Tables for Crystallography
(Vol. C, Tables 4.2.6.8 and 6.1.1.4)
;
  'Cl' 'Cl'  0.0000 0.0000 
;
International Tables for Crystallography
(Vol. C, Tables 4.2.6.8 and 6.1.1.4)
;
#==============================================================================
# CRYSTAL DATA
_space_group_crystal_system                        monoclinic
_space_group_name_H-M_alt                         'P 1 21/n 1'
_space_group_name_Hall                            '-P 2yn'
_space_group_IT_number                             14
loop_
_space_group_symop_id
_space_group_symop_operation_xyz
1   '+X,+Y,+Z'
2   '1/2-X,1/2+Y,1/2-Z'
3   '-X,-Y,-Z'
4   '-1/2+X,-1/2-Y,-1/2+Z'
#------------------------------------------------------------------------------
_cell_length_a                                     15.9918(10)
_cell_length_b                                     12.5337(8)
_cell_length_c                                     20.6258(12)
_cell_angle_alpha                                  90.0000
_cell_angle_beta                                   90.331(6)
_cell_angle_gamma                                  90.0000
_cell_volume                                       4134.1(4)
_cell_formula_units_Z                              2
_cell_measurement_reflns_used                      45067
_cell_measurement_theta_min                        0.94
_cell_measurement_theta_max                        15.57
_cell_measurement_temperature                      100
#------------------------------------------------------------------------------
_exptl_crystal_description                         platelet
_exptl_crystal_colour                              red
_exptl_crystal_size_max                            0.040
_exptl_crystal_size_mid                            0.020
_exptl_crystal_size_min                            0.010
_exptl_crystal_density_diffrn                      1.670
_exptl_crystal_density_meas                        ?
_exptl_crystal_density_method                     'not measured'
_exptl_crystal_F_000                               2012.00
_exptl_absorpt_coefficient_mu                      0.000
_exptl_absorpt_correction_type                     multi-scan
_exptl_absorpt_process_details                    'ABSCOR (Rigaku, 1995)'
_exptl_absorpt_correction_T_min                    0.825
_exptl_absorpt_correction_T_max                    1.000

#==============================================================================
# EXPERIMENTAL DATA

_diffrn_ambient_temperature                        100
_diffrn_radiation_type                            'synchrotron'
_diffrn_radiation_wavelength                       0.41330
_diffrn_measurement_device_type                   'Rigaku R-AXIS IV'
_diffrn_measurement_method                         \w
_diffrn_detector_area_resol_mean                   5.814
_diffrn_reflns_number                              88644
_diffrn_reflns_av_unetI/netI                       0.0337
_diffrn_reflns_av_R_equivalents                    0.0594
_diffrn_reflns_theta_max                           15.563
_diffrn_reflns_theta_min                           1.105
_diffrn_reflns_theta_full                          14.358
_diffrn_measured_fraction_theta_max                0.983
_diffrn_measured_fraction_theta_full               0.981
_diffrn_reflns_Laue_measured_fraction_max          0.983
_diffrn_reflns_Laue_measured_fraction_full         0.981
_diffrn_reflns_point_group_measured_fraction_max   0.983
_diffrn_reflns_point_group_measured_fraction_full  0.981
_diffrn_reflns_limit_h_min                        -20
_diffrn_reflns_limit_h_max                         20
_diffrn_reflns_limit_k_min                        -16
_diffrn_reflns_limit_k_max                         16
_diffrn_reflns_limit_l_min                        -26
_diffrn_reflns_limit_l_max                         26
_diffrn_standards_number                           0
_diffrn_standards_interval_count                   .
_diffrn_standards_decay_%                          ?
_reflns_number_total                               9323
_reflns_number_gt                                  8951
_reflns_threshold_expression                       F^2^>2.0\s(F^2^)
_reflns_Friedel_coverage          0.000
_reflns_Friedel_fraction_max      .
_reflns_Friedel_fraction_full     .

#==============================================================================
# REFINEMENT DATA

_refine_special_details
;
    Refinement was performed using all reflections. The weighted 
    R-factor (wR) and goodness of fit (S) are based on F^2^.
    R-factor (gt) are based on F. The threshold expression of
    F^2^ > 2.0 sigma(F^2^) is used only for calculating R-factor (gt).
;
_refine_ls_structure_factor_coef                   Fsqd
_refine_ls_R_factor_all                            0.0270
_refine_ls_R_factor_gt                             0.0259
_refine_ls_wR_factor_ref                           0.0650
_refine_ls_wR_factor_gt                            0.0641
_refine_ls_number_restraints                       0
_refine_ls_hydrogen_treatment                      constr
_refine_ls_number_reflns                           9323
_refine_ls_number_parameters                       430
_refine_ls_goodness_of_fit_ref                     1.025
_refine_ls_weighting_scheme                        calc
_refine_ls_weighting_details
          'w = 1/[\s^2^(Fo^2^)+(0.0267P)^2^+10.8739P] where P=(Fo^2^+2Fc^2^)/3'
_atom_sites_solution_hydrogens                     geom
_atom_sites_solution_primary                       direct
_atom_sites_solution_secondary                     difmap
_refine_ls_shift/su_max                            0.003
_refine_diff_density_max                           2.14
_refine_diff_density_min                          -1.45
_refine_ls_extinction_method                       none
_refine_ls_extinction_coef                         ?


#==============================================================================
# ATOMIC COORDINATES AND THERMAL PARAMETERS

loop_
 _atom_site_label
 _atom_site_type_symbol
 _atom_site_fract_x
 _atom_site_fract_y
 _atom_site_fract_z
 _atom_site_U_iso_or_equiv
 _atom_site_adp_type
 _atom_site_occupancy
 _atom_site_site_symmetry_order  
 _atom_site_calc_flag
 _atom_site_refinement_flags_posn
 _atom_site_refinement_flags_adp
 _atom_site_refinement_flags_occupancy
 _atom_site_disorder_assembly
 _atom_site_disorder_group
Pt1 Pt 0.69804(2) 0.36099(2) 0.48647(2) 0.02390(4) Uani 1 1 d . . . . .
Pt2 Pt 0.58392(2) 0.51829(2) 0.50157(2) 0.02435(4) Uani 1 1 d . . . . .
Cl1 Cl 0.78607(9) 0.13034(10) 0.39808(7) 0.0620(3) Uani 1 1 d . . . . .
Si1 Si 0.81731(6) 0.25881(9) 0.46313(5) 0.0336(2) Uani 1 1 d . . . . .
Si2 Si 0.52009(6) 0.34949(7) 0.48352(5) 0.02610(18) Uani 1 1 d . . . . .
N1 N 0.70305(19) 0.4392(2) 0.34449(14) 0.0300(6) Uani 1 1 d . . . . .
N2 N 0.6989(2) 0.3337(3) 0.63549(15) 0.0359(7) Uani 1 1 d . . . . .
N3 N 0.7204(3) 0.6909(3) 0.50657(19) 0.0507(9) Uani 1 1 d . . . . .
C1 C 0.6983(2) 0.4073(3) 0.39690(17) 0.0277(6) Uani 1 1 d . . . . .
C2 C 0.7072(2) 0.4902(3) 0.28099(16) 0.0280(7) Uani 1 1 d . . . . .
C3 C 0.6202(3) 0.4879(5) 0.2516(3) 0.0578(13) Uani 1 1 d . . . . .
H3A H 0.581669 0.527380 0.279537 0.069 Uiso 1 1 calc R U . . .
H3B H 0.601282 0.413777 0.247637 0.069 Uiso 1 1 calc R U . . .
H3C H 0.621240 0.521010 0.208554 0.069 Uiso 1 1 calc R U . . .
C4 C 0.7360(3) 0.6051(3) 0.2921(2) 0.0416(9) Uani 1 1 d . . . . .
H4A H 0.736287 0.643373 0.250699 0.050 Uiso 1 1 calc R U . . .
H4B H 0.792549 0.604891 0.310704 0.050 Uiso 1 1 calc R U . . .
H4C H 0.697678 0.640579 0.322088 0.050 Uiso 1 1 calc R U . . .
C5 C 0.7710(3) 0.4285(3) 0.2405(2) 0.0483(11) Uani 1 1 d . . . . .
H5A H 0.778693 0.464443 0.198803 0.058 Uiso 1 1 calc R U . . .
H5B H 0.750571 0.355746 0.233055 0.058 Uiso 1 1 calc R U . . .
H5C H 0.824519 0.425674 0.263837 0.058 Uiso 1 1 calc R U . . .
C6 C 0.6968(2) 0.3400(3) 0.57987(18) 0.0309(7) Uani 1 1 d . . . . .
C7 C 0.7007(3) 0.3328(4) 0.70611(18) 0.0398(8) Uani 1 1 d . . . . .
C8 C 0.7795(3) 0.3923(4) 0.7268(2) 0.0510(11) Uani 1 1 d . . . . .
H8A H 0.828573 0.357097 0.708228 0.061 Uiso 1 1 calc R U . . .
H8B H 0.784037 0.391924 0.774208 0.061 Uiso 1 1 calc R U . . .
H8C H 0.776652 0.466115 0.711289 0.061 Uiso 1 1 calc R U . . .
C9 C 0.7035(3) 0.2160(4) 0.7272(2) 0.0504(11) Uani 1 1 d . . . . .
H9A H 0.754181 0.182439 0.710162 0.061 Uiso 1 1 calc R U . . .
H9B H 0.654151 0.178736 0.710209 0.061 Uiso 1 1 calc R U . . .
H9C H 0.703983 0.212002 0.774610 0.061 Uiso 1 1 calc R U . . .
C10 C 0.6207(3) 0.3867(5) 0.7297(2) 0.0567(12) Uani 1 1 d . . . . .
H10A H 0.572030 0.351120 0.710297 0.068 Uiso 1 1 calc R U . . .
H10B H 0.621027 0.461955 0.716895 0.068 Uiso 1 1 calc R U . . .
H10C H 0.617698 0.381429 0.777038 0.068 Uiso 1 1 calc R U . . .
C11 C 0.6701(2) 0.6256(3) 0.50637(19) 0.0348(8) Uani 1 1 d . . . . .
C12 C 0.7607(4) 0.7957(5) 0.5054(3) 0.0676(16) Uani 1 1 d . . . . .
C13 C 0.6941(6) 0.8772(6) 0.5297(6) 0.121(4) Uani 1 1 d . . . . .
H13A H 0.680336 0.861782 0.574931 0.145 Uiso 1 1 calc R U . . .
H13B H 0.643478 0.871400 0.502868 0.145 Uiso 1 1 calc R U . . .
H13C H 0.716606 0.949756 0.526396 0.145 Uiso 1 1 calc R U . . .
C14 C 0.7793(5) 0.8217(7) 0.4374(4) 0.103(3) Uani 1 1 d . . . . .
H14A H 0.730496 0.805403 0.410241 0.123 Uiso 1 1 calc R U . . .
H14B H 0.827160 0.779182 0.422896 0.123 Uiso 1 1 calc R U . . .
H14C H 0.792792 0.897719 0.433764 0.123 Uiso 1 1 calc R U . . .
C15 C 0.8348(4) 0.7903(6) 0.5516(4) 0.090(2) Uani 1 1 d . . . . .
H15A H 0.869307 0.728192 0.541007 0.108 Uiso 1 1 calc R U . . .
H15B H 0.814634 0.783891 0.596238 0.108 Uiso 1 1 calc R U . . .
H15C H 0.868309 0.855419 0.547499 0.108 Uiso 1 1 calc R U . . .
C16 C 0.8997(3) 0.3357(5) 0.4186(2) 0.0538(12) Uani 1 1 d . . . . .
C17 C 0.9109(4) 0.4425(7) 0.4332(4) 0.092(2) Uani 1 1 d . . . . .
H17 H 0.877176 0.474614 0.465548 0.110 Uiso 1 1 calc R U . . .
C18 C 0.9710(6) 0.5042(9) 0.4013(7) 0.146(5) Uani 1 1 d . . . . .
H18 H 0.978708 0.577467 0.411527 0.175 Uiso 1 1 calc R U . . .
C19 C 1.0205(5) 0.4525(11) 0.3525(5) 0.128(4) Uani 1 1 d . . . . .
H19 H 1.064561 0.490627 0.332169 0.154 Uiso 1 1 calc R U . . .
C20 C 1.0051(5) 0.3500(11) 0.3350(4) 0.115(4) Uani 1 1 d . . . . .
H20 H 1.034686 0.318955 0.299940 0.138 Uiso 1 1 calc R U . . .
C21 C 0.9476(4) 0.2916(7) 0.3677(3) 0.083(2) Uani 1 1 d . . . . .
H21 H 0.939180 0.219091 0.355968 0.099 Uiso 1 1 calc R U . . .
C22 C 0.5113(2) 0.2413(3) 0.54769(18) 0.0315(7) Uani 1 1 d . . . . .
C23 C 0.5399(3) 0.1362(3) 0.5419(2) 0.0451(10) Uani 1 1 d . . . . .
H23 H 0.566615 0.114349 0.503072 0.054 Uiso 1 1 calc R U . . .
C24 C 0.5295(3) 0.0625(3) 0.5927(3) 0.0544(12) Uani 1 1 d . . . . .
H24 H 0.549074 -0.008539 0.587682 0.065 Uiso 1 1 calc R U . . .
C25 C 0.4918(3) 0.0921(3) 0.6490(2) 0.0516(11) Uani 1 1 d . . . . .
H25 H 0.485420 0.042022 0.683268 0.062 Uiso 1 1 calc R U . . .
C26 C 0.4628(3) 0.1953(4) 0.6560(2) 0.0496(10) Uani 1 1 d . . . . .
H26 H 0.436221 0.216286 0.695014 0.060 Uiso 1 1 calc R U . . .
C27 C 0.4725(3) 0.2681(3) 0.6062(2) 0.0395(8) Uani 1 1 d . . . . .
H27 H 0.452043 0.338638 0.611797 0.047 Uiso 1 1 calc R U . . .
C28 C 0.5128(2) 0.2882(3) 0.39926(18) 0.0317(7) Uani 1 1 d . . . . .
C29 C 0.4513(2) 0.3243(4) 0.3558(2) 0.0414(9) Uani 1 1 d . . . . .
H29 H 0.411720 0.375624 0.370079 0.050 Uiso 1 1 calc R U . . .
C30 C 0.4467(3) 0.2870(5) 0.2926(2) 0.0559(12) Uani 1 1 d . . . . .
H30 H 0.403996 0.312606 0.264386 0.067 Uiso 1 1 calc R U . . .
C31 C 0.5039(3) 0.2127(4) 0.2703(2) 0.0552(13) Uani 1 1 d . . . . .
H31 H 0.501079 0.188150 0.226812 0.066 Uiso 1 1 calc R U . . .
C32 C 0.5649(3) 0.1745(4) 0.3118(2) 0.0501(11) Uani 1 1 d . . . . .
H32 H 0.603927 0.123015 0.296863 0.060 Uiso 1 1 calc R U . . .
C33 C 0.5696(3) 0.2114(3) 0.3756(2) 0.0383(8) Uani 1 1 d . . . . .
H33 H 0.611883 0.184290 0.403712 0.046 Uiso 1 1 calc R U . . .
C34 C 0.8714(3) 0.1813(4) 0.5299(3) 0.0566(13) Uani 1 1 d . . . . .
C35 C 0.8213(3) 0.1249(4) 0.5769(3) 0.0553(12) Uani 1 1 d . . . . .
C36 C 0.8563(3) 0.0637(4) 0.6252(3) 0.0556(11) Uani 1 1 d . . . . .
C37 C 0.9368(8) 0.0933(12) 0.6374(6) 0.068(3) Uiso 0.5 1 d . . P . .
C38 C 0.9790(9) 0.1587(12) 0.6115(7) 0.077(3) Uiso 0.5 1 d . . P . .
C39 C 0.9512(9) 0.2193(11) 0.5579(7) 0.073(3) Uiso 0.5 1 d . . P . .
C41 C 0.9531(7) 0.1564(10) 0.5344(6) 0.060(3) Uiso 0.5 1 d . . P . .
C42 C 0.9900(8) 0.0766(11) 0.5861(6) 0.070(3) Uiso 0.5 1 d . . P . .
C43 C 0.9412(7) 0.0434(10) 0.6284(5) 0.053(2) Uiso 0.5 1 d . . P . .

loop_
 _atom_site_aniso_label
 _atom_site_aniso_U_11
 _atom_site_aniso_U_22
 _atom_site_aniso_U_33
 _atom_site_aniso_U_23
 _atom_site_aniso_U_13
 _atom_site_aniso_U_12
Pt1 0.02431(7) 0.02574(7) 0.02169(7) -0.00151(4) 0.00259(5) 0.00127(4)
Pt2 0.02351(7) 0.02231(7) 0.02728(7) -0.00280(4) 0.00347(5) -0.00066(4)
Cl1 0.0738(8) 0.0525(7) 0.0597(7) -0.0232(5) -0.0124(6) 0.0299(6)
Si1 0.0315(5) 0.0405(5) 0.0287(5) 0.0020(4) -0.0007(4) 0.0115(4)
Si2 0.0281(4) 0.0205(4) 0.0298(4) -0.0042(3) 0.0026(4) 0.0001(3)
N1 0.0304(14) 0.0356(15) 0.0241(14) 0.0013(12) -0.0006(11) -0.0011(12)
N2 0.0379(16) 0.0439(18) 0.0258(15) 0.0042(13) 0.0031(12) 0.0017(14)
N3 0.053(2) 0.051(2) 0.047(2) 0.0023(17) -0.0030(17) -0.0273(18)
C1 0.0247(15) 0.0269(16) 0.0316(17) -0.0043(13) 0.0011(12) 0.0014(12)
C2 0.0331(17) 0.0283(16) 0.0227(15) 0.0031(12) 0.0004(13) -0.0009(13)
C3 0.048(3) 0.072(3) 0.054(3) 0.027(2) -0.019(2) -0.016(2)
C4 0.056(2) 0.0302(18) 0.039(2) -0.0041(16) 0.0056(18) -0.0035(17)
C5 0.071(3) 0.036(2) 0.039(2) -0.0001(17) 0.020(2) 0.010(2)
C6 0.0268(16) 0.0321(17) 0.0338(18) 0.0005(14) 0.0042(13) 0.0029(13)
C7 0.039(2) 0.057(2) 0.0229(16) 0.0044(16) 0.0018(14) 0.0039(18)
C8 0.053(3) 0.059(3) 0.041(2) 0.001(2) -0.0074(19) -0.004(2)
C9 0.055(3) 0.061(3) 0.036(2) 0.0160(19) 0.0055(18) -0.003(2)
C10 0.051(3) 0.079(3) 0.040(2) -0.007(2) 0.011(2) 0.012(2)
C11 0.0335(18) 0.0346(18) 0.0364(19) -0.0008(15) 0.0009(15) -0.0046(15)
C12 0.076(4) 0.061(3) 0.066(3) -0.001(3) -0.004(3) -0.044(3)
C13 0.095(6) 0.057(4) 0.211(12) -0.033(5) 0.012(6) -0.010(4)
C14 0.102(6) 0.093(5) 0.113(6) 0.038(5) 0.002(5) -0.051(5)
C15 0.060(4) 0.077(4) 0.132(6) -0.007(4) -0.025(4) -0.029(3)
C16 0.032(2) 0.078(3) 0.051(3) 0.026(2) 0.0104(18) 0.013(2)
C17 0.061(4) 0.108(6) 0.106(5) 0.029(5) 0.029(4) -0.025(4)
C18 0.092(6) 0.132(8) 0.213(13) 0.073(8) 0.047(7) -0.032(6)
C19 0.051(4) 0.190(11) 0.144(8) 0.099(8) 0.035(4) -0.016(5)
C20 0.056(4) 0.201(11) 0.089(5) 0.059(6) 0.037(4) 0.014(5)
C21 0.059(3) 0.121(6) 0.069(4) 0.024(4) 0.027(3) 0.034(4)
C22 0.0318(17) 0.0223(15) 0.0402(19) -0.0010(13) 0.0007(14) -0.0041(13)
C23 0.059(3) 0.0266(18) 0.049(2) -0.0072(16) -0.003(2) 0.0067(17)
C24 0.071(3) 0.0229(19) 0.070(3) 0.0029(19) -0.007(2) 0.0007(19)
C25 0.064(3) 0.032(2) 0.059(3) 0.0118(19) 0.002(2) -0.0085(19)
C26 0.053(3) 0.045(2) 0.051(2) 0.0087(19) 0.013(2) -0.0029(19)
C27 0.041(2) 0.0292(18) 0.048(2) 0.0049(16) 0.0116(17) 0.0008(15)
C28 0.0290(16) 0.0305(17) 0.0355(18) -0.0094(14) 0.0045(14) -0.0072(13)
C29 0.0321(18) 0.054(2) 0.038(2) -0.0130(18) 0.0001(15) -0.0044(17)
C30 0.045(2) 0.079(3) 0.043(2) -0.021(2) -0.0062(19) -0.011(2)
C31 0.056(3) 0.066(3) 0.044(2) -0.029(2) 0.007(2) -0.021(2)
C32 0.053(2) 0.041(2) 0.057(3) -0.027(2) 0.019(2) -0.0160(19)
C33 0.0378(19) 0.0302(18) 0.047(2) -0.0124(16) 0.0070(16) -0.0059(15)
C34 0.046(2) 0.060(3) 0.063(3) 0.022(2) -0.024(2) -0.006(2)
C35 0.054(3) 0.045(2) 0.067(3) 0.004(2) 0.002(2) 0.003(2)
C36 0.059(3) 0.052(3) 0.056(3) 0.003(2) -0.003(2) 0.006(2)

#==============================================================================
_computing_data_collection                        'RAPID AUTO (Rigaku, ????)'
_computing_cell_refinement                        'RAPID AUTO'
_computing_data_reduction                         'RAPID AUTO'
_computing_structure_solution
                                      'SHELXT Version 2014/5 (Sheldrick, 2014)'
_computing_structure_refinement
                                      'SHELXL Version 2017/1 (Sheldrick, 2008)'
_computing_publication_material
                                          'CrystalStructure 4.3 (Rigaku, 2019)'
_computing_molecular_graphics                     'CrystalStructure 4.3'

#==============================================================================
# MOLECULAR GEOMETRY

_geom_special_details
;
 All esds (except the esd in the dihedral angle between two l.s. planes)
 are estimated using the full covariance matrix.  The cell esds are taken
 into account individually in the estimation of esds in distances, angles
 and torsion angles; correlations between esds in cell parameters are only
 used when they are defined by crystal symmetry.  An approximate (isotropic)
 treatment of cell esds is used for estimating esds involving l.s. planes.
;

loop_
 _geom_bond_atom_site_label_1
 _geom_bond_atom_site_label_2
 _geom_bond_distance
 _geom_bond_site_symmetry_2
 _geom_bond_publ_flag
Pt1 C1 1.936(3) . ?
Pt1 C6 1.945(4) . ?
Pt1 Si1 2.3496(10) . ?
Pt1 Pt2 2.7058(2) . ?
Pt1 Si2 2.8496(10) . ?
Pt2 C11 1.928(4) . ?
Pt2 Si2 2.3693(9) 3_666 ?
Pt2 Si2 2.3774(9) . ?
Pt2 Pt2 2.7233(3) 3_666 ?
Cl1 Si1 2.1527(16) . ?
Si1 C16 1.876(5) . ?
Si1 C34 1.890(5) . ?
Si2 C22 1.901(4) . ?
Si2 C28 1.903(4) . ?
N1 C1 1.156(5) . ?
N1 C2 1.459(4) . ?
N2 C6 1.150(5) . ?
N2 C7 1.457(5) . ?
N3 C11 1.148(5) . ?
N3 C12 1.463(6) . ?
C2 C3 1.515(6) . ?
C2 C4 1.528(5) . ?
C2 C5 1.532(5) . ?
C3 H3A 0.9800 . ?
C3 H3B 0.9800 . ?
C3 H3C 0.9800 . ?
C4 H4A 0.9800 . ?
C4 H4B 0.9800 . ?
C4 H4C 0.9800 . ?
C5 H5A 0.9800 . ?
C5 H5B 0.9800 . ?
C5 H5C 0.9800 . ?
C7 C8 1.524(6) . ?
C7 C10 1.528(6) . ?
C7 C9 1.527(6) . ?
C8 H8A 0.9800 . ?
C8 H8B 0.9800 . ?
C8 H8C 0.9800 . ?
C9 H9A 0.9800 . ?
C9 H9B 0.9800 . ?
C9 H9C 0.9800 . ?
C10 H10A 0.9800 . ?
C10 H10B 0.9800 . ?
C10 H10C 0.9800 . ?
C12 C14 1.472(10) . ?
C12 C15 1.518(9) . ?
C12 C13 1.561(11) . ?
C13 H13A 0.9800 . ?
C13 H13B 0.9800 . ?
C13 H13C 0.9800 . ?
C14 H14A 0.9800 . ?
C14 H14B 0.9800 . ?
C14 H14C 0.9800 . ?
C15 H15A 0.9800 . ?
C15 H15B 0.9800 . ?
C15 H15C 0.9800 . ?
C16 C17 1.384(10) . ?
C16 C21 1.416(8) . ?
C17 C18 1.400(9) . ?
C17 H17 0.9500 . ?
C18 C19 1.440(18) . ?
C18 H18 0.9500 . ?
C19 C20 1.356(16) . ?
C19 H19 0.9500 . ?
C20 C21 1.357(11) . ?
C20 H20 0.9500 . ?
C21 H21 0.9500 . ?
C22 C23 1.399(5) . ?
C22 C27 1.401(5) . ?
C23 C24 1.408(7) . ?
C23 H23 0.9500 . ?
C24 C25 1.364(7) . ?
C24 H24 0.9500 . ?
C25 C26 1.382(7) . ?
C25 H25 0.9500 . ?
C26 C27 1.384(6) . ?
C26 H26 0.9500 . ?
C27 H27 0.9500 . ?
C28 C29 1.402(6) . ?
C28 C33 1.412(5) . ?
C29 C30 1.386(6) . ?
C29 H29 0.9500 . ?
C30 C31 1.386(7) . ?
C30 H30 0.9500 . ?
C31 C32 1.379(8) . ?
C31 H31 0.9500 . ?
C32 C33 1.397(6) . ?
C32 H32 0.9500 . ?
C33 H33 0.9500 . ?
C34 C41 1.347(13) . ?
C34 C35 1.445(7) . ?
C34 C39 1.477(14) . ?
C35 C36 1.374(7) . ?
C36 C37 1.363(14) . ?
C36 C43 1.383(12) . ?
C37 C43 0.656(14) . ?
C37 C38 1.190(19) . ?
C37 C42 1.376(19) . ?
C38 C42 1.169(18) . ?
C38 C39 1.411(19) . ?
C38 C43 1.606(19) . ?
C38 C41 1.642(18) . ?
C39 C41 0.926(16) . ?
C39 C42 1.98(2) . ?
C41 C42 1.575(17) . ?
C42 C43 1.245(17) . ?

loop_
 _geom_angle_atom_site_label_1
 _geom_angle_atom_site_label_2
 _geom_angle_atom_site_label_3
 _geom_angle
 _geom_angle_site_symmetry_1
 _geom_angle_site_symmetry_3
 _geom_angle_publ_flag
C1 Pt1 C6 170.33(14) . . ?
C1 Pt1 Si1 87.80(10) . . ?
C6 Pt1 Si1 98.16(11) . . ?
C1 Pt1 Pt2 84.07(10) . . ?
C6 Pt1 Pt2 88.51(10) . . ?
Si1 Pt1 Pt2 165.84(3) . . ?
C1 Pt1 Si2 90.13(10) . . ?
C6 Pt1 Si2 89.93(11) . . ?
Si1 Pt1 Si2 141.24(3) . . ?
Pt2 Pt1 Si2 50.593(18) . . ?
C11 Pt2 Si2 90.42(12) . 3_666 ?
C11 Pt2 Si2 159.25(12) . . ?
Si2 Pt2 Si2 109.98(3) 3_666 . ?
C11 Pt2 Pt1 91.83(12) . . ?
Si2 Pt2 Pt1 177.55(2) 3_666 . ?
Si2 Pt2 Pt1 67.84(2) . . ?
C11 Pt2 Pt2 145.36(12) . 3_666 ?
Si2 Pt2 Pt2 55.13(2) 3_666 3_666 ?
Si2 Pt2 Pt2 54.85(2) . 3_666 ?
Pt1 Pt2 Pt2 122.679(8) . 3_666 ?
C16 Si1 C34 107.5(2) . . ?
C16 Si1 Cl1 103.9(2) . . ?
C34 Si1 Cl1 99.95(19) . . ?
C16 Si1 Pt1 113.18(16) . . ?
C34 Si1 Pt1 119.97(19) . . ?
Cl1 Si1 Pt1 110.47(6) . . ?
C22 Si2 C28 110.09(16) . . ?
C22 Si2 Pt2 110.73(12) . 3_666 ?
C28 Si2 Pt2 111.21(12) . 3_666 ?
C22 Si2 Pt2 124.01(12) . . ?
C28 Si2 Pt2 121.74(12) . . ?
Pt2 Si2 Pt2 70.02(3) 3_666 . ?
C22 Si2 Pt1 95.68(11) . . ?
C28 Si2 Pt1 95.47(11) . . ?
Pt2 Si2 Pt1 131.57(4) 3_666 . ?
Pt2 Si2 Pt1 61.57(2) . . ?
C1 N1 C2 174.2(4) . . ?
C6 N2 C7 176.4(4) . . ?
C11 N3 C12 161.5(5) . . ?
N1 C1 Pt1 175.3(3) . . ?
N1 C2 C3 107.7(3) . . ?
N1 C2 C4 107.0(3) . . ?
C3 C2 C4 110.7(4) . . ?
N1 C2 C5 107.5(3) . . ?
C3 C2 C5 112.7(4) . . ?
C4 C2 C5 110.9(3) . . ?
C2 C3 H3A 109.5 . . ?
C2 C3 H3B 109.5 . . ?
H3A C3 H3B 109.5 . . ?
C2 C3 H3C 109.5 . . ?
H3A C3 H3C 109.5 . . ?
H3B C3 H3C 109.5 . . ?
C2 C4 H4A 109.5 . . ?
C2 C4 H4B 109.5 . . ?
H4A C4 H4B 109.5 . . ?
C2 C4 H4C 109.5 . . ?
H4A C4 H4C 109.5 . . ?
H4B C4 H4C 109.5 . . ?
C2 C5 H5A 109.5 . . ?
C2 C5 H5B 109.5 . . ?
H5A C5 H5B 109.5 . . ?
C2 C5 H5C 109.5 . . ?
H5A C5 H5C 109.5 . . ?
H5B C5 H5C 109.5 . . ?
N2 C6 Pt1 175.6(3) . . ?
N2 C7 C8 106.7(3) . . ?
N2 C7 C10 107.7(3) . . ?
C8 C7 C10 112.8(4) . . ?
N2 C7 C9 107.0(4) . . ?
C8 C7 C9 111.5(4) . . ?
C10 C7 C9 110.9(4) . . ?
C7 C8 H8A 109.5 . . ?
C7 C8 H8B 109.5 . . ?
H8A C8 H8B 109.5 . . ?
C7 C8 H8C 109.5 . . ?
H8A C8 H8C 109.5 . . ?
H8B C8 H8C 109.5 . . ?
C7 C9 H9A 109.5 . . ?
C7 C9 H9B 109.5 . . ?
H9A C9 H9B 109.5 . . ?
C7 C9 H9C 109.5 . . ?
H9A C9 H9C 109.5 . . ?
H9B C9 H9C 109.5 . . ?
C7 C10 H10A 109.5 . . ?
C7 C10 H10B 109.5 . . ?
H10A C10 H10B 109.5 . . ?
C7 C10 H10C 109.5 . . ?
H10A C10 H10C 109.5 . . ?
H10B C10 H10C 109.5 . . ?
N3 C11 Pt2 177.0(4) . . ?
N3 C12 C14 107.8(5) . . ?
N3 C12 C15 106.9(5) . . ?
C14 C12 C15 116.5(6) . . ?
N3 C12 C13 106.3(5) . . ?
C14 C12 C13 107.7(7) . . ?
C15 C12 C13 111.1(6) . . ?
C12 C13 H13A 109.5 . . ?
C12 C13 H13B 109.5 . . ?
H13A C13 H13B 109.5 . . ?
C12 C13 H13C 109.5 . . ?
H13A C13 H13C 109.5 . . ?
H13B C13 H13C 109.5 . . ?
C12 C14 H14A 109.5 . . ?
C12 C14 H14B 109.5 . . ?
H14A C14 H14B 109.5 . . ?
C12 C14 H14C 109.5 . . ?
H14A C14 H14C 109.5 . . ?
H14B C14 H14C 109.5 . . ?
C12 C15 H15A 109.5 . . ?
C12 C15 H15B 109.5 . . ?
H15A C15 H15B 109.5 . . ?
C12 C15 H15C 109.5 . . ?
H15A C15 H15C 109.5 . . ?
H15B C15 H15C 109.5 . . ?
C17 C16 C21 117.9(6) . . ?
C17 C16 Si1 118.8(4) . . ?
C21 C16 Si1 123.2(5) . . ?
C16 C17 C18 121.4(9) . . ?
C16 C17 H17 119.3 . . ?
C18 C17 H17 119.3 . . ?
C17 C18 C19 117.5(10) . . ?
C17 C18 H18 121.2 . . ?
C19 C18 H18 121.2 . . ?
C20 C19 C18 120.8(7) . . ?
C20 C19 H19 119.6 . . ?
C18 C19 H19 119.6 . . ?
C19 C20 C21 120.1(9) . . ?
C19 C20 H20 119.9 . . ?
C21 C20 H20 119.9 . . ?
C20 C21 C16 122.0(9) . . ?
C20 C21 H21 119.0 . . ?
C16 C21 H21 119.0 . . ?
C23 C22 C27 116.5(4) . . ?
C23 C22 Si2 125.9(3) . . ?
C27 C22 Si2 117.6(3) . . ?
C22 C23 C24 120.9(4) . . ?
C22 C23 H23 119.5 . . ?
C24 C23 H23 119.5 . . ?
C25 C24 C23 120.7(4) . . ?
C25 C24 H24 119.6 . . ?
C23 C24 H24 119.6 . . ?
C24 C25 C26 119.5(4) . . ?
C24 C25 H25 120.3 . . ?
C26 C25 H25 120.3 . . ?
C25 C26 C27 120.1(4) . . ?
C25 C26 H26 119.9 . . ?
C27 C26 H26 119.9 . . ?
C26 C27 C22 122.2(4) . . ?
C26 C27 H27 118.9 . . ?
C22 C27 H27 118.9 . . ?
C29 C28 C33 116.8(3) . . ?
C29 C28 Si2 119.5(3) . . ?
C33 C28 Si2 123.7(3) . . ?
C30 C29 C28 121.7(4) . . ?
C30 C29 H29 119.2 . . ?
C28 C29 H29 119.2 . . ?
C31 C30 C29 120.4(5) . . ?
C31 C30 H30 119.8 . . ?
C29 C30 H30 119.8 . . ?
C32 C31 C30 119.6(4) . . ?
C32 C31 H31 120.2 . . ?
C30 C31 H31 120.2 . . ?
C31 C32 C33 120.2(4) . . ?
C31 C32 H32 119.9 . . ?
C33 C32 H32 119.9 . . ?
C32 C33 C28 121.3(4) . . ?
C32 C33 H33 119.4 . . ?
C28 C33 H33 119.4 . . ?
C41 C34 C35 112.5(6) . . ?
C41 C34 C39 38.0(7) . . ?
C35 C34 C39 112.0(7) . . ?
C41 C34 Si1 127.5(6) . . ?
C35 C34 Si1 119.1(4) . . ?
C39 C34 Si1 120.7(6) . . ?
C36 C35 C34 122.3(5) . . ?
C37 C36 C35 111.2(7) . . ?
C37 C36 C43 27.6(6) . . ?
C35 C36 C43 122.2(7) . . ?
C43 C37 C38 118(2) . . ?
C43 C37 C36 77.9(17) . . ?
C38 C37 C36 130.0(13) . . ?
C43 C37 C42 64.6(17) . . ?
C38 C37 C42 53.6(10) . . ?
C36 C37 C42 113.9(11) . . ?
C42 C38 C37 71.4(13) . . ?
C42 C38 C39 99.8(13) . . ?
C37 C38 C39 123.0(14) . . ?
C42 C38 C43 50.4(9) . . ?
C37 C38 C43 21.1(8) . . ?
C39 C38 C43 122.4(12) . . ?
C42 C38 C41 65.7(10) . . ?
C37 C38 C41 106.3(12) . . ?
C39 C38 C41 34.3(7) . . ?
C43 C38 C41 95.8(9) . . ?
C41 C39 C38 86.7(14) . . ?
C41 C39 C34 63.4(11) . . ?
C38 C39 C34 113.7(11) . . ?
C41 C39 C42 51.3(11) . . ?
C38 C39 C42 35.6(8) . . ?
C34 C39 C42 95.3(8) . . ?
C39 C41 C34 78.6(12) . . ?
C39 C41 C42 101.4(14) . . ?
C34 C41 C42 123.6(10) . . ?
C39 C41 C38 59.0(12) . . ?
C34 C41 C38 107.6(9) . . ?
C42 C41 C38 42.5(7) . . ?
C38 C42 C43 83.4(12) . . ?
C38 C42 C37 55.1(11) . . ?
C43 C42 C37 28.4(7) . . ?
C38 C42 C41 71.8(11) . . ?
C43 C42 C41 117.0(11) . . ?
C37 C42 C41 101.2(11) . . ?
C38 C42 C39 44.6(9) . . ?
C43 C42 C39 108.1(11) . . ?
C37 C42 C39 83.9(10) . . ?
C41 C42 C39 27.3(6) . . ?
C37 C43 C42 87.0(19) . . ?
C37 C43 C36 74.5(17) . . ?
C42 C43 C36 121.6(11) . . ?
C37 C43 C38 40.9(16) . . ?
C42 C43 C38 46.3(9) . . ?
C36 C43 C38 101.3(9) . . ?

loop_
 _geom_torsion_atom_site_label_1
 _geom_torsion_atom_site_label_2
 _geom_torsion_atom_site_label_3
 _geom_torsion_atom_site_label_4
 _geom_torsion
 _geom_torsion_site_symmetry_1
 _geom_torsion_site_symmetry_2
 _geom_torsion_site_symmetry_3
 _geom_torsion_site_symmetry_4
 _geom_torsion_publ_flag
C11 N3 C12 C14 -91.9(16) . . . . ?
C11 N3 C12 C15 142.0(14) . . . . ?
C11 N3 C12 C13 23.3(17) . . . . ?
C34 Si1 C16 C17 -99.4(5) . . . . ?
Cl1 Si1 C16 C17 155.3(5) . . . . ?
Pt1 Si1 C16 C17 35.4(5) . . . . ?
C34 Si1 C16 C21 84.9(5) . . . . ?
Cl1 Si1 C16 C21 -20.5(5) . . . . ?
Pt1 Si1 C16 C21 -140.3(4) . . . . ?
C21 C16 C17 C18 -3.5(11) . . . . ?
Si1 C16 C17 C18 -179.5(8) . . . . ?
C16 C17 C18 C19 0.2(15) . . . . ?
C17 C18 C19 C20 4.6(16) . . . . ?
C18 C19 C20 C21 -6.0(15) . . . . ?
C19 C20 C21 C16 2.5(12) . . . . ?
C17 C16 C21 C20 2.3(10) . . . . ?
Si1 C16 C21 C20 178.1(6) . . . . ?
C27 C22 C23 C24 0.0(6) . . . . ?
Si2 C22 C23 C24 -179.7(4) . . . . ?
C22 C23 C24 C25 -0.4(8) . . . . ?
C23 C24 C25 C26 0.5(8) . . . . ?
C24 C25 C26 C27 -0.3(8) . . . . ?
C25 C26 C27 C22 -0.1(7) . . . . ?
C23 C22 C27 C26 0.3(6) . . . . ?
Si2 C22 C27 C26 179.9(4) . . . . ?
C33 C28 C29 C30 -0.4(6) . . . . ?
Si2 C28 C29 C30 175.9(4) . . . . ?
C28 C29 C30 C31 -0.4(7) . . . . ?
C29 C30 C31 C32 1.0(8) . . . . ?
C30 C31 C32 C33 -0.7(7) . . . . ?
C31 C32 C33 C28 -0.2(6) . . . . ?
C29 C28 C33 C32 0.7(6) . . . . ?
Si2 C28 C33 C32 -175.4(3) . . . . ?
C16 Si1 C34 C41 -19.1(9) . . . . ?
Cl1 Si1 C34 C41 89.0(8) . . . . ?
Pt1 Si1 C34 C41 -150.3(8) . . . . ?
C16 Si1 C34 C35 172.5(4) . . . . ?
Cl1 Si1 C34 C35 -79.3(5) . . . . ?
Pt1 Si1 C34 C35 41.4(5) . . . . ?
C16 Si1 C34 C39 26.4(8) . . . . ?
Cl1 Si1 C34 C39 134.5(8) . . . . ?
Pt1 Si1 C34 C39 -104.7(8) . . . . ?
C41 C34 C35 C36 7.5(9) . . . . ?
C39 C34 C35 C36 -33.7(9) . . . . ?
Si1 C34 C35 C36 177.5(4) . . . . ?
C34 C35 C36 C37 22.1(10) . . . . ?
C34 C35 C36 C43 -6.4(10) . . . . ?
C35 C36 C37 C43 -119.4(16) . . . . ?
C35 C36 C37 C38 -3(2) . . . . ?
C43 C36 C37 C38 117(3) . . . . ?
C35 C36 C37 C42 -64.5(13) . . . . ?
C43 C36 C37 C42 55.0(16) . . . . ?
C43 C37 C38 C42 6(2) . . . . ?
C36 C37 C38 C42 -92.1(18) . . . . ?
C43 C37 C38 C39 95(3) . . . . ?
C36 C37 C38 C39 -2(3) . . . . ?
C42 C37 C38 C39 89.8(17) . . . . ?
C36 C37 C38 C43 -98(3) . . . . ?
C42 C37 C38 C43 -6(2) . . . . ?
C43 C37 C38 C41 62(3) . . . . ?
C36 C37 C38 C41 -36(2) . . . . ?
C42 C37 C38 C41 56.5(11) . . . . ?
C42 C38 C39 C41 4.9(16) . . . . ?
C37 C38 C39 C41 -69(2) . . . . ?
C43 C38 C39 C41 -44.0(18) . . . . ?
C42 C38 C39 C34 63.9(15) . . . . ?
C37 C38 C39 C34 -10(2) . . . . ?
C43 C38 C39 C34 15.0(19) . . . . ?
C41 C38 C39 C34 59.0(12) . . . . ?
C37 C38 C39 C42 -74.1(17) . . . . ?
C43 C38 C39 C42 -48.9(12) . . . . ?
C41 C38 C39 C42 -4.9(16) . . . . ?
C35 C34 C39 C41 98.7(12) . . . . ?
Si1 C34 C39 C41 -113.0(12) . . . . ?
C41 C34 C39 C38 -73.1(14) . . . . ?
C35 C34 C39 C38 25.6(14) . . . . ?
Si1 C34 C39 C38 173.9(9) . . . . ?
C41 C34 C39 C42 -41.5(10) . . . . ?
C35 C34 C39 C42 57.2(8) . . . . ?
Si1 C34 C39 C42 -154.5(6) . . . . ?
C38 C39 C41 C34 118.6(9) . . . . ?
C42 C39 C41 C34 122.3(10) . . . . ?
C38 C39 C41 C42 -3.7(12) . . . . ?
C34 C39 C41 C42 -122.3(10) . . . . ?
C34 C39 C41 C38 -118.6(9) . . . . ?
C42 C39 C41 C38 3.7(12) . . . . ?
C35 C34 C41 C39 -97.5(12) . . . . ?
Si1 C34 C41 C39 93.5(13) . . . . ?
C35 C34 C41 C42 -1.2(14) . . . . ?
C39 C34 C41 C42 96.3(16) . . . . ?
Si1 C34 C41 C42 -170.2(8) . . . . ?
C35 C34 C41 C38 -45.4(11) . . . . ?
C39 C34 C41 C38 52.1(12) . . . . ?
Si1 C34 C41 C38 145.7(7) . . . . ?
C42 C38 C41 C39 -174.7(18) . . . . ?
C37 C38 C41 C39 125.2(18) . . . . ?
C43 C38 C41 C39 143.9(15) . . . . ?
C42 C38 C41 C34 120.8(12) . . . . ?
C37 C38 C41 C34 60.7(15) . . . . ?
C39 C38 C41 C34 -64.5(13) . . . . ?
C43 C38 C41 C34 79.4(10) . . . . ?
C37 C38 C41 C42 -60.1(13) . . . . ?
C39 C38 C41 C42 174.7(18) . . . . ?
C43 C38 C41 C42 -41.4(9) . . . . ?
C37 C38 C42 C43 -2.7(11) . . . . ?
C39 C38 C42 C43 -124.3(12) . . . . ?
C41 C38 C42 C43 -121.3(10) . . . . ?
C39 C38 C42 C37 -121.6(14) . . . . ?
C43 C38 C42 C37 2.7(11) . . . . ?
C41 C38 C42 C37 -118.6(11) . . . . ?
C37 C38 C42 C41 118.6(11) . . . . ?
C39 C38 C42 C41 -3.0(10) . . . . ?
C43 C38 C42 C41 121.3(10) . . . . ?
C37 C38 C42 C39 121.6(14) . . . . ?
C43 C38 C42 C39 124.3(12) . . . . ?
C41 C38 C42 C39 3.0(10) . . . . ?
C43 C37 C42 C38 -174(2) . . . . ?
C36 C37 C42 C38 123.2(15) . . . . ?
C38 C37 C42 C43 174(2) . . . . ?
C36 C37 C42 C43 -62.4(17) . . . . ?
C43 C37 C42 C41 127.3(18) . . . . ?
C38 C37 C42 C41 -58.3(12) . . . . ?
C36 C37 C42 C41 65.0(14) . . . . ?
C43 C37 C42 C39 148.6(18) . . . . ?
C38 C37 C42 C39 -37.0(10) . . . . ?
C36 C37 C42 C39 86.2(11) . . . . ?
C39 C41 C42 C38 4.7(15) . . . . ?
C34 C41 C42 C38 -79.2(14) . . . . ?
C39 C41 C42 C43 77.0(18) . . . . ?
C34 C41 C42 C43 -6.9(18) . . . . ?
C38 C41 C42 C43 72.3(14) . . . . ?
C39 C41 C42 C37 51.9(16) . . . . ?
C34 C41 C42 C37 -32.0(15) . . . . ?
C38 C41 C42 C37 47.2(11) . . . . ?
C34 C41 C42 C39 -83.9(16) . . . . ?
C38 C41 C42 C39 -4.7(15) . . . . ?
C38 C37 C43 C42 -5(2) . . . . ?
C36 C37 C43 C42 124.0(9) . . . . ?
C38 C37 C43 C36 -129.1(19) . . . . ?
C42 C37 C43 C36 -124.0(9) . . . . ?
C36 C37 C43 C38 129.1(19) . . . . ?
C42 C37 C43 C38 5(2) . . . . ?
C38 C42 C43 C37 4.6(19) . . . . ?
C41 C42 C43 C37 -61(2) . . . . ?
C39 C42 C43 C37 -33.0(19) . . . . ?
C38 C42 C43 C36 74.3(14) . . . . ?
C37 C42 C43 C36 69.7(18) . . . . ?
C41 C42 C43 C36 8.6(18) . . . . ?
C39 C42 C43 C36 36.7(15) . . . . ?
C37 C42 C43 C38 -4.6(19) . . . . ?
C41 C42 C43 C38 -65.7(12) . . . . ?
C39 C42 C43 C38 -37.6(9) . . . . ?
C35 C36 C43 C37 73.6(18) . . . . ?
C37 C36 C43 C42 -76.4(19) . . . . ?
C35 C36 C43 C42 -2.7(16) . . . . ?
C37 C36 C43 C38 -31.2(15) . . . . ?
C35 C36 C43 C38 42.4(11) . . . . ?
C42 C38 C43 C37 -173(3) . . . . ?
C39 C38 C43 C37 -98(3) . . . . ?
C41 C38 C43 C37 -121(3) . . . . ?
C37 C38 C43 C42 173(3) . . . . ?
C39 C38 C43 C42 74.7(16) . . . . ?
C41 C38 C43 C42 51.5(11) . . . . ?
C42 C38 C43 C36 -123.3(13) . . . . ?
C37 C38 C43 C36 50(2) . . . . ?
C39 C38 C43 C36 -48.6(15) . . . . ?
C41 C38 C43 C36 -71.7(10) . . . . ?


#==============================================================================
# Additional structures and associated data_? identifiers
# should be added at this point if there is more than one 
# structure analysis in the CIF.

_shelx_res_file
;
TITL Pt4Si4Cl2
    shelxl.res
    created by SHELXL-2017/1 at 18:27:20 on 25-Oct-2022
CELL  0.41330 15.99177 12.53370 20.62579 90.00000 90.33080 90.00000
ZERR  2 0.00097 0.00076 0.00123 0.00000 0.00640 0.00000
LATT 1
SYMM .50-X, .50+Y, .50-Z
SFAC C H N PT SI CL
DISP    Pt   -0.47858    3.44508      8024.53
DISP    Si    0.02683    0.02287        53.26
DISP    Cl    0.05540    0.05295       123.32
DISP    N     0.00045    0.00097         2.27
DISP    C    -0.00009    0.00047         1.09
DISP    H     0.00000    0.00000         0.64
UNIT 156 188 12 8 8 4
OMIT     -5   1   2
OMIT      0   3   2
OMIT     -5   1   2
OMIT      0   3   2
OMIT      2   0   2
OMIT      5   1   2
OMIT      1   3   4
OMIT     -1   3   2
OMIT     -4   1   3
OMIT     -2   0   6
OMIT     -3   2   1
OMIT     -6   4   1
OMIT      5   1   3
OMIT     -6   3   4
OMIT      3   1   3
OMIT      7   4   4
OMIT     -2   2   5
OMIT     -4   2   2
OMIT      2   1   3
OMIT      3   2   3
OMIT     -5   0   3
OMIT      0   6   3
OMIT      0  10   3
OMIT     -4   0   4
OMIT     -5   3   3
OMIT     -5   1   3
OMIT      2   1   1
OMIT      1   3   9
OMIT     -2   1   2
OMIT     -5   0   9
OMIT      4   0   2
OMIT      5   3   1
OMIT      1   3  16
OMIT     -4   7   1
OMIT      6   6   6
OMIT      4   4   9
OMIT      0   7  10
OMIT     -3   1   1
OMIT      1   4   3
OMIT     -7   3   2
OMIT      2   3   2
OMIT     -3   4   6
OMIT     -9   9  14
OMIT     -7   1   7
OMIT      2   8  10
OMIT     -2   1  11
OMIT     12   7   2
OMIT      2   3   6
OMIT      8   3   4
OMIT     16   1   1
OMIT    -14   4   9
OMIT     14   7   7
OMIT      2   0   0
OMIT     -2   0   2
OMIT     -2   1   1
OMIT      1   3   3
OMIT      3   5   4
OMIT      1   3   5
OMIT      3   1   4
OMIT      2   1   2
OMIT     -5   4   2
OMIT     -2   4   5
OMIT     -2   1   3
OMIT      0   3   3
OMIT     -3   3   3
OMIT      7   3   2
OMIT      0   3   1
OMIT     -5   3   1
OMIT      4   3   0
OMIT      1   4   0
OMIT     -1   3   5
OMIT      3   2   1
OMIT      0   1   6
OMIT     -5   5   1
OMIT     -1   0   1
OMIT     -3   0   7
OMIT     -2   0  10
OMIT      2   2   0
OMIT      2   3   4
OMIT     -3   3   5
OMIT     -5   0   1
OMIT      6   4   1
OMIT      7   4   1
OMIT     -5   0   7
OMIT     -8   1  22
OMIT     -4   0   8
OMIT      5   4   0
OMIT      1   4   8
OMIT     -7   5  11
OMIT     -8   2   2
OMIT     -1   0  11
OMIT     -3   1   2
OMIT      0   5   5
OMIT     -7   1  13
OMIT     -9   1   3
OMIT     -3   0   1
OMIT      4   2   0
OMIT      0   5   3
OMIT     -2   3   6
OMIT     -3   0   3
OMIT      2   1   0
OMIT     -9   3  12
OMIT      0   2   0
OMIT     -4   2   3
OMIT     -1   0   3
OMIT     -1   0   7
OMIT      0   4   0
OMIT     -6   1   6
OMIT     -2   3   4
OMIT      4   1   4
OMIT      1   2   6
OMIT      4   4   3
OMIT     -4   3   2
OMIT     -2   7   2
OMIT     11   7  18
OMIT     -1   0   9
OMIT      5   0   3
OMIT     -9   2   8
OMIT     -3   2   2
OMIT      7   4   0
OMIT     -7   4   2
OMIT      3   4   9
OMIT     -6   4   3
OMIT      3   5  11
OMIT      1   0   1
OMIT      2   1   7
OMIT      1   2  10
OMIT     -4   2  13
OMIT     -3   2   4
OMIT     -2   1   4
OMIT     -3   4   4
OMIT      9   0  17
OMIT      5   0   1
OMIT      3   1  13
OMIT     -4   4   1
OMIT     -3   4   2
OMIT      8   1   2
OMIT      1   3   2
OMIT     10   0  12
OMIT      7   4   5
OMIT     -7   4  12
OMIT     -6   1   8
OMIT      4   1   2
OMIT      4   6   9
OMIT    -16   7   6
OMIT    -14   4  11
OMIT      3   1   0
OMIT     -2   6  14
L.S. 50
FMAP 2
PLAN 20
WPDB -2
HTAB
BOND $H
CONF
LIST 4
TEMP -173.0
ACTA
SIZE 0.040 0.020 0.010
WGHT    0.026700   10.873900
FVAR       0.15107
PT1   4    0.698039    0.360986    0.486467    11.00000    0.02431    0.02574 =
         0.02169   -0.00151    0.00259    0.00127
PT2   4    0.583918    0.518288    0.501569    11.00000    0.02351    0.02231 =
         0.02728   -0.00280    0.00347   -0.00066
CL1   6    0.786075    0.130341    0.398084    11.00000    0.07382    0.05250 =
         0.05968   -0.02318   -0.01238    0.02994
SI1   5    0.817311    0.258810    0.463126    11.00000    0.03154    0.04048 =
         0.02869    0.00197   -0.00065    0.01149
SI2   5    0.520092    0.349488    0.483523    11.00000    0.02807    0.02046 =
         0.02980   -0.00423    0.00262    0.00007
N1    3    0.703048    0.439205    0.344486    11.00000    0.03036    0.03560 =
         0.02409    0.00128   -0.00057   -0.00107
N2    3    0.698949    0.333707    0.635492    11.00000    0.03791    0.04392 =
         0.02584    0.00416    0.00315    0.00167
N3    3    0.720442    0.690914    0.506567    11.00000    0.05322    0.05128 =
         0.04748    0.00228   -0.00302   -0.02731
C1    1    0.698281    0.407264    0.396904    11.00000    0.02466    0.02686 =
         0.03155   -0.00433    0.00114    0.00142
C2    1    0.707196    0.490226    0.280988    11.00000    0.03307    0.02834 =
         0.02271    0.00309    0.00045   -0.00092
C3    1    0.620160    0.487892    0.251582    11.00000    0.04778    0.07172 =
         0.05367    0.02685   -0.01911   -0.01649
AFIX 137
H3A   2    0.581669    0.527380    0.279537    11.00000   -1.20000
H3B   2    0.601282    0.413777    0.247637    11.00000   -1.20000
H3C   2    0.621240    0.521010    0.208554    11.00000   -1.20000
AFIX   0
C4    1    0.736012    0.605067    0.292118    11.00000    0.05582    0.03019 =
         0.03883   -0.00412    0.00557   -0.00346
AFIX 137
H4A   2    0.736287    0.643373    0.250699    11.00000   -1.20000
H4B   2    0.792549    0.604891    0.310704    11.00000   -1.20000
H4C   2    0.697678    0.640579    0.322088    11.00000   -1.20000
AFIX   0
C5    1    0.770990    0.428460    0.240527    11.00000    0.07052    0.03598 =
         0.03853   -0.00008    0.01961    0.00987
AFIX 137
H5A   2    0.778693    0.464443    0.198803    11.00000   -1.20000
H5B   2    0.750571    0.355746    0.233055    11.00000   -1.20000
H5C   2    0.824519    0.425674    0.263837    11.00000   -1.20000
AFIX   0
C6    1    0.696847    0.340010    0.579869    11.00000    0.02682    0.03208 =
         0.03385    0.00051    0.00423    0.00292
C7    1    0.700670    0.332831    0.706112    11.00000    0.03895    0.05741 =
         0.02293    0.00440    0.00183    0.00390
C8    1    0.779515    0.392295    0.726805    11.00000    0.05301    0.05916 =
         0.04077    0.00144   -0.00736   -0.00434
AFIX 137
H8A   2    0.828573    0.357097    0.708228    11.00000   -1.20000
H8B   2    0.784037    0.391924    0.774208    11.00000   -1.20000
H8C   2    0.776652    0.466115    0.711289    11.00000   -1.20000
AFIX   0
C9    1    0.703500    0.216036    0.727159    11.00000    0.05466    0.06115 =
         0.03553    0.01602    0.00549   -0.00310
AFIX 137
H9A   2    0.754181    0.182439    0.710162    11.00000   -1.20000
H9B   2    0.654151    0.178736    0.710209    11.00000   -1.20000
H9C   2    0.703983    0.212002    0.774610    11.00000   -1.20000
AFIX   0
C10   1    0.620683    0.386661    0.729701    11.00000    0.05113    0.07886 =
         0.04009   -0.00703    0.01058    0.01219
AFIX 137
H10A  2    0.572030    0.351120    0.710297    11.00000   -1.20000
H10B  2    0.621027    0.461955    0.716895    11.00000   -1.20000
H10C  2    0.617698    0.381429    0.777038    11.00000   -1.20000
AFIX   0
C11   1    0.670079    0.625614    0.506371    11.00000    0.03348    0.03455 =
         0.03643   -0.00079    0.00089   -0.00459
C12   1    0.760700    0.795731    0.505398    11.00000    0.07580    0.06106 =
         0.06592   -0.00062   -0.00399   -0.04375
C13   1    0.694085    0.877248    0.529654    11.00000    0.09463    0.05710 =
         0.21144   -0.03277    0.01187   -0.00977
AFIX 137
H13A  2    0.680336    0.861782    0.574931    11.00000   -1.20000
H13B  2    0.643478    0.871400    0.502868    11.00000   -1.20000
H13C  2    0.716606    0.949756    0.526396    11.00000   -1.20000
AFIX   0
C14   1    0.779345    0.821677    0.437392    11.00000    0.10186    0.09309 =
         0.11333    0.03761    0.00162   -0.05066
AFIX 137
H14A  2    0.730496    0.805403    0.410241    11.00000   -1.20000
H14B  2    0.827160    0.779182    0.422896    11.00000   -1.20000
H14C  2    0.792792    0.897719    0.433764    11.00000   -1.20000
AFIX   0
C15   1    0.834807    0.790330    0.551634    11.00000    0.06004    0.07706 =
         0.13189   -0.00730   -0.02501   -0.02912
AFIX 137
H15A  2    0.869307    0.728192    0.541007    11.00000   -1.20000
H15B  2    0.814634    0.783891    0.596238    11.00000   -1.20000
H15C  2    0.868309    0.855419    0.547499    11.00000   -1.20000
AFIX   0
C16   1    0.899677    0.335651    0.418626    11.00000    0.03213    0.07797 =
         0.05130    0.02636    0.01045    0.01265
C17   1    0.910916    0.442472    0.433209    11.00000    0.06147    0.10781 =
         0.10640    0.02884    0.02939   -0.02549
AFIX  43
H17   2    0.877176    0.474614    0.465548    11.00000   -1.20000
AFIX   0
C18   1    0.970965    0.504208    0.401313    11.00000    0.09225    0.13213 =
         0.21309    0.07322    0.04666   -0.03244
AFIX  43
H18   2    0.978708    0.577467    0.411527    11.00000   -1.20000
AFIX   0
C19   1    1.020540    0.452487    0.352450    11.00000    0.05080    0.19029 =
         0.14404    0.09929    0.03483   -0.01570
AFIX  43
H19   2    1.064561    0.490627    0.332169    11.00000   -1.20000
AFIX   0
C20   1    1.005135    0.349974    0.335038    11.00000    0.05603    0.20060 =
         0.08890    0.05898    0.03689    0.01361
AFIX  43
H20   2    1.034686    0.318955    0.299940    11.00000   -1.20000
AFIX   0
C21   1    0.947581    0.291630    0.367665    11.00000    0.05900    0.12064 =
         0.06872    0.02355    0.02651    0.03382
AFIX  43
H21   2    0.939180    0.219091    0.355968    11.00000   -1.20000
AFIX   0
C22   1    0.511315    0.241290    0.547685    11.00000    0.03183    0.02232 =
         0.04024   -0.00097    0.00066   -0.00405
C23   1    0.539870    0.136250    0.541867    11.00000    0.05934    0.02660 =
         0.04925   -0.00720   -0.00341    0.00665
AFIX  43
H23   2    0.566615    0.114349    0.503072    11.00000   -1.20000
AFIX   0
C24   1    0.529532    0.062545    0.592688    11.00000    0.07065    0.02288 =
         0.06956    0.00295   -0.00696    0.00072
AFIX  43
H24   2    0.549074   -0.008539    0.587682    11.00000   -1.20000
AFIX   0
C25   1    0.491764    0.092051    0.649047    11.00000    0.06448    0.03156 =
         0.05869    0.01185    0.00172   -0.00848
AFIX  43
H25   2    0.485420    0.042022    0.683268    11.00000   -1.20000
AFIX   0
C26   1    0.462807    0.195275    0.655972    11.00000    0.05259    0.04516 =
         0.05118    0.00873    0.01330   -0.00292
AFIX  43
H26   2    0.436221    0.216286    0.695014    11.00000   -1.20000
AFIX   0
C27   1    0.472458    0.268087    0.606156    11.00000    0.04111    0.02920 =
         0.04832    0.00492    0.01156    0.00079
AFIX  43
H27   2    0.452043    0.338638    0.611797    11.00000   -1.20000
AFIX   0
C28   1    0.512846    0.288190    0.399262    11.00000    0.02899    0.03047 =
         0.03555   -0.00939    0.00451   -0.00721
C29   1    0.451277    0.324303    0.355825    11.00000    0.03215    0.05387 =
         0.03832   -0.01297    0.00008   -0.00437
AFIX  43
H29   2    0.411720    0.375624    0.370079    11.00000   -1.20000
AFIX   0
C30   1    0.446653    0.287034    0.292616    11.00000    0.04521    0.07906 =
         0.04330   -0.02146   -0.00619   -0.01123
AFIX  43
H30   2    0.403996    0.312606    0.264386    11.00000   -1.20000
AFIX   0
C31   1    0.503890    0.212681    0.270350    11.00000    0.05627    0.06589 =
         0.04352   -0.02941    0.00742   -0.02142
AFIX  43
H31   2    0.501079    0.188150    0.226812    11.00000   -1.20000
AFIX   0
C32   1    0.564944    0.174531    0.311785    11.00000    0.05255    0.04121 =
         0.05662   -0.02728    0.01934   -0.01601
AFIX  43
H32   2    0.603927    0.123015    0.296863    11.00000   -1.20000
AFIX   0
C33   1    0.569643    0.211412    0.375643    11.00000    0.03777    0.03021 =
         0.04693   -0.01242    0.00701   -0.00591
AFIX  43
H33   2    0.611883    0.184290    0.403712    11.00000   -1.20000
AFIX   0
C34   1    0.871390    0.181283    0.529863    11.00000    0.04644    0.06033 =
         0.06265    0.02156   -0.02399   -0.00567
C35   1    0.821322    0.124921    0.576876    11.00000    0.05430    0.04509 =
         0.06654    0.00449    0.00155    0.00313
C36   1    0.856265    0.063674    0.625191    11.00000    0.05855    0.05236 =
         0.05580    0.00262   -0.00315    0.00589
C37   1    0.936813    0.093321    0.637376    10.50000    0.06792
C38   1    0.979049    0.158739    0.611512    10.50000    0.07657
C39   1    0.951173    0.219266    0.557921    10.50000    0.07312
C41   1    0.953150    0.156401    0.534358    10.50000    0.06024
C42   1    0.989988    0.076599    0.586139    10.50000    0.07027
C43   1    0.941178    0.043434    0.628435    10.50000    0.05261
HKLF 4


REM  Pt4Si4Cl2
REM R1 =  0.0259 for    8951 Fo > 4sig(Fo)  and  0.0270 for all    9323 data
REM    430 parameters refined using      0 restraints

END

WGHT      0.0262     11.1435

REM No hydrogen bonds found for HTAB generation

REM Highest difference peak  2.137,  deepest hole -1.452,  1-sigma level  0.127
Q1    1   0.8170  0.1784  0.3801  11.00000  0.05    2.14
Q2    1   0.9872  0.0248  0.5299  11.00000  0.05    1.89
Q3    1   0.9364  0.0886  0.4901  11.00000  0.05    1.80
Q4    1   0.8916  0.1885  0.5799  11.00000  0.05    1.40
Q5    1   0.9865  0.0315  0.5989  11.00000  0.05    0.94
Q6    1   0.9372  0.1417  0.6204  11.00000  0.05    0.94
Q7    1   0.8110  0.7593  0.4995  11.00000  0.05    0.91
Q8    1   1.0338  0.5230  0.3871  11.00000  0.05    0.67
Q9    1   0.8814  0.7098  0.4767  11.00000  0.05    0.65
Q10   1   0.8475  0.3093  0.4551  11.00000  0.05    0.60
Q11   1   0.9912  0.1192  0.5927  11.00000  0.05    0.59
Q12   1   0.7653  0.1456  0.4084  11.00000  0.05    0.59
Q13   1   0.8945  0.1675  0.5045  11.00000  0.05    0.57
Q14   1   0.8193  0.0028  0.6526  11.00000  0.05    0.51
Q15   1   0.5405  0.0789  0.6357  11.00000  0.05    0.50
Q16   1   0.9633  0.4985  0.3850  11.00000  0.05    0.50
Q17   1   0.7639  0.8527  0.5787  11.00000  0.05    0.49
Q18   1   0.7552  0.8650  0.4801  11.00000  0.05    0.48
Q19   1   0.9365  0.0711  0.6487  11.00000  0.05    0.46
Q20   1   0.9792  0.3420  0.3935  11.00000  0.05    0.46
;

_shelx_res_checksum   13533

_shelx_hkl_file
;
   0   0   1    0.08    0.16
   0   0   1   -0.04    0.16
   0   0   1    0.13    0.17
   0   0   2 8347.52 1615.76
   0   0   2 9533.50 1844.41
   0   0   2 9999.00 1940.15
   0   0  -2 9069.52 1737.35
   0   0  -2 9918.30 1906.01
   0   0  -2 8510.79 1673.17
   0   0   3    0.38    0.53
   0   0   3   -0.38    0.53
   0   0   3    0.21    0.52
   0   0  -3   -0.53    0.55
   0   0  -3   -0.28    0.48
   0   0  -3    0.67    0.60
   0   0   4 7018.36 1166.90
   0   0   4 7551.71 1257.01
   0   0   4 6409.32 1097.89
   0   0  -4 7860.78 1278.94
   0   0  -4 7558.02 1260.66
   0   0  -4 5155.30  918.13
   0   0   5   -0.48    0.85
   0   0   5    1.33    0.87
   0   0   5    0.20    0.74
   0   0  -5    0.80    1.07
   0   0  -5    0.36    0.92
   0   0  -5    0.53    0.92
   0   0   6 4196.09  569.85
   0   0   6 4107.26  567.68
   0   0   6 4006.20  561.31
   0   0  -6 4278.17  576.80
   0   0  -6 4184.03  577.73
   0   0  -6 6111.14  800.85
   0   0   7   -0.60    0.71
   0   0   7    0.09    0.81
   0   0   7   -0.98    0.88
   0   0  -7   -1.06    0.79
   0   0  -7    0.66    0.95
   0   0  -7   -0.19    0.96
   0   0   8 7350.54 1219.15
   0   0   8 6537.93 1121.85
   0   0  -8 6397.37 1082.08
   0   0  -8 4559.51  850.51
   0   0   9    0.27    0.99
   0   0  10 3294.05  454.52
   0   0  10 4035.52  555.16
   0   0  10 3765.46  521.89
   0   0  11    2.35    1.24
   0   0  11    0.11    1.00
   0   0  11    1.56    0.96
   0   0  11   -1.64    0.95
   0   0  11    1.12    0.96
   0   0  12 1385.34  138.69
   0   0  12 1781.92  168.37
   0   0  12 1592.84  161.26
   0   0  12 1713.17  161.16
   0   0  12 1814.99  174.04
   0   0  13    0.33    1.18
   0   0  13    1.48    1.33
   0   0  13    0.32    1.09
   0   0  13    1.13    1.01
   0   0  13   -0.85    0.86
   0   0  13   -0.12    1.04
   0   0  14 1347.01  140.65
   0   0  14 1558.96  151.74
   0   0  14 1398.46  144.24
   0   0  14 2069.22  202.58
   0   0  14 1686.39  161.97
   0   0  14 1509.02  154.16
   0   0  15   -1.58    1.32
   0   0  15    2.17    1.12
   0   0  15    0.59    1.22
   0   0  15    2.20    1.56
   0   0  15    2.05    1.28
   0   0  15    1.54    1.24
   0   0  16  336.48   24.54
   0   0  16  330.85   23.36
   0   0  16  424.43   28.22
   0   0  16  395.36   29.54
   0   0  16  410.49   27.29
   0   0  16  410.69   28.24
   0   0  17   -0.86    1.18
   0   0  17   -0.83    1.31
   0   0  17    1.18    1.38
   0   0  17    0.57    1.58
   0   0  17    1.61    1.24
   0   0  17    0.05    1.17
   0   0  18  439.43   31.42
   0   0  18  412.23   31.48
   0   0  18  370.71   32.32
   0   0  18  538.25   36.20
   0   0  18  420.00   32.03
   0   0  19    0.90    1.42
   0   0  19    2.84    1.32
   0   0  19    1.16    1.31
   0   0  19    1.33    1.55
   0   0  19   -0.20    1.28
   0   0  19    0.91    1.41
   0   0  20  206.11   15.76
   0   0  20  241.28   16.90
   0   0  20  237.07   17.45
   0   0  20  279.19   20.86
   0   0  20  205.44   15.42
   0   0  20  248.26   17.85
   0   0  21    1.67    1.28
   0   0  21    0.80    1.21
   0   0  21    0.88    1.56
   0   0  21    0.83    1.61
   0   0  21    0.11    1.39
   0   0  21    0.99    1.89
   0   0  22  121.06    9.15
   0   0  22  123.74    9.01
   0   0  22  105.90    8.75
   0   0  22   89.74    9.01
   0   0  22  140.08    9.78
   0   0  22  107.91    8.82
   0   0  23    0.32    1.28
   0   0  23   -0.12    1.27
   0   0  23   -0.92    1.45
   0   0  23   -0.13    1.85
   0   0  23    0.44    1.44
   0   0  23    2.66    1.91
   0   0  24   39.75    4.00
   0   0  24   31.03    3.48
   0   0  24   30.17    3.60
   0   0  24   24.28    3.24
   0   0  24   32.30    4.00
   0   0  25    0.53    1.62
   0   0  25    0.58    1.68
   0   0  25    3.20    1.82
   0   0  25    2.92    1.83
   0   0  26   11.44    2.56
   0   0  26    5.75    2.15
   0   0  26   10.29    2.53
   0   1   0   -0.28    0.48
   0   1   0    0.47    0.20
   0  -1   0    0.09    0.37
   0  -1   0    0.15    0.30
   0  -1   0    1.00    0.40
   0   1   1 4443.88  592.75
   0   1   1 5079.76  658.17
   0  -1   1 5315.02  691.24
   0  -1   1 5039.32  648.23
   0  -1   1 5031.98  561.06
   0  -1  -1 5207.61  675.68
   0   1   2  151.84    5.23
   0   1  -2  161.33    5.46
   0   1   2  148.69    5.47
   0   1  -2  155.22    4.95
   0  -1   2  148.27    4.88
   0  -1  -2  153.22    5.23
   0  -1   2  144.32    5.11
   0  -1  -2  156.77    5.62
   0  -1   2  161.22    3.59
   0   1   3 3837.52  461.35
   0   1   3 3417.39  422.43
   0   1  -3 3999.79  467.87
   0   1   3 4032.93  496.35
   0   1  -3 4060.14  486.79
   0  -1   3 4170.52  486.78
   0  -1   3 3976.49  427.60
   0  -1  -3 4164.21  492.06
   0  -1   3 3898.64  472.73
   0  -1   3 3982.57  435.11
   0  -1  -3 4677.50  547.51
   0   1   4  255.10   10.52
   0   1   4  265.22   10.93
   0   1   4  247.95   11.16
   0   1  -4  231.60   10.15
   0   1  -4  265.46   10.53
   0  -1   4  247.12   10.47
   0  -1  -4  238.61   10.10
   0  -1   4  285.12   10.07
   0  -1  -4  255.99   11.43
   0  -1   4  260.00   10.27
   0  -1  -4  282.33   11.40
   0   1   5 5711.37  947.74
   0   1   5 6497.75 1065.09
   0   1   5 5874.54 1005.27
   0   1  -5 6551.35 1065.10
   0   1  -5 4671.94  797.97
   0  -1   5 6660.45 1046.91
   0  -1   5 6672.09 1080.33
   0  -1  -5 5865.79  974.00
   0  -1   5 6119.49  956.22
   0  -1  -5 6226.37 1058.09
   0  -1   5 6458.34 1042.95
   0  -1  -5 6376.30 1056.44
   0   1   6   95.17    4.64
   0   1   6   93.57    4.79
   0   1   6  101.99    5.25
   0   1  -6  106.62    4.83
   0  -1   6  122.88    4.94
   0  -1   6  115.50    4.97
   0  -1   6   99.57    4.66
   0  -1  -6   95.04    4.68
   0  -1   6  103.16    4.34
   0  -1  -6  103.60    5.28
   0  -1  -6  114.07    5.37
   0   1   7 3201.27  397.41
   0   1  -7 3253.01  400.30
   0   1   7 3383.07  432.37
   0   1  -7 3450.16  419.83
   0  -1   7 3499.33  416.41
   0  -1   7 3611.68  434.06
   0  -1  -7 3089.79  391.73
   0  -1   7 4721.94  538.85
   0  -1   7 3325.92  393.08
   0  -1  -7 3060.66  393.99
   0   1   8  652.07   39.78
   0   1  -8  658.79   39.70
   0  -1   8  604.53   35.84
   0  -1   8  677.37   40.27
   0  -1   8  794.65   44.99
   0  -1  -8  643.10   39.43
   0  -1   8  645.70   39.31
   0  -1  -8  648.25   42.25
   0  -1  -8  634.75   40.74
   0   1   9 2650.14  324.60
   0   1   9 3449.69  406.98
   0  -1   9 2937.95  341.95
   0   1  10  595.31   40.69
   0   1  10  591.80   39.83
   0   1  10  680.14   46.25
   0  -1  10  645.34   39.32
   0   1  11 1522.42  152.67
   0   1  11 1596.58  160.58
   0   1  11 1798.34  181.03
   0  -1  11 1475.20  146.04
   0  -1  11 1856.82  170.46
   0  -1  11 1504.21  147.01
   0  -1  11 2233.81  204.55
   0  -1 -11 1644.04  157.66
   0  -1 -11 1913.00  182.93
   0   1  12 1031.93   86.21
   0   1  12 1081.48   86.36
   0   1  12 1101.74   85.77
   0  -1  12  923.26   77.40
   0  -1  12  907.77   72.70
   0  -1  12  812.65   66.96
   0  -1  12 1025.26   77.58
   0  -1  12  898.02   75.41
   0  -1 -12 1067.34   81.01
   0  -1 -12 1095.47   86.79
   0   1  13 1879.62  200.09
   0   1  13 1614.31  167.61
   0   1  13 1823.67  187.29
   0   1  13 1775.17  186.33
   0  -1  13 1623.51  167.12
   0  -1  13 2415.83  235.91
   0  -1  13 1587.71  165.29
   0  -1  13 1424.90  152.19
   0  -1  13 1722.30  173.18
   0  -1  13 1909.31  194.88
   0  -1 -13 1648.77  170.29
   0  -1 -13 2245.35  220.81
   0   1  14  567.29   39.09
   0   1  14  492.26   37.00
   0   1  14  538.46   39.80
   0   1  14  638.63   46.09
   0  -1  14  509.31   39.03
   0  -1  14  558.04   37.98
   0  -1  14  521.67   36.93
   0  -1  14  595.63   42.13
   0  -1 -14  614.25   40.95
   0   1  15 1055.86   94.27
   0   1  15  976.87   81.99
   0   1  15  879.52   79.16
   0   1  15  944.66   84.06
   0  -1  15  960.12   80.71
   0  -1  15 1197.44  100.88
   0  -1  15  907.82   77.43
   0  -1  15 1160.03   92.06
   0  -1  15  992.41   81.88
   0  -1  15  770.19   72.69
   0  -1 -15 1089.39   94.03
   0   1  16  340.31   23.96
   0   1  16  345.61   23.03
   0   1  16  381.21   26.26
   0  -1  16  372.06   24.23
   0  -1  16  357.01   23.83
   0  -1  16  284.03   20.83
   0  -1  16  365.80   23.81
   0  -1  16  377.11   25.66
   0  -1 -16  372.64   24.39
   0   1  17  440.58   33.86
   0   1  17  615.98   48.65
   0   1  17  498.40   38.33
   0   1  17  478.01   36.84
   0  -1  17  686.11   51.66
   0  -1  17  483.13   35.89
   0  -1  17  496.94   36.46
   0  -1  17  458.77   34.18
   0  -1  17  428.94   34.72
   0  -1 -17  486.13   35.66
   0  -1 -17  597.22   43.94
   0   1  18  233.30   17.11
   0   1  18  321.97   20.54
   0   1  18  273.67   19.77
   0   1  18  267.27   19.29
   0   1  18  350.44   25.21
   0  -1  18  245.67   19.52
   0  -1  18  274.09   18.41
   0  -1  18  263.35   18.16
   0  -1  18  262.30   18.26
   0  -1  18  290.30   19.26
   0  -1  18  233.57   17.79
   0   1  19  460.81   35.88
   0   1  19  382.57   27.14
   0   1  19  349.77   25.61
   0   1  19  348.80   26.75
   0   1  19  349.12   26.65
   0  -1  19  347.66   25.57
   0  -1  19  342.77   25.67
   0  -1  19  391.59   27.49
   0  -1  19  337.59   24.72
   0  -1  19  325.65   25.49
   0   1  20  231.17   16.86
   0   1  20  219.67   16.32
   0   1  20  231.11   17.31
   0   1  20  238.68   17.95
   0  -1  20  284.79   18.66
   0  -1  20  239.02   18.58
   0  -1  20  215.89   16.25
   0  -1  20  276.89   18.16
   0  -1  20  225.52   16.67
   0  -1  20  247.33   18.10
   0   1  21   82.29    7.54
   0   1  21  107.45    8.03
   0   1  21  115.50    9.01
   0   1  21   90.10    7.41
   0   1  21  102.24    8.29
   0  -1  21  111.55    8.20
   0  -1  21  116.52    8.60
   0  -1  21  103.48    7.90
   0  -1  21  130.12    9.69
   0  -1  21  101.81    8.19
   0   1  22  211.97   15.92
   0   1  22  209.16   14.64
   0   1  22  150.66   13.18
   0   1  22  177.69   13.46
   0  -1  22  208.27   15.32
   0  -1  22  199.32   14.45
   0  -1  22  172.23   13.36
   0  -1  22  169.85   13.31
   0  -1  22  237.57   18.19
   0  -1  22  228.72   16.24
   0   1  23   75.31    6.97
   0   1  23   73.25    6.38
   0   1  23   73.87    6.77
   0   1  23   70.08    6.13
   0   1  23   88.74    7.71
   0  -1  23   79.23    7.12
   0  -1  23   74.87    6.87
   0  -1  23   80.43    6.57
   0  -1  23   99.93    7.64
   0  -1  23   64.93    6.00
   0  -1  23   71.45    6.84
   0   1  24   99.73    8.79
   0   1  24  121.75    9.56
   0   1  24  107.70   10.16
   0   1  24  106.12    8.87
   0  -1  24  112.54    9.41
   0  -1  24   83.78    8.95
   0  -1  24  132.26    9.99
   0  -1  24  116.77    9.29
   0  -1  24  135.63   10.59
   0  -1  24  117.97   10.14
   0   1  25   27.72    3.43
   0   1  25   30.39    3.64
   0  -1  25   23.54    3.69
   0  -1  25   36.14    3.82
   0  -1  25   38.88    4.34
   0  -1  25   34.89    3.84
   0   1  26   45.41    5.11
   0   1  26   49.81    5.33
   0   1  26   49.91    5.67
   0   1  26   51.78    5.24
   0   1  26   54.25    6.39
   0  -1  26   56.37    5.53
   0  -1  26   46.87    5.31
   0  -1  26   60.21    5.81
   0  -1  26   57.52    6.02
   0   2   0   33.61    1.91
   0   2   0   31.08    1.37
   0  -2   0   36.54    2.03
   0  -2   0   32.68    1.44
   0  -2   0   31.97    1.75
   0   2   1   87.35    3.45
   0   2  -1   85.78    2.54
   0   2   1   93.52    3.82
   0   2  -1   89.61    3.64
   0  -2   1   87.85    3.92
   0  -2   1   82.50    3.55
   0  -2   1   86.09    2.52
   0  -2  -1   87.70    3.40
   0  -2  -1   95.41    3.80
   0   2   2  175.17    7.78
   0   2   2  197.22    8.10
   0   2  -2  183.34    8.05
   0   2   2  192.08    8.01
   0   2  -2  215.48    8.21
   0  -2   2  190.58    8.16
   0  -2  -2  195.25    8.16
   0  -2   2  197.86    4.60
   0  -2  -2  206.70    8.43
   0  -2   2  189.28    7.55
   0   2   3 1066.09   65.82
   0   2  -3 1010.60   63.45
   0   2   3 1194.34   71.57
   0   2  -3  967.30   59.00
   0  -2   3  968.29   35.72
   0  -2  -3  993.68   62.89
   0  -2   3  961.65   61.43
   0  -2  -3  929.69   61.22
   0  -2   3 1090.39   64.52
   0  -2  -3  868.84   56.42
   0   2   4  701.86   40.26
   0   2  -4  610.48   36.68
   0   2   4  708.84   42.26
   0   2  -4  808.75   42.69
   0  -2   4  675.44   37.58
   0  -2  -4  745.22   42.07
   0  -2   4  654.17   38.05
   0  -2  -4  690.98   41.81
   0  -2   4  793.61   31.60
   0   2   5  267.21   12.96
   0   2  -5  305.50   13.77
   0   2   5  281.32   14.28
   0  -2   5  277.05   13.31
   0  -2  -5  285.92   13.55
   0  -2   5  283.84   12.86
   0   2   6  706.12   40.51
   0   2  -6  675.60   39.83
   0   2   6  658.57   41.05
   0   2  -6  615.77   35.79
   0  -2   6  700.62   38.96
   0  -2   6  636.87   30.14
   0  -2   6  574.17   35.10
   0  -2  -6  679.15   39.77
   0  -2  -6  633.77   37.74
   0   2   7 1081.92   76.37
   0   2  -7 1034.26   74.18
   0  -2   7 1049.80   63.30
   0  -2  -7  986.34   71.67
   0  -2   7 1086.34   74.57
   0  -2  -7 1018.91   77.88
   0  -2  -7  977.67   71.92
   0   2   8  887.70   61.74
   0   2   8  792.83   60.88
   0   2  -8  859.26   60.40
   0   2   8  798.54   57.89
   0  -2   8  930.62   55.34
   0  -2   8 1114.87   67.60
   0  -2   8  906.29   60.89
   0  -2  -8  919.16   67.89
   0   2   9 1351.74  126.53
   0   2   9 1576.94  135.29
   0   2  -9 1645.38  136.12
   0  -2   9 1608.85  129.79
   0  -2  -9 1309.91  124.98
   0  -2   9 1354.50  106.93
   0   2  10  655.19   47.95
   0   2  10  654.43   45.31
   0  -2  10  769.23   50.54
   0  -2  10  624.11   39.08
   0  -2 -10  791.74   53.21
   0   2  11  392.80   23.65
   0   2  11  406.82   25.65
   0   2 -11  381.97   23.07
   0   2  11  399.51   26.40
   0  -2  11  368.01   20.41
   0  -2  11  426.67   25.04
   0  -2  11  320.73   20.09
   0  -2 -11  390.13   24.52
   0   2  12 1125.83   91.38
   0   2  12 1191.39   96.43
   0   2  12 1044.28   92.40
   0   2 -12 1122.38   91.44
   0   2  12 1120.44   99.70
   0   2 -12 1279.08   99.07
   0  -2  12 1054.82   87.73
   0  -2  12 1030.28   84.04
   0  -2  12  918.07   78.97
   0  -2 -12  948.95   84.22
   0   2  13  996.98   78.20
   0   2  13  903.89   80.54
   0   2  13  973.06   81.53
   0   2  13  965.26   77.48
   0   2 -13  769.14   65.20
   0   2 -13 1255.27   90.78
   0  -2  13  928.85   73.28
   0  -2  13  951.12   76.20
   0  -2 -13  747.72   64.71
   0  -2 -13  958.08   79.58
   0   2  14  658.19   52.92
   0   2  14  634.01   47.09
   0   2  14  603.90   46.52
   0   2  14  664.40   51.34
   0  -2  14  615.27   45.19
   0  -2  14  748.51   53.22
   0  -2  14  685.20   49.22
   0  -2  14  640.52   46.31
   0  -2  14  584.12   41.35
   0  -2 -14  586.49   45.09
   0  -2 -14  689.15   52.07
   0   2  15  985.59   84.61
   0   2  15  902.34   72.92
   0   2  15  987.76   78.95
   0   2  15  858.87   75.07
   0  -2  15  875.29   67.67
   0  -2  15  902.73   71.83
   0  -2  15  779.83   65.07
   0  -2  15  743.97   63.84
   0  -2 -15  915.55   74.41
   0  -2 -15  749.98   67.98
   0   2  16  490.36   40.11
   0   2  16  509.65   36.86
   0   2  16  500.87   37.60
   0   2  16  495.36   38.67
   0  -2  16  461.34   34.03
   0  -2  16  506.22   37.58
   0  -2  16  534.13   38.18
   0  -2  16  494.93   35.78
   0  -2  16  475.03   33.20
   0  -2  16  549.78   40.48
   0  -2 -16  550.31   38.92
   0  -2 -16  546.48   41.86
   0   2  17  573.54   57.05
   0   2  17  675.73   54.80
   0   2  17  744.77   59.40
   0   2  17  686.82   58.33
   0  -2  17  630.68   49.72
   0  -2  17  611.25   50.71
   0  -2  17  728.57   56.38
   0  -2  17  705.70   56.30
   0  -2 -17  853.71   63.65
   0  -2 -17  759.90   62.61
   0   2  18  403.10   33.27
   0   2  18  370.98   26.89
   0   2  18  392.59   28.45
   0   2  18  371.72   28.84
   0  -2  18  367.92   26.44
   0  -2  18  391.43   28.42
   0  -2  18  374.01   26.99
   0  -2  18  358.01   25.66
   0  -2  18  346.89   24.53
   0  -2  18  422.03   30.16
   0  -2 -18  373.94   26.70
   0  -2 -18  341.43   27.73
   0   2  19  465.89   35.69
   0   2  19  458.88   36.92
   0  -2  19  385.53   31.04
   0  -2  19  438.10   31.98
   0  -2  19  455.51   33.32
   0  -2  19  473.76   34.86
   0  -2  19  460.20   36.23
   0  -2 -19  423.81   32.96
   0  -2 -19  492.14   38.66
   0   2  20  296.61   27.17
   0   2  20  296.20   20.94
   0   2  20  256.00   20.06
   0   2  20  279.64   22.05
   0  -2  20  263.58   19.52
   0  -2  20  326.35   24.37
   0  -2  20  265.83   19.75
   0  -2  20  278.87   20.22
   0  -2  20  290.23   19.94
   0  -2  20  270.14   21.13
   0  -2 -20  249.40   18.67
   0  -2 -20  332.02   24.33
   0   2  21  342.88   28.25
   0   2  21  363.45   28.29
   0   2  21  378.10   34.68
   0   2  21  375.70   30.92
   0  -2  21  387.70   29.24
   0  -2  21  375.97   29.97
   0  -2  21  368.93   27.31
   0  -2  21  374.93   29.15
   0  -2 -21  416.80   30.84
   0  -2 -21  407.10   33.20
   0   2  22  145.36   12.01
   0   2  22  158.68   12.07
   0   2  22  174.06   14.12
   0  -2  22  156.28   11.77
   0  -2  22  160.20   11.88
   0  -2  22  167.10   13.50
   0  -2  22  174.85   12.57
   0  -2  22  161.02   12.36
   0  -2  22  154.22   12.43
   0  -2 -22  163.33   12.23
   0   2  23  157.18   13.45
   0   2  23  171.19   13.78
   0   2  23  205.77   15.51
   0  -2  23  187.78   14.02
   0  -2  23  180.77   14.27
   0  -2  23  193.86   14.42
   0  -2  23  193.39   15.00
   0  -2  23  182.71   14.74
   0   2  24  121.33   10.33
   0   2  24  148.18   11.23
   0   2  24  138.56   11.78
   0   2  24  171.31   12.17
   0   2  24  155.43   13.73
   0  -2  24  136.80   10.78
   0  -2  24  126.78   10.40
   0  -2  24  130.87   10.81
   0  -2  24  124.69   10.75
   0  -2  24  120.24   10.69
   0   2  25   97.23   10.59
   0   2  25  117.44    9.81
   0   2  25  118.12   10.02
   0   2  25  120.87   10.38
   0  -2  25  106.84    9.35
   0  -2  25  151.83   11.63
   0  -2  25  128.17   10.22
   0  -2  25  127.92   10.54
   0  -2  25  136.68   10.37
   0   2  26  103.41    8.47
   0   2  26   94.01    7.87
   0   2  26   90.49    8.99
   0   2  26   73.54    7.44
   0   2  26   96.04    8.39
   0  -2  26   89.94    7.59
   0  -2  26   93.96    8.51
   0  -2  26   69.76    6.91
   0  -2  26  104.61    9.11
   0  -2  26   70.63    7.73
   0   3   0    0.08    1.10
   0   3   0   -0.81    0.74
   0  -3   0    0.99    0.82
   0  -3   0   -0.04    0.73
   0  -3   0    0.82    1.14
   0   3   1   35.77    2.59
   0   3   1   35.51    2.08
   0   3  -1   33.86    1.72
   0   3   1   35.24    2.41
   0   3  -1   32.33    2.21
   0  -3   1   36.50    2.25
   0  -3   1   38.35    2.30
   0  -3   1   33.34    1.60
   0  -3  -1   36.87    2.08
   0  -3  -1   35.50    2.40
   0   3   2    6.89    1.40
   0   3  -2    3.91    1.27
   0   3   2    9.07    1.35
   0   3  -2    6.24    0.56
   0   3   2    5.77    1.29
   0   3  -2    7.13    1.36
   0  -3   2    6.75    1.44
   0  -3  -2    7.32    1.52
   0  -3   2    8.57    1.21
   0  -3  -2    7.01    1.47
   0   3   3   11.71    1.62
   0   3  -3    8.54    1.48
   0   3   3    8.11    1.38
   0   3  -3   13.09    1.45
   0   3   3    9.34    1.48
   0  -3  -3   10.14    1.43
   0  -3   3    9.35    1.55
   0  -3  -3   10.25    1.50
   0  -3   3    7.52    1.25
   0  -3  -3    8.07    1.49
   0   3   4  134.33    6.55
   0   3  -4  133.50    6.21
   0   3   4  116.50    6.31
   0   3  -4  111.88    6.02
   0  -3  -4  136.02    6.78
   0  -3   4  135.13    6.21
   0  -3   4  135.21    6.57
   0  -3  -4  144.65    6.79
   0   3   5    2.17    1.04
   0   3  -5    1.20    1.03
   0  -3   5    2.22    0.96
   0  -3   5    1.53    0.20
   0  -3  -5    1.34    1.23
   0   3   6    8.44    1.69
   0   3  -6    7.97    1.52
   0  -3   6    7.45    0.48
   0  -3   6    7.56    1.24
   0  -3   6    7.93    0.56
   0  -3  -6    6.83    1.66
   0   3   7    4.98    1.12
   0   3   7    3.19    1.51
   0   3   7    4.44    1.25
   0  -3   7    2.71    0.55
   0  -3   7    2.51    0.40
   0   3  -8  182.30   10.07
   0   3   8  215.69   12.45
   0   3   8  261.99   13.48
   0  -3  -8  218.77   11.70
   0  -3  -8  199.95   12.07
   0  -3   8  183.71   10.92
   0  -3  -8  238.27   12.39
   0   3  -9   14.34    1.80
   0   3   9   17.35    2.14
   0   3   9   16.38    1.92
   0  -3   9   16.26    1.78
   0  -3   9   15.39    1.24
   0  -3  -9   15.34    2.21
   0  -3  -9   16.37    1.76
   0  -3  -9   18.90    2.09
   0   3  10   21.65    2.38
   0   3 -10   24.74    2.34
   0   3  10   27.32    2.61
   0   3  10   22.44    2.47
   0   3 -10   24.21    2.21
   0  -3  10   20.91    2.19
   0  -3 -10   27.51    2.36
   0  -3  10   24.28    2.27
   0  -3  10   22.40    1.51
   0  -3 -10   22.76    2.23
   0   3  11   67.34    4.30
   0   3 -11   65.40    4.23
   0   3  11   64.62    4.63
   0   3  11   56.86    4.60
   0   3 -11   57.27    3.95
   0  -3  11   66.97    4.39
   0  -3  11   61.03    4.11
   0  -3 -11   60.33    4.40
   0  -3  11   64.64    3.26
   0  -3  11   67.92    3.74
   0  -3 -11   62.06    4.45
   0   3  12  282.44   16.82
   0   3  12  220.99   14.94
   0   3  12  279.63   18.27
   0   3 -12  304.25   17.62
   0   3  12  290.80   19.29
   0   3 -12  259.88   16.17
   0  -3  12  235.90   15.54
   0  -3  12  299.44   17.06
   0  -3  12  276.75   13.72
   0  -3 -12  255.40   16.41
   0  -3 -12  256.34   16.74
   0   3  13  102.56    6.51
   0   3 -13  120.91    7.07
   0   3  13  103.21    7.30
   0   3 -13   96.25    6.33
   0   3  13  104.79    7.78
   0  -3  13   90.38    6.31
   0  -3 -13  115.46    7.44
   0  -3  13   99.51    6.33
   0  -3  13  103.36    5.41
   0  -3 -13   99.16    6.87
   0   3  14  264.55   17.16
   0   3  14  241.21   18.30
   0   3  14  246.90   17.65
   0   3  14  270.33   17.79
   0   3 -14  318.37   18.93
   0   3 -14  330.88   19.93
   0  -3  14  250.79   16.08
   0  -3  14  325.31   19.80
   0  -3 -14  223.64   16.25
   0  -3 -14  268.33   18.24
   0   3  15  112.11    7.41
   0   3 -15  117.90    7.79
   0   3  15  105.54    7.70
   0   3  15  106.38    8.29
   0   3 -15  100.46    6.78
   0  -3  15  110.04    7.57
   0  -3  15  106.43    6.95
   0  -3 -15   93.13    6.86
   0  -3  15   99.31    5.85
   0  -3  15   99.69    6.31
   0  -3 -15  105.58    7.56
   0   3  16  130.24    9.01
   0   3  16  150.86   11.32
   0   3  16  140.32   10.29
   0   3  16  158.29   10.47
   0   3 -16  140.60    9.64
   0   3 -16  158.81   10.11
   0  -3  16  143.32   10.12
   0  -3  16  139.68    8.31
   0  -3  16  142.90    9.29
   0  -3  16  165.36    9.99
   0  -3 -16  111.50    8.52
   0  -3 -16  147.79   10.36
   0   3  17  360.08   25.13
   0   3  17  271.97   21.67
   0   3  17  367.84   27.44
   0   3 -17  385.26   26.04
   0   3  17  311.25   25.89
   0   3 -17  335.21   23.87
   0  -3  17  356.74   25.53
   0  -3  17  369.31   24.67
   0  -3  17  334.52   21.35
   0  -3 -17  356.87   26.61
   0   3  18  110.87    8.75
   0   3  18  104.23    7.75
   0   3  18  117.92   10.07
   0   3  18  113.05    8.36
   0  -3  18  112.33    7.09
   0  -3  18  104.24    7.60
   0  -3  18  109.79    7.69
   0  -3 -18  113.53    8.40
   0  -3 -18  113.47    8.83
   0   3  19  478.19   38.58
   0   3  19  406.42   31.40
   0   3  19  475.74   32.76
   0  -3  19  300.46   24.53
   0  -3  19  400.95   29.19
   0  -3  19  361.07   27.29
   0  -3  19  364.09   25.32
   0  -3  19  418.65   31.45
   0  -3 -19  292.23   24.77
   0  -3 -19  398.56   31.05
   0   3  20  268.62   18.08
   0   3  20  205.41   15.55
   0   3  20  225.89   17.51
   0  -3  20  220.56   15.67
   0  -3  20  197.20   13.95
   0  -3  20  223.24   15.94
   0  -3  20  221.40   15.69
   0  -3  20  201.45   15.41
   0  -3 -20  196.05   15.40
   0  -3 -20  238.99   17.93
   0   3  21  361.95   26.68
   0   3  21  311.31   24.00
   0   3  21  313.62   26.09
   0  -3  21  310.76   23.96
   0  -3  21  325.42   23.12
   0  -3  21  307.50   24.59
   0  -3  21  321.23   24.16
   0  -3  21  296.66   23.66
   0  -3  21  384.38   28.55
   0  -3 -21  255.79   21.83
   0  -3 -21  374.65   28.56
   0   3  22  150.51   11.46
   0   3  22  143.71   10.90
   0  -3  22  133.61    9.69
   0  -3  22  112.86    9.61
   0  -3  22  154.06   11.05
   0  -3  22  131.67   10.07
   0  -3  22  140.69   11.40
   0  -3 -22  133.48   10.51
   0  -3 -22  128.86   11.08
   0   3  23  287.55   22.38
   0   3  23  293.98   24.35
   0  -3  23  268.45   22.16
   0  -3  23  325.76   24.37
   0  -3  23  264.73   19.92
   0  -3  23  209.16   18.85
   0  -3  23  271.82   21.09
   0  -3  23  287.40   23.26
   0  -3 -23  267.05   21.14
   0   3  24   56.70    5.71
   0   3  24   65.90    6.60
   0  -3  24   61.44    5.99
   0  -3  24   49.73    5.21
   0  -3  24   60.20    5.17
   0  -3  24   51.78    5.18
   0  -3  24   60.11    5.81
   0  -3  24   53.73    5.60
   0  -3 -24   66.55    6.03
   0   3  25  264.11   25.60
   0   3  25  272.37   21.77
   0   3  25  286.61   22.63
   0   3  25  271.21   22.94
   0  -3  25  284.68   22.71
   0  -3  25  199.41   18.78
   0  -3  25  285.87   23.76
   0  -3  25  248.71   20.77
   0  -3  25  264.50   20.85
   0  -3 -25  260.25   21.34
   0   3  26   20.85    3.33
   0   3  26   19.71    2.96
   0   3  26   21.06    3.30
   0   3  26   11.71    3.84
   0  -3  26   12.59    2.67
   0  -3  26   17.93    2.96
   0  -3  26   12.50    2.46
   0  -3  26   18.98    3.16
   0  -3 -26   19.30    2.97
   0  -3 -26   10.93    2.88
   0   4   0  210.00   11.28
   0   4   0  224.02    9.59
   0  -4   0  207.87    9.06
   0  -4   0  214.40   10.72
   0   4   1   76.74    4.18
   0   4  -1   71.90    3.20
   0   4   1   72.12    3.60
   0  -4   1   73.19    3.15
   0  -4  -1   67.44    3.72
   0  -4   1   80.19    4.12
   0  -4  -1   75.99    4.20
   0   4   2   30.81    2.40
   0   4   2   24.88    2.08
   0   4  -2   26.90    1.42
   0   4  -2   31.48    2.39
   0  -4   2   26.86    2.16
   0   4   3    1.79    1.24
   0   4  -3    1.34    0.41
   0   4   3    3.93    1.14
   0  -4   3    1.84    1.06
   0   4  -4    8.26    0.49
   0   4   4    5.86    1.41
   0   4  -4    6.95    0.44
   0  -4   4   10.90    1.52
   0  -4  -4    5.21    1.40
   0   4  -5  182.72    9.26
   0   4   5  187.50    9.89
   0  -4   5  194.63   10.46
   0  -4  -5  188.87   10.21
   0  -4  -5  176.33    9.95
   0   4  -6    1.10    1.42
   0   4   6    0.78    1.25
   0   4   6    0.24    1.19
   0  -4  -6    1.20    1.10
   0  -4  -6    1.80    1.21
   0  -4   6    1.34    1.27
   0  -4  -6    1.52    1.06
   0   4  -7  267.02   14.40
   0   4   7  296.46   16.25
   0  -4   7  286.14   15.97
   0  -4  -7  256.83   15.50
   0  -4  -7  262.86   15.12
   0  -4  -7  232.20   14.15
   0   4   8    1.34    1.04
   0   4   8    2.89    1.16
   0   4   8    2.14    1.26
   0   4  -8    2.92    1.29
   0   4  -8    2.00    1.18
   0  -4   8    2.34    1.45
   0  -4  -8    4.90    1.32
   0  -4   8    2.47    0.39
   0  -4  -8    3.93    1.51
   0  -4   8    2.91    1.34
   0  -4  -8    1.23    1.27
   0   4   9   66.49    4.37
   0   4   9   66.83    4.68
   0   4   9   72.11    4.96
   0   4  -9   79.96    5.13
   0   4  -9   67.41    4.25
   0  -4   9   66.19    4.15
   0  -4   9   69.76    4.63
   0  -4  -9   59.03    4.28
   0  -4   9   65.05    2.44
   0  -4   9   66.84    2.66
   0   4  10    1.68    1.13
   0   4  10    2.99    1.37
   0   4  10    1.82    1.28
   0   4 -10   -0.28    1.38
   0   4 -10    2.11    1.09
   0  -4  10    0.21    0.87
   0  -4  10    1.00    1.11
   0  -4 -10    0.07    1.21
   0  -4  10    1.81    0.45
   0  -4  10    0.69    0.46
   0  -4 -10    1.78    1.12
   0   4  11  102.12    6.87
   0   4  11  104.43    7.73
   0   4  11  115.71    7.79
   0   4  11  128.75    7.62
   0   4 -11  112.35    7.11
   0   4 -11  102.00    6.35
   0  -4  11   90.24    6.30
   0  -4  11  112.96    4.75
   0  -4  11  118.40    6.83
   0  -4  11  111.35    5.10
   0  -4 -11  112.36    7.03
   0  -4 -11  126.51    7.64
   0   4  12   12.50    1.83
   0   4  12   12.32    1.81
   0   4  12    8.63    1.98
   0   4 -12   10.07    1.74
   0   4  12   10.43    2.23
   0   4 -12   11.26    1.71
   0  -4  12   10.82    1.84
   0  -4  12   10.87    1.85
   0  -4  12    9.97    1.00
   0  -4 -12   10.70    2.11
   0  -4 -12    8.77    1.85
   0   4  13   81.02    5.56
   0   4 -13   86.60    5.63
   0   4  13   68.81    5.82
   0   4 -13   75.11    5.45
   0   4  13   77.83    6.24
   0  -4  13   78.67    5.50
   0  -4 -13   85.27    5.87
   0  -4  13   85.49    5.42
   0  -4  13   77.52    3.95
   0  -4 -13   88.50    6.19
   0   4  14   74.82    5.44
   0   4  14   75.16    5.77
   0   4  14   75.38    5.93
   0   4 -14   78.99    5.63
   0   4  14   88.62    6.83
   0   4 -14   66.51    4.94
   0  -4  14   80.67    5.87
   0  -4  14   76.56    5.35
   0  -4  14   72.60    4.00
   0  -4 -14   73.32    5.71
   0  -4 -14   74.36    5.73
   0   4  15  109.64    7.73
   0   4 -15  119.26    8.09
   0   4  15  113.11    8.72
   0   4 -15  105.09    7.90
   0   4  15  131.32    9.82
   0  -4  15  134.10    8.70
   0  -4 -15  119.28    8.42
   0  -4  15  120.01    7.86
   0  -4  15  129.83    7.16
   0  -4 -15  108.72    8.28
   0   4  16  223.24   15.24
   0   4 -16  215.43   14.89
   0   4  16  204.04   15.83
   0   4 -16  217.73   15.45
   0   4  16  236.97   17.99
   0  -4  16  236.75   16.02
   0  -4 -16  268.86   17.60
   0  -4  16  216.03   14.69
   0  -4  16  229.76   13.72
   0  -4 -16  227.34   16.29
   0   4  17   34.59    3.32
   0   4 -17   32.94    3.62
   0   4  17   26.75    3.69
   0   4  17   30.41    3.86
   0   4 -17   29.92    3.06
   0  -4  17   34.41    3.29
   0  -4  17   29.21    3.33
   0  -4 -17   41.22    3.86
   0  -4  17   33.11    2.62
   0  -4  17   30.44    2.97
   0  -4 -17   31.17    3.64
   0   4  18  251.39   18.50
   0   4 -18  233.13   17.75
   0   4  18  251.35   19.98
   0   4  18  254.65   22.69
   0   4 -18  226.33   17.15
   0  -4  18  296.69   20.35
   0  -4  18  257.83   18.06
   0  -4 -18  333.90   22.52
   0  -4  18  251.76   15.43
   0  -4  18  315.61   19.22
   0  -4 -18  239.84   18.89
   0   4  19   53.50    4.50
   0   4  19   36.08    4.29
   0   4  19   53.18    5.20
   0   4 -19   50.83    4.63
   0   4 -19   54.02    4.81
   0  -4  19   48.16    4.29
   0  -4  19   36.10    3.89
   0  -4 -19   46.02    4.28
   0  -4  19   47.37    3.73
   0  -4  19   42.70    3.94
   0  -4 -19   48.72    4.86
   0   4  20  273.93   21.41
   0   4 -20  274.54   20.69
   0   4 -20  262.57   20.53
   0   4  20  380.24   26.16
   0  -4  20  251.31   19.43
   0  -4  20  367.90   25.52
   0  -4 -20  356.03   24.48
   0  -4  20  266.77   18.01
   0  -4  20  271.41   19.53
   0  -4 -20  229.83   20.20
   0   4  21   15.84    3.36
   0   4  21   27.03    3.11
   0   4  21   17.96    2.97
   0  -4  21   25.19    2.67
   0  -4  21   16.32    2.39
   0  -4  21   24.74    2.95
   0  -4  21   23.36    2.84
   0  -4  21   14.12    2.50
   0  -4  21   24.93    3.38
   0  -4 -21   30.48    3.73
   0  -4 -21   22.62    3.25
   0   4  22  267.49   25.83
   0   4  22  302.56   23.17
   0   4  22  285.17   24.56
   0  -4  22  314.03   23.77
   0  -4  22  220.83   19.66
   0  -4  22  260.92   20.50
   0  -4  22  319.01   21.08
   0  -4  22  280.88   21.97
   0  -4  22  272.58   23.52
   0  -4 -22  357.22   25.99
   0  -4 -22  302.80   24.77
   0   4  23   24.53    4.07
   0   4  23   22.20    2.97
   0   4  23   22.53    3.66
   0  -4  23   22.87    3.22
   0  -4  23   15.13    2.77
   0  -4  23   16.07    2.60
   0  -4  23   24.57    2.96
   0  -4  23   19.82    2.93
   0  -4  23   25.16    3.41
   0  -4 -23   28.76    3.33
   0   4  24  366.36   35.15
   0   4  24  345.15   28.36
   0   4  24  332.29   29.82
   0   4  24  281.67   26.22
   0  -4  24  325.53   26.26
   0  -4  24  343.05   25.80
   0  -4  24  355.01   28.87
   0  -4  24  321.55   27.25
   0  -4 -24  406.49   31.30
   0   4  25   12.70    2.62
   0   4  25   11.96    2.43
   0   4  25    5.69    3.28
   0   4  25   12.15    2.85
   0  -4  25    7.52    2.33
   0  -4  25   12.66    2.67
   0  -4  25   11.59    2.31
   0  -4  25    9.31    2.46
   0  -4 -25    8.83    2.67
   0   5   0    0.62    1.06
   0   5   0    2.35    1.41
   0   5   0    0.36    0.99
   0  -5   0   -0.53    1.40
   0  -5   0   -0.32    0.78
   0   5  -1  605.82   37.56
   0   5   1  559.50   37.43
   0   5  -1  563.82   30.21
   0   5   1  563.44   33.07
   0  -5   1  552.12   29.96
   0  -5   1  598.84   39.20
   0  -5  -1  598.52   37.14
   0   5   2   43.25    3.46
   0   5  -2   48.68    3.40
   0   5   2   45.13    3.24
   0   5  -2   47.87    2.34
   0   5  -2   52.93    3.64
   0  -5  -2   41.27    3.32
   0  -5   2   52.62    3.69
   0  -5  -2   48.20    3.28
   0   5   3  309.42   19.31
   0   5   3  358.06   20.21
   0   5  -3  341.22   14.18
   0   5  -3  328.77   19.89
   0   5  -3  395.72   21.18
   0  -5   3  317.49   19.65
   0  -5  -3  358.51   21.32
   0  -5   3  328.77   18.70
   0  -5  -3  321.48   18.49
   0   5   4  145.12    8.67
   0   5  -4  153.75    8.84
   0   5   4  146.78    8.31
   0   5  -4  164.67    5.57
   0   5   4  149.77    8.39
   0   5  -4  149.54    8.22
   0  -5   4  141.64    8.68
   0  -5  -4  132.84    8.30
   0  -5   4  129.62    7.36
   0  -5  -4  142.46    8.27
   0  -5  -4  163.69    8.98
   0   5   5  102.20    6.45
   0   5  -5  103.40    6.50
   0   5   5  107.03    6.50
   0   5  -5  110.36    3.02
   0   5   5  120.13    6.75
   0   5  -5  107.99    6.26
   0  -5   5  111.11    6.94
   0  -5  -5  121.45    7.07
   0  -5   5  104.29    6.11
   0  -5  -5  106.39    6.64
   0  -5  -5  110.14    6.59
   0   5   6   68.38    4.42
   0   5  -6   57.86    4.47
   0   5   6   52.62    4.01
   0   5  -6   70.34    4.22
   0   5   6   51.29    3.80
   0  -5  -6   60.32    4.38
   0  -5   6   57.23    4.20
   0  -5  -6   55.12    4.08
   0  -5   6   66.29    4.13
   0   5   7  350.36   23.94
   0   5  -7  502.29   30.14
   0   5   7  391.81   26.35
   0   5  -7  383.42   24.11
   0   5   7  391.50   25.12
   0  -5  -7  386.65   25.52
   0  -5   7  408.49   26.70
   0  -5  -7  411.77   26.81
   0  -5   7  468.28   27.31
   0  -5  -7  458.39   28.04
   0   5   8  166.38    9.54
   0   5  -8  149.05    9.07
   0   5   8  146.63    9.20
   0   5  -8  144.26    8.33
   0   5   8  145.94    8.71
   0  -5  -8  147.98    9.07
   0  -5   8  146.99    8.87
   0  -5  -8  140.79    8.86
   0  -5   8  133.37    7.87
   0  -5  -8  120.65    8.12
   0   5   9  475.27   29.82
   0   5   9  438.82   28.39
   0   5  -9  414.48   26.59
   0   5  -9  436.27   28.96
   0  -5  -9  407.58   27.57
   0  -5   9  452.67   29.37
   0  -5  -9  389.20   27.55
   0  -5   9  440.02   27.35
   0  -5  -9  362.48   25.89
   0   5  10  381.08   25.46
   0   5  10  428.28   29.47
   0   5  10  409.19   27.92
   0   5  10  360.30   24.54
   0   5 -10  410.93   25.52
   0   5 -10  436.03   28.45
   0  -5  10  385.15   24.18
   0  -5  10  348.88   24.30
   0  -5 -10  415.83   27.64
   0  -5 -10  354.54   24.75
   0   5  11  376.27   24.73
   0   5  11  379.78   26.95
   0   5  11  356.20   25.13
   0   5  11  402.91   25.78
   0   5 -11  415.14   26.96
   0   5 -11  336.19   22.18
   0  -5  11  343.82   23.49
   0  -5  11  331.34   13.99
   0  -5  11  376.64   23.44
   0  -5  11  371.14   15.42
   0  -5 -11  343.14   23.82
   0  -5 -11  308.49   21.88
   0   5  12  747.26   61.86
   0   5  12  822.98   65.16
   0   5  12  753.43   64.53
   0   5 -12  840.10   66.92
   0   5  12  768.34   67.68
   0   5 -12  794.08   61.81
   0  -5  12  690.19   58.30
   0  -5  12  799.40   61.12
   0  -5  12  701.44   40.25
   0  -5 -12  829.45   66.19
   0  -5 -12  870.00   67.41
   0   5  13  248.04   16.45
   0   5  13  245.00   18.19
   0   5  13  222.92   16.22
   0   5  13  273.79   17.36
   0   5 -13  243.32   16.14
   0   5 -13  231.24   14.94
   0  -5  13  246.70   16.14
   0  -5  13  216.71    9.94
   0  -5  13  247.57   15.74
   0  -5  13  212.91   10.31
   0  -5 -13  256.26   16.94
   0  -5 -13  284.21   18.02
   0   5  14  560.09   42.24
   0   5  14  457.13   37.52
   0   5  14  563.49   45.39
   0   5 -14  529.96   41.55
   0   5  14  630.37   50.36
   0   5 -14  542.69   40.42
   0  -5  14  616.89   45.25
   0  -5  14  521.16   39.29
   0  -5  14  542.37   30.52
   0  -5 -14  566.85   43.70
   0  -5 -14  542.75   42.37
   0   5  15  281.12   18.78
   0   5  15  250.16   17.74
   0   5  15  246.78   18.50
   0   5 -15  278.46   18.41
   0   5  15  242.55   19.25
   0   5 -15  286.95   18.15
   0  -5  15  242.79   17.32
   0  -5  15  241.31   16.15
   0  -5  15  248.15   12.62
   0  -5 -15  216.15   16.28
   0  -5 -15  200.24   15.85
   0   5  16  398.79   28.28
   0   5  16  339.86   26.21
   0   5  16  369.10   28.57
   0   5 -16  330.36   25.36
   0   5  16  416.41   32.71
   0   5 -16  339.15   25.49
   0  -5  16  369.10   27.45
   0  -5  16  386.02   26.40
   0  -5  16  357.85   20.28
   0  -5 -16  398.21   28.71
   0  -5 -16  335.94   26.57
   0   5  17  140.16    9.83
   0   5  17  108.78    9.17
   0   5  17  134.06   10.46
   0   5 -17  131.26    9.57
   0   5  17  134.13   11.46
   0   5 -17  132.08    9.73
   0  -5  17  109.54    8.71
   0  -5  17  144.87    9.73
   0  -5  17  147.19    8.35
   0  -5 -17  166.09   11.24
   0  -5 -17  130.57   10.37
   0   5  18  476.15   36.56
   0   5 -18  574.91   40.30
   0   5  18  451.06   37.60
   0   5  18  395.18   34.18
   0   5 -18  458.32   36.01
   0  -5  18  477.39   35.35
   0  -5 -18  404.78   34.25
   0  -5  18  450.94   36.15
   0  -5  18  411.11   28.49
   0  -5 -18  410.91   35.32
   0   5  19  218.88   15.96
   0   5  19  298.02   22.35
   0   5 -19  207.69   15.66
   0   5  19  207.99   16.02
   0   5 -19  206.39   15.05
   0  -5  19  195.42   11.59
   0  -5  19  202.38   14.42
   0  -5  19  169.37   11.89
   0  -5 -19  192.54   15.29
   0  -5 -19  185.63   15.10
   0   5  20  297.91   23.81
   0   5  20  348.00   26.88
   0   5 -20  286.26   22.69
   0   5 -20  288.46   22.42
   0   5  20  290.39   28.11
   0  -5  20  324.28   23.89
   0  -5  20  380.71   27.77
   0  -5  20  304.80   19.11
   0  -5  20  268.09   19.09
   0  -5 -20  270.63   23.17
   0   5  21  228.99   16.77
   0   5 -21  191.54   14.96
   0   5  21  207.29   16.97
   0   5 -21  236.34   17.28
   0  -5  21  206.52   14.12
   0  -5  21  218.41   16.93
   0  -5 -21  174.78   15.81
   0  -5  21  191.08   14.88
   0  -5  21  197.17   12.62
   0  -5 -21  176.91   15.99
   0   5  22  283.48   23.52
   0   5 -22  348.48   26.22
   0   5  22  300.54   25.36
   0   5  22  263.90   26.65
   0   5 -22  299.12   23.61
   0  -5  22  251.76   22.46
   0  -5  22  295.14   22.95
   0  -5 -22  281.71   23.20
   0  -5  22  280.07   19.02
   0  -5  22  299.00   21.40
   0   5  23  171.42   13.53
   0   5  23  163.36   14.48
   0  -5  23  144.00   12.65
   0  -5  23  163.28   11.12
   0  -5  23  128.21   10.83
   0  -5  23  154.26   13.21
   0  -5  23  214.20   15.96
   0  -5 -23  198.56   14.78
   0   5  24  212.28   16.14
   0   5  24  158.29   13.05
   0   5  24  163.42   14.14
   0  -5  24  147.83   12.39
   0  -5  24  152.03   10.51
   0  -5  24  138.09   10.82
   0  -5  24  150.52   12.49
   0  -5  24  128.27   11.79
   0  -5 -24  177.36   14.39
   0  -5 -24  146.57   13.82
   0   5  25  114.09    9.97
   0   5  25   96.73    8.75
   0   5  25   99.52    9.73
   0  -5  25   88.58    7.23
   0  -5  25  119.21    8.63
   0  -5  25   95.97    8.60
   0  -5 -25   95.29    9.58
   0   6   0 2385.43  245.26
   0   6   0 2297.34  270.48
   0   6   0 2256.43  256.71
   0  -6   0 2210.72  263.36
   0  -6   0 2316.29  260.68
   0   6  -1  146.74    8.30
   0   6   1  137.06    8.60
   0   6  -1  132.53    6.46
   0  -6  -1  137.92    7.21
   0  -6   1  137.67    8.17
   0  -6   1  142.38    8.74
   0  -6  -1  137.80    8.21
   0   6   2 1874.77  201.44
   0   6   2 1803.27  189.29
   0   6  -2 1916.43  168.24
   0   6  -2 1978.51  210.13
   0   6  -2 1936.82  197.99
   0   6  -2 1964.55  174.25
   0  -6   2 1966.51  209.17
   0  -6   2 1856.77  190.61
   0  -6  -2 1846.78  185.18
   0  -6  -2 1782.29  196.32
   0  -6  -2 1809.35  189.79
   0   6   3   46.76    3.60
   0   6  -3   37.49    3.39
   0   6   3   38.39    2.93
   0   6  -3   37.34    1.99
   0   6   3   39.63    3.17
   0   6  -3   41.42    3.24
   0   6  -3   39.89    2.10
   0  -6   3   42.04    3.40
   0  -6   3   37.59    3.12
   0  -6  -3   42.67    3.23
   0  -6  -3   43.11    3.58
   0   6   4 1737.86  178.36
   0   6  -4 1735.79  178.14
   0   6   4 1683.01  167.67
   0   6  -4 1679.08  129.72
   0   6   4 1820.84  179.02
   0   6  -4 1486.33  152.58
   0  -6   4 1669.39  173.52
   0  -6  -4 1721.02  178.04
   0  -6   4 1815.10  174.77
   0  -6  -4 1729.91  171.60
   0  -6  -4 1618.42  164.61
   0   6   5   97.62    6.51
   0   6  -5   94.71    6.51
   0   6   5   97.17    6.27
   0   6  -5  102.72    3.55
   0   6   5   97.90    6.09
   0   6  -5   97.09    6.16
   0   6  -5   93.93    3.50
   0  -6   5   95.71    6.47
   0  -6   5  118.23    6.59
   0  -6  -5   92.54    6.15
   0  -6  -5   85.97    6.38
   0  -6  -5  112.51    6.69
   0   6   6 1882.50  197.90
   0   6  -6 1781.30  189.74
   0   6   6 1736.39  184.43
   0   6  -6 1727.47  177.61
   0   6   6 1883.17  192.76
   0  -6  -6 1975.89  205.69
   0  -6   6 1682.56  182.12
   0  -6  -6 1723.18  182.91
   0  -6   6 1682.04  174.03
   0  -6  -6 1750.48  184.06
   0   6   7  334.56   22.26
   0   6  -7  324.37   21.97
   0   6   7  344.05   22.73
   0   6  -7  300.65   19.56
   0   6   7  347.22   22.07
   0  -6  -7  360.71   23.50
   0  -6   7  343.30   22.45
   0  -6  -7  391.82   24.36
   0  -6   7  368.05   21.93
   0  -6  -7  302.35   20.48
   0   6   8 1372.27  132.50
   0   6  -8 1496.71  139.89
   0   6   8 1273.11  127.40
   0   6  -8 1214.41  116.39
   0   6   8 1363.01  129.31
   0  -6   8 1418.06  128.37
   0  -6   8 1367.89  132.21
   0  -6  -8 1238.24  123.57
   0  -6  -8 1510.79  140.15
   0   6   9  313.91   20.73
   0   6   9  344.90   23.28
   0   6   9  320.00   21.54
   0   6   9  286.95   19.09
   0   6  -9  302.53   19.19
   0   6  -9  273.31   19.22
   0  -6   9  309.51   19.30
   0  -6   9  307.96   20.46
   0  -6  -9  299.56   20.48
   0   6  10 1241.90  118.62
   0   6  10 1395.87  136.52
   0   6  10 1258.05  123.74
   0   6  10 1081.27  107.05
   0   6 -10 1298.96  117.90
   0   6 -10 1041.38  106.62
   0  -6  10 1237.92  113.00
   0  -6  10 1361.85  127.15
   0  -6 -10 1211.36  118.48
   0  -6 -10 1696.23  149.56
   0   6  11  318.30   20.90
   0   6 -11  294.16   19.25
   0   6  11  306.51   20.36
   0   6 -11  249.56   18.64
   0  -6  11  342.69   20.63
   0  -6 -11  298.57   20.74
   0  -6  11  278.03   19.47
   0  -6 -11  266.50   19.04
   0   6  12  646.99   55.70
   0   6  12  734.63   65.19
   0   6  12  737.50   63.05
   0   6  12  767.95   62.25
   0   6 -12  821.13   63.11
   0   6 -12  613.64   56.10
   0  -6  12  715.78   56.78
   0  -6  12  723.54   60.16
   0  -6 -12  803.05   64.71
   0  -6 -12  849.77   66.52
   0   6  13  333.30   23.45
   0   6  13  330.46   25.35
   0   6  13  307.17   23.17
   0   6  13  321.32   22.73
   0   6 -13  325.11   21.77
   0   6 -13  317.28   22.95
   0  -6  13  334.46   21.94
   0  -6  13  323.17   22.98
   0  -6 -13  329.94   23.17
   0  -6 -13  272.34   20.77
   0   6  14  692.23   54.53
   0   6  14  691.43   54.41
   0   6  14  616.44   52.67
   0   6 -14  581.35   49.68
   0   6  14  660.77   57.44
   0   6 -14  677.69   51.73
   0  -6  14  575.94   48.87
   0  -6  14  607.91   47.77
   0  -6  14  622.69   33.36
   0  -6 -14  664.37   53.40
   0  -6 -14  544.40   46.97
   0   6  15  255.01   18.78
   0   6 -15  270.78   19.43
   0   6  15  259.24   19.63
   0   6  15  263.75   20.91
   0   6 -15  240.94   17.12
   0  -6  15  253.42   18.53
   0  -6  15  272.69   18.03
   0  -6 -15  265.40   19.14
   0  -6  15  244.40   11.59
   0  -6  15  240.62   11.57
   0  -6 -15  297.69   20.90
   0   6  16  336.83   27.33
   0   6  16  410.35   30.38
   0   6  16  348.76   29.25
   0   6 -16  403.93   30.17
   0   6 -16  350.88   26.77
   0  -6  16  393.30   28.01
   0  -6  16  382.38   29.37
   0  -6 -16  398.24   30.22
   0  -6  16  365.94   19.38
   0  -6  16  363.50   19.60
   0  -6 -16  449.10   33.01
   0   6  17  430.43   33.12
   0   6 -17  357.47   29.85
   0   6  17  380.85   32.90
   0   6 -17  492.52   35.02
   0   6  17  394.29   32.36
   0  -6  17  398.00   30.01
   0  -6  17  415.52   32.71
   0  -6 -17  499.70   36.73
   0  -6 -17  398.92   32.87
   0   6  18  167.01   12.38
   0   6 -18  162.37   11.99
   0   6  18  165.31   14.77
   0   6 -18  143.16   11.04
   0   6  18  136.55   11.39
   0  -6  18  164.43   11.65
   0  -6  18  146.85   11.60
   0  -6 -18  173.22   12.68
   0  -6 -18  162.95   13.17
   0   6  19  270.37   20.71
   0   6  19  363.97   29.37
   0   6  19  251.38   21.10
   0   6  19  244.63   20.15
   0   6 -19  290.76   21.01
   0   6 -19  268.53   20.98
   0  -6  19  254.12   19.36
   0  -6  19  271.20   21.44
   0  -6 -19  272.41   21.37
   0  -6 -19  256.46   21.22
   0   6  20   66.58    6.06
   0   6 -20   74.04    6.07
   0   6  20   61.00    6.38
   0   6  20   48.89    6.35
   0   6 -20   59.17    5.29
   0  -6  20   54.11    5.36
   0  -6  20   64.45    5.58
   0  -6 -20   51.49    5.64
   0  -6  20   63.34    3.94
   0  -6  20   51.46    3.78
   0  -6 -20   63.14    6.21
   0   6  21  154.21   12.08
   0   6  21  146.20   14.17
   0   6  21  153.00   13.06
   0   6  21  160.17   12.79
   0   6 -21  158.48   12.71
   0   6 -21  124.88   10.81
   0  -6  21  151.14   12.11
   0  -6  21  143.91    8.63
   0  -6  21  135.16   11.30
   0  -6  21  141.68    9.12
   0  -6 -21  128.90   11.30
   0   6  22   42.30    4.49
   0   6 -22   40.96    4.34
   0   6  22   33.05    4.48
   0   6  22   37.66    5.33
   0   6  22   29.72    4.15
   0  -6  22   30.98    2.93
   0  -6  22   34.23    4.24
   0  -6  22   31.29    3.88
   0  -6  22   36.73    3.03
   0   6  23   80.70    7.66
   0   6  23   79.52    8.19
   0   6  23   83.23    7.97
   0   6 -23   82.87    7.60
   0  -6  23   70.05    5.59
   0  -6  23   90.04    7.83
   0  -6  23   98.23    8.10
   0  -6 -23   86.34    8.30
   0  -6  23   67.66    5.23
   0  -6 -23   83.09    7.99
   0   6  24   29.68    3.86
   0   6  24   31.56    4.13
   0   6  24   27.16    3.73
   0   6 -24   24.12    3.35
   0  -6  24   23.09    2.49
   0  -6  24   26.07    2.70
   0  -6 -24   23.29    3.88
   0   7   0    0.94    0.96
   0   7   0    0.70    1.43
   0   7   0    0.27    1.30
   0  -7   0   -1.44    1.62
   0  -7   0   -0.57    1.32
   0   7  -1 2839.70  329.38
   0   7   1 2902.34  387.03
   0   7   1 2749.18  334.81
   0   7   1 2799.29  366.63
   0   7  -1 2734.30  357.60
   0  -7   1 2963.31  394.45
   0  -7   1 2751.10  357.11
   0  -7  -1 2704.90  354.01
   0   7  -2   -0.43    1.52
   0   7   2    3.05    1.48
   0   7   2    0.62    1.21
   0   7  -2    1.11    1.53
   0   7  -2    2.98    1.05
   0  -7   2    3.43    1.42
   0  -7  -2    5.20    1.54
   0  -7   2    2.48    1.73
   0  -7  -2    2.25    1.45
   0   7   3 2623.11  340.53
   0   7  -3 2437.17  324.36
   0   7   3 2540.40  311.68
   0   7  -3 2488.25  268.13
   0   7   3 2712.42  338.99
   0   7  -3 2608.61  276.09
   0   7  -3 2903.54  355.69
   0  -7   3 2540.51  334.61
   0  -7   3 2609.81  324.09
   0  -7  -3 2698.13  351.95
   0   7   4   61.69    4.69
   0   7  -4   62.37    4.76
   0   7   4   61.65    4.45
   0   7  -4   65.55    3.15
   0   7   4   54.99    4.28
   0   7  -4   57.55    2.75
   0   7  -4   60.44    4.44
   0  -7   4   58.72    4.67
   0  -7   4   60.03    4.38
   0  -7  -4   56.37    4.62
   0   7   5 2935.79  411.37
   0   7  -5 2663.64  383.70
   0   7   5 2864.74  391.83
   0   7  -5 2881.79  392.19
   0   7   5 2936.29  401.78
   0   7  -5 3102.03  329.43
   0  -7   5 2865.33  405.35
   0  -7  -5 3092.69  428.35
   0  -7   5 3065.73  403.91
   0  -7  -5 3068.63  416.32
   0   7   6    0.89    1.29
   0   7  -6    1.54    1.38
   0   7   6   -0.30    1.51
   0   7  -6    2.09    0.44
   0   7   6    3.25    1.56
   0   7  -6    1.79    0.43
   0   7  -6    1.65    1.35
   0  -7   6    3.56    1.60
   0  -7   6    2.71    1.42
   0  -7  -6    3.16    1.69
   0  -7  -6    0.65    1.16
   0   7   7 1709.48  192.17
   0   7  -7 1860.64  203.97
   0   7   7 1898.57  204.01
   0   7  -7 1738.62  185.83
   0   7   7 1905.24  201.41
   0   7  -7 1710.18  110.82
   0  -7   7 1867.41  204.19
   0  -7  -7 1963.35  212.81
   0  -7   7 1624.49  177.10
   0  -7  -7 1437.79  167.35
   0   7   8   11.30    2.05
   0   7   8   10.35    2.30
   0   7   8   13.38    2.14
   0   7   8   12.35    2.05
   0   7  -8   11.60    1.92
   0   7  -8   10.75    2.15
   0  -7   8   15.96    1.96
   0  -7   8   13.02    2.13
   0  -7  -8   11.25    2.24
   0  -7  -8   11.38    2.12
   0   7   9 1466.42  159.96
   0   7   9 1587.19  174.42
   0   7   9 1551.17  166.20
   0   7   9 1635.84  167.31
   0   7  -9 1495.24  154.75
   0   7  -9 1440.52  158.87
   0  -7   9 1706.39  167.69
   0  -7   9 1523.89  162.20
   0  -7  -9 1565.64  167.17
   0  -7  -9 1416.85  153.08
   0   7  10    8.50    1.80
   0   7  10   10.58    2.35
   0   7  10   12.56    2.06
   0   7  10   12.03    2.16
   0   7 -10   10.50    1.89
   0   7 -10    9.89    2.11
   0  -7  10   12.18    2.26
   0  -7  10   10.45    2.10
   0  -7 -10    8.96    2.09
   0  -7 -10   13.63    2.28
   0   7  11  746.83   64.39
   0   7  11  838.80   73.62
   0   7  11  812.68   69.31
   0   7  11  748.58   63.11
   0   7 -11  772.74   62.32
   0   7 -11  813.24   68.41
   0  -7  11  657.91   56.36
   0  -7  11  783.22   65.98
   0  -7 -11  818.70   68.65
   0  -7 -11  659.64   59.96
   0   7  12   42.87    4.03
   0   7  12   45.63    4.49
   0   7  12   30.25    3.93
   0   7  12   34.15    3.49
   0   7 -12   34.00    3.35
   0  -7  12   37.23    3.52
   0  -7 -12   33.22    4.09
   0  -7  12   37.84    3.83
   0   7  13 1021.56   98.01
   0   7 -13 1037.88   96.11
   0   7  13  977.45   95.45
   0   7 -13 1184.31  111.37
   0  -7  13 1166.74  102.45
   0  -7 -13  973.53   96.68
   0  -7  13  955.00   95.29
   0   7  14    0.56    1.98
   0   7  14    4.72    2.12
   0   7  14    1.47    1.60
   0   7  14    4.67    1.79
   0   7 -14    3.88    1.64
   0   7 -14    0.60    1.70
   0  -7  14    1.24    1.63
   0  -7  14    0.83    1.68
   0  -7 -14    5.27    1.80
   0  -7 -14    2.25    1.69
   0   7  15  476.03   40.04
   0   7 -15  459.85   40.31
   0   7  15  525.55   44.68
   0   7 -15  521.64   41.13
   0   7  15  584.82   45.72
   0  -7  15  640.22   45.95
   0  -7  15  543.29   44.05
   0  -7 -15  562.61   45.75
   0  -7 -15  456.50   39.54
   0   7  16    0.70    1.48
   0   7 -16    1.22    1.44
   0   7 -16   -1.35    1.99
   0   7  16    1.44    1.76
   0  -7  16    1.06    1.29
   0  -7  16    2.51    1.76
   0  -7 -16    0.30    1.55
   0  -7  16    0.41    0.36
   0  -7  16    0.54    0.41
   0  -7 -16   -0.07    1.75
   0   7  17  249.88   18.81
   0   7  17  235.22   19.99
   0   7 -17  257.50   19.41
   0   7  17  285.61   20.39
   0   7 -17  240.84   17.46
   0  -7  17  263.85   19.67
   0  -7  17  253.92   18.06
   0  -7  17  209.56   10.18
   0  -7 -17  273.77   19.84
   0  -7 -17  191.41   16.47
   0   7  18    2.56    1.81
   0   7 -18    2.43    1.74
   0   7  18   -0.79    1.61
   0   7  18   -0.37    2.45
   0   7 -18    1.76    1.95
   0  -7  18    4.12    1.62
   0  -7  18    0.42    1.55
   0  -7 -18    4.67    1.95
   0  -7  18    2.55    0.68
   0  -7  18    1.68    0.73
   0  -7 -18    0.64    1.76
   0   7  19   38.28    4.14
   0   7 -19   35.73    3.85
   0   7  19   33.52    4.25
   0   7 -19   31.72    3.71
   0   7  19   35.87    5.21
   0  -7  19   26.99    2.03
   0  -7  19   34.82    4.32
   0  -7 -19   33.56    4.04
   0   7  20    3.48    2.13
   0   7  20    0.72    1.81
   0   7  20    1.90    2.02
   0   7 -20    4.45    1.74
   0   7  20    0.57    2.00
   0   7 -20   -0.20    1.25
   0  -7  20    1.96    1.68
   0  -7  20    2.78    1.72
   0  -7  20    0.76    0.62
   0  -7 -20    5.00    1.76
   0   7  21   20.63    3.68
   0   7  21   22.52    3.25
   0   7  21   22.38    3.48
   0   7 -21   23.53    3.22
   0   7  21   11.68    3.59
   0  -7  21   23.98    3.08
   0  -7  21   20.94    3.17
   0  -7 -21   26.88    3.55
   0  -7  21   19.09    1.83
   0  -7 -21   21.18    3.37
   0   7  22   -0.11    1.45
   0   7  22    1.15    2.00
   0   7 -22    3.19    1.73
   0   7  22    1.75    2.39
   0   7  22    1.64    1.85
   0  -7  22    0.56    0.93
   0  -7  22    0.47    1.53
   0  -7  22    1.00    0.79
   0  -7 -22   -2.18    1.82
   0   7  23   12.84    2.50
   0   7  23   14.14    3.00
   0   7  23   10.58    2.61
   0   7  23    5.59    3.12
   0   7 -23   11.03    2.38
   0   7 -23   14.89    2.72
   0  -7  23   10.65    1.67
   0  -7 -23   12.37    2.70
   0   7  24    2.79    1.91
   0   7  24    0.73    2.07
   0   7  24    2.59    2.30
   0   7 -24    0.79    1.42
   0  -7  24    0.99    0.98
   0  -7  24    0.78    1.86
   0  -7  24    1.27    0.87
   0  -7 -24    2.66    2.14
   0   8   0 1616.97  153.72
   0   8   0 1550.39  171.22
   0   8   0 1569.75  166.00
   0   8   0 1647.61  159.52
   0  -8   0 1605.16  175.02
   0  -8   0 1637.10  169.11
   0   8  -1    1.10    1.20
   0   8   1    0.43    1.68
   0   8   1   -0.14    1.04
   0   8   1    0.40    1.21
   0   8   1    1.06    1.41
   0   8  -1   -0.03    1.28
   0  -8   1   -0.13    1.41
   0  -8  -1    1.48    1.23
   0   8   2 1863.31  194.81
   0   8   2 1840.91  213.73
   0   8  -2 1883.13  218.12
   0   8   2 1762.12  194.42
   0   8  -2 1967.93  214.06
   0  -8   2 1866.53  215.93
   0  -8   2 1898.23  208.01
   0  -8  -2 1722.27  206.93
   0  -8  -2 1884.23  208.17
   0   8   3    4.63    1.75
   0   8   3    7.20    1.56
   0   8   3    7.86    1.56
   0   8   3    4.99    1.63
   0   8  -3    4.75    1.84
   0   8  -3    6.27    1.93
   0   8  -3    3.97    1.07
   0  -8   3    9.64    1.85
   0  -8  -3    6.25    1.74
   0  -8   3    4.12    1.48
   0  -8  -3    6.39    1.70
   0   8   4 1861.02  214.54
   0   8   4 1986.24  218.39
   0   8   4 1818.98  198.28
   0   8   4 1782.25  199.98
   0   8  -4 1652.15  189.86
   0   8  -4 1829.71  212.43
   0   8  -4 2061.27  186.33
   0  -8   4 1708.15  201.82
   0  -8  -4 1732.78  205.18
   0  -8   4 1871.75  204.39
   0   8   5  128.61    9.15
   0   8   5  143.46    9.50
   0   8   5  129.50    8.63
   0   8   5  125.72    8.59
   0   8  -5  123.22    5.79
   0   8  -5  134.96    9.43
   0   8  -5  117.38    5.31
   0   8  -5  112.43    8.06
   0  -8   5  124.78    8.89
   0  -8   5  143.17    8.90
   0  -8  -5  132.06    9.39
   0  -8  -5  119.18    8.21
   0   8   6  911.76   80.57
   0   8   6  817.70   74.90
   0   8   6  834.02   72.81
   0   8   6  922.13   77.76
   0   8  -6  915.58   54.30
   0   8  -6  821.41   75.34
   0   8  -6  854.98   50.40
   0   8  -6  903.15   76.49
   0  -8   6  847.07   76.59
   0  -8   6  948.77   77.74
   0  -8  -6  924.99   81.55
   0  -8  -6  822.73   72.99
   0   8   7  176.12   12.02
   0   8   7  137.64   10.73
   0   8   7  158.24   11.15
   0   8   7  169.44   11.26
   0   8  -7  165.92   11.00
   0   8  -7  154.52   11.24
   0  -8   7  179.22   11.43
   0  -8   7  170.76   11.83
   0  -8  -7  154.81   11.44
   0  -8  -7  182.28   12.03
   0   8   8  840.57   71.70
   0   8   8  926.75   78.15
   0   8   8  798.73   68.55
   0   8   8  845.38   69.64
   0   8  -8  741.96   62.57
   0   8  -8  755.45   66.56
   0  -8   8  683.51   59.79
   0  -8   8  862.15   72.95
   0  -8  -8  895.25   75.48
   0  -8  -8  626.63   58.05
   0   8   9  205.70   15.93
   0   8   9  252.90   18.36
   0   8   9  235.70   17.04
   0   8   9  248.84   17.01
   0   8  -9  235.53   16.14
   0   8  -9  247.81   17.45
   0  -8   9  209.51   14.93
   0  -8   9  232.70   16.92
   0  -8  -9  231.62   17.00
   0  -8  -9  294.48   18.86
   0   8  10  663.44   60.62
   0   8  10  778.61   69.81
   0   8  10  735.64   64.97
   0   8  10  712.62   61.77
   0   8 -10  767.04   62.93
   0   8 -10  717.44   64.52
   0  -8  10  858.97   67.30
   0  -8  10  737.31   65.13
   0  -8 -10  751.16   66.00
   0  -8 -10  770.80   65.64
   0   8  11  272.11   18.55
   0   8  11  213.55   17.27
   0   8  11  224.89   16.76
   0   8  11  221.37   16.02
   0   8 -11  242.49   16.30
   0   8 -11  257.00   18.26
   0  -8  11  218.89   15.26
   0  -8  11  234.32   17.03
   0  -8 -11  232.37   17.02
   0  -8 -11  175.44   14.60
   0   8  12  337.49   25.47
   0   8  12  341.88   27.68
   0   8  12  338.40   26.01
   0   8  12  353.54   25.76
   0   8 -12  336.42   24.00
   0   8 -12  360.35   26.81
   0  -8  12  307.31   22.67
   0  -8  12  344.33   26.00
   0  -8 -12  327.21   25.35
   0  -8 -12  300.78   24.17
   0   8  13  215.19   16.82
   0   8  13  271.99   20.81
   0   8  13  228.59   17.78
   0   8  13  236.41   17.49
   0   8 -13  232.15   16.62
   0  -8  13  222.80   16.12
   0  -8 -13  276.99   19.46
   0  -8  13  248.88   18.32
   0  -8 -13  195.28   15.80
   0   8  14  151.57   10.99
   0   8 -14  112.99    9.90
   0   8  14  131.82   10.88
   0   8 -14  134.93    9.66
   0   8  14  131.41   10.05
   0  -8  14  127.48    9.33
   0  -8  14  128.04   10.09
   0  -8 -14  130.97   10.70
   0  -8 -14  141.18   10.48
   0   8  15  267.37   19.78
   0   8 -15  219.67   16.72
   0   8  15  269.11   20.02
   0   8 -15  263.38   20.61
   0  -8  15  223.10   17.15
   0  -8 -15  240.35   19.14
   0  -8  15  244.18   19.53
   0  -8 -15  300.18   21.21
   0   8  16   87.65    7.26
   0   8 -16   81.24    6.67
   0   8  16   84.72    7.92
   0   8 -16   73.30    6.86
   0  -8 -16   91.92    7.67
   0  -8  16   83.33    6.77
   0  -8  16   84.95    7.44
   0  -8 -16   92.59    7.31
   0   8  17  218.37   17.34
   0   8 -17  281.18   20.33
   0   8  17  218.26   18.45
   0   8  17  218.27   20.42
   0   8 -17  224.98   16.97
   0  -8  17  209.84   16.37
   0  -8  17  199.22   17.08
   0  -8 -17  234.10   18.46
   0   8  18   87.96    7.93
   0   8  18  108.26   10.37
   0   8  18   98.33    8.86
   0   8  18   95.97    8.08
   0   8 -18   94.38    7.62
   0   8 -18  102.57    8.55
   0  -8  18   82.85    7.15
   0  -8  18  100.89    8.61
   0  -8 -18  101.52    8.52
   0   8  19  205.45   16.98
   0   8  19  206.72   19.78
   0   8  19  219.54   18.13
   0   8  19  199.02   16.60
   0   8 -19  206.27   16.14
   0   8 -19  197.34   16.55
   0  -8  19  251.96   18.03
   0  -8  19  229.58   18.54
   0  -8 -19  213.16   17.50
   0  -8 -19  178.68   16.26
   0   8  20   36.08    4.46
   0   8  20   43.39    5.24
   0   8  20   45.31    5.96
   0   8  20   44.87    4.81
   0  -8  20   40.73    4.31
   0  -8 -20   43.57    5.47
   0   8  21   93.23    8.83
   0   8  21  117.34   10.73
   0   8  21  114.21   11.59
   0   8  21  115.57   10.09
   0   8 -21  122.54   10.31
   0  -8 -21  107.72   10.07
   0   8  22   11.88    3.64
   0   8  22   22.91    3.50
   0   8 -22   20.64    3.36
   0   8  22   22.54    3.22
   0  -8  22   15.87    3.10
   0  -8 -22   19.86    3.44
   0   8  23   62.71    7.16
   0   8  23   89.47    8.68
   0   8 -23   65.75    6.82
   0  -8  23   67.44    6.63
   0  -8  23  101.42    8.76
   0  -8 -23   93.02    8.57
   0  -8  23   67.13    4.23
   0  -8 -23   92.68    8.51
   0   9   0    0.17    0.83
   0   9   0    1.68    1.62
   0   9   0   -0.24    1.47
   0   9   0    1.31    1.07
   0  -9   0    2.27    1.43
   0  -9   0   -2.68    1.40
   0   9   1  103.61    6.68
   0   9   1  111.43    8.29
   0   9   1  101.46    7.39
   0   9   1  113.43    7.17
   0   9  -1  105.54    6.12
   0   9  -1  101.24    6.27
   0   9  -1   97.73    7.16
   0  -9   1  104.76    7.40
   0  -9   1  107.96    8.19
   0  -9  -1  100.38    7.19
   0   9   2   40.19    3.42
   0   9   2   35.70    3.71
   0   9  -2   38.15    4.02
   0   9   2   38.52    3.45
   0   9  -2   37.36    3.56
   0   9  -2   39.29    3.21
   0  -9   2   37.44    3.88
   0  -9  -2   43.60    4.15
   0  -9   2   39.52    3.64
   0  -9  -2   38.87    3.72
   0   9   3  137.82    8.90
   0   9   3  136.25   10.08
   0   9   3  135.03    9.54
   0   9   3  144.98    9.76
   0   9  -3  128.69    9.23
   0   9  -3  136.51   10.11
   0  -9   3  120.27    9.34
   0  -9   3  147.79    9.81
   0  -9  -3  135.11   10.15
   0  -9  -3  132.55    9.35
   0   9   4  104.61    7.96
   0   9   4  109.46    7.67
   0   9   4  103.96    7.22
   0   9   4  105.58    7.53
   0   9  -4  107.20    7.71
   0   9  -4  113.56    8.35
   0   9  -4   98.21    5.21
   0  -9   4  103.54    8.06
   0  -9  -4  121.42    8.63
   0  -9   4   92.04    6.88
   0   9   5  167.20   12.17
   0   9   5  167.49   11.74
   0   9   5  168.03   11.35
   0   9   5  164.80   11.66
   0   9  -5  150.24    7.87
   0   9  -5  160.79   11.99
   0   9  -5  161.96    7.74
   0   9  -5  154.85   11.09
   0  -9   5  167.18   12.21
   0  -9   5  172.66   11.45
   0  -9  -5  162.33   12.05
   0  -9  -5  179.56   12.23
   0   9   6  217.70   15.70
   0   9   6  222.99   16.00
   0   9   6  211.68   14.75
   0   9   6  208.32   14.73
   0   9  -6  196.59   14.25
   0   9  -6  221.75   16.14
   0   9  -6  216.02   10.00
   0  -9   6  218.58   15.98
   0  -9  -6  199.40   15.41
   0  -9   6  225.11   14.93
   0  -9  -6  204.04   14.70
   0   9   7   68.04    5.82
   0   9   7   74.83    6.15
   0   9   7   71.01    5.76
   0   9   7   68.21    5.51
   0   9  -7   70.04    5.61
   0   9  -7   70.96    5.86
   0   9  -7   60.56    2.69
   0  -9   7   70.53    6.03
   0  -9  -7   84.07    6.59
   0  -9   7   73.44    5.43
   0  -9  -7   61.49    5.49
   0   9   8  306.93   24.77
   0   9   8  350.73   27.29
   0   9   8  336.33   25.24
   0   9   8  373.89   26.65
   0   9  -8  342.37   24.64
   0   9  -8  362.76   27.21
   0  -9   8  357.96   25.17
   0  -9   8  358.60   27.15
   0  -9  -8  312.00   25.16
   0  -9  -8  307.84   24.19
   0   9   9  200.11   14.57
   0   9   9  216.91   15.45
   0   9   9  187.79   13.77
   0   9   9  201.07   14.07
   0   9  -9  157.07   12.04
   0   9  -9  204.71   14.56
   0  -9   9  159.30   11.99
   0  -9   9  198.98   14.60
   0  -9  -9  178.87   13.92
   0  -9  -9  174.83   13.12
   0   9  10  388.82   31.93
   0   9  10  412.98   33.87
   0   9  10  413.63   32.44
   0   9  10  415.10   32.08
   0   9 -10  393.83   30.08
   0   9 -10  369.41   30.97
   0  -9  10  433.01   32.07
   0  -9  10  406.52   32.68
   0  -9 -10  424.84   33.64
   0  -9 -10  436.96   33.04
   0   9  11   73.27    6.35
   0   9  11   74.58    6.67
   0   9  11   73.27    6.45
   0   9  11   65.37    6.01
   0   9 -11   67.64    5.60
   0   9 -11   69.24    6.34
   0  -9  11   94.00    6.62
   0  -9  11   67.69    6.10
   0  -9 -11   74.24    6.47
   0  -9 -11   56.51    5.44
   0   9  12  500.06   38.09
   0   9 -12  405.54   33.76
   0   9  12  391.17   33.12
   0   9 -12  376.33   30.26
   0   9  12  402.12   32.77
   0  -9  12  443.10   33.57
   0  -9  12  406.43   33.74
   0  -9 -12  394.41   32.77
   0  -9 -12  484.60   37.22
   0   9  13   17.42    2.95
   0   9 -13   13.73    2.36
   0   9  13   20.64    2.94
   0   9 -13   18.07    2.66
   0  -9 -13   15.49    2.77
   0  -9  13   20.18    2.60
   0  -9  13   15.72    2.81
   0  -9 -13   26.22    3.21
   0   9  14  566.51   44.27
   0   9 -14  462.98   37.22
   0   9  14  440.52   40.31
   0   9 -14  483.89   40.38
   0  -9 -14  477.02   40.51
   0  -9  14  521.29   39.44
   0  -9  14  469.28   39.36
   0  -9 -14  345.58   32.92
   0   9  15   41.61    4.47
   0   9 -15   44.65    4.78
   0   9  15   32.20    4.21
   0   9  15   26.85    4.11
   0   9 -15   37.20    3.87
   0  -9  15   32.28    3.81
   0  -9  15   35.74    4.28
   0  -9 -15   33.64    4.05
   0   9  16  369.64   29.47
   0   9  16  330.70   31.74
   0   9  16  308.15   28.00
   0   9  16  336.81   27.31
   0   9 -16  349.87   27.20
   0   9 -16  346.64   29.03
   0  -9  16  314.63   25.65
   0  -9  16  328.36   27.47
   0  -9 -16  345.88   28.27
   0   9  17   63.60    6.36
   0   9 -17   71.64    6.69
   0   9  17   64.96    6.29
   0   9 -17   66.55    6.03
   0  -9  17   67.06    5.93
   0   9  18  259.95   21.37
   0   9  18  237.31   20.80
   0   9  18  309.63   26.94
   0   9  18  260.28   21.41
   0   9 -18  267.83   22.10
   0  -9 -18  225.90   19.84
   0   9  19   42.40    4.99
   0   9  19   41.30    5.93
   0   9  19   39.91    4.71
   0  -9 -19   34.96    4.77
   0   9  20  220.26   18.38
   0   9  20  201.85   18.45
   0   9 -20  209.52   17.05
   0  -9 -20  244.58   19.74
   0  -9  20  219.44   18.71
   0  -9 -20  180.01   16.59
   0   9 -21   26.18    3.84
   0   9  21   22.33    3.71
   0   9  21   25.01    4.58
   0   9  21   24.05    3.56
   0   9 -21   20.73    3.57
   0  -9  21   24.55    3.79
   0  -9 -21   23.21    3.45
   0  -9 -21   20.87    3.62
   0   9  22  164.21   14.10
   0   9  22  128.37   15.20
   0   9  22  167.68   14.96
   0   9  22  165.49   14.58
   0   9 -22  163.73   13.55
   0   9 -22  155.38   14.00
   0  -9  22  144.41   12.64
   0  -9  22  148.27   13.58
   0  -9 -22  154.91   14.16
   0  -9 -22  154.50   14.42
   0  10   0  120.53    7.75
   0  10   0  122.43    9.70
   0  10   0  122.40    9.24
   0  10   0  142.03    9.18
   0 -10   0  127.22    9.88
   0 -10   0  127.94    9.32
   0  10   1    1.98    1.35
   0  10   1    1.49    1.57
   0  10   1    2.57    1.73
   0  10   1    1.72    1.18
   0  10  -1    1.52    0.97
   0  10  -1   -0.75    1.22
   0  10  -1    0.97    1.48
   0 -10   1    1.27    1.42
   0 -10   1   -0.54    1.56
   0 -10  -1    1.54    1.39
   0  10  -2  285.43   19.21
   0  10   2  250.34   18.88
   0  10   2  229.72   15.86
   0  10   2  260.58   17.45
   0  10   2  235.53   17.41
   0  10  -2  259.27   19.63
   0  10  -2  243.93   14.42
   0  10  -2  279.45   16.96
   0 -10  -2  228.65   18.34
   0 -10   2  232.97   18.31
   0 -10   2  242.56   17.40
   0 -10  -2  219.89   16.71
   0  10   3    3.08    1.46
   0  10   3    5.13    1.93
   0  10  -3    6.70    1.92
   0  10   3    3.14    1.51
   0  10  -3    5.23    2.03
   0  10  -3    2.87    1.13
   0  10  -3    3.28    1.31
   0 -10  -3    6.07    2.06
   0 -10   3    3.90    1.97
   0 -10   3    4.80    1.60
   0 -10  -3    2.48    1.90
   0  10   4   53.70    4.91
   0  10   4   60.65    5.58
   0  10   4   58.02    4.84
   0  10   4   62.39    5.23
   0  10  -4   54.65    4.66
   0  10  -4   58.09    5.35
   0 -10   4   56.75    4.81
   0 -10   4   60.29    5.43
   0 -10  -4   59.66    5.57
   0  10   5   87.54    7.12
   0  10   5   86.07    6.89
   0  10   5   77.01    6.19
   0  10   5   85.40    6.69
   0  10  -5   84.88    6.59
   0  10  -5   86.72    7.09
   0 -10   5   83.60    6.51
   0 -10   5   85.94    7.09
   0 -10  -5   67.14    6.38
   0  10   6   56.09    5.15
   0  10   6   56.06    5.43
   0  10   6   57.24    4.84
   0  10   6   56.32    5.09
   0  10  -6   50.30    2.95
   0  10  -6   51.84    5.03
   0  10  -6   47.98    2.84
   0  10  -6   46.48    4.46
   0 -10   6   51.75    5.08
   0 -10   6   53.88    4.67
   0 -10  -6   61.58    5.41
   0 -10  -6   58.61    5.12
   0  10   7  201.82   15.58
   0  10   7  219.64   16.47
   0  10   7  206.37   15.21
   0  10   7  202.94   15.04
   0  10  -7  205.50   15.08
   0  10  -7  221.34   16.49
   0  10  -7  217.16    9.81
   0 -10   7  202.93   16.05
   0 -10  -7  205.07   15.83
   0 -10   7  193.77   14.39
   0 -10  -7  182.51   14.41
   0  10   8    8.59    2.16
   0  10   8   10.37    2.48
   0  10   8    8.72    2.11
   0  10   8    9.84    2.30
   0  10  -8    8.82    0.75
   0  10  -8    8.23    2.37
   0  10  -8    9.11    0.76
   0  10  -8    7.26    2.16
   0 -10   8   13.17    2.54
   0 -10   8   10.05    2.06
   0 -10  -8   11.02    2.47
   0 -10  -8    5.77    2.12
   0  10   9   95.29    8.07
   0  10   9  100.49    8.59
   0  10   9  101.60    8.21
   0  10   9  114.26    8.64
   0  10  -9   97.76    7.66
   0  10  -9   93.21    7.95
   0 -10   9  114.19    8.27
   0 -10   9  113.28    9.14
   0 -10  -9  108.18    8.84
   0 -10  -9   89.21    7.68
   0  10  10   -1.64    1.69
   0  10 -10    0.37    1.49
   0  10  10    0.55    1.56
   0  10  10    1.18    1.71
   0  10 -10    1.62    1.51
   0 -10  10    1.16    1.37
   0 -10  10    0.48    1.63
   0 -10 -10   -1.32    1.55
   0 -10 -10   -0.71    1.60
   0  10  11  153.93   11.92
   0  10 -11  142.95   10.87
   0  10  11  139.11   11.36
   0  10 -11  160.62   12.28
   0 -10 -11  140.64   11.38
   0 -10  11  115.76    9.52
   0 -10  11  156.70   12.26
   0 -10 -11  137.40   10.95
   0  10  12    0.28    1.63
   0  10 -12   -0.13    1.46
   0  10 -12    0.20    1.85
   0 -10  12   -0.52    1.78
   0 -10  12    0.42    1.59
   0 -10 -12    1.24    1.66
   0  10  13   75.07    7.13
   0  10  13   80.54    7.86
   0  10 -13  107.79    8.75
   0  10  13   89.61    7.46
   0  10 -13   85.93    7.08
   0 -10  13   70.86    6.55
   0  10  14   21.05    3.59
   0  10  14   22.22    3.46
   0  10  14   23.44    3.98
   0  10 -14   26.34    3.93
   0  10  14   18.14    3.04
   0  10 -14   21.40    3.06
   0 -10  14   24.13    3.18
   0  10  15   87.54    8.10
   0  10  15  124.37    9.81
   0  10 -15   94.38    8.29
   0  10  15  105.00    8.46
   0 -10  15   83.26    7.70
   0 -10 -15   74.99    7.65
   0  10  16   12.23    3.21
   0  10  16    9.51    2.84
   0  10  16   12.03    2.52
   0 -10  16   11.81    2.34
   0 -10  16   12.87    2.62
   0 -10 -16    9.45    2.66
   0  10  17  157.55   14.90
   0  10  17  147.45   13.36
   0  10  17  141.71   11.95
   0 -10  17  142.61   12.64
   0 -10 -17  148.31   12.82
   0  10 -18   47.46    4.99
   0  10  18   44.93    5.51
   0  10  18   50.29    6.47
   0  10  18   48.42    5.11
   0 -10 -18   50.60    5.33
   0 -10  18   48.65    5.32
   0 -10 -18   49.12    5.30
   0  10  19   89.09    8.38
   0  10 -19   65.58    6.93
   0  10  19  102.63    8.90
   0  10 -19   78.31    8.06
   0 -10  19   95.20    8.81
   0 -10 -19   96.61    8.62
   0 -10 -19   82.74    7.80
   0  10  20   32.89    4.48
   0  10  20   34.98    5.53
   0  10  20   31.93    4.68
   0  10  20   28.60    4.08
   0  10 -20   35.71    4.23
   0  10 -20   31.06    4.56
   0 -10  20   33.00    4.14
   0 -10  20   35.33    4.43
   0 -10 -20   38.32    4.91
   0 -10 -20   31.91    4.50
   0  10  21   44.85    5.45
   0  10  21   60.24    7.21
   0  10  21   42.86    5.37
   0  10  21   46.36    5.40
   0  10 -21   45.99    5.47
   0  10 -21   41.53    5.44
   0 -10  21   56.12    5.87
   0 -10  21   50.87    5.64
   0 -10 -21   43.65    5.44
   0 -10 -21   46.80    5.66
   0  11   0    1.60    1.14
   0  11   0    0.01    1.98
   0  11   0    2.98    1.62
   0  11   0   -1.00    1.30
   0 -11   0    4.28    2.00
   0 -11   0   -1.59    1.72
   0  11   1  173.67   11.94
   0  11   1  189.45   14.46
   0  11   1  192.64   14.11
   0  11   1  183.71   13.33
   0  11  -1  174.40   10.92
   0  11  -1  171.42   13.31
   0 -11   1  179.13   14.30
   0 -11   1  172.19   12.95
   0 -11  -1  174.31   12.98
   0  11  -2    2.84    1.98
   0  11   2    3.98    1.90
   0  11   2    2.30    1.76
   0  11   2    3.57    1.86
   0  11   2    4.04    1.37
   0  11  -2    4.38    2.13
   0  11  -2    0.72    1.49
   0  11  -2    1.53    1.54
   0 -11  -2    1.37    1.92
   0 -11   2    4.27    1.87
   0 -11   2    4.49    1.70
   0 -11  -2    5.65    1.84
   0  11   3  217.03   15.18
   0  11   3  208.94   16.59
   0  11  -3  227.46   17.60
   0  11   3  207.80   15.57
   0  11  -3  205.67   15.88
   0  11  -3  247.48   15.16
   0 -11   3  225.30   17.67
   0 -11  -3  218.96   17.88
   0 -11   3  209.42   15.70
   0 -11  -3  202.01   15.21
   0  11  -4    1.07    1.48
   0  11   4    0.25    1.71
   0  11   4   -0.88    1.51
   0  11   4    0.92    2.12
   0  11   4    1.08    1.53
   0  11  -4   -0.16    1.22
   0  11  -4    0.39    0.86
   0  11  -4    0.84    1.15
   0 -11  -4    3.29    2.11
   0 -11   4    0.00    2.02
   0 -11   4    0.86    1.70
   0 -11  -4   -0.38    1.53
   0  11   5  231.10   16.75
   0  11   5  225.33   17.66
   0  11  -5  225.75   17.86
   0  11   5  272.41   19.13
   0  11  -5  186.45   15.18
   0  11  -5  195.56   11.92
   0 -11   5  250.52   19.06
   0 -11  -5  231.33   18.20
   0 -11   5  239.06   17.04
   0  11   6   18.62    3.05
   0  11   6   21.38    2.85
   0  11   6   23.51    3.15
   0  11  -6   20.02    3.20
   0  11  -6   18.86    1.73
   0  11  -6   22.03    3.04
   0 -11  -6   19.23    3.04
   0 -11   6   25.39    3.38
   0 -11  -6   22.43    2.77
   0  11   7  172.33   13.48
   0  11   7  164.53   12.52
   0  11   7  155.94   12.71
   0  11  -7  165.44    8.22
   0  11  -7  156.25   12.87
   0  11  -7  162.52   12.41
   0 -11   7  162.14   12.21
   0 -11  -7  166.57   12.87
   0  11   8   36.09    4.27
   0  11   8   38.96    4.09
   0  11   8   35.69    4.26
   0  11  -8   34.15    1.93
   0  11  -8   34.81    4.24
   0  11  -8   33.49    4.15
   0 -11   8   35.36    3.89
   0  11   9   22.66    3.24
   0  11   9   17.93    2.82
   0  11   9   11.98    2.74
   0  11  -9   16.03    3.03
   0  11   9   16.15    2.76
   0  11  -9   18.74    2.87
   0 -11   9   13.10    2.56
   0  11  10    1.01    1.90
   0  11  10    2.36    1.80
   0  11 -10    1.15    1.80
   0  11  10    4.85    1.80
   0 -11  10   -0.68    1.38
   0  11  11   29.58    3.75
   0 -11  11   24.95    3.72
   0 -11 -11   27.25    3.68
   0  11  12    3.49    2.34
   0  11  12   -0.27    1.92
   0  11  12    1.33    1.64
   0 -11  12    0.27    1.61
   0 -11  12   -0.08    1.88
   0 -11 -12    2.36    1.72
   0  11  13    5.44    2.56
   0  11  13    7.72    2.59
   0  11  13    5.48    2.25
   0 -11  13    9.63    2.46
   0 -11 -13    5.08    2.14
   0 -11 -13    9.15    2.51
   0  11  14    6.37    2.80
   0  11  14    3.52    2.52
   0  11 -14    8.73    2.24
   0  11  14    7.59    2.25
   0 -11  14    7.59    2.45
   0 -11 -14    6.77    2.63
   0  11  15   -0.91    1.79
   0  11 -15    1.37    1.51
   0  11  15    0.73    1.79
   0  11  15    3.12    2.09
   0  11  15    1.21    1.65
   0 -11 -15   -0.46    1.95
   0 -11  15   -1.22    2.00
   0 -11 -15    3.45    2.02
   0  11  16    3.45    2.06
   0  11 -16    2.52    2.13
   0  11  16   -1.47    2.02
   0  11  16    4.79    2.57
   0  11  16    3.34    2.00
   0  11 -16    3.78    1.76
   0 -11  16    0.52    2.01
   0 -11 -16   -0.41    2.43
   0 -11 -16    5.62    2.18
   0  11  17    6.66    2.59
   0  11  17   14.35    3.40
   0  11  17    9.07    2.73
   0  11  17    8.32    2.61
   0  11 -17    8.88    2.46
   0  11 -17    9.50    2.58
   0 -11  17   10.71    2.69
   0 -11  17   16.44    3.54
   0 -11 -17   10.62    2.89
   0 -11 -17   12.72    2.79
   0  11  18    0.60    2.00
   0  11  18    2.92    2.44
   0  11  18    2.64    2.16
   0  11  18    1.84    2.06
   0  11 -18    5.00    2.20
   0  11 -18    1.79    2.05
   0 -11  18    2.80    1.83
   0 -11  18    3.16    1.73
   0 -11 -18    4.44    2.07
   0 -11 -18    4.61    2.06
   0  11  19   19.14    3.76
   0  11  19   24.91    4.28
   0  11  19   25.97    3.95
   0  11  19   24.26    3.76
   0  11 -19   18.69    2.94
   0  11 -19   17.30    3.38
   0 -11  19   16.97    3.34
   0 -11  19   23.89    3.92
   0 -11 -19   17.87    3.29
   0 -11 -19   14.12    3.01
   0  12   0   17.86    2.16
   0  12   0   18.33    2.96
   0  12   1    6.83    1.97
   0  12   1    1.91    1.76
   0  12  -1    6.84    2.05
   0  12  -1    5.83    1.44
   0 -12   1    6.63    2.12
   0  12   2   24.59    3.06
   0  12   2   15.90    3.00
   0  12  -2   26.11    2.89
   0  12  -2   19.45    2.32
   0 -12   2   22.20    3.09
   0  12  -3   11.76    1.88
   0  12   3    6.59    1.98
   0  12   3   13.09    2.39
   0  12  -3   12.75    2.07
   0 -12   3   15.03    2.48
   0 -12   3   12.92    2.57
   0 -12  -3   11.70    2.20
   0  12  -4    8.04    1.56
   0  12   4   12.68    2.56
   0  12   4    9.83    2.28
   0  12  -4    7.79    1.66
   0 -12   4   10.46    2.48
   0 -12   4   12.84    2.80
   0 -12  -4    5.70    2.72
   0  12   5   85.22    8.02
   0  12   5   69.85    6.34
   0  12  -5   78.57    4.81
   0  12   5   80.42    6.66
   0  12  -5   65.44    4.65
   0 -12   5   71.96    6.94
   0 -12   5   73.95    6.42
   0 -12  -5   68.67    6.89
   0  12  -6    2.83    1.10
   0  12   6    3.79    1.78
   0  12   6    3.76    2.34
   0  12   6    2.33    1.56
   0 -12  -6    2.28    1.76
   0 -12   6    5.17    2.30
   0  12  -7  105.22    5.67
   0  12   7  117.56    9.35
   0  12   7   99.99    9.96
   0  12   7  118.39    9.57
   0 -12  -7  114.95    9.69
   0 -12   7  123.30   10.06
   0 -12  -7  104.41    8.88
   0  12  -8   13.54    2.52
   0  12   8   12.01    2.84
   0  12   8   11.94    2.66
   0  12  -8   10.36    1.04
   0 -12  -8   13.90    2.80
   0 -12   8   15.69    3.10
   0 -12  -8   15.11    2.84
   0  12  -9   87.49    7.70
   0  12   9   94.59    8.31
   0  12  -9   84.50    3.79
   0  12  -9  103.99    9.18
   0 -12  -9   94.79    8.62
   0 -12   9  108.56    9.35
   0 -12  -9  115.39    9.28
   0  12  10   16.70    3.05
   0  12 -10   17.89    2.91
   0  12  10   12.79    3.29
   0  12  10   19.44    2.82
   0  12 -10   12.10    3.07
   0 -12 -10   18.60    3.19
   0 -12  10   17.39    3.10
   0 -12 -10   13.81    3.01
   0  12  11  117.61   10.38
   0  12 -11  109.28   10.20
   0  12  11  106.29    9.76
   0  12  11  150.81   12.81
   0  12  11  111.23    9.86
   0  12 -11  109.62    9.40
   0 -12  11  124.30   10.81
   0 -12 -11  111.25   10.17
   0 -12 -11  107.63    9.74
   0  12  12    3.40    2.33
   0  12 -12    2.65    2.21
   0  12  12    1.43    2.01
   0  12  12    5.54    2.73
   0  12  12    4.79    2.04
   0  12 -12    4.92    2.04
   0 -12  12    3.55    2.17
   0 -12 -12    0.97    2.13
   0 -12 -12    3.55    2.03
   0  12  13  110.27    9.64
   0  12  13  107.92   10.59
   0  12  13   99.55    9.25
   0  12  13   95.31    8.73
   0  12 -13   93.87    8.34
   0  12 -13  100.50    9.41
   0 -12  13   88.78    8.06
   0 -12  13  100.38    9.40
   0 -12 -13   98.14    9.35
   0 -12 -13   97.36    8.93
   0  12  14   -1.56    2.58
   0  12  14    0.40    2.25
   0  12  14   -0.08    1.92
   0  12  14    3.79    2.00
   0  12 -14    4.04    1.66
   0  12 -14    0.88    2.58
   0 -12  14    2.27    1.92
   0 -12  14    2.96    1.78
   0 -12 -14    0.56    2.05
   0 -12 -14    1.66    2.00
   0  12  15  107.34   10.41
   0  12  15  130.31   12.96
   0  12  15  107.68   10.43
   0  12  15   98.49    9.74
   0  12 -15  108.92    9.68
   0  12 -15  119.51   11.26
   0 -12  15  143.81   11.07
   0 -12  15  119.71   10.78
   0 -12 -15  118.50   10.83
   0 -12 -15  109.82   10.26
   0  12  16    6.32    2.21
   0  12  16    2.31    2.20
   0  12  16    5.63    2.41
   0  12  16    2.66    2.30
   0  12 -16    3.52    1.89
   0  12 -16    4.92    2.30
   0 -12  16    1.19    1.84
   0 -12  16    5.60    2.43
   0 -12 -16    5.99    2.49
   0 -12 -16    4.84    2.24
   0  12  17   85.41    8.57
   0  12  17   96.03   10.17
   0  12  17   82.37    8.50
   0  12  17   86.78    8.29
   0  12 -17   95.37    8.25
   0  12 -17   94.28    9.10
   0 -12  17   68.81    7.55
   0 -12  17   89.34    8.91
   0 -12 -17   96.32    9.04
   0 -12 -17   74.61    7.96
   0  12  18   -0.24    2.57
   0  12  18   -1.11    1.81
   0  12  18   -0.24    2.12
   0  12 -18   -2.58    2.02
   0 -12  18   -0.03    1.80
   0  13   0    0.22    1.24
   0  13   0   -2.16    2.15
   0  13   0    1.96    1.59
   0  13   0    1.93    1.89
   0 -13   0    0.36    1.76
   0 -13   0    2.30    1.54
   0  13   1  132.36    9.82
   0  13   1  125.07   11.02
   0  13   1  124.70   10.51
   0  13   1  128.21   10.49
   0  13  -1  134.06    9.96
   0  13  -1  121.75    8.53
   0  13  -1  124.13   10.35
   0 -13   1  134.10   11.63
   0 -13  -1  128.96   12.03
   0 -13   1  127.22   10.43
   0 -13  -1  128.17   10.39
   0  13  -2   14.54    2.77
   0  13   2   19.72    3.12
   0  13   2   17.03    2.68
   0  13   2   15.88    3.10
   0  13   2   15.26    2.93
   0  13  -2   14.83    3.30
   0  13  -2   16.16    2.11
   0  13  -2   11.75    2.11
   0 -13  -2   22.24    3.33
   0 -13   2   14.82    3.10
   0 -13   2   19.06    2.89
   0 -13  -2   18.71    2.97
   0  13  -3   69.32    6.54
   0  13   3   77.36    7.09
   0  13   3   67.57    5.70
   0  13   3   71.08    7.05
   0  13   3   67.60    6.43
   0  13  -3   72.61    7.12
   0  13  -3   66.75    4.80
   0  13  -3   72.29    5.52
   0 -13  -3   72.79    7.11
   0 -13   3   63.68    6.68
   0 -13   3   62.96    6.11
   0 -13  -3   66.35    6.43
   0  13  -4   15.04    3.27
   0  13   4   16.75    2.99
   0  13   4   13.16    2.71
   0  13  -4   16.17    2.73
   0  13  -4   13.78    1.97
   0  13  -4   13.07    2.20
   0 -13  -4   20.59    3.47
   0 -13   4   10.98    3.02
   0 -13   4   14.37    2.67
   0 -13  -4   18.35    2.81
   0  13  -5   33.94    4.35
   0  13   5   38.24    4.80
   0  13   5   42.03    4.39
   0  13   5   59.04    5.67
   0  13   5   35.21    4.26
   0  13  -5   47.81    5.30
   0  13  -5   43.27    3.40
   0  13  -5   45.18    3.57
   0 -13  -5   53.67    5.40
   0 -13   5   41.95    5.11
   0 -13   5   35.65    4.43
   0 -13  -5   40.64    4.70
   0  13  -6   22.97    3.26
   0  13   6   25.40    3.72
   0  13   6   17.46    2.88
   0  13   6   18.36    3.64
   0  13   6   19.42    3.17
   0  13  -6   19.62    3.53
   0  13  -6   20.25    2.04
   0  13  -6   21.20    2.20
   0 -13  -6   25.88    3.68
   0 -13   6   25.24    3.74
   0 -13   6   19.62    3.29
   0  13   7   28.44    3.99
   0  13   7   31.86    4.23
   0  13   7   29.41    4.03
   0  13  -7   35.68    4.43
   0  13  -7   44.18    5.11
   0 -13   7   33.49    3.93
   0 -13   7   30.33    4.24
   0 -13  -7   32.22    4.16
   0 -13  -7   40.17    4.48
   0  13   8   39.54    5.41
   0  13   8   52.03    5.57
   0  13   8   51.63    5.26
   0  13  -8   57.78    5.44
   0  13  -8   54.98    5.75
   0  13  -8   39.51    2.61
   0 -13   8   52.16    5.53
   0 -13  -8   48.38    5.38
   0 -13   8   45.93    4.93
   0 -13  -8   42.15    4.99
   0  13   9   29.71    4.21
   0  13   9   33.00    4.92
   0  13   9   30.47    4.07
   0  13   9   34.64    4.28
   0  13  -9   29.58    3.96
   0  13  -9   38.60    4.68
   0  13  -9   28.22    1.81
   0 -13   9   29.01    4.28
   0 -13  -9   28.41    4.36
   0 -13   9   32.19    3.76
   0 -13  -9   31.02    4.04
   0  13  10   76.81    7.42
   0  13  10   64.42    7.74
   0  13  10   74.29    7.51
   0  13  10   73.03    7.01
   0  13 -10   75.41    7.07
   0  13 -10   81.12    7.90
   0 -13  10   74.95    6.95
   0 -13  10   78.64    7.72
   0 -13 -10   84.68    8.00
   0 -13 -10   55.86    6.59
   0  13  11   35.96    4.61
   0  13  11   45.56    5.39
   0  13  11   34.87    4.46
   0  13  11   41.13    4.77
   0  13 -11   27.10    4.25
   0  13 -11   33.62    4.66
   0 -13  11   24.93    3.96
   0 -13  11   34.94    4.83
   0 -13 -11   39.69    5.27
   0  13  12   89.57    8.29
   0  13  12   79.66    8.63
   0  13  12   81.69    7.99
   0  13  12   76.99    7.58
   0  13 -12   81.69    7.35
   0  13 -12   99.65    8.94
   0 -13  12   70.01    7.47
   0 -13  12   84.72    8.29
   0 -13 -12   77.18    7.95
   0 -13 -12   67.34    7.26
   0  13  13    9.03    2.73
   0  13  13    3.50    2.96
   0  13  13   10.15    3.34
   0  13  13    5.09    2.48
   0  13 -13    7.11    2.17
   0 -13  13    8.70    2.27
   0 -13 -13    9.66    2.78
   0 -13  13    7.70    2.62
   0 -13 -13    9.11    2.50
   0  13  14   94.60    8.89
   0  13  14   80.16    9.64
   0  13  14   85.18    8.63
   0  13  14   86.61    8.01
   0  13 -14   79.56    7.84
   0  13 -14   69.38    8.13
   0 -13  14   84.70    7.67
   0 -13  14   89.58    8.86
   0 -13 -14   78.54    8.08
   0 -13 -14   87.77    8.56
   0  13  15    2.58    2.50
   0  13  15    0.31    2.74
   0  13  15    4.28    2.42
   0  13  15    1.28    1.75
   0  13 -15    2.32    1.87
   0 -13  15    1.02    1.72
   0 -13 -15    5.34    2.23
   0 -13  15    5.14    2.40
   0 -13 -15    1.19    2.28
   0  13  16   91.48    8.98
   0  13 -16   72.99    7.58
   0  13  16   98.39    9.56
   0  13  16   81.97    9.80
   0  13  16   86.70    8.43
   0 -13  16   97.23    8.87
   0 -13  16   79.60    8.44
   0  14   0  196.13   17.50
   0  14   0  203.10   15.28
   0  14   0  230.67   18.34
   0  14   0  255.68   19.43
   0 -14   0  179.40   15.71
   0  14   1    1.07    1.29
   0  14   1   -1.88    1.60
   0  14   1    1.32    1.94
   0  14   1    0.32    1.68
   0  14  -1    2.82    1.65
   0  14  -1   -0.80    1.44
   0  14  -1    0.35    1.55
   0 -14   1   -0.81    2.03
   0 -14  -1    0.28    1.73
   0 -14   1    0.12    1.48
   0 -14  -1   -1.96    1.59
   0  14  -2  134.06   12.03
   0  14   2  176.83   14.81
   0  14   2  166.81   12.39
   0  14   2  123.17   12.31
   0  14   2  155.94   13.27
   0  14  -2  171.02   14.77
   0  14  -2  152.06   10.99
   0  14  -2  162.94   12.30
   0 -14  -2  174.67   15.11
   0 -14   2  171.38   14.88
   0 -14   2  155.46   12.89
   0 -14  -2  147.50   12.84
   0  14   3    0.43    1.58
   0  14   3    0.72    2.18
   0  14   3    1.04    1.85
   0  14   3   -0.23    2.33
   0  14  -3   -1.29    1.24
   0  14  -3    1.29    2.08
   0  14  -3   -0.50    1.67
   0 -14   3    1.65    1.86
   0 -14  -3   -2.08    2.04
   0 -14   3   -1.33    1.74
   0 -14  -3    3.34    2.02
   0  14  -4  130.77    8.68
   0  14   4  129.55   12.05
   0  14  -4  130.00   11.07
   0  14  -4  142.04   12.56
   0  14  -4  124.02    9.19
   0 -14  -4  153.14   13.05
   0 -14   4  143.25   12.70
   0 -14   4  131.47   11.23
   0 -14  -4  132.09   11.21
   0  14   5    1.54    1.72
   0  14   5    0.02    2.04
   0  14  -5    0.16    1.84
   0  14   5    1.80    1.76
   0  14  -5    0.20    2.03
   0  14  -5    0.38    1.15
   0  14  -5    0.29    1.11
   0 -14  -5   -1.07    2.06
   0 -14   5    0.31    2.09
   0 -14   5   -0.34    1.85
   0 -14  -5    0.46    1.81
   0  14  -6   97.95    9.35
   0  14   6   98.13    9.08
   0  14   6   93.47    8.56
   0  14  -6  100.33    8.77
   0  14  -6   89.59    5.93
   0  14  -6   99.17    6.48
   0 -14  -6   84.67    8.39
   0 -14   6  104.22    9.57
   0 -14   6   94.85    8.40
   0  14   7   -1.99    2.05
   0  14   7    0.82    2.08
   0  14  -7    0.71    1.94
   0  14   7    1.30    1.67
   0  14  -7    1.60    2.13
   0  14  -7    1.34    0.79
   0  14  -7    1.20    0.85
   0 -14  -7    1.80    2.09
   0 -14   7   -0.36    2.27
   0 -14   7   -0.96    1.60
   0 -14  -7    3.40    2.07
   0  14   8  143.18   12.38
   0  14   8  132.77   12.05
   0  14   8  134.52   11.72
   0  14   8  141.93   13.26
   0  14  -8  113.38   10.78
   0  14  -8  157.69   13.35
   0 -14   8  121.34   10.96
   0 -14   8  130.29   12.30
   0 -14  -8  137.70   12.35
   0 -14  -8  146.45   12.59
   0  14   9   -1.25    2.03
   0  14   9    0.48    1.72
   0  14   9    2.28    1.87
   0  14   9   -0.60    2.01
   0  14  -9   -0.72    1.63
   0  14  -9   -0.34    2.00
   0  14  -9    0.15    0.48
   0 -14   9    2.00    1.98
   0 -14  -9    1.28    1.86
   0 -14   9   -0.84    1.77
   0 -14  -9    2.30    1.91
   0  14  10   61.56    6.78
   0  14  10   71.44    7.48
   0  14  10   62.93    6.39
   0  14  10   56.20    6.23
   0  14 -10   61.92    6.29
   0  14 -10   59.97    6.95
   0 -14  10   56.64    6.00
   0 -14  10   64.73    7.16
   0 -14 -10   73.01    7.36
   0 -14 -10   69.99    6.93
   0  14  11    1.04    1.84
   0  14  11    1.99    2.12
   0  14  11    0.44    1.87
   0  14  11   -3.88    1.93
   0  14 -11    0.13    1.99
   0  14 -11    0.02    2.07
   0 -14  11    0.05    1.92
   0 -14  11   -0.80    2.08
   0 -14 -11    0.41    2.53
   0 -14 -11   -1.18    1.94
   0  14  12   45.46    5.41
   0  14  12   44.03    6.11
   0  14  12   44.48    5.28
   0  14  12   46.61    5.45
   0  14 -12   42.02    4.92
   0  14 -12   46.42    5.67
   0 -14  12   44.01    5.15
   0 -14  12   44.54    5.73
   0 -14 -12   41.39    5.28
   0 -14 -12   40.63    5.32
   0  14  13    3.61    2.08
   0  14 -13    2.88    2.32
   0  14  13   -0.18    1.91
   0  14  13   -1.25    2.24
   0  14  13   -0.40    1.89
   0  14 -13   -0.18    1.78
   0 -14  13    1.54    1.63
   0 -14  13    0.61    1.84
   0 -14 -13   -1.26    1.92
   0  15   0   -0.16    1.81
   0  15   0    1.96    1.66
   0  15   0    2.53    1.68
   0 -15   0    3.12    2.10
   0  15   1   30.91    3.47
   0  15   1   38.53    4.76
   0  15   1   32.61    4.04
   0  15   1   24.71    3.64
   0  15  -1   22.50    3.40
   0  15  -1   29.00    3.44
   0  15  -1   24.49    3.73
   0 -15   1   26.89    3.96
   0 -15  -1   32.07    4.43
   0 -15   1   27.09    3.95
   0 -15  -1   28.94    3.70
   0  15  -2    3.77    1.99
   0  15   2    1.93    2.47
   0  15   2    5.80    1.78
   0  15   2    1.72    2.21
   0  15   2    2.13    1.96
   0  15  -2    2.23    2.15
   0  15  -2    4.00    1.36
   0  15  -2    3.82    1.66
   0 -15  -2    5.49    2.46
   0 -15   2    5.34    2.59
   0 -15   2    2.89    2.11
   0 -15  -2    4.08    2.15
   0  15  -3   69.18    7.05
   0  15   3   69.57    7.71
   0  15   3   74.40    6.78
   0  15   3   75.08    7.87
   0  15   3   67.65    6.85
   0  15  -3   87.14    8.57
   0  15  -3   71.65    5.72
   0  15  -3   66.38    5.98
   0 -15  -3   93.96    8.58
   0 -15   3   75.87    8.00
   0 -15   3   76.12    7.08
   0 -15  -3   81.59    7.42
   0  15   4    6.49    2.37
   0  15   4    8.40    2.71
   0  15  -4   10.15    2.51
   0  15   4    6.07    2.38
   0  15  -4   11.37    2.89
   0  15  -4    7.85    1.78
   0  15  -4    7.95    1.76
   0 -15  -4   12.10    2.63
   0 -15   4    7.53    2.75
   0 -15   4    8.14    2.28
   0 -15  -4    8.19    2.46
   0  15  -5   79.29    5.84
   0  15   5   85.98    8.69
   0  15  -5   93.90    8.18
   0  15  -5   92.74    8.76
   0  15  -5   76.92    6.27
   0 -15  -5   75.88    8.18
   0 -15   5   93.56    9.23
   0 -15   5   73.03    7.40
   0 -15  -5   76.17    7.27
   0  15   6   14.41    2.86
   0  15   6   13.07    3.15
   0  15   6   14.98    3.01
   0  15   6   13.96    3.42
   0  15  -6   13.68    1.88
   0  15  -6   20.58    3.65
   0  15  -6   13.43    2.76
   0 -15   6   20.07    3.51
   0 -15  -6   13.56    3.40
   0 -15   6   17.58    3.01
   0  15   7   54.24    5.52
   0  15   7   56.62    6.06
   0  15  -7   54.98    6.06
   0  15   7   58.94    6.12
   0  15  -7   47.08    5.77
   0  15  -7   47.89    3.60
   0  15  -7   46.89    3.60
   0 -15  -7   49.34    5.88
   0 -15   7   55.94    6.20
   0 -15   7   52.42    5.63
   0 -15  -7   46.11    5.38
   0  15   8   19.86    3.25
   0  15   8   15.55    3.33
   0  15   8   13.70    2.79
   0  15   8    7.05    3.22
   0  15  -8   12.99    1.53
   0  15  -8   15.98    3.32
   0  15  -8   10.94    2.59
   0 -15   8   14.70    3.15
   0 -15  -8   15.16    3.18
   0 -15   8   13.31    2.95
   0 -15  -8   10.78    3.19
   0  15   9   11.49    2.72
   0  15   9    6.97    2.40
   0  15   9    8.19    2.38
   0  15   9    7.22    3.61
   0  15  -9    5.79    2.25
   0  15  -9   11.47    2.78
   0 -15   9   11.39    2.85
   0 -15   9    6.71    2.42
   0 -15  -9   10.48    2.88
   0 -15  -9   10.91    2.80
   0  15  10   41.02    4.99
   0  15  10   34.43    5.11
   0  15  10   37.53    4.84
   0  15  10   27.74    5.49
   0  15 -10   34.51    4.53
   0  15 -10   50.73    5.87
   0 -15  10   46.83    5.15
   0 -15  10   42.07    5.27
   0 -15 -10   43.20    5.55
   0 -15 -10   34.56    4.67
   0  16   0    1.87    2.25
   0  16   0    3.29    1.72
   0  16   0    1.64    1.64
   0  16   0    0.06    1.80
   0 -16   0    0.54    1.84
   0  16   1    6.79    1.93
   0  16   1    7.92    2.69
   0  16  -1    6.83    1.98
   0  16   1    6.57    2.24
   0  16  -1    7.33    2.34
   0  16  -1    3.97    2.12
   0 -16   1    6.45    2.74
   0 -16  -1    7.96    2.42
   0 -16   1    7.04    2.23
   0 -16  -1    8.63    2.64
   0  16  -2    4.43    2.09
   0  16   2    2.36    2.20
   0  16   2    2.04    1.73
   0  16   2    0.40    1.81
   0  16   2    2.37    1.93
   0  16  -2    2.47    2.18
   0  16  -2    2.29    1.37
   0  16  -2    0.94    1.40
   0 -16  -2    0.37    2.08
   0 -16   2    1.39    1.85
   0 -16   2    4.61    1.90
   0 -16  -2   -1.63    2.01
   0  16  -3    4.27    2.63
   0  16   3    6.95    2.42
   0  16   3    1.18    1.85
   0  16  -3    3.00    1.89
   0  16  -3    3.40    1.55
   0  16  -3    2.62    1.46
   0 -16  -3    4.68    2.46
   0 -16   3    2.29    2.24
   0 -16   3    4.86    2.40
   0 -16  -3    2.07    2.07
   0  16   4    2.81    2.66
   0  16   4    3.92    2.44
   0  16  -4    2.02    1.92
   0  16   4    1.86    2.09
   0  16  -4    3.43    2.64
   0  16  -4    2.17    1.41
   0  16  -4    1.76    1.47
   0 -16  -4    5.23    2.53
   0 -16   4    5.11    2.57
   0 -16   4    1.36    2.08
   0 -16  -4    5.42    2.24
  -1   0  26   -0.63    1.44
  -1   0  26    0.05    1.22
  -1   0  26    2.11    1.97
  -1   0  26   -0.07    1.62
  -1   0  26   -1.07    1.78
  -1   0  25    6.07    1.89
  -1   0  25    5.26    1.68
  -1   0  25    7.92    2.08
  -1   0  25   12.21    2.35
  -1   0  24    0.80    1.57
  -1   0  24   -0.36    1.26
  -1   0  24    0.72    1.38
  -1   0  24    1.21    1.65
  -1   0  23   10.17    1.93
  -1   0  23   10.19    1.83
  -1   0  23   15.19    2.48
  -1   0  23   13.56    2.76
  -1   0  23   13.82    2.51
  -1   0  23   13.07    2.84
  -1   0  22    0.07    1.04
  -1   0  22   -0.46    1.16
  -1   0  22    0.05    1.48
  -1   0  22    1.36    1.68
  -1   0  22    0.95    1.30
  -1   0  22    1.76    1.62
  -1   0  21    9.97    1.86
  -1   0  21    6.85    1.88
  -1   0  21   11.23    2.34
  -1   0  21   12.90    2.69
  -1   0  21   18.40    2.47
  -1   0  21   12.15    2.43
  -1   0  20   -0.42    1.40
  -1   0  20    1.56    1.36
  -1   0  20    1.09    1.37
  -1   0  20    0.20    1.22
  -1   0  20    0.02    1.53
  -1   0  19   16.58    2.44
  -1   0  19   15.91    2.23
  -1   0  19   16.44    2.43
  -1   0  19   14.87    2.61
  -1   0  19   18.58    2.80
  -1   0  18    0.65    1.38
  -1   0  18    0.10    1.17
  -1   0  18    1.63    1.22
  -1   0  18    0.75    1.22
  -1   0  18    2.21    1.46
  -1   0  18    0.75    1.42
  -1   0  17   15.86    1.99
  -1   0  17   18.43    2.03
  -1   0  17   20.80    2.67
  -1   0  17   18.04    2.46
  -1   0  17   15.51    2.60
  -1   0  17   21.06    2.58
  -1   0  16    0.81    1.06
  -1   0  16   -0.10    1.18
  -1   0  16    0.52    1.43
  -1   0  16   -1.29    1.46
  -1   0  16    0.48    1.29
  -1   0  16    0.21    1.15
   1   0 -15   30.62    2.95
  -1   0  15   31.86    2.75
  -1   0  15   29.80    2.64
  -1   0  15   35.29    3.17
  -1   0  15   34.78    3.01
  -1   0  15   32.12    3.32
   1   0 -14    0.71    1.15
  -1   0  14    0.24    1.19
  -1   0  14    0.96    1.16
  -1   0  14    1.50    1.13
  -1   0  14   -1.44    1.28
  -1   0  14   -2.20    1.23
   1   0 -13    2.16    1.34
  -1   0  13    2.44    0.92
  -1   0  13    1.62    1.17
  -1   0  13    1.86    1.10
   1   0 -12   -0.65    0.89
  -1   0  12    1.13    1.31
  -1   0  12    0.54    1.09
  -1   0  12    0.47    1.25
   1   0 -11   96.08    5.67
  -1   0  11   97.33    5.56
  -1   0  11   98.75    5.97
  -1   0  11   95.77    5.99
   1   0 -10   -0.40    0.91
  -1   0  10    0.84    0.88
  -1   0  10    0.43    1.00
  -1   0  10   -0.56    1.04
  -1   0  10    1.80    1.27
  -1   0   9  868.07   52.74
  -1   0   9  773.33   48.61
  -1   0   9  755.72   54.96
  -1   0   8    0.41    0.71
  -1   0   8   -0.16    0.88
  -1   0   8   -0.28    0.84
   1   0  -7  958.90   60.99
  -1   0   7  851.43   50.94
  -1   0   7  909.24   58.57
  -1   0   7  815.21   55.46
   1   0  -6   -1.02    0.86
   1   0  -6   -0.09    1.01
  -1   0   6    0.64    0.81
  -1   0   6   -0.36    0.75
  -1   0   6    0.35    1.12
   1   0  -5 2507.32  235.56
   1   0  -5 2757.37  281.15
   1   0  -5 3355.44  343.63
  -1   0   5 2644.52  247.25
  -1   0   5 2650.80  272.67
   1   0  -4    0.20    0.48
   1   0  -4    0.85    0.89
   1   0  -4    3.06    1.11
  -1   0   4    0.26    0.43
  -1   0   4    0.38    0.90
  -1   0   4   -0.18    0.92
   1   0  -3  780.43   39.08
  -1   0   3  753.62   38.68
  -1   0   3  770.30   41.95
   1   0  -2    0.35    0.45
  -1   0   2    0.28    0.13
  -1   0   2    0.51    0.55
  -1   0   2    0.81    0.58
  -1   0   2    0.81    0.63
   1   0  -1 2302.78  170.69
  -1   0   1 2094.83  132.01
  -1   0   1 2111.36  158.66
   1   0   0   -0.32    0.29
   1   0   0   -0.08    0.17
  -1   0   0   -0.08    0.26
  -1   0   0    0.34    0.28
   1   0   1 4470.46  521.86
   1   0   1 4199.06  489.28
   1   0   1 4081.73  403.10
  -1   0  -1 4519.78  525.92
   1   0   2   -0.15    0.67
   1   0   2    0.16    0.52
   1   0   2    0.02    0.26
  -1   0  -2    0.19    0.52
  -1   0  -2    0.26    0.19
   1   0   3 3516.73  418.50
   1   0   3 3433.03  405.75
   1   0   3 3660.20  388.96
  -1   0  -3 3534.52  419.35
  -1   0  -3 4549.29  518.05
  -1   0  -3 3957.07  417.43
   1   0   4   -1.64    1.04
   1   0   4   -0.07    0.80
   1   0   4    0.67    0.69
  -1   0  -4   -0.42    1.04
  -1   0  -4    0.59    1.00
  -1   0  -4   -0.49    0.75
   1   0   5 6417.23 1199.99
   1   0   5 8145.19 1472.36
   1   0   5 7577.66 1306.81
  -1   0  -5 6602.67 1222.99
  -1   0  -5 6898.50 1293.42
  -1   0  -5 6812.56 1204.56
   1   0   6    0.49    0.91
   1   0   6    0.63    0.98
   1   0   6   -0.45    0.73
  -1   0  -6   -0.80    0.92
  -1   0  -6   -1.88    1.01
  -1   0  -6    0.74    0.82
   1   0   7 3499.02  439.10
   1   0   7 3167.20  413.76
   1   0   7 3171.54  385.52
  -1   0  -7 3328.89  419.64
  -1   0  -7 3453.77  436.91
  -1   0  -7 4619.95  529.78
   1   0   8   -0.24    0.92
   1   0   8   -0.16    0.69
  -1   0  -8   -0.97    1.00
  -1   0  -8    0.59    0.80
   1   0   9 2791.24  384.38
  -1   0  -9 3884.46  469.08
   1   0  10   -0.33    1.09
   1   0  11 2967.21  409.37
   1   0  11 3060.26  417.08
   1   0  11 5191.83  657.75
   1   0  11 3104.95  415.25
   1   0  12    0.15    1.00
   1   0  12    0.66    0.89
   1   0  12   -0.15    1.35
   1   0  12   -0.69    1.10
   1   0  12   -0.39    0.82
   1   0  12    0.37    0.85
   1   0  13 3628.10  567.41
   1   0  13 4604.97  681.21
   1   0  13 3600.90  559.59
   1   0  13 3773.12  608.67
   1   0  13 3920.57  579.05
   1   0  13 4080.71  611.17
   1   0  14   -1.34    1.22
   1   0  14   -0.78    0.86
   1   0  14   -2.20    1.09
   1   0  14   -0.40    1.34
   1   0  14   -0.77    1.24
   1   0  14    1.16    1.13
   1   0  15 1215.21  137.16
   1   0  15 1559.85  159.94
   1   0  15 1540.43  158.21
   1   0  15 1947.30  204.18
   1   0  15 1656.78  159.38
   1   0  15 1636.20  161.84
   1   0  16   -1.43    1.18
   1   0  16   -0.28    1.10
   1   0  16   -1.73    1.57
   1   0  16   -0.89    1.48
   1   0  16    1.24    1.05
   1   0  16   -0.13    1.00
   1   0  17 1179.63  104.81
   1   0  17 1046.61   95.02
   1   0  17  965.36   90.47
   1   0  17  954.81   96.05
   1   0  17  986.62   88.34
   1   0  17 1029.90   93.52
   1   0  18    1.29    1.54
   1   0  18    0.40    1.27
   1   0  18   -1.05    1.34
   1   0  18    1.31    1.63
   1   0  18    1.68    1.31
   1   0  18    1.85    1.10
   1   0  19 1014.22   94.18
   1   0  19  861.85   83.01
   1   0  19  928.04   86.78
   1   0  19 1187.29  109.24
   1   0  19  897.73   81.76
   1   0  19  896.50   84.85
   1   0  20   -1.23    1.23
   1   0  20   -1.04    1.39
   1   0  20   -0.05    1.04
   1   0  20    0.20    1.72
   1   0  20    0.70    1.40
   1   0  20    1.18    1.17
   1   0  21  787.44   77.23
   1   0  21  782.62   76.44
   1   0  21  891.02   82.69
   1   0  21  956.71   82.60
   1   0  21  886.75   81.69
   1   0  22    0.61    1.51
   1   0  22   -1.42    1.49
   1   0  22   -0.79    1.32
   1   0  22    1.09    1.76
   1   0  22    0.64    1.35
   1   0  22    2.32    1.45
   1   0  23  355.06   26.45
   1   0  23  313.22   24.09
   1   0  23  345.30   26.02
   1   0  23  237.91   22.53
   1   0  23  240.69   20.29
   1   0  23  316.31   23.85
   1   0  24    2.11    2.09
   1   0  24    0.26    1.42
   1   0  24    0.44    1.63
   1   0  24   -0.02    1.20
   1   0  24    0.58    1.45
   1   0  25  169.69   14.28
   1   0  25  174.84   13.61
   1   0  25  165.68   13.23
   1   0  25  143.95   12.61
   1   0  26    2.60    1.44
   1   0  26    0.73    1.31
  -1   1  26    4.70    1.94
  -1   1  26    5.51    1.64
  -1   1  26    4.49    2.14
  -1   1  26    3.18    1.73
  -1   1  26    2.04    2.66
  -1   1  26    0.77    1.91
  -1  -1  26    2.97    1.70
  -1  -1  26    3.07    1.55
  -1  -1  26    0.67    1.67
  -1  -1  26    3.41    1.95
  -1  -1  26    3.50    2.02
  -1   1  25    1.91    2.23
  -1   1  25    4.24    1.76
  -1   1  25    5.71    2.25
  -1   1  25    4.57    1.74
  -1  -1  25    2.51    1.41
  -1  -1  25    2.53    2.12
  -1  -1  25    6.08    1.83
  -1  -1  25    1.16    1.86
  -1   1  24    2.72    2.32
  -1   1  24    7.69    1.85
  -1   1  24    5.43    1.57
  -1  -1  24    1.97    1.59
  -1  -1  24    7.63    2.12
  -1  -1  24    2.72    1.97
  -1  -1  24    4.77    1.92
  -1  -1  24    5.75    1.79
  -1   1  23    2.74    1.40
  -1   1  23    4.28    1.49
  -1   1  23    1.85    1.48
  -1   1  23    0.91    1.62
  -1  -1  23    2.84    1.61
  -1  -1  23    2.08    1.30
  -1  -1  23    1.38    1.44
  -1  -1  23    0.90    1.60
  -1  -1  23    2.76    1.44
  -1  -1  23    2.21    1.76
  -1   1  22   15.21    2.80
  -1   1  22   21.54    2.83
  -1   1  22   15.52    3.30
  -1   1  22   15.44    2.19
  -1   1  22   17.34    2.93
  -1   1  22   19.64    2.72
  -1  -1  22   15.42    2.28
  -1  -1  22   19.88    2.41
  -1  -1  22   13.70    2.85
  -1  -1  22   15.19    2.57
  -1  -1  22   19.27    2.60
  -1  -1  22   23.75    3.27
  -1   1  21    6.19    1.99
  -1   1  21    8.62    1.95
  -1   1  21    7.90    2.60
  -1   1  21    7.75    1.84
  -1   1  21    6.73    2.55
  -1   1  21   12.79    2.17
  -1  -1  21   11.84    2.04
  -1  -1  21    8.79    1.81
  -1  -1  21   10.67    2.36
  -1  -1  21    9.91    2.18
  -1  -1  21    8.38    1.76
  -1  -1  21    8.84    2.45
  -1   1  20    5.28    2.11
  -1   1  20    6.87    1.62
  -1   1  20    7.31    2.10
  -1   1  20    3.41    1.41
  -1   1  20    4.08    1.82
  -1   1  20    2.37    1.45
  -1  -1  20    6.11    1.72
  -1  -1  20    6.15    1.59
  -1  -1  20    5.90    2.10
  -1  -1  20    4.55    1.57
  -1  -1  20    6.43    1.60
  -1  -1  20    3.57    1.77
  -1   1  19   20.66    3.15
  -1   1  19   25.31    2.63
  -1   1  19   14.67    2.94
  -1   1  19   22.85    2.53
  -1   1  19   20.72    2.87
  -1   1  19   21.14    2.58
  -1  -1  19   21.01    2.41
  -1  -1  19   16.36    2.20
  -1  -1  19   27.14    3.37
  -1  -1  19   17.37    2.55
  -1  -1  19   15.36    2.25
  -1  -1  19   22.01    2.95
  -1   1  18   44.86    4.51
  -1   1  18   43.12    3.68
  -1   1  18   44.25    4.27
  -1   1  18   43.62    3.72
  -1   1  18   44.79    4.21
  -1   1  18   39.11    3.65
  -1  -1  18   40.99    3.53
  -1  -1  18   36.32    3.21
  -1  -1  18   35.41    3.50
  -1  -1  18   48.11    4.15
  -1  -1  18   44.54    3.70
  -1  -1  18   40.51    4.00
  -1   1  17   68.98    4.81
  -1   1  17   77.36    5.96
  -1   1  17   67.68    5.32
  -1   1  17   50.53    4.99
   1  -1 -17   76.04    6.09
  -1  -1  17   59.51    4.73
  -1  -1  17   59.87    4.85
  -1  -1  17   62.45    4.71
  -1  -1  17   61.11    4.67
  -1  -1  17   71.32    5.87
  -1   1  16   48.52    3.84
  -1   1  16   44.22    4.13
  -1   1  16   46.68    4.54
  -1  -1  16   50.08    3.80
   1  -1 -16   54.65    3.97
  -1  -1  16   55.54    4.06
  -1  -1  16   43.59    3.79
  -1  -1  16   58.58    4.50
  -1  -1  16   50.98    3.63
  -1  -1  16   45.52    4.21
  -1   1  15   60.27    4.71
  -1   1  15   58.04    4.37
  -1   1  15   54.16    3.84
  -1  -1  15   47.76    3.50
   1  -1 -15   52.76    4.46
   1  -1 -15   47.03    3.60
   1  -1 -15   54.71    4.66
  -1  -1  15   49.47    3.79
  -1  -1  15   65.99    4.76
  -1  -1  15   47.59    3.80
  -1  -1  15   47.14    3.72
  -1  -1  15   60.07    4.70
  -1   1  14  125.46    7.39
   1   1 -14  140.46    8.27
  -1   1  14  132.67    8.59
  -1   1  14  132.25    8.66
   1  -1 -14  135.79    7.75
  -1  -1  14  117.02    7.22
   1  -1 -14  139.68    8.99
  -1  -1  14  114.90    7.15
  -1  -1  14  126.86    8.08
  -1  -1  14  134.78    8.03
  -1  -1  14  137.27    9.03
  -1   1  13  156.73    9.94
   1   1 -13  157.11    9.23
  -1   1  13  165.36   10.30
  -1  -1  13  133.03    7.99
   1  -1 -13  149.40    8.35
  -1  -1  13  162.70    9.10
  -1  -1  13  160.77    9.52
   1  -1 -13  145.36    9.43
  -1  -1  13  168.53   10.40
   1   1 -12  197.61   11.83
  -1   1  12  231.22   13.94
  -1   1  12  210.78   13.08
   1  -1 -12  209.09   13.05
  -1  -1  12  213.97   11.51
  -1  -1  12  221.60   12.22
  -1  -1  12  234.19   13.33
   1  -1 -12  240.75   14.61
   1   1 -11  366.29   20.72
  -1   1  11  348.20   21.55
  -1   1  11  357.11   22.28
  -1   1  11  325.93   18.62
   1  -1 -11  362.59   22.15
  -1  -1  11  320.75   18.21
  -1  -1  11  304.99   19.20
   1  -1 -11  443.30   25.82
  -1  -1  11  403.48   24.24
  -1   1  10  533.48   35.81
  -1   1  10  528.73   31.24
  -1   1  10  546.34   35.57
   1  -1 -10  619.01   39.80
   1  -1 -10  500.64   34.00
  -1  -1  10  513.80   31.34
  -1  -1  10  640.03   38.29
  -1  -1  10  508.54   30.07
  -1  -1  10  599.56   39.08
  -1   1   9  713.81   46.96
   1   1  -9  747.71   42.86
  -1   1   9  646.68   38.92
   1   1  -9  569.18   38.91
   1  -1  -9  655.89   39.25
  -1  -1   9  677.14   39.83
  -1  -1   9  650.74   39.91
   1  -1  -9  630.56   43.49
   1   1  -8  799.12   49.26
  -1   1   8  898.81   60.98
   1   1  -8  852.71   52.58
  -1   1   8  787.35   49.11
  -1  -1   8  720.39   46.27
  -1  -1   8  840.66   52.34
   1  -1  -8  884.64   60.05
   1   1  -7  271.98   12.55
   1   1  -7  298.55   13.62
  -1   1   7  281.21   12.91
  -1   1   7  302.98   15.74
   1  -1  -7  313.22   16.22
  -1  -1   7  284.16   12.98
  -1  -1   7  286.85   13.17
  -1  -1   7  297.42   14.81
   1   1  -6  797.58   44.23
   1   1  -6  730.90   41.60
  -1   1   6  789.08   43.54
  -1   1   6  803.39   50.77
   1  -1  -6  684.90   46.16
  -1  -1   6  767.60   42.94
   1  -1  -6  829.20   46.05
  -1  -1   6  744.49   42.15
  -1  -1   6  830.50   50.00
  -1   1   5  347.51   14.76
   1   1  -5  343.79   14.96
  -1   1   5  365.28   18.12
   1   1  -5  373.30   15.47
  -1   1   5  337.82   17.38
   1  -1  -5  384.26   18.82
  -1  -1   5  406.67   16.89
   1  -1  -5  356.32   17.86
  -1  -1   5  331.39   14.53
  -1  -1   5  351.93   17.02
   1  -1  -5  367.84   15.50
  -1   1   4 1998.48  155.26
   1   1  -4 1869.91  162.00
   1   1  -4 2079.72  158.88
  -1   1   4 2096.76  181.11
  -1   1   4 1926.19  169.76
   1  -1  -4 2025.19  176.38
  -1  -1   4 1874.86  149.11
   1  -1  -4 1882.99  166.85
  -1  -1   4 1970.94  152.98
  -1  -1   4 1994.30  169.29
   1  -1  -4 1961.58  153.11
   1   1  -3  121.53    3.73
   1   1  -3  121.36    4.01
  -1   1   3  116.20    3.82
   1   1  -3  103.70    4.37
  -1   1   3  112.80    4.75
  -1   1   3  105.50    4.57
   1  -1  -3  104.67    3.59
  -1  -1   3  116.24    3.90
  -1  -1   3  116.19    4.67
  -1  -1   3  112.37    3.56
  -1   1   2 1792.39  121.17
   1   1  -2 1718.92  117.23
  -1   1   2 1783.21  132.91
   1   1  -2 1623.62  105.15
  -1   1   2 1618.51  120.50
   1  -1  -2 1748.15  129.37
  -1  -1   2 1691.91  115.88
   1  -1  -2 1754.62  130.44
  -1  -1   2 1652.93  107.34
  -1  -1   2 1798.93  130.45
   1  -1  -2 1730.98  117.07
   1   1  -1 1842.32  126.16
  -1   1   1 1754.35  120.57
   1   1  -1 1681.56  120.48
   1  -1  -1 1837.97  131.56
   1  -1  -1 2028.55  140.88
  -1  -1   1 1839.31  125.97
   1  -1  -1 1504.58  105.86
  -1  -1   1 1646.11  108.83
  -1  -1   1 1824.30  128.89
  -1   1   0 2801.08  252.62
   1   1   0 2578.70  229.33
   1   1   0 2817.34  250.02
  -1   1   0 2741.22  238.09
  -1   1   0 2550.39  227.06
   1  -1   0 2782.39  244.73
  -1  -1   0 2662.15  242.69
  -1  -1   0 2830.81  249.34
   1  -1   0 2854.58  247.77
   1   1   1 1694.25  125.23
  -1   1  -1 1531.01  116.89
  -1   1  -1 1701.18  113.19
   1   1   1 1735.61  118.97
  -1   1  -1 1664.10  109.13
   1  -1   1 1787.43  116.37
   1  -1   1 2263.18  158.42
   1  -1   1 1773.40  117.09
  -1  -1  -1 1939.21  139.44
  -1  -1  -1 1812.26  123.30
  -1  -1  -1 1611.74  120.23
   1   1   2 3369.96  350.63
  -1   1  -2 3176.84  300.39
  -1   1  -2 2868.13  270.14
   1   1   2 2832.73  309.40
   1   1   2 3011.12  296.37
   1  -1   2 3300.64  312.17
   1  -1   2 3102.02  289.77
  -1  -1  -2 3227.62  344.52
   1  -1   2 3146.90  332.22
  -1  -1  -2 3398.53  328.47
   1   1   3  335.10   14.51
   1   1   3  282.72   13.59
  -1   1  -3  345.22   14.66
   1   1   3  346.87   13.01
  -1   1  -3  315.16   10.96
  -1   1  -3  344.34   12.35
   1  -1   3  289.79   13.24
   1  -1   3  334.38   12.06
  -1  -1  -3  292.14   13.26
   1  -1   3  326.55   11.28
   1   1   4 4042.67  561.11
   1   1   4 4705.23  659.50
  -1   1  -4 4031.62  557.72
   1   1   4 4835.03  615.04
  -1   1  -4 4635.77  591.08
  -1   1  -4 4129.82  513.73
   1  -1   4 4688.34  633.60
   1  -1   4 4074.89  524.31
   1  -1   4 4483.21  554.11
  -1  -1  -4 4481.70  637.20
  -1  -1  -4 4098.22  575.39
  -1  -1  -4 5241.82  657.43
  -1   1  -5   41.41    2.60
  -1   1  -5   40.99    2.11
   1   1   5   44.21    3.18
   1  -1   5   46.01    2.12
  -1  -1  -5   52.03    2.98
   1  -1   5   47.26    2.60
   1  -1   5   40.13    2.09
  -1  -1  -5   46.91    2.48
   1   1   6 2952.44  323.09
  -1   1  -6 2626.86  293.64
   1   1   6 3121.69  314.53
  -1   1  -6 3383.78  331.32
   1  -1   6 2245.64  248.30
  -1  -1  -6 2187.22  260.54
   1  -1   6 2856.13  312.79
  -1  -1  -6 3049.30  340.37
   1  -1   6 3143.43  309.50
  -1  -1  -6 2885.19  300.72
   1   1   7  106.16    5.73
  -1   1  -7  109.56    4.75
   1   1   7  116.16    5.29
  -1   1  -7  127.55    6.03
  -1   1  -7  117.85    5.79
  -1  -1  -7  109.99    6.11
   1  -1   7  100.47    4.53
  -1  -1  -7   99.60    4.91
   1   1   8 3350.63  468.80
  -1   1  -8 3816.22  481.47
   1   1   8 2711.25  422.32
  -1   1  -8 4386.62  554.22
   1  -1   8 4597.15  583.37
   1  -1   8 3817.33  480.14
  -1  -1  -8 3930.77  509.47
   1   1   9  118.08    8.12
   1  -1   9  135.84    6.95
   1  -1   9  168.64    8.37
   1  -1   9  148.80    6.99
  -1  -1  -9  150.25    7.76
   1   1  10 2085.45  264.14
   1   1  10 2211.04  254.87
   1   1  10 2478.34  264.45
   1  -1  10 2364.82  246.96
   1  -1  10 2352.80  263.84
  -1  -1 -10 2742.36  296.46
   1   1  11   54.14    3.64
   1   1  11   42.07    3.39
   1   1  11   47.92    3.63
   1  -1  11   51.86    3.67
   1  -1  11   49.95    3.69
   1  -1  11   56.25    3.62
  -1  -1 -11   58.75    3.90
   1   1  12 1641.32  159.29
   1   1  12 1670.31  160.18
   1   1  12 1641.97  170.24
   1   1  12 1617.78  151.71
   1  -1  12 1526.60  146.99
   1  -1  12 1312.68  135.98
   1  -1  12 1536.13  149.93
   1  -1  12 1493.89  138.10
   1  -1  12 1657.12  151.26
   1  -1  12 1681.10  156.69
  -1  -1 -12 1347.65  136.75
  -1  -1 -12 1695.54  158.50
   1   1  13   46.55    4.56
   1   1  13   51.23    3.94
   1   1  13   47.31    3.48
   1   1  13   43.06    3.51
   1  -1  13   47.55    3.54
   1  -1  13   40.91    3.52
   1  -1  13   53.58    3.64
   1  -1  13   48.54    3.26
   1  -1  13   41.69    3.16
   1  -1  13   46.28    3.54
  -1  -1 -13   40.77    3.64
  -1  -1 -13   49.90    3.71
   1   1  14 1436.92  134.35
   1   1  14 1496.70  143.49
   1   1  14 1341.22  133.43
   1  -1  14 1426.79  131.61
   1  -1  14 1422.41  135.28
   1  -1  14 1128.04  118.91
   1  -1  14 1333.23  123.26
   1  -1  14 1389.25  133.33
   1  -1  14 1467.60  135.92
  -1  -1 -14 1405.54  135.49
  -1  -1 -14 1467.80  138.71
   1   1  15  135.46    8.59
   1   1  15  154.25    9.80
   1   1  15  134.02    9.14
   1   1  15  109.83    8.88
   1  -1  15  141.43    8.83
   1  -1  15  170.53   10.39
   1  -1  15  132.58    8.67
   1  -1  15  126.50    8.41
   1  -1  15  130.25    8.46
  -1  -1 -15  149.28    9.58
   1   1  16 1412.00  138.88
   1   1  16 1143.61  112.07
   1   1  16 1187.25  111.31
   1   1  16 1190.06  116.60
   1  -1  16 1084.00  106.76
   1  -1  16 1227.39  119.90
   1  -1  16 1130.42  109.00
   1  -1  16 1341.39  117.19
   1  -1  16 1156.42  107.51
   1  -1  16 1127.45  108.98
  -1  -1 -16 1216.16  115.14
  -1  -1 -16 1260.51  120.10
   1   1  17  199.27   13.37
   1   1  17  183.22   13.22
   1   1  17  208.95   14.20
   1  -1  17  194.34   13.27
   1  -1  17  206.49   13.84
   1  -1  17  190.34   12.46
   1  -1  17  202.68   13.25
   1  -1  17  219.29   14.08
  -1  -1 -17  190.85   13.31
  -1  -1 -17  219.91   14.72
   1   1  18  578.60   58.44
   1   1  18  736.69   61.31
   1   1  18  733.43   60.28
   1   1  18  684.98   60.00
   1  -1  18  696.35   57.22
   1  -1  18  803.38   64.38
   1  -1  18  768.61   60.01
   1  -1  18  778.38   63.51
   1  -1  18  711.84   59.30
  -1  -1 -18  706.29   61.53
   1   1  19  124.50    9.47
   1   1  19  167.14   11.50
   1   1  19  159.59   11.69
   1   1  19  148.75   10.89
   1   1  19  158.28   11.14
   1  -1  19  154.30   10.95
   1  -1  19  182.01   12.94
   1  -1  19  166.28   11.11
   1  -1  19  143.36   10.05
   1  -1  19  154.68   10.91
   1  -1  19  169.06   11.48
   1   1  20  502.18   45.36
   1   1  20  568.50   44.62
   1   1  20  410.35   36.67
   1   1  20  589.71   46.45
   1   1  20  477.37   38.20
   1   1  20  596.17   44.26
   1  -1  20  547.84   41.60
   1  -1  20  612.24   45.75
   1  -1  20  397.07   36.01
   1   1  21   98.97    7.70
   1   1  21  118.57    8.67
   1   1  21  113.53    9.70
   1   1  21   95.19    7.95
   1   1  21  104.36    8.43
   1   1  21  114.58    8.12
   1  -1  21   85.27    7.11
   1  -1  21   91.15    7.76
   1  -1  21   93.41    8.26
   1  -1  21  107.03    7.59
   1  -1  21   97.58    7.47
   1  -1  21  101.86    7.96
   1   1  22  235.79   18.90
   1   1  22  266.88   20.25
   1   1  22  245.48   21.91
   1   1  22  284.54   21.08
   1   1  22  259.45   20.67
   1   1  22  293.03   20.61
   1  -1  22  264.54   21.14
   1  -1  22  294.52   21.73
   1  -1  22  200.65   18.50
   1  -1  22  338.11   22.29
   1  -1  22  249.73   18.92
   1  -1  22  251.32   19.74
   1   1  23   86.94    7.03
   1   1  23   80.81    6.97
   1   1  23   85.82    7.34
   1   1  23   93.76    7.63
   1   1  23   80.19    6.89
   1  -1  23   81.51    7.18
   1  -1  23   67.87    7.13
   1  -1  23   89.14    7.12
   1  -1  23   85.70    6.89
   1  -1  23   90.98    7.35
   1  -1  23   79.98    7.19
   1   1  24  176.66   14.10
   1   1  24  181.70   14.64
   1   1  24  165.32   13.84
   1   1  24  217.49   15.84
   1   1  24  137.15   14.28
   1  -1  24  215.60   16.65
   1  -1  24  150.68   13.57
   1  -1  24  172.00   14.18
   1  -1  24  222.54   15.85
   1  -1  24  196.30   15.07
   1  -1  24  178.84   14.46
   1   1  25   84.04    8.24
   1   1  25   65.41    6.43
   1   1  25   69.39    6.54
   1   1  25   76.17    6.72
   1  -1  25   72.12    6.69
   1  -1  25   68.04    6.78
   1  -1  25   61.92    6.13
   1  -1  25   92.01    7.03
   1  -1  25   67.02    6.59
   1   1  26  100.55    9.56
   1   1  26   96.59    8.91
   1   1  26   81.81    9.27
   1   1  26   94.72    8.59
   1  -1  26   96.61    8.86
   1  -1  26   95.76    8.49
   1  -1  26   95.00    8.49
   1  -1  26  122.59    9.12
  -1   2  26   12.62    3.02
  -1   2  26   13.83    2.52
  -1   2  26   23.80    3.84
  -1   2  26   15.12    2.54
  -1   2  26   16.52    2.92
  -1   2  26   16.33    2.68
  -1  -2  26   15.78    2.77
  -1  -2  26   14.51    2.79
  -1  -2  26    9.11    2.63
  -1  -2  26   14.52    2.64
  -1  -2  26   10.82    2.16
  -1  -2  26   12.90    2.84
  -1   2  25  196.92   15.05
  -1   2  25  161.53   13.16
  -1   2  25  124.05   13.77
  -1   2  25  135.57   12.02
  -1   2  25  170.26   14.22
  -1  -2  25  209.52   16.42
  -1  -2  25  166.31   13.08
  -1  -2  25  170.92   13.54
  -1  -2  25  162.18   12.76
  -1  -2  25  150.79   13.46
  -1   2  24   -0.11    1.69
  -1   2  24    4.45    2.93
  -1   2  24    4.46    1.64
  -1   2  24    1.15    1.95
  -1  -2  24    3.13    1.78
  -1  -2  24    4.17    1.93
  -1  -2  24    3.68    1.41
  -1  -2  24    3.35    2.14
  -1  -2  24    0.98    1.77
  -1   2  23  185.42   16.05
  -1   2  23  244.19   17.95
  -1   2  23  293.89   24.02
  -1   2  23  242.83   17.78
  -1  -2  23  216.63   16.75
  -1  -2  23  214.97   18.06
  -1  -2  23  219.18   16.98
  -1  -2  23  279.49   19.34
  -1  -2  23  192.51   16.33
  -1  -2  23  248.96   19.74
  -1   2  22    4.99    1.59
  -1   2  22    5.69    1.90
  -1   2  22    5.14    1.82
  -1  -2  22    4.31    1.56
   1  -2 -22    3.96    2.44
  -1  -2  22    5.23    1.94
  -1  -2  22    4.89    2.36
  -1  -2  22    6.86    1.97
  -1  -2  22    4.93    1.79
  -1  -2  22    8.43    2.32
  -1   2  21  235.18   17.91
  -1   2  21  205.56   15.14
  -1   2  21  223.54   18.32
  -1   2  21  215.17   16.54
  -1  -2  21  215.51   15.28
   1  -2 -21  194.35   16.51
  -1  -2  21  278.87   18.18
  -1  -2  21  194.59   16.91
  -1  -2  21  221.87   15.78
  -1  -2  21  201.83   15.82
   1  -2 -21  230.03   15.87
  -1  -2  21  229.27   17.56
  -1   2  20    8.91    2.08
  -1   2  20   11.66    1.88
  -1   2  20   10.20    2.42
  -1   2  20   11.79    2.25
  -1  -2  20    9.72    2.07
   1  -2 -20    8.20    2.79
  -1  -2  20   10.96    2.18
  -1  -2  20   12.69    2.67
  -1  -2  20    8.81    2.14
  -1  -2  20    9.92    2.12
   1  -2 -20   13.33    1.99
  -1  -2  20   15.05    2.48
  -1   2  19  328.00   21.20
  -1   2  19  337.82   25.26
  -1   2  19  285.85   21.86
  -1   2  19  303.69   21.87
   1  -2 -19  296.70   20.08
   1  -2 -19  232.67   20.13
  -1  -2  19  250.58   20.71
  -1  -2  19  246.91   18.58
  -1  -2  19  304.77   21.14
  -1  -2  19  311.31   20.73
  -1  -2  19  285.26   22.62
  -1   2  18    8.46    2.15
  -1   2  18   10.76    1.65
  -1   2  18   10.25    2.20
  -1   2  18    9.75    2.12
  -1  -2  18   10.55    2.06
   1  -2 -18    5.56    2.18
  -1  -2  18    7.73    1.65
  -1  -2  18   10.09    2.38
  -1  -2  18    7.84    1.52
  -1  -2  18   10.47    1.87
   1  -2 -18    8.30    1.87
  -1  -2  18    9.91    2.08
  -1   2  17  422.48   32.72
  -1   2  17  418.55   29.17
  -1   2  17  369.26   31.71
  -1   2  17  451.35   33.48
  -1  -2  17  496.59   32.52
   1  -2 -17  404.70   32.70
  -1  -2  17  344.25   26.71
  -1  -2  17  424.55   30.60
  -1  -2  17  436.05   29.67
  -1  -2  17  436.35   31.54
   1  -2 -17  504.82   33.24
  -1  -2  17  555.29   38.67
  -1   2  16  137.96    9.45
  -1   2  16  123.02    9.11
  -1   2  16  117.86    7.91
  -1  -2  16  119.42    7.87
   1  -2 -16  165.46   10.80
   1  -2 -16  115.00    7.94
   1  -2 -16  153.63   10.43
  -1  -2  16  123.23    7.80
  -1  -2  16  123.04    8.19
  -1  -2  16  142.55    9.18
  -1  -2  16  155.39    9.26
  -1  -2  16  121.96    9.45
  -1   2  15  358.63   26.31
  -1   2  15  425.12   30.16
  -1   2  15  427.59   27.22
  -1  -2  15  451.28   27.56
   1  -2 -15  397.91   29.43
   1  -2 -15  390.86   25.83
   1  -2 -15  399.12   29.05
  -1  -2  15  388.60   24.96
  -1  -2  15  412.10   26.79
  -1  -2  15  371.88   26.01
  -1  -2  15  367.74   25.19
  -1  -2  15  365.42   27.52
  -1   2  14  526.34   35.77
  -1   2  14  474.43   34.44
   1   2 -14  454.09   32.04
  -1   2  14  482.74   31.29
   1  -2 -14  425.73   32.49
   1  -2 -14  509.88   32.44
   1  -2 -14  495.28   35.37
  -1  -2  14  483.90   30.43
  -1  -2  14  500.20   32.31
  -1  -2  14  437.97   30.55
  -1  -2  14  373.77   27.09
   1   2 -13  911.96   66.39
   1   2 -13  853.76   62.08
  -1   2  13  880.87   71.72
   1   2 -13  996.08   74.69
  -1   2  13  795.00   65.41
  -1   2  13  839.10   62.73
  -1  -2  13  706.05   56.78
   1  -2 -13  810.04   68.81
  -1  -2  13  782.04   62.38
   1  -2 -13  931.59   74.85
  -1   2  12  581.01   41.79
   1   2 -12  617.31   37.72
  -1   2  12  578.68   40.84
   1   2 -12  627.11   42.26
   1  -2 -12  516.01   35.97
  -1  -2  12  468.88   33.39
   1  -2 -12  600.21   43.18
  -1  -2  12  598.99   40.14
   1  -2 -12  618.48   44.00
  -1   2  11 1216.93   97.83
  -1   2  11 1034.60   89.14
   1  -2 -11 1025.21   89.38
  -1  -2  11 1093.39   85.53
  -1  -2  11 1037.75   77.58
  -1  -2  11 1061.32   85.87
   1  -2 -11 1003.24   87.63
   1   2 -10  336.71   19.51
   1   2 -10  390.87   19.86
  -1   2  10  354.19   20.02
  -1   2  10  387.68   23.32
  -1   2  10  378.84   23.58
   1  -2 -10  378.74   23.57
  -1  -2  10  351.44   18.62
  -1  -2  10  373.19   21.67
   1  -2 -10  389.63   24.23
   1   2  -9  789.91   51.41
   1   2  -9  790.30   47.71
  -1   2   9  756.78   55.71
   1   2  -9  689.61   50.04
  -1   2   9  880.53   60.68
  -1   2   9  771.56   50.42
   1  -2  -9  813.85   58.73
  -1  -2   9  774.43   47.02
   1  -2  -9  765.70   55.85
  -1   2   8 1128.46   83.56
   1   2  -8 1305.71   92.96
  -1   2   8 1107.14   91.23
   1   2  -8 1233.03   81.91
  -1   2   8 1304.63  101.24
  -1  -2   8  934.11   73.51
   1  -2  -8 1108.45   83.11
  -1  -2   8 1177.46   79.13
   1  -2  -8 1215.36   98.09
  -1   2   7 1387.72  102.72
   1   2  -7 1333.98  101.00
  -1   2   7 1248.39  102.50
   1   2  -7 1326.55   89.74
   1  -2  -7 1353.34  101.82
  -1  -2   7 1283.31   98.31
   1  -2  -7 1206.23  103.40
  -1  -2   7 1330.20  104.31
  -1  -2   7 1293.81   89.10
   1   2  -6  881.40   46.94
   1   2  -6  993.48   60.46
  -1   2   6  860.33   53.24
   1  -2  -6  833.99   57.60
   1  -2  -6  915.58   56.06
  -1  -2   6  840.59   52.24
  -1  -2   6  807.45   44.69
  -1  -2   6  851.83   56.15
  -1   2   5 1117.42   71.42
   1   2  -5 1112.28   71.94
   1   2  -5 1008.33   55.31
   1   2  -5 1161.11   77.03
  -1   2   5 1074.61   76.31
   1  -2  -5 1058.57   74.16
  -1  -2   5  999.00   65.41
   1  -2  -5 1036.30   67.55
  -1  -2   5 1044.19   57.25
  -1  -2   5  939.84   66.06
  -1   2   4 1905.75  174.64
   1   2  -4 1918.60  164.36
   1   2  -4 2006.58  176.30
   1   2  -4 2035.84  144.67
  -1   2   4 1918.68  164.65
  -1   2   4 2002.50  181.87
   1  -2  -4 2065.19  182.21
  -1  -2   4 1955.09  166.04
   1  -2  -4 1895.84  175.19
  -1  -2   4 1931.25  137.13
  -1  -2   4 2123.42  183.14
   1  -2  -4 1808.33  157.52
  -1   2   3 3072.84  376.24
   1   2  -3 3342.59  384.58
  -1   2   3 3352.99  387.43
   1   2  -3 3306.03  389.84
   1  -2  -3 4005.39  448.12
  -1  -2   3 3392.83  389.09
  -1  -2   3 3672.09  423.11
   1  -2  -3 3584.75  426.46
  -1   2   2  711.67   37.56
   1   2  -2  664.27   36.13
  -1   2   2  725.15   39.04
  -1   2   2  716.99   38.53
   1  -2  -2  694.87   37.03
   1  -2  -2  685.67   37.40
   1  -2  -2  749.72   40.08
  -1  -2   2  729.35   38.44
  -1  -2   2  659.85   35.88
  -1  -2   2  659.26   27.88
   1   2  -1  152.29    6.35
  -1   2   1  163.20    6.56
  -1   2   1  154.68    6.16
   1   2  -1  162.23    5.24
   1  -2  -1  163.59    6.49
  -1  -2   1  167.47    6.96
   1  -2  -1  144.01    6.23
   1  -2  -1  149.93    6.08
  -1  -2   1  172.21    5.55
  -1  -2   1  157.98    6.41
  -1   2   0 1724.71  138.57
   1   2   0 1875.38  137.40
   1   2   0 1811.29  141.02
  -1   2   0 1773.73  136.04
  -1   2   0 1586.74  121.12
   1  -2   0 1856.13  136.26
  -1  -2   0 1482.31  124.70
  -1  -2   0 2094.37  152.71
   1  -2   0 1815.05  138.03
   1   2   1 1156.68   78.49
   1   2   1 1475.16   92.86
  -1   2  -1 1194.62   80.80
  -1   2  -1 1209.39   75.60
   1   2   1 1161.57   75.51
  -1   2  -1 1075.68   63.48
   1  -2   1 1285.28   85.77
   1  -2   1 1107.99   65.52
  -1  -2  -1 1140.66   78.40
  -1  -2  -1 1438.66   91.68
   1  -2   1 1155.82   72.46
  -1  -2  -1 1243.95   79.38
   1   2   2 1035.96   67.61
  -1   2  -2 1024.19   52.76
  -1   2  -2 1235.18   69.83
   1   2   2  939.37   64.34
   1   2   2  984.92   61.43
   1  -2   2  966.22   50.45
   1  -2   2 1054.26   61.42
  -1  -2  -2 1253.85   80.01
   1  -2   2 1196.91   75.37
  -1  -2  -2  934.52   58.99
   1   2   3  892.71   53.74
  -1   2  -3  931.19   42.95
   1   2   3  966.21   53.50
  -1   2  -3  777.98   49.05
   1  -2   3  810.59   44.04
  -1  -2  -3  784.76   49.65
   1  -2   3  730.90   47.43
  -1  -2  -3  817.75   53.37
   1   2   4  984.67   64.58
   1   2   4  815.95   61.23
  -1   2  -4  846.09   59.12
   1   2   4 1090.57   64.89
  -1   2  -4  998.16   51.04
  -1   2  -4 1025.75   58.75
   1  -2   4 1039.46   67.64
   1  -2   4  965.94   49.29
   1  -2   4  920.58   54.08
  -1  -2  -4  913.83   63.50
  -1  -2  -4  906.12   61.19
  -1  -2  -4  955.16   59.33
   1   2   5 1168.11   87.49
  -1   2  -5 1112.20   84.84
  -1   2  -5 1300.56   78.91
  -1   2  -5 1222.54   80.76
   1   2   5 1249.23   85.98
  -1  -2  -5 1131.34   86.02
   1  -2   5  963.46   77.23
   1  -2   5 1223.80   73.34
   1  -2   5 1192.94   78.81
  -1  -2  -5 1309.98   90.54
   1   2   6  224.93   11.32
  -1   2  -6  221.32   11.27
  -1   2  -6  218.55    9.60
   1  -2   6  227.66    8.82
   1  -2   6  214.70    9.46
   1   2   7  410.47   24.16
  -1   2  -7  509.54   24.36
  -1   2  -7  405.35   21.16
   1  -2   7  482.01   22.38
   1  -2   7  398.60   20.66
  -1  -2  -7  431.90   22.99
   1   2   8   26.09    2.55
   1   2   8   41.21    3.31
  -1   2  -8   27.36    1.98
   1  -2   8   31.08    2.02
   1  -2   8   28.64    1.93
  -1  -2  -8   33.43    2.36
   1   2   9  173.43    9.60
   1   2   9  202.84   11.65
  -1   2  -9  223.55   10.29
   1  -2   9  205.29    9.98
   1  -2   9  206.36   11.40
  -1  -2  -9  169.26   10.31
   1  -2   9  210.44   10.17
   1   2  10   30.87    2.60
  -1   2 -10   28.30    2.68
   1   2  10   36.78    3.37
   1   2  10   28.07    2.57
   1  -2  10   29.48    1.96
  -1  -2 -10   30.04    3.02
   1  -2  10   28.27    2.43
   1   2  11  253.69   14.63
  -1   2 -11  244.53   13.29
   1   2  11  312.70   18.78
   1   2  11  254.89   15.26
  -1   2 -11  208.01   12.98
   1  -2  11  240.04   12.38
   1  -2  11  247.04   14.64
  -1  -2 -11  199.93   12.44
   1   2  12    1.27    1.13
   1   2  12    2.57    1.09
   1   2  12    0.60    1.63
  -1   2 -12    2.79    1.14
   1   2  12    0.92    1.39
  -1   2 -12    0.82    1.00
   1  -2  12    0.95    1.15
   1  -2  12   -0.35    0.76
   1  -2  12    0.68    1.32
  -1  -2 -12   -0.18    1.30
  -1  -2 -12   -0.01    1.21
   1   2  13  229.96   13.84
   1   2  13  188.13   11.61
   1   2  13  213.33   13.85
  -1   2 -13  191.78   11.48
   1   2  13  240.74   16.24
   1  -2  13  223.19   12.25
   1  -2  13  210.45   13.23
  -1  -2 -13  227.31   13.81
   1  -2  13  191.93   11.85
  -1  -2 -13  199.92   12.49
   1   2  14   15.28    2.90
   1   2  14   20.05    2.36
   1   2  14   18.82    2.09
   1   2  14   18.93    2.40
   1  -2  14   19.58    2.36
   1  -2  14   21.94    2.43
   1  -2  14   15.64    1.96
   1  -2  14   13.81    1.72
   1  -2  14   17.43    1.86
   1  -2  14   16.78    1.98
  -1  -2 -14   11.36    1.97
  -1  -2 -14   19.50    2.49
   1   2  15  288.91   17.51
   1   2  15  257.42   17.29
   1   2  15  241.95   17.63
   1  -2  15  269.29   17.52
   1  -2  15  262.94   17.74
   1  -2  15  250.49   15.64
   1  -2  15  265.42   16.02
   1  -2  15  320.76   19.45
  -1  -2 -15  272.04   18.22
   1   2  16   72.75    6.34
   1   2  16   72.36    5.45
   1   2  16   63.94    4.95
   1   2  16   73.82    5.77
   1  -2  16   71.52    4.90
   1  -2  16   75.01    5.32
   1  -2  16   68.38    4.66
   1  -2  16   78.12    5.75
   1  -2  16   66.20    5.01
  -1  -2 -16   67.75    5.36
  -1  -2 -16   77.44    5.68
   1   2  17  123.47    8.42
   1   2  17  127.53    8.84
   1   2  17  127.29    9.69
   1  -2  17  127.10    8.71
   1  -2  17  117.80    7.77
   1  -2  17  122.04    8.82
   1  -2  17  132.34    8.21
   1  -2  17  133.89    9.08
   1  -2  17  107.64    8.00
  -1  -2 -17  142.64    9.57
  -1  -2 -17  135.19    9.71
   1   2  18  106.07    8.57
   1   2  18   77.88    5.99
   1   2  18   79.72    5.83
   1   2  18   78.30    6.43
   1  -2  18   87.62    6.02
   1  -2  18   73.53    5.94
   1  -2  18   83.10    5.69
   1  -2  18   72.23    5.96
   1  -2  18   83.50    6.23
  -1  -2 -18   86.59    6.26
  -1  -2 -18   64.00    5.95
   1   2  19  138.22   11.02
   1   2  19  113.51    8.28
   1   2  19  112.44    7.90
   1   2  19  112.95    8.67
   1  -2  19  111.45    7.99
   1  -2  19  123.13    9.00
   1  -2  19  122.10    8.81
   1  -2  19  111.15    7.47
   1  -2  19  109.27    7.45
   1  -2  19   87.96    7.23
  -1  -2 -19  100.54    7.67
  -1  -2 -19   86.79    7.68
   1   2  20  236.59   17.47
   1   2  20  207.92   15.09
   1  -2  20  179.33   14.33
   1  -2  20  231.13   15.43
   1  -2  20  203.63   15.89
   1  -2  20  209.39   14.66
   1  -2  20  209.40   15.77
   1  -2  20  217.24   15.95
  -1  -2 -20  248.80   17.27
  -1  -2 -20  266.69   18.96
   1   2  21  122.56    9.20
   1   2  21  120.49    9.36
   1  -2  21  113.66    8.64
   1  -2  21  102.22    8.47
   1  -2  21  113.34    8.05
   1  -2  21   88.36    7.77
   1  -2  21  115.81    8.43
   1  -2  21  114.58    8.72
  -1  -2 -21  111.09    8.84
  -1  -2 -21  117.47    9.27
   1   2  22  243.64   18.07
   1   2  22  223.30   17.71
   1   2  22  238.65   19.38
   1  -2  22  272.18   19.77
   1  -2  22  244.43   17.54
   1  -2  22  269.77   20.23
   1  -2  22  234.64   16.88
   1  -2  22  221.85   18.01
   1  -2  22  237.91   18.28
  -1  -2 -22  228.54   18.03
  -1  -2 -22  197.55   17.04
   1   2  23   73.43    7.88
   1   2  23   88.90    7.55
   1   2  23   77.53    6.80
   1  -2  23   88.22    7.11
   1  -2  23   61.97    6.31
   1  -2  23   71.27    6.63
   1  -2  23   75.56    6.33
   1  -2  23  108.25    8.14
   1  -2  23   96.76    7.67
  -1  -2 -23   84.43    7.74
   1   2  24  171.59   15.17
   1   2  24  184.10   15.41
   1   2  24  184.26   14.78
   1   2  24  204.22   16.06
   1   2  24  226.17   16.12
   1  -2  24  178.20   14.17
   1  -2  24  185.36   14.98
   1  -2  24  180.98   13.95
   1  -2  24  178.89   14.95
   1  -2  24  203.65   15.70
   1   2  25   42.52    5.91
   1   2  25   61.74    6.11
   1   2  25   42.76    5.43
   1   2  25   56.86    5.48
   1   2  25   66.74    6.15
   1  -2  25   56.53    5.47
   1  -2  25   60.68    5.85
   1  -2  25   53.48    5.54
   1  -2  25   42.51    5.07
   1  -2  25   66.87    5.59
   1  -2  25   48.18    5.10
   1   2  26   82.69    9.63
   1   2  26  104.93    9.69
   1   2  26   98.92    9.62
   1   2  26  120.71    9.66
   1  -2  26   92.61    9.04
   1  -2  26  115.13    9.53
   1  -2  26  107.90    8.93
   1  -2  26  113.91    9.88
  -1   3  26  345.96   39.69
  -1   3  26  444.34   36.87
  -1   3  26  415.69   37.32
  -1   3  26  429.89   39.89
  -1  -3  26  459.60   37.62
  -1  -3  26  401.71   37.46
  -1  -3  26  380.18   34.73
  -1  -3  26  422.42   37.16
  -1  -3  26  408.37   33.97
  -1  -3  26  408.09   38.24
  -1   3  25   23.73    3.77
  -1   3  25   25.16    3.39
  -1   3  25   29.28    3.64
  -1   3  25   24.52    4.51
   1  -3 -25   16.46    3.42
   1  -3 -25   26.57    3.19
  -1  -3  25   22.09    3.53
  -1  -3  25   17.15    3.29
  -1  -3  25   24.89    3.13
  -1  -3  25   17.49    2.86
  -1  -3  25   22.43    3.53
  -1   3  24  547.87   45.43
  -1   3  24  442.07   50.04
  -1   3  24  554.93   50.54
  -1   3  24  450.75   42.05
   1  -3 -24  506.97   44.03
  -1  -3  24  487.06   42.66
  -1  -3  24  572.00   48.33
  -1  -3  24  414.10   39.32
  -1  -3  24  553.38   47.59
  -1  -3  24  572.05   44.55
  -1   3  23   16.20    2.37
  -1   3  23   13.34    3.16
  -1   3  23   19.98    3.03
  -1  -3  23    9.48    2.29
   1  -3 -23   14.53    2.34
  -1  -3  23   19.59    2.98
  -1  -3  23   12.13    2.38
  -1  -3  23   12.95    2.23
  -1  -3  23   11.39    2.74
  -1   3  22  732.72   66.12
   1  -3 -22  760.46   66.54
  -1  -3  22  779.05   67.68
   1  -3 -22  665.08   68.24
  -1  -3  22  886.55   75.33
  -1  -3  22  702.76   61.11
  -1  -3  22  795.05   70.02
  -1  -3  22  684.50   64.75
  -1  -3  22  560.05   60.39
  -1   3  21    5.48    2.07
  -1   3  21    2.71    1.37
  -1   3  21    0.08    1.46
   1  -3 -21    4.17    2.02
  -1  -3  21    2.78    1.37
   1  -3 -21    1.33    1.66
  -1  -3  21    2.31    1.32
  -1  -3  21    0.52    1.64
  -1  -3  21    0.96    1.48
  -1  -3  21    2.41    1.76
  -1  -3  21    0.20    1.80
  -1   3  20  885.63   79.90
  -1   3  20  854.97   70.80
  -1   3  20  767.22   69.64
   1  -3 -20  769.94   73.73
  -1  -3  20  745.42   65.54
   1  -3 -20  759.89   67.75
  -1  -3  20  797.66   64.83
  -1  -3  20  658.45   62.42
  -1  -3  20  788.43   69.35
  -1  -3  20  830.25   72.51
  -1  -3  20  595.85   63.55
  -1   3  19    9.94    2.36
  -1   3  19   10.29    2.10
  -1   3  19    9.41    2.59
  -1   3  19   10.93    2.56
  -1  -3  19    9.39    1.67
   1  -3 -19    9.60    2.94
  -1  -3  19    5.22    1.82
  -1  -3  19    8.74    2.24
  -1  -3  19    8.04    1.83
  -1  -3  19    7.87    2.22
   1  -3 -19   11.14    1.89
  -1  -3  19    9.02    2.24
  -1   3  18 1315.37  141.57
  -1   3  18 1122.52  119.07
  -1   3  18 1181.19  126.21
   1  -3 -18 1341.63  140.26
   1  -3 -18  951.02  102.64
  -1  -3  18 1585.54  145.67
  -1  -3  18 1063.22  112.15
  -1  -3  18 1084.30  103.61
  -1  -3  18 1256.81  124.30
  -1  -3  18 1260.92  120.47
  -1  -3  18 1817.53  169.53
  -1   3  17   16.29    2.49
   1   3 -17   15.07    2.38
   1   3 -17   12.64    2.55
  -1   3  17   12.19    2.72
  -1   3  17   12.53    1.93
  -1   3  17   13.08    2.30
   1  -3 -17   13.10    2.43
  -1  -3  17   13.18    2.22
  -1  -3  17   11.74    2.18
  -1  -3  17   14.11    1.71
  -1  -3  17   13.54    2.49
   1  -3 -17   15.18    2.08
  -1   3  16 1280.78  127.04
   1   3 -16 1714.98  156.89
  -1   3  16 1372.84  147.07
   1   3 -16 1107.44  120.69
  -1   3  16 1661.21  160.98
   1  -3 -16 1267.34  140.10
   1  -3 -16 1184.27  133.20
  -1  -3  16 1407.11  127.35
  -1  -3  16 1460.18  140.00
  -1  -3  16 1240.19  128.49
   1  -3 -16 1560.68  147.48
  -1   3  15    7.80    1.74
   1   3 -15    8.71    1.65
  -1   3  15   12.40    2.18
   1   3 -15    6.60    1.95
  -1   3  15   10.19    1.71
   1  -3 -15    6.96    1.82
  -1  -3  15    9.28    1.62
   1  -3 -15   10.04    1.98
  -1  -3  15    7.31    1.28
  -1  -3  15    8.47    1.36
  -1  -3  15    9.99    1.91
   1  -3 -15    8.42    1.98
  -1   3  14 1375.67  132.06
   1   3 -14 1374.31  132.53
  -1   3  14 1349.09  141.71
   1   3 -14 1313.76  133.17
  -1   3  14 1613.80  154.19
   1  -3 -14 1566.13  156.48
  -1  -3  14 1222.69  121.80
   1  -3 -14 1429.59  149.35
  -1  -3  14 1398.92  126.49
  -1  -3  14 1444.32  139.33
   1  -3 -14 1494.90  143.04
  -1   3  13  141.02    8.53
   1   3 -13  139.97    8.55
  -1   3  13  144.44    9.80
   1   3 -13  166.42    9.93
  -1   3  13  136.60    9.11
   1  -3 -13  169.27    9.84
  -1  -3  13  138.83    8.63
   1  -3 -13  144.55   10.08
  -1  -3  13  150.23    9.12
   1  -3 -13  150.55    9.94
  -1   3  12 1701.62  171.01
   1   3 -12 1734.55  172.25
  -1   3  12 1626.28  180.49
   1   3 -12 2131.56  208.96
  -1   3  12 1975.71  199.58
   1  -3 -12 1435.95  163.47
  -1  -3  12 1683.79  171.11
   1  -3 -12 1710.85  188.23
  -1  -3  12 1615.87  148.62
  -1  -3  12 1678.36  172.93
   1  -3 -12 1998.64  194.49
  -1   3  11  280.30   17.93
   1   3 -11  269.89   13.07
   1  -3 -11  313.65   19.28
   1  -3 -11  252.84   16.56
  -1  -3  11  252.39   15.11
   1  -3 -11  265.47   15.48
  -1  -3  11  263.09   12.88
  -1  -3  11  285.59   16.62
  -1   3  10 1062.27   81.36
   1   3 -10  982.16   62.02
  -1   3  10  974.51   79.54
   1   3 -10  758.51   63.25
   1  -3 -10  987.34   73.95
  -1  -3  10  981.83   74.00
   1  -3 -10  944.54   78.60
  -1  -3  10  952.54   61.40
  -1  -3  10  948.67   72.86
   1  -3 -10  925.53   75.87
  -1   3   9  292.39   19.26
   1   3  -9  371.46   21.38
  -1   3   9  342.31   21.89
   1  -3  -9  332.78   21.52
   1  -3  -9  406.76   23.99
  -1  -3   9  385.34   21.42
  -1  -3   9  365.32   16.45
   1   3  -8 1608.67  138.29
  -1   3   8 1533.45  141.79
   1   3  -8 1516.14  133.25
  -1   3   8 1508.24  129.89
   1  -3  -8 1573.75  145.72
   1  -3  -8 1265.50  121.16
   1   3  -7  230.81   12.10
   1   3  -7  225.77    8.08
   1   3  -7  209.47   11.66
  -1   3   7  247.26   13.73
  -1   3   7  248.03   12.45
   1  -3  -7  252.33   13.25
  -1  -3   7  235.15    8.46
   1   3  -6 1818.59  175.53
  -1   3   6 1827.34  174.28
   1   3  -6 1916.78  139.38
  -1   3   6 2467.95  229.99
  -1  -3   6 1951.80  141.28
   1  -3  -6 1959.70  195.85
   1   3  -5   11.61    1.49
  -1   3   5   11.52    1.73
   1  -3  -5   15.79    1.51
   1  -3  -5   18.19    1.83
  -1  -3   5   12.53    1.51
  -1  -3   5   12.45    1.58
  -1   3   4 1508.14  124.71
   1   3  -4 1488.45  122.45
  -1   3   4 1576.88  132.49
  -1  -3   4 1463.82  120.87
   1  -3  -4 1437.78  120.30
  -1  -3   4 1594.81   92.47
  -1  -3   4 1566.70  127.50
  -1   3   3  157.24    7.68
   1   3  -3  148.94    7.40
  -1   3   3  156.46    7.74
   1   3  -3  167.85    4.82
   1   3  -3  163.89    7.68
   1  -3  -3  171.24    8.03
  -1  -3   3  153.46    7.51
   1  -3  -3  163.53    7.85
  -1  -3   3  141.10    7.11
   1   3  -2    4.43    1.23
   1   3  -2    3.66    1.18
  -1   3   2    2.07    1.10
   1   3  -2    3.95    0.56
  -1   3   2    3.80    1.20
   1  -3  -2    3.01    1.31
   1  -3  -2    2.74    1.24
  -1  -3   2    2.56    1.21
   1  -3  -2    2.56    1.03
  -1  -3   2    3.92    0.56
  -1  -3   2    2.76    1.22
   1   3  -1  210.34   10.66
  -1   3   1  243.97   11.63
  -1   3   1  244.30   10.63
   1   3  -1  218.91    8.85
  -1   3   1  248.71   11.42
   1  -3  -1  225.19   10.51
   1  -3  -1  238.77   11.58
   1  -3  -1  242.32   10.42
  -1  -3   1  230.40    9.32
  -1  -3   1  232.76   10.78
  -1  -3   1  243.51   11.62
  -1   3   0  162.29    7.95
   1   3   0  182.80    7.53
   1   3   0  148.34    7.06
  -1   3   0  156.97    7.19
  -1   3   0  156.91    6.73
   1  -3   0  171.01    7.82
  -1  -3   0  161.80    8.01
   1  -3   0  164.22    6.59
   1   3   1  561.00   31.64
   1   3   1  566.14   30.21
  -1   3  -1  565.80   31.59
  -1   3  -1  584.66   29.73
   1   3   1  510.35   27.93
  -1   3  -1  539.68   25.25
   1  -3   1  538.01   30.74
   1  -3   1  584.85   29.54
  -1  -3  -1  495.04   29.08
   1  -3   1  507.81   23.84
   1   3   2  220.04   10.22
  -1   3  -2  194.71    6.75
  -1   3  -2  193.68    8.43
   1   3   2  166.84    8.76
   1   3   2  181.93    8.59
   1  -3   2  204.19    6.95
   1  -3   2  165.11    7.55
  -1  -3  -2  205.15    9.50
   1  -3   2  188.61    9.49
  -1  -3  -2  196.81    9.00
   1   3   3    9.25    1.61
  -1   3  -3    8.22    0.63
   1   3   3    9.90    1.79
  -1   3  -3    7.33    1.15
   1   3   3    8.69    1.28
  -1   3  -3    7.19    1.55
   1  -3   3    9.57    0.63
  -1  -3  -3    8.83    1.56
   1  -3   3    9.10    1.34
  -1  -3  -3   10.08    1.46
   1   3   4   32.90    2.50
  -1   3  -4   27.57    2.39
  -1   3  -4   29.15    1.92
   1  -3   4   28.19    1.07
   1  -3   4   35.61    2.09
   1   3   5   17.39    1.92
  -1   3  -5   14.30    1.70
  -1   3  -5   17.74    0.85
  -1   3  -5   17.09    1.47
   1  -3   5   17.01    1.40
   1  -3   5   18.45    0.82
  -1  -3  -5   13.60    1.57
  -1   3  -6    3.37    0.94
   1   3   6    2.79    1.44
  -1   3  -6    1.92    0.54
   1  -3   6    1.44    0.45
   1  -3   6    1.14    0.96
  -1  -3  -6    4.70    1.04
   1   3   7    0.88    1.35
   1   3   7    0.77    1.30
  -1   3  -7    1.12    0.51
   1   3   7    1.73    1.42
   1  -3   7    0.86    0.87
   1  -3   7    1.78    1.12
  -1  -3  -7    0.32    1.06
   1  -3   7    1.20    0.47
   1   3   8  107.61    6.77
   1   3   8  125.61    8.21
   1   3   8  123.19    6.55
   1  -3   8  112.78    4.61
   1  -3   8  110.06    5.72
  -1  -3  -8  121.82    6.88
   1   3   9    1.44    1.27
  -1   3  -9    1.48    0.71
   1   3   9    2.96    1.26
   1   3   9    1.48    1.02
   1   3   9    2.12    1.66
  -1   3  -9    2.56    1.15
  -1   3  -9    4.12    1.05
  -1  -3  -9    2.37    1.37
   1  -3   9    0.73    0.69
   1  -3   9    0.87    1.39
  -1  -3  -9    3.29    1.16
   1   3  10   33.80    2.81
   1   3  10   37.01    3.12
  -1   3 -10   30.84    3.04
   1   3  10   33.76    3.69
  -1   3 -10   41.50    2.95
   1  -3  10   41.63    3.20
   1  -3  10   36.82    2.21
   1  -3  10   37.84    2.14
  -1  -3 -10   41.88    3.15
  -1  -3 -10   48.54    3.19
   1   3  11    7.95    1.52
   1   3  11    7.41    1.78
   1   3  11    5.91    1.32
   1   3  11   10.83    2.11
  -1   3 -11    5.87    1.57
  -1   3 -11    5.73    1.17
   1  -3  11    7.61    1.59
   1  -3  11    6.60    1.02
   1  -3  11    7.15    1.26
   1  -3  11    7.88    1.20
  -1  -3 -11    4.91    1.42
  -1  -3 -11    3.84    1.31
   1   3  12   32.13    2.88
   1   3  12   42.13    3.33
   1   3  12   38.51    3.78
   1   3  12   30.04    3.21
  -1   3 -12   34.43    2.99
  -1   3 -12   36.93    2.72
   1  -3  12   34.98    2.33
   1  -3  12   39.26    2.72
   1  -3  12   30.71    3.27
  -1  -3 -12   31.67    3.01
  -1  -3 -12   29.72    2.74
   1   3  13    1.08    1.06
   1   3  13   -0.16    1.43
   1   3  13   -1.08    1.28
  -1   3 -13    0.35    1.25
   1   3  13   -0.76    1.44
  -1   3 -13    1.87    1.27
   1  -3  13    1.39    1.20
   1  -3  13    1.08    0.98
   1  -3  13    2.08    0.76
  -1  -3 -13    1.24    1.17
  -1  -3 -13    1.91    1.25
   1   3  14   34.61    3.36
   1   3  14   23.72    2.91
   1   3  14   33.39    3.38
  -1   3 -14   29.61    3.03
   1   3  14   31.14    3.72
  -1   3 -14   34.42    2.77
   1  -3  14   32.85    3.11
   1  -3  14   32.93    2.77
   1  -3  14   35.66    2.80
  -1  -3 -14   31.68    3.06
  -1  -3 -14   29.66    2.90
   1   3  15   10.44    2.24
   1   3  15   11.16    2.33
   1   3  15   10.17    1.96
   1   3  15   14.73    1.87
  -1   3 -15   12.57    2.01
  -1   3 -15    8.82    1.60
   1  -3  15   10.89    1.78
   1  -3  15   10.38    1.64
   1  -3  15   12.27    1.92
   1  -3  15   12.59    1.89
  -1  -3 -15   12.11    2.31
  -1  -3 -15   13.37    2.17
   1   3  16    7.19    2.13
  -1   3 -16   11.95    2.00
   1   3  16    9.36    2.14
   1   3  16   18.79    3.04
  -1   3 -16    8.31    2.20
   1  -3  16   13.89    1.79
   1  -3  16   10.77    1.58
   1  -3  16    9.35    1.86
   1  -3  16    8.55    1.61
  -1  -3 -16    9.40    1.96
   1   3  17   35.93    3.39
   1   3  17   23.65    3.80
   1   3  17   30.47    3.46
   1   3  17   29.42    3.04
  -1   3 -17   24.51    2.68
   1  -3  17   29.46    3.44
   1  -3  17   30.79    2.98
   1  -3  17   31.32    2.79
  -1  -3 -17   35.54    3.36
   1  -3  17   26.98    2.71
  -1  -3 -17   30.14    3.18
   1   3  18    5.42    2.56
   1   3  18   11.10    2.13
   1   3  18   11.59    2.09
   1   3  18   13.78    2.33
   1  -3  18   11.06    1.89
   1  -3  18   15.90    2.10
   1  -3  18   14.54    2.16
   1  -3  18   14.16    2.02
   1  -3  18   12.01    1.84
   1  -3  18   11.85    1.92
  -1  -3 -18   12.43    2.11
  -1  -3 -18   11.23    2.35
   1   3  19   15.54    3.19
   1   3  19   20.68    2.88
   1   3  19   21.63    2.85
   1   3  19   23.27    3.33
   1  -3  19   22.38    2.58
   1  -3  19   23.20    2.74
   1  -3  19   25.93    2.97
   1  -3  19   20.63    2.51
   1  -3  19   21.45    2.49
   1  -3  19   15.68    2.74
  -1  -3 -19   25.61    2.97
   1   3  20    6.23    1.99
   1   3  20    2.60    1.56
   1   3  20    8.04    1.71
   1  -3  20    4.03    1.51
   1  -3  20    1.52    1.56
   1  -3  20    6.51    1.76
   1  -3  20    7.19    1.77
   1  -3  20    6.12    1.71
  -1  -3 -20    5.22    1.62
  -1  -3 -20    5.46    1.66
   1   3  21   58.45    4.97
   1   3  21   47.54    4.67
   1   3  21   47.23    4.91
   1  -3  21   49.39    4.53
   1  -3  21   53.46    4.34
   1  -3  21   57.67    4.91
   1  -3  21   51.77    4.36
   1  -3  21   56.62    5.26
   1  -3  21   35.90    4.37
  -1  -3 -21   38.95    4.46
  -1  -3 -21   47.38    5.09
   1   3  22    0.13    2.01
   1   3  22    1.01    1.59
   1   3  22   -0.51    1.45
   1  -3  22    1.76    1.31
   1  -3  22    0.72    1.62
   1  -3  22    0.89    1.37
   1  -3  22    1.56    1.13
   1  -3  22    2.76    1.59
   1  -3  22    1.48    1.81
  -1  -3 -22    0.48    1.48
  -1  -3 -22   -0.48    1.43
   1   3  23   56.31    7.01
   1   3  23   76.76    6.68
   1   3  23   68.32    6.77
   1  -3  23   64.97    5.94
   1  -3  23   67.85    6.14
   1  -3  23   70.70    6.34
   1  -3  23   70.70    5.78
   1  -3  23   77.89    6.16
   1  -3  23   65.97    6.30
  -1  -3 -23   81.30    6.84
  -1  -3 -23   53.85    6.40
   1   3  24    9.21    2.66
   1   3  24    4.34    1.78
   1   3  24    7.56    2.42
   1  -3  24    8.72    2.32
   1  -3  24    7.32    2.16
   1  -3  24   10.35    2.22
   1  -3  24    6.42    2.04
   1  -3  24    4.69    2.00
   1  -3  24    4.95    2.23
  -1  -3 -24    9.43    2.15
  -1  -3 -24    2.64    2.23
   1   3  25   76.85    8.91
   1   3  25   88.50    7.81
   1   3  25   93.97    8.38
   1  -3  25   83.23    7.13
   1  -3  25   61.55    6.75
   1  -3  25   81.95    7.60
   1  -3  25   84.73    7.17
   1  -3  25   81.23    7.79
  -1  -3 -25   94.53    8.23
   1   3  26    2.47    2.77
   1   3  26    7.96    2.07
   1   3  26    3.21    2.28
   1   3  26    7.39    2.44
   1  -3  26    4.30    2.13
   1  -3  26    2.93    1.89
   1  -3  26    3.41    1.71
   1  -3  26    3.20    2.14
  -1   4  25  468.16   41.78
  -1   4  25  492.84   38.96
  -1   4  25  578.20   45.53
  -1   4  25  332.38   39.38
   1  -4 -25  306.00   33.20
   1  -4 -25  438.73   37.25
  -1  -4  25  435.45   36.00
  -1  -4  25  326.99   30.87
  -1  -4  25  413.44   33.45
  -1  -4  25  463.50   38.27
  -1  -4  25  408.74   39.27
  -1   4  24   18.78    3.36
  -1   4  24   16.42    2.63
  -1   4  24   11.54    2.71
  -1   4  24   11.08    3.67
   1  -4 -24   21.67    3.58
   1  -4 -24   21.92    2.84
  -1  -4  24   14.56    2.46
  -1  -4  24   15.77    2.50
  -1  -4  24   18.74    2.58
  -1  -4  24   17.67    2.84
  -1   4  23  719.70   66.24
  -1   4  23  612.22   72.19
  -1   4  23  682.28   70.83
  -1   4  23  652.67   66.18
   1  -4 -23  793.81   70.79
  -1  -4  23  722.10   65.65
  -1  -4  23  768.24   69.13
  -1  -4  23  695.90   65.18
  -1  -4  23  747.11   69.05
  -1  -4  23  676.08   59.36
  -1   4  22   21.26    2.93
  -1   4  22   22.21    3.55
  -1   4  22   22.52    3.55
  -1  -4  22   23.63    3.06
   1  -4 -22   21.13    2.92
  -1  -4  22   27.34    3.13
  -1  -4  22   14.78    2.72
  -1  -4  22   20.92    2.48
  -1  -4  22   26.60    3.20
  -1  -4  22   15.51    3.16
  -1   4  21 1218.28  133.67
  -1   4  21 1017.47  103.45
  -1  -4  21 1012.42  105.33
  -1  -4  21  987.93   94.88
  -1  -4  21 1086.74  107.67
   1  -4 -21  931.22  108.52
  -1  -4  21 1079.99  111.89
  -1  -4  21 1485.22  145.14
   1   4 -20   33.50    4.03
   1   4 -20   36.67    3.80
  -1   4  20   33.59    3.56
  -1   4  20   28.15    3.52
   1  -4 -20   34.51    3.39
   1  -4 -20   20.75    3.47
  -1  -4  20   29.77    2.87
  -1  -4  20   32.24    3.46
  -1  -4  20   26.63    3.24
  -1  -4  20   25.13    2.88
   1   4 -19 1004.00  103.80
   1   4 -19  983.75   99.92
  -1   4  19 1155.43  110.96
  -1   4  19 1179.73  121.75
   1  -4 -19 1182.61  122.71
  -1  -4  19 1054.67  105.52
   1  -4 -19 1217.94  115.11
  -1  -4  19 1116.96   97.96
  -1  -4  19  952.44   97.82
  -1  -4  19 1120.75  110.43
  -1   4  18   13.98    2.52
   1   4 -18   11.63    2.04
   1   4 -18   11.61    2.12
  -1   4  18    9.87    2.78
  -1   4  18   13.97    2.18
  -1   4  18   15.51    2.50
   1  -4 -18   12.81    2.93
  -1  -4  18   11.24    2.23
  -1  -4  18   14.59    2.20
  -1  -4  18   14.39    1.88
  -1  -4  18   16.54    2.52
   1  -4 -18   12.91    2.44
   1   4 -17 1139.02  109.58
   1   4 -17 1032.02  106.01
  -1   4  17 1313.31  136.34
  -1   4  17 1222.65  114.01
  -1   4  17 1018.76  108.56
  -1   4  17 1275.37  127.59
   1  -4 -17 1323.34  131.15
  -1  -4  17  907.32   98.05
  -1  -4  17 1111.28  109.11
  -1  -4  17 1218.72  115.71
  -1  -4  17 1255.04  103.32
  -1   4  16  119.97    8.48
   1   4 -16  115.51    8.54
  -1   4  16  112.27    9.20
   1   4 -16  135.36    9.33
   1  -4 -16  126.01    9.62
   1  -4 -16  134.04    9.35
  -1  -4  16  134.39    9.11
   1  -4 -16  141.88   10.25
  -1  -4  16  142.70    8.72
  -1   4  15 1273.71  118.37
   1   4 -15 1099.03  108.06
  -1   4  15 1189.80  123.34
   1   4 -15 1394.50  128.94
   1  -4 -15 1218.43  127.12
   1  -4 -15 1151.14  112.38
   1  -4 -15 1202.64  122.82
  -1  -4  15 1294.37  121.53
  -1   4  14  203.07   12.81
   1   4 -14  197.80   12.75
  -1   4  14  210.08   14.61
   1   4 -14  213.13   13.66
   1  -4 -14  210.52   14.61
   1  -4 -14  191.43   12.67
  -1  -4  14  172.83   11.78
   1  -4 -14  193.54   14.16
  -1  -4  14  223.51   13.82
  -1   4  13 1861.10  201.01
   1   4 -13 1572.23  181.07
  -1   4  13 1769.97  210.16
   1   4 -13 2024.16  219.51
  -1   4  13 2400.82  253.32
   1  -4 -13 1965.19  222.60
  -1  -4  13 1899.52  206.28
   1  -4 -13 1849.42  216.83
  -1  -4  13 1761.62  164.91
  -1  -4  13 1825.42  200.81
   1  -4 -13 1855.95  202.82
  -1   4  12  109.30    7.03
   1   4 -12   87.14    5.67
  -1   4  12   88.30    6.56
   1   4 -12   82.55    5.85
  -1   4  12   81.26    5.64
   1  -4 -12   88.10    6.30
  -1  -4  12  100.61    6.38
   1  -4 -12   90.81    6.56
  -1  -4  12   80.79    4.03
  -1  -4  12  103.42    5.17
  -1  -4  12   92.59    6.06
   1  -4 -12  102.05    6.28
  -1   4  11 1701.05  182.04
   1   4 -11 1890.83  187.16
  -1   4  11 1779.37  191.26
   1   4 -11 1775.08  180.67
  -1   4  11 1728.85  175.57
   1  -4 -11 1526.98  167.30
  -1  -4  11 1536.37  161.57
   1  -4 -11 1548.81  175.00
  -1  -4  11 1845.21  150.09
  -1  -4  11 1874.41  154.77
  -1  -4  11 1802.72  180.91
   1  -4 -11 1635.61  170.52
  -1   4  10  291.63   18.35
   1   4 -10  349.99   20.82
  -1   4  10  334.98   21.85
   1   4 -10  335.20   20.38
   1  -4 -10  322.50   20.74
   1  -4 -10  321.19   19.63
  -1  -4  10  327.38   19.76
   1  -4 -10  327.79   21.70
  -1  -4  10  326.27   14.43
  -1  -4  10  328.10   19.80
  -1   4   9 1102.72   93.17
   1   4  -9 1062.10   85.77
  -1   4   9 1054.09   87.71
  -1   4   9 1066.14   84.53
   1  -4  -9  988.07   84.04
   1  -4  -9 1067.83   86.51
  -1  -4   9 1045.22   61.27
  -1  -4   9 1060.98   63.80
  -1  -4   9 1075.47   85.78
  -1  -4   9 1018.38   82.77
  -1   4   8  270.96   16.54
  -1   4   8  325.79   17.45
   1   4  -8  286.76   15.75
   1  -4  -8  255.31   15.68
  -1  -4   8  257.88   14.66
   1  -4  -8  253.45   14.56
  -1  -4   8  253.87    8.70
  -1  -4   8  251.57   14.54
   1  -4  -8  238.17   14.62
   1   4  -7  500.13   29.74
  -1   4   7  504.35   31.04
   1  -4  -7  457.31   28.19
  -1  -4   7  445.13   27.77
  -1  -4   7  437.26   15.88
  -1  -4   7  513.05   29.94
   1  -4  -7  476.94   30.76
  -1   4   6  451.29   27.76
  -1   4   6  478.16   27.87
   1   4  -6  444.47   26.05
   1  -4  -6  396.43   25.24
  -1  -4   6  436.70   26.12
   1  -4  -6  396.04   24.46
   1  -4  -6  455.28   27.74
   1   4  -5  294.70   16.12
   1   4  -5  291.80    8.33
  -1   4   5  355.51   18.52
  -1   4   5  292.33   16.82
   1  -4  -5  291.59   16.74
  -1   4   4  223.52   11.55
   1   4  -4  202.56   10.71
   1  -4  -4  196.75   10.72
   1   4  -3  452.01   26.19
   1   4  -3  449.48   18.43
  -1   4   3  453.57   26.47
  -1   4   3  468.61   26.10
  -1   4   3  422.16   24.73
   1   4  -2  752.29   48.96
  -1   4   2  675.18   45.39
  -1   4   2  717.54   44.92
  -1  -4   2  735.82   37.79
   1   4  -1  139.14    7.59
  -1   4   1  143.06    6.82
   1   4  -1  170.72    6.90
  -1   4   1  126.42    7.37
   1  -4  -1  139.20    6.67
   1  -4  -1  157.36    7.69
  -1  -4   1  159.92    6.53
  -1   4   0  245.27   13.41
  -1   4   0  261.07   11.61
   1  -4   0  244.39   11.03
   1  -4   0  229.92   12.00
  -1  -4   0  275.14   12.27
  -1  -4   0  260.90   12.93
   1   4   1  127.33    6.57
  -1   4  -1  133.54    5.61
   1  -4   1  125.03    5.26
   1  -4   1  138.48    6.63
   1   4   2  938.20   62.42
  -1   4  -2  864.38   50.31
   1  -4   2  971.11   63.78
   1  -4   2  925.14   52.18
  -1   4  -3    3.69    0.62
   1   4   3    2.28    1.32
   1  -4   3    2.49    0.55
   1  -4   3    3.55    1.12
  -1  -4  -3    1.70    1.29
   1  -4   3    1.17    1.20
   1   4   4  189.94   10.51
  -1   4  -4  172.73    5.41
   1   4   4  174.55    8.85
   1  -4   4  171.15    8.21
   1  -4   4  146.74    8.71
  -1  -4  -4  164.39    9.15
   1  -4   4  161.41    5.28
   1   4   5    7.65    1.46
   1   4   5    8.67    1.66
  -1   4  -5    6.97    0.52
   1   4   5    8.52    1.84
   1  -4   5    8.57    1.18
   1  -4   5    6.47    1.60
  -1  -4  -5    8.48    1.89
   1  -4   5    7.54    0.51
   1   4   6  251.40   13.95
  -1   4  -6  223.26    7.16
   1   4   6  250.28   14.14
   1   4   6  236.49   12.92
   1   4   6  265.71   15.94
  -1   4  -6  263.73   14.58
  -1  -4  -6  252.08   14.23
   1  -4   6  239.06   13.74
   1  -4   6  223.38    7.03
   1   4   7    1.16    1.10
  -1   4  -7    1.50    0.39
  -1   4  -7    1.83    1.01
   1   4   7    2.93    1.11
  -1   4  -7    1.37    1.73
  -1  -4  -7    2.92    1.42
   1  -4   7    1.11    1.30
   1  -4   7    1.41    0.36
  -1  -4  -7    2.46    1.24
   1   4   8   20.89    2.08
  -1   4  -8   16.01    1.08
   1   4   8   16.97    2.18
   1   4   8   20.74    2.10
   1   4   8   26.17    2.89
  -1   4  -8   15.90    2.11
  -1   4  -8   18.38    2.02
  -1  -4  -8   18.92    2.37
   1  -4   8   19.44    1.07
   1  -4   8   14.02    2.03
   1   4   9   27.67    2.61
  -1   4  -9   25.84    1.43
   1   4   9   25.61    2.71
   1   4   9   29.93    2.62
   1   4   9   36.18    3.60
  -1   4  -9   29.30    2.72
  -1   4  -9   29.53    2.36
  -1  -4  -9   31.90    2.82
   1  -4   9   27.39    1.42
   1  -4   9   33.58    2.96
   1   4  10   93.37    6.11
   1   4  10  100.89    6.65
   1   4  10   91.83    5.77
   1   4  10  107.02    7.73
  -1   4 -10   83.23    5.79
  -1   4 -10   93.29    5.45
   1  -4  10  103.68    6.42
   1  -4  10   87.04    3.69
   1  -4  10   94.16    5.28
   1  -4  10   95.99    4.03
  -1  -4 -10   97.49    6.50
   1   4  11   24.90    2.59
   1   4  11   29.93    3.05
   1   4  11   30.57    2.75
   1   4  11   34.69    3.64
  -1   4 -11   32.59    2.96
  -1   4 -11   27.91    2.49
   1  -4  11   27.94    2.87
   1  -4  11   27.77    1.65
   1  -4  11   31.07    2.61
   1  -4  11   29.61    1.83
  -1  -4 -11   27.53    2.71
  -1  -4 -11   31.68    2.67
   1   4  12   57.48    4.14
   1   4  12   40.52    3.44
   1   4  12   58.33    4.44
  -1   4 -12   48.96    3.97
  -1   4 -12   54.31    3.58
   1  -4  12   49.29    3.45
   1  -4  12   41.33    3.58
  -1  -4 -12   49.13    4.17
   1  -4  12   48.75    2.60
   1  -4  12   50.12    2.83
  -1  -4 -12   54.74    3.93
   1   4  13  103.14    7.26
  -1   4 -13  104.76    7.17
   1   4  13  108.84    7.83
  -1   4 -13  116.87    7.02
   1   4  13  133.05    8.02
   1  -4  13  107.56    6.59
   1  -4  13   98.82    7.31
  -1  -4 -13  109.44    7.55
  -1  -4 -13  101.92    7.19
   1   4  14   70.60    5.24
   1   4  14   63.01    5.21
  -1   4 -14   60.35    4.39
   1   4  14   75.95    5.22
  -1   4 -14   56.28    4.64
   1  -4  14   56.06    4.15
  -1  -4 -14   81.64    5.70
   1  -4  14   60.07    3.45
  -1  -4 -14   58.58    4.77
   1   4  15   38.02    3.64
   1   4  15   33.21    3.37
   1   4  15   45.28    4.10
  -1   4 -15   29.65    3.36
   1   4  15   44.31    4.63
  -1   4 -15   32.34    3.00
   1  -4  15   34.32    3.48
   1  -4  15   40.26    3.15
   1  -4  15   46.11    3.08
  -1  -4 -15   35.83    3.68
  -1  -4 -15   46.04    3.89
   1   4  16   13.25    2.16
   1   4  16   17.67    2.44
   1   4  16   20.88    2.94
  -1   4 -16   13.98    2.61
   1   4  16   16.02    3.13
  -1   4 -16   22.01    2.65
   1  -4  16   20.88    2.75
   1  -4  16   20.44    2.25
   1  -4  16   17.74    1.94
  -1  -4 -16   11.94    2.77
  -1  -4 -16   18.34    2.43
   1   4  17    7.87    1.96
   1   4  17    8.49    2.98
   1   4  17   13.97    2.65
   1   4  17   19.30    2.55
  -1   4 -17    9.67    1.96
  -1   4 -17   13.93    2.19
   1  -4  17   10.14    2.20
   1  -4  17   10.93    1.64
   1  -4  17   15.79    2.07
   1  -4  17   12.72    1.94
  -1  -4 -17   17.04    2.71
  -1  -4 -17   14.48    2.29
   1   4  18    2.62    1.39
   1   4  18    0.78    2.20
   1   4  18   -0.69    2.12
   1   4  18    1.19    1.81
  -1   4 -18    1.11    1.44
  -1   4 -18    0.47    1.26
   1  -4  18    1.74    1.49
   1  -4  18    0.08    1.14
   1  -4  18   -0.96    1.28
   1  -4  18   -0.18    0.97
  -1  -4 -18   -1.64    1.85
  -1  -4 -18    2.07    1.41
   1   4  19   10.16    2.24
  -1   4 -19   15.09    2.45
   1   4  19   13.00    2.51
  -1   4 -19   13.67    2.32
   1  -4  19   16.68    2.08
   1  -4  19   14.88    2.42
  -1  -4 -19    9.19    2.22
   1  -4  19   12.79    2.03
   1  -4  19   11.97    1.76
  -1  -4 -19   16.91    2.89
   1   4  20    2.04    1.66
   1   4  20   -0.38    1.49
  -1   4 -20    2.20    1.59
   1  -4  20    0.09    1.34
   1  -4  20    0.29    1.29
   1  -4  20    0.58    1.31
  -1  -4 -20    3.88    1.94
   1  -4  20   -0.33    1.00
  -1  -4 -20    1.43    1.51
   1   4  21   51.02    4.97
   1   4  21   48.32    4.72
   1  -4  21   38.18    4.07
   1  -4  21   40.79    3.44
   1  -4  21   33.80    4.27
   1  -4  21   45.11    4.28
   1  -4  21   53.72    4.57
   1  -4  21   51.91    5.01
  -1  -4 -21   47.79    4.71
  -1  -4 -21   55.98    5.15
   1   4  22    0.09    2.25
   1   4  22    2.48    1.52
   1   4  22   -2.41    1.73
   1   4  22    0.84    1.86
   1  -4  22   -0.59    1.70
   1  -4  22    0.00    1.22
   1  -4  22    0.54    1.58
   1  -4  22    2.12    1.41
   1  -4  22   -0.96    1.32
   1  -4  22    2.74    1.51
  -1  -4 -22    1.96    1.44
  -1  -4 -22    0.11    1.76
   1   4  23   13.39    3.77
   1   4  23   10.69    2.36
   1   4  23   15.42    2.83
   1  -4  23   12.39    2.28
   1  -4  23   11.18    2.44
   1  -4  23   12.85    2.44
   1  -4  23   15.25    2.31
   1  -4  23   15.30    2.60
  -1  -4 -23    9.31    2.72
  -1  -4 -23   10.49    3.02
   1   4  24   -1.11    2.07
   1   4  24   -0.18    2.04
   1   4  24   -2.00    1.84
   1  -4  24   -0.84    1.43
   1  -4  24    1.08    1.18
   1  -4  24   -0.45    1.87
   1  -4  24    1.46    1.72
   1  -4  24    1.13    1.48
  -1  -4 -24    2.67    1.69
   1   4  25   -2.35    2.01
   1   4  25   -1.14    1.76
   1   4  25   -0.76    1.85
   1   4  25   -0.21    1.80
   1  -4  25    0.10    1.47
   1  -4  25    1.82    1.50
   1  -4  25    1.73    1.77
   1  -4  25   -0.90    1.45
  -1   5  25    1.73    2.89
  -1   5  25    2.59    1.41
  -1   5  25   -2.11    1.91
  -1   5  25    5.94    2.28
   1  -5 -25    1.66    2.24
   1  -5 -25    4.91    2.29
  -1  -5  25    3.21    1.59
  -1  -5  25    2.22    1.25
  -1  -5  25    2.64    2.13
  -1  -5  25    1.56    2.13
  -1  -5  25    4.08    2.50
  -1   5  24  155.76   14.30
  -1   5  24  164.79   13.24
  -1   5  24  165.28   16.47
  -1   5  24  204.47   16.10
   1  -5 -24  156.29   14.50
   1  -5 -24  134.55   11.83
  -1  -5  24  191.80   14.68
  -1  -5  24  161.45   13.20
  -1  -5  24  140.34   10.80
  -1  -5  24  204.70   16.27
  -1   5  23    8.91    2.54
   1   5 -23    5.98    1.92
  -1   5  23    2.86    2.94
  -1   5  23    5.40    2.02
  -1   5  23    9.21    2.37
   1  -5 -23    6.76    2.47
  -1  -5  23    7.94    1.91
  -1  -5  23    3.15    1.68
  -1  -5  23    5.69    1.66
  -1  -5  23    8.34    2.04
   1  -5 -23    4.32    1.98
  -1   5  22  207.81   15.91
   1   5 -22  224.58   16.82
  -1   5  22  205.57   17.45
  -1   5  22  230.67   19.60
   1  -5 -22  232.69   17.53
  -1  -5  22  176.48   15.07
  -1  -5  22  179.40   13.39
  -1  -5  22  198.36   13.42
  -1  -5  22  225.66   17.48
  -1   5  21   39.69    4.57
   1   5 -21   36.55    4.15
   1   5 -21   41.26    4.18
  -1   5  21   37.71    3.86
  -1   5  21   47.75    5.38
   1  -5 -21   34.62    3.98
  -1  -5  21   46.01    4.29
  -1  -5  21   30.09    3.19
  -1  -5  21   34.61    3.11
  -1  -5  21   38.81    4.15
   1   5 -20  536.58   41.11
   1   5 -20  558.55   42.55
  -1   5  20  404.74   39.50
  -1   5  20  484.09   37.85
  -1  -5  20  453.04   37.36
  -1  -5  20  424.25   29.62
  -1  -5  20  380.22   29.53
   1  -5 -20  490.67   42.09
  -1  -5  20  454.77   37.06
   1   5 -19   72.12    6.29
   1   5 -19   82.21    6.30
  -1   5  19   74.48    5.91
  -1   5  19   78.83    7.40
   1  -5 -19   57.55    5.53
  -1  -5  19   67.77    6.00
  -1  -5  19   69.16    4.65
  -1  -5  19   85.66    5.48
   1  -5 -19   81.85    7.08
  -1  -5  19   73.19    6.08
  -1   5  18  396.48   33.14
   1   5 -18  420.20   31.32
   1   5 -18  374.60   30.37
  -1   5  18  330.02   29.35
  -1   5  18  416.69   31.39
   1  -5 -18  463.34   34.27
  -1  -5  18  423.21   27.26
  -1  -5  18  416.47   31.33
   1  -5 -18  415.40   33.69
  -1   5  17  228.70   16.54
   1   5 -17  203.19   14.59
   1   5 -17  209.52   14.91
  -1   5  17  191.45   16.08
  -1   5  17  230.54   15.26
  -1   5  17  191.02   15.27
   1  -5 -17  178.64   13.35
  -1  -5  17  211.67   12.25
   1  -5 -17  198.47   15.54
  -1  -5  17  200.95   14.14
  -1  -5  17  219.53   14.79
  -1   5  16  681.17   54.30
   1   5 -16  755.31   58.59
  -1   5  16  699.19   60.15
   1   5 -16  729.40   58.36
   1  -5 -16  622.71   55.82
   1  -5 -16  666.92   55.28
  -1  -5  16  631.69   52.10
   1  -5 -16  670.29   59.49
  -1  -5  16  605.83   41.11
  -1  -5  16  604.30   50.40
  -1   5  15  439.40   32.33
   1   5 -15  391.21   30.53
  -1   5  15  474.92   37.17
   1   5 -15  449.61   33.32
  -1   5  15  537.90   38.64
   1  -5 -15  396.70   32.84
  -1  -5  15  420.83   31.47
   1  -5 -15  479.08   37.62
  -1  -5  15  433.66   24.93
  -1  -5  15  462.45   33.13
   1  -5 -15  465.25   34.05
  -1   5  14  378.89   27.46
   1   5 -14  370.31   27.53
  -1   5  14  453.30   33.42
   1   5 -14  425.15   29.82
   1  -5 -14  407.93   31.09
   1  -5 -14  443.18   30.92
  -1  -5  14  410.73   28.98
   1  -5 -14  416.97   32.18
  -1  -5  14  395.00   22.36
  -1  -5  14  423.09   29.51
  -1   5  13  725.22   57.28
   1   5 -13  704.29   57.41
  -1   5  13  734.38   62.19
   1   5 -13  702.97   56.71
  -1   5  13  689.85   57.60
   1  -5 -13  705.83   56.96
  -1  -5  13  798.65   60.80
   1  -5 -13  690.80   60.40
  -1  -5  13  722.55   44.21
   1  -5 -13  725.07   59.90
   1   5 -12  743.75   55.22
  -1   5  12  675.31   55.45
  -1   5  12  692.57   52.94
  -1   5  12  757.63   57.57
   1  -5 -12  747.37   55.72
   1  -5 -12  683.38   54.57
   1  -5 -12  679.03   56.18
  -1  -5  12  633.51   49.78
  -1  -5  12  736.96   54.38
  -1  -5  12  594.79   33.40
   1   5 -11 1350.95  129.02
   1   5 -11 1507.43  140.99
  -1   5  11 1356.26  129.25
  -1   5  11 1149.97  118.19
  -1   5  11 1359.28  137.25
   1  -5 -11 1390.00  134.84
   1  -5 -11 1372.46  130.82
  -1  -5  11 1423.31  133.56
  -1  -5  11 1312.78  125.24
  -1  -5  11 1391.49   92.59
   1   5 -10  481.60   33.24
  -1   5  10  492.42   36.10
  -1   5  10  521.71   34.69
  -1   5  10  525.42   36.40
   1  -5 -10  501.97   34.78
  -1  -5  10  417.20   30.62
   1  -5 -10  506.50   36.65
  -1  -5  10  525.26   34.64
   1  -5 -10  539.03   36.76
  -1   5   9 1806.92  190.66
   1   5  -9 1711.04  184.62
  -1   5   9 1983.48  208.35
   1   5  -9 1638.34  177.22
   1  -5  -9 1841.66  202.24
   1  -5  -9 1940.33  203.18
  -1  -5   9 1813.81  191.78
  -1  -5   9 1765.14  119.79
  -1  -5   9 1851.21  191.85
   1  -5  -9 2354.21  237.45
  -1   5   8  826.81   64.28
   1   5  -8  900.03   67.94
  -1   5   8  866.45   69.26
   1   5  -8  828.34   63.19
  -1   5   8  828.97   65.21
   1  -5  -8  798.15   63.35
  -1  -5   8  786.14   62.02
   1  -5  -8  838.94   67.80
  -1  -5   8  836.99   63.71
   1  -5  -8  970.43   73.04
  -1   5   7 1915.22  176.89
   1   5  -7 1473.31  146.97
  -1   5   7 1503.30  153.29
   1   5  -7 1667.46  157.73
  -1   5   7 1727.78  165.44
   1  -5  -7 1636.38  158.66
  -1  -5   7 1596.30  155.78
   1  -5  -7 1620.53  161.14
  -1  -5   7 1652.94  155.41
   1  -5  -7 1365.90  142.84
  -1   5   6  510.41   34.42
   1   5  -6  497.64   34.01
  -1   5   6  518.30   35.60
   1   5  -6  539.46   35.28
  -1   5   6  607.27   38.82
   1  -5  -6  515.60   34.75
  -1  -5   6  522.56   35.27
   1  -5  -6  514.73   35.28
  -1  -5   6  612.83   38.35
   1  -5  -6  552.90   36.70
  -1   5   5 1600.15  146.95
   1   5  -5 1606.93  148.75
   1   5  -5 1432.31   89.88
   1   5  -5 1665.60  149.28
   1   5  -5 1362.31   86.60
  -1   5   5 1577.78  146.29
  -1   5   5 1558.74  145.41
   1  -5  -5 1579.51  146.36
  -1  -5   5 1476.21  140.84
   1  -5  -5 1629.54  150.60
  -1  -5   5 1708.34  150.79
   1  -5  -5 1442.36  138.41
  -1   5   4  639.71   44.23
   1   5  -4  587.53   41.77
  -1   5   4  635.48   43.03
   1   5  -4  665.09   31.19
   1   5  -4  669.58   44.45
  -1   5   4  672.55   45.08
  -1  -5   4  680.67   46.43
   1  -5  -4  654.38   45.59
  -1  -5   4  615.67   41.93
   1  -5  -4  651.12   44.11
   1   5  -3 1855.88  180.57
   1   5  -3 1687.14  172.00
   1   5  -3 1665.84  132.21
  -1   5   3 1754.38  173.28
   1   5  -3 1807.95  142.91
  -1   5   3 1829.22  181.75
   1  -5  -3 1722.00  170.74
   1  -5  -3 1768.56  172.17
  -1  -5   3 1790.65  181.22
  -1  -5   3 1986.76  189.16
   1  -5  -3 2089.14  203.20
   1   5  -2  876.20   52.71
   1   5  -2  882.66   67.72
   1   5  -2  886.07   65.60
   1   5  -2  831.13   52.70
  -1   5   2  940.65   70.03
   1  -5  -2  902.25   69.08
  -1  -5   2  902.38   68.48
   1  -5  -2 1003.03   71.03
  -1  -5   2  916.61   66.36
   1   5  -1 1674.69  145.75
   1   5  -1 1691.11  173.59
  -1   5   1 1840.45  178.38
   1   5  -1 2187.68  186.83
  -1   5   1 1869.83  186.05
  -1   5   1 1757.70  162.77
   1  -5  -1 1760.34  179.33
  -1  -5   1 1873.99  186.97
  -1  -5   1 1844.44  177.99
   1  -5  -1 1821.40  175.63
   1   5   0  483.63   26.31
  -1   5   0  468.96   26.07
   1   5   0  598.05   32.35
  -1   5   0  496.45   30.30
  -1   5   0  513.81   32.42
   1  -5   0  477.32   26.47
  -1  -5   0  511.70   30.79
  -1  -5   0  465.26   30.88
   1   5   1 1651.96  160.52
  -1   5  -1 1611.52  157.19
   1   5   1 1677.33  146.46
  -1   5  -1 1608.21  149.32
   1   5   1 1711.78  157.77
  -1   5  -1 1601.89  132.88
   1  -5   1 1708.20  164.80
  -1  -5  -1 1790.16  170.97
   1  -5   1 1633.60  135.15
   1   5   2  420.63   25.56
   1   5   2  397.75   23.42
  -1   5  -2  402.69   19.12
  -1   5  -2  423.25   23.95
   1  -5   2  370.83   17.88
   1  -5   2  397.86   24.84
   1   5   3  861.86   61.75
  -1   5  -3  669.44   48.72
   1   5   3  785.27   54.93
  -1   5  -3  804.54   43.69
  -1   5  -3  755.10   56.30
  -1  -5  -3  777.58   57.62
   1  -5   3  810.97   58.97
  -1  -5  -3  795.46   55.58
   1   5   4  549.41   35.12
  -1   5  -4  480.06   32.13
   1   5   4  458.53   29.72
   1   5   4  573.97   37.26
   1   5   4  461.42   29.87
  -1   5  -4  624.52   35.21
   1  -5   4  475.55   32.01
  -1  -5  -4  473.04   32.37
  -1  -5  -4  492.16   31.09
   1   5   5  431.03   30.27
  -1   5  -5  509.78   20.47
   1   5   5  499.13   32.23
   1   5   5  531.81   33.17
   1   5   5  624.53   40.35
  -1   5  -5  483.20   32.36
  -1   5  -5  457.80   28.87
  -1  -5  -5  481.19   32.82
   1  -5   5  503.17   20.52
   1  -5   5  490.84   33.17
  -1  -5  -5  479.75   30.79
   1   5   6  331.78   21.45
  -1   5  -6  364.05   23.15
   1   5   6  342.79   21.83
   1   5   6  425.73   27.10
   1   5   6  372.18   22.24
  -1   5  -6  347.15   20.15
   1  -5   6  358.92   23.08
  -1  -5  -6  350.18   22.38
  -1  -5  -6  343.19   20.99
   1   5   7  247.92   14.47
  -1   5  -7  199.07   13.27
   1   5   7  234.35   14.23
   1   5   7  283.39   17.45
  -1   5  -7  211.75   11.98
  -1   5  -7  211.54    6.43
   1  -5   7  258.51   13.36
  -1  -5  -7  214.64   13.61
   1  -5   7  224.44   13.75
  -1  -5  -7  219.43   13.15
   1   5   8   77.36    5.32
  -1   5  -8   75.72    5.46
   1   5   8   78.44    5.53
  -1   5  -8   85.21    5.04
   1   5   8   73.37    4.89
  -1   5  -8   75.06    2.44
   1  -5   8   77.43    5.41
  -1  -5  -8   73.97    5.15
   1  -5   8   76.85    4.69
  -1  -5  -8   62.86    4.72
   1   5   9  468.39   34.51
  -1   5  -9  547.18   39.04
  -1   5  -9  521.88   33.72
   1   5   9  516.96   35.16
   1  -5   9  552.20   34.93
  -1  -5  -9  529.76   37.40
   1  -5   9  527.40   37.19
   1  -5   9  510.64   21.42
   1   5  10  167.21   10.89
   1   5  10  161.84   11.02
   1   5  10  153.42   10.31
   1   5  10  217.15   14.12
  -1   5 -10  223.62   13.08
  -1   5 -10  180.08   10.16
   1  -5  10  165.65   10.77
   1  -5  10  155.33    5.71
   1  -5  10  176.28   10.14
   1  -5  10  183.55    6.66
  -1  -5 -10  152.71   10.41
   1   5  11  279.44   18.89
   1   5  11  282.17   18.78
   1   5  11  278.01   19.55
  -1   5 -11  293.67   19.85
   1   5  11  395.52   26.15
  -1   5 -11  265.58   16.71
   1  -5  11  262.47   18.21
   1  -5  11  322.83   18.67
   1  -5  11  288.91   12.29
  -1  -5 -11  304.19   20.30
   1   5  12   61.09    4.59
   1   5  12   61.10    4.52
   1   5  12   50.29    4.55
  -1   5 -12   56.21    4.79
   1   5  12   60.31    5.47
  -1   5 -12   61.70    4.18
   1  -5  12   65.49    5.00
   1  -5  12   64.29    4.20
   1  -5  12   50.33    2.43
  -1  -5 -12   52.45    4.53
  -1  -5 -12   48.52    4.12
   1   5  13   71.90    5.48
   1   5  13   69.16    5.08
   1   5  13   71.40    5.66
  -1   5 -13   80.48    5.82
  -1   5 -13   66.33    4.63
   1  -5  13   71.16    4.86
   1  -5  13   80.55    5.91
  -1  -5 -13   69.93    5.35
   1  -5  13   58.89    2.97
   1  -5  13   63.09    3.24
  -1  -5 -13   63.12    4.83
   1   5  14  126.93    8.91
   1   5  14  131.37   10.27
   1   5  14  111.39    8.69
   1   5  14  116.89    8.35
  -1   5 -14  135.40    9.17
  -1   5 -14  128.50    8.14
   1  -5  14  120.48    8.85
   1  -5  14  125.41    5.99
   1  -5  14  120.46    7.97
   1  -5  14  120.34    6.05
  -1  -5 -14  115.87    8.52
  -1  -5 -14  120.32    8.66
   1   5  15   26.08    2.97
   1   5  15   26.43    2.85
   1   5  15   21.86    3.32
  -1   5 -15   29.81    3.48
   1   5  15   30.28    4.04
  -1   5 -15   28.86    2.84
   1  -5  15   30.92    3.52
   1  -5  15   26.77    2.89
   1  -5  15   22.96    1.79
  -1  -5 -15   24.80    2.84
  -1  -5 -15   27.05    2.99
   1   5  16   -0.12    1.44
   1   5  16   -0.71    2.00
   1   5  16    5.97    1.80
   1   5  16    1.24    1.61
  -1   5 -16    3.60    1.49
  -1   5 -16    3.04    1.63
   1  -5  16    3.21    1.56
   1  -5  16    2.91    1.73
  -1  -5 -16    0.87    1.77
  -1  -5 -16    3.78    1.96
   1   5  17    0.05    1.40
   1   5  17    1.64    1.96
   1   5  17    0.34    1.70
  -1   5 -17    2.51    1.55
   1   5  17    0.43    1.90
  -1   5 -17    1.65    1.27
   1  -5  17    0.93    1.60
   1  -5  17    0.67    1.46
   1  -5  17    0.24    0.98
  -1  -5 -17    0.99    1.42
  -1  -5 -17    2.52    1.59
   1   5  18   20.17    2.73
   1   5  18   19.01    2.71
   1   5  18   19.74    2.88
  -1   5 -18   16.87    2.84
  -1   5 -18   22.81    2.61
   1  -5  18   20.77    2.68
   1  -5  18   13.56    2.58
  -1  -5 -18   19.67    2.94
   1  -5  18   21.93    1.97
   1  -5  18   19.60    1.96
  -1  -5 -18   20.13    2.82
   1   5  19    4.53    1.64
   1   5  19    6.89    1.73
   1   5  19    4.94    2.83
  -1   5 -19    5.29    2.04
  -1   5 -19    5.21    1.56
   1  -5  19    4.78    1.17
   1  -5  19    4.61    2.25
   1  -5  19    3.44    1.51
   1  -5  19    4.43    1.22
  -1  -5 -19    7.40    1.97
  -1  -5 -19    4.21    1.73
   1   5  20   21.22    3.04
   1   5  20   21.73    3.89
   1   5  20   22.90    3.36
   1   5  20   22.81    2.92
  -1   5 -20   26.61    3.29
  -1   5 -20   23.57    2.93
   1  -5  20   22.49    2.95
   1  -5  20   16.60    1.93
   1  -5  20   19.74    2.63
   1  -5  20   23.11    2.42
  -1  -5 -20   19.92    3.03
  -1  -5 -20   18.94    3.07
   1   5  21   15.35    3.47
   1   5  21   12.39    2.62
   1   5  21   12.03    2.65
  -1   5 -21   13.27    2.36
  -1   5 -21   14.30    2.33
   1  -5  21   20.76    3.05
   1  -5  21   12.47    1.80
   1  -5  21   15.42    2.18
   1  -5  21   11.96    1.93
  -1  -5 -21   15.91    2.61
  -1  -5 -21   15.92    2.53
   1   5  22    9.30    2.37
  -1   5 -22    9.62    2.44
   1   5  22   10.27    2.57
   1   5  22   11.03    3.08
  -1   5 -22    6.54    2.00
   1  -5  22    4.16    1.92
   1  -5  22   11.14    2.16
  -1  -5 -22   13.16    2.45
   1  -5  22    9.04    1.76
   1  -5  22    8.28    1.72
  -1  -5 -22   11.10    2.40
   1   5  23   44.31    4.72
   1   5  23   37.57    5.20
   1   5  23   44.74    4.92
   1   5  23   44.52    4.63
   1  -5  23   33.40    3.55
   1  -5  23   30.34    4.06
   1  -5  23   39.44    4.22
   1  -5  23   43.01    3.80
  -1  -5 -23   55.41    5.19
   1   5  24   15.45    3.48
   1   5  24   21.18    3.25
   1   5  24   18.99    3.70
   1  -5  24   20.85    2.50
   1  -5  24   14.42    2.35
   1  -5  24   18.97    2.96
   1  -5  24   27.34    3.22
   1  -5  24   20.00    3.20
   1   5  25   30.17    4.30
   1   5  25   33.79    5.09
   1   5  25   32.20    4.41
   1  -5  25   36.43    3.75
   1  -5  25   37.70    4.39
   1  -5  25   34.60    3.52
  -1  -5 -25   37.05    4.81
  -1   6  24    1.48    1.78
   1   6 -24    0.76    1.39
   1   6 -24    2.70    2.05
  -1   6  24    3.06    2.33
  -1   6  24   -0.39    1.84
  -1   6  24   -0.64    1.92
   1  -6 -24    2.80    1.94
  -1  -6  24   -0.06    1.13
   1  -6 -24    1.69    2.10
  -1  -6  24    1.22    1.62
  -1  -6  24    1.71    1.99
  -1   6  23    0.55    2.14
   1   6 -23    1.16    1.85
   1   6 -23   -1.34    1.43
  -1   6  23    0.80    2.33
  -1   6  23   -1.05    1.51
  -1   6  23    1.23    1.85
   1  -6 -23   -0.62    2.05
   1  -6 -23    1.00    1.63
  -1  -6  23   -0.21    1.23
  -1  -6  23   -0.17    1.08
  -1  -6  23    2.73    1.43
  -1   6  22   13.46    3.02
   1   6 -22   13.90    2.43
  -1   6  22   11.43    3.20
  -1   6  22   16.14    2.64
  -1   6  22   11.56    2.81
   1  -6 -22   15.18    2.99
  -1  -6  22   16.17    2.93
  -1  -6  22   16.08    2.14
  -1  -6  22   15.04    1.76
  -1  -6  22   12.63    2.87
   1  -6 -22   16.15    3.10
  -1   6  21    0.72    1.49
   1   6 -21    1.72    2.05
  -1   6  21    0.67    2.02
  -1   6  21    2.45    1.93
  -1   6  21    1.55    1.80
   1  -6 -21    1.56    1.66
  -1  -6  21    1.30    0.94
  -1  -6  21    2.70    1.88
  -1  -6  21    1.34    1.37
  -1  -6  21    2.54    1.07
  -1   6  20   10.78    2.61
   1   6 -20    7.98    2.26
   1   6 -20    8.04    2.09
  -1   6  20   11.43    2.02
  -1   6  20   12.80    2.84
  -1   6  20    8.81    2.09
  -1  -6  20   10.11    2.44
  -1  -6  20    7.94    1.48
  -1  -6  20    7.24    1.28
  -1  -6  20   13.08    2.60
   1  -6 -20    7.36    2.20
   1   6 -19    4.78    2.18
   1   6 -19    3.16    1.69
  -1   6  19    5.28    1.61
  -1   6  19    6.45    2.26
  -1   6  19    5.39    2.09
  -1  -6  19    7.85    1.84
   1  -6 -19    5.53    2.12
  -1  -6  19    6.44    1.18
   1  -6 -19    3.90    2.68
  -1  -6  19    6.28    1.94
   1   6 -18  117.55    9.45
   1   6 -18  131.54   10.22
  -1   6  18  157.80   11.14
  -1   6  18  144.54   12.16
  -1   6  18  144.16   11.39
   1  -6 -18  133.52   10.10
  -1  -6  18  136.96    7.24
   1  -6 -18  127.93   10.91
  -1  -6  18  122.12    9.59
  -1  -6  18  157.85   11.41
   1   6 -17    8.35    1.82
   1   6 -17    9.27    1.89
  -1   6  17    8.56    2.12
  -1   6  17    5.00    2.02
  -1   6  17    9.67    2.29
   1  -6 -17    6.43    2.12
   1  -6 -17    9.92    2.17
  -1  -6  17   10.07    1.88
  -1  -6  17    9.08    2.12
  -1  -6  17    5.38    1.02
  -1   6  16  266.37   18.76
   1   6 -16  293.32   19.36
   1   6 -16  240.38   17.01
  -1   6  16  251.53   17.50
  -1   6  16  245.58   18.70
   1  -6 -16  235.56   17.83
   1  -6 -16  241.31   17.04
  -1  -6  16  209.14   10.63
  -1  -6  16  197.35   10.82
  -1  -6  16  227.44   16.33
  -1  -6  16  243.73   17.16
  -1   6  15  105.53    7.30
   1   6 -15   95.97    7.22
  -1   6  15   86.52    7.51
   1   6 -15  100.25    7.20
  -1   6  15  103.89    7.63
   1  -6 -15   74.78    6.73
  -1  -6  15  101.70    7.44
   1  -6 -15   97.73    7.94
  -1  -6  15   84.22    4.04
  -1  -6  15   92.76    7.03
   1  -6 -15  100.69    7.48
  -1   6  14  410.33   29.36
   1   6 -14  462.06   32.04
  -1   6  14  383.11   29.94
   1   6 -14  398.59   28.80
  -1   6  14  340.67   27.26
   1  -6 -14  378.62   28.25
   1  -6 -14  392.11   31.24
  -1  -6  14  400.72   29.36
  -1  -6  14  443.55   30.22
  -1  -6  14  374.95   18.73
  -1   6  13  102.16    7.49
   1   6 -13   99.29    7.18
   1   6 -13   95.82    6.81
  -1   6  13   92.17    6.61
  -1   6  13  101.03    7.76
   1  -6 -13   84.07    6.64
   1  -6 -13   99.01    7.01
  -1  -6  13   87.04    3.36
  -1  -6  13   91.92    3.63
  -1  -6  13  102.79    6.99
  -1  -6  13   90.37    6.75
  -1   6  12  568.23   40.12
   1   6 -12  423.84   34.86
  -1   6  12  549.47   41.72
   1   6 -12  536.19   38.08
  -1   6  12  562.37   40.61
   1  -6 -12  453.24   35.42
  -1  -6  12  557.68   39.97
   1  -6 -12  577.20   43.03
  -1  -6  12  464.25   19.43
  -1  -6  12  475.62   35.23
   1  -6 -12  511.66   37.88
  -1   6  11  113.08    8.01
   1   6 -11  131.81    8.81
  -1   6  11  124.86    8.58
   1   6 -11  124.01    8.41
   1  -6 -11  118.05    8.86
   1  -6 -11  127.32    8.64
   1  -6 -11  156.54   10.04
  -1  -6  11  131.73    8.53
  -1  -6  11  136.38    8.80
  -1   6  10  918.73   81.74
   1   6 -10  961.00   85.66
  -1   6  10  949.69   87.75
   1   6 -10  999.12   86.42
  -1   6  10 1117.97   94.09
  -1  -6  10  995.11   86.22
   1  -6 -10 1036.29   89.39
  -1  -6  10  945.07   81.45
   1  -6 -10  998.98   89.75
  -1   6   9  225.54   15.30
   1   6  -9  226.47   15.15
  -1   6   9  267.13   17.61
   1   6  -9  254.44   15.77
  -1   6   9  259.59   16.57
  -1  -6   9  254.33   16.15
   1  -6  -9  260.77   16.83
  -1  -6   9  249.18   15.68
   1  -6  -9  248.72   16.56
  -1   6   8 1355.53  136.27
   1   6  -8 1285.69  127.70
  -1   6   8 1400.03  135.92
   1   6  -8 1374.84  131.15
   1  -6  -8 1433.37  139.44
  -1  -6   8 1372.08  133.96
   1  -6  -8 1340.99  134.33
  -1  -6   8 1391.57  132.42
   1  -6  -8 1722.60  159.59
  -1   6   7  659.11   48.14
   1   6  -7  674.65   48.94
  -1   6   7  646.41   47.99
   1   6  -7  674.93   47.47
  -1   6   7  596.48   44.94
   1  -6  -7  623.60   46.19
  -1  -6   7  650.42   47.73
   1  -6  -7  639.38   47.63
  -1  -6   7  675.66   47.22
   1  -6  -7  529.80   41.86
  -1   6   6 1409.29  125.43
   1   6  -6 1224.77  115.85
   1   6  -6 1429.37  124.94
   1   6  -6 1223.56   70.97
  -1   6   6 1258.07  117.56
  -1   6   6 1303.30  120.19
   1  -6  -6 1343.67  122.39
  -1  -6   6 1275.49  118.60
   1  -6  -6 1339.19  121.70
  -1  -6   6 1422.75  123.59
   1  -6  -6 1111.18  107.48
   1   6  -5  858.12   65.06
   1   6  -5  892.37   68.79
   1   6  -5  863.13   44.63
   1   6  -5  789.02   41.49
  -1   6   5  850.94   66.24
  -1   6   5  888.29   67.08
  -1   6   5  750.47   60.41
  -1  -6   5  851.35   66.39
   1  -6  -5  874.31   66.40
  -1  -6   5  722.08   57.86
   1  -6  -5  797.79   64.06
  -1   6   4 1980.20  229.83
   1   6  -4 2039.68  235.61
  -1   6   4 2032.37  228.82
   1   6  -4 2171.59  189.86
   1   6  -4 2269.17  248.54
  -1   6   4 2196.15  243.16
  -1  -6   4 1993.32  231.98
   1  -6  -4 2480.13  273.52
  -1  -6   4 2222.36  243.70
   1  -6  -4 2082.49  232.75
   1   6  -3  963.38   61.13
   1   6  -3  941.51   79.70
   1   6  -3 1103.18   85.63
  -1   6   3 1017.33   79.22
  -1   6   3 1002.15   82.55
   1  -6  -3  961.51   81.10
  -1  -6   3  966.06   80.79
   1  -6  -3  941.29   77.45
   1  -6  -3 1021.83   79.94
  -1  -6   3 1001.84   79.67
   1   6  -2 1326.13  125.64
   1   6  -2 1317.48  129.23
   1   6  -2 1368.47  106.96
  -1   6   2 1570.78  145.21
   1   6  -2 1534.04  120.28
  -1   6   2 1485.15  135.51
   1  -6  -2 1422.55  130.82
  -1  -6   2 1459.36  138.58
   1  -6  -2 1409.20  124.98
  -1  -6   2 1425.85  130.73
   1  -6  -2 1390.44  134.21
   1   6  -1 1082.73   84.54
   1   6  -1 1001.98   83.55
   1   6  -1  958.50   67.19
  -1   6   1 1026.03   84.65
   1   6  -1 1042.87   74.83
  -1   6   1  992.79   79.43
   1  -6  -1  999.25   78.99
  -1  -6   1  970.93   81.93
   1  -6  -1  955.86   72.26
  -1  -6   1  985.57   78.62
   1  -6  -1  970.50   82.23
   1   6   0  973.99   69.43
  -1   6   0  974.59   80.49
  -1   6   0 1024.03   72.68
  -1   6   0  979.52   76.78
  -1  -6   0  933.40   78.35
   1  -6   0 1014.32   78.61
  -1  -6   0  910.07   73.67
   1   6   1  755.63   59.49
  -1   6  -1  779.41   49.90
   1   6   1  779.90   57.73
  -1   6  -1  793.59   61.01
  -1   6  -1  802.56   58.12
  -1  -6  -1  759.42   59.85
   1  -6   1  795.66   61.34
   1  -6   1  790.88   57.07
  -1  -6  -1  808.74   59.11
   1   6   2  946.78   77.81
  -1   6  -2  908.01   60.57
  -1   6  -2  991.54   75.35
   1   6   2 1001.04   78.47
   1   6   2  959.29   74.53
   1  -6   2  933.39   71.52
   1  -6   2  899.87   75.19
   1  -6   2  913.43   60.09
   1   6   3  859.82   70.46
   1   6   3  912.95   69.77
   1   6   3  808.06   62.50
  -1   6  -3  831.80   68.64
   1   6   3 1089.22   82.07
  -1   6  -3 1133.93   79.25
  -1   6  -3  900.42   55.28
   1  -6   3  840.13   69.26
   1  -6   3  817.66   51.14
  -1  -6  -3  847.71   69.97
   1  -6   3  849.75   63.99
  -1  -6  -3  826.37   65.13
   1   6   4 1194.54   99.01
   1   6   4 1086.41   88.16
   1   6   4 1032.95   84.69
  -1   6  -4  984.52   86.31
   1   6   4 1203.57  100.55
  -1   6  -4 1158.75   90.91
   1  -6   4 1021.35   88.50
   1  -6   4  969.77   78.84
   1  -6   4  980.62   61.87
  -1  -6  -4  989.11   86.99
  -1  -6  -4  961.16   81.15
   1   6   5 1478.51  143.16
   1   6   5 1369.82  140.21
   1   6   5 1434.54  135.43
   1   6   5 1399.59  131.57
  -1   6  -5 1538.25  137.47
  -1   6  -5 1545.65  147.18
  -1   6  -5 1335.64   92.53
   1  -6   5 1418.71  138.31
  -1  -6  -5 1279.68  130.01
   1  -6   5 1546.08  136.02
  -1  -6  -5 1480.24  137.28
   1   6   6  788.28   64.79
   1   6   6  802.54   62.64
   1   6   6  771.19   62.47
  -1   6  -6  846.40   67.70
   1   6   6  886.51   74.12
  -1   6  -6  846.58   63.01
  -1   6  -6  826.63   40.73
   1  -6   6  770.04   63.85
   1  -6   6  789.49   39.43
  -1  -6  -6  882.83   70.05
   1  -6   6 1003.65   69.59
  -1  -6  -6  743.75   59.94
   1   6   7  854.51   71.81
   1   6   7 1088.46   90.08
   1   6   7  818.27   69.24
   1   6   7  867.04   69.36
  -1   6  -7  848.31   66.78
  -1   6  -7  799.06   69.48
  -1   6  -7  904.06   42.37
   1  -6   7  874.44   72.87
  -1  -6  -7  937.71   76.44
   1  -6   7 1064.02   76.95
  -1  -6  -7  704.90   61.35
   1   6   8  437.19   30.56
   1   6   8  500.54   36.81
   1   6   8  419.05   30.07
   1   6   8  452.03   29.77
  -1   6  -8  437.57   28.21
  -1   6  -8  442.54   31.20
   1  -6   8  419.83   27.14
   1  -6   8  381.15   28.29
  -1  -6  -8  445.89   31.20
  -1  -6  -8  442.57   29.97
   1   6   9  738.59   57.49
   1   6   9  745.20   63.69
   1   6   9  676.72   55.26
   1   6   9  741.78   55.63
  -1   6  -9  692.09   51.58
  -1   6  -9  755.46   59.39
   1  -6   9  717.70   51.71
   1  -6   9  764.52   59.46
  -1  -6  -9  660.34   54.31
  -1  -6  -9  598.12   49.15
   1   6  10  133.69    9.34
   1   6  10  131.65   10.39
   1   6  10  127.76    9.14
   1   6  10  125.18    8.49
  -1   6 -10  127.70    8.00
  -1   6 -10  120.61    8.95
   1  -6  10  134.63    8.28
   1  -6  10  138.63    9.32
  -1  -6 -10  126.43    8.96
  -1  -6 -10  155.78    9.89
   1   6  11  743.07   59.38
   1   6  11  716.60   55.98
  -1   6 -11  643.23   49.93
   1  -6  11  815.53   58.11
  -1  -6 -11  640.83   54.87
   1  -6  11  659.85   55.22
   1   6  12   69.85    5.77
   1   6  12   94.04    7.66
   1   6  12   90.55    6.64
   1   6  12   72.99    5.74
  -1   6 -12   86.10    5.93
  -1   6 -12   79.44    6.25
   1  -6  12   91.94    5.94
   1  -6  12   72.98    5.94
  -1  -6 -12   75.70    6.17
   1   6  13  616.94   54.38
   1   6  13  760.61   69.00
   1   6  13  706.86   60.82
   1   6  13  777.56   60.89
  -1   6 -13  686.10   59.31
  -1   6 -13  729.03   56.27
   1  -6  13  847.51   66.26
   1  -6  13  644.12   34.62
   1  -6  13  700.78   53.89
   1  -6  13  617.91   34.52
  -1  -6 -13  736.36   61.34
   1   6  14  119.37    8.82
   1   6  14  128.60    9.24
   1   6  14  117.45    9.34
  -1   6 -14  135.20    9.47
   1   6  14  132.81   10.98
  -1   6 -14  129.57    8.47
   1  -6  14  116.33    8.94
   1  -6  14  116.38    7.87
   1  -6  14  114.16    5.17
  -1  -6 -14  129.71    9.53
   1   6  15  575.58   46.45
   1   6  15  629.44   48.92
   1   6  15  576.93   48.32
  -1   6 -15  553.05   46.23
   1   6  15  567.94   60.13
  -1   6 -15  553.85   42.46
   1  -6  15  600.54   48.62
   1  -6  15  587.93   43.68
   1  -6  15  538.76   31.24
  -1  -6 -15  609.31   49.65
  -1  -6 -15  488.89   42.19
   1   6  16   30.77    3.48
   1   6  16   33.21    3.38
   1   6  16   31.67    3.75
  -1   6 -16   26.93    3.25
  -1   6 -16   38.34    3.44
   1  -6  16   29.93    3.16
   1  -6  16   36.26    4.08
  -1  -6 -16   28.19    3.55
   1  -6  16   28.02    1.90
   1  -6  16   28.83    2.01
  -1  -6 -16   33.06    3.61
   1   6  17  396.11   29.79
  -1   6 -17  410.76   30.38
   1   6  17  369.18   29.97
  -1   6 -17  302.46   23.81
   1   6  17  383.04   28.82
   1  -6  17  350.82   25.20
   1  -6  17  434.01   31.67
  -1  -6 -17  334.58   27.21
  -1  -6 -17  299.65   25.29
   1   6  18   -0.40    1.53
   1   6  18   -1.71    2.48
  -1   6 -18    0.57    1.61
   1   6  18    1.96    1.47
  -1   6 -18    0.12    1.33
   1  -6  18    1.44    1.62
   1  -6  18    0.77    1.34
   1  -6  18    0.67    0.73
  -1  -6 -18    0.92    1.76
  -1  -6 -18    1.47    1.68
   1   6  19  378.66   29.02
   1   6  19  352.91   29.23
  -1   6 -19  381.88   28.97
   1   6  19  288.02   28.74
  -1   6 -19  324.56   25.01
   1   6  19  292.23   24.86
   1  -6  19  334.04   25.01
   1  -6  19  315.13   19.63
  -1  -6 -19  407.77   31.55
  -1  -6 -19  367.08   28.74
   1   6  20   11.78    2.60
  -1   6 -20   10.67    2.36
   1   6  20    9.64    2.40
   1   6  20    4.57    2.79
  -1   6 -20   11.11    2.15
   1  -6  20   11.05    2.32
   1  -6  20   11.31    2.37
  -1  -6 -20   17.59    2.70
   1  -6  20   11.96    1.49
   1  -6  20   10.12    1.59
  -1  -6 -20    9.40    2.24
   1   6  21  204.18   16.14
  -1   6 -21  230.79   17.11
   1   6  21  174.28   15.63
  -1   6 -21  195.26   14.87
   1  -6  21  184.08   12.02
   1  -6  21  174.93   10.91
   1  -6  21  194.48   16.15
   1  -6  21  196.77   14.75
  -1  -6 -21  171.61   15.10
   1   6  22    1.02    1.81
   1   6  22    5.15    2.22
  -1   6 -22    3.11    1.63
   1   6  22    6.12    2.66
  -1   6 -22    6.72    2.14
   1   6  22    1.87    1.82
   1  -6  22    3.84    1.68
   1  -6  22    2.61    1.15
  -1  -6 -22    1.69    1.85
   1   6  23  179.06   14.83
   1   6  23  154.44   13.78
  -1   6 -23  157.62   13.62
  -1   6 -23  180.00   13.74
   1   6  23  164.93   15.93
   1   6  23  147.42   13.30
   1  -6  23  160.44   12.62
   1  -6  23  161.94   10.53
   1  -6  23  167.54   11.22
  -1  -6 -23  149.81   14.33
   1   6  24   14.89    3.68
   1   6  24   15.19    3.11
   1   6  24   17.39    3.17
   1  -6  24   13.57    2.13
   1  -6  24   11.49    2.69
   1  -6  24   16.14    2.69
   1  -6  24   16.18    2.04
  -1  -6 -24   10.46    3.12
   1   7 -24   24.12    3.80
   1   7 -24   18.23    3.33
  -1   7  24   22.81    4.68
  -1   7  24   25.81    3.46
  -1   7  24   21.70    3.79
  -1   7  24   21.78    3.62
  -1  -7  24   21.79    2.21
  -1  -7  24   23.93    2.30
  -1  -7  24   28.09    3.51
   1  -7 -24   21.45    3.62
  -1   7  23    2.12    2.15
   1   7 -23    1.20    1.63
   1   7 -23    1.71    1.67
  -1   7  23    2.52    2.26
  -1   7  23    4.84    2.19
  -1   7  23    2.21    1.98
  -1  -7  23    2.03    0.95
  -1  -7  23    1.29    1.03
   1  -7 -23    1.69    1.92
  -1  -7  23    1.16    1.78
   1  -7 -23    1.15    1.92
   1   7 -22   35.50    3.96
   1   7 -22   25.41    3.78
  -1   7  22   27.08    3.74
  -1   7  22   25.08    3.60
  -1   7  22   21.40    3.57
  -1  -7  22   24.25    3.40
   1  -7 -22   22.77    3.59
  -1  -7  22   22.64    2.16
   1  -7 -22   29.25    3.87
  -1   7  21   27.29    3.78
   1   7 -21   23.56    3.37
  -1   7  21   20.18    3.53
  -1   7  21   24.35    3.44
  -1   7  21   22.54    3.52
   1  -7 -21   25.27    3.51
  -1  -7  21   26.68    3.41
   1  -7 -21   23.33    3.40
  -1  -7  21   19.95    1.84
  -1   7  20   55.60    5.67
   1   7 -20   47.41    4.73
  -1   7  20   47.03    5.05
  -1   7  20   48.33    4.72
  -1  -7  20   50.18    5.21
   1  -7 -20   40.87    4.81
  -1  -7  20   54.20    4.91
   1  -7 -20   45.71    5.46
  -1   7  19   20.87    3.48
   1   7 -19   23.05    3.09
   1   7 -19   23.73    3.13
  -1   7  19   26.44    3.23
  -1   7  19   23.20    3.93
  -1   7  19   22.02    3.32
   1  -7 -19   20.91    3.07
  -1  -7  19   19.99    2.86
  -1  -7  19   25.31    3.15
  -1   7  18   72.01    6.88
   1   7 -18   71.49    6.10
   1   7 -18   82.99    6.55
  -1   7  18   73.68    6.14
  -1   7  18   81.81    7.70
   1  -7 -18   71.47    6.25
  -1  -7  18   85.00    6.88
  -1  -7  18   64.59    3.48
  -1  -7  18   63.13    3.31
  -1  -7  18   71.50    6.26
   1   7 -17   63.16    5.17
   1   7 -17   51.49    4.75
  -1   7  17   60.35    4.95
  -1   7  17   58.08    5.82
   1  -7 -17   54.72    4.95
  -1  -7  17   51.87    5.05
  -1  -7  17   46.75    2.42
  -1  -7  17   51.18    2.55
   1  -7 -17   52.55    5.16
  -1  -7  17   53.58    4.91
   1   7 -16   41.57    3.95
   1   7 -16   35.04    3.75
  -1   7  16   33.66    3.51
  -1   7  16   32.87    3.88
   1  -7 -16   35.53    3.76
  -1  -7  16   38.00    3.93
  -1  -7  16   32.85    1.69
  -1  -7  16   36.72    3.64
   1  -7 -16   31.61    3.82
   1   7 -15    8.20    2.04
   1   7 -15   13.48    2.13
  -1   7  15   11.19    1.97
  -1   7  15   12.41    2.33
  -1   7  15    7.62    2.30
   1  -7 -15    8.63    2.39
   1  -7 -15    8.91    2.04
  -1  -7  15   12.17    2.48
  -1  -7  15    9.95    2.18
  -1  -7  15    9.21    0.65
  -1   7  14   -1.71    1.41
   1   7 -14    1.30    1.53
  -1   7  14    1.86    1.72
   1   7 -14    0.09    1.40
  -1   7  14    0.78    1.86
   1  -7 -14    1.66    1.36
  -1  -7  14   -0.06    1.39
   1  -7 -14    0.03    1.09
  -1  -7  14    0.73    0.18
  -1  -7  14    0.71    0.20
   1  -7 -14    0.64    1.32
  -1   7  13   54.33    4.68
   1   7 -13   50.14    4.67
  -1   7  13   67.17    5.38
   1   7 -13   56.30    4.77
   1  -7 -13   59.11    5.37
   1  -7 -13   66.75    5.27
   1  -7 -13   64.86    5.31
  -1  -7  13   48.26    4.40
  -1  -7  13   54.07    4.65
  -1   7  12   10.91    2.00
   1   7 -12   13.60    2.27
  -1   7  12   19.29    2.52
   1   7 -12   11.48    1.92
  -1   7  12   13.12    2.23
   1  -7 -12   13.70    2.32
  -1  -7  12   13.22    2.29
   1  -7 -12   11.02    2.49
  -1  -7  12   11.23    2.12
   1  -7 -12    6.37    2.03
  -1   7  11   66.49    5.19
   1   7 -11   54.37    4.83
  -1   7  11   61.94    5.18
   1   7 -11   54.35    4.62
  -1   7  11   58.42    4.90
  -1  -7  11   56.83    5.18
   1  -7 -11   57.81    4.71
  -1  -7  11   64.91    4.82
   1  -7 -11   54.48    4.97
  -1   7  10   17.27    2.64
   1   7 -10   18.16    2.61
  -1   7  10   18.86    2.57
   1   7 -10   15.58    2.30
  -1   7  10   14.94    2.28
   1  -7 -10   21.86    2.68
  -1  -7  10   15.39    2.30
   1  -7 -10   13.99    2.42
  -1  -7  10   22.67    2.41
   1  -7 -10   10.41    2.28
  -1   7   9   57.76    4.54
   1   7  -9   60.42    4.63
  -1   7   9   51.70    4.61
   1   7  -9   54.59    4.29
  -1   7   9   55.74    4.58
   1  -7  -9   55.44    4.67
  -1  -7   9   51.79    4.36
   1  -7  -9   54.22    4.54
  -1  -7   9   55.42    4.47
   1  -7  -9   51.34    4.45
  -1   7   8  161.99   10.67
   1   7  -8  144.58   10.16
  -1   7   8  146.96   10.26
   1   7  -8  141.88    9.49
  -1   7   8  143.48    9.66
   1  -7  -8  161.60   10.78
  -1  -7   8  159.90   10.59
   1  -7  -8  150.19   10.15
  -1  -7   8  153.79    9.92
   1  -7  -8  146.57    9.99
  -1   7   7   97.88    6.96
   1   7  -7   97.31    6.77
  -1   7   7   96.22    6.82
   1   7  -7   90.78    6.30
  -1   7   7   95.57    6.70
   1  -7  -7   97.75    6.75
  -1  -7   7   91.16    7.00
   1  -7  -7   97.43    6.72
  -1  -7   7  105.63    6.77
   1  -7  -7   93.36    6.73
  -1   7   6  164.62   10.23
   1   7  -6  146.34    9.94
   1   7  -6  142.12    9.35
   1   7  -6  138.50    5.08
  -1   7   6  172.35   10.75
  -1   7   6  159.71   10.16
   1  -7  -6  148.34   10.12
  -1  -7   6  159.90   10.39
   1  -7  -6  150.46    9.70
  -1  -7   6  147.26    9.52
   1  -7  -6  154.61   10.01
  -1   7   5   91.74    6.43
   1   7  -5   87.97    6.36
  -1   7   5   84.07    5.80
   1   7  -5   91.80    3.72
   1   7  -5  106.24    6.67
  -1   7   5   86.62    6.11
  -1  -7   5   92.24    6.39
   1  -7  -5   90.32    6.44
  -1  -7   5   80.28    5.61
   1  -7  -5   93.17    6.08
  -1   7   4  666.82   48.05
   1   7  -4  638.42   48.34
  -1   7   4  642.86   48.30
   1   7  -4  617.81   33.40
   1   7  -4  583.18   33.21
   1   7  -4  623.43   45.82
  -1   7   4  629.88   45.25
   1  -7  -4  615.00   45.59
  -1  -7   4  606.73   46.75
   1  -7  -4  636.12   45.27
  -1  -7   4  593.48   43.90
   1  -7  -4  621.50   48.15
  -1   7   3  410.21   26.97
   1   7  -3  384.16   26.04
   1   7  -3  381.55   24.71
   1   7  -3  367.66   18.47
  -1   7   3  347.02   22.30
   1  -7  -3  337.82   22.93
   1  -7  -3  364.82   25.47
   1  -7  -3  375.73   23.42
  -1  -7   3  372.38   25.50
  -1  -7   3  368.44   23.83
  -1   7   2 1008.68   86.01
   1   7  -2 1083.03   93.97
  -1   7   2 1062.89   92.04
   1   7  -2 1007.33   71.85
   1   7  -2  800.68   74.22
  -1   7   2 1031.20   82.12
   1  -7  -2 1056.08   92.87
   1  -7  -2 1052.73   83.68
  -1  -7   2 1048.68   91.99
  -1  -7   2 1106.84   90.26
   1  -7  -2 1024.91   85.98
  -1   7   1  257.36   15.51
   1   7  -1  232.94   15.52
  -1   7   1  245.90   15.75
   1   7  -1  232.97   11.98
   1   7  -1  221.90   14.39
  -1   7   1  228.19   12.91
   1  -7  -1  241.14   15.95
   1  -7  -1  236.89   13.42
  -1  -7   1  228.78   15.18
  -1  -7   1  239.44   14.92
   1  -7  -1  241.58   14.73
  -1   7   0 1206.04  110.41
   1   7   0 1352.24  114.34
  -1   7   0 1348.31  124.19
  -1  -7   0 1101.80  109.85
   1  -7   0 1334.83  117.89
   1  -7   0 1177.98   98.31
  -1  -7   0 1258.75  113.86
   1   7   1  440.40   30.77
   1   7   1  510.81   31.76
   1   7   1  428.87   25.85
  -1   7  -1  459.76   31.65
   1   7   1  440.46   29.44
  -1   7  -1  447.33   29.38
   1  -7   1  439.60   30.93
   1  -7   1  445.94   29.11
  -1  -7  -1  349.24   27.04
  -1  -7  -1  413.64   28.04
   1   7   2  668.64   52.01
  -1   7  -2  677.10   42.05
   1   7   2  626.88   44.15
   1   7   2  782.42   55.87
   1   7   2  647.41   48.46
  -1   7  -2  642.48   47.69
   1  -7   2  629.01   50.11
   1  -7   2  677.29   48.54
   1   7   3  549.79   39.35
   1   7   3  508.86   33.89
   1   7   3  467.79   35.76
   1   7   3  530.39   36.64
  -1   7  -3  480.85   36.36
  -1   7  -3  542.24   29.65
  -1   7  -3  431.46   31.92
   1  -7   3  543.94   39.37
   1  -7   3  520.63   28.25
  -1  -7  -3  531.91   39.09
   1  -7   3  532.62   35.88
  -1  -7  -3  517.13   36.07
   1   7   4 1392.73  137.91
   1   7   4 1386.41  132.03
   1   7   4 1337.40  134.69
   1   7   4 1336.41  126.48
  -1   7  -4 1311.49  132.95
  -1   7  -4 1521.20  139.06
  -1   7  -4 1393.56  104.46
   1  -7   4 1390.88  103.17
   1  -7   4 1387.89  138.12
  -1  -7  -4 1209.00  125.82
   1  -7   4 1328.81  123.95
  -1  -7  -4 1361.86  130.61
   1   7   5  223.86   15.82
   1   7   5  237.75   15.43
   1   7   5  274.99   18.25
   1   7   5  254.79   16.18
  -1   7  -5  240.58   16.45
  -1   7  -5  242.80   15.14
  -1   7  -5  244.74   10.40
   1  -7   5  226.69    9.81
   1  -7   5  255.79   17.01
  -1  -7  -5  250.24   16.71
   1  -7   5  257.67   15.48
  -1  -7  -5  244.19   15.87
   1   7   6 1648.81  193.42
   1   7   6 1686.40  187.81
   1   7   6 2123.35  237.45
   1   7   6 1822.55  200.28
  -1   7  -6 1857.75  208.91
  -1   7  -6 1769.26  190.36
   1  -7   6 1751.33  137.60
   1  -7   6 1977.48  203.66
   1  -7   6 1756.63  201.29
  -1  -7  -6 1897.63  213.63
  -1  -7  -6 1720.39  191.95
   1   7   7  260.15   17.57
  -1   7  -7  233.19   16.50
   1   7   7  269.39   17.72
   1   7   7  224.97   17.47
   1   7   7  255.84   16.46
  -1   7  -7  243.84    8.39
  -1   7  -7  271.10   16.49
  -1  -7  -7  248.15   17.28
   1  -7   7  248.92   17.26
  -1  -7  -7  261.30   17.01
   1   7   8 2061.77  229.50
   1   7   8 1734.23  216.90
   1   7   8 1811.32  208.08
   1   7   8 1820.75  202.26
  -1   7  -8 1931.96  206.60
  -1   7  -8 1795.62  211.11
   1  -7   8 2078.02  216.20
   1  -7   8 1859.02  211.88
  -1  -7  -8 1761.42  206.15
  -1  -7  -8 1638.96  190.63
   1   7   9  287.24   19.21
   1   7   9  230.89   18.68
   1   7   9  277.09   18.81
   1   7   9  271.87   17.62
  -1   7  -9  275.98   17.10
  -1   7  -9  256.02   18.27
   1  -7   9  224.56   15.32
   1  -7   9  243.87   17.47
  -1  -7  -9  253.35   17.77
   1   7  10 1271.29  121.74
  -1   7 -10 1202.21  117.50
   1   7  10 1221.58  119.39
  -1   7 -10 1201.43  109.05
   1   7  10 1216.99  113.54
   1  -7  10  997.68   95.65
   1  -7  10 1283.03  121.92
  -1  -7 -10 1227.34  118.84
  -1  -7 -10 1002.09  100.09
   1   7  11  171.07   12.00
   1   7  11  178.53   14.11
   1   7  11  180.93   12.89
   1   7  11  168.86   11.52
  -1   7 -11  157.51   10.59
  -1   7 -11  145.63   11.27
   1  -7  11  143.27    9.85
   1  -7  11  173.28   12.14
  -1  -7 -11  183.11   13.00
  -1  -7 -11  215.18   13.63
   1   7  12 1102.59  106.70
   1   7  12  925.51  106.45
   1   7  12 1111.54  110.50
   1   7  12 1168.11  108.66
  -1   7 -12 1107.72  101.61
  -1   7 -12 1200.76  117.19
   1  -7  12 1242.86  108.86
   1  -7  12 1127.91  109.53
  -1  -7 -12 1126.20  109.80
  -1  -7 -12  882.29   93.80
   1   7  13   98.60    7.23
  -1   7 -13   75.64    5.82
   1   7  13   82.71    6.47
  -1   7 -13  105.13    7.93
   1  -7  13   80.83    6.11
  -1  -7 -13   75.76    6.95
   1  -7  13   84.01    6.99
   1   7  14 1124.84  109.88
  -1   7 -14 1027.70   97.47
   1   7  14 1008.72  104.88
   1   7  14 1018.98  100.40
  -1   7 -14 1136.50  112.28
  -1  -7 -14 1117.63  111.24
   1  -7  14 1083.02  108.33
   1   7  15    4.58    2.41
  -1   7 -15    5.69    1.59
   1   7  15    4.69    2.02
   1   7  15    3.96    1.78
  -1   7 -15    3.18    1.92
   1  -7  15    5.15    1.59
  -1  -7 -15   -0.14    1.83
   1  -7  15    3.07    1.80
   1  -7  15    4.01    0.68
  -1  -7 -15    5.48    1.91
   1   7  16  828.08   74.33
  -1   7 -16  923.80   81.24
  -1   7 -16  756.87   65.71
   1   7  16  763.87   69.82
   1  -7  16  722.82   62.85
  -1  -7 -16  813.67   74.51
   1  -7  16  871.79   77.26
   1  -7  16  690.67   42.99
  -1  -7 -16  752.13   68.54
   1   7  17   38.28    3.98
  -1   7 -17   29.79    3.61
  -1   7 -17   34.56    3.32
   1   7  17   31.96    3.82
   1  -7  17   34.25    3.46
  -1  -7 -17   36.53    4.27
   1  -7  17   34.20    3.85
   1  -7  17   28.85    1.82
  -1  -7 -17   37.32    4.12
   1   7  18  620.85   54.36
   1   7  18  638.47   54.07
   1   7  18  621.36   55.66
  -1   7 -18  583.08   51.69
  -1   7 -18  594.57   48.74
   1  -7  18  567.44   47.18
   1  -7  18  628.73   54.51
  -1  -7 -18  656.72   55.82
   1  -7  18  499.54   30.56
   1  -7  18  533.00   32.84
  -1  -7 -18  556.13   49.78
   1   7  19   25.48    3.57
  -1   7 -19   26.73    3.44
   1   7  19   27.93    3.80
   1   7  19   24.02    4.52
  -1   7 -19   21.98    2.99
   1  -7  19   27.70    3.42
   1  -7  19   24.54    3.40
  -1  -7 -19   28.23    4.00
  -1  -7 -19   25.49    3.57
   1   7  20  372.04   30.64
  -1   7 -20  342.85   29.38
   1   7  20  336.69   29.82
   1  -7  20  329.06   19.54
   1  -7  20  315.57   25.85
  -1  -7 -20  424.65   33.16
   1  -7  20  338.38   29.40
   1   7  21   42.63    4.70
   1   7  21   34.69    4.32
   1   7  21   36.76    4.22
  -1   7 -21   41.86    4.87
  -1   7 -21   34.50    4.21
   1  -7  21   34.48    3.80
   1  -7  21   33.32    2.74
   1   7  22  241.82   19.71
   1   7  22  216.35   19.30
   1   7  22  192.03   20.46
  -1   7 -22  261.33   19.36
   1  -7  22  209.89   13.11
   1  -7  22  219.16   17.74
   1  -7  22  197.22   11.96
  -1  -7 -22  232.38   19.86
   1   7  23   14.21    3.52
   1   7  23   15.86    3.00
   1   7  23   11.61    2.72
   1  -7  23   16.30    1.89
   1  -7  23   19.70    3.25
   1  -7  23   10.58    2.41
   1  -7  23   12.70    1.69
  -1  -7 -23   13.21    2.82
  -1  -7 -23   11.31    2.86
   1   7  24  143.12   13.15
  -1   7 -24  142.59   12.59
  -1   7 -24  155.88   12.44
   1   7  24  131.24   14.18
   1   7  24  142.04   12.28
  -1  -7 -24  119.55   11.99
   1  -7  24  119.14    7.93
   1  -7  24  112.55    7.87
  -1  -7 -24  140.10   13.62
   1   8 -23    4.90    2.07
  -1   8  23    5.50    2.68
  -1   8  23    8.10    3.11
  -1   8  23    3.50    2.32
  -1  -8  23    4.43    1.96
  -1  -8  23    7.81    2.47
   1  -8 -23    5.63    2.30
   1   8 -22    3.95    1.75
   1   8 -22    5.45    1.99
  -1   8  22    3.24    2.14
  -1   8  22    2.40    1.90
  -1   8  22    4.74    2.03
  -1   8  22    3.59    2.74
  -1  -8  22    6.11    2.26
   1  -8 -22    2.81    2.53
  -1   8  21    3.68    2.02
   1   8 -21    2.80    1.66
   1   8 -21    5.04    1.84
  -1   8  21    2.79    1.89
  -1   8  21    2.82    1.92
  -1   8  21    4.37    2.47
  -1  -8  21    2.47    0.60
   1  -8 -21    3.09    1.88
   1  -8 -21    8.83    2.34
  -1   8  20    1.80    2.03
   1   8 -20    1.42    2.13
  -1   8  20    3.56    1.96
  -1   8  20   -0.44    1.72
  -1   8  20    0.16    1.91
   1  -8 -20    0.30    1.54
   1  -8 -20    2.21    2.39
  -1  -8  20    0.66    0.46
  -1  -8  20    0.85    0.42
  -1  -8  20    0.02    1.41
  -1   8  19    2.87    1.58
   1   8 -19    1.24    1.45
  -1   8  19    2.96    2.36
  -1   8  19    1.04    1.72
  -1   8  19    0.80    1.84
   1  -8 -19    3.80    2.03
  -1  -8  19    2.59    2.08
  -1  -8  19    1.49    0.40
  -1  -8  19    1.34    0.42
  -1  -8  19    1.90    1.66
   1  -8 -19    1.83    1.78
  -1   8  18    2.86    1.69
   1   8 -18    1.64    1.46
  -1   8  18    0.18    1.72
  -1   8  18   -0.97    2.00
  -1   8  18    1.33    1.77
   1  -8 -18    1.37    1.68
  -1  -8  18    0.84    0.30
  -1  -8  18    1.07    1.68
  -1  -8  18    2.47    1.72
  -1  -8  18    0.68    0.28
  -1   8  17    5.40    1.84
   1   8 -17    1.11    1.56
   1   8 -17    4.83    1.76
  -1   8  17    2.35    1.45
  -1   8  17    6.79    2.30
  -1   8  17    6.29    1.80
   1  -8 -17    3.94    1.89
  -1  -8  17    4.36    1.97
  -1  -8  17    1.91    1.72
   1   8 -16    7.91    1.81
   1   8 -16    8.36    2.05
  -1   8  16    4.73    1.77
  -1   8  16    7.85    2.45
  -1   8  16    8.45    2.66
   1  -8 -16    1.84    2.24
   1  -8 -16    7.46    2.04
  -1  -8  16    5.27    1.73
  -1  -8  16    8.63    1.97
   1   8 -15    1.60    1.26
   1   8 -15   -1.23    1.57
  -1   8  15    0.86    1.36
   1  -8 -15    1.84    1.50
   1  -8 -15   -1.09    1.51
  -1  -8  15    1.54    1.44
  -1  -8  15   -0.86    1.41
  -1   8  14   70.49    6.38
   1   8 -14   60.69    5.60
  -1   8  14   71.86    6.19
  -1   8  14   83.86    6.45
  -1  -8  14   71.57    6.07
   1  -8 -14   74.20    6.44
  -1  -8  14   69.81    5.72
   1  -8 -14   59.16    5.61
  -1   8  13   -2.70    1.60
   1   8 -13    1.74    1.54
  -1   8  13    0.47    1.75
   1   8 -13    0.91    1.41
  -1   8  13    0.81    1.48
   1  -8 -13    0.34    1.52
  -1  -8  13    0.62    1.80
   1  -8 -13   -1.41    1.80
  -1  -8  13   -0.76    1.35
   1  -8 -13   -0.91    1.27
  -1   8  12   30.09    3.24
   1   8 -12   28.34    3.23
  -1   8  12   27.20    3.45
   1   8 -12   25.36    2.94
  -1   8  12   24.92    3.24
   1  -8 -12   28.17    3.21
  -1  -8  12   23.11    3.47
   1  -8 -12   22.27    3.13
  -1  -8  12   23.32    2.99
   1  -8 -12   15.57    2.88
  -1   8  11   16.10    2.61
   1   8 -11   20.47    3.10
  -1   8  11   22.82    2.91
   1   8 -11   20.75    2.56
  -1   8  11   18.95    2.89
   1  -8 -11   17.26    2.66
  -1  -8  11   21.69    2.71
   1  -8 -11   19.60    3.00
  -1  -8  11   23.52    2.81
   1  -8 -11   13.11    2.41
  -1   8  10  105.48    7.92
   1   8 -10   89.36    7.31
  -1   8  10   97.94    7.81
   1   8 -10   99.01    7.50
  -1   8  10  104.83    7.85
   1  -8 -10  102.38    7.81
  -1  -8  10  105.02    7.89
   1  -8 -10  102.27    8.03
  -1  -8  10  101.59    7.20
   1  -8 -10  126.40    8.87
  -1   8   9   22.92    2.85
   1   8  -9   22.96    2.94
  -1   8   9   20.87    2.78
   1   8  -9   19.90    2.59
  -1   8   9   23.10    2.84
  -1  -8   9   19.75    2.84
   1  -8  -9   23.15    3.24
  -1  -8   9   24.19    2.74
   1  -8  -9   24.47    2.93
  -1   8   8   40.25    3.88
   1   8  -8   44.37    4.09
  -1   8   8   45.54    4.09
   1   8  -8   43.55    3.84
  -1   8   8   47.97    4.15
   1  -8  -8   41.67    4.05
  -1  -8   8   47.21    4.21
   1  -8  -8   44.08    4.03
  -1  -8   8   34.21    3.55
   1  -8  -8   49.93    4.49
  -1   8   7   82.82    5.99
   1   8  -7   82.99    6.16
   1   8  -7   85.32    6.19
   1   8  -7   70.13    2.60
  -1   8   7   85.64    6.41
  -1   8   7   75.15    5.76
   1  -8  -7   85.10    6.23
  -1  -8   7   77.39    6.09
   1  -8  -7   70.43    5.55
  -1  -8   7   71.64    5.50
   1  -8  -7   87.22    6.25
  -1   8   6   56.12    4.54
   1   8  -6   47.99    4.45
   1   8  -6   59.58    4.64
   1   8  -6   52.04    2.42
  -1   8   6   50.17    4.42
  -1   8   6   52.77    4.38
   1  -8  -6   66.40    5.09
  -1  -8   6   49.19    4.73
   1  -8  -6   53.23    4.39
  -1  -8   6   66.15    4.75
   1  -8  -6   51.87    4.44
   1   8  -5  148.27   10.26
   1   8  -5  154.60   10.96
   1   8  -5  162.15    7.18
   1   8  -5  149.45    6.65
  -1   8   5  152.11   10.81
  -1   8   5  161.99   10.71
  -1   8   5  167.41   10.77
  -1  -8   5  147.64   10.57
   1  -8  -5  155.74   10.33
  -1  -8   5  176.96   11.06
   1  -8  -5  162.86   11.35
   1   8  -4   69.64    5.30
   1   8  -4   85.40    6.36
   1   8  -4   83.52    4.28
   1   8  -4   81.10    3.98
  -1   8   4   83.38    6.27
  -1   8   4   81.11    5.55
   1  -8  -4   82.02    5.76
   1  -8  -4   92.26    6.76
   1  -8  -4   80.54    6.03
  -1  -8   4   78.99    6.07
  -1  -8   4   88.48    6.11
  -1   8   3  322.90   23.03
   1   8  -3  324.32   23.20
   1   8  -3  295.44   20.83
   1   8  -3  319.64   16.80
  -1   8   3  326.36   21.09
   1  -8  -3  308.50   21.37
   1  -8  -3  365.41   25.11
   1  -8  -3  333.02   21.10
  -1  -8   3  331.82   23.45
  -1  -8   3  329.58   21.87
  -1   8   2    3.00    1.26
   1   8  -2    4.48    1.75
  -1   8   2    5.71    1.87
   1   8  -2    2.79    1.44
   1  -8  -2    5.57    1.78
  -1  -8   2    1.44    1.63
   1  -8  -2    4.03    1.48
   1  -8  -2    3.53    1.23
  -1  -8   2    2.79    1.48
  -1   8   1  385.28   27.52
   1   8  -1  355.85   26.35
   1   8  -1  364.27   25.23
   1   8  -1  436.69   25.60
  -1   8   1  353.92   22.27
  -1   8   1  378.80   25.56
   1  -8  -1  361.37   26.54
   1  -8  -1  372.06   25.18
  -1  -8   1  339.83   25.78
   1  -8  -1  364.90   22.89
  -1  -8   1  398.09   26.42
  -1   8   0   35.52    3.60
   1   8   0   40.09    2.99
   1   8   0   43.46    3.36
  -1   8   0   37.86    3.32
  -1   8   0   39.59    2.95
   1  -8   0   37.11    3.36
  -1  -8   0   34.24    3.61
   1  -8   0   37.09    2.90
  -1  -8   0   41.04    3.43
   1   8   1  729.82   59.77
  -1   8  -1  682.08   54.42
   1   8   1  643.74   47.51
   1   8   1  904.21   65.27
  -1   8  -1  740.74   60.34
   1  -8   1  698.32   54.87
   1  -8   1  684.95   47.52
  -1  -8  -1  697.57   55.22
   1   8   2    5.32    1.97
  -1   8  -2    8.30    1.69
   1   8   2    7.53    1.63
   1   8   2    5.26    1.53
   1   8   2    4.42    1.56
   1  -8   2    4.59    1.48
   1  -8   2    6.52    1.32
   1   8   3 1102.11  110.58
   1   8   3 1290.67  125.52
   1   8   3 1160.70  104.74
  -1   8  -3 1196.13  117.03
   1   8   3 1214.17  112.07
  -1   8  -3 1081.17  103.60
  -1   8  -3 1191.97   92.09
   1  -8   3 1190.24  116.01
  -1  -8  -3 1290.10  123.08
   1  -8   3 1188.87  108.83
  -1  -8  -3 1155.87  110.50
   1   8   4    0.08    1.65
   1   8   4    0.97    1.39
   1   8   4    1.19    1.97
   1   8   4    2.30    1.24
  -1   8  -4   -0.24    1.44
  -1   8  -4   -1.32    1.32
  -1   8  -4    0.35    0.66
   1  -8   4   -0.64    0.63
   1  -8   4   -2.37    1.50
  -1  -8  -4   -1.77    1.42
   1  -8   4   -0.25    1.25
  -1  -8  -4    3.06    1.44
   1   8   5  877.65   83.09
   1   8   5  914.08   81.07
   1   8   5 1069.11   97.07
   1   8   5  924.70   81.06
  -1   8  -5  950.57   87.72
  -1   8  -5 1042.52   87.51
  -1   8  -5  960.03   62.98
   1  -8   5  896.86   59.16
   1  -8   5  930.45   86.38
  -1  -8  -5  969.29   88.34
   1  -8   5  967.42   82.29
  -1  -8  -5  973.22   85.15
   1   8   6    4.02    1.76
   1   8   6    1.19    1.51
   1   8   6    2.53    1.60
   1   8   6    2.75    1.33
  -1   8  -6    1.36    1.46
  -1   8  -6    1.10    1.32
  -1   8  -6    2.75    0.62
   1  -8   6    2.28    0.50
   1  -8   6    2.92    1.68
  -1  -8  -6    3.15    1.63
   1  -8   6    3.90    1.27
  -1  -8  -6    2.32    1.47
   1   8   7  711.99   63.11
   1   8   7  829.61   73.08
   1   8   7  736.58   62.39
   1   8   7  720.01   60.29
  -1   8  -7  797.30   63.54
  -1   8  -7  798.16   67.44
  -1   8  -7  707.71   37.78
   1  -8   7  779.08   66.58
  -1  -8  -7  699.68   63.56
   1  -8   7  781.67   61.88
  -1  -8  -7  860.02   68.84
   1   8   8   35.21    3.83
   1   8   8   42.52    4.55
   1   8   8   41.83    4.02
   1   8   8   41.63    3.76
  -1   8  -8   41.85    3.70
  -1   8  -8   43.21    4.21
  -1   8  -8   42.31    1.47
   1  -8   8   41.42    4.11
  -1  -8  -8   42.14    4.09
   1  -8   8   45.02    3.80
  -1  -8  -8   43.47    4.12
   1   8   9  720.81   66.91
   1   8   9  846.29   79.38
   1   8   9  762.69   68.18
   1   8   9  778.20   67.13
  -1   8  -9  968.58   74.71
  -1   8  -9  850.96   74.95
   1  -8   9 1082.82   80.35
   1  -8   9  729.47   67.07
  -1  -8  -9  771.89   69.94
  -1  -8  -9  630.08   59.28
   1   8  10   62.93    5.54
   1   8  10   73.53    6.68
   1   8  10   71.77    5.92
   1   8  10   65.28    5.58
  -1   8 -10   77.55    5.64
  -1   8 -10   63.45    5.71
   1  -8  10   80.51    5.81
   1  -8  10   64.25    5.74
  -1  -8 -10   65.58    5.76
  -1  -8 -10   72.40    5.87
   1   8  11 1066.28   99.90
   1   8  11 1036.95  107.56
   1   8  11  955.66   92.65
   1   8  11  967.41   90.22
  -1   8 -11  944.03   86.97
  -1   8 -11 1110.38  103.55
   1  -8  11  813.67   78.20
   1  -8  11  947.62   92.82
  -1  -8 -11  960.86   95.05
  -1  -8 -11 1119.92  100.57
   1   8  12   66.49    5.66
  -1   8 -12   61.20    4.87
   1   8  12   59.37    5.47
   1   8  12   63.41    5.15
   1  -8  12   44.11    4.25
  -1  -8 -12   57.28    5.11
   1  -8  12   52.22    5.07
  -1  -8 -12   44.99    4.77
   1   8  13  645.24   56.50
  -1   8 -13  742.77   63.27
   1   8  13  652.34   57.93
  -1   8 -13  611.03   51.06
   1   8  13  642.15   54.74
   1  -8  13  651.26   52.14
   1  -8  13  601.07   54.25
  -1  -8 -13  636.02   56.31
   1   8  14   26.14    3.14
  -1   8 -14   31.46    3.85
   1   8  14   25.35    3.48
  -1   8 -14   22.48    2.71
   1   8  14   24.91    3.20
   1  -8  14   27.32    2.87
   1  -8  14   21.88    3.17
  -1  -8 -14   26.43    3.30
  -1  -8 -14   16.45    3.01
   1   8  15  487.81   40.92
  -1   8 -15  485.21   38.55
   1   8  15  471.37   39.64
  -1   8 -15  554.00   45.29
   1  -8  15  448.75   36.38
  -1  -8 -15  490.51   42.05
   1  -8  15  520.17   43.20
   1   8  16   89.93    7.55
  -1   8 -16   88.05    6.83
   1   8  16   80.63    7.35
  -1   8 -16   84.26    7.52
  -1  -8 -16   98.09    8.11
   1  -8  16   93.74    7.35
   1  -8  16   84.56    7.35
  -1  -8 -16   69.19    6.71
   1   8  17  306.73   26.80
  -1   8 -17  308.46   24.31
   1   8  17  331.87   28.78
  -1   8 -17  361.77   29.40
  -1  -8 -17  351.87   29.02
   1  -8  17  348.32   26.27
   1  -8  17  363.55   29.09
  -1  -8 -17  361.52   28.10
   1   8  18  177.06   14.24
   1   8  18  160.12   13.58
   1   8  18  145.54   14.80
  -1   8 -18  171.76   13.99
  -1   8 -18  181.18   13.40
   1  -8  18  159.84   12.49
  -1  -8 -18  173.08   14.08
   1   8  19  189.09   15.70
   1   8  19  165.23   14.53
   1   8  19  226.45   20.33
  -1   8 -19  173.04   14.58
   1   8  19  179.83   14.57
  -1   8 -19  166.21   13.55
   1  -8  19  193.16   14.34
   1   8  20  145.71   12.15
   1   8  20  119.88   11.30
  -1   8 -20  150.30   11.39
   1   8  20  129.81   11.35
   1  -8  20  145.08   11.12
  -1  -8 -20  116.69   10.82
   1   8  21  105.18   12.59
   1   8  21  135.09   12.44
   1   8  21  141.73   12.07
   1  -8  21  137.43   11.01
   1  -8  21  156.67   12.94
  -1  -8 -21  130.45   11.67
  -1  -8 -21  150.80   13.00
   1   8  22  116.45   10.19
   1   8  22  114.05   11.05
  -1   8 -22  121.29   10.76
   1  -8  22  113.93    9.69
   1  -8  22  114.12   10.44
  -1  -8 -22  140.49   11.93
   1  -8  22   99.49    5.71
  -1  -8 -22  104.89    9.79
   1   8  23  126.51   11.22
  -1   8 -23  125.58   11.20
   1   8  23  118.13   11.22
   1   8  23   92.89   11.11
   1   8  23  125.60   10.88
  -1   8 -23   87.89    8.68
   1  -8  23  130.24   11.65
  -1  -8 -23  128.21   11.51
  -1  -8 -23  106.44   10.46
  -1   9  22   48.38    7.07
   1   9 -22   48.64    5.71
  -1   9  22   51.46    5.88
  -1   9  22   54.05    6.06
  -1  -9  22   54.96    5.76
   1  -9 -22   63.49    6.17
  -1  -9  22   51.74    5.75
   1  -9 -22   49.72    5.89
  -1   9  21    0.07    2.34
   1   9 -21    1.85    2.03
  -1   9  21   -0.39    1.57
  -1   9  21   -0.35    2.12
  -1  -9  21    0.37    1.76
   1  -9 -21    4.16    2.10
  -1  -9  21   -1.70    1.59
   1  -9 -21   -2.54    1.88
   1   9 -20   72.33    6.83
  -1   9  20   73.48    7.24
  -1   9  20   74.57    7.17
  -1   9  20   70.04    7.05
  -1   9  20   69.08    7.48
  -1  -9  20   72.22    6.91
   1  -9 -20   75.86    7.53
   1   9 -19    2.60    2.00
   1   9 -19    3.05    1.84
  -1   9  19    1.37    1.66
  -1   9  19    4.99    2.45
  -1   9  19    2.48    1.84
  -1   9  19    5.41    2.45
   1  -9 -19    1.46    2.17
  -1   9  18   56.19    6.63
   1   9 -18   54.06    5.61
  -1   9  18   59.16    6.16
  -1   9  18   61.96    6.05
  -1   9  18   59.63    5.89
   1  -9 -18   58.91    5.86
   1  -9 -18   64.50    6.40
  -1   9  17   24.69    3.36
   1   9 -17   19.26    3.13
  -1   9  17   17.56    2.97
   1  -9 -17   15.12    2.75
   1  -9 -17   18.77    2.97
  -1  -9  17   22.75    3.43
  -1  -9  17   16.64    2.96
  -1   9  16   45.51    5.25
   1   9 -16   39.95    4.59
  -1   9  16   37.62    4.37
  -1   9  16   45.04    4.67
  -1   9  16   48.88    5.23
  -1  -9  16   45.37    4.75
  -1  -9  16   63.88    5.35
   1  -9 -16   55.49    5.22
  -1   9  15   37.87    4.49
   1   9 -15   24.29    3.66
   1   9 -15   34.13    3.88
  -1   9  15   26.55    3.69
  -1   9  15   37.24    4.60
  -1   9  15   32.91    3.97
   1  -9 -15   42.12    4.32
  -1  -9  15   47.87    4.40
  -1  -9  15   37.85    4.27
  -1   9  14  100.25    8.59
   1   9 -14   72.44    6.71
   1   9 -14   89.97    7.40
  -1   9  14   60.47    6.03
  -1  -9  14   86.85    7.59
   1  -9 -14   86.04    7.54
  -1  -9  14   89.26    7.01
   1   9 -13   76.49    6.43
   1   9 -13   80.18    7.12
  -1   9  13   70.76    6.19
   1  -9 -13   81.85    6.79
  -1  -9  13   74.70    6.52
  -1  -9  13   66.45    5.86
  -1   9  12  159.54   12.84
   1   9 -12  156.20   12.67
   1   9 -12  160.43   11.96
  -1   9  12  147.70   12.06
  -1   9  12  179.72   13.18
  -1  -9  12  171.44   12.83
  -1  -9  12  184.74   12.81
   1  -9 -12  176.02   13.27
  -1   9  11   69.30    5.99
   1   9 -11   71.00    6.07
  -1   9  11   70.63    6.01
   1   9 -11   66.81    5.51
  -1   9  11   64.29    5.81
   1  -9 -11   73.46    6.03
  -1  -9  11   66.55    5.79
   1  -9 -11   62.45    5.77
  -1  -9  11   60.37    5.35
   1  -9 -11   69.45    5.93
  -1   9  10  123.66    9.69
   1   9 -10  126.88    9.94
  -1   9  10  125.77    9.59
   1   9 -10  129.38    9.41
  -1   9  10  132.40   10.02
   1  -9 -10  145.16   10.54
  -1  -9  10  119.30    9.69
   1  -9 -10  123.72    9.72
  -1  -9  10  153.52   10.43
   1  -9 -10  104.60    8.79
  -1   9   9  191.02   13.89
   1   9  -9  194.20   14.27
  -1   9   9  168.36   12.97
   1   9  -9  176.93   12.86
  -1   9   9  186.79   13.62
   1  -9  -9  184.96   14.23
  -1  -9   9  195.11   14.33
   1  -9  -9  193.54   13.80
  -1  -9   9  219.09   14.39
   1  -9  -9  139.13   11.71
  -1   9   8   56.18    5.11
   1   9  -8   59.04    5.20
  -1   9   8   54.30    4.83
   1   9  -8   55.47    4.74
  -1   9   8   62.57    5.20
   1  -9  -8   53.54    5.00
  -1  -9   8   54.55    5.07
   1  -9  -8   49.98    4.84
  -1  -9   8   62.48    5.00
   1  -9  -8   54.25    4.87
  -1   9   7  159.97   11.46
   1   9  -7  169.64   12.17
   1   9  -7  163.77   11.48
   1   9  -7  145.72    6.11
  -1   9   7  171.07   12.07
  -1   9   7  161.43   11.43
   1  -9  -7  172.18   12.33
  -1  -9   7  164.69   12.17
   1  -9  -7  154.33   11.25
  -1  -9   7  147.23   10.62
   1  -9  -7  154.90   11.36
   1   9  -6    9.87    2.08
   1   9  -6    7.68    2.11
  -1   9   6    6.63    1.87
   1   9  -6    5.57    0.72
   1   9  -6    6.76    0.93
  -1   9   6    7.46    1.88
  -1   9   6    7.55    1.88
   1  -9  -6    6.41    1.78
  -1  -9   6    6.76    1.70
   1  -9  -6    7.24    1.72
  -1   9   5  176.46   11.79
   1   9  -5  170.24   12.12
  -1   9   5  160.61   11.81
   1   9  -5  153.99    7.43
   1   9  -5  163.25    7.97
  -1   9   5  157.31   10.85
   1  -9  -5  159.18   12.28
   1  -9  -5  163.62   11.31
  -1  -9   5  166.08   12.03
  -1  -9   5  174.84   11.65
   1  -9  -5  167.11   11.65
  -1   9   4   92.80    7.07
   1   9  -4   90.02    7.06
   1   9  -4   99.22    7.10
   1   9  -4   81.35    4.50
  -1   9   4   87.93    6.71
   1  -9  -4   99.86    6.97
   1  -9  -4  101.16    7.71
   1  -9  -4   91.49    6.33
  -1  -9   4   86.98    6.97
  -1  -9   4   87.84    6.64
  -1   9   3  211.08   13.24
   1   9  -3  219.42   15.17
  -1   9   3  186.30   13.36
   1   9  -3  170.18   12.61
  -1   9   3  215.81   14.96
  -1  -9   3  199.41   14.43
   1  -9  -3  188.49   14.24
   1  -9  -3  194.54   12.89
  -1  -9   3  206.99   13.78
   1  -9  -3  206.06   13.90
  -1   9   2   50.90    4.35
   1   9  -2   49.12    4.69
  -1   9   2   42.48    4.25
   1   9  -2   52.07    3.60
   1   9  -2   52.19    4.41
  -1   9   2   49.52    4.08
   1  -9  -2   47.78    4.49
   1  -9  -2   45.23    3.66
  -1  -9   2   48.23    4.62
  -1  -9   2   50.56    4.31
   1  -9  -2   51.66    4.32
   1   9  -1  294.84   20.84
   1   9  -1  269.85   17.06
   1   9  -1  282.56   16.15
  -1   9   1  269.23   19.76
   1   9  -1  222.17   16.75
  -1   9   1  264.21   18.53
  -1   9   1  285.91   17.78
   1  -9  -1  270.36   16.64
  -1  -9   1  278.79   20.06
   1  -9  -1  268.89   18.41
  -1  -9   1  293.07   19.53
   1   9   0   78.69    5.21
   1   9   0   77.39    5.56
   1   9   0   78.52    5.96
  -1   9   0   81.66    6.29
  -1   9   0   85.94    5.36
  -1   9   0   72.67    5.72
   1  -9   0   74.90    6.40
   1  -9   0   81.16    5.28
  -1  -9   0   83.75    6.59
   1  -9   0   81.86    6.08
  -1  -9   0   74.28    5.67
   1   9   1  360.42   25.79
  -1   9  -1  347.57   24.98
   1   9   1  329.75   20.94
   1   9   1  308.13   21.77
  -1   9  -1  341.30   23.81
  -1   9  -1  323.10   19.69
   1  -9   1  278.09   20.75
  -1  -9  -1  374.04   26.63
   1  -9   1  316.78   19.35
  -1  -9  -1  330.30   23.15
   1   9   2  102.91    7.92
   1   9   2  100.40    6.72
  -1   9  -2   93.86    6.93
   1   9   2  107.52    7.44
   1   9   2   85.81    7.07
   1  -9   2  101.82    7.73
   1  -9   2  101.68    7.11
   1  -9   2  101.44    5.82
  -1  -9  -2  105.82    7.13
   1   9   3  182.91   13.12
   1   9   3  179.82   11.63
   1   9   3  145.27   11.33
   1   9   3  175.23   12.03
  -1   9  -3  168.08   12.39
  -1   9  -3  211.44   13.25
   1  -9   3  169.86    9.12
   1  -9   3  172.69   12.71
   1  -9   3  170.02   11.51
  -1  -9  -3  173.04   12.91
   1   9   4   80.31    6.69
   1   9   4   97.03    7.23
   1   9   4   82.97    6.04
  -1   9  -4   80.49    6.76
   1   9   4   74.79    5.96
  -1   9  -4   86.21    6.35
  -1   9  -4   82.20    4.52
   1  -9   4   81.20    6.63
  -1  -9  -4   83.61    6.81
   1  -9   4  110.89    7.11
  -1  -9  -4   83.16    6.37
   1   9   5   56.59    5.33
   1   9   5   70.32    6.20
   1   9   5   61.22    4.95
   1   9   5   64.16    5.18
  -1   9  -5   71.51    5.26
  -1   9  -5   52.79    5.18
  -1   9  -5   57.92    3.20
   1  -9   5   59.94    5.28
  -1  -9  -5   55.15    5.24
   1  -9   5   72.03    5.33
  -1  -9  -5   68.63    5.47
   1   9   6   84.36    6.90
  -1   9  -6   80.33    6.56
   1   9   6   79.58    6.08
  -1   9  -6   70.07    5.84
   1   9   6   85.45    6.28
  -1   9  -6   70.58    3.60
   1  -9   6   76.68    6.47
  -1  -9  -6   91.92    7.22
   1  -9   6   84.74    6.09
  -1  -9  -6   84.23    6.44
   1   9   7   -0.59    1.58
   1   9   7    0.66    1.67
   1   9   7   -0.34    1.44
   1   9   7   -0.83    1.29
  -1   9  -7   -0.39    0.46
  -1   9  -7    3.54    1.62
  -1   9  -7    0.57    0.49
  -1   9  -7   -0.37    1.45
   1  -9   7    1.36    1.68
   1  -9   7    2.73    1.40
  -1  -9  -7    0.01    1.62
  -1  -9  -7    0.89    1.44
   1   9   8   32.84    3.50
  -1   9  -8   37.45    3.90
   1   9   8   26.55    3.64
  -1   9  -8   26.89    1.41
   1   9   8   28.93    3.24
  -1   9  -8   26.70    1.28
  -1   9  -8   29.71    3.17
   1  -9   8   32.22    3.63
   1  -9   8   26.51    2.98
  -1  -9  -8   27.61    3.35
  -1  -9  -8   29.76    3.37
   1   9   9    1.31    2.04
   1   9   9    2.36    2.09
   1   9   9    2.55    1.75
   1   9   9    4.90    1.79
  -1   9  -9    2.67    1.58
  -1   9  -9    2.09    1.82
   1  -9   9    1.67    1.52
   1  -9   9    4.93    1.68
  -1  -9  -9    2.15    1.72
  -1  -9  -9    2.95    1.79
   1   9  10  162.09   12.92
   1   9  10  168.20   13.82
   1   9  10  169.21   12.58
   1   9  10  152.61   11.58
  -1   9 -10  181.47   12.23
  -1   9 -10  207.05   14.58
   1  -9  10  137.12   10.41
   1  -9  10  176.76   13.30
  -1  -9 -10  168.61   12.87
  -1  -9 -10  146.49   11.31
   1   9  11   11.54    2.53
   1   9  11    7.46    2.60
   1   9  11   14.56    2.46
   1   9  11   17.21    2.53
  -1   9 -11   17.77    2.41
  -1   9 -11   12.53    2.56
   1  -9  11   20.53    2.66
   1  -9  11   17.26    2.69
  -1  -9 -11   13.83    2.48
  -1  -9 -11   12.89    2.34
   1   9  12   79.00    6.53
  -1   9 -12   64.82    6.07
   1   9  12   79.47    6.86
  -1   9 -12   76.06    5.98
   1   9  12   73.31    6.06
   1  -9  12   70.38    5.71
   1  -9  12   80.15    6.71
  -1  -9 -12   73.11    6.60
  -1  -9 -12   62.54    5.78
   1   9  13  109.71    8.72
   1   9  13  109.32    8.50
  -1   9 -13   96.73    7.43
   1  -9  13   87.52    7.24
  -1  -9 -13  106.00    8.64
   1  -9  13  113.89    8.96
  -1  -9 -13   78.81    7.30
   1   9  14    9.87    2.47
  -1   9 -14   10.92    2.05
   1   9  14    9.73    2.77
  -1   9 -14   13.00    2.84
  -1  -9 -14   16.64    2.77
   1  -9  14   12.27    2.25
   1  -9  14   12.21    2.69
  -1  -9 -14   21.37    3.14
   1   9  15  184.89   15.52
  -1   9 -15  200.59   14.64
   1   9  15  197.16   16.35
  -1   9 -15  189.42   16.15
  -1  -9 -15  211.26   16.65
   1  -9  15  191.02   14.24
   1  -9  15  219.61   16.78
   1   9  16   26.27    3.72
   1   9  16   32.40    4.21
  -1   9 -16   35.98    4.18
   1   9  16   28.56    3.63
  -1   9 -16   26.01    3.55
   1  -9  16   34.60    3.76
   1   9  17  228.59   18.42
  -1   9 -17  185.44   16.65
   1   9  17  208.66   16.86
  -1   9 -17  212.76   16.23
   1  -9  17  251.43   18.08
  -1   9 -18   18.06    3.18
   1   9  18   27.79    3.76
   1   9  18   20.55    4.32
   1   9  18   26.75    3.64
   1  -9  18   29.40    3.46
   1  -9  18   29.42    3.78
  -1  -9 -18   14.67    3.01
   1   9  19  170.64   15.27
   1   9  19  189.60   15.76
   1  -9  19  174.06   15.62
   1  -9  19  197.99   15.60
  -1  -9 -19  189.74   16.42
  -1  -9 -19  173.47   14.98
   1   9  20   20.06    4.12
   1   9  20   21.18    3.61
   1   9  20   14.01    3.15
  -1   9 -20   16.94    3.40
   1  -9  20   15.50    3.01
  -1  -9 -20   22.26    3.41
   1  -9  20   23.27    3.49
  -1  -9 -20   22.08    3.59
   1   9  21  192.48   16.21
  -1   9 -21  164.30   13.88
   1   9  21  179.63   15.81
   1   9  21  169.22   16.97
  -1   9 -21  181.05   16.24
  -1  -9 -21  179.41   16.06
   1  -9  21  197.24   16.62
  -1  -9 -21  154.70   14.26
   1   9  22    4.79    2.12
  -1   9 -22    6.43    2.55
   1   9  22    3.52    1.78
   1   9  22    3.97    3.16
   1   9  22    3.44    2.27
  -1   9 -22    4.00    2.40
   1  -9  22    4.80    1.98
  -1  -9 -22    5.54    2.28
  -1  -9 -22    5.50    2.08
  -1  10  21  159.72   14.83
   1  10 -21  171.83   15.18
  -1  10  21  134.37   13.36
  -1  10  21  152.76   13.61
  -1 -10  21  163.05   14.74
   1 -10 -21  176.32   15.18
  -1 -10  21  168.64   14.76
   1 -10 -21  141.45   14.32
   1  10 -20   20.60    3.16
   1  10 -20   13.44    3.18
  -1  10  20   21.33    3.86
  -1  10  20   20.67    4.26
  -1  10  20   21.37    3.84
  -1  10  20   10.90    2.93
   1 -10 -20   21.12    3.89
   1 -10 -20   16.26    2.94
  -1 -10  20   16.98    3.70
  -1 -10  20   20.61    3.20
  -1  10  19  222.35   19.67
   1  10 -19  221.56   18.78
   1 -10 -19  192.58   18.30
  -1 -10  19  251.28   20.85
  -1 -10  19  273.65   21.65
   1 -10 -19  255.76   21.19
  -1  10  18    9.39    2.78
   1  10 -18    5.95    2.13
  -1  10  18    6.53    2.71
  -1  10  18    9.62    2.48
   1 -10 -18    7.92    2.48
  -1 -10  18    6.35    2.08
  -1 -10  18    9.22    2.50
   1  10 -17  198.36   16.22
  -1  10  17  238.35   20.22
  -1  10  17  214.19   17.95
  -1  10  17  202.61   16.96
   1 -10 -17  174.96   15.96
   1  10 -16    1.66    1.76
   1  10 -16    0.48    1.79
  -1  10  16   -1.79    2.03
  -1  10  16    1.26    1.97
  -1  10  16   -0.44    1.87
  -1  10  16   -0.74    1.33
   1 -10 -16   -0.74    1.59
   1  10 -15  223.70   17.95
  -1  10  15  194.07   16.72
  -1  10  15  211.46   17.87
  -1  10  15  211.50   18.66
  -1  10  15  222.05   17.77
  -1 -10  15  224.78   17.03
  -1  10  14    0.96    1.80
   1  10 -14    0.39    1.72
  -1  10  14    0.61    1.72
  -1  10  14    1.64    1.81
  -1  10  14    1.73    2.04
   1 -10 -14    1.68    1.64
  -1 -10  14   -0.67    1.55
   1 -10 -14   -0.31    1.58
  -1  10  13  304.21   23.80
   1  10 -13  385.38   27.69
  -1  10  13  230.94   21.75
  -1  10  13  289.66   22.86
  -1 -10  13  301.46   23.99
  -1 -10  13  252.65   20.53
   1 -10 -13  295.53   23.49
   1  10 -12    0.95    1.54
   1  10 -12    1.32    1.67
  -1  10  12    2.04    1.68
  -1  10  12    0.24    1.53
   1 -10 -12    2.32    1.79
  -1 -10  12   -0.84    1.57
  -1 -10  12    1.22    1.68
  -1  10  11  189.32   14.77
   1  10 -11  183.13   14.42
   1  10 -11  179.54   13.76
  -1  10  11  187.95   14.96
  -1 -10  11  202.93   15.68
   1 -10 -11  185.79   14.66
  -1 -10  11  171.23   13.38
   1  10 -10    0.00    1.60
   1  10 -10    2.06    2.08
  -1  10  10    1.02    1.74
  -1  10  10    3.72    1.92
   1 -10 -10    2.05    1.63
  -1 -10  10    1.61    1.77
   1 -10 -10    2.10    1.59
  -1 -10  10    2.94    1.73
  -1  10   9  281.82   22.61
   1  10  -9  294.60   23.20
  -1  10   9  288.03   22.87
   1  10  -9  335.25   23.87
   1 -10  -9  310.45   23.63
   1 -10  -9  293.07   24.01
  -1 -10   9  306.74   24.17
   1 -10  -9  343.79   25.13
  -1 -10   9  259.08   20.39
  -1  10   8    3.80    1.92
   1  10  -8    1.83    1.91
   1  10  -8    3.93    1.87
   1  10  -8    4.33    0.59
  -1  10   8    2.87    1.80
  -1  10   8    3.95    2.06
   1 -10  -8    4.84    1.81
  -1 -10   8    6.65    1.92
   1 -10  -8    4.88    1.86
  -1 -10   8    2.42    2.11
   1 -10  -8    2.79    2.06
  -1  10   7  179.27   13.08
   1  10  -7  175.25   13.34
   1  10  -7  159.75   12.06
   1  10  -7  168.78    7.71
  -1  10   7  164.58   13.04
  -1  10   7  175.00   13.05
   1 -10  -7  179.60   13.63
  -1 -10   7  173.94   13.40
   1 -10  -7  177.34   12.82
  -1 -10   7  179.12   12.61
   1 -10  -7  175.52   13.06
   1  10  -6   87.65    7.26
   1  10  -6  100.25    7.96
  -1  10   6  103.06    8.22
   1  10  -6   91.60    4.63
   1  10  -6   86.90    4.58
  -1  10   6  106.95    8.15
  -1  10   6  107.87    7.89
   1 -10  -6  107.68    8.01
  -1 -10   6   95.91    8.05
  -1 -10   6  101.03    7.56
   1 -10  -6  108.40    8.31
  -1  10   5   99.74    7.48
   1  10  -5   89.63    7.49
  -1  10   5   93.83    7.82
   1  10  -5   79.67    4.58
   1  10  -5  101.36    7.53
  -1  10   5   99.71    7.17
   1 -10  -5   86.03    7.49
   1 -10  -5   87.01    6.69
  -1 -10   5   93.26    7.78
  -1 -10   5  100.60    7.36
   1 -10  -5   91.42    7.18
  -1  10   4   66.23    5.59
   1  10  -4   76.18    6.35
  -1  10   4   69.49    5.99
   1  10  -4   60.53    5.27
   1 -10  -4   58.45    5.66
  -1 -10   4   76.93    6.43
   1 -10  -4   63.01    5.41
   1 -10  -4   65.33    5.21
  -1 -10   4   68.91    5.49
  -1  10   3    6.26    1.88
   1  10  -3    6.50    2.00
   1  10  -3    7.71    1.48
   1  10  -3    6.15    1.38
  -1  10   3    5.89    1.67
   1  10  -3   10.86    2.07
  -1  10   3    4.59    1.56
   1 -10  -3    6.57    1.70
   1 -10  -3    8.43    1.96
  -1 -10   3    5.81    2.38
  -1 -10   3    5.10    2.00
   1 -10  -3    4.92    2.10
   1  10  -2   15.16    2.46
   1  10  -2   17.44    2.93
   1  10  -2   14.79    1.86
   1  10  -2   15.81    1.86
  -1  10   2   20.01    2.94
  -1  10   2   17.40    2.67
  -1  10   2   20.09    2.59
   1 -10  -2   18.26    2.24
   1 -10  -2   17.75    2.71
  -1 -10   2   20.20    2.93
   1 -10  -2   18.95    2.82
  -1 -10   2   18.60    2.58
   1  10  -1    3.14    1.64
   1  10  -1    3.54    1.68
   1  10  -1    2.98    1.54
   1  10  -1    2.67    1.20
  -1  10   1    4.13    1.84
  -1  10   1    2.32    1.53
  -1  10   1    2.30    1.33
   1 -10  -1    2.56    1.41
   1 -10  -1    1.86    1.57
  -1 -10   1    4.70    1.88
   1 -10  -1    4.75    1.75
  -1 -10   1    5.07    1.78
   1  10   0    1.85    0.95
   1  10   0   -0.78    1.42
   1  10   0    0.87    1.38
  -1  10   0   -0.42    1.67
  -1  10   0    0.88    1.27
  -1  10   0    0.52    1.47
   1 -10   0    0.59    1.89
   1 -10   0    0.99    1.00
  -1 -10   0   -0.50    1.84
   1 -10   0    1.44    1.42
  -1 -10   0    2.06    1.41
   1  10   1    0.97    1.82
  -1  10  -1    1.00    1.68
   1  10   1    1.60    1.28
   1  10   1    1.56    1.39
  -1  10  -1    0.01    1.68
  -1  10  -1    0.93    1.40
   1 -10   1   -0.32    1.53
  -1 -10  -1    2.10    1.78
   1 -10   1   -0.10    1.04
  -1 -10  -1    1.01    1.47
   1  10   2    8.61    1.70
   1  10   2    7.08    2.40
  -1  10  -2    7.78    1.54
   1  10   2    8.06    1.69
   1  10   2    6.82    1.85
  -1  10  -2    3.52    1.88
   1 -10   2   10.62    2.43
   1 -10   2    8.51    1.48
   1 -10   2    7.27    1.86
  -1 -10  -2    6.69    1.87
   1  10   3   62.49    5.44
   1  10   3   49.11    4.84
   1  10   3   57.43    4.68
  -1  10  -3   52.40    4.97
   1  10   3   56.47    4.91
  -1  10  -3   42.34    4.24
  -1  10  -3   49.60    3.50
   1 -10   3   56.57    5.23
  -1 -10  -3   55.96    5.43
   1 -10   3   54.38    4.68
   1  10   4   12.22    2.55
   1  10   4   12.85    2.70
   1  10   4    9.06    2.18
  -1  10  -4   12.27    2.35
   1  10   4   12.51    2.24
  -1  10  -4   13.13    2.47
  -1  10  -4   14.96    1.73
   1 -10   4   12.76    2.58
  -1 -10  -4   13.58    2.60
   1 -10   4   15.46    2.43
  -1 -10  -4   15.74    2.37
   1  10   5   72.89    6.10
   1  10   5   78.35    6.67
   1  10   5   65.18    5.55
  -1  10  -5   63.21    6.03
   1  10   5   63.64    5.55
  -1  10  -5   74.63    5.92
  -1  10  -5   64.69    3.81
   1 -10   5   66.51    6.01
  -1 -10  -5   61.38    5.83
   1 -10   5   67.75    5.43
  -1 -10  -5   69.74    5.73
   1  10   6    2.27    1.70
   1  10   6   -0.82    1.88
   1  10   6    1.44    1.35
   1  10   6    0.25    1.73
  -1  10  -6    2.03    0.73
  -1  10  -6   -2.49    1.72
  -1  10  -6    0.73    0.72
  -1  10  -6    2.12    1.51
   1 -10   6    0.66    1.69
   1 -10   6   -0.36    1.56
  -1 -10  -6    2.50    1.92
  -1 -10  -6    1.78    1.52
   1  10   7   92.29    7.79
   1  10   7  111.89    8.95
   1  10   7   96.30    7.43
   1  10   7   90.53    7.37
  -1  10  -7   95.28    4.73
  -1  10  -7   92.75    7.75
  -1  10  -7   86.94    4.12
  -1  10  -7   79.13    6.82
   1 -10   7  101.19    8.23
   1 -10   7  103.32    7.40
  -1 -10  -7   87.53    7.70
  -1 -10  -7   92.08    7.31
   1  10   8   10.78    2.42
   1  10   8   11.47    2.70
   1  10   8   13.50    2.30
   1  10   8    7.95    2.30
  -1  10  -8   13.58    1.12
  -1  10  -8   12.79    2.29
  -1  10  -8   10.67    0.94
  -1  10  -8   12.35    2.13
   1 -10   8   12.93    2.71
   1 -10   8   10.98    2.25
  -1 -10  -8   14.34    2.73
  -1 -10  -8    9.99    2.36
   1  10   9  106.89    8.30
   1  10   9  104.22    9.05
   1  10   9   94.83    7.78
   1  10   9   96.53    7.73
  -1  10  -9   95.86    7.30
  -1  10  -9   92.07    7.80
  -1  10  -9   83.04    3.07
   1 -10   9   93.07    8.14
  -1 -10  -9   98.94    8.19
   1 -10   9   91.55    6.99
  -1 -10  -9   76.22    6.79
   1  10  10   41.54    4.43
  -1  10 -10   36.41    4.28
   1  10  10   36.35    4.16
   1  10  10   44.13    5.08
  -1  10 -10   40.91    4.00
   1 -10  10   44.09    4.22
   1 -10  10   40.38    4.54
  -1 -10 -10   42.79    5.00
  -1 -10 -10   28.46    3.74
   1  10  11   93.58    8.03
  -1  10 -11  103.70    7.78
   1  10  11  102.05    8.31
  -1  10 -11   81.91    7.65
  -1 -10 -11   92.50    8.27
   1 -10  11   90.86    7.24
   1 -10  11  102.24    8.54
  -1 -10 -11   94.09    8.02
   1  10  12  117.52   10.30
  -1  10 -12  109.40    9.06
  -1  10 -12  164.88   12.38
   1 -10  12  118.67    9.40
  -1 -10 -12  146.38   10.95
   1  10  13   81.30    7.60
   1  10  13  104.28    9.61
   1  10  13  101.07    8.20
  -1  10 -13   89.56    8.19
  -1  10 -13   92.67    7.34
   1  10  14   65.73    6.47
   1  10  14   59.87    6.17
  -1  10 -14   68.64    5.88
   1  10  14   66.14    6.08
   1 -10  14   76.55    6.63
  -1  10 -15   49.34    5.24
   1  10  15   57.72    5.80
   1  10  15   46.42    6.08
   1  10  15   53.72    5.35
   1 -10  15   45.19    5.07
   1 -10  15   66.31    6.19
  -1 -10 -15   68.62    6.34
   1  10  16   60.65    7.83
   1  10  16   78.20    7.60
   1  10  16   87.60    7.83
   1 -10  16   85.96    7.14
   1 -10  16   96.73    8.43
  -1 -10 -16   82.70    7.91
  -1 -10 -16  102.60    8.68
   1  10  17   29.59    4.38
   1  10  17   24.28    3.73
   1  10  17   25.58    3.47
  -1  10 -17   23.53    3.53
   1 -10  17   25.50    3.52
  -1 -10 -17   30.04    3.95
   1 -10  17   28.18    3.77
  -1 -10 -17   29.77    4.00
   1  10  18   96.41    9.36
   1  10  18   89.59    8.53
   1  10  18   90.55    8.96
  -1  10 -18  116.79    9.96
  -1 -10 -18   94.05    9.13
   1 -10  18   89.78    8.87
  -1 -10 -18  102.03    9.08
   1  10  19   25.81    3.97
  -1  10 -19   25.74    3.41
   1  10  19   29.13    3.91
  -1  10 -19   29.36    4.08
   1 -10  19   29.45    4.13
  -1 -10 -19   24.76    3.98
  -1 -10 -19   25.84    3.70
   1  10  20  133.40   11.79
  -1  10 -20  136.91   12.01
   1  10  20  118.11   11.16
   1  10  20  106.49   12.13
   1  10  20  119.75   11.04
  -1  10 -20  119.50   10.32
   1 -10  20  132.16   11.83
  -1 -10 -20  146.65   12.60
  -1 -10 -20  109.64   10.26
   1  10  21   22.31    3.50
   1  10  21   18.18    3.47
   1  10  21    9.27    3.62
  -1  10 -21   30.30    4.40
   1  10  21   17.37    3.28
   1 -10  21   19.46    3.25
  -1 -10 -21   17.46    3.41
   1  11 -19   40.48    4.79
   1  11 -19   57.34    6.06
  -1  11  19   44.09    5.18
  -1  11  19   43.51    5.95
  -1  11  19   47.56    5.59
  -1  11  19   38.36    4.99
   1 -11 -19   40.97    5.53
   1 -11 -19   37.60    5.15
  -1 -11  19   40.93    4.91
  -1 -11  19   38.08    4.80
   1  11 -18  223.70   19.69
   1  11 -18  214.55   20.33
  -1  11  18  248.15   21.58
  -1  11  18  264.03   23.40
  -1  11  18  245.78   21.92
  -1  11  18  257.93   21.62
   1 -11 -18  292.97   23.90
   1 -11 -18  182.45   17.86
  -1 -11  18  247.80   20.72
  -1 -11  18  243.57   21.24
   1  11 -17   39.46    4.76
   1  11 -17   53.17    5.76
  -1  11  17   42.48    5.24
  -1  11  17   40.14    5.51
  -1  11  17   44.94    5.46
  -1  11  17   44.22    5.03
   1 -11 -17   43.27    5.11
   1 -11 -17   33.40    4.69
  -1 -11  17   42.54    5.17
  -1 -11  17   42.87    5.34
  -1  11  16  258.84   24.79
   1  11 -16  303.14   25.80
   1  11 -16  275.23   23.48
  -1  11  16  276.03   23.53
  -1  11  16  276.74   24.88
  -1 -11  16  291.89   25.31
  -1 -11  16  298.65   24.39
   1 -11 -16  312.49   26.07
  -1  11  15   94.61    9.69
   1  11 -15  120.52    9.81
  -1  11  15  111.62    9.56
  -1  11  15  111.82   10.18
  -1 -11  15  113.80   10.11
   1 -11 -15  117.08   10.32
  -1 -11  15   92.05    8.86
   1 -11 -15  110.90    9.79
  -1  11  14  244.61   20.36
   1  11 -14  196.65   16.68
  -1  11  14  206.10   18.49
  -1  11  14  243.60   19.07
  -1 -11  14  230.74   19.18
   1 -11 -14  207.89   18.10
   1 -11 -14  219.27   18.84
   1  11 -13   78.12    6.83
  -1  11  13   66.33    6.86
  -1  11  13   75.91    7.43
  -1  11  13   68.19    6.87
  -1 -11  13   84.81    7.72
   1 -11 -13   83.70    7.59
  -1  11  12  120.22   10.80
  -1  11  12  128.87   10.98
  -1  11  12  120.25   10.20
  -1  11  12  124.99   11.07
   1 -11 -12  178.40   13.06
   1  11 -11   94.55    8.30
  -1  11  11  104.94    9.07
  -1  11  11   92.94    8.17
  -1  11  11   84.93    7.63
  -1 -11  11   87.60    7.51
   1 -11 -11   74.36    7.39
   1  11 -10  102.14    8.74
  -1  11  10   99.67    8.69
  -1  11  10  103.68    8.86
  -1  11  10   98.25    8.25
  -1 -11  10   96.39    8.09
   1  11  -9  124.62   10.24
  -1  11   9  141.20   10.86
  -1  11   9  137.76   10.47
  -1  11   9  115.65    9.64
  -1 -11   9  104.07    8.73
   1  11  -8  229.63   17.43
   1  11  -8  200.62    8.91
  -1  11   8  197.46   16.09
  -1  11   8  192.94   15.23
  -1  11   8  208.81   16.43
  -1 -11   8  193.06   14.95
   1  11  -7  255.29   13.50
   1  11  -7  308.10   23.95
   1  11  -7  264.64   20.88
   1  11  -7  271.04   14.00
  -1  11   7  300.16   22.23
  -1  11   7  297.14   23.01
   1 -11  -7  280.88   22.84
   1 -11  -7  264.98   21.50
  -1 -11   7  293.61   23.42
  -1 -11   7  300.79   22.11
  -1  11   6   97.25    8.28
   1  11  -6   98.72    8.49
   1  11  -6   85.17    4.73
   1  11  -6  104.05    8.09
  -1  11   6  102.81    7.99
   1 -11  -6   94.55    8.19
  -1 -11   6   95.15    8.26
  -1 -11   6  103.99    7.97
  -1  11   5  179.60   13.72
   1  11  -5  168.93   13.52
   1  11  -5  181.99   13.30
  -1  11   5  170.14   12.56
   1 -11  -5  145.47   12.01
   1 -11  -5  172.58   13.87
  -1 -11   5  177.17   13.89
  -1 -11   5  161.14   12.17
  -1  11   4   55.75    5.54
   1  11  -4   55.60    5.53
   1  11  -4   51.01    3.57
   1  11  -4   54.15    3.95
   1  11  -4   60.33    5.42
  -1  11   4   50.12    5.17
  -1  11   4   58.64    5.11
   1 -11  -4   63.79    5.99
  -1 -11   4   57.06    5.62
  -1 -11   4   55.35    4.89
   1 -11  -4   53.20    5.03
   1  11  -3  176.15   10.79
   1  11  -3  167.56   13.48
  -1  11   3  141.54   12.21
   1  11  -3  173.06   13.15
  -1  11   3  182.75   13.49
  -1  11   3  163.34   11.95
   1 -11  -3  165.38   13.54
  -1 -11   3  176.36   14.04
   1 -11  -3  162.04   12.37
  -1 -11   3  182.62   13.02
   1  11  -2    4.86    1.50
   1  11  -2    6.83    2.11
   1  11  -2    6.32    2.22
   1  11  -2    3.58    1.58
  -1  11   2    6.76    1.72
  -1  11   2    3.23    2.10
  -1  11   2    8.74    2.12
   1 -11  -2    8.50    2.38
  -1 -11   2    6.30    2.25
   1 -11  -2    7.56    1.97
  -1 -11   2    4.11    1.92
   1  11  -1  255.15   16.72
   1  11  -1  257.05   20.91
   1  11  -1  230.46   18.99
   1  11  -1  294.89   19.61
  -1  11   1  272.88   18.26
  -1  11   1  292.23   22.08
  -1  11   1  268.99   20.30
   1 -11  -1  269.59   22.02
  -1 -11   1  254.91   20.95
   1 -11  -1  256.21   19.26
  -1 -11   1  279.74   20.39
   1  11   0    5.80    1.68
   1  11   0    2.92    1.20
  -1  11   0    3.76    1.95
   1  11   0    1.66    1.78
  -1  11   0    3.48    1.76
  -1  11   0    4.36    1.54
   1 -11   0    6.23    2.23
  -1 -11   0    4.79    2.06
   1 -11   0    4.58    1.75
  -1 -11   0    4.16    1.81
   1  11   1  398.26   31.38
   1  11   1  386.43   26.74
   1  11   1  317.17   26.84
   1  11   1  378.54   29.54
  -1  11  -1  350.62   27.77
  -1  11  -1  390.25   25.41
  -1  11  -1  378.55   30.43
  -1  11  -1  346.42   24.46
  -1 -11  -1  370.54   30.76
   1 -11   1  365.09   27.90
  -1 -11  -1  355.02   27.95
  -1  11  -2   17.44    2.05
   1  11   2   18.88    2.70
   1  11   2   15.33    2.22
   1  11   2   12.50    2.49
  -1  11  -2   17.09    2.24
  -1  11  -2   16.30    2.56
   1 -11   2   16.77    2.74
   1 -11   2   16.75    2.97
  -1 -11  -2   16.00    2.56
   1  11   3  288.39   20.90
   1  11   3  289.01   23.55
   1  11   3  305.20   23.22
   1  11   3  371.27   26.48
  -1  11  -3  259.88   17.36
  -1  11  -3  284.52   23.13
  -1  11  -3  297.03   22.77
   1 -11   3  305.18   24.45
  -1 -11  -3  328.46   25.81
   1 -11   3  283.53   21.66
   1  11   4   42.66    4.59
   1  11   4   29.12    4.22
   1  11   4   41.20    4.20
  -1  11  -4   36.40    4.00
   1  11   4   43.94    4.21
  -1  11  -4   34.88    3.92
  -1  11  -4   42.19    3.18
  -1  11  -4   41.03    3.16
  -1 -11  -4   44.24    4.64
   1 -11   4   44.26    4.70
   1 -11   4   40.99    4.13
  -1 -11  -4   36.69    4.14
   1  11   5  288.98   22.85
   1  11   5  305.23   22.07
   1  11   5  214.23   20.32
  -1  11  -5  282.23   23.14
  -1  11  -5  339.57   19.28
  -1  11  -5  277.89   21.50
  -1 -11  -5  291.75   23.86
   1 -11   5  295.15   21.80
  -1 -11  -5  275.10   21.66
   1  11   6  165.45   13.15
   1  11   6  146.74   11.74
   1  11   6  212.90   16.22
  -1  11  -6  166.93   12.56
  -1  11  -6  170.05   13.46
   1 -11   6  152.38   11.66
  -1 -11  -6  156.25   12.37
   1  11   7  154.76   12.38
   1  11   7  147.84   11.29
  -1  11  -7  137.75    6.95
  -1  11  -7  163.92   12.79
  -1  11  -7  152.21   11.51
  -1  11  -7  142.49    7.59
   1 -11   7  151.30   10.98
  -1 -11  -7  144.42   11.43
   1  11   8  262.48   20.82
   1  11   8  231.62   18.42
  -1  11  -8  245.86   18.98
  -1  11  -8  258.54   20.72
   1 -11   8  243.75   18.48
   1  11   9   67.98    6.29
   1  11   9   64.00    5.80
  -1  11  -9   55.34    5.21
   1  11   9   61.30    5.67
  -1  11  -9   68.98    6.29
  -1  11  -9   54.49    2.36
  -1  11  -9   57.54    2.51
   1 -11   9   61.91    5.32
   1  11  10  214.99   17.18
  -1  11 -10  210.74   16.55
   1  11  10  198.60   16.25
   1 -11  10  235.00   17.18
   1  11  11  103.50    8.54
  -1  11 -11  104.52    8.26
   1 -11  11  100.47    8.28
  -1 -11 -11  107.48    9.11
   1 -11  11   97.41    8.73
   1  11  12  137.98   11.76
   1  11  12  137.14   11.29
   1 -11  12  134.54   11.72
   1 -11  12  139.46   10.95
  -1 -11 -12  125.66   11.27
  -1 -11 -12  165.97   12.72
   1  11  13   64.25    6.80
   1  11  13   55.36    5.75
   1  11  13   48.22    5.01
   1 -11  13   37.83    4.21
   1 -11  13   53.13    5.55
  -1 -11 -13   59.71    5.71
  -1 -11 -13   35.16    4.51
   1  11  14   89.89    9.19
  -1  11 -14  117.54   11.03
   1  11  14  122.70   10.89
   1  11  14  121.38   10.11
   1 -11  14  121.69    9.91
  -1 -11 -14  138.83   11.70
   1 -11  14  123.53   10.79
  -1 -11 -14  147.44   12.02
   1  11  15   67.64    6.83
  -1  11 -15   71.49    6.94
   1  11  15   66.50    6.80
   1  11  15   46.39    6.81
   1  11  15   73.52    6.76
  -1 -11 -15   83.89    7.53
   1 -11  15   79.93    7.37
  -1 -11 -15   48.08    5.83
   1  11  16  148.75   12.53
  -1  11 -16  125.82   11.47
   1  11  16  134.76   11.81
   1  11  16   94.92   11.03
   1  11  16  129.40   11.03
  -1  11 -16  123.17   10.69
   1 -11  16  127.11   11.58
  -1 -11 -16  135.50   11.67
  -1 -11 -16  127.14   11.19
   1  11  17   21.11    3.61
  -1  11 -17   14.21    2.72
   1  11  17   19.10    3.36
   1  11  17   17.10    3.16
  -1  11 -17   13.41    3.29
  -1 -11 -17   23.14    3.57
   1 -11  17   18.53    3.25
   1  11  18  127.28   11.25
   1  11  18  104.80   10.95
   1  11  18  114.12   10.71
   1  11  18  105.94    9.64
  -1  11 -18  104.40    9.42
  -1  11 -18  113.42   10.81
   1 -11  18  122.34   10.26
   1 -11  18  108.25   10.15
  -1 -11 -18  118.94   10.76
  -1 -11 -18   98.57    9.80
   1  11  19   19.01    3.67
   1  11  19   17.31    4.28
   1  11  19   24.74    3.85
   1  11  19   16.18    3.56
  -1  11 -19   23.97    3.60
  -1  11 -19   30.65    4.20
   1 -11  19   21.80    3.67
   1 -11  19   24.51    4.23
  -1 -11 -19   26.45    3.85
  -1 -11 -19   13.31    3.10
   1  12 -18   39.37    5.21
  -1  12  18   47.06    5.54
  -1  12  18   51.41    5.84
   1 -12 -18   44.34    5.37
  -1 -12  18   27.77    4.47
  -1  12  17   60.38    6.58
   1  12 -17   52.41    5.89
   1  12 -17   63.37    6.19
  -1  12  17   67.81    6.67
  -1  12  17   43.41    5.78
  -1  12  17   53.17    5.93
   1 -12 -17   61.71    6.35
  -1 -12  17   51.58    5.91
  -1 -12  17   43.03    5.83
   1  12 -16  124.65   10.86
   1  12 -16  136.45   12.04
  -1  12  16  127.82   11.51
  -1  12  16  105.81   11.36
  -1  12  16  124.77   11.71
  -1  12  16  108.36   10.98
   1 -12 -16  129.68   11.66
   1 -12 -16  162.26   13.45
  -1 -12  16  128.25   11.24
  -1 -12  16  127.02   11.70
   1  12 -15   79.97    7.65
   1  12 -15   83.81    8.60
  -1  12  15   91.31    8.82
  -1  12  15   91.47    9.32
  -1  12  15   86.24    8.80
  -1  12  15   98.13    8.90
   1 -12 -15   96.78    9.09
   1 -12 -15   75.10    7.83
  -1 -12  15  120.03    9.55
  -1 -12  15   96.29    8.97
  -1  12  14  202.54   18.53
   1  12 -14  230.25   20.21
   1  12 -14  203.45   17.69
  -1  12  14  242.54   20.57
  -1  12  14  228.84   20.80
  -1  12  14  232.89   19.36
   1 -12 -14  230.10   19.88
  -1 -12  14  248.05   19.99
  -1 -12  14  240.63   20.55
   1  12 -13   71.28    6.83
   1  12 -13   89.46    8.20
  -1  12  13   78.65    7.50
  -1  12  13   70.80    7.57
  -1  12  13   70.37    7.26
  -1  12  13   85.90    7.68
   1 -12 -13   81.48    7.63
   1 -12 -13   81.50    7.72
  -1 -12  13   65.67    6.78
  -1 -12  13   81.77    7.73
   1  12 -12  352.86   30.70
   1  12 -12  322.55   29.97
  -1  12  12  374.45   32.36
  -1  12  12  321.85   30.70
  -1  12  12  352.08   31.72
  -1  12  12  362.47   31.14
   1 -12 -12  363.02   32.28
   1 -12 -12  434.24   34.49
  -1 -12  12  367.59   30.63
  -1 -12  12  367.35   32.31
   1  12 -11   56.18    5.67
   1  12 -11   71.66    6.77
  -1  12  11   62.24    6.26
  -1  12  11   61.93    6.54
  -1  12  11   59.73    6.23
  -1  12  11   58.75    5.78
   1 -12 -11   55.15    6.19
   1 -12 -11   56.18    6.16
  -1 -12  11   51.47    5.51
  -1 -12  11   66.23    6.55
  -1  12  10  361.14   30.57
   1  12 -10  370.58   31.05
   1  12 -10  305.97   26.10
  -1  12  10  343.48   28.68
   1 -12 -10  296.45   26.91
   1 -12 -10  346.79   29.78
  -1 -12  10  383.32   31.68
  -1  12   9   11.74    2.69
   1  12  -9   14.11    1.00
   1  12  -9   16.83    2.93
   1 -12  -9   14.98    3.04
  -1 -12   9   17.30    3.10
   1 -12  -9   17.21    3.15
   1  12  -8  355.76   18.98
   1  12  -8  327.25   18.31
  -1  12   8  439.13   34.32
   1  12  -8  351.57   29.88
  -1  12   8  397.75   32.30
   1 -12  -8  435.97   35.17
   1 -12  -8  394.47   32.96
  -1 -12   8  439.49   35.70
  -1  12   7   13.84    2.90
   1  12  -7   13.33    1.36
   1  12  -7    9.22    2.38
  -1  12   7   12.83    2.53
  -1  12   7   18.81    2.89
  -1 -12   7   17.90    3.09
   1 -12  -7   10.61    2.75
  -1  12   6  736.09   71.48
   1  12  -6  733.71   71.46
  -1  12   6  859.90   81.01
  -1  12   6  756.23   71.51
  -1 -12   6  824.12   80.17
   1 -12  -6  830.80   80.25
  -1  12   5    2.08    1.89
   1  12  -5    0.57    0.90
   1  12  -5    1.05    1.08
  -1  12   5    0.52    1.65
  -1 -12   5    4.39    2.32
   1 -12  -5    2.11    1.67
   1  12  -4  741.63   55.23
   1  12  -4  668.84   54.48
  -1  12   4  777.53   71.69
  -1  12   4  741.67   66.03
  -1  12   4  771.87   70.91
  -1 -12   4  775.45   74.24
   1  12  -3   13.41    1.80
   1  12  -3   15.14    2.20
  -1  12   3   10.85    2.42
  -1  12   3   13.38    2.44
  -1  12   3   12.57    2.65
   1  12  -2  651.82   50.16
   1  12  -2  678.74   54.22
  -1  12   2  637.17   54.08
  -1  12   2  679.66   58.41
   1  12  -1    0.43    1.36
   1  12  -1    1.20    1.44
  -1  12   1    3.44    1.67
  -1  12   1    3.73    1.74
   1  12   0  627.20   49.38
   1  12   0  632.82   53.10
  -1  12   0  657.38   53.10
  -1  12   0  593.56   48.33
   1 -12   0  597.66   53.47
   1  12   1   -0.76    1.64
   1  12   1   -0.38    1.47
  -1  12  -1    1.80    1.65
  -1  12  -1    1.06    1.09
   1 -12   1    2.15    1.56
  -1  12  -2  549.83   43.24
   1  12   2  573.18   46.71
   1  12   2  656.69   54.85
  -1  12  -2  560.31   42.74
   1 -12   2  619.36   52.98
   1 -12   2  607.56   54.93
   1  12   3   10.13    2.22
   1  12   3   10.04    2.05
  -1  12  -3   10.78    1.61
   1  12   3   11.69    2.62
  -1  12  -3   11.50    1.91
   1 -12   3   12.45    2.80
   1 -12   3   11.75    2.45
  -1 -12  -3    8.57    2.52
   1  12   4  469.41   42.43
   1  12   4  447.74   35.96
  -1  12  -4  424.76   29.30
   1  12   4  428.81   36.94
  -1  12  -4  485.33   34.07
   1 -12   4  477.41   41.02
   1 -12   4  490.87   39.17
  -1 -12  -4  436.75   39.59
   1  12   5    1.38    1.57
   1  12   5    0.06    1.91
  -1  12  -5    0.78    1.03
   1  12   5    0.92    1.50
  -1  12  -5   -0.48    1.18
   1 -12   5    1.09    2.06
   1 -12   5   -0.79    1.64
  -1 -12  -5    1.42    1.63
   1  12   6  307.88   25.23
   1  12   6  344.71   26.57
   1 -12   6  365.60   29.75
   1 -12   6  317.70   25.33
  -1 -12  -6  320.75   27.26
   1  12   7    3.48    2.53
   1  12   7    3.33    1.96
  -1  12  -7    3.04    0.90
   1  12   7    6.58    1.99
   1 -12   7    0.85    2.14
  -1 -12  -7    3.63    2.14
   1 -12   7    0.05    1.81
  -1  12  -8  220.47   18.93
   1  12   8  239.76   18.54
  -1  12  -8  196.07   10.54
   1  12   8  233.86   18.30
   1 -12   8  249.13   18.47
   1 -12   8  239.85   19.53
  -1 -12  -8  234.57   19.39
  -1 -12  -8  227.29   18.26
   1  12   9   13.36    3.06
  -1  12  -9   10.95    1.00
   1  12   9   15.14    2.93
  -1  12  -9   11.45    1.01
  -1  12  -9   13.70    3.08
  -1 -12  -9   15.41    2.93
   1 -12   9   15.17    3.12
  -1 -12  -9    9.83    2.61
   1  12  10  142.43   12.40
   1  12  10  142.68   11.95
   1  12  10  130.37   13.03
  -1  12 -10  145.39   12.84
  -1 -12 -10  153.68   12.92
   1 -12  10  146.10   12.55
  -1 -12 -10  159.29   12.68
   1  12  11   20.07    3.47
  -1  12 -11   12.51    3.44
   1  12  11   18.27    3.28
   1  12  11   18.33    3.84
   1  12  11   15.98    3.04
  -1  12 -11   20.66    3.01
   1 -12  11   19.90    3.40
  -1 -12 -11   17.33    3.13
  -1 -12 -11   21.41    3.28
   1  12  12   81.63    8.18
  -1  12 -12   76.11    8.18
   1  12  12   80.80    8.08
   1  12  12  120.65   10.59
   1  12  12   82.10    7.82
  -1  12 -12   85.81    7.64
   1 -12  12   84.16    7.95
  -1 -12 -12   90.05    8.50
  -1 -12 -12   77.15    7.67
   1  12  13   22.05    3.66
  -1  12 -13   17.75    3.28
   1  12  13   19.69    3.55
   1  12  13   15.79    3.66
   1  12  13   18.24    2.96
  -1  12 -13   18.87    3.43
   1 -12  13   22.68    3.57
  -1 -12 -13   20.33    3.42
  -1 -12 -13   24.66    3.58
   1  12  14   76.67    7.52
  -1  12 -14   60.98    6.66
   1  12  14   62.01    6.46
  -1  12 -14   67.26    6.36
   1  12  14   65.71    6.45
   1 -12  14   65.81    6.34
   1 -12  14   69.47    6.95
  -1 -12 -14   68.56    6.95
  -1 -12 -14   57.61    6.37
   1  12  15   15.47    2.96
  -1  12 -15   22.66    3.10
   1  12  15   19.08    3.48
   1  12  15   15.54    2.96
  -1  12 -15   12.44    3.16
  -1 -12 -15   17.59    3.33
   1 -12  15   14.35    3.08
  -1 -12 -15   11.24    2.97
   1  12  16   20.87    3.54
   1  12  16   20.55    4.03
   1  12  16   21.31    3.71
   1  12  16   24.54    3.59
  -1  12 -16   21.58    3.19
  -1  12 -16   23.81    3.85
   1 -12  16   23.19    3.47
   1 -12  16   23.29    3.77
  -1 -12 -16   21.01    3.64
   1  12  17   22.01    3.91
   1  12  17   18.62    3.73
   1  12  17   24.57    3.89
   1  12  17   28.69    3.92
  -1  12 -17   26.68    3.53
  -1  12 -17   29.24    4.22
   1 -12  17   14.79    2.86
   1 -12  17   22.04    3.85
  -1 -12 -17   26.71    3.79
  -1  12 -18    4.29    2.20
   1 -12  18    5.03    2.09
  -1  13  16   -0.63    2.02
  -1 -13  16    1.48    1.70
  -1  13  15  121.33   12.04
   1  13 -15  107.82   10.80
   1  13 -15  124.25   11.21
  -1  13  15  128.50   11.75
  -1  13  15  121.82   12.90
  -1  13  15  119.26   10.89
   1 -13 -15  143.97   12.50
  -1 -13  15   94.71    9.71
  -1 -13  15  132.37   12.15
   1  13 -14    5.77    2.26
   1  13 -14    3.33    2.31
  -1  13  14    9.34    3.05
  -1  13  14    2.34    2.56
  -1  13  14    6.27    2.68
  -1  13  14    4.98    2.52
   1 -13 -14    4.52    2.44
   1 -13 -14    4.85    2.44
  -1 -13  14    5.07    2.21
  -1 -13  14    7.15    2.76
  -1  13  13  163.83   14.56
   1  13 -13  188.64   15.60
   1  13 -13  168.16   14.21
  -1  13  13  180.63   15.39
  -1  13  13  135.57   13.75
  -1  13  13  158.17   14.28
   1 -13 -13  166.92   14.80
  -1 -13  13  132.94   12.44
  -1 -13  13  181.90   15.67
   1  13 -12    1.50    1.60
   1  13 -12    1.99    2.04
  -1  13  12    2.92    2.15
  -1  13  12    1.76    1.91
  -1  13  12   -0.77    2.07
  -1  13  12    1.88    1.88
   1 -13 -12   -0.66    2.13
   1 -13 -12    0.80    1.77
  -1 -13  12    0.75    1.74
  -1 -13  12    0.07    2.03
   1  13 -11  297.21   26.02
   1  13 -11  289.27   26.74
  -1  13  11  331.56   29.06
  -1  13  11  274.27   26.37
  -1  13  11  339.78   28.80
  -1  13  11  293.76   26.17
   1 -13 -11  338.43   29.29
   1 -13 -11  256.43   24.60
  -1 -13  11  340.49   27.37
  -1 -13  11  351.19   29.62
  -1  13  10    2.29    2.11
   1  13 -10    3.12    2.15
   1  13 -10   -0.05    0.21
   1  13 -10    1.94    1.68
  -1  13  10   -0.70    1.92
  -1  13  10   -0.60    1.92
  -1  13  10   -0.48    2.22
   1 -13 -10   -0.61    1.76
  -1 -13  10   -1.52    1.90
  -1 -13  10    2.73    1.91
   1 -13 -10   -1.00    1.92
  -1  13   9  380.85   33.68
   1  13  -9  413.43   36.13
   1  13  -9  380.46   32.31
  -1  13   9  412.13   36.60
  -1  13   9  390.54   33.76
  -1  13   9  386.80   33.68
   1 -13  -9  333.70   31.11
   1 -13  -9  407.02   35.42
  -1 -13   9  364.90   31.46
  -1 -13   9  380.17   33.77
   1  13  -8    1.36    0.59
   1  13  -8    6.80    2.37
  -1  13   8    2.64    1.77
   1  13  -8    3.71    2.02
  -1  13   8    1.83    2.13
  -1  13   8    1.99    1.89
   1 -13  -8    1.56    2.12
  -1 -13   8    1.85    2.13
  -1 -13   8    2.67    1.68
   1 -13  -8    1.42    1.89
  -1  13   7  459.47   39.28
   1  13  -7  422.37   38.04
   1  13  -7  362.15   22.89
   1  13  -7  397.15   34.93
  -1  13   7  438.69   36.52
  -1  13   7  429.03   36.18
   1 -13  -7  377.97   35.07
  -1 -13   7  391.31   33.69
  -1 -13   7  448.18   38.74
  -1  13   6    7.64    2.11
   1  13  -6    0.74    2.38
   1  13  -6    3.15    1.06
   1  13  -6    3.32    1.22
   1  13  -6    8.65    2.12
  -1  13   6    7.39    2.36
  -1  13   6    4.03    2.09
  -1  13   6    6.29    2.17
  -1 -13   6    5.21    2.36
   1 -13  -6    4.63    2.16
  -1 -13   6    4.55    2.26
   1 -13  -6    6.03    2.24
   1  13  -5  339.77   22.99
   1  13  -5  378.51   33.41
  -1  13   5  370.10   32.18
   1  13  -5  337.94   29.85
  -1  13   5  363.63   30.61
  -1  13   5  367.85   29.51
   1 -13  -5  398.79   34.29
  -1 -13   5  379.45   33.25
   1 -13  -5  377.52   31.24
  -1 -13   5  365.12   30.05
  -1  13   4    1.88    1.87
   1  13  -4    8.43    2.18
   1  13  -4    3.69    1.44
   1  13  -4    2.87    1.57
   1  13  -4    3.47    2.06
  -1  13   4    3.23    2.12
  -1  13   4    6.88    1.88
  -1  13   4    5.47    1.80
  -1 -13   4    1.15    2.40
   1 -13  -4    1.58    2.36
   1 -13  -4    4.74    2.13
  -1 -13   4    4.47    2.17
  -1  13   3  454.67   38.44
   1  13  -3  468.70   41.82
   1  13  -3  455.25   31.85
   1  13  -3  373.25   29.86
   1  13  -3  417.68   37.14
  -1  13   3  440.30   39.55
  -1  13   3  469.77   36.89
  -1  13   3  442.38   36.71
  -1 -13   3  486.82   42.71
   1 -13  -3  478.12   42.19
   1 -13  -3  418.72   36.82
  -1 -13   3  451.46   38.07
  -1  13   2    9.65    2.33
   1  13  -2    7.73    2.67
   1  13  -2    5.51    1.62
   1  13  -2    5.36    1.84
   1  13  -2    7.23    2.44
  -1  13   2    6.89    2.42
  -1  13   2    5.07    1.69
  -1  13   2    8.95    2.01
  -1 -13   2   10.70    2.86
   1 -13  -2    4.41    2.10
   1 -13  -2    5.09    2.18
  -1 -13   2    2.61    2.06
  -1  13   1  445.18   39.70
   1  13  -1  510.26   45.50
   1  13  -1  518.26   37.54
   1  13  -1  473.48   37.60
   1  13  -1  432.14   39.63
  -1  13   1  504.66   44.83
  -1  13   1  484.62   38.20
  -1  13   1  489.65   39.92
  -1 -13   1  408.33   40.08
   1 -13  -1  484.57   44.55
   1 -13  -1  454.20   39.97
  -1 -13   1  471.54   40.30
   1  13   0   23.73    3.37
   1  13   0   20.22    2.84
  -1  13   0   21.27    3.16
   1  13   0   23.62    3.32
  -1  13   0   18.26    3.25
  -1  13   0   23.57    2.89
  -1  13   0   22.13    3.11
  -1 -13   0   25.65    3.82
   1 -13   0   22.57    3.66
   1 -13   0   20.50    3.40
  -1 -13   0   23.46    3.43
   1  13   1  441.86   38.85
   1  13   1  411.00   32.16
   1  13   1  445.54   36.18
   1  13   1  384.41   34.32
  -1  13  -1  388.72   33.61
  -1  13  -1  448.45   32.47
  -1  13  -1  442.54   38.72
  -1  13  -1  401.88   31.24
  -1 -13  -1  470.16   40.36
   1 -13   1  397.63   33.87
  -1 -13  -1  403.50   34.69
  -1  13  -2   29.61    3.14
   1  13   2   31.68    4.11
   1  13   2   30.66    3.38
   1  13   2   22.04    3.73
  -1  13  -2   35.85    3.83
  -1  13  -2   31.80    3.72
   1 -13   2   29.04    4.05
   1 -13   2   34.73    4.38
  -1 -13  -2   29.54    3.84
  -1  13  -3  321.71   26.20
   1  13   3  368.20   30.34
   1  13   3  326.41   24.89
   1  13   3  299.53   25.97
   1  13   3  322.76   26.69
  -1  13  -3  333.71   29.12
  -1  13  -3  323.79   22.33
  -1  13  -3  314.79   23.53
  -1 -13  -3  342.26   29.66
   1 -13   3  339.21   29.06
   1 -13   3  305.12   25.39
  -1 -13  -3  310.92   26.30
  -1  13  -4   35.10    4.38
   1  13   4   38.48    4.33
   1  13   4   40.32    4.26
   1  13   4   37.40    4.52
   1  13   4   38.77    4.46
  -1  13  -4   38.82    5.11
  -1  13  -4   43.51    3.59
  -1  13  -4   39.00    3.80
  -1 -13  -4   44.61    5.22
   1 -13   4   38.14    4.61
   1 -13   4   42.08    4.62
   1  13   5  268.56   21.43
   1  13   5  296.02   24.33
   1  13   5  247.18   21.22
   1  13   5  313.53   25.66
  -1  13  -5  266.79   16.85
  -1  13  -5  260.85   23.18
  -1  13  -5  283.89   22.42
   1 -13   5  277.96   23.74
  -1 -13  -5  264.42   23.04
   1 -13   5  271.09   21.82
  -1 -13  -5  261.86   22.11
  -1  13  -6   46.78    4.96
   1  13   6   41.77    4.95
   1  13   6   48.58    5.16
   1  13   6   45.07    5.31
   1  13   6   41.43    4.77
  -1  13  -6   54.10    5.84
  -1  13  -6   50.59    3.58
  -1  13  -6   48.51    3.75
  -1 -13  -6   48.10    5.28
   1 -13   6   44.46    5.14
   1 -13   6   46.85    4.92
  -1 -13  -6   48.43    5.40
   1  13   7  270.32   23.25
  -1  13  -7  299.01   25.34
   1  13   7  269.52   21.75
   1  13   7  297.54   23.69
  -1  13  -7  289.31   22.81
  -1  13  -7  219.88   14.65
   1 -13   7  275.39   22.15
  -1 -13  -7  304.09   24.65
   1 -13   7  265.53   23.28
  -1 -13  -7  269.29   22.82
   1  13   8   36.04    4.47
  -1  13  -8   44.40    5.28
   1  13   8   36.68    4.91
   1  13   8   43.37    4.69
  -1  13  -8   36.28    4.39
  -1  13  -8   31.93    2.23
   1 -13   8   36.72    4.29
  -1 -13  -8   39.00    4.81
   1 -13   8   35.75    4.77
  -1 -13  -8   43.88    4.76
   1  13   9  196.68   16.55
   1  13   9  178.99   16.56
   1  13   9  186.05   15.39
   1  13   9  172.88   14.95
  -1  13  -9  165.54   14.85
  -1  13  -9  180.23   15.80
   1 -13   9  181.72   14.62
   1 -13   9  174.15   15.70
  -1 -13  -9  175.06   15.43
  -1 -13  -9  194.21   15.64
   1  13  10   55.62    6.28
   1  13  10   61.48    7.22
   1  13  10   61.78    6.15
   1  13  10   64.19    6.50
  -1  13 -10   60.46    6.18
  -1  13 -10   68.27    6.95
   1 -13  10   59.53    5.80
   1 -13  10   65.70    6.88
  -1 -13 -10   59.94    6.38
  -1 -13 -10   47.25    5.56
   1  13  11  142.66   12.15
   1  13  11  125.84   12.79
   1  13  11  138.08   12.16
   1  13  11  142.59   12.42
  -1  13 -11  138.13   11.44
  -1  13 -11  146.57   13.01
   1 -13  11  125.82   11.06
   1 -13  11  149.30   12.85
  -1 -13 -11  161.39   13.36
  -1 -13 -11  101.28   10.55
   1  13  12   45.63    5.60
   1  13  12   31.96    5.23
   1  13  12   43.02    4.98
   1  13  12   35.77    4.91
  -1  13 -12   39.20    4.61
  -1  13 -12   42.21    5.44
   1 -13  12   43.30    4.75
   1 -13  12   37.60    5.25
  -1 -13 -12   41.17    4.97
  -1 -13 -12   50.66    5.27
   1  13  13  113.76   10.20
  -1  13 -13   94.51    9.85
   1  13  13  107.08    9.97
  -1  13 -13   94.01    8.89
   1  13  13   96.29    9.03
   1 -13  13  100.05    9.13
   1 -13  13  117.78   10.64
  -1 -13 -13  105.95   10.22
  -1 -13 -13   87.43    9.19
   1  13  14   35.87    4.95
   1  13  14   36.96    5.79
   1  13  14   32.51    4.75
   1  13  14   36.12    4.55
  -1  13 -14   34.00    4.61
  -1  13 -14   42.25    5.31
   1 -13  14   34.45    4.42
   1 -13  14   40.71    5.20
  -1 -13 -14   42.14    5.33
  -1 -13 -14   40.69    5.16
   1  13  15   42.28    5.12
   1  13  15   29.42    4.98
   1  13  15   37.99    5.14
   1  13  15   39.98    4.91
  -1  13 -15   38.80    4.42
  -1  13 -15   28.37    4.49
   1 -13  15   29.13    4.26
   1 -13  15   40.32    5.47
  -1 -13 -15   35.27    4.77
  -1 -13 -15   31.20    4.80
   1  13  16    9.27    2.75
   1  13  16   10.19    3.14
   1 -13  16    9.54    2.92
  -1 -13 -16   15.49    3.18
   1  14 -13   56.01    5.92
   1  14 -13   70.94    7.22
  -1  14  13   59.55    6.58
  -1  14  13   48.23    6.75
  -1  14  13   55.60    6.54
  -1  14  13   57.19    6.29
   1 -14 -13   50.22    6.64
   1 -14 -13   46.83    5.93
  -1 -14  13   49.39    5.59
  -1 -14  13   62.70    6.59
   1  14 -12   50.39    6.27
   1  14 -12   58.30    6.35
  -1  14  12   58.04    6.26
  -1  14  12   63.05    7.39
  -1  14  12   54.56    6.20
  -1  14  12   53.96    6.14
   1 -14 -12   57.85    6.46
   1 -14 -12   37.43    5.37
  -1 -14  12   51.87    5.77
  -1 -14  12   55.64    6.46
  -1  14  11   31.69    4.14
   1  14 -11   31.19    4.67
   1  14 -11   26.29    3.96
  -1  14  11   31.40    4.51
  -1  14  11   28.83    4.39
  -1  14  11   37.22    4.62
   1 -14 -11   29.33    4.19
   1 -14 -11   35.60    4.99
  -1 -14  11   29.06    3.81
  -1 -14  11   36.50    4.74
  -1  14  10   35.49    4.39
   1  14 -10   24.90    4.22
   1  14 -10   29.21    3.87
  -1  14  10   23.67    4.14
  -1  14  10   24.04    3.76
  -1  14  10   29.79    4.28
   1 -14 -10   33.16    4.46
   1 -14 -10   31.11    4.48
  -1 -14  10   33.15    4.15
  -1 -14  10   33.64    4.77
  -1  14   9   12.88    2.84
   1  14  -9   19.55    3.24
   1  14  -9   12.11    1.16
   1  14  -9   10.70    1.16
   1  14  -9   14.20    2.71
  -1  14   9   16.97    3.16
  -1  14   9   14.21    2.93
  -1  14   9   13.99    3.00
  -1 -14   9   14.92    3.07
   1 -14  -9   12.51    2.92
  -1 -14   9   12.80    2.70
   1 -14  -9   15.56    3.14
  -1  14   8   61.79    6.52
   1  14  -8   75.30    7.70
   1  14  -8   72.13    6.96
  -1  14   8   70.98    6.88
  -1  14   8   64.61    6.71
  -1  14   8   67.48    6.97
   1 -14  -8   69.44    6.96
  -1 -14   8   62.86    6.42
  -1 -14   8   76.30    7.56
   1  14  -7    1.53    0.96
   1  14  -7    5.43    2.33
   1  14  -7    1.53    1.65
   1  14  -7    1.32    0.85
  -1  14   7    2.85    2.15
  -1  14   7    0.26    2.04
  -1  14   7    1.44    1.38
   1 -14  -7    0.59    2.10
  -1 -14   7    1.49    2.01
  -1 -14   7    3.96    1.92
   1  14  -6  130.81    8.18
   1  14  -6  146.68   12.68
   1  14  -6  148.55   12.07
   1  14  -6  121.63    8.03
  -1  14   6  140.72   12.23
   1 -14  -6  134.22   12.11
  -1 -14   6  135.72   12.44
   1 -14  -6  121.91   11.13
  -1 -14   6  128.25   11.08
   1  14  -5    1.19    1.09
   1  14  -5   -1.11    2.03
   1  14  -5   -1.43    1.53
   1  14  -5    0.44    1.13
  -1  14   5    0.48    1.52
  -1  14   5   -0.53    2.11
  -1  14   5    2.84    2.01
   1 -14  -5    1.46    2.13
  -1 -14   5   -2.25    1.87
   1 -14  -5    1.99    2.05
  -1 -14   5    2.43    1.96
   1  14  -4  134.38    8.93
   1  14  -4  160.46   13.59
   1  14  -4  111.85   10.34
   1  14  -4  149.05   10.01
  -1  14   4  138.42   12.11
  -1  14   4  146.46   12.62
  -1  14   4  143.20   12.09
   1 -14  -4  138.68   12.35
  -1 -14   4  136.00   12.78
   1 -14  -4  134.65   11.46
  -1 -14   4  121.49   11.16
  -1  14   3   15.12    2.77
   1  14  -3   10.23    2.93
   1  14  -3   10.26    1.95
   1  14  -3   11.29    2.37
   1  14  -3   12.28    2.56
  -1  14   3    7.79    2.87
  -1  14   3   14.51    2.88
  -1  14   3   12.08    2.42
  -1 -14   3   14.36    3.16
   1 -14  -3   11.21    2.77
   1 -14  -3   11.05    2.55
  -1 -14   3    7.17    2.39
  -1  14   2  125.20   10.47
   1  14  -2  113.52   10.75
   1  14  -2  117.04    8.52
   1  14  -2  124.94    9.43
   1  14  -2  114.36   10.29
  -1  14   2  113.20   10.45
  -1  14   2  117.52    9.40
  -1  14   2  139.43   11.49
  -1 -14   2  121.34   11.10
   1 -14  -2  129.06   11.28
   1 -14  -2  111.68    9.79
  -1 -14   2  107.06    9.62
  -1  14   1   27.47    3.40
   1  14  -1   20.41    3.17
   1  14  -1   20.33    2.72
   1  14  -1   22.41    3.05
   1  14  -1   19.94    3.38
  -1  14   1   26.85    3.74
  -1  14   1   22.06    2.97
  -1  14   1   20.17    3.16
  -1 -14   1   19.41    3.57
   1 -14  -1   24.47    3.77
   1 -14  -1   29.25    3.72
  -1 -14   1   18.87    3.26
   1  14   0   56.89    5.60
   1  14   0   64.48    5.64
  -1  14   0   62.17    6.13
   1  14   0   61.77    6.40
  -1  14   0   64.94    6.60
  -1  14   0   67.37    5.64
  -1  14   0   76.06    6.72
  -1 -14   0   57.76    6.58
   1 -14   0   64.58    7.06
   1 -14   0   63.13    6.12
  -1 -14   0   63.26    6.14
   1  14   1   58.58    6.24
   1  14   1   60.26    5.43
   1  14   1   57.08    5.76
  -1  14  -1   72.86    6.74
  -1  14  -1   57.85    5.19
  -1  14  -1   57.95    6.30
  -1  14  -1   61.97    5.82
  -1 -14  -1   69.51    6.93
   1 -14   1   60.87    6.05
  -1 -14  -1   55.70    5.64
   1  14   2   82.05    6.79
   1  14   2   87.34    8.37
   1  14   2   77.19    7.42
   1  14   2   75.17    7.40
  -1  14  -2   89.21    6.85
  -1  14  -2   80.31    7.01
  -1  14  -2   76.91    7.20
   1 -14   2   78.18    7.55
   1 -14   2   96.93    8.71
  -1 -14  -2   83.25    7.55
   1  14   3   49.44    5.36
   1  14   3   50.33    5.83
  -1  14  -3   54.96    5.73
   1  14   3   59.57    6.10
  -1  14  -3   51.63    5.74
  -1  14  -3   56.86    4.57
  -1  14  -3   60.97    5.15
  -1 -14  -3   58.52    6.27
   1 -14   3   55.91    6.07
   1 -14   3   47.18    5.11
  -1 -14  -3   52.50    5.60
  -1  14  -4  123.06   10.53
   1  14   4  133.78   11.57
   1  14   4  103.12    9.39
   1  14   4  119.99   10.89
   1  14   4  123.55   10.78
  -1  14  -4  133.18   11.95
  -1  14  -4  120.50    8.27
  -1  14  -4  124.45    9.19
  -1 -14  -4  118.95   11.12
   1 -14   4  123.20   11.20
   1 -14   4  119.36   10.37
   1  14   5   59.93    5.97
   1  14   5   53.40    6.17
  -1  14  -5   51.36    5.60
   1  14   5   56.82    5.87
  -1  14  -5   60.71    6.53
  -1  14  -5   61.16    4.47
  -1  14  -5   60.02    4.86
  -1 -14  -5   60.77    6.54
   1 -14   5   62.58    6.31
   1 -14   5   51.52    5.71
  -1  14  -6  179.74   15.37
   1  14   6  171.88   14.82
   1  14   6  158.63   13.84
  -1  14  -6  174.65   14.29
  -1  14  -6  157.58    9.75
  -1  14  -6  147.14   10.10
  -1 -14  -6  182.23   15.35
   1 -14   6  171.17   15.41
   1 -14   6  153.17   13.19
  -1 -14  -6  146.56   13.25
   1  14   7   62.45    6.95
   1  14   7   46.73    5.78
  -1  14  -7   72.29    6.55
   1  14   7   56.75    5.96
  -1  14  -7   63.96    6.71
  -1  14  -7   54.45    3.80
  -1  14  -7   60.86    4.19
  -1 -14  -7   63.62    6.76
   1 -14   7   65.17    6.71
   1 -14   7   57.89    6.00
  -1 -14  -7   52.22    5.97
   1  14   8   93.58    8.74
   1  14   8   94.70    9.75
   1  14   8   90.90    8.48
  -1  14  -8   91.40    9.08
   1  14   8   90.26    8.58
  -1  14  -8   78.29    7.87
   1 -14   8  105.72    9.67
   1 -14   8   94.22    8.22
  -1 -14  -8   81.63    8.41
  -1 -14  -8   97.13    9.13
   1  14   9  137.17   12.55
   1  14   9  147.77   13.95
   1  14   9  129.82   11.79
  -1  14  -9  153.26   13.40
   1  14   9  130.06   11.88
  -1  14  -9  124.63   11.50
   1 -14   9  149.39   13.55
   1 -14   9  137.62   11.86
  -1 -14  -9  153.18   13.41
  -1 -14  -9  125.60   11.86
   1  14  10   59.78    6.31
   1  14  10   79.31    7.97
   1  14  10   55.52    6.07
   1  14  10   59.60    6.49
  -1  14 -10   55.42    6.14
  -1  14 -10   68.13    7.17
   1 -14  10   53.37    6.16
   1 -14  10   67.05    7.11
  -1 -14 -10   60.15    6.58
  -1 -14 -10   66.01    6.98
   1  14  11   98.84    9.41
   1  14  11  111.47   11.10
   1  14  11   85.26    8.72
   1  14  11   85.88    8.79
  -1  14 -11   82.77    7.80
  -1  14 -11   69.42    8.49
   1 -14  11   94.70    8.33
   1 -14  11   87.93    8.95
  -1 -14 -11   84.21    8.85
  -1 -14 -11  109.78    9.40
   1  14  12   51.36    6.29
   1  14  12   59.73    7.16
   1  14  12   50.31    5.78
   1  14  12   53.10    5.84
  -1  14 -12   49.23    5.54
  -1  14 -12   53.50    6.46
   1 -14  12   46.51    5.31
   1 -14  12   47.88    5.97
  -1 -14 -12   45.86    5.62
  -1 -14 -12   67.27    6.64
   1  14  13   95.04    9.75
   1  14  13   91.34   10.40
   1  14  13   98.39    9.66
   1  14  13   87.27    8.71
  -1  14 -13   87.62    8.30
  -1  14 -13   92.18    9.77
   1 -14  13   85.53    8.55
   1 -14  13   94.27    9.80
  -1 -14 -13   98.45    9.94
  -1 -14 -13  103.56    9.45
  -1  15  10   29.81    4.92
   1  15 -10   30.19    4.68
   1  15 -10   29.04    4.27
  -1  15  10   27.47    4.79
  -1  15  10   36.61    4.81
  -1  15  10   38.23    4.86
   1 -15 -10   27.94    4.20
   1 -15 -10   33.97    5.09
  -1 -15  10   28.27    3.91
  -1 -15  10   39.35    5.01
  -1  15   9    6.81    2.51
   1  15  -9    8.78    2.82
   1  15  -9    5.69    0.91
   1  15  -9    6.79    2.21
  -1  15   9    7.14    2.62
  -1  15   9    7.26    2.59
  -1  15   9   12.10    3.11
   1 -15  -9    9.67    2.62
   1 -15  -9    9.79    2.56
  -1 -15   9    8.36    2.50
  -1 -15   9    8.70    2.80
  -1  15   8   32.31    4.77
   1  15  -8   42.63    5.29
   1  15  -8   27.33    2.37
   1  15  -8   25.84    4.19
  -1  15   8   30.94    4.50
  -1  15   8   39.03    5.12
  -1  15   8   32.88    4.28
   1 -15  -8   37.06    5.02
  -1 -15   8   34.00    4.28
  -1 -15   8   32.74    4.54
   1  15  -7    2.16    1.01
   1  15  -7    2.58    2.34
  -1  15   7    4.86    2.11
   1  15  -7    2.13    1.81
  -1  15   7    0.58    1.84
  -1  15   7    1.66    1.84
  -1  15   7    3.25    2.23
  -1 -15   7    3.24    2.20
   1 -15  -7    2.91    2.32
   1 -15  -7    4.46    2.25
  -1 -15   7    0.28    2.13
   1  15  -6    9.67    1.65
   1  15  -6   10.96    2.76
   1  15  -6    9.54    2.89
   1  15  -6    9.56    1.76
  -1  15   6   12.65    2.99
  -1  15   6    8.45    2.66
   1 -15  -6    7.88    2.82
   1 -15  -6    9.78    2.59
  -1 -15   6   11.55    3.04
  -1 -15   6    8.51    2.43
   1  15  -5    9.61    1.61
   1  15  -5    8.06    2.51
   1  15  -5    7.99    2.26
   1  15  -5    8.53    1.79
  -1  15   5    9.94    2.71
  -1  15   5    6.44    2.64
  -1  15   5    7.05    2.29
   1 -15  -5    8.07    2.88
  -1 -15   5    8.72    2.97
   1 -15  -5    7.64    2.52
  -1 -15   5    6.04    2.44
   1  15  -4   -0.19    1.09
   1  15  -4    0.63    1.91
   1  15  -4    0.69    1.91
   1  15  -4    1.68    1.39
  -1  15   4    0.60    1.71
  -1  15   4    2.39    2.12
  -1  15   4    1.29    2.05
   1 -15  -4    1.88    2.23
  -1 -15   4    2.23    2.07
   1 -15  -4   -0.70    1.51
  -1 -15   4    1.93    1.90
   1  15  -3    3.48    1.33
   1  15  -3    1.22    2.21
   1  15  -3    0.55    1.82
   1  15  -3    1.08    1.23
  -1  15   3    3.34    2.32
  -1  15   3   -0.53    1.48
  -1  15   3    0.87    1.93
  -1  15   3    0.52    1.79
   1 -15  -3    4.96    2.34
   1 -15  -3   -0.97    1.69
  -1 -15   3   -0.72    1.81
  -1  15   2    1.54    1.85
   1  15  -2    2.68    2.24
   1  15  -2    0.53    1.36
   1  15  -2    1.82    1.68
   1  15  -2   -0.66    1.81
  -1  15   2    0.56    2.17
  -1  15   2    0.33    1.44
  -1  15   2    1.76    1.63
  -1 -15   2    1.08    2.17
   1 -15  -2   -2.08    1.95
   1 -15  -2    1.60    1.83
  -1 -15   2   -0.56    1.53
   1  15  -1    0.59    1.52
   1  15  -1    3.81    2.43
  -1  15   1    2.62    2.08
   1  15  -1    0.68    1.98
  -1  15   1    0.43    1.76
  -1  15   1    0.21    1.20
  -1  15   1    2.58    1.64
  -1 -15   1   -0.01    1.97
   1 -15  -1    0.49    2.02
   1 -15  -1    1.30    1.81
  -1 -15   1   -0.52    1.64
   1  15   0   -0.53    1.79
   1  15   0    1.95    1.35
  -1  15   0    0.93    1.85
   1  15   0    1.13    2.03
  -1  15   0    3.60    2.20
  -1  15   0    1.49    1.53
  -1  15   0    1.62    2.03
  -1 -15   0    3.24    2.33
   1 -15   0    1.32    2.00
   1 -15   0    2.60    1.87
  -1 -15   0    1.76    1.76
   1  15   1    3.92    2.13
   1  15   1    5.79    1.63
   1  15   1    2.40    1.49
   1  15   1    1.18    1.96
  -1  15  -1    2.37    2.02
  -1  15  -1    3.68    1.56
  -1  15  -1    3.18    2.06
  -1  15  -1    1.46    1.57
  -1 -15  -1    2.37    1.99
   1 -15   1    4.95    2.02
  -1 -15  -1    0.15    1.81
   1  15   2    3.47    2.00
   1  15   2   10.52    2.59
   1  15   2    6.09    2.27
   1  15   2    9.85    2.63
  -1  15  -2    4.82    1.47
  -1  15  -2    4.30    1.78
  -1  15  -2    6.69    2.11
   1 -15   2    3.94    2.26
   1 -15   2    5.53    2.40
  -1 -15  -2    4.96    2.08
   1  15   3    5.68    1.91
   1  15   3    7.93    2.59
  -1  15  -3    8.84    2.62
   1  15   3    7.07    2.29
  -1  15  -3    7.17    2.48
  -1  15  -3    8.14    1.80
  -1  15  -3    5.29    2.03
  -1 -15  -3    8.39    2.68
   1 -15   3    9.12    2.68
   1 -15   3    6.61    2.26
  -1 -15  -3    7.83    2.44
   1  15   4   16.17    2.79
   1  15   4   17.61    3.31
  -1  15  -4   16.23    2.96
   1  15   4   15.49    2.97
  -1  15  -4   19.47    3.46
  -1  15  -4   16.34    2.11
  -1  15  -4   15.34    2.52
  -1 -15  -4   20.48    3.52
   1 -15   4   17.32    3.42
   1 -15   4   12.44    3.04
  -1 -15  -4   10.23    2.91
   1  15   5   14.82    3.07
   1  15   5   12.75    2.93
  -1  15  -5    8.13    2.70
   1  15   5    8.08    2.79
  -1  15  -5   14.02    3.11
  -1  15  -5   11.23    1.73
  -1  15  -5   10.00    1.91
  -1 -15  -5   13.66    2.93
   1 -15   5   13.43    3.07
   1 -15   5    7.47    2.29
  -1  15  -6   29.80    4.51
   1  15   6   30.48    4.51
   1  15   6   34.28    4.32
   1  15   6   38.20    5.02
   1  15   6   30.84    4.28
  -1  15  -6   36.35    4.96
  -1  15  -6   33.02    2.92
  -1  15  -6   28.91    3.00
  -1 -15  -6   34.90    4.59
   1 -15   6   35.90    4.79
   1 -15   6   31.03    4.25
  -1 -15  -6   44.39    4.73
  -1  15  -7   11.19    2.49
   1  15   7   10.60    2.76
   1  15   7    5.97    2.87
   1  15   7    8.96    2.73
   1  15   7    9.83    2.80
  -1  15  -7   10.11    3.12
  -1  15  -7    6.78    1.32
  -1  15  -7    8.11    1.57
  -1 -15  -7    9.39    2.72
   1 -15   7   11.03    2.74
   1 -15   7   12.28    2.73
  -1 -15  -7    9.17    2.40
  -1  15  -8   38.73    4.66
   1  15   8   37.45    5.17
   1  15   8   37.30    4.48
   1  15   8   37.98    5.28
   1  15   8   38.66    5.00
  -1  15  -8   44.41    5.34
  -1  15  -8   31.04    2.48
  -1  15  -8   35.22    2.76
  -1 -15  -8   43.48    5.11
   1 -15   8   34.48    4.95
   1 -15   8   31.03    4.27
  -1 -15  -8   36.79    4.68
   1  15   9   10.71    2.96
   1  15   9    9.47    3.01
   1  15   9   14.06    2.53
   1  15   9   11.85    2.98
  -1  15  -9   14.57    2.86
  -1  15  -9   10.04    2.84
   1 -15   9   13.81    3.26
   1 -15   9   11.51    2.56
  -1 -15  -9   11.12    3.05
  -1 -15  -9   13.37    2.98
   1  15  10   20.52    3.86
   1  15  10   12.07    3.39
   1  15  10   26.74    4.36
  -1  15 -10   17.85    3.51
   1  15  10   21.73    3.78
   1 -15  10   31.95    4.34
  -1 -15 -10   24.82    4.08
   1 -15  10   23.50    3.64
  -1 -15 -10   24.72    3.90
   1  16  -4   35.54    3.45
   1  16  -4   39.17    5.34
   1  16  -4   31.82    4.58
   1  16  -4   32.19    3.56
  -1  16   4   34.40    4.90
  -1  16   4   40.88    5.25
  -1  16   4   38.80    4.84
   1 -16  -4   41.59    5.42
  -1 -16   4   48.98    5.75
   1 -16  -4   29.09    4.18
  -1 -16   4   38.48    4.73
   1  16  -3    9.24    1.84
   1  16  -3   10.55    3.14
   1  16  -3    7.61    2.84
   1  16  -3   10.24    2.15
  -1  16   3    8.15    2.54
  -1  16   3   10.43    2.89
   1 -16  -3    8.96    3.01
   1 -16  -3    7.74    2.74
  -1 -16   3    9.45    3.17
  -1 -16   3   11.16    2.60
   1  16  -2   25.00    2.98
   1  16  -2   26.07    4.43
   1  16  -2   23.36    3.86
   1  16  -2   16.67    2.72
  -1  16   2   28.44    4.36
  -1  16   2   27.59    3.42
  -1  16   2   21.16    3.78
   1 -16  -2   23.25    3.90
   1 -16  -2   30.23    4.26
  -1 -16   2   23.99    3.84
   1  16  -1   16.25    2.71
   1  16  -1   23.21    3.91
  -1  16   1   15.83    2.89
   1  16  -1   19.75    3.46
  -1  16   1   21.30    3.76
  -1  16   1   21.25    3.19
  -1  16   1   10.13    2.80
  -1 -16   1   21.58    3.80
   1 -16  -1   14.68    3.36
   1 -16  -1   17.45    3.11
  -1 -16   1   23.98    3.44
   1  16   0   11.15    2.45
   1  16   0   14.74    2.43
  -1  16   0   15.35    3.35
   1  16   0   14.95    2.69
  -1  16   0   10.40    2.79
  -1  16   0   14.91    2.82
   1 -16   0   11.60    3.31
  -1 -16   0   12.70    3.52
   1 -16   0    8.23    2.74
  -1 -16   0   15.94    2.99
   1  16   1    2.56    2.31
   1  16   1    5.21    1.87
   1  16   1    3.24    1.97
   1  16   1    2.88    2.19
  -1  16  -1    5.56    2.21
  -1  16  -1    6.03    1.89
  -1  16  -1    7.35    2.62
  -1  16  -1    4.65    1.84
  -1 -16  -1   11.17    3.00
   1 -16   1    4.53    2.19
  -1 -16  -1    5.01    1.62
   1  16   2    2.31    1.65
   1  16   2    1.32    2.15
   1  16   2    2.16    1.88
   1  16   2   -1.28    1.51
  -1  16  -2   -0.04    1.45
  -1  16  -2    0.64    1.62
  -1  16  -2    0.30    1.95
   1 -16   2   -0.40    2.20
  -1 -16  -2    2.25    2.20
   1 -16   2    0.97    1.68
  -1 -16  -2    1.41    1.92
  -1  16  -3    2.11    2.46
   1  16   3    7.52    2.60
   1  16   3    3.62    1.93
  -1  16  -3    5.44    2.10
  -1  16  -3    2.84    1.33
  -1  16  -3    1.11    1.79
  -1 -16  -3    8.35    2.43
   1 -16   3    4.26    2.24
   1 -16   3    2.20    2.18
  -1 -16  -3    3.20    2.30
  -1  16  -4    4.79    2.59
   1  16   4    6.06    2.71
   1  16   4    2.03    2.26
  -1  16  -4    4.60    2.10
  -1  16  -4    5.62    1.66
  -1  16  -4    3.54    1.59
  -1 -16  -4    8.25    2.54
   1 -16   4    3.53    2.66
   1 -16   4    4.97    2.11
  -1 -16  -4    4.92    2.01
  -2   0  26   37.37    4.01
  -2   0  26   36.95    3.69
  -2   0  26   47.19    5.60
  -2   0  26   44.84    4.81
  -2   0  26   26.91    4.03
  -2   0  25    2.96    1.49
  -2   0  25    0.58    1.14
  -2   0  25    0.12    1.84
  -2   0  25   -0.29    1.83
  -2   0  24   20.79    2.80
  -2   0  24   16.27    2.58
  -2   0  24   15.11    2.68
  -2   0  23   -0.63    1.32
  -2   0  23    1.67    1.37
  -2   0  23   -0.75    1.31
  -2   0  23   -0.17    1.64
  -2   0  23    3.40    1.98
  -2   0  22    4.93    1.62
  -2   0  22    3.49    1.53
  -2   0  22    6.65    1.71
  -2   0  22    3.29    2.04
  -2   0  22    2.32    1.95
  -2   0  22    2.36    1.97
  -2   0  21   -0.01    1.18
  -2   0  21   -0.33    1.36
  -2   0  21   -2.08    1.68
  -2   0  21    1.27    1.41
  -2   0  21    1.96    1.47
  -2   0  21    1.17    1.83
  -2   0  20    3.39    1.34
  -2   0  20    2.44    1.10
  -2   0  20    5.17    1.53
  -2   0  20    1.79    1.44
  -2   0  20    1.47    1.56
  -2   0  20    1.90    1.69
   2   0 -19    2.06    1.48
  -2   0  19   -0.54    1.28
  -2   0  19    0.40    1.16
  -2   0  19    1.29    1.59
  -2   0  19    2.24    1.46
  -2   0  19    0.78    1.61
   2   0 -18   23.73    2.60
  -2   0  18   21.73    2.45
  -2   0  18   18.75    2.29
  -2   0  18   18.84    2.51
  -2   0  18   31.48    3.11
  -2   0  18   21.00    2.99
   2   0 -17    0.14    1.31
  -2   0  17    0.75    0.96
  -2   0  17    2.23    1.08
  -2   0  17   -0.55    1.12
  -2   0  17    0.73    1.48
  -2   0  17   -0.90    1.26
   2   0 -16    5.03    1.71
  -2   0  16    8.66    1.44
  -2   0  16    5.68    1.13
  -2   0  16    5.07    1.86
  -2   0  16    4.60    1.48
  -2   0  16    5.83    1.76
   2   0 -15   -0.06    1.12
  -2   0  15    1.31    0.99
  -2   0  15    1.20    1.24
  -2   0  15    1.26    1.27
  -2   0  15    0.69    1.38
   2   0 -14   73.92    5.23
  -2   0  14   70.77    4.30
  -2   0  14   73.10    5.07
  -2   0  14   91.09    5.91
  -2   0  14   70.93    5.47
   2   0 -13    0.85    1.32
  -2   0  13   -0.61    0.92
  -2   0  13    1.60    1.05
  -2   0  13   -0.88    1.60
  -2   0  13    0.44    1.26
   2   0 -12  147.47    8.98
  -2   0  12  174.64    8.41
  -2   0  12  125.22    8.09
  -2   0  12  159.61    9.29
  -2   0  12  144.84    9.47
   2   0 -11    1.55    0.92
  -2   0  11    0.22    0.78
  -2   0  11    0.29    0.67
  -2   0  11    0.95    1.14
  -2   0  11   -0.27    1.06
   2   0 -10  289.87   15.37
  -2   0  10  237.03   11.50
  -2   0  10  272.58   12.20
  -2   0  10  230.34   13.59
  -2   0  10  218.10   14.06
   2   0  -9   -1.04    1.02
  -2   0   9   -1.20    0.73
  -2   0   9   -0.13    0.63
  -2   0   9   -0.12    1.45
  -2   0   9   -0.76    1.27
  -2   0   8  370.94   15.88
  -2   0   8  335.50   14.74
  -2   0   8  383.20   20.16
  -2   0   8  322.06   19.85
  -2   0   7   -0.25    0.48
  -2   0   7   -0.33    0.44
  -2   0   7   -0.62    1.05
   2   0  -6    1.57    1.06
  -2   0   6    1.31    0.44
  -2   0   6    1.56    0.52
  -2   0   6   -0.84    1.03
  -2   0   6    0.42    1.06
   2   0  -5    0.92    1.10
  -2   0   5   -0.04    0.40
  -2   0   5    0.29    0.36
  -2   0   5    0.91    1.03
  -2   0   5   -0.60    1.08
  -2   0   5   -1.20    1.13
   2   0  -4 1018.69   62.30
  -2   0   4  893.33   38.96
  -2   0   4  988.18   41.58
  -2   0   4  937.59   58.74
  -2   0   4 1024.89   63.45
  -2   0   4  846.36   58.02
   2   0  -3   -0.03    1.03
  -2   0   3    0.76    0.84
  -2   0   3   -0.03    1.01
  -2   0   3   -0.37    1.09
   2   0  -2   75.78    3.14
   2   0  -2   77.76    3.16
  -2   0   2   73.18    1.68
  -2   0   2   83.62    3.26
   2   0  -1    0.62    0.43
   2   0  -1    0.34    0.56
  -2   0   1   -0.24    0.47
  -2   0   1   -0.08    0.67
  -2   0   1    0.30    0.73
   2   0   0   50.91    2.09
   2   0   0   57.89    2.36
   2   0   0   57.53    1.94
  -2   0   0   61.79    2.24
  -2   0   0   57.94    2.43
   2   0   1   -0.20    0.76
   2   0   1   -0.28    0.28
  -2   0  -1   -0.60    0.74
  -2   0  -1    0.18    0.23
   2   0   2   21.85    1.64
   2   0   2   24.99    1.59
   2   0   2   25.97    0.63
  -2   0  -2   25.02    1.60
  -2   0  -2   24.89    1.61
  -2   0  -2   26.44    0.62
   2   0   3    1.30    1.05
   2   0   3    0.48    0.93
   2   0   3    0.36    0.29
  -2   0  -3    0.22    0.94
  -2   0  -3    0.44    0.23
   2   0   4 1351.56   95.74
   2   0   4 1190.79   85.18
   2   0   4 1249.45   67.60
  -2   0  -4 1192.17   86.96
  -2   0  -4 1196.03   84.93
  -2   0  -4 1201.25   67.96
   2   0   5    0.94    1.17
   2   0   5   -0.61    1.03
   2   0   5   -0.60    0.54
  -2   0  -5   -0.77    1.10
  -2   0  -5   -0.24    1.19
  -2   0  -5    0.45    0.59
   2   0   6   21.76    1.84
   2   0   6   16.03    1.96
   2   0   6   14.42    1.08
  -2   0  -6   17.45    1.80
  -2   0  -6   14.72    1.24
   2   0   7   -0.20    1.21
   2   0   7   -0.49    0.76
  -2   0  -7    1.75    1.00
  -2   0  -7   -0.84    0.92
   2   0   8  103.43    4.81
  -2   0  -8  107.08    6.03
  -2   0  -8  114.54    5.31
   2   0   9    0.14    1.18
   2   0   9   -0.36    0.95
  -2   0  -9    0.28    0.99
  -2   0  -9    0.84    1.03
   2   0  10   22.22    2.13
   2   0  10   23.41    2.34
  -2   0 -10   18.25    2.43
  -2   0 -10   18.02    2.19
  -2   0 -10   19.14    1.69
   2   0  11    0.81    1.11
   2   0  11   -1.23    1.08
  -2   0 -11    0.53    1.21
  -2   0 -11    2.25    1.12
   2   0  12  273.17   16.41
   2   0  12  269.35   16.22
   2   0  12  244.32   13.77
  -2   0 -12  244.20   15.45
   2   0  13    0.49    1.41
   2   0  13   -0.65    1.25
   2   0  13   -0.55    1.02
   2   0  13   -1.25    1.06
   2   0  13   -0.15    0.72
   2   0  13   -0.64    0.76
   2   0  14  316.97   18.94
   2   0  14  253.13   16.37
   2   0  14  221.09   15.05
   2   0  14  302.17   18.91
   2   0  14  224.11   13.49
   2   0  14  253.95   14.98
   2   0  15    1.09    1.14
   2   0  15   -0.39    1.16
   2   0  15    0.46    1.15
   2   0  15    1.56    1.68
   2   0  15    1.92    1.08
   2   0  15   -1.16    1.04
   2   0  16  383.42   28.55
   2   0  16  426.99   29.63
   2   0  16  361.03   25.99
   2   0  16  404.91   31.04
   2   0  16  398.28   25.39
   2   0  16  343.41   23.71
   2   0  17    0.84    1.45
   2   0  17    1.39    1.30
   2   0  17    1.03    1.33
   2   0  17    1.66    1.33
   2   0  17   -0.07    1.09
   2   0  17   -0.38    1.10
   2   0  18  383.14   29.03
   2   0  18  347.83   26.92
   2   0  18  386.78   28.18
   2   0  18  354.06   28.54
   2   0  18  411.49   27.62
   2   0  19    0.04    1.27
   2   0  19   -0.75    1.36
   2   0  19    3.05    1.40
   2   0  19   -1.13    1.79
   2   0  19    2.44    1.26
   2   0  19    1.49    1.19
   2   0  20  464.12   35.74
   2   0  20  381.80   31.05
   2   0  20  376.86   30.81
   2   0  20  411.03   34.32
   2   0  20  454.64   31.57
   2   0  20  384.06   29.50
   2   0  21   -1.40    1.41
   2   0  21   -0.96    1.72
   2   0  21   -0.23    1.22
   2   0  21   -2.14    1.61
   2   0  21    2.27    1.38
   2   0  21    1.30    1.08
   2   0  22  261.58   20.41
   2   0  22  284.26   20.62
   2   0  22  200.30   15.87
   2   0  22  246.60   18.21
   2   0  23    0.97    1.68
   2   0  23    1.46    1.39
   2   0  23    2.06    1.60
   2   0  23    0.28    1.48
   2   0  23    0.84    1.26
   2   0  23    1.44    1.57
   2   0  24  196.81   16.60
   2   0  24  193.16   15.94
   2   0  24  206.16   16.38
   2   0  24  198.21   15.38
   2   0  25    1.92    2.00
   2   0  25   -0.04    1.64
   2   0  25    1.42    1.69
   2   0  25   -0.84    1.25
   2   0  26  159.22   14.28
   2   0  26  174.63   15.78
   2   0  26  175.65   13.78
   2   0  26  155.48   12.61
  -2   1  26  153.07   11.89
  -2   1  26  109.99    9.32
  -2   1  26  112.29   10.12
  -2   1  26  118.55    9.36
  -2   1  26  134.18   12.68
  -2   1  26  108.88   10.41
  -2  -1  26  114.21    9.64
  -2  -1  26  106.82    9.80
  -2  -1  26  119.67   10.41
  -2  -1  26  108.41    8.95
  -2  -1  26  116.68   10.70
  -2   1  25   44.33    5.36
  -2   1  25   50.88    4.49
  -2   1  25   28.61    4.13
  -2   1  25   43.58    4.06
  -2   1  25   55.38    5.51
  -2  -1  25   35.75    4.08
  -2  -1  25   35.81    3.76
  -2  -1  25   45.20    4.89
  -2  -1  25   39.70    4.39
  -2  -1  25   35.95    5.09
  -2   1  24  145.21   12.46
  -2   1  24  148.79   10.96
  -2   1  24  132.61   12.36
  -2   1  24  135.29   10.33
  -2  -1  24  142.41   11.01
  -2  -1  24  158.39   13.48
  -2  -1  24  157.10   12.09
  -2  -1  24  163.41   11.40
  -2  -1  24  129.81   12.31
  -2   1  23   17.95    2.91
  -2   1  23   18.30    2.68
  -2   1  23   18.75    2.57
  -2  -1  23   16.83    2.53
  -2  -1  23   20.84    2.74
  -2  -1  23   19.94    2.64
  -2  -1  23   13.55    2.47
  -2  -1  23   12.77    2.86
  -2   1  22  164.03   11.55
  -2   1  22  209.36   13.12
  -2   1  22  167.69   13.22
  -2   1  22  168.09   13.85
  -2   1  22  175.18   13.25
  -2  -1  22  183.55   13.40
  -2  -1  22  151.18   12.69
  -2  -1  22  131.17   11.94
  -2  -1  22  154.13   13.08
  -2   1  21   12.08    2.89
  -2   1  21   16.14    2.28
  -2   1  21   11.51    2.44
  -2   1  21   10.26    1.92
  -2   1  21   13.19    2.75
  -2   1  21   13.31    2.32
  -2  -1  21   12.85    2.00
  -2  -1  21   10.79    1.99
  -2  -1  21   14.75    2.31
  -2  -1  21   14.70    2.44
  -2  -1  21   15.15    2.18
  -2  -1  21    9.00    2.44
  -2   1  20  199.28   15.00
  -2   1  20  158.22   12.62
  -2   1  20  187.51   12.32
  -2   1  20  185.69   14.41
  -2   1  20  173.37   11.89
  -2  -1  20  210.88   13.37
  -2  -1  20  195.81   13.29
  -2  -1  20  194.01   13.95
  -2  -1  20  153.68   11.16
  -2  -1  20  151.06   12.35
   2  -1 -20  220.17   15.36
  -2  -1  20  197.49   14.85
   2   1 -19   16.03    2.16
  -2   1  19   14.92    2.44
  -2   1  19   11.50    2.31
  -2   1  19   16.88    2.14
  -2   1  19   16.85    2.44
  -2   1  19   11.83    1.75
  -2  -1  19   12.51    1.92
  -2  -1  19   18.09    2.26
  -2  -1  19   16.76    2.12
  -2  -1  19    9.77    2.08
   2  -1 -19   13.99    2.48
  -2  -1  19    8.91    2.36
   2   1 -18   47.05    4.35
  -2   1  18   47.96    4.67
  -2   1  18   43.79    3.65
  -2   1  18   52.18    3.85
  -2   1  18   47.92    4.34
  -2   1  18   51.85    4.74
  -2  -1  18   52.06    4.28
  -2  -1  18   54.26    4.75
   2  -1 -18   47.35    4.41
  -2  -1  18   44.98    4.53
   2   1 -17   66.75    5.35
  -2   1  17   74.54    5.02
  -2   1  17   81.28    5.92
  -2   1  17   65.05    5.53
  -2   1  17   65.27    5.67
   2  -1 -17   72.41    5.80
  -2  -1  17   81.32    5.22
  -2  -1  17   74.42    4.98
  -2  -1  17   69.37    5.30
  -2  -1  17   54.76    5.34
  -2   1  16   20.98    2.19
   2   1 -16   17.48    2.54
  -2   1  16   22.82    2.72
  -2   1  16   20.06    2.68
   2  -1 -16   23.11    2.10
  -2  -1  16   16.64    1.78
   2  -1 -16   17.80    2.49
  -2  -1  16   22.87    2.14
  -2  -1  16   20.66    2.66
  -2  -1  16   21.22    2.48
  -2  -1  16   17.92    2.53
  -2   1  15    0.86    1.38
   2   1 -15    0.13    0.96
  -2   1  15   -1.08    1.26
   2  -1 -15   -0.98    1.24
  -2  -1  15    0.29    1.08
   2  -1 -15   -1.12    1.06
  -2  -1  15    2.55    1.03
  -2  -1  15    0.60    1.33
   2  -1 -15   -0.03    1.40
  -2  -1  15   -0.83    1.67
   2   1 -14   87.88    5.80
  -2   1  14   94.82    6.52
  -2   1  14   86.02    6.31
   2  -1 -14   92.71    6.35
   2  -1 -14   85.17    4.97
  -2  -1  14   74.38    4.58
  -2  -1  14   91.93    6.14
  -2  -1  14   86.94    5.56
  -2  -1  14   87.17    6.37
  -2   1  13   27.29    2.75
   2   1 -13   28.49    2.58
  -2   1  13   27.13    2.69
  -2   1  13   27.91    2.16
   2  -1 -13   27.38    2.80
  -2  -1  13   25.02    2.36
  -2  -1  13   32.54    2.86
   2  -1 -13   28.73    2.90
  -2  -1  13   31.76    3.00
  -2   1  12  253.47   15.59
   2   1 -12  239.06   13.69
  -2   1  12  238.05   14.62
  -2   1  12  255.29   12.82
   2  -1 -12  239.92   14.69
  -2  -1  12  244.59   13.70
  -2  -1  12  241.12   14.52
  -2  -1  12  213.37   11.33
  -2   1  11    0.79    0.87
  -2   1  11    0.16    1.12
   2   1 -11    1.12    1.14
  -2   1  11    3.30    1.10
  -2  -1  11    0.22    0.72
   2  -1 -11    0.94    1.29
  -2  -1  11    0.87    0.94
   2  -1 -11    1.40    0.88
   2  -1 -11    0.35    1.29
  -2  -1  11    1.79    1.15
  -2   1  10   30.02    2.03
  -2   1  10   27.96    2.57
  -2   1  10   23.35    2.55
   2  -1 -10   35.73    2.12
   2  -1 -10   32.82    3.02
  -2  -1  10   26.66    1.95
   2  -1 -10   23.58    2.50
  -2  -1  10   30.47    2.53
  -2  -1  10   29.63    1.91
  -2  -1  10   37.05    3.07
  -2   1   9    5.71    0.99
   2   1  -9    7.43    1.05
  -2   1   9    5.63    1.50
   2   1  -9    8.85    1.62
  -2   1   9    6.27    1.63
   2  -1  -9   10.51    1.83
  -2  -1   9    7.76    1.16
   2  -1  -9    8.08    1.41
  -2  -1   9    7.28    1.22
  -2  -1   9    9.75    1.52
   2  -1  -9    9.37    1.10
   2   1  -8  214.56    9.21
   2   1  -8  198.13   11.20
   2   1  -8  225.63   10.91
  -2   1   8  224.49   12.43
  -2   1   8  218.18    9.25
   2  -1  -8  220.63   12.14
  -2  -1   8  225.34   10.94
  -2  -1   8  248.29   10.28
   2   1  -7    0.27    0.81
   2   1  -7    0.58    0.58
  -2   1   7    0.78    0.95
  -2   1   7    0.42    0.68
   2  -1  -7    0.65    0.58
  -2  -1   7    0.13    0.62
  -2  -1   7    1.49    0.79
   2   1  -6    4.17    0.99
   2   1  -6    3.02    0.68
  -2   1   6    3.07    0.72
  -2   1   6    4.60    1.32
   2  -1  -6    4.90    1.39
  -2  -1   6    4.70    0.76
   2  -1  -6    5.55    0.80
  -2  -1   6    4.74    0.82
  -2  -1   6    4.48    1.12
  -2   1   5  133.77    6.73
   2   1  -5  155.71    5.36
   2   1  -5  127.31    6.51
   2   1  -5  157.64    6.44
  -2   1   5  137.88    4.63
   2  -1  -5  133.87    6.92
   2  -1  -5  125.65    4.40
   2  -1  -5  132.27    6.65
  -2  -1   5  147.45    6.01
  -2  -1   5  146.74    6.83
  -2   1   4  153.81    7.40
  -2   1   4  172.64    5.39
   2   1  -4  170.91    6.80
  -2   1   4  174.58    8.13
   2  -1  -4  164.41    7.76
   2  -1  -4  155.41    5.09
  -2  -1   4  153.57    5.12
  -2  -1   4  155.41    7.16
  -2  -1   4  163.26    6.27
   2   1  -3  146.95    4.74
   2   1  -3  146.27    5.51
  -2   1   3  130.34    6.19
  -2   1   3  149.69    4.63
   2  -1  -3  151.03    6.72
  -2  -1   3  152.19    5.55
  -2  -1   3  143.64    6.14
   2   1  -2    3.55    0.64
   2   1  -2    5.08    0.78
  -2   1   2    3.94    0.69
   2   1  -2    1.66    0.95
  -2   1   2    2.89    1.15
   2  -1  -2    3.13    0.61
   2  -1  -2    4.89    1.12
   2  -1  -2    3.92    1.14
  -2  -1   2    2.87    0.70
  -2  -1   2    3.68    0.76
   2   1  -1    5.19    0.86
   2   1  -1    5.68    0.81
  -2   1   1    5.11    0.74
  -2   1   1    4.40    0.81
   2   1  -1    6.69    0.96
   2  -1  -1    6.07    0.66
  -2  -1   1    4.86    0.88
   2  -1  -1    5.93    1.02
  -2  -1   1    6.59    1.08
  -2  -1   1    6.91    0.90
   2  -1  -1    6.57    0.88
   2   1   0   68.76    2.72
   2   1   0   68.98    2.84
  -2   1   0   61.81    2.69
  -2   1   0   74.74    2.49
   2   1   0   71.05    2.63
  -2   1   0   67.39    2.80
   2  -1   0   70.20    2.85
   2  -1   0   68.25    2.80
  -2  -1   0   67.38    2.76
  -2  -1   0   68.63    2.57
   2  -1   0   69.96    2.49
  -2   1  -1    0.21    0.90
   2   1   1    1.60    0.54
  -2   1  -1    2.77    0.90
  -2   1  -1    1.69    0.48
   2  -1   1    2.40    0.54
   2  -1   1    1.36    0.73
  -2  -1  -1    2.06    0.93
  -2  -1  -1    2.30    0.58
  -2  -1  -1    1.76    0.92
   2   1   2   47.68    2.73
  -2   1  -2   52.42    1.50
  -2   1  -2   53.96    2.84
   2   1   2   60.16    2.90
   2   1   2   55.92    1.99
  -2   1  -2   55.66    2.55
   2  -1   2   54.06    1.54
   2  -1   2   53.35    2.38
   2  -1   2   53.36    2.86
  -2  -1  -2   56.83    2.88
  -2  -1  -2   53.63    2.00
  -2  -1  -2   58.10    2.92
   2   1   3   17.20    1.73
   2   1   3   16.74    1.70
   2   1   3   15.50    1.04
  -2   1  -3   16.44    1.31
   2  -1   3   14.76    1.24
   2  -1   3   15.35    1.56
  -2  -1  -3   16.74    1.11
   2   1   4 1838.73  164.64
   2   1   4 2105.07  184.87
  -2   1  -4 1805.30  162.12
   2   1   4 1863.88  142.12
  -2   1  -4 2036.01  164.30
  -2   1  -4 1970.43  135.88
   2  -1   4 1731.59  157.56
   2  -1   4 1912.86  155.56
   2  -1   4 1914.11  132.78
  -2  -1  -4 2252.19  195.46
  -2  -1  -4 1476.56  142.08
  -2  -1  -4 1767.61  137.30
   2   1   5    0.40    1.15
   2   1   5    1.72    1.31
  -2   1  -5    0.54    1.18
   2   1   5    1.12    0.58
  -2   1  -5    0.82    0.76
  -2   1  -5    0.98    0.56
   2  -1   5    2.25    1.12
   2  -1   5    0.40    0.69
   2  -1   5    1.59    0.50
  -2  -1  -5    3.81    1.30
  -2  -1  -5   -1.20    1.16
  -2  -1  -5    1.32    0.82
   2   1   6  294.49   15.90
  -2   1  -6  321.59   12.36
  -2   1  -6  269.82   13.86
  -2   1  -6  312.74   16.10
   2  -1   6  293.33   11.52
  -2  -1  -6  343.34   18.09
   2  -1   6  262.38   12.96
  -2  -1  -6  284.60   12.53
   2   1   7   57.64    2.68
  -2   1  -7   51.45    2.35
   2  -1   7   45.55    2.64
   2  -1   7   47.23    2.24
  -2  -1  -7   44.68    2.37
   2   1   8  874.45   57.26
   2   1   8 1122.07   81.44
  -2   1  -8 1039.88   71.46
   2  -1   8  837.00   55.90
   2  -1   8  895.98   67.17
  -2  -1  -8  925.26   60.62
  -2   1  -9  108.60    6.27
   2   1   9  105.84    7.08
   2  -1   9  118.44    5.43
   2  -1   9  126.24    6.02
  -2  -1  -9  109.80    6.68
   2  -1   9  118.33    6.99
  -2  -1  -9  133.80    8.03
  -2  -1  -9  127.57    6.18
   2   1  10  417.52   27.93
   2  -1  10  409.21   25.73
   2  -1  10  453.56   27.15
   2  -1  10  394.29   25.50
   2  -1  10  431.31   22.59
  -2  -1 -10  446.95   27.66
  -2  -1 -10  409.60   26.97
  -2  -1 -10  433.05   24.36
   2   1  11  203.82   14.24
   2   1  11  229.81   12.57
   2  -1  11  247.51   15.38
   2  -1  11  275.48   13.65
   2  -1  11  243.63   14.70
  -2  -1 -11  296.19   16.83
  -2  -1 -11  276.41   16.63
   2   1  12  852.87   61.96
   2   1  12  560.08   45.59
  -2   1 -12  753.65   52.33
   2   1  12  736.19   53.28
   2   1  12  715.99   47.29
   2  -1  12  671.60   50.09
   2  -1  12  731.38   53.35
   2  -1  12  659.18   45.09
  -2  -1 -12  746.09   53.98
   2  -1  12  594.77   46.09
   2   1  13  252.19   14.27
   2   1  13  265.73   17.06
   2   1  13  243.44   15.67
   2  -1  13  246.29   16.03
   2  -1  13  306.82   18.00
   2  -1  13  248.58   15.73
   2  -1  13  232.77   13.94
  -2  -1 -13  244.20   15.66
  -2  -1 -13  228.22   14.16
   2   1  14  319.88   21.33
   2   1  14  290.47   20.53
   2   1  14  256.58   19.99
   2   1  14  371.57   20.92
   2  -1  14  333.24   21.99
   2  -1  14  292.37   20.03
   2  -1  14  306.16   20.65
   2  -1  14  339.43   19.40
   2  -1  14  332.35   20.53
   2  -1  14  395.18   22.13
  -2  -1 -14  307.80   21.03
  -2  -1 -14  259.81   18.13
   2   1  15  163.12    9.61
   2   1  15  189.65   12.03
   2   1  15  171.25   11.12
   2  -1  15  158.30    9.85
   2  -1  15  165.97   10.93
   2  -1  15  139.54   10.07
   2  -1  15  138.76    8.76
   2  -1  15  172.88   11.22
   2  -1  15  171.44   10.45
  -2  -1 -15  153.35   10.58
  -2  -1 -15  174.55   10.68
   2   1  16   87.94    5.74
   2   1  16   78.79    6.27
   2   1  16   90.14    6.55
   2  -1  16   88.29    6.22
   2  -1  16   69.71    5.77
   2  -1  16  101.23    6.86
   2  -1  16   79.90    5.19
   2  -1  16   86.54    6.27
   2  -1  16   84.51    5.62
  -2  -1 -16   87.54    6.37
   2   1  17  169.43   12.04
   2   1  17  189.91   13.46
   2   1  17  201.82   14.51
   2   1  17  172.63   11.08
   2  -1  17  159.91   11.71
   2  -1  17  211.11   14.10
   2  -1  17  195.85   13.07
   2  -1  17  159.71   10.20
   2  -1  17  165.61   11.37
   2  -1  17  184.63   11.64
  -2  -1 -17  164.93   11.94
   2   1  18   45.23    4.02
   2   1  18   34.50    4.02
   2   1  18   30.24    3.72
   2   1  18   37.04    3.21
   2  -1  18   35.72    3.44
   2  -1  18   43.46    4.10
   2  -1  18   34.97    3.50
   2  -1  18   50.27    3.74
   2  -1  18   35.14    3.34
   2  -1  18   34.27    3.45
  -2  -1 -18   38.17    4.07
  -2  -1 -18   43.94    4.16
   2   1  19  152.80   10.19
   2   1  19  154.64   11.49
   2   1  19  148.73   11.16
   2   1  19  153.78   10.41
   2   1  19  153.05   12.35
   2  -1  19  135.80   10.90
   2  -1  19  153.98   11.22
   2  -1  19  147.78   11.10
   2  -1  19  147.99   10.53
   2  -1  19  139.78   10.39
  -2  -1 -19  190.43   12.39
   2   1  20   40.00    3.56
   2   1  20   46.39    4.29
   2   1  20   32.94    3.97
   2   1  20   30.79    3.52
   2   1  20   40.95    4.29
   2   1  20   31.22    3.08
   2  -1  20   45.26    4.14
   2  -1  20   37.86    3.89
   2  -1  20   28.95    3.88
   2  -1  20   41.85    3.64
   2  -1  20   45.03    3.83
   2  -1  20   41.38    3.83
   2   1  21  232.25   18.37
   2   1  21  266.15   21.51
   2   1  21  251.85   17.99
   2  -1  21  226.71   17.11
   2  -1  21  272.09   20.65
   2  -1  21  214.35   16.61
   2   1  22   29.47    3.44
   2   1  22   31.90    3.94
   2   1  22   28.79    4.02
   2   1  22   24.24    3.28
   2   1  22   28.56    3.65
   2   1  22   25.71    2.96
   2  -1  22   24.71    3.30
   2  -1  22   32.99    3.52
   2  -1  22   28.89    3.93
   2  -1  22   34.20    3.34
   2  -1  22   25.52    3.06
   2  -1  22   26.47    3.19
   2   1  23  106.47    8.38
   2   1  23  134.73   10.46
   2   1  23  120.29   10.08
   2   1  23  125.12   10.13
   2   1  23  121.78    9.24
   2  -1  23  108.33    9.75
   2  -1  23  153.60   12.07
   2  -1  23  135.39   10.39
   2  -1  23  141.48    9.99
   2  -1  23  111.81    9.55
   2  -1  23  108.94    9.07
   2   1  24    2.12    1.68
   2   1  24    2.10    1.50
   2   1  24    1.06    1.37
   2   1  24   -0.41    1.59
   2   1  24    0.44    1.56
   2  -1  24    0.02    1.62
   2  -1  24    1.90    1.56
   2  -1  24    1.62    1.50
   2  -1  24    1.35    1.31
   2  -1  24    0.76    1.32
   2  -1  24    1.18    1.63
   2   1  25  120.18    8.93
   2   1  25   83.99    8.27
   2   1  25   97.76    9.15
   2   1  25   73.44    6.78
   2   1  25  103.72   10.06
   2  -1  25   87.47    7.87
   2  -1  25  105.05    8.03
   2  -1  25  102.97    9.16
   2  -1  25   99.67    8.31
   2   1  26    0.06    1.44
   2   1  26    1.20    2.15
   2   1  26    0.43    1.81
   2  -1  26    2.60    1.79
   2  -1  26   -0.25    1.32
   2  -1  26    0.94    1.34
  -2   2  26   75.61    7.33
  -2   2  26   71.42    6.42
  -2   2  26   70.58    8.71
  -2   2  26   75.91    6.36
  -2   2  26   72.16    7.39
  -2   2  26   82.17    7.95
  -2  -2  26   64.66    6.42
  -2  -2  26   80.08    7.08
  -2  -2  26   76.19    7.34
  -2  -2  26   68.75    6.94
  -2  -2  26   71.25    6.91
  -2  -2  26   73.54    7.37
  -2   2  25  203.88   16.10
  -2   2  25  185.31   13.83
  -2   2  25  159.10   15.17
  -2   2  25  164.67   12.98
  -2   2  25  136.56   13.75
  -2   2  25  147.93   14.01
  -2  -2  25  213.56   15.55
  -2  -2  25  181.87   14.16
  -2  -2  25  144.99   14.05
  -2  -2  25  185.94   15.73
  -2  -2  25  187.45   14.63
  -2  -2  25  190.18   16.14
  -2   2  24  101.00   10.85
  -2   2  24  123.14    9.20
  -2   2  24  131.85    9.68
  -2   2  24  121.63   10.66
  -2   2  24  116.81    9.99
  -2   2  24  124.47   10.58
  -2  -2  24  125.12    9.92
  -2  -2  24  107.53    8.87
  -2  -2  24  122.21   11.03
  -2   2  23  296.06   25.93
  -2   2  23  281.78   20.63
  -2   2  23  281.00   23.28
  -2   2  23  242.84   19.11
  -2  -2  23  289.46   21.04
  -2  -2  23  356.33   27.17
  -2  -2  23  229.09   18.47
  -2  -2  23  284.60   22.57
  -2  -2  23  314.61   23.17
  -2   2  22  163.97   13.69
  -2   2  22  197.74   13.31
  -2   2  22  195.64   15.51
  -2  -2  22  166.42   12.27
  -2  -2  22  215.02   14.13
  -2  -2  22  173.97   14.30
  -2  -2  22  188.40   13.66
  -2  -2  22  185.83   14.44
  -2  -2  22  154.21   13.87
  -2   2  21  329.42   22.99
  -2   2  21  305.01   25.03
  -2   2  21  304.34   24.73
  -2  -2  21  299.27   21.78
   2  -2 -21  306.82   21.90
  -2  -2  21  313.37   22.54
  -2  -2  21  293.16   23.37
  -2  -2  21  331.07   24.85
  -2  -2  21  327.73   23.27
  -2  -2  21  312.66   25.60
  -2   2  20  204.61   15.22
  -2   2  20  197.73   14.86
  -2   2  20  198.49   12.95
  -2  -2  20  221.79   13.85
   2  -2 -20  155.42   13.74
   2  -2 -20  190.72   12.74
   2  -2 -20  168.25   14.28
  -2  -2  20  177.76   12.67
  -2  -2  20  200.97   14.11
  -2  -2  20  164.78   12.96
  -2  -2  20  195.86   13.30
  -2  -2  20  179.39   14.60
  -2   2  19  414.42   33.98
  -2   2  19  424.14   34.09
  -2   2  19  433.15   30.13
  -2  -2  19  394.58   28.59
   2  -2 -19  452.76   37.22
   2  -2 -19  450.17   31.07
   2  -2 -19  462.09   36.39
  -2  -2  19  410.80   30.35
  -2  -2  19  387.09   30.77
  -2  -2  19  439.15   33.28
  -2  -2  19  473.63   32.91
  -2  -2  19  392.23   33.28
  -2   2  18  198.74   12.91
   2   2 -18  186.78   13.12
  -2   2  18  204.87   15.35
  -2   2  18  187.13   14.93
  -2  -2  18  188.65   12.47
   2  -2 -18  268.09   19.14
  -2  -2  18  247.84   14.95
   2  -2 -18  221.46   16.07
  -2  -2  18  203.47   13.44
  -2  -2  18  225.07   15.41
   2  -2 -18  201.29   13.02
  -2  -2  18  220.21   16.28
  -2   2  17  404.91   28.29
   2   2 -17  495.00   32.97
  -2   2  17  437.60   33.79
  -2   2  17  445.04   34.62
   2  -2 -17  413.11   33.83
   2  -2 -17  372.33   26.32
  -2  -2  17  361.20   26.61
   2  -2 -17  464.63   35.60
  -2  -2  17  445.37   30.34
  -2  -2  17  506.62   31.93
  -2  -2  17  497.34   37.57
  -2   2  16  297.38   18.79
   2   2 -16  328.07   20.69
  -2   2  16  298.42   22.13
  -2   2  16  310.46   22.52
  -2  -2  16  306.40   18.85
   2  -2 -16  284.50   22.27
  -2  -2  16  355.46   21.71
   2  -2 -16  310.20   22.64
  -2  -2  16  313.75   19.83
  -2  -2  16  324.19   21.92
   2  -2 -16  282.94   18.52
  -2   2  15  247.96   15.17
   2   2 -15  266.85   16.48
  -2   2  15  254.21   17.93
  -2   2  15  248.76   17.78
  -2  -2  15  239.21   14.52
   2  -2 -15  325.75   21.51
  -2  -2  15  240.24   15.30
   2  -2 -15  244.03   17.73
  -2  -2  15  266.66   16.22
  -2  -2  15  262.08   17.52
   2  -2 -15  299.61   17.24
  -2  -2  15  339.16   21.69
   2   2 -14  402.58   23.95
  -2   2  14  372.04   26.13
   2   2 -14  337.85   24.24
  -2   2  14  389.20   27.04
  -2  -2  14  303.80   20.48
   2  -2 -14  360.81   25.85
  -2  -2  14  400.79   23.97
  -2  -2  14  397.80   25.99
   2  -2 -14  394.17   27.76
   2   2 -13  267.22   14.85
  -2   2  13  266.46   17.27
  -2   2  13  242.66   16.30
   2   2 -13  273.27   16.88
   2  -2 -13  248.90   14.05
  -2  -2  13  222.52   13.21
   2  -2 -13  249.58   16.46
  -2  -2  13  236.94   13.82
  -2  -2  13  246.75   15.82
   2  -2 -13  262.54   17.75
  -2   2  12  626.09   47.30
   2   2 -12  659.97   42.71
   2   2 -12  636.19   46.21
  -2   2  12  672.92   49.31
  -2   2  12  576.69   38.12
   2  -2 -12  626.37   48.61
  -2  -2  12  688.42   48.36
   2  -2 -12  638.53   48.16
   2   2 -11   72.90    4.13
  -2   2  11   72.93    4.04
  -2   2  11   85.62    5.60
  -2   2  11   65.66    4.82
   2  -2 -11   71.73    5.09
  -2  -2  11   79.06    4.37
  -2  -2  11   83.85    5.16
   2  -2 -11   74.03    5.34
  -2   2  10  317.40   16.20
   2   2 -10  319.30   16.35
  -2   2  10  335.38   20.10
   2   2 -10  258.28   16.65
  -2   2  10  317.89   19.65
   2  -2 -10  354.20   17.50
   2  -2 -10  335.85   20.32
  -2  -2  10  272.89   15.08
  -2  -2  10  325.59   18.74
   2  -2 -10  312.82   19.88
  -2   2   9   19.24    2.30
   2   2  -9   21.19    1.75
   2   2  -9   17.00    2.02
   2   2  -9   20.55    1.82
  -2   2   9   21.10    1.70
  -2   2   9   21.99    2.22
   2  -2  -9   24.43    2.33
  -2  -2   9   25.06    1.80
   2  -2  -9   23.25    2.34
  -2  -2   9   22.77    1.80
  -2  -2   9   26.48    2.28
   2  -2  -9   19.31    1.76
  -2   2   8  566.21   33.87
   2   2  -8  472.95   25.69
   2   2  -8  565.86   33.51
   2   2  -8  473.14   25.01
  -2   2   8  531.35   27.13
  -2   2   8  449.13   29.31
   2  -2  -8  446.17   29.53
  -2  -2   8  516.89   26.75
   2  -2  -8  470.94   30.52
  -2  -2   8  527.41   26.89
  -2  -2   8  475.90   29.10
   2  -2  -8  448.78   24.57
  -2   2   7   -0.60    0.69
   2   2  -7    0.27    0.98
   2   2  -7    0.39    1.08
   2   2  -7    0.71    0.70
  -2   2   7    2.25    1.24
   2  -2  -7   -0.09    0.80
   2  -2  -7    0.44    1.27
  -2  -2   7    0.34    0.70
  -2  -2   7    0.36    0.63
   2   2  -6  793.72   41.77
  -2   2   6  765.15   48.90
  -2   2   6  714.67   40.26
   2  -2  -6  726.79   40.62
  -2  -2   6  651.13   37.69
  -2  -2   6  720.78   38.57
   2  -2  -6  737.08   48.56
  -2   2   5   67.24    3.82
   2   2  -5   57.70    2.97
   2   2  -5   61.59    2.61
  -2   2   5   55.61    2.78
  -2  -2   5   61.57    2.82
   2  -2  -5   61.96    2.97
  -2  -2   5   61.13    2.55
  -2  -2   5   65.90    3.61
   2   2  -4 1221.28   80.30
   2   2  -4 1242.58   74.76
   2   2  -4 1226.99   88.45
  -2   2   4 1174.77   77.43
  -2   2   4  994.78   78.15
   2  -2  -4 1155.54   85.90
  -2  -2   4 1206.80   78.81
  -2  -2   4 1189.03   72.48
  -2  -2   4 1233.23   88.33
  -2   2   3  382.92   18.00
   2   2  -3  388.82   18.50
   2   2  -3  439.98   17.99
   2  -2  -3  428.86   19.85
   2  -2  -3  431.95   22.28
  -2  -2   3  424.04   19.48
   2  -2  -3  408.82   21.02
  -2  -2   3  448.42   18.33
  -2  -2   3  470.56   22.80
   2   2  -2 1469.97  107.78
  -2   2   2 1761.89  129.90
  -2   2   2 1317.34   98.53
   2   2  -2 1461.26  100.47
   2   2  -2 1491.28  113.67
  -2   2   2 1322.70  105.74
   2  -2  -2 1764.49  128.85
   2  -2  -2 1455.32  113.98
   2  -2  -2 1506.45  109.60
  -2  -2   2 1455.03   99.73
  -2  -2   2 1614.48  120.31
  -2  -2   2 1417.70  104.65
   2   2  -1 1484.42  112.51
   2   2  -1 1585.95  110.45
  -2   2   1 1461.26  110.56
  -2   2   1 1559.51  116.19
   2   2  -1 1415.70  108.76
  -2   2   1 1367.18  106.95
   2  -2  -1 1539.24  114.74
   2  -2  -1 1570.95  119.57
  -2  -2   1 1683.97  123.10
  -2  -2   1 1510.21  107.46
   2  -2  -1 1696.40  124.18
   2   2   0  535.19   27.90
  -2   2   0  568.21   27.15
  -2   2   0  578.59   29.45
   2   2   0  579.37   28.30
   2   2   0  533.49   27.21
  -2   2   0  538.39   26.54
   2  -2   0  559.10   26.73
   2  -2   0  560.50   27.46
   2  -2   0  555.42   28.64
  -2  -2   0  521.05   26.19
  -2  -2   0  572.83   28.13
  -2  -2   0  563.00   29.13
  -2   2  -1   30.27    2.10
   2   2   1   23.06    1.79
   2   2   1   30.15    1.92
  -2   2  -1   26.65    1.56
  -2   2  -1   24.98    1.56
   2  -2   1   29.00    1.49
   2  -2   1   24.03    1.52
  -2  -2  -1   26.37    1.83
  -2  -2  -1   27.68    1.71
  -2  -2  -1   25.37    2.05
   2   2   2 2127.93  196.50
   2   2   2 2256.61  205.33
  -2   2  -2 2244.41  207.74
  -2   2  -2 2014.78  163.59
   2   2   2 2055.07  176.30
  -2   2  -2 2110.92  173.87
   2  -2   2 1996.75  188.74
   2  -2   2 2143.04  176.44
  -2  -2  -2 2067.58  193.01
  -2  -2  -2 1818.97  175.76
   2  -2   2 2124.00  172.03
  -2  -2  -2 2041.81  176.21
   2   2   3    8.76    1.58
  -2   2  -3   10.91    0.96
  -2   2  -3   10.03    1.05
   2   2   3    9.16    1.08
   2  -2   3    8.08    1.66
   2  -2   3    9.84    0.94
  -2  -2  -3    9.59    1.63
   2  -2   3    9.39    1.02
  -2  -2  -3    7.82    1.02
   2   2   4  368.10   19.50
  -2   2  -4  377.35   20.08
  -2   2  -4  388.60   16.43
  -2   2  -4  352.86   14.67
   2   2   4  381.85   17.10
   2  -2   4  323.66   13.87
   2  -2   4  360.36   19.86
  -2  -2  -4  386.16   20.49
  -2  -2  -4  335.60   19.27
   2  -2   4  423.46   17.21
  -2  -2  -4  360.28   16.56
   2   2   5  571.18   35.16
  -2   2  -5  643.36   29.96
  -2   2  -5  560.11   34.48
   2   2   5  624.89   32.10
  -2   2  -5  614.21   30.50
   2  -2   5  612.86   28.91
   2  -2   5  564.53   28.18
  -2  -2  -5  489.03   27.26
  -2   2  -6  450.81   20.22
   2   2   6  520.17   29.29
  -2   2  -6  408.36   20.02
   2   2   6  381.82   19.85
   2  -2   6  400.63   18.58
   2  -2   6  460.58   21.50
   2   2   7  957.52   66.80
  -2   2  -7  850.74   51.53
   2   2   7  791.58   49.86
  -2   2  -7  780.22   45.28
   2  -2   7  786.38   56.23
   2  -2   7  856.66   48.10
   2  -2   7  791.63   48.07
  -2  -2  -7  663.88   50.70
   2   2   8  243.92   15.21
  -2   2  -8  226.63   10.86
  -2   2  -8  307.15   14.26
   2  -2   8  261.92   11.71
   2  -2   8  278.48   15.62
  -2  -2  -8  299.90   17.68
   2  -2   8  254.72   12.45
  -2  -2  -8  252.25   12.36
   2   2   9  706.58   49.60
  -2   2  -9  775.82   48.24
  -2   2  -9  761.29   44.23
   2   2   9  659.13   51.16
  -2   2  -9  644.34   47.07
   2  -2   9  630.57   40.78
   2  -2   9  702.28   41.47
  -2  -2  -9  723.49   52.83
   2  -2   9  709.86   50.46
   2   2  10  345.43   21.21
   2   2  10  309.64   18.03
  -2   2 -10  396.99   23.22
   2  -2  10  334.79   17.10
  -2  -2 -10  353.06   22.34
   2  -2  10  313.66   20.17
  -2  -2 -10  338.01   22.14
   2   2  11  289.38   18.01
   2   2  11  347.12   21.76
  -2   2 -11  269.44   17.38
   2  -2  11  290.35   18.05
  -2  -2 -11  264.82   17.14
   2   2  12   73.48    5.02
  -2   2 -12   74.25    5.04
   2   2  12   82.51    5.54
  -2   2 -12   77.27    4.32
   2   2  12   67.09    4.43
   2  -2  12   70.64    4.47
   2  -2  12   73.61    5.00
  -2  -2 -12   58.89    4.77
  -2  -2 -12   71.81    4.78
   2   2  13  484.95   32.88
   2   2  13  392.63   26.75
   2   2  13  450.56   26.42
   2   2  13  403.93   27.49
  -2   2 -13  410.51   25.36
   2  -2  13  334.14   22.43
   2  -2  13  381.49   22.18
   2  -2  13  399.70   26.66
   2  -2  13  324.50   21.58
  -2  -2 -13  385.14   26.53
   2  -2  13  360.40   24.79
  -2  -2 -13  385.57   24.36
   2   2  14   69.54    5.12
   2   2  14   59.05    4.58
   2   2  14   68.58    5.57
   2   2  14   56.07    3.97
   2  -2  14   63.47    4.73
   2  -2  14   70.45    4.84
   2  -2  14   61.57    4.95
   2  -2  14   62.75    3.89
   2  -2  14   65.77    4.32
   2  -2  14   59.33    4.34
  -2  -2 -14   64.79    4.91
  -2  -2 -14   62.07    4.47
   2   2  15  102.32    7.53
   2   2  15   92.53    7.15
   2   2  15  128.83    9.28
   2   2  15  132.06    7.56
   2  -2  15  102.61    7.22
   2  -2  15  129.45    7.91
   2  -2  15   98.06    7.40
   2  -2  15  105.66    6.30
   2  -2  15  110.44    6.73
   2  -2  15  104.30    6.81
  -2  -2 -15   88.98    6.95
  -2  -2 -15  106.30    7.11
   2   2  16   39.85    3.79
   2   2  16   43.55    3.82
   2   2  16   43.14    4.90
   2   2  16   48.86    3.82
   2  -2  16   46.34    3.96
   2  -2  16   38.31    3.58
   2  -2  16   49.62    4.39
   2  -2  16   40.87    3.19
   2  -2  16   43.71    3.63
   2  -2  16   38.95    3.32
  -2  -2 -16   47.44    4.16
  -2  -2 -16   38.92    3.64
   2   2  17  162.18   11.92
   2   2  17  161.59   12.12
   2  -2  17  169.37   11.87
   2  -2  17  169.22   10.75
   2  -2  17  209.84   13.69
   2  -2  17  163.49   11.40
   2  -2  17  160.68   10.20
   2  -2  17  191.54   12.13
  -2  -2 -17  147.72   11.14
  -2  -2 -17  198.05   12.71
   2   2  18    0.82    1.07
   2   2  18    0.15    1.13
   2   2  18    0.87    1.39
   2   2  18    2.94    1.66
   2  -2  18    1.28    1.03
   2  -2  18   -0.46    1.52
   2  -2  18    1.25    1.36
   2  -2  18    3.22    1.33
   2  -2  18    0.11    1.40
  -2  -2 -18   -1.48    1.32
  -2  -2 -18    4.53    1.79
   2   2  19  132.82   11.11
   2   2  19  132.26    9.90
   2   2  19  155.80    9.73
   2   2  19  124.32    9.87
   2  -2  19  131.65    9.73
   2  -2  19  148.45   10.55
   2  -2  19  140.27   10.19
   2  -2  19  128.52    8.47
   2  -2  19  121.12    8.80
   2  -2  19  132.60    9.51
  -2  -2 -19  107.59    9.03
  -2  -2 -19  122.36    9.31
   2   2  20   -1.76    1.80
   2   2  20   -1.94    1.49
   2   2  20   -0.47    1.18
   2   2  20    0.72    1.71
   2  -2  20    1.52    1.44
   2  -2  20    1.64    1.32
   2  -2  20   -1.49    1.66
   2  -2  20    1.06    0.97
   2  -2  20    1.19    1.17
   2  -2  20    2.08    1.61
  -2  -2 -20    1.41    1.59
  -2  -2 -20    1.19    1.44
   2   2  21   26.14    3.50
   2   2  21   28.87    3.47
   2   2  21   37.48    3.39
   2  -2  21   28.15    3.03
   2  -2  21   29.36    3.13
   2  -2  21   26.69    3.37
   2  -2  21   29.76    3.09
  -2  -2 -21   29.49    3.46
  -2  -2 -21   29.78    3.48
   2   2  22    1.62    1.40
   2   2  22    3.02    1.65
   2   2  22    4.40    2.00
   2  -2  22    0.17    1.49
   2  -2  22    3.58    1.67
   2  -2  22    0.44    1.78
   2  -2  22    1.23    1.26
   2  -2  22    0.41    1.36
   2  -2  22   -0.14    1.40
  -2  -2 -22    1.65    1.50
  -2  -2 -22    4.31    1.55
   2   2  23    4.71    2.35
   2   2  23    4.55    2.14
   2   2  23    2.09    1.56
   2  -2  23    3.37    1.48
   2  -2  23    4.86    1.78
   2  -2  23    6.94    1.89
   2  -2  23    7.05    1.76
   2  -2  23    7.51    2.02
   2  -2  23    0.68    1.97
  -2  -2 -23    7.06    2.23
   2   2  24    3.67    1.68
   2   2  24    5.10    2.00
   2   2  24    4.24    1.75
   2   2  24    4.17    2.16
   2   2  24    4.05    2.22
   2  -2  24    8.10    2.25
   2  -2  24    8.95    2.40
   2  -2  24    4.45    1.81
   2  -2  24    5.15    1.52
   2  -2  24    3.23    1.81
   2  -2  24    5.32    1.76
   2   2  25    0.51    2.12
   2   2  25   -1.41    1.84
   2   2  25   -0.58    1.61
   2   2  25   -1.66    1.30
   2  -2  25    1.60    1.94
   2  -2  25    0.14    1.30
   2  -2  25   -0.54    1.50
   2  -2  25   -0.28    1.51
   2  -2  25    0.25    1.22
   2   2  26    0.88    1.88
   2   2  26    2.03    1.81
   2   2  26    2.87    2.33
   2  -2  26    2.05    1.66
   2  -2  26    4.44    1.69
   2  -2  26    1.12    1.83
  -2   3  26   52.04    6.18
  -2   3  26   46.57    4.69
  -2   3  26   47.71    5.49
  -2   3  26   52.46    5.67
  -2   3  26   41.71    5.71
  -2  -3  26   51.06    5.79
  -2  -3  26   45.48    4.66
  -2  -3  26   35.99    4.16
  -2  -3  26   37.81    4.99
  -2  -3  26   45.36    4.52
  -2  -3  26   44.45    5.42
  -2   3  25  126.58    9.90
  -2   3  25  120.82   11.73
  -2   3  25  134.32   11.78
  -2   3  25  102.64   10.07
   2  -3 -25  122.76    9.78
  -2  -3  25  127.32    9.92
  -2  -3  25  131.83   11.24
  -2  -3  25  100.90    8.55
  -2  -3  25  127.46   10.46
  -2  -3  25  113.98    9.55
  -2  -3  25  119.91   11.24
  -2   3  24  126.32   11.23
  -2   3  24  121.05    8.96
  -2   3  24  115.73   10.39
  -2   3  24  116.37    9.77
   2  -3 -24  107.69   10.37
  -2  -3  24  110.36    8.67
   2  -3 -24  108.11    8.55
  -2  -3  24  102.71    8.28
  -2  -3  24  100.99    9.34
  -2  -3  24   91.16    9.10
  -2   3  23  227.58   16.24
  -2   3  23  215.06   19.10
  -2   3  23  238.38   19.30
  -2   3  23  210.52   17.34
   2  -3 -23  208.75   15.31
  -2  -3  23  211.77   15.59
  -2  -3  23  216.95   16.14
  -2  -3  23  187.00   16.14
  -2   3  22  170.88   14.66
  -2   3  22  178.74   12.31
  -2  -3  22  168.10   11.98
  -2  -3  22  185.44   13.00
  -2  -3  22  147.47   12.53
   2  -3 -22  156.37   11.61
  -2  -3  22  169.59   13.38
  -2   3  21  378.00   28.65
   2  -3 -21  413.65   29.53
  -2  -3  21  353.75   27.23
   2  -3 -21  361.88   31.94
  -2  -3  21  403.54   29.01
  -2  -3  21  364.15   27.41
  -2  -3  21  342.45   28.61
  -2  -3  21  423.30   34.78
  -2   3  20  153.45   11.51
  -2   3  20  129.00    8.81
  -2   3  20  121.21    9.97
   2  -3 -20  159.11   12.17
  -2  -3  20  125.70    8.61
   2  -3 -20  118.66    8.86
  -2  -3  20  127.04    8.69
  -2  -3  20  118.20    8.97
  -2  -3  20  142.40   10.47
  -2  -3  20  129.94    9.30
  -2  -3  20  118.77   10.73
  -2   3  19  517.48   40.38
  -2   3  19  475.57   38.56
  -2   3  19  453.69   32.84
  -2  -3  19  450.88   32.37
   2  -3 -19  364.44   34.25
   2  -3 -19  458.47   33.25
   2  -3 -19  506.08   40.45
  -2  -3  19  462.88   32.79
  -2  -3  19  473.38   34.72
  -2  -3  19  500.16   37.08
  -2  -3  19  352.02   28.53
  -2  -3  19  438.70   37.07
  -2   3  18  174.72   12.65
  -2   3  18  165.76   12.59
   2   3 -18  154.43   11.87
  -2   3  18  163.87   10.75
   2  -3 -18  141.73   12.21
   2  -3 -18  191.64   11.66
   2  -3 -18  180.86   13.26
  -2  -3  18  169.93   10.83
  -2  -3  18  147.90   10.37
  -2  -3  18  162.47   11.65
  -2  -3  18  176.19   11.28
   2   3 -17  622.86   43.59
   2   3 -17  588.79   43.49
   2   3 -17  523.91   43.98
  -2   3  17  660.83   51.94
  -2   3  17  596.87   50.05
   2  -3 -17  609.26   50.68
   2  -3 -17  602.40   43.88
   2  -3 -17  462.15   43.69
  -2  -3  17  548.01   44.40
  -2  -3  17  625.85   43.62
  -2   3  16  351.98   23.65
   2   3 -16  278.61   18.43
   2   3 -16  325.47   19.34
  -2   3  16  338.86   23.86
   2   3 -16  243.40   18.71
  -2   3  16  304.11   19.14
   2  -3 -16  329.74   23.68
  -2  -3  16  306.44   19.22
   2  -3 -16  325.52   23.50
  -2  -3  16  283.07   17.64
  -2  -3  16  285.18   20.35
   2  -3 -16  233.88   17.17
  -2   3  15 1046.34   94.31
   2   3 -15  849.50   74.04
   2   3 -15 1066.24   82.84
  -2   3  15 1037.60   95.33
   2   3 -15 1068.67   93.70
  -2   3  15 1036.14   83.82
   2  -3 -15  862.28   86.13
  -2  -3  15  889.13   76.75
   2  -3 -15  994.04   93.65
  -2  -3  15  999.91   79.07
  -2  -3  15  988.18   88.03
   2  -3 -15  968.10   83.11
  -2   3  14  357.12   24.53
   2   3 -14  339.85   21.29
   2   3 -14  350.02   20.15
  -2   3  14  301.90   22.75
   2   3 -14  413.61   26.20
  -2   3  14  342.03   21.03
   2  -3 -14  281.55   19.14
  -2  -3  14  342.81   21.38
   2  -3 -14  348.36   24.97
  -2  -3  14  359.89   23.70
   2  -3 -14  349.28   25.15
  -2   3  13 1408.93  129.34
   2   3 -13 1405.86  130.43
  -2   3  13 1257.76  135.97
   2   3 -13 1456.71  145.83
  -2   3  13 1330.94  136.79
   2  -3 -13 1361.79  127.80
  -2  -3  13 1825.91  157.74
   2  -3 -13 1352.59  143.65
  -2  -3  13 1503.00  145.52
   2  -3 -13 1617.01  161.58
  -2   3  12  218.11   14.58
  -2   3  12  243.02   16.22
   2  -3 -12  258.88   16.91
  -2  -3  12  226.17   13.30
   2  -3 -12  272.22   14.90
  -2  -3  12  258.80   13.18
  -2  -3  12  235.27   14.89
   2  -3 -12  238.77   16.02
  -2   3  11 1562.39  163.08
  -2   3  11 1695.68  167.25
   2   3 -11 1547.76  132.44
   2  -3 -11 1425.97  153.74
  -2  -3  11 1529.22  142.56
   2  -3 -11 1884.96  186.03
  -2  -3  11 1513.72  152.02
   2  -3 -11 1762.44  159.22
  -2   3  10  192.15   11.85
   2   3 -10  166.30    7.91
   2   3 -10  195.92   11.14
  -2   3  10  215.67   12.02
  -2   3  10  190.64    9.96
   2  -3 -10  180.06   11.49
  -2  -3  10  179.85    8.42
  -2  -3  10  180.87   10.76
   2  -3 -10  169.24   11.04
   2   3  -9 1574.77  137.27
  -2   3   9 1377.83  133.46
   2   3  -9 1833.43  162.29
  -2   3   9 1471.17  144.13
  -2   3   9 1496.64  129.46
   2  -3  -9 1470.73  144.19
  -2  -3   9 1581.01  121.38
  -2  -3   9 1520.95  140.00
   2  -3  -9 1357.24  135.17
   2   3  -8   18.12    1.77
  -2   3   8   16.30    2.09
   2   3  -8   15.67    1.12
   2   3  -8   22.26    2.03
  -2   3   8   14.40    2.09
  -2   3   8   16.53    1.84
   2  -3  -8   18.48    2.22
  -2  -3   8   16.91    1.17
  -2  -3   8   18.50    1.89
   2  -3  -8   16.05    2.10
  -2   3   7 2269.61  227.34
   2   3  -7 2331.77  232.18
   2   3  -7 2126.16  189.96
   2   3  -7 2248.36  240.87
  -2   3   7 2521.95  266.97
  -2   3   7 2339.05  256.83
   2  -3  -7 2193.49  241.36
  -2  -3   7 2258.21  227.05
  -2  -3   7 2211.20  194.65
  -2  -3   7 2188.33  234.47
   2  -3  -7 2196.90  222.59
   2   3  -6   57.47    3.98
   2   3  -6   66.67    3.48
  -2   3   6   62.89    4.13
   2   3  -6   71.10    2.67
   2  -3  -6   62.95    3.42
  -2  -3   6   62.57    3.43
   2  -3  -6   62.75    4.10
  -2  -3   6   61.67    2.48
  -2   3   5 2691.63  293.77
   2   3  -5 2949.58  314.05
  -2   3   5 2659.97  309.97
   2   3  -5 2784.73  258.19
   2   3  -5 2910.04  325.99
   2  -3  -5 2366.41  265.89
  -2  -3   5 2792.19  301.40
   2  -3  -5 2689.25  313.50
   2   3  -4    2.70    0.55
   2   3  -4    0.65    1.20
  -2   3   4    2.86    1.25
   2  -3  -4    2.71    1.00
  -2  -3   4    1.43    1.00
  -2  -3   4    2.47    0.56
  -2   3   3 2155.85  219.30
   2   3  -3 2382.53  237.55
   2   3  -3 2166.60  192.69
  -2   3   3 2364.22  245.32
   2  -3  -3 2537.13  258.72
   2  -3  -3 2402.76  240.37
  -2  -3   3 2336.07  233.62
  -2  -3   3 2528.20  217.09
  -2  -3   3 2363.14  241.09
   2   3  -2  204.61    9.92
  -2   3   2  195.96    9.45
   2   3  -2  212.80    8.04
   2  -3  -2  197.59    9.58
   2  -3  -2  183.58    9.03
  -2  -3   2  176.75    9.00
   2  -3  -2  195.51    9.47
  -2  -3   2  226.14    8.47
  -2  -3   2  190.30    9.42
   2   3  -1  866.07   54.70
   2   3  -1  849.73   48.12
  -2   3   1  767.66   49.79
  -2   3   1  909.19   54.87
   2   3  -1  861.67   53.91
  -2   3   1  889.47   53.64
   2  -3  -1  795.37   51.55
   2  -3  -1  757.02   48.01
  -2  -3   1  776.78   51.08
  -2  -3   1  782.37   45.41
   2  -3  -1  834.46   51.42
   2   3   0    1.76    1.08
  -2   3   0    0.98    0.93
  -2   3   0    0.80    1.22
   2   3   0    0.51    0.92
   2   3   0    0.70    1.00
  -2   3   0    0.91    1.21
   2  -3   0    2.71    1.06
   2  -3   0    0.88    0.89
   2  -3   0   -0.09    1.10
  -2  -3   0    0.43    1.02
  -2  -3   0    1.42    1.03
  -2  -3   0    1.16    1.28
  -2   3  -1 2659.15  286.92
   2   3   1 2691.29  281.19
   2   3   1 3561.93  348.89
  -2   3  -1 2587.75  262.89
  -2   3  -1 2604.35  256.46
   2  -3   1 2685.52  269.56
   2  -3   1 2798.10  270.93
  -2  -3  -1 2033.66  227.69
  -2  -3  -1 2424.49  256.59
  -2  -3  -1 2520.17  276.84
   2   3   2   67.88    4.16
  -2   3  -2   79.86    3.36
   2   3   2   80.21    4.38
   2   3   2   77.79    3.88
  -2   3  -2   74.04    3.52
  -2   3  -2   68.48    3.88
   2  -3   2   74.70    3.48
  -2  -3  -2   86.94    4.54
   2  -3   2   70.38    2.96
  -2  -3  -2   82.06    4.02
   2   3   3 1262.27  101.55
  -2   3  -3 1341.52   93.23
  -2   3  -3 1309.58   84.88
   2   3   3 1298.16   95.58
   2  -3   3 1275.60   89.44
  -2  -3  -3 1339.77  107.56
   2  -3   3 1224.84   80.40
  -2  -3  -3 1178.17   89.64
   2   3   4   28.10    2.39
  -2   3  -4   32.49    1.63
  -2   3  -4   24.74    1.70
   2  -3   4   25.50    1.87
  -2  -3  -4   35.78    2.68
   2  -3   4   28.71    1.48
  -2  -3  -4   26.42    2.20
  -2   3  -5 1288.01   98.85
  -2   3  -5 1605.42  108.11
   2  -3   5 1381.08   95.64
   2  -3   5 1428.02  106.99
  -2  -3  -5 1338.55  118.79
  -2  -3  -5 1465.35  115.95
  -2   3  -6   33.51    1.77
   2   3   6   31.40    2.97
  -2   3  -6   28.09    1.92
  -2  -3  -6   31.29    2.60
   2  -3   6   40.94    3.08
  -2  -3  -6   31.98    3.12
   2  -3   6   37.97    2.21
  -2  -3  -6   30.08    2.21
   2   3   7  645.23   44.31
  -2   3  -7  677.40   45.93
  -2   3  -7  635.75   34.10
   2   3   7  544.69   42.55
  -2   3  -7  694.75   39.27
  -2  -3  -7  703.08   47.35
   2  -3   7  652.39   37.27
   2  -3   7  667.44   35.10
   2  -3   7  687.45   47.69
   2   3   8   15.16    2.07
   2   3   8   16.76    2.54
  -2   3  -8   17.76    2.11
   2   3   8   19.96    1.76
  -2   3  -8   17.33    1.48
   2  -3   8   19.98    2.19
   2  -3   8   14.32    1.49
   2  -3   8   16.60    1.44
  -2  -3  -8   13.92    2.39
  -2  -3  -8   20.44    2.37
   2   3   9  172.33   10.55
   2   3   9  150.76   10.63
  -2   3  -9  150.87    9.56
   2   3   9  194.48    9.99
  -2   3  -9  197.90    8.91
   2  -3   9  158.88   10.23
   2  -3   9  180.35    8.66
   2  -3   9  188.32    8.42
  -2  -3  -9  153.05   10.10
  -2  -3  -9  178.65   11.33
   2   3  10    0.67    1.43
  -2   3 -10    2.30    1.04
   2   3  10    3.72    1.70
  -2   3 -10    2.13    1.32
   2  -3  10    2.10    0.94
  -2  -3 -10    0.24    1.18
   2  -3  10    3.00    1.44
  -2  -3 -10    2.25    1.30
   2   3  11   15.63    2.38
  -2   3 -11   18.48    2.24
   2   3  11   15.28    2.22
   2   3  11   19.99    2.68
   2   3  11   23.97    2.26
  -2   3 -11   22.43    2.00
  -2   3 -11   19.70    1.96
  -2  -3 -11   15.98    2.32
   2  -3  11   19.20    2.30
  -2  -3 -11   23.33    2.00
   2   3  12   24.81    2.70
   2   3  12   25.77    3.12
   2   3  12   23.09    2.63
   2   3  12   25.03    2.26
  -2   3 -12   24.87    2.08
  -2   3 -12   26.05    2.75
   2  -3  12   24.57    2.00
   2  -3  12   21.54    2.53
  -2  -3 -12   26.62    2.87
  -2  -3 -12   26.74    2.34
   2   3  13    1.93    1.68
   2   3  13    1.34    1.16
   2   3  13    5.63    1.73
  -2   3 -13    4.14    1.81
   2   3  13    3.18    1.51
  -2   3 -13    3.03    1.03
   2  -3  13    3.67    1.76
   2  -3  13    3.47    0.88
   2  -3  13    2.29    1.00
  -2  -3 -13    2.04    1.45
  -2  -3 -13    3.17    1.19
   2   3  14    9.28    2.32
  -2   3 -14    8.87    1.48
   2   3  14   14.22    2.15
   2   3  14    7.94    1.58
  -2   3 -14   12.42    1.88
   2  -3  14   15.04    1.60
  -2  -3 -14   13.65    2.50
   2  -3  14   10.70    2.40
   2  -3  14   10.36    1.56
  -2  -3 -14   12.54    1.75
   2   3  15   34.79    3.54
   2   3  15   32.00    3.48
   2   3  15   39.16    3.36
   2   3  15   40.93    4.22
  -2   3 -15   39.29    3.53
  -2   3 -15   31.85    2.96
   2  -3  15   33.98    3.38
   2  -3  15   33.23    2.80
   2  -3  15   34.33    2.76
   2  -3  15   39.94    3.07
  -2  -3 -15   28.69    3.29
  -2  -3 -15   41.18    3.44
   2   3  16    1.44    1.41
   2   3  16   -0.08    1.40
   2   3  16    1.64    1.59
   2   3  16   -0.62    1.64
  -2   3 -16    1.40    1.45
  -2   3 -16    0.70    1.32
   2  -3  16    2.89    1.26
   2  -3  16    0.52    1.14
   2  -3  16    0.22    1.17
   2  -3  16    1.03    1.43
  -2  -3 -16    1.98    1.68
  -2  -3 -16   -1.48    1.58
   2   3  17    1.16    1.35
   2   3  17   -2.02    1.29
   2   3  17    0.25    1.83
   2   3  17    0.18    1.22
   2  -3  17    0.11    1.06
   2  -3  17   -2.47    1.18
   2  -3  17   -0.91    1.32
   2  -3  17    0.62    0.78
   2  -3  17    1.13    1.16
   2  -3  17    0.72    1.21
  -2  -3 -17   -2.27    1.48
  -2  -3 -17    1.90    1.13
   2   3  18    1.39    1.48
   2   3  18   -0.30    1.42
   2   3  18   -0.76    2.13
   2   3  18    1.40    1.25
   2  -3  18    0.80    1.40
   2  -3  18   -1.37    1.27
   2  -3  18   -0.54    1.43
   2  -3  18    0.40    0.91
   2  -3  18    1.67    1.22
   2  -3  18   -1.28    1.16
  -2  -3 -18    2.00    1.24
  -2  -3 -18   -1.76    1.13
   2   3  19   70.80    6.73
   2   3  19   55.62    5.24
   2   3  19   60.75    5.25
   2   3  19   66.88    5.87
   2  -3  19   63.19    5.30
   2  -3  19   57.51    4.75
   2  -3  19   57.56    5.30
   2  -3  19   61.44    4.61
   2  -3  19   62.03    4.49
   2  -3  19   48.34    4.51
  -2  -3 -19   55.91    5.18
  -2  -3 -19   63.84    5.29
   2   3  20    5.93    1.80
   2   3  20    4.66    1.93
   2  -3  20    1.86    1.48
   2  -3  20    4.07    1.67
   2  -3  20    4.15    1.31
   2  -3  20    2.18    1.52
   2  -3  20    2.14    1.37
   2  -3  20    2.41    1.71
  -2  -3 -20    2.40    1.97
  -2  -3 -20    2.75    1.94
   2   3  21   42.46    4.63
   2  -3  21   50.12    4.16
   2  -3  21   44.87    4.48
   2  -3  21   47.65    4.00
   2  -3  21   57.60    4.83
  -2  -3 -21   59.40    5.15
  -2  -3 -21   48.14    4.79
   2   3  22    2.95    2.02
   2   3  22    2.11    1.74
   2   3  22    5.18    1.78
   2  -3  22    2.72    1.64
   2  -3  22    0.24    1.62
   2  -3  22    3.52    1.84
   2  -3  22    2.83    1.30
   2  -3  22    0.23    1.68
   2  -3  22    1.72    1.34
  -2  -3 -22    1.15    1.60
  -2  -3 -22    2.36    1.85
   2   3  23   53.07    6.11
   2   3  23   56.57    5.61
   2   3  23   64.79    5.78
   2   3  23   55.57    6.03
   2  -3  23   55.18    5.73
   2  -3  23   52.34    4.81
   2  -3  23   51.94    5.54
   2  -3  23   54.48    4.67
   2  -3  23   48.05    4.36
   2  -3  23   46.79    4.93
  -2  -3 -23   65.38    5.90
  -2  -3 -23   46.81    5.03
   2   3  24    0.68    1.68
   2   3  24   -0.98    1.59
   2   3  24    0.16    1.88
   2   3  24    2.95    1.96
   2  -3  24    2.71    1.78
   2  -3  24    0.80    1.62
   2  -3  24    0.73    1.28
   2  -3  24    1.79    1.94
  -2  -3 -24   -1.35    1.72
   2   3  25   19.04    3.55
   2   3  25   17.64    3.05
   2  -3  25   17.30    2.90
   2  -3  25   10.91    2.43
   2  -3  25   19.78    2.77
   2  -3  25   18.66    2.65
   2  -3  25   17.25    2.64
  -2  -3 -25   17.80    3.08
   2   3  26    0.82    1.98
   2   3  26    4.27    1.91
   2   3  26    1.79    1.70
   2  -3  26    2.60    1.97
   2  -3  26    3.75    1.83
   2  -3  26    2.04    1.61
   2  -3  26    5.43    1.70
   2  -3  26    2.63    1.47
  -2  -3 -26    5.23    1.96
  -2   4  25    1.27    2.00
  -2   4  25    2.56    1.57
  -2   4  25    1.20    2.33
  -2   4  25    0.59    1.84
  -2  -4  25    0.09    1.28
   2  -4 -25    1.76    2.08
  -2  -4  25    0.86    1.41
  -2  -4  25    0.12    1.51
  -2  -4  25    0.22    1.23
  -2  -4  25    0.88    2.24
   2  -4 -25    0.87    1.59
  -2  -4  25    0.39    2.32
  -2   4  24   69.09    6.82
  -2   4  24   66.90    5.95
  -2   4  24   72.21    6.65
  -2   4  24   65.58    7.07
   2  -4 -24   54.01    6.48
   2  -4 -24   58.62    5.45
  -2  -4  24   64.55    5.65
  -2  -4  24   53.58    5.31
  -2  -4  24   57.83    5.27
  -2  -4  24   73.06    6.11
  -2  -4  24   85.97    8.03
  -2   4  23   -0.04    1.36
  -2   4  23    1.53    1.64
  -2   4  23    2.67    1.80
  -2   4  23    2.60    2.16
   2  -4 -23    2.82    1.83
  -2  -4  23    1.33    1.72
  -2  -4  23    1.65    1.76
  -2  -4  23    1.81    1.56
  -2  -4  23    0.77    1.25
  -2   4  22  158.38   11.59
  -2   4  22  158.32   14.06
  -2   4  22  156.00   13.33
  -2   4  22  168.90   13.40
   2  -4 -22  159.30   11.82
  -2  -4  22  151.16   11.54
  -2  -4  22  148.01   11.79
  -2  -4  22  140.06   11.15
  -2  -4  22  164.85   12.73
  -2  -4  22  169.04   11.66
  -2   4  21    5.85    1.79
   2   4 -21    5.83    1.88
  -2   4  21    7.11    2.40
  -2  -4  21    5.80    1.68
   2  -4 -21    6.61    1.77
  -2  -4  21    6.02    2.02
  -2  -4  21    5.03    1.60
  -2  -4  21    4.99    1.74
   2   4 -20  308.32   26.73
   2   4 -20  465.91   31.34
  -2   4  20  398.84   28.57
   2  -4 -20  378.33   31.96
   2  -4 -20  395.84   28.61
  -2  -4  20  330.42   26.08
  -2  -4  20  335.34   24.35
  -2  -4  20  330.75   26.16
  -2  -4  20  413.23   31.01
  -2   4  19    1.20    1.45
   2   4 -19   -0.46    1.24
   2   4 -19    1.95    1.47
  -2   4  19    0.52    1.56
  -2   4  19   -1.12    1.76
   2  -4 -19    1.07    1.70
   2  -4 -19    2.24    1.43
  -2  -4  19    1.42    1.19
  -2  -4  19    1.76    1.50
  -2  -4  19   -0.85    1.52
  -2  -4  19    1.96    1.22
   2   4 -18  629.81   47.16
  -2   4  18  538.89   48.07
   2   4 -18  612.26   50.02
  -2   4  18  532.40   42.14
   2  -4 -18  556.35   49.75
  -2  -4  18  655.40   49.39
   2  -4 -18  478.57   45.75
  -2  -4  18  606.27   42.46
  -2  -4  18  590.96   42.47
  -2  -4  18  569.19   47.21
  -2   4  17    6.01    1.98
   2   4 -17    5.81    1.44
  -2   4  17    8.76    2.13
   2   4 -17    6.55    1.97
  -2   4  17    5.98    1.52
   2  -4 -17    6.96    2.00
  -2  -4  17    4.01    1.75
   2  -4 -17    5.19    2.02
  -2  -4  17    5.36    1.37
  -2  -4  17    6.71    1.58
  -2  -4  17    9.83    1.99
   2  -4 -17    6.61    1.53
  -2   4  16  821.69   68.62
   2   4 -16  780.57   66.71
  -2   4  16  800.49   76.96
   2   4 -16 1027.55   86.10
  -2   4  16 1001.74   86.28
   2  -4 -16  786.69   76.47
  -2  -4  16  891.64   73.25
   2  -4 -16  838.72   79.13
  -2  -4  16  902.82   68.61
  -2  -4  16  851.31   75.23
   2  -4 -16  777.17   68.49
  -2   4  15   31.40    3.40
   2   4 -15   27.00    2.90
   2   4 -15   20.97    1.98
  -2   4  15   27.75    3.29
   2   4 -15   18.92    2.68
  -2   4  15   22.15    2.32
   2  -4 -15   21.77    2.51
  -2  -4  15   26.31    2.50
   2  -4 -15   24.53    3.03
  -2  -4  15   25.13    2.78
   2  -4 -15   22.88    3.09
  -2   4  14 1073.97   89.82
   2   4 -14  951.15   83.46
  -2   4  14 1045.20   99.29
   2   4 -14 1174.17  102.53
  -2   4  14  913.37   88.82
   2  -4 -14 1163.90  105.94
  -2  -4  14  928.82   81.53
   2  -4 -14 1052.45  100.71
  -2  -4  14 1041.17   78.34
  -2  -4  14 1046.89   93.75
   2  -4 -14 1029.64   88.23
  -2   4  13   60.50    4.39
   2   4 -13   63.25    4.50
  -2   4  13   62.12    5.04
   2   4 -13   63.67    4.82
   2  -4 -13   60.49    5.12
   2  -4 -13   68.14    4.54
  -2  -4  13   56.13    4.25
   2  -4 -13   54.55    4.78
  -2  -4  13   61.49    3.43
  -2  -4  13   61.71    4.57
   2   4 -12 1600.16  135.33
   2   4 -12 1798.97  173.92
   2   4 -12 1660.31  172.83
  -2   4  12 1747.41  186.88
  -2   4  12 1559.00  155.62
   2  -4 -12 1550.18  170.04
   2  -4 -12 1586.36  158.70
  -2  -4  12 1527.54  153.72
   2  -4 -12 1582.13  174.09
  -2  -4  12 1706.94  143.07
  -2  -4  12 1613.96  167.37
  -2   4  11  113.54    6.74
   2   4 -11  109.26    6.76
  -2   4  11  117.70    7.81
   2   4 -11  115.88    7.28
   2  -4 -11  125.93    8.09
   2  -4 -11  113.80    6.71
  -2  -4  11  118.52    6.94
   2  -4 -11  110.69    7.71
  -2  -4  11  108.08    4.86
  -2  -4  11  108.16    7.27
   2   4 -10 2449.16  238.77
  -2   4  10 2495.78  314.30
  -2   4  10 2124.85  277.84
   2   4 -10 2774.02  325.54
   2  -4 -10 2591.37  298.47
  -2  -4  10 2500.63  290.47
   2  -4 -10 2341.83  295.95
  -2  -4  10 2498.38  298.83
   2  -4 -10 2742.49  338.24
  -2   4   9  169.52   10.92
   2   4  -9  169.32   10.16
   2  -4  -9  175.35    9.88
  -2  -4   9  164.14    9.31
   2  -4  -9  211.44   12.01
  -2  -4   9  173.18    6.85
  -2  -4   9  187.33   10.62
   2   4  -8 2659.89  252.90
  -2   4   8 2964.77  362.66
  -2   4   8 2054.94  276.27
   2   4  -8 2883.04  344.29
   2  -4  -8 2911.03  336.06
  -2  -4   8 2695.63  315.88
   2  -4  -8 2606.66  323.87
  -2  -4   8 2825.54  336.90
   2  -4  -8 2865.37  354.31
   2   4  -7  155.58    9.02
   2   4  -7  160.52    5.73
   2  -4  -7  177.94   10.31
   2  -4  -7  184.90   10.31
  -2  -4   7  163.25    9.08
  -2  -4   7  162.30    5.79
  -2  -4   7  171.99    9.59
   2   4  -6 1523.99  142.41
   2   4  -6 1589.82  108.12
  -2   4   6 1596.46  152.29
  -2   4   6 1761.88  160.23
   2  -4  -6 1587.25  150.79
   2  -4  -6 1368.61  135.20
  -2  -4   6 1717.04  153.52
  -2  -4   6 1589.33  110.40
   2   4  -5  151.74    8.36
   2   4  -5  167.01    5.65
  -2   4   5  153.00    8.72
  -2   4   5  155.59    8.23
  -2   4   5  159.66    8.77
  -2  -4   5  152.20    5.26
   2  -4  -5  154.50    8.88
   2   4  -4 1564.18  140.53
  -2   4   4 1534.25  138.61
   2   4  -4 1710.53  152.31
   2  -4  -4 1522.32  141.22
  -2  -4   4 1644.76  116.75
   2   4  -3  917.63   67.81
   2   4  -3  976.68   57.01
  -2   4   3  919.44   67.75
  -2  -4   3 1007.31   58.61
   2   4  -2 1723.18  160.76
   2   4  -2 1696.63  136.90
  -2   4   2 1726.53  160.56
  -2   4   2 1789.99  161.17
  -2   4   2 1754.69  160.42
  -2  -4   2 1723.40  138.67
   2   4  -1  476.86   27.89
   2   4  -1  515.65   28.45
   2   4  -1  472.69   24.11
  -2   4   1  529.10   28.11
  -2   4   1  476.02   27.85
   2  -4  -1  464.53   25.53
  -2  -4   1  402.77   21.94
   2   4   0 3385.07  437.06
  -2   4   0 3865.38  483.10
   2  -4   0 3514.38  443.01
   2  -4   0 3564.51  465.65
  -2  -4   0 3796.00  482.24
   2   4   1  239.76   12.34
  -2   4  -1  235.73   10.82
   2  -4   1  233.93   10.48
   2  -4   1  254.96   12.26
  -2   4  -2 1585.83  121.38
   2  -4   2 1585.13  121.34
  -2  -4  -2 1494.94  137.96
   2  -4   2 1471.33  124.62
  -2  -4  -2 1778.13  154.56
  -2   4  -3  709.59   36.79
   2  -4   3  701.99   47.21
   2  -4   3  677.95   41.28
   2  -4   3  667.87   35.49
   2   4   4  416.21   26.92
  -2   4  -4  452.90   19.89
   2   4   4  487.05   27.04
   2  -4   4  435.62   23.29
   2  -4   4  433.43   27.05
  -2  -4  -4  458.59   27.94
   2  -4   4  441.28   19.52
   2   4   5  838.14   61.09
  -2   4  -5  779.85   42.33
   2   4   5  802.25   55.11
  -2   4  -5  920.66   65.34
   2  -4   5  908.14   56.29
  -2  -4  -5  814.20   60.36
   2  -4   5  705.08   54.28
  -2  -4  -5  795.95   59.18
   2   4   6   53.53    3.92
   2   4   6   57.99    4.45
  -2   4  -6   53.69    3.98
   2   4   6   55.82    3.80
  -2   4  -6   51.73    2.22
   2  -4   6   68.31    4.42
   2  -4   6   56.83    3.31
   2  -4   6   50.11    2.15
  -2  -4  -6   54.34    3.91
  -2  -4  -6   65.02    4.35
   2   4   7  439.94   29.62
  -2   4  -7  481.90   32.44
  -2  -4  -7  460.38   30.88
   2  -4   7  554.26   29.29
  -2  -4  -7  463.61   31.66
  -2  -4  -7  436.74   27.29
   2   4   8  218.99   12.81
  -2   4  -8  231.18   13.60
  -2   4  -8  197.97    8.11
   2   4   8  189.42   12.95
   2   4   8  219.35   11.91
  -2  -4  -8  198.34   12.34
   2  -4   8  183.83   11.81
   2  -4   8  214.90    8.69
  -2  -4  -8  183.67   12.07
  -2  -4  -8  193.73   11.01
   2   4   9  305.22   18.70
  -2   4  -9  249.17   12.27
   2   4   9  270.75   17.87
   2   4   9  294.56   17.00
   2   4   9  325.83   21.50
  -2   4  -9  312.07   19.42
  -2   4  -9  306.71   16.13
  -2  -4  -9  297.08   18.83
   2  -4   9  292.27   12.95
   2  -4   9  292.48   18.49
   2   4  10  330.23   21.47
  -2   4 -10  312.44   17.83
   2   4  10  315.64   21.26
   2   4  10  348.57   20.37
   2   4  10  261.58   20.61
  -2   4 -10  316.36   20.87
  -2  -4 -10  317.95   21.11
   2  -4  10  340.70   22.13
   2  -4  10  325.57   15.48
  -2  -4 -10  369.54   21.24
   2   4  11  511.36   38.16
   2   4  11  537.10   36.72
   2   4  11  497.56   38.12
  -2   4 -11  525.58   38.83
   2   4  11  627.05   47.55
  -2   4 -11  502.67   32.80
  -2   4 -11  561.65   33.76
   2  -4  11  697.18   46.91
   2  -4  11  478.08   28.19
  -2  -4 -11  525.98   39.20
   2  -4  11  524.82   33.24
  -2  -4 -11  642.51   41.17
   2   4  12   22.30    2.50
   2   4  12   26.70    3.16
   2   4  12   25.03    2.84
   2   4  12   21.31    2.58
  -2   4 -12   21.08    2.15
  -2   4 -12   28.66    2.73
  -2   4 -12   21.10    1.85
   2  -4  12   28.01    2.97
  -2  -4 -12   24.26    2.76
   2  -4  12   20.24    2.04
  -2  -4 -12   28.44    2.46
   2   4  13  304.91   20.92
   2   4  13  293.57   22.78
   2   4  13  285.13   20.59
   2   4  13  279.98   18.47
  -2   4 -13  323.01   18.89
  -2   4 -13  310.85   21.20
  -2   4 -13  271.02   15.59
   2  -4  13  333.48   22.77
  -2  -4 -13  365.63   24.28
   2  -4  13  273.89   16.93
  -2  -4 -13  349.96   21.18
   2   4  14    4.62    1.67
   2   4  14    2.77    1.21
   2   4  14    2.66    1.70
  -2   4 -14    2.35    1.60
   2   4  14    1.25    1.88
  -2   4 -14    0.85    1.08
   2  -4  14    2.06    1.42
   2  -4  14    0.82    1.18
   2  -4  14    1.62    1.04
  -2  -4 -14    1.28    1.52
  -2  -4 -14    2.84    1.25
   2   4  15  255.86   17.06
  -2   4 -15  213.96   13.64
   2   4  15  228.87   16.36
   2   4  15  200.26   13.58
  -2   4 -15  237.06   16.18
   2  -4  15  224.78   13.66
  -2  -4 -15  206.09   15.38
   2  -4  15  180.50   14.39
   2  -4  15  239.98   13.30
  -2  -4 -15  233.76   15.62
   2   4  16    3.53    1.56
   2   4  16    4.86    1.68
   2   4  16    2.99    1.40
   2   4  16    7.36    2.26
  -2   4 -16    2.98    1.98
  -2   4 -16    2.84    1.26
   2  -4  16    3.76    1.75
   2  -4  16    1.78    1.16
   2  -4  16    3.84    1.48
   2  -4  16    2.21    1.18
  -2  -4 -16    3.57    1.67
  -2  -4 -16    2.27    1.78
   2   4  17  157.77   11.10
   2   4  17  153.46   11.41
   2   4  17  145.73   10.13
   2   4  17  120.31   11.27
  -2   4 -17  139.76   10.83
  -2   4 -17  124.29    8.99
   2  -4  17  154.57   11.40
   2  -4  17  157.69    8.96
   2  -4  17  140.71    9.18
   2  -4  17  148.48    9.09
  -2  -4 -17  154.51   11.60
  -2  -4 -17  137.42   10.08
   2   4  18    6.75    1.90
   2   4  18    5.55    2.55
   2   4  18    5.22    2.03
   2   4  18    9.07    1.84
  -2   4 -18    9.08    2.19
  -2   4 -18    8.25    1.55
   2  -4  18    9.64    2.54
   2  -4  18    7.95    1.39
   2  -4  18    7.15    1.64
   2  -4  18    8.56    1.74
  -2  -4 -18   11.14    2.07
  -2  -4 -18    8.55    1.83
   2   4  19  131.92   10.15
   2   4  19  152.86   10.75
   2   4  19  121.09   10.19
  -2   4 -19  126.19    9.99
  -2   4 -19  132.10    8.99
   2  -4  19  135.62    9.07
   2  -4  19  112.53    9.74
  -2  -4 -19  156.09   11.35
   2  -4  19  131.25    8.41
   2  -4  19  130.52    8.83
  -2  -4 -19  119.68    9.57
   2   4  20    6.79    2.92
   2   4  20   10.50    2.07
   2   4  20    9.27    1.99
   2  -4  20    9.59    1.80
   2  -4  20    8.82    1.80
   2  -4  20    9.57    2.05
   2  -4  20    7.74    1.56
   2  -4  20   10.91    2.48
   2  -4  20    8.66    2.24
  -2  -4 -20   12.96    2.22
  -2  -4 -20    9.27    2.17
   2   4  21   37.91    4.78
   2   4  21   41.76    4.49
   2   4  21   44.21    4.32
   2  -4  21   39.97    3.55
   2  -4  21   40.71    3.86
   2  -4  21   40.59    4.34
   2  -4  21   39.87    3.58
   2  -4  21   34.51    4.17
   2  -4  21   26.02    3.74
  -2  -4 -21   34.42    4.17
  -2  -4 -21   35.76    3.91
   2   4  22   55.98    6.23
   2   4  22   40.04    4.68
   2   4  22   37.18    4.58
   2   4  22   46.07    4.84
   2  -4  22   39.48    4.57
   2  -4  22   37.04    3.83
   2  -4  22   32.30    4.13
   2  -4  22   39.96    3.75
   2  -4  22   41.59    3.81
  -2  -4 -22   32.82    4.12
  -2  -4 -22   55.04    5.02
   2   4  23   41.36    5.96
   2   4  23   63.57    6.12
   2   4  23   59.32    6.55
   2   4  23   50.52    5.10
   2  -4  23   54.92    5.07
   2  -4  23   59.28    4.67
   2  -4  23   57.84    5.19
   2  -4  23   57.65    5.70
   2  -4  23   55.42    5.44
  -2  -4 -23   71.48    6.49
  -2  -4 -23   62.85    5.95
   2   4  24   38.57    5.69
   2   4  24   50.94    5.45
   2   4  24   50.36    5.53
   2  -4  24   53.84    4.71
   2  -4  24   46.18    4.63
   2  -4  24   57.68    5.57
   2  -4  24   57.92    5.26
   2  -4  24   62.37    5.51
  -2  -4 -24   44.59    5.09
   2   4  25   15.37    3.81
   2   4  25   22.21    3.73
   2  -4  25   24.14    3.49
   2  -4  25   22.74    3.14
   2  -4  25   23.18    3.05
   2  -4  25   25.49    2.94
   2  -4  25   19.03    3.23
  -2   5  25   24.34    4.21
  -2   5  25   34.07    3.92
  -2   5  25   30.86    4.51
  -2   5  25   30.98    4.20
  -2  -5  25   38.06    3.86
   2  -5 -25   22.60    4.08
  -2  -5  25   29.29    3.72
  -2  -5  25   21.77    3.13
  -2  -5  25   27.89    3.33
  -2  -5  25   29.29    4.31
   2  -5 -25   41.27    4.08
  -2  -5  25   38.22    4.82
  -2   5  24   23.93    4.18
  -2   5  24   23.65    3.20
  -2   5  24   36.77    4.74
   2  -5 -24   25.66    3.86
  -2  -5  24   28.45    3.64
   2  -5 -24   25.60    3.22
  -2  -5  24   34.65    3.51
  -2  -5  24   24.37    3.29
  -2  -5  24   26.12    3.03
  -2  -5  24   27.16    3.61
  -2  -5  24   19.78    4.20
  -2   5  23   71.22    6.41
   2   5 -23   52.94    5.15
   2   5 -23   48.86    5.42
  -2   5  23   47.01    5.55
  -2   5  23   53.61    4.83
  -2   5  23   48.34    5.43
   2  -5 -23   46.35    5.47
   2  -5 -23   57.54    5.44
  -2  -5  23   55.40    4.91
  -2  -5  23   40.31    3.84
  -2  -5  23   48.60    4.87
  -2   5  22   60.26    6.15
   2   5 -22   69.08    5.81
  -2   5  22   55.71    6.58
  -2   5  22   62.01    5.37
  -2  -5  22   64.38    5.36
   2  -5 -22   54.03    5.31
  -2  -5  22   54.47    4.66
   2  -5 -22   64.38    6.67
  -2   5  21  108.35    8.06
   2   5 -21  104.16    8.01
  -2   5  21  116.56    9.61
  -2   5  21   87.45    8.93
   2  -5 -21  126.32    9.38
  -2  -5  21  102.06    7.80
  -2  -5  21   85.88    7.13
  -2  -5  21  103.19    6.98
  -2  -5  21   88.18    7.70
  -2   5  20   52.41    4.65
   2   5 -20   61.12    5.46
  -2   5  20   62.56    6.17
   2   5 -20   83.58    6.60
   2  -5 -20   84.02    6.39
  -2  -5  20   55.14    4.79
   2  -5 -20   66.48    6.51
  -2  -5  20   57.26    4.25
  -2  -5  20   56.54    5.48
   2   5 -19  159.52   10.99
   2   5 -19  141.82   10.86
  -2   5  19  143.95   10.40
   2  -5 -19  141.62   11.49
   2  -5 -19  124.27   10.92
  -2  -5  19  139.36   10.25
  -2  -5  19  140.16    8.55
  -2  -5  19  142.35   11.09
   2   5 -18   50.32    4.92
   2   5 -18   51.70    4.51
  -2   5  18   60.48    4.72
  -2   5  18   73.13    5.98
  -2   5  18   56.02    5.59
   2  -5 -18   51.74    5.30
   2  -5 -18   52.83    4.59
  -2  -5  18   60.21    4.90
  -2  -5  18   58.28    5.15
  -2  -5  18   53.97    3.75
  -2   5  17  164.03   11.84
   2   5 -17  190.01   12.69
  -2   5  17  165.81   13.24
   2   5 -17  160.04   12.39
  -2   5  17  174.92   13.98
   2  -5 -17  218.72   14.03
   2  -5 -17  188.60   14.66
  -2  -5  17  217.61   12.28
  -2  -5  17  191.78   13.42
   2  -5 -17  176.47   14.09
   2   5 -16    3.07    1.18
  -2   5  16    0.50    1.67
   2   5 -16    5.29    1.61
  -2   5  16    2.99    1.76
  -2   5  16    1.33    1.46
  -2  -5  16    0.47    1.56
   2  -5 -16    0.72    1.72
  -2  -5  16    1.23    1.44
   2  -5 -16    3.04    1.84
  -2   5  15  354.61   24.90
   2   5 -15  416.98   27.71
  -2   5  15  345.41   27.39
   2   5 -15  388.80   27.82
   2  -5 -15  341.62   27.22
   2  -5 -15  380.99   26.47
  -2  -5  15  328.29   23.77
   2  -5 -15  383.20   29.39
  -2  -5  15  375.07   26.99
  -2   5  14   -0.08    1.24
   2   5 -14    0.50    1.04
  -2   5  14   -1.85    1.74
   2   5 -14    1.94    1.35
  -2   5  14    0.77    1.47
   2  -5 -14    1.65    1.46
  -2  -5  14   -2.04    1.25
   2  -5 -14    1.48    1.59
  -2  -5  14   -0.56    0.71
  -2  -5  14   -1.69    1.43
[truncated: 2,314,914 more chars]
